# Supplementary material for: Modular gateway-ness connectivity and structural core organization in maritime network science
Source: Nat Commun. 2020 Jun 5;11:2849. doi: 10.1038/s41467-020-16619-5 (PMC7275034; doi:10.1038/s41467-020-16619-5)
Supplement: Supplementary file 4 — Source data [file 41467_2020_16619_MOESM4_ESM.zip]

Archive with 236 entries (197 files):
- Structural-core-master/
- Structural-core-master/README.md
- Structural-core-master/Source Data/
- Structural-core-master/Source Data/Source Data-Fig. 1d.xlsx
- Structural-core-master/Source Data/Source Data-Fig. 2b-c.xlsx
- Structural-core-master/Source Data/Source Data-Fig. 5.xlsx
- Structural-core-master/Source Data/Source Data-Fig. 9.xlsx
- Structural-core-master/Source Data/Source Data-Supplementary Fig. 10.xlsx
- Structural-core-master/Source Data/Source Data-Supplementary Fig. 14.xlsx
- Structural-core-master/Source Data/Source Data-Supplementary Fig. 18.xlsx
- Structural-core-master/Source Data/Source Data-Supplementary Fig. 1b-c.xlsx
- Structural-core-master/Source Data/Source Data-Supplementary Fig. 20.xlsx
- Structural-core-master/Source Data/Source Data-Supplementary Fig. 24.xlsx
- Structural-core-master/Source Data/Source Data-Supplementary Fig. 25.xlsx
- Structural-core-master/Source Data/Source Data-Supplementary Fig. 26b.xlsx
- Structural-core-master/Source Data/Source Data-Supplementary Fig. 7a.xlsx
- Structural-core-master/Source Data/Source Data-Supplementary Fig. 9.xlsx
- Structural-core-master/Source Data/Source Data-Supplementary Table 10.xlsx
- Structural-core-master/Source Data/Source Data-Supplementary Table 2.xlsx
- Structural-core-master/Source Data/Source Data-Supplementary Table 4.xlsx
- Structural-core-master/Source Data/Source Data-Supplementary Table 5.xlsx
- Structural-core-master/Source Data/Source Data-Supplementary Table 6.xlsx
- Structural-core-master/Source Data/Source Data-Supplementary Table 7.xlsx
- Structural-core-master/Source Data/Source Data-Supplementary Table 8.xlsx
- Structural-core-master/Source Data/Source Data-Supplementary Table 9.xlsx
- Structural-core-master/code/
- Structural-core-master/code/Article code/
- Structural-core-master/code/Article code/Basic_topological_properties_and_economic_small_world_ness.py
- Structural-core-master/code/Article code/Expected output/
- Structural-core-master/code/Article code/Expected output/Basic_topological_properties_and_economic_small_world_ness/
- Structural-core-master/code/Article code/Expected output/Basic_topological_properties_and_economic_small_world_ness/Fig. 2 Basic topological properties of the GLSN (a).png
- Structural-core-master/code/Article code/Expected output/Basic_topological_properties_and_economic_small_world_ness/Fig. 2 Basic topological properties of the GLSN (b) and (c).png
- Structural-core-master/code/Article code/Expected output/Basic_topological_properties_and_economic_small_world_ness/Fig. 2 Basic topological properties of the GLSN (b) subplot.png
- Structural-core-master/code/Article code/Expected output/Basic_topological_properties_and_economic_small_world_ness/Fig. 2 Basic topological properties of the GLSN (d).csv
- Structural-core-master/code/Article code/Expected output/Gateway_hub_structural_core/
- Structural-core-master/code/Article code/Expected output/Gateway_hub_structural_core/Fig. 6 Structural core detection of the GLSN (a).png
- Structural-core-master/code/Article code/Expected output/Gateway_hub_structural_core/Fig. 6 Structural core detection of the GLSN (b).png
- Structural-core-master/code/Article code/Expected output/Gateway_hub_structural_core/Fig. 6 Structural core detection of the GLSN (c).png
- Structural-core-master/code/Article code/Expected output/Gateway_hub_structural_core/Fig. 6 Structural core detection of the GLSN (d).png
- Structural-core-master/code/Article code/Expected output/Gateway_hub_structural_core/Fig. 6 Structural core detection of the GLSN (e).png
- Structural-core-master/code/Article code/Expected output/Gateway_hub_structural_core/Fig. 6 Structural core detection of the GLSN (f).png
- Structural-core-master/code/Article code/Expected output/Gateway_hub_structural_core/Fig. 8 Statistics of the core, feeder and local connections (b).xlsx
- Structural-core-master/code/Article code/Expected output/Gateway_hub_structural_core/Fig. 8 Statistics of the core, feeder and local connections (c).xlsx
- Structural-core-master/code/Article code/Expected output/Multiscale_modularity_and_hubs_diversity/
- Structural-core-master/code/Article code/Expected output/Multiscale_modularity_and_hubs_diversity/Fig. 3 Multiscale modular communities in the GLSN (a).xlsx
- Structural-core-master/code/Article code/Expected output/Multiscale_modularity_and_hubs_diversity/Fig. 3 Multiscale modular communities in the GLSN (e).png
- Structural-core-master/code/Article code/Expected output/Multiscale_modularity_and_hubs_diversity/Fig. 4 Ports' outside-module degree... B.png
- Structural-core-master/code/Article code/Expected output/Multiscale_modularity_and_hubs_diversity/Fig. 4 Ports' outside-module degree... P.png
- Structural-core-master/code/Article code/Expected output/Multiscale_modularity_and_hubs_diversity/Fig. 4 Ports' outside-module degree... Z.png
- Structural-core-master/code/Article code/Expected output/Structural_core_and_international_trade/
- Structural-core-master/code/Article code/Expected output/Structural_core_and_international_trade/Fig. 9 Correlation between the GLSN topological indicators and international trade indicators of countries.png
- Structural-core-master/code/Article code/Expected output/Structural_embeddedness_and_economic_performance_of_ports/
- Structural-core-master/code/Article code/Expected output/Structural_embeddedness_and_economic_performance_of_ports/Table 1 Pearson correlation coefficients between network indicators and port capacity.csv
- Structural-core-master/code/Article code/Gateway_hub_structural_core.py
- Structural-core-master/code/Article code/Multiscale_modularity_and_hubs_diversity.py
- Structural-core-master/code/Article code/Structural_core_and_international_trade.py
- Structural-core-master/code/Article code/Structural_embeddedness_and_economic_performance_of_ports.py
- Structural-core-master/code/Article code/configure.py
- Structural-core-master/code/Article code/run.py
- Structural-core-master/code/Article code/src/
- Structural-core-master/code/Article code/src/pltstyle.py
- Structural-core-master/code/Code performance (Article).jpg
- Structural-core-master/code/Code performance (Supplementary information).jpg
- Structural-core-master/code/Demo/
- Structural-core-master/code/Demo/Basic_topological_properties_and_economic_small_world_ness.py
- Structural-core-master/code/Demo/Expected output/
- Structural-core-master/code/Demo/Expected output/Basic_topological_properties_and_economic_small_world_ness/
- Structural-core-master/code/Demo/Expected output/Basic_topological_properties_and_economic_small_world_ness/Fig. 2 Basic topological properties of the GLSN (a).png
- Structural-core-master/code/Demo/Expected output/Basic_topological_properties_and_economic_small_world_ness/Fig. 2 Basic topological properties of the GLSN (b) and (c).png
- Structural-core-master/code/Demo/Expected output/Basic_topological_properties_and_economic_small_world_ness/Fig. 2 Basic topological properties of the GLSN (b) subplot.png
- Structural-core-master/code/Demo/Expected output/Basic_topological_properties_and_economic_small_world_ness/Fig. 2 Basic topological properties of the GLSN (d).csv
- Structural-core-master/code/Demo/Expected output/Gateway_hub_structural_core/
- Structural-core-master/code/Demo/Expected output/Gateway_hub_structural_core/Fig. 6 Structural core detection of the GLSN (a).png
- Structural-core-master/code/Demo/Expected output/Gateway_hub_structural_core/Fig. 6 Structural core detection of the GLSN (b).png
- Structural-core-master/code/Demo/Expected output/Gateway_hub_structural_core/Fig. 6 Structural core detection of the GLSN (c).png
- Structural-core-master/code/Demo/Expected output/Gateway_hub_structural_core/Fig. 6 Structural core detection of the GLSN (d).png
- Structural-core-master/code/Demo/Expected output/Gateway_hub_structural_core/Fig. 6 Structural core detection of the GLSN (e).png
- Structural-core-master/code/Demo/Expected output/Gateway_hub_structural_core/Fig. 6 Structural core detection of the GLSN (f).png
- Structural-core-master/code/Demo/Expected output/Gateway_hub_structural_core/Fig. 8 Statistics of the core, feeder and local connections (b).xlsx
- Structural-core-master/code/Demo/Expected output/Gateway_hub_structural_core/Fig. 8 Statistics of the core, feeder and local connections (c).xlsx
- Structural-core-master/code/Demo/Expected output/Structural_core_and_international_trade/
- Structural-core-master/code/Demo/Expected output/Structural_core_and_international_trade/Fig. 9 Correlation between the GLSN topological indicators and international trade indicators of countries.png
- Structural-core-master/code/Demo/Expected output/Structural_embeddedness_and_economic_performance_of_ports/
- Structural-core-master/code/Demo/Expected output/Structural_embeddedness_and_economic_performance_of_ports/Table 1 Pearson correlation coefficients between network indicators and port capacity.csv
- Structural-core-master/code/Demo/Gateway_hub_structural_core.py
- Structural-core-master/code/Demo/Structural_core_and_international_trade.py
- Structural-core-master/code/Demo/Structural_embeddedness_and_economic_performance_of_ports.py
- Structural-core-master/code/Demo/configure.py
- Structural-core-master/code/Demo/data/
- Structural-core-master/code/Demo/data/Edges.csv
- Structural-core-master/code/Demo/data/Nodes.csv
- Structural-core-master/code/Demo/run.py
- Structural-core-master/code/Demo/src/
- Structural-core-master/code/Demo/src/pltstyle.py
- Structural-core-master/code/Overview.jpg
- Structural-core-master/code/README.md
- Structural-core-master/code/Supplementary information code/
- Structural-core-master/code/Supplementary information code/Expected output/
- Structural-core-master/code/Supplementary information code/Expected output/Supplementary Fig. 2 Proportional distribution of intra- and inter- module links in different range of geographical length.png
- Structural-core-master/code/Supplementary information code/Expected output/Supplementary Fig. 3 Statistical significance of the structural core in the real GLSN of 2015 (a) Lower.png
- Structural-core-master/code/Supplementary information code/Expected output/Supplementary Fig. 3 Statistical significance of the structural core in the real GLSN of 2015 (a) Upper Left.png
- Structural-core-master/code/Supplementary information code/Expected output/Supplementary Fig. 3 Statistical significance of the structural core in the real GLSN of 2015 (b) Lower.png
- Structural-core-master/code/Supplementary information code/Expected output/Supplementary Fig. 6 Rich-club coefficients of world ports.png
- Structural-core-master/code/Supplementary information code/Expected output/Supplementary Fig. 7 Overlap between the rich club and the structural core of the GLSN (a).png
- Structural-core-master/code/Supplementary information code/Expected output/Supplementary note 10_1/
- Structural-core-master/code/Supplementary information code/Expected output/Supplementary note 10_1/Supplementary Fig. 19 Frequency...removed routes-Increasing removal-(a) GLSN of 2015.png
- Structural-core-master/code/Supplementary information code/Expected output/Supplementary note 10_1/Supplementary Fig. 19 Frequency...removed routes-random removal-(a) GLSN of 2015.png
- Structural-core-master/code/Supplementary information code/Expected output/Supplementary note 10_1/Supplementary Fig. 20 Pearson correlation coefficients...removed routes-(a).png
- Structural-core-master/code/Supplementary information code/Expected output/Supplementary note 10_1/Supplementary Fig. 20 Pearson correlation coefficients...removed routes-(b).png
- Structural-core-master/code/Supplementary information code/Expected output/Supplementary note 10_1/Supplementary Table 6 Pearson correlation coefficients...2015-Increasing removal.xlsx
- Structural-core-master/code/Supplementary information code/Expected output/Supplementary note 10_1/Supplementary Table 6 Pearson correlation coefficients...2015-Random removal.xlsx
- Structural-core-master/code/Supplementary information code/Expected output/Supplementary note 10_2/
- Structural-core-master/code/Supplementary information code/Expected output/Supplementary note 10_2/Supplementary Fig. 21 Edge distributions...(a).png
- Structural-core-master/code/Supplementary information code/Expected output/Supplementary note 10_2/Supplementary Fig. 21 Edge distributions...(c).png
- Structural-core-master/code/Supplementary information code/Expected output/Supplementary note 10_2/Supplementary Fig. 21 Edge distributions...(d).png
- Structural-core-master/code/Supplementary information code/Expected output/Supplementary note 10_2/Supplementary Fig. 21 Edge distributions...(e).png
- Structural-core-master/code/Supplementary information code/Expected output/Supplementary note 10_2/Supplementary Fig. 21 Edge distributions....(b)-method #1.xlsx
- Structural-core-master/code/Supplementary information code/Expected output/Supplementary note 10_2/Supplementary Fig. 21 Edge distributions....(b)-method #2.xlsx
- Structural-core-master/code/Supplementary information code/Expected output/Supplementary note 10_2/Supplementary Fig. 21 Edge distributions....(b)-method #3.xlsx
- Structural-core-master/code/Supplementary information code/Expected output/Supplementary note 10_2/Supplementary Fig. 23 Frequency...percent of edges-method #1-(a) GLSN of 2015.png
- Structural-core-master/code/Supplementary information code/Expected output/Supplementary note 10_2/Supplementary Fig. 23 Frequency...percent of edges-method #2-(a) GLSN of 2015.png
- Structural-core-master/code/Supplementary information code/Expected output/Supplementary note 10_2/Supplementary Fig. 23 Frequency...percent of edges-method #3-(a) GLSN of 2015.png
- Structural-core-master/code/Supplementary information code/Expected output/Supplementary note 10_2/Supplementary Fig. 24 Pearson correlation coefficients...2015 dataset (a).png
- Structural-core-master/code/Supplementary information code/Expected output/Supplementary note 10_2/Supplementary Fig. 24 Pearson correlation coefficients...2015 dataset (b).png
- Structural-core-master/code/Supplementary information code/Expected output/Supplementary note 10_2/Supplementary Fig. 24 Pearson correlation coefficients...2015 dataset (c).png
- Structural-core-master/code/Supplementary information code/Expected output/Supplementary note 10_2/Supplementary Table 8 Pearson correlation coefficients...2015...-method #1.xlsx
- Structural-core-master/code/Supplementary information code/Expected output/Supplementary note 10_2/Supplementary Table 8 Pearson correlation coefficients...2015...-method #2.xlsx
- Structural-core-master/code/Supplementary information code/Expected output/Supplementary note 10_2/Supplementary Table 8 Pearson correlation coefficients...2015...-method #3.xlsx
- Structural-core-master/code/Supplementary information code/Expected output/Supplementary note 10_3/
- Structural-core-master/code/Supplementary information code/Expected output/Supplementary note 10_3/Supplementary Table 10 Pearson correlation coefficients...GLSN of 2015.xlsx
- Structural-core-master/code/Supplementary information code/Expected output/Supplementary note 11/
- Structural-core-master/code/Supplementary information code/Expected output/Supplementary note 11/Supplementary Fig. 26 Small-world networks generated by adoption of the Watts-Strogatz...(a).png
- Structural-core-master/code/Supplementary information code/Expected output/Supplementary note 11/Supplementary Fig. 26 Small-world networks generated by adoption of the Watts-Strogatz...(b).png
- Structural-core-master/code/Supplementary information code/Expected output/Supplementary note 5/
- Structural-core-master/code/Supplementary information code/Expected output/Supplementary note 5/Supplementary Fig. 8 Frequency with which a structural core was detected...over 1000 realisations.png
- Structural-core-master/code/Supplementary information code/Expected output/Supplementary note 5/Supplementary Fig. 9 Pearson correlation coefficients...averaged over 1000 repetitions of the experiment.png
- Structural-core-master/code/Supplementary information code/Expected output/Supplementary note 5/Supplementary Table 2 Pearson correlation coefficients....xlsx
- Structural-core-master/code/Supplementary information code/Expected output/Supplementary note 6/
- Structural-core-master/code/Supplementary information code/Expected output/Supplementary note 6/Supplementary Fig. 11 Results for the structural-core...submodular gateway hubs (a).png
- Structural-core-master/code/Supplementary information code/Expected output/Supplementary note 6/Supplementary Fig. 11 Results for the structural-core...submodular gateway hubs (b).png
- Structural-core-master/code/Supplementary information code/Expected output/Supplementary note 6/Supplementary Fig. 12 Results for the structural-core...submodular provincial hubs (a).png
- Structural-core-master/code/Supplementary information code/Expected output/Supplementary note 6/Supplementary Fig. 12 Results for the structural-core...submodular provincial hubs (b).png
- Structural-core-master/code/Supplementary information code/Expected output/Supplementary note 6/Supplementary Fig. 13 Results for the structural-core...submodular connector hubs (a).png
- Structural-core-master/code/Supplementary information code/Expected output/Supplementary note 6/Supplementary Fig. 13 Results for the structural-core...submodular connector hubs (b).png
- Structural-core-master/code/Supplementary information code/Expected output/Supplementary note 6/Supplementary Fig. 14 Comparison with permutated networks for the connectivity density...modules.png
- Structural-core-master/code/Supplementary information code/Expected output/Supplementary note 6/Supplementary Table 4 Summary of data...topological centrality of structural-core...modules.csv
- Structural-core-master/code/Supplementary information code/Expected output/Supplementary note 8/
- Structural-core-master/code/Supplementary information code/Expected output/Supplementary note 8/Supplementary Fig. 16 Statistics of the core, feeder and local connections (b).xlsx
- Structural-core-master/code/Supplementary information code/Expected output/Supplementary note 8/Supplementary Fig. 16 Statistics of the core, feeder and local connections (c).xlsx
- Structural-core-master/code/Supplementary information code/Expected output/Supplementary note 9/
- Structural-core-master/code/Supplementary information code/Expected output/Supplementary note 9/Supplementary Fig. 17 Frequency...across datasets-(a) GLSN of 2015.png
- Structural-core-master/code/Supplementary information code/Expected output/Supplementary note 9/Supplementary Fig. 18 Pearson correlation coefficients...across datasets-(a) GLSN of 2015.png
- Structural-core-master/code/Supplementary information code/Expected output/Supplementary note 9/Supplementary Table 5 Pearson correlation coefficients...across datasets-GLSN of 2015.xlsx
- Structural-core-master/code/Supplementary information code/Supplementary_Fig_2.py
- Structural-core-master/code/Supplementary information code/Supplementary_Fig_3.py
- Structural-core-master/code/Supplementary information code/Supplementary_Fig_6.py
- Structural-core-master/code/Supplementary information code/Supplementary_Fig_7.py
- Structural-core-master/code/Supplementary information code/configure.py
- Structural-core-master/code/Supplementary information code/note1.py
- Structural-core-master/code/Supplementary information code/note10_1.py
- Structural-core-master/code/Supplementary information code/note10_2.py
- Structural-core-master/code/Supplementary information code/note10_3.py
- Structural-core-master/code/Supplementary information code/note11.py
- Structural-core-master/code/Supplementary information code/note5.py
- Structural-core-master/code/Supplementary information code/note6.py
- Structural-core-master/code/Supplementary information code/note8.py
- Structural-core-master/code/Supplementary information code/note9.py
- Structural-core-master/code/Supplementary information code/run.py
- Structural-core-master/code/Supplementary information code/src/
- Structural-core-master/code/Supplementary information code/src/effi_empirical.py
- Structural-core-master/code/Supplementary information code/src/histgram_B_sub.py
- Structural-core-master/code/Supplementary information code/src/histgram_P_sub.py
- Structural-core-master/code/Supplementary information code/src/histgram_Z_sub.py
- Structural-core-master/code/Supplementary information code/src/note10_1_Inc.py
- Structural-core-master/code/Supplementary information code/src/note10_1_Rand.py
- Structural-core-master/code/Supplementary information code/src/note10_2_method1.py
- Structural-core-master/code/Supplementary information code/src/note10_2_method2.py
- Structural-core-master/code/Supplementary information code/src/note10_2_method3.py
- Structural-core-master/code/Supplementary information code/src/note11_1.py
- Structural-core-master/code/Supplementary information code/src/note11_2.py
- Structural-core-master/code/Supplementary information code/src/note11_3.py
- Structural-core-master/code/Supplementary information code/src/note11_4.py
- Structural-core-master/code/Supplementary information code/src/pltstyle.py
- Structural-core-master/code/data/
- Structural-core-master/code/data/GLSN data/
- Structural-core-master/code/data/GLSN data/Edges_2015_All_L.csv
- Structural-core-master/code/data/GLSN data/Edges_2015_All_P.csv
- Structural-core-master/code/data/GLSN data/Edges_2015_FC International_P.csv
- Structural-core-master/code/data/GLSN data/Edges_2015_FC_P.csv
- Structural-core-master/code/data/GLSN data/Edges_2015_International_P.csv
- Structural-core-master/code/data/Other data/
- Structural-core-master/code/data/Other data/2015_BC_Random.csv
- Structural-core-master/code/data/Other data/2015_CC_Random.csv
- Structural-core-master/code/data/Other data/BC_Random_Fit.csv
- Structural-core-master/code/data/Other data/BTV_2015.csv
- Structural-core-master/code/data/Other data/Distance_SR_GC_2015.csv
- Structural-core-master/code/data/Other data/Nodes_2015_All_L.csv
- Structural-core-master/code/data/Other data/Nodes_2015_All_P.csv
- Structural-core-master/code/data/Other data/Nodes_2015_FC International_P.csv
- Structural-core-master/code/data/Other data/Nodes_2015_FC_P.csv
- Structural-core-master/code/data/Other data/Nodes_2015_International_P.csv
- Structural-core-master/code/data/Other data/TV_2015.csv
- Structural-core-master/code/matlab code/
- Structural-core-master/code/matlab code/CM_randomization/
- Structural-core-master/code/matlab code/CM_randomization/GLSN2015.mat
- Structural-core-master/code/matlab code/CM_randomization/randomize_network.m
- Structural-core-master/code/matlab code/CM_randomization/run_simulation.m
- Structural-core-master/code/matlab code/Fig 1d/
- Structural-core-master/code/matlab code/Fig 1d/coalescent_embedding.m
- Structural-core-master/code/matlab code/Fig 1d/plot_figure_TEU.m
- Structural-core-master/code/matlab code/Fig 1d/trade_GLSN.mat
- Structural-core-master/code/matlab code/Fig 1d/trade_GLSN_metadata.mat
- Structural-core-master/code/matlab code/Fig 7/
- Structural-core-master/code/matlab code/Fig 7/coalescent_embedding.m
- Structural-core-master/code/matlab code/Fig 7/plot_figure_core_comm.m
- Structural-core-master/code/matlab code/Fig 7/plot_figure_core_comm_labels.m
- Structural-core-master/code/matlab code/Fig 7/trade_GLSN.mat
- Structural-core-master/code/matlab code/Fig 7/trade_GLSN_metadata.mat
- Structural-core-master/code/matlab code/README.md
- Structural-core-master/code/matlab code/Supplementary Fig 15/
- Structural-core-master/code/matlab code/Supplementary Fig 15/coalescent_embedding.m
- Structural-core-master/code/matlab code/Supplementary Fig 15/plot_figure_core_sub_comm.m
- Structural-core-master/code/matlab code/Supplementary Fig 15/sub.mat
- Structural-core-master/code/matlab code/Supplementary Fig 15/sub1_params.mat
- Structural-core-master/code/matlab code/Supplementary Fig 15/sub2_params.mat
- Structural-core-master/code/matlab code/Supplementary Fig 15/sub3_params.mat
- Structural-core-master/code/matlab code/Supplementary Fig 15/sub4_params.mat
- Structural-core-master/code/matlab code/Supplementary Fig 15/sub6_params.mat
- Structural-core-master/code/matlab code/Supplementary Fig 15/sub7_params.mat
- Structural-core-master/code/matlab code/Supplementary Fig 4/
- Structural-core-master/code/matlab code/Supplementary Fig 4/coalescent_embedding.m
- Structural-core-master/code/matlab code/Supplementary Fig 4/compute_angular_separation.m
- Structural-core-master/code/matlab code/Supplementary Fig 4/run_plot_figure.m
- Structural-core-master/code/matlab code/Supplementary Fig 4/trade_GLSN.mat
- Structural-core-master/code/matlab code/Supplementary Fig 4/trade_GLSN_metadata.mat
- Structural-core-master/code/requirements.txt
