# Supplementary material for: Modular gateway-ness connectivity and structural core organization in maritime network science
Source: Nat Commun. 2020 Jun 5;11:2849. doi: 10.1038/s41467-020-16619-5 (PMC7275034; doi:10.1038/s41467-020-16619-5)
Supplement: Supplementary file 4 — Source data [file 41467_2020_16619_MOESM4_ESM.zip › Structural-core-master/README.md]

# Modular gateway-ness connectivity and structural core organization in maritime network science

This repository contains all the code and source data files for our article. Note that, the source data for Fig 1d (which can be found in the folder named "[Source Data](./Source%20Data)") is a dataset on the GLSN topology of the year 2015.

## Authors
_Mengqiao Xu, Qian Pan, Alessandro Muscoloni, Haoxiang Xia, Carlo Vittorio Cannistraci_

## Abstract
Around 80% of global trade by volume is transported by sea, and thus the maritime transportation system is fundamental to the world economy. To better exploit new international shipping routes, we need to understand the current ones and their complex systems association with international trade. We investigate the structure of the global liner shipping network (GLSN), finding it is an economic small-world network with a trade-off between high transportation efficiency and low wiring cost. To enhance understanding of this trade-off, we examine the modular segregation of the GLSN; we study provincial-, connector-hub ports and propose the definition of gateway-hub ports, using three respective structural measures. The gateway-hub structural-core organization seems a salient property of the GLSN, which proves importantly associated to network integration and function in realizing the cargo transportation of international trade. This finding offers new insights into the GLSN’s structural organization complexity and its relevance to international trade.

## Reference
Xu et al. (in review) Modular gateway-ness connectivity and structural core organization in maritime network science

## Arxiv
**arXiv link:** https://arxiv.org/abs/2003.13099

## Contact

* Mengqiao Xu: <stephanie1996@sina.com>
* Qian Pan: <qianpan_93@163.com>
