# Supplementary material for: Modular gateway-ness connectivity and structural core organization in maritime network science
Source: Nat Commun. 2020 Jun 5;11:2849. doi: 10.1038/s41467-020-16619-5 (PMC7275034; doi:10.1038/s41467-020-16619-5)
Supplement: Supplementary file 4 — Source data [file 41467_2020_16619_MOESM4_ESM.zip › Structural-core-master/Source Data/Source Data-Fig. 1d.xlsx]

## Sheet: Fig. 1d
16680 inter-port connections (i.e. edges) of the GLSN 2015
Port Chalmers	Timaru
Port Chalmers	Wellington
Port Chalmers	Nelson
Port Chalmers	Napier
Port Chalmers	Tauranga
Port Chalmers	Manzanillo (Pan)
Port Chalmers	Hong Kong
Port Chalmers	Keelung
Timaru	Chatham Islands
Timaru	Lyttelton
Timaru	Bell Bay
Timaru	Napier
Timaru	Tauranga
Timaru	Auckland
Timaru	Marsden Point
Timaru	Brisbane
Timaru	Pitt Island
Chatham Islands	Pitt Island
Lyttelton	Port Chalmers
Lyttelton	Wellington
Lyttelton	Nelson
Lyttelton	New Plymouth
Lyttelton	Manzanillo (Pan)
Lyttelton	Keelung
Lyttelton	Philadelphia
Lyttelton	Inchon
Wellington	Timaru
Wellington	Tauranga
Wellington	Auckland
Wellington	Inchon
Nelson	Timaru
Nelson	Wellington
Nelson	Napier
Nelson	New Plymouth
Nelson	Tauranga
Nelson	Auckland
Nelson	Brisbane
Bell Bay	Tauranga
Bell Bay	Auckland
Bell Bay	Sydney
Bell Bay	Noumea
Napier	Chatham Islands
Napier	Lyttelton
Napier	Wellington
Napier	Tauranga
Napier	Marsden Point
Napier	Lae
Napier	Manzanillo (Pan)
Napier	Keelung
Napier	Pitt Island
Napier	Inchon
Napier	Davao
Napier	Sri Racha
Napier	Subic Bay
Geelong	Melbourne
Geelong	Tauranga
Geelong	Suva
Geelong	Los Angeles
Geelong	Vancouver (US)
Geelong	Everett
Geelong	Vancouver (Canada)
Melbourne	Port Chalmers
Melbourne	Timaru
Melbourne	Lyttelton
Melbourne	Wellington
Melbourne	Nelson
Melbourne	Bell Bay
Melbourne	Napier
Melbourne	Tauranga
Melbourne	Marsden Point
Melbourne	Adelaide
Melbourne	Sydney
Melbourne	Bluff
Melbourne	Prony
Melbourne	Nuku'alofa
Melbourne	Suva
Melbourne	Lautoka
Melbourne	Papeete
Melbourne	Port Vila
Melbourne	Pago Pago
Melbourne	Apia
Melbourne	Honiara
Melbourne	Lae
Melbourne	Madang
Melbourne	Lihir
Melbourne	Manzanillo (Pan)
Melbourne	Marsaxlokk
Melbourne	Piraeus
Melbourne	Vancouver (US)
Melbourne	Everett
Melbourne	Inchon
Melbourne	Cochin
Melbourne	Colombo
Melbourne	Chennai
Melbourne	Tanjung Pelepas
Melbourne	Cape Town
Melbourne	Durban
Melbourne	King Abdullah
Melbourne	Honolulu
Tauranga	Lyttelton
Tauranga	Marsden Point
Tauranga	Adelaide
Tauranga	Rarotonga
Tauranga	Nuku'alofa
Tauranga	Townsville
Tauranga	Niue
Tauranga	Aitutaki
Tauranga	Vavau
Tauranga	Suva
Tauranga	Papeete
Tauranga	Pago Pago
Tauranga	Apia
Tauranga	Port Moresby
Tauranga	Lae
Tauranga	Rabaul
Tauranga	Lihir
Tauranga	Manzanillo (Pan)
Tauranga	Keelung
Tauranga	Vancouver (US)
Tauranga	Everett
Tauranga	Inchon
Tauranga	Davao
Tauranga	Sri Racha
Tauranga	Subic Bay
Tauranga	Honolulu
Auckland	Port Chalmers
Auckland	Lyttelton
Auckland	Napier
Auckland	New Plymouth
Auckland	Melbourne
Auckland	Tauranga
Auckland	Marsden Point
Auckland	Sydney
Auckland	Yamba
Auckland	Norfolk Island
Auckland	Rarotonga
Auckland	Nuku'alofa
Auckland	Townsville
Auckland	Niue
Auckland	Aitutaki
Auckland	Vavau
Auckland	Suva
Auckland	Papeete
Auckland	Santo
Auckland	Pago Pago
Auckland	Apia
Auckland	Port Moresby
Auckland	Lae
Auckland	Rabaul
Auckland	Lihir
Auckland	Manzanillo (Pan)
Auckland	Keelung
Auckland	Davao
Auckland	Sri Racha
Auckland	Subic Bay
Auckland	Cape Town
Auckland	Durban
Auckland	Honolulu
Marsden Point	Lyttelton
Marsden Point	Nelson
Marsden Point	Bell Bay
Marsden Point	Lae
Marsden Point	Jakarta
Marsden Point	Davao
Marsden Point	Sri Racha
Marsden Point	Subic Bay
Adelaide	Port Chalmers
Adelaide	Timaru
Adelaide	Lyttelton
Adelaide	Wellington
Adelaide	Nelson
Adelaide	Napier
Adelaide	Auckland
Adelaide	Bluff
Adelaide	Suva
Adelaide	Marsaxlokk
Adelaide	Piraeus
Adelaide	Cochin
Adelaide	Colombo
Adelaide	Chennai
Adelaide	King Abdullah
Adelaide	Honolulu
Port Kembla	Lyttelton
Port Kembla	Nelson
Port Kembla	Napier
Port Kembla	Geelong
Port Kembla	Melbourne
Port Kembla	Tauranga
Port Kembla	Auckland
Port Kembla	Marsden Point
Port Kembla	Newcastle
Port Kembla	Prony
Port Kembla	Noumea
Port Kembla	Suva
Port Kembla	Port Vila
Port Kembla	Los Angeles
Port Kembla	Vancouver (US)
Port Kembla	Everett
Port Kembla	Vancouver (Canada)
Esperance	Newcastle
Esperance	Brisbane
Esperance	Dampier
Esperance	Shanghai
Esperance	Tianjin
Esperance	Las Palmas
Esperance	Trois Rivieres
Esperance	Houston
Esperance	New Orleans
Esperance	Masan
Sydney	Port Chalmers
Sydney	Timaru
Sydney	Lyttelton
Sydney	Wellington
Sydney	Nelson
Sydney	Napier
Sydney	Tauranga
Sydney	Adelaide
Sydney	Fremantle
Sydney	Bluff
Sydney	Brisbane
Sydney	Nuku'alofa
Sydney	Suva
Sydney	Lautoka
Sydney	Papeete
Sydney	Port Vila
Sydney	Pago Pago
Sydney	Apia
Sydney	Port Moresby
Sydney	Honiara
Sydney	Lae
Sydney	Madang
Sydney	Lihir
Sydney	Manzanillo (Pan)
Sydney	Marsaxlokk
Sydney	Piraeus
Sydney	Cochin
Sydney	Colombo
Sydney	Chennai
Sydney	King Abdullah
Sydney	Honolulu
Newcastle	Lyttelton
Newcastle	Wellington
Newcastle	Nelson
Newcastle	Bell Bay
Newcastle	Napier
Newcastle	Melbourne
Newcastle	Tauranga
Newcastle	Auckland
Newcastle	Marsden Point
Newcastle	Sydney
Newcastle	Prony
Newcastle	Noumea
Newcastle	Port Vila
Newcastle	Honiara
Newcastle	Lae
Newcastle	Madang
Newcastle	Lihir
Newcastle	Inchon
Fremantle	Port Chalmers
Fremantle	Timaru
Fremantle	Lyttelton
Fremantle	Wellington
Fremantle	Nelson
Fremantle	Napier
Fremantle	Melbourne
Fremantle	Tauranga
Fremantle	Auckland
Fremantle	Adelaide
Fremantle	Esperance
Fremantle	Newcastle
Fremantle	Bluff
Fremantle	Port Alma
Fremantle	Cocos Island
Fremantle	Tianjin
Fremantle	Marsaxlokk
Fremantle	Piraeus
Fremantle	Las Palmas
Fremantle	Trois Rivieres
Fremantle	Houston
Fremantle	New Orleans
Fremantle	Masan
Fremantle	Cochin
Fremantle	Colombo
Fremantle	Chennai
Fremantle	Tanjung Pelepas
Fremantle	King Abdullah
Fremantle	Christmas Island
Yamba	Timaru
Yamba	Bell Bay
Yamba	Marsden Point
Norfolk Island	Timaru
Norfolk Island	Bell Bay
Norfolk Island	Marsden Point
Norfolk Island	Yamba
Bluff	Port Chalmers
Bluff	Timaru
Bluff	Lyttelton
Bluff	Wellington
Bluff	Nelson
Bluff	Napier
Bluff	Tauranga
Bluff	Auckland
Bluff	Brisbane
Brisbane	Port Chalmers
Brisbane	Lyttelton
Brisbane	Wellington
Brisbane	Bell Bay
Brisbane	Napier
Brisbane	Geelong
Brisbane	Melbourne
Brisbane	Tauranga
Brisbane	Auckland
Brisbane	Marsden Point
Brisbane	Adelaide
Brisbane	Port Kembla
Brisbane	Newcastle
Brisbane	Fremantle
Brisbane	Gladstone
Brisbane	Prony
Brisbane	Noumea
Brisbane	Nuku'alofa
Brisbane	Townsville
Brisbane	Suva
Brisbane	Lautoka
Brisbane	Port Vila
Brisbane	Pago Pago
Brisbane	Apia
Brisbane	Honiara
Brisbane	Noro
Brisbane	Lae
Brisbane	Madang
Brisbane	Rabaul
Brisbane	Lihir
Brisbane	Nauru
Brisbane	Keelung
Brisbane	Los Angeles
Brisbane	Vancouver (US)
Brisbane	Everett
Brisbane	Vancouver (Canada)
Brisbane	Inchon
Brisbane	Benete Bay
Gladstone	Townsville
Gladstone	Darwin
Gladstone	Benete Bay
Port Alma	Esperance
Port Alma	Newcastle
Port Alma	Brisbane
Port Alma	Dampier
Port Alma	Shanghai
Port Alma	Tianjin
Port Alma	Las Palmas
Port Alma	Trois Rivieres
Port Alma	Houston
Port Alma	New Orleans
Port Alma	Masan
Port Alma	Singapore
Prony	Lyttelton
Prony	Nelson
Prony	Napier
Prony	Tauranga
Prony	Auckland
Prony	Marsden Point
Prony	Port Vila
Noumea	Timaru
Noumea	Lyttelton
Noumea	Nelson
Noumea	Napier
Noumea	Melbourne
Noumea	Tauranga
Noumea	Auckland
Noumea	Marsden Point
Noumea	Sydney
Noumea	Prony
Noumea	Nuku'alofa
Noumea	Townsville
Noumea	Suva
Noumea	Lautoka
Noumea	Santo
Noumea	Pago Pago
Noumea	Apia
Noumea	Port Moresby
Noumea	Lae
Noumea	Rabaul
Noumea	Lihir
Noumea	Manzanillo (Pan)
Noumea	Philadelphia
Noumea	Jakarta
Noumea	Davao
Noumea	Sri Racha
Noumea	Subic Bay
Noumea	Cape Town
Noumea	Durban
Rarotonga	Niue
Rarotonga	Aitutaki
Nuku'alofa	Rarotonga
Nuku'alofa	Niue
Nuku'alofa	Aitutaki
Nuku'alofa	Vavau
Nuku'alofa	Papeete
Nuku'alofa	Kaohsiung
Dampier	Newcastle
Dampier	Fremantle
Dampier	Brisbane
Dampier	Port Hedland
Dampier	Broome
Port Hedland	Fremantle
Townsville	Alotau
Townsville	Honiara
Townsville	Oro Bay
Townsville	Lae
Townsville	Kimbe
Townsville	Madang
Townsville	Rabaul
Townsville	Wewak
Townsville	Lihir
Townsville	Kavieng
Townsville	Kaohsiung
Townsville	Benete Bay
Aitutaki	Niue
Vavau	Rarotonga
Vavau	Niue
Vavau	Aitutaki
Suva	Napier
Suva	Marsden Point
Suva	Rarotonga
Suva	Nuku'alofa
Suva	Niue
Suva	Aitutaki
Suva	Vavau
Suva	Papeete
Suva	Port Vila
Suva	Santo
Suva	Pago Pago
Suva	Apia
Suva	Futuna
Suva	Wallis
Suva	Kiritimati
Suva	Fakaofo
Suva	Honiara
Suva	Nukunono
Suva	Atafu
Suva	Funafuti
Suva	Lae
Suva	Nauru
Suva	Kaohsiung
Suva	Jakarta
Suva	Davao
Suva	Sri Racha
Suva	Subic Bay
Suva	Tarawa
Suva	Majuro
Suva	Honolulu
Broome	Port Hedland
Lautoka	Napier
Lautoka	Tauranga
Lautoka	Auckland
Lautoka	Marsden Point
Lautoka	Rarotonga
Lautoka	Nuku'alofa
Lautoka	Niue
Lautoka	Aitutaki
Lautoka	Vavau
Lautoka	Suva
Lautoka	Papeete
Lautoka	Santo
Lautoka	Pago Pago
Lautoka	Apia
Lautoka	Lae
Lautoka	Kaohsiung
Lautoka	Jakarta
Lautoka	Davao
Lautoka	Sri Racha
Lautoka	Subic Bay
Papeete	Lyttelton
Papeete	Napier
Papeete	Marsden Point
Papeete	Noumea
Papeete	Pago Pago
Papeete	Apia
Papeete	Manzanillo (Pan)
Papeete	Kaohsiung
Papeete	Philadelphia
Papeete	Cape Town
Papeete	Durban
Port Vila	Timaru
Port Vila	Lyttelton
Port Vila	Nelson
Port Vila	Napier
Port Vila	Tauranga
Port Vila	Auckland
Port Vila	Marsden Point
Port Vila	Noumea
Port Vila	Nuku'alofa
Port Vila	Lautoka
Port Vila	Papeete
Port Vila	Santo
Port Vila	Pago Pago
Port Vila	Apia
Santo	Tauranga
Santo	Nuku'alofa
Santo	Papeete
Santo	Pago Pago
Santo	Apia
Santo	Kaohsiung
Pago Pago	Rarotonga
Pago Pago	Nuku'alofa
Pago Pago	Niue
Pago Pago	Aitutaki
Pago Pago	Vavau
Pago Pago	Kaohsiung
Apia	Rarotonga
Apia	Nuku'alofa
Apia	Niue
Apia	Aitutaki
Apia	Vavau
Apia	Pago Pago
Apia	Kiritimati
Apia	Fakaofo
Apia	Honiara
Apia	Nukunono
Apia	Atafu
Apia	Kaohsiung
Futuna	Port Vila
Futuna	Santo
Futuna	Honiara
Futuna	Funafuti
Futuna	Nauru
Futuna	Tarawa
Futuna	Majuro
Darwin	Bell Bay
Darwin	Napier
Darwin	Melbourne
Darwin	Tauranga
Darwin	Auckland
Darwin	Marsden Point
Darwin	Newcastle
Darwin	Brisbane
Darwin	Noumea
Darwin	Dampier
Darwin	Port Hedland
Darwin	Townsville
Darwin	Suva
Darwin	Broome
Darwin	Lautoka
Darwin	Port Moresby
Darwin	Lae
Darwin	Kaohsiung
Darwin	Dili
Darwin	Jakarta
Darwin	Sri Racha
Darwin	Subic Bay
Wallis	Port Vila
Wallis	Santo
Wallis	Futuna
Wallis	Honiara
Wallis	Funafuti
Wallis	Nauru
Wallis	Tarawa
Wallis	Majuro
Kiritimati	Honiara
Alotau	Oro Bay
Alotau	Lae
Alotau	Kimbe
Alotau	Madang
Alotau	Rabaul
Alotau	Wewak
Fakaofo	Kiritimati
Fakaofo	Honiara
Fakaofo	Nukunono
Fakaofo	Atafu
Port Moresby	Bell Bay
Port Moresby	Melbourne
Port Moresby	Newcastle
Port Moresby	Brisbane
Port Moresby	Townsville
Port Moresby	Alotau
Port Moresby	Honiara
Port Moresby	Oro Bay
Port Moresby	Noro
Port Moresby	Lae
Port Moresby	Kimbe
Port Moresby	Wewak
Port Moresby	Lihir
Port Moresby	Kavieng
Port Moresby	Kaohsiung
Port Moresby	Bitung
Honiara	Timaru
Honiara	Napier
Honiara	Tauranga
Honiara	Auckland
Honiara	Gladstone
Honiara	Noumea
Honiara	Nuku'alofa
Honiara	Lautoka
Honiara	Papeete
Honiara	Port Vila
Honiara	Santo
Honiara	Pago Pago
Honiara	Darwin
Honiara	Noro
Honiara	Benete Bay
Nukunono	Kiritimati
Nukunono	Honiara
Nukunono	Atafu
Oro Bay	Lae
Oro Bay	Kimbe
Oro Bay	Madang
Oro Bay	Rabaul
Oro Bay	Wewak
Atafu	Kiritimati
Atafu	Honiara
Funafuti	Port Vila
Funafuti	Santo
Funafuti	Honiara
Funafuti	Nauru
Funafuti	Tarawa
Funafuti	Majuro
Noro	Lae
Noro	Nauru
Noro	Bitung
Lae	Timaru
Lae	Gladstone
Lae	Port Vila
Lae	Honiara
Lae	Kimbe
Lae	Rabaul
Lae	Wewak
Lae	Lihir
Lae	Kavieng
Lae	Benete Bay
Lae	Jakarta
Lae	Bitung
Lae	Davao
Lae	Sri Racha
Lae	Subic Bay
Kimbe	Brisbane
Kimbe	Gladstone
Kimbe	Darwin
Kimbe	Honiara
Kimbe	Wewak
Kimbe	Benete Bay
Madang	Port Moresby
Madang	Honiara
Madang	Lae
Madang	Kimbe
Madang	Rabaul
Madang	Wewak
Rabaul	Port Moresby
Rabaul	Honiara
Rabaul	Kimbe
Rabaul	Wewak
Rabaul	Lihir
Lihir	Honiara
Lihir	Madang
Kavieng	Alotau
Kavieng	Oro Bay
Kavieng	Kimbe
Kavieng	Madang
Kavieng	Rabaul
Kavieng	Wewak
Nauru	Port Vila
Nauru	Santo
Nauru	Honiara
Puerto Barrios	Puerto Castilla
Puerto Barrios	Freeport (Bah)
Puerto Barrios	New Orleans
Charlestown	St Croix
Charlestown	Port of Spain
Charlestown	Plymouth
Charlestown	Saint Georges
Charlestown	Bridgetown
Charlestown	Kingstown
Charlestown	Vieux Fort
Charlestown	Castries
Charlestown	Roseau
Charlestown	St Eustatius
Charlestown	St Thomas Bay
Charlestown	Tortola
Charlestown	Grand Turk
Charlestown	Providenciales
Charlestown	Camden
Charlestown	St Thomas
St Croix	Point Lisas
St Croix	Port of Spain
St Croix	Bridgetown
St Croix	Kingstown
St Croix	Vieux Fort
St Croix	Castries
St Croix	St Eustatius
St Croix	St Thomas Bay
St Croix	Grand Turk
St Croix	Providenciales
Roadbay	Charlestown
Roadbay	St Croix
Roadbay	Port of Spain
Roadbay	Plymouth
Roadbay	Saint Georges
Roadbay	Bridgetown
Roadbay	Kingstown
Roadbay	Vieux Fort
Roadbay	Castries
Roadbay	Roseau
Roadbay	St Johns
Roadbay	St Eustatius
Roadbay	Gustavia
Roadbay	St Thomas Bay
Roadbay	Boca Chica
Roadbay	Tortola
Roadbay	San Juan de PR
Roadbay	Cap Haitien
Roadbay	Puerto Plata
Roadbay	Grand Turk
Roadbay	Providenciales
Roadbay	Nassau
Roadbay	Camden
Roadbay	St Thomas
Roadbay	Georgetown (Guy)
Corinto	Balboa
Corinto	Puerto Caldera
Cocos Island	Christmas Island
Balboa	Port Chalmers
Balboa	Napier
Balboa	Melbourne
Balboa	Tauranga
Balboa	Auckland
Balboa	Sydney
Balboa	Puerto Caldera
Balboa	Kingston (Jamaica)
Balboa	Kaohsiung
Balboa	Keelung
Balboa	Port Louis
Balboa	Miami
Balboa	Jacksonville
Balboa	Savannah
Balboa	Norfolk
Balboa	Halifax
Balboa	Long Beach
Balboa	Port Hueneme
Balboa	Vancouver (US)
Balboa	Seattle
Balboa	Vostochny
Balboa	Buenaventura
Balboa	Santa Marta
Balboa	Talcahuano
Balboa	Coronel
Balboa	San Antonio (Chile)
Balboa	Valparaiso
Balboa	Puerto Angamos
Balboa	Iquique
Balboa	Arica
Balboa	Callao
Balboa	Paita
Balboa	Guayaquil
Balboa	Esmeraldas
Balboa	Tanjung Pelepas
Balboa	Port Elizabeth
Balboa	Durban
Balboa	NewYork-NewJersey
Chiriqui Grande	Puerto Limon
Chiriqui Grande	Portsmouth
Cristobal	Puerto Barrios
Cristobal	Balboa
Cristobal	Puerto Limon
Cristobal	Port of Spain
Cristobal	Puerto Cortes
Cristobal	Port Au Prince
Cristobal	Cap Haitien
Cristobal	Veracruz
Cristobal	Altamira
Cristobal	Freeport (US)
Cristobal	Houston
Cristobal	New Orleans
Cristobal	Long Beach
Cristobal	Oakland
Cristobal	Vancouver (US)
Cristobal	Seattle
Cristobal	Vancouver (Canada)
Cristobal	Navegantes
Cristobal	Paranagua
Cristobal	Santos
Cristobal	Rio de Janeiro
Cristobal	Manaus
Cristobal	Vila do Conde
Cristobal	Buenaventura
Cristobal	Puerto Cabello
Cristobal	La Guaira
Cristobal	Coronel
Cristobal	San Antonio (Chile)
Cristobal	Valparaiso
Cristobal	Puerto Angamos
Cristobal	Arica
Cristobal	Callao
Almirante	Puerto Barrios
Almirante	Puerto Limon
Almirante	Puerto Cortes
Almirante	Vado Ligure
Almirante	Aegion
Almirante	London
Almirante	Bremerhaven
Colon	Puerto Limon
Colon	Willemstad
Colon	Santo Tomas de Castilla
Colon	Puerto Cortes
Colon	Rio Haina
Colon	Caucedo
Colon	Montego Bay
Colon	San Juan de PR
Colon	Port Au Prince
Colon	Havana
Colon	Charleston
Colon	Norfolk
Colon	Baltimore
Colon	Progreso
Colon	Houston
Colon	Buenaventura
Colon	Cartagena (Col)
Colon	Puerto Cabello
Colon	La Guaira
Colon	Barranquilla
Colon	Santa Marta
Colon	San Antonio (Chile)
Colon	Iquique
Colon	Matarani
Colon	Callao
Colon	Guayaquil
Colon	NewYork-NewJersey
Manzanillo (Pan)	Balboa
Manzanillo (Pan)	Colon
Manzanillo (Pan)	Puerto Limon
Manzanillo (Pan)	Point Lisas
Manzanillo (Pan)	Port of Spain
Manzanillo (Pan)	Willemstad
Manzanillo (Pan)	Santo Tomas de Castilla
Manzanillo (Pan)	Kingston (Jamaica)
Manzanillo (Pan)	Caucedo
Manzanillo (Pan)	Montego Bay
Manzanillo (Pan)	San Juan de PR
Manzanillo (Pan)	Port Au Prince
Manzanillo (Pan)	Mostaganem
Manzanillo (Pan)	Miami
Manzanillo (Pan)	Jacksonville
Manzanillo (Pan)	Charleston
Manzanillo (Pan)	Baltimore
Manzanillo (Pan)	Veracruz
Manzanillo (Pan)	Houston
Manzanillo (Pan)	Mobile
Manzanillo (Pan)	Los Angeles
Manzanillo (Pan)	Oakland
Manzanillo (Pan)	Tacoma
Manzanillo (Pan)	Vancouver (Canada)
Manzanillo (Pan)	Kobe
Manzanillo (Pan)	Nagoya
Manzanillo (Pan)	Yokohama
Manzanillo (Pan)	Tokyo
Manzanillo (Pan)	Vostochny
Manzanillo (Pan)	Lisbon
Manzanillo (Pan)	Cork
Manzanillo (Pan)	Montevideo
Manzanillo (Pan)	Buenos Aires
Manzanillo (Pan)	Zarate
Manzanillo (Pan)	Rio Grande (Brazil)
Manzanillo (Pan)	Itajai
Manzanillo (Pan)	Paranagua
Manzanillo (Pan)	Santos
Manzanillo (Pan)	Rio de Janeiro
Manzanillo (Pan)	Vitoria
Manzanillo (Pan)	Salvador
Manzanillo (Pan)	Suape
Manzanillo (Pan)	Manaus
Manzanillo (Pan)	Vila do Conde
Manzanillo (Pan)	Macapa
Manzanillo (Pan)	Buenaventura
Manzanillo (Pan)	Paramaribo
Manzanillo (Pan)	Georgetown (Guy)
Manzanillo (Pan)	Turbo
Manzanillo (Pan)	Guanta
Manzanillo (Pan)	Cartagena (Col)
Manzanillo (Pan)	Puerto Sucre
Manzanillo (Pan)	Puerto Cabello
Manzanillo (Pan)	La Guaira
Manzanillo (Pan)	Maracaibo
Manzanillo (Pan)	Barranquilla
Manzanillo (Pan)	Santa Marta
Manzanillo (Pan)	Guaranao
Manzanillo (Pan)	Talcahuano
Manzanillo (Pan)	San Antonio (Chile)
Manzanillo (Pan)	Valparaiso
Manzanillo (Pan)	Callao
Manzanillo (Pan)	Paita
Manzanillo (Pan)	Guayaquil
Puerto Limon	Puerto Barrios
Puerto Limon	Puerto Castilla
Puerto Limon	Caucedo
Puerto Limon	Montego Bay
Puerto Limon	Port Au Prince
Puerto Limon	Freeport (Bah)
Puerto Limon	Aegion
Puerto Limon	Freeport (US)
Puerto Limon	New Orleans
Puerto Limon	Marin
Puerto Limon	Portsmouth
Puerto Limon	Cork
Puerto Limon	Turbo
Puerto Limon	Barranquilla
Point Lisas	Port of Spain
Point Lisas	Saint Georges
Point Lisas	Bridgetown
Point Lisas	Kingstown
Point Lisas	Castries
Point Lisas	Fort de France
Point Lisas	Pointe a Pitre
Point Lisas	St Johns
Point Lisas	Rio Haina
Point Lisas	Port Au Prince
Point Lisas	Georgetown (Cay)
Point Lisas	Santiago de Cuba
Point Lisas	Moa
Point Lisas	Puerto Padre
Point Lisas	Havana
Point Lisas	Jacksonville
Point Lisas	Halifax
Point Lisas	Bilbao
Point Lisas	Aviles
Point Lisas	Matanzas
Point Lisas	Puerto Cabello
Point Lisas	La Guaira
Point Lisas	El Guamache
Port of Spain	Bridgetown
Port of Spain	St Thomas Bay
Port of Spain	Rio Haina
Port of Spain	Grand Turk
Port of Spain	Providenciales
Port of Spain	Vostochny
Port of Spain	Navegantes
Port of Spain	Paranagua
Port of Spain	Santos
Port of Spain	Rio de Janeiro
Port of Spain	Natal
Port of Spain	Fortaleza
Port of Spain	Manaus
Port of Spain	Itaqui
Port of Spain	Vila do Conde
Port of Spain	Belem
Port of Spain	Macapa
Port of Spain	Degrad des Cannes
Port of Spain	Paramaribo
Port of Spain	Georgetown (Guy)
Port of Spain	El Guamache
El Bluff	Managua
El Bluff	El Rama
Saint Georges	St Croix
Saint Georges	Port of Spain
Saint Georges	Plymouth
Saint Georges	Kingstown
Saint Georges	Vieux Fort
Saint Georges	Roseau
Saint Georges	St Eustatius
Saint Georges	St Thomas Bay
Saint Georges	Tortola
Saint Georges	Georgetown (Cay)
Saint Georges	Cap Haitien
Saint Georges	Grand Turk
Saint Georges	Providenciales
Saint Georges	St Thomas
Saint Georges	Portsmouth
Willemstad	Point Lisas
Willemstad	Saint Georges
Willemstad	Bonaire
Willemstad	Oranjestad
Willemstad	Castries
Willemstad	Port Au Prince
Willemstad	Georgetown (Cay)
Willemstad	Port Everglades
Willemstad	Paramaribo
Willemstad	Maracaibo
Willemstad	Barranquilla
Willemstad	Guaranao
Willemstad	Paita
Willemstad	Puerto Bolivar
Willemstad	Guayaquil
El Rama	Managua
Bonaire	Point Lisas
Bonaire	Saint Georges
Bonaire	Castries
Bonaire	Port Au Prince
Bonaire	Georgetown (Cay)
Bonaire	Port Everglades
Bonaire	Paramaribo
Bonaire	Puerto Cabello
Bonaire	La Guaira
Bonaire	El Guamache
Bonaire	Barranquilla
Oranjestad	Point Lisas
Oranjestad	Saint Georges
Oranjestad	Bonaire
Oranjestad	Castries
Oranjestad	Port Au Prince
Oranjestad	Georgetown (Cay)
Oranjestad	Port Everglades
Oranjestad	Paramaribo
Oranjestad	Guanta
Oranjestad	Puerto Cabello
Oranjestad	La Guaira
Oranjestad	Maracaibo
Oranjestad	El Guamache
Oranjestad	Barranquilla
Oranjestad	Guaranao
Oranjestad	Paita
Oranjestad	Puerto Bolivar
Oranjestad	Guayaquil
Bridgetown	Plymouth
Bridgetown	Saint Georges
Bridgetown	Kingstown
Bridgetown	Vieux Fort
Bridgetown	Roseau
Bridgetown	Pointe a Pitre
Bridgetown	St Johns
Bridgetown	St Eustatius
Bridgetown	Kingston (Jamaica)
Bridgetown	St Thomas Bay
Bridgetown	Boca Chica
Bridgetown	Port Au Prince
Bridgetown	Cap Haitien
Bridgetown	Puerto Plata
Bridgetown	Grand Turk
Bridgetown	Providenciales
Bridgetown	Camden
Bridgetown	Portsmouth
Bridgetown	Georgetown (Guy)
Bridgetown	La Guaira
Bridgetown	El Guamache
Kingstown	Port of Spain
Kingstown	Vieux Fort
Kingstown	Roseau
Kingstown	St Eustatius
Kingstown	Gustavia
Kingstown	St Thomas Bay
Kingstown	Grand Turk
Kingstown	Providenciales
Kingstown	Portsmouth
San Lorenzo	Lazaro Cardenas
Acajutla	Corinto
Acajutla	Balboa
Acajutla	Puerto Caldera
Acajutla	San Lorenzo
Vieux Fort	Port of Spain
Vieux Fort	Plymouth
Vieux Fort	Roseau
Vieux Fort	St Thomas Bay
Vieux Fort	Tortola
Vieux Fort	Grand Turk
Vieux Fort	Providenciales
Vieux Fort	Camden
Vieux Fort	St Thomas
Vieux Fort	Portsmouth
Puerto Quetzal	Corinto
Puerto Quetzal	Balboa
Puerto Quetzal	Puerto Caldera
Puerto Quetzal	San Lorenzo
Puerto Quetzal	Acajutla
Puerto Quetzal	Port Hueneme
Puerto Quetzal	Buenaventura
Puerto Quetzal	Callao
Puerto Quetzal	Paita
Puerto Quetzal	Guayaquil
Castries	Port of Spain
Castries	Saint Georges
Castries	Bridgetown
Castries	Kingstown
Castries	Vieux Fort
Castries	Roseau
Castries	Philipsburg
Castries	St Thomas Bay
Castries	Tortola
Castries	Georgetown (Cay)
Castries	Grand Turk
Castries	Providenciales
Castries	St Thomas
Castries	Portsmouth
Fort de France	Manzanillo (Pan)
Fort de France	Puerto Limon
Fort de France	Port of Spain
Fort de France	Saint Georges
Fort de France	Bridgetown
Fort de France	Kingstown
Fort de France	Vieux Fort
Fort de France	Castries
Fort de France	Roseau
Fort de France	St Johns
Fort de France	Portsmouth
Fort de France	Itaqui
Fort de France	Vila do Conde
Fort de France	Belem
Fort de France	Macapa
Fort de France	Degrad des Cannes
Fort de France	Paramaribo
Fort de France	Georgetown (Guy)
Fort de France	Turbo
Fort de France	Cartagena (Col)
Roseau	St Croix
Roseau	Port of Spain
Roseau	Plymouth
Roseau	St Eustatius
Roseau	St Thomas Bay
Roseau	Boca Chica
Roseau	Cap Haitien
Roseau	Puerto Plata
Roseau	Grand Turk
Roseau	Providenciales
Roseau	Camden
Roseau	Portsmouth
Santo Tomas de Castilla	Puerto Limon
Santo Tomas de Castilla	Puerto Cortes
Santo Tomas de Castilla	Belize
Santo Tomas de Castilla	Caucedo
Santo Tomas de Castilla	San Juan de PR
Santo Tomas de Castilla	Mostaganem
Santo Tomas de Castilla	Savannah
Santo Tomas de Castilla	Baltimore
Santo Tomas de Castilla	Veracruz
Santo Tomas de Castilla	Houston
Santo Tomas de Castilla	Barranquilla
Santo Tomas de Castilla	Santa Marta
Puerto Cortes	Puerto Barrios
Puerto Cortes	Manzanillo (Pan)
Puerto Cortes	Puerto Limon
Puerto Cortes	Puerto Castilla
Puerto Cortes	Belize
Puerto Cortes	Caucedo
Puerto Cortes	San Juan de PR
Puerto Cortes	Freeport (Bah)
Puerto Cortes	New Orleans
Puerto Cortes	Barranquilla
Puerto Cortes	Santa Marta
Pointe a Pitre	St Croix
Pointe a Pitre	Manzanillo (Pan)
Pointe a Pitre	Puerto Limon
Pointe a Pitre	Port of Spain
Pointe a Pitre	Castries
Pointe a Pitre	Fort de France
Pointe a Pitre	St Johns
Pointe a Pitre	Philipsburg
Pointe a Pitre	San Juan de PR
Pointe a Pitre	St Thomas
Pointe a Pitre	Degrad des Cannes
Pointe a Pitre	Paramaribo
Pointe a Pitre	Georgetown (Guy)
Pointe a Pitre	Turbo
Pointe a Pitre	Cartagena (Col)
Pointe a Pitre	Santa Marta
Big Creek	Manzanillo (Pan)
Big Creek	Puerto Limon
Big Creek	Cork
St Johns	Charlestown
St Johns	St Croix
St Johns	Port of Spain
St Johns	Saint Georges
St Johns	Kingstown
St Johns	Vieux Fort
St Johns	Castries
St Johns	Roseau
St Johns	St Eustatius
St Johns	Gustavia
St Johns	Kingston (Jamaica)
St Johns	Virgin Gorda
St Johns	St Thomas Bay
St Johns	Boca Chica
St Johns	Tortola
St Johns	Port Au Prince
St Johns	Cap Haitien
St Johns	Puerto Plata
St Johns	Grand Turk
St Johns	Providenciales
St Johns	Nassau
St Johns	Paramaribo
St Johns	Georgetown (Guy)
St Kitts	Charlestown
St Kitts	St Croix
St Kitts	Roadbay
St Kitts	Point Lisas
St Kitts	Port of Spain
St Kitts	Plymouth
St Kitts	Saint Georges
St Kitts	Bridgetown
St Kitts	Kingstown
St Kitts	Vieux Fort
St Kitts	Castries
St Kitts	Roseau
St Kitts	Pointe a Pitre
St Kitts	St Johns
St Kitts	St Eustatius
St Kitts	Kingston (Jamaica)
St Kitts	St Thomas Bay
St Kitts	San Juan de PR
St Kitts	Port Au Prince
St Kitts	Grand Turk
St Kitts	Providenciales
St Kitts	Camden
St Kitts	St Thomas
St Kitts	Paramaribo
St Kitts	Georgetown (Guy)
St Eustatius	Port of Spain
St Eustatius	Vieux Fort
St Eustatius	Castries
St Eustatius	St Thomas Bay
St Eustatius	Grand Turk
St Eustatius	Providenciales
Belize	Caucedo
Lazaro Cardenas	Corinto
Lazaro Cardenas	Balboa
Lazaro Cardenas	Acajutla
Lazaro Cardenas	Puerto Quetzal
Lazaro Cardenas	Port Louis
Lazaro Cardenas	Yokohama
Lazaro Cardenas	Vostochny
Lazaro Cardenas	Buenaventura
Lazaro Cardenas	Talcahuano
Lazaro Cardenas	San Antonio (Chile)
Lazaro Cardenas	Valparaiso
Lazaro Cardenas	Antofagasta
Lazaro Cardenas	Puerto Angamos
Lazaro Cardenas	Iquique
Lazaro Cardenas	Callao
Lazaro Cardenas	Guayaquil
Lazaro Cardenas	Tanjung Pelepas
Lazaro Cardenas	Port Elizabeth
Lazaro Cardenas	Durban
Gustavia	Charlestown
Gustavia	St Croix
Gustavia	Port of Spain
Gustavia	Plymouth
Gustavia	Saint Georges
Gustavia	Bridgetown
Gustavia	Vieux Fort
Gustavia	Castries
Gustavia	Roseau
Gustavia	Pointe a Pitre
Gustavia	St Kitts
Gustavia	St Eustatius
Gustavia	St Thomas Bay
Gustavia	Tortola
Gustavia	San Juan de PR
Gustavia	Grand Turk
Gustavia	Providenciales
Gustavia	Camden
Gustavia	St Thomas
Kingston (Jamaica)	Lyttelton
Kingston (Jamaica)	Napier
Kingston (Jamaica)	Melbourne
Kingston (Jamaica)	Tauranga
Kingston (Jamaica)	Sydney
Kingston (Jamaica)	Noumea
Kingston (Jamaica)	Papeete
Kingston (Jamaica)	Cristobal
Kingston (Jamaica)	Colon
Kingston (Jamaica)	Puerto Limon
Kingston (Jamaica)	Point Lisas
Kingston (Jamaica)	Port of Spain
Kingston (Jamaica)	Saint Georges
Kingston (Jamaica)	Willemstad
Kingston (Jamaica)	Bonaire
Kingston (Jamaica)	Oranjestad
Kingston (Jamaica)	Castries
Kingston (Jamaica)	Santo Tomas de Castilla
Kingston (Jamaica)	Puerto Cortes
Kingston (Jamaica)	Belize
Kingston (Jamaica)	Philipsburg
Kingston (Jamaica)	Rio Haina
Kingston (Jamaica)	Caucedo
Kingston (Jamaica)	Montego Bay
Kingston (Jamaica)	San Juan de PR
Kingston (Jamaica)	Port Au Prince
Kingston (Jamaica)	Georgetown (Cay)
Kingston (Jamaica)	Santiago de Cuba
Kingston (Jamaica)	Havana
Kingston (Jamaica)	Jacksonville
Kingston (Jamaica)	Savannah
Kingston (Jamaica)	Charleston
Kingston (Jamaica)	Norfolk
Kingston (Jamaica)	Philadelphia
Kingston (Jamaica)	Halifax
Kingston (Jamaica)	Veracruz
Kingston (Jamaica)	Progreso
Kingston (Jamaica)	Altamira
Kingston (Jamaica)	Tampa
Kingston (Jamaica)	Houston
Kingston (Jamaica)	New Orleans
Kingston (Jamaica)	Mobile
Kingston (Jamaica)	Vostochny
Kingston (Jamaica)	Zarate
Kingston (Jamaica)	Itajai
Kingston (Jamaica)	Paranagua
Kingston (Jamaica)	Rio de Janeiro
Kingston (Jamaica)	Vitoria
Kingston (Jamaica)	Manaus
Kingston (Jamaica)	Vila do Conde
Kingston (Jamaica)	Buenaventura
Kingston (Jamaica)	Guanta
Kingston (Jamaica)	Puerto Cabello
Kingston (Jamaica)	La Guaira
Kingston (Jamaica)	Maracaibo
Kingston (Jamaica)	El Guamache
Kingston (Jamaica)	Barranquilla
Kingston (Jamaica)	Santa Marta
Kingston (Jamaica)	Guaranao
Kingston (Jamaica)	Coronel
Kingston (Jamaica)	Valparaiso
Kingston (Jamaica)	Puerto Angamos
Kingston (Jamaica)	Iquique
Kingston (Jamaica)	Arica
Kingston (Jamaica)	Callao
Kingston (Jamaica)	Guayaquil
Kingston (Jamaica)	NewYork-NewJersey
Philipsburg	Charlestown
Philipsburg	St Croix
Philipsburg	Roadbay
Philipsburg	Point Lisas
Philipsburg	Port of Spain
Philipsburg	Plymouth
Philipsburg	Saint Georges
Philipsburg	Bridgetown
Philipsburg	Kingstown
Philipsburg	Vieux Fort
Philipsburg	Roseau
Philipsburg	St Johns
Philipsburg	St Kitts
Philipsburg	St Eustatius
Philipsburg	Gustavia
Philipsburg	Virgin Gorda
Philipsburg	St Thomas Bay
Philipsburg	Tortola
Philipsburg	San Juan de PR
Philipsburg	Grand Turk
Philipsburg	Providenciales
Philipsburg	Camden
Philipsburg	St Thomas
Philipsburg	Natal
Philipsburg	Fortaleza
Philipsburg	Belem
Philipsburg	Degrad des Cannes
Philipsburg	Paramaribo
Philipsburg	Georgetown (Guy)
Philipsburg	Santa Marta
Virgin Gorda	Port of Spain
Virgin Gorda	Bridgetown
Virgin Gorda	Kingstown
Virgin Gorda	Roseau
Virgin Gorda	St Kitts
Virgin Gorda	St Eustatius
Virgin Gorda	Gustavia
Rio Haina	Cristobal
Rio Haina	Manzanillo (Pan)
Rio Haina	Puerto Limon
Rio Haina	Willemstad
Rio Haina	Oranjestad
Rio Haina	Santo Tomas de Castilla
Rio Haina	Boca Chica
Rio Haina	La Romana
Rio Haina	San Juan de PR
Rio Haina	Port Au Prince
Rio Haina	Cap Haitien
Rio Haina	Puerto Plata
Rio Haina	Providenciales
Rio Haina	Freeport (Bah)
Rio Haina	Mostaganem
Rio Haina	Savannah
Rio Haina	Baltimore
Rio Haina	Veracruz
Rio Haina	Houston
Rio Haina	Turbo
Rio Haina	Cartagena (Col)
Rio Haina	Puerto Cabello
Rio Haina	La Guaira
Rio Haina	Barranquilla
Rio Haina	Santa Marta
Rio Haina	Paita
Rio Haina	Puerto Bolivar
Rio Haina	Guayaquil
Caucedo	Balboa
Caucedo	Cristobal
Caucedo	Port of Spain
Caucedo	Bridgetown
Caucedo	Rio Haina
Caucedo	San Juan de PR
Caucedo	Tampa
Caucedo	Mobile
Caucedo	Vostochny
Caucedo	Lisbon
Caucedo	Montevideo
Caucedo	Buenos Aires
Caucedo	Rio Grande (Brazil)
Caucedo	Imbituba
Caucedo	Navegantes
Caucedo	Itajai
Caucedo	Sao Francisco do Sul
Caucedo	Paranagua
Caucedo	Itapoa
Caucedo	Santos
Caucedo	Rio de Janeiro
Caucedo	Salvador
Caucedo	Suape
Caucedo	Buenaventura
Caucedo	Puerto Cabello
Caucedo	La Guaira
Caucedo	El Guamache
Caucedo	Coronel
Caucedo	San Antonio (Chile)
Caucedo	Valparaiso
Caucedo	Puerto Angamos
Caucedo	Callao
Caucedo	Guayaquil
Boca Chica	Charlestown
Boca Chica	St Croix
Boca Chica	Port of Spain
Boca Chica	Saint Georges
Boca Chica	Kingstown
Boca Chica	Vieux Fort
Boca Chica	Castries
Boca Chica	St Kitts
Boca Chica	St Eustatius
Boca Chica	Gustavia
Boca Chica	Philipsburg
Boca Chica	St Thomas Bay
Boca Chica	Tortola
Boca Chica	La Romana
Boca Chica	Port Au Prince
Boca Chica	Cap Haitien
Boca Chica	Puerto Plata
Boca Chica	Grand Turk
Boca Chica	Providenciales
Boca Chica	St Thomas
Tortola	St Croix
Tortola	Port of Spain
Tortola	Bridgetown
Tortola	Kingstown
Tortola	Roseau
Tortola	Pointe a Pitre
Tortola	St Kitts
Tortola	St Eustatius
Tortola	Virgin Gorda
Tortola	St Thomas Bay
Tortola	San Juan de PR
Tortola	Grand Turk
Tortola	Providenciales
Tortola	St Thomas
Montego Bay	Port Au Prince
La Romana	Port Au Prince
La Romana	Cap Haitien
La Romana	Puerto Plata
La Romana	Providenciales
San Juan de PR	St Croix
San Juan de PR	Puerto Limon
San Juan de PR	St Thomas
San Juan de PR	Turbo
San Juan de PR	Cartagena (Col)
San Juan de PR	Barranquilla
San Juan de PR	Santa Marta
Port Au Prince	Saint Georges
Port Au Prince	Castries
Port Au Prince	Philipsburg
Port Au Prince	San Juan de PR
Port Au Prince	Georgetown (Cay)
Port Au Prince	Cap Haitien
Port Au Prince	Santiago de Cuba
Port Au Prince	Providenciales
Port Au Prince	Havana
Port Au Prince	Savannah
Port Au Prince	Charleston
Port Au Prince	Philadelphia
Port Au Prince	Houston
Port Au Prince	Long Beach
Manzanillo (Mex)	Corinto
Manzanillo (Mex)	Balboa
Manzanillo (Mex)	Manzanillo (Pan)
Manzanillo (Mex)	Puerto Caldera
Manzanillo (Mex)	Port of Spain
Manzanillo (Mex)	San Lorenzo
Manzanillo (Mex)	Acajutla
Manzanillo (Mex)	Puerto Quetzal
Manzanillo (Mex)	Lazaro Cardenas
Manzanillo (Mex)	Kingston (Jamaica)
Manzanillo (Mex)	Caucedo
Manzanillo (Mex)	Mazatlan
Manzanillo (Mex)	Guaymas
Manzanillo (Mex)	Port Louis
Manzanillo (Mex)	Savannah
Manzanillo (Mex)	Charleston
Manzanillo (Mex)	Wilmington (Del)
Manzanillo (Mex)	Port Hueneme
Manzanillo (Mex)	Oakland
Manzanillo (Mex)	Vancouver (US)
Manzanillo (Mex)	Portland
Manzanillo (Mex)	Tacoma
Manzanillo (Mex)	Vancouver (Canada)
Manzanillo (Mex)	Yokohama
Manzanillo (Mex)	Vostochny
Manzanillo (Mex)	Lisbon
Manzanillo (Mex)	Buenaventura
Manzanillo (Mex)	Cartagena (Col)
Manzanillo (Mex)	Puerto Cabello
Manzanillo (Mex)	Talcahuano
Manzanillo (Mex)	Coronel
Manzanillo (Mex)	Lirquen
Manzanillo (Mex)	San Antonio (Chile)
Manzanillo (Mex)	Valparaiso
Manzanillo (Mex)	Antofagasta
Manzanillo (Mex)	Puerto Angamos
Manzanillo (Mex)	Iquique
Manzanillo (Mex)	Callao
Manzanillo (Mex)	Paita
Manzanillo (Mex)	Guayaquil
Manzanillo (Mex)	Tanjung Pelepas
Manzanillo (Mex)	Port Elizabeth
Manzanillo (Mex)	Durban
Georgetown (Cay)	Puerto Morelos
Cap Haitien	Charlestown
Cap Haitien	St Croix
Cap Haitien	Port of Spain
Cap Haitien	Kingstown
Cap Haitien	Vieux Fort
Cap Haitien	Castries
Cap Haitien	St Kitts
Cap Haitien	St Eustatius
Cap Haitien	Gustavia
Cap Haitien	Philipsburg
Cap Haitien	St Thomas Bay
Cap Haitien	Tortola
Cap Haitien	Grand Turk
Cap Haitien	Providenciales
Cap Haitien	St Thomas
Cap Haitien	Cartagena (Col)
Cap Haitien	Barranquilla
Puerto Plata	Charlestown
Puerto Plata	St Croix
Puerto Plata	Puerto Limon
Puerto Plata	Port of Spain
Puerto Plata	Saint Georges
Puerto Plata	Kingstown
Puerto Plata	Vieux Fort
Puerto Plata	Castries
Puerto Plata	St Kitts
Puerto Plata	St Eustatius
Puerto Plata	Gustavia
Puerto Plata	Kingston (Jamaica)
Puerto Plata	Philipsburg
Puerto Plata	St Thomas Bay
Puerto Plata	Tortola
Puerto Plata	Port Au Prince
Puerto Plata	Cap Haitien
Puerto Plata	Grand Turk
Puerto Plata	Providenciales
Puerto Plata	St Thomas
Santiago de Cuba	Cristobal
Santiago de Cuba	Puerto Limon
Santiago de Cuba	Rio Haina
Santiago de Cuba	Halifax
Santiago de Cuba	Cartagena (Col)
Moa	Santiago de Cuba
Moa	Puerto Padre
Moa	Halifax
Puerto Padre	Santiago de Cuba
Puerto Padre	Halifax
Grand Turk	St Thomas Bay
Grand Turk	Providenciales
Providenciales	St Thomas Bay
Havana	Cristobal
Havana	Puerto Limon
Havana	Santo Tomas de Castilla
Havana	Puerto Cortes
Havana	Rio Haina
Havana	Caucedo
Havana	Santiago de Cuba
Havana	Moa
Havana	Puerto Padre
Havana	Freeport (Bah)
Havana	Veracruz
Havana	Progreso
Havana	Altamira
Havana	Cartagena (Col)
Mazatlan	Corinto
Mazatlan	Puerto Caldera
Mazatlan	Acajutla
Mazatlan	Puerto Quetzal
Mazatlan	Guaymas
Nassau	Charlestown
Nassau	St Croix
Nassau	Port of Spain
Nassau	Saint Georges
Nassau	Bridgetown
Nassau	Kingstown
Nassau	Vieux Fort
Nassau	Castries
Nassau	Roseau
Nassau	St Kitts
Nassau	St Eustatius
Nassau	Gustavia
Nassau	Philipsburg
Nassau	St Thomas Bay
Nassau	Boca Chica
Nassau	Tortola
Nassau	Cap Haitien
Nassau	Puerto Plata
Nassau	Grand Turk
Nassau	Providenciales
Nassau	Port Everglades
Nassau	St Thomas
Nassau	Georgetown (Guy)
Freeport (Bah)	Charlestown
Freeport (Bah)	St Croix
Freeport (Bah)	Roadbay
Freeport (Bah)	Balboa
Freeport (Bah)	Cristobal
Freeport (Bah)	Port of Spain
Freeport (Bah)	Saint Georges
Freeport (Bah)	Bridgetown
Freeport (Bah)	Kingstown
Freeport (Bah)	Vieux Fort
Freeport (Bah)	Castries
Freeport (Bah)	Roseau
Freeport (Bah)	St Johns
Freeport (Bah)	St Kitts
Freeport (Bah)	St Eustatius
Freeport (Bah)	Gustavia
Freeport (Bah)	Kingston (Jamaica)
Freeport (Bah)	Philipsburg
Freeport (Bah)	St Thomas Bay
Freeport (Bah)	Caucedo
Freeport (Bah)	Boca Chica
Freeport (Bah)	Tortola
Freeport (Bah)	Port Au Prince
Freeport (Bah)	Cap Haitien
Freeport (Bah)	Puerto Plata
Freeport (Bah)	Grand Turk
Freeport (Bah)	Providenciales
Freeport (Bah)	Nassau
Freeport (Bah)	Kaohsiung
Freeport (Bah)	Port Everglades
Freeport (Bah)	Jacksonville
Freeport (Bah)	Philadelphia
Freeport (Bah)	Veracruz
Freeport (Bah)	Altamira
Freeport (Bah)	Freeport (US)
Freeport (Bah)	Houston
Freeport (Bah)	New Orleans
Freeport (Bah)	Mobile
Freeport (Bah)	St Thomas
Freeport (Bah)	Montevideo
Freeport (Bah)	Buenos Aires
Freeport (Bah)	Rio Grande (Brazil)
Freeport (Bah)	Navegantes
Freeport (Bah)	Santos
Freeport (Bah)	Salvador
Freeport (Bah)	Suape
Freeport (Bah)	Buenaventura
Freeport (Bah)	Georgetown (Guy)
Freeport (Bah)	Coronel
Freeport (Bah)	Valparaiso
Freeport (Bah)	Arica
Freeport (Bah)	Callao
Freeport (Bah)	Port Elizabeth
Freeport (Bah)	Cape Town
Freeport (Bah)	Durban
Freeport (Bah)	King Abdullah
Freeport (Bah)	Jebel Ali
Guaymas	Puerto Caldera
Guaymas	Acajutla
Guaymas	Puerto Quetzal
Ensenada	Corinto
Ensenada	Balboa
Ensenada	Manzanillo (Pan)
Ensenada	Port of Spain
Ensenada	Acajutla
Ensenada	Puerto Quetzal
Ensenada	Lazaro Cardenas
Ensenada	Kingston (Jamaica)
Ensenada	Caucedo
Ensenada	Manzanillo (Mex)
Ensenada	Pyongtaek
Ensenada	Vostochny
Ensenada	Cartagena (Col)
Ensenada	Puerto Cabello
Wenzhou	Haikou
Wenzhou	Rizhao
Wenzhou	Kaohsiung
Wenzhou	Taichung
Wenzhou	Keelung
Wenzhou	Lianyungang
Wenzhou	Yantai
Wenzhou	Qinhuangdao
Wenzhou	Yingkou
Wenzhou	Jinzhou
Taizhou	Haikou
Taizhou	Wenzhou
Taizhou	Rizhao
Taizhou	Lianyungang
Taizhou	Yantai
Taizhou	Qinhuangdao
Taizhou	Yingkou
Taizhou	Jinzhou
Rizhao	Haikou
Rizhao	Qinhuangdao
Rizhao	Yingkou
Rizhao	Jinzhou
Xiamen	Lyttelton
Xiamen	Wellington
Xiamen	Napier
Xiamen	Melbourne
Xiamen	Tauranga
Xiamen	Sydney
Xiamen	Newcastle
Xiamen	Brisbane
Xiamen	Balboa
Xiamen	Colon
Xiamen	Manzanillo (Pan)
Xiamen	Lazaro Cardenas
Xiamen	Kingston (Jamaica)
Xiamen	Manzanillo (Mex)
Xiamen	Jiangyin
Xiamen	Kaohsiung
Xiamen	Guangzhou
Xiamen	Shantou
Xiamen	Ningbo-Zhoushan
Xiamen	Shanghai
Xiamen	Djibouti
Xiamen	Sokhna
Xiamen	Port Sudan
Xiamen	Suez
Xiamen	Tangier
Xiamen	Jacksonville
Xiamen	Savannah
Xiamen	Charleston
Xiamen	Norfolk
Xiamen	Houston
Xiamen	Los Angeles
Xiamen	Long Beach
Xiamen	Oakland
Xiamen	Tacoma
Xiamen	Vancouver (Canada)
Xiamen	Imari
Xiamen	Mizushima
Xiamen	Osaka
Xiamen	Kobe
Xiamen	Nagoya
Xiamen	Tokyo
Xiamen	Hitachinaka
Xiamen	Inchon
Xiamen	Vostochny
Xiamen	Sines
Xiamen	Buenaventura
Xiamen	Lirquen
Xiamen	Valparaiso
Xiamen	Antofagasta
Xiamen	Puerto Angamos
Xiamen	Iquique
Xiamen	Callao
Xiamen	Cochin
Xiamen	Colombo
Xiamen	Mumbai
Xiamen	Pipavav
Xiamen	Mundra
Xiamen	Surabaya
Xiamen	Jakarta
Xiamen	Tanjung Pelepas
Xiamen	Pasir Gudang
Xiamen	Davao
Xiamen	Manila
Xiamen	Subic Bay
Xiamen	Cape Town
Xiamen	Durban
Xiamen	Abidjan
Xiamen	Tema
Xiamen	Lome
Xiamen	Aden
Xiamen	Abu Dhabi
Xiamen	Dammam
Xiamen	Bandar Abbas
Xiamen	Aqaba
Xiamen	NewYork-NewJersey
Fuzhou	Xiamen
Fuzhou	Beibuwan
Fuzhou	Hong Kong
Fuzhou	Shenzhen
Fuzhou	Kaohsiung
Fuzhou	Guangzhou
Fuzhou	Shantou
Fuzhou	Quanzhou
Fuzhou	Keelung
Fuzhou	Long Beach
Fuzhou	Oakland
Fuzhou	Moji
Fuzhou	Mizushima
Fuzhou	Osaka
Fuzhou	Kobe
Fuzhou	Nagoya
Fuzhou	Yokohama
Fuzhou	Tokyo
Fuzhou	Hitachinaka
Fuzhou	Singapore
Fuzhou	Port Kelang
Fuzhou	Penang
Fuzhou	Davao
Fuzhou	Manila
Fuzhou	Abidjan
Fuzhou	Tema
Fuzhou	Lome
Yangpu	Zhanjiang
Yangpu	Beibuwan
Yangpu	Zhuhai
Yangpu	Hong Kong
Yangpu	Shenzhen
Yangpu	Ho Chi Minh City
Zhanjiang	Xiamen
Zhanjiang	Zhuhai
Zhanjiang	Shenzhen
Zhanjiang	Shantou
Zhanjiang	Qui Nhon
Zhanjiang	Danang
Beibuwan	Xiamen
Beibuwan	Zhanjiang
Beibuwan	Zhuhai
Beibuwan	Huizhou
Beibuwan	Qui Nhon
Beibuwan	Danang
Zhuhai	Ho Chi Minh City
Hong Kong	Lyttelton
Hong Kong	Napier
Hong Kong	Melbourne
Hong Kong	Tauranga
Hong Kong	Auckland
Hong Kong	Sydney
Hong Kong	Brisbane
Hong Kong	Townsville
Hong Kong	Darwin
Hong Kong	Port Moresby
Hong Kong	Honiara
Hong Kong	Lae
Hong Kong	Rabaul
Hong Kong	Balboa
Hong Kong	Colon
Hong Kong	Manzanillo (Pan)
Hong Kong	Port of Spain
Hong Kong	Puerto Quetzal
Hong Kong	Lazaro Cardenas
Hong Kong	Kingston (Jamaica)
Hong Kong	Caucedo
Hong Kong	Manzanillo (Mex)
Hong Kong	Ensenada
Hong Kong	Haikou
Hong Kong	Wenzhou
Hong Kong	Taizhou
Hong Kong	Rizhao
Hong Kong	Xiamen
Hong Kong	Zhanjiang
Hong Kong	Beibuwan
Hong Kong	Zhuhai
Hong Kong	Shenzhen
Hong Kong	Kaohsiung
Hong Kong	Humen
Hong Kong	Huizhou
Hong Kong	Quanzhou
Hong Kong	Keelung
Hong Kong	Taipei
Hong Kong	Ningbo-Zhoushan
Hong Kong	Shanghai
Hong Kong	Zhangjiagang
Hong Kong	Nantong
Hong Kong	Nanjing
Hong Kong	Lianyungang
Hong Kong	Qingdao
Hong Kong	Yantai
Hong Kong	Dalian
Hong Kong	Tianjin
Hong Kong	Qinhuangdao
Hong Kong	Yingkou
Hong Kong	Jinzhou
Hong Kong	Port Louis
Hong Kong	Marsaxlokk
Hong Kong	Suez
Hong Kong	Tangier
Hong Kong	Camden
Hong Kong	Miami
Hong Kong	Jacksonville
Hong Kong	Savannah
Hong Kong	Charleston
Hong Kong	Norfolk
Hong Kong	Baltimore
Hong Kong	Wilmington (Del)
Hong Kong	Houston
Hong Kong	New Orleans
Hong Kong	Mobile
Hong Kong	Los Angeles
Hong Kong	Tacoma
Hong Kong	Seattle
Hong Kong	Vancouver (Canada)
Hong Kong	Prince Rupert
Hong Kong	Naha
Hong Kong	Imari
Hong Kong	Mizushima
Hong Kong	Osaka
Hong Kong	Kobe
Hong Kong	Kwangyang
Hong Kong	Shimizu
Hong Kong	Nagoya
Hong Kong	Busan
Hong Kong	Masan
Hong Kong	Yokohama
Hong Kong	Tokyo
Hong Kong	Hitachinaka
Hong Kong	Vostochny
Hong Kong	Sines
Hong Kong	Montevideo
Hong Kong	Rio Grande (Brazil)
Hong Kong	Itajai
Hong Kong	Sao Francisco do Sul
Hong Kong	Itapoa
Hong Kong	Itaguai
Hong Kong	Rio de Janeiro
Hong Kong	Buenaventura
Hong Kong	Cartagena (Col)
Hong Kong	Puerto Cabello
Hong Kong	Talcahuano
Hong Kong	Coronel
Hong Kong	Lirquen
Hong Kong	San Antonio (Chile)
Hong Kong	Valparaiso
Hong Kong	Antofagasta
Hong Kong	Puerto Angamos
Hong Kong	Iquique
Hong Kong	Callao
Hong Kong	Guayaquil
Hong Kong	Chennai
Hong Kong	Mumbai
Hong Kong	Pipavav
Hong Kong	Karachi
Hong Kong	Dili
Hong Kong	Surabaya
Hong Kong	Semarang
Hong Kong	Pasir Gudang
Hong Kong	Kuching
Hong Kong	Sibu
Hong Kong	Port Kelang
Hong Kong	Bintulu
Hong Kong	Muara
Hong Kong	Kota Kinabalu
Hong Kong	General Santos
Hong Kong	Davao
Hong Kong	Cagayan de Oro
Hong Kong	Cebu
Hong Kong	Sihanoukville
Hong Kong	Batangas
Hong Kong	Manila
Hong Kong	Subic Bay
Hong Kong	Danang
Hong Kong	Port Elizabeth
Hong Kong	Cape Town
Hong Kong	Durban
Hong Kong	Walvis Bay
Hong Kong	Luanda
Hong Kong	Lobito
Hong Kong	Pointe Noire
Hong Kong	Abidjan
Hong Kong	Tema
Hong Kong	Lome
Hong Kong	Cotonou
Hong Kong	Lagos (Nigeria)
Hong Kong	Jeddah
Hong Kong	Sohar
Hong Kong	Abu Dhabi
Hong Kong	Dammam
Hong Kong	Bandar Abbas
Hong Kong	Kosrae
Hong Kong	Pohnpei
Hong Kong	Koror
Hong Kong	Chuuk
Hong Kong	Majuro
Hong Kong	Ebeye
Hong Kong	Yap
Hong Kong	Guam
Hong Kong	Saipan
Hong Kong	Honolulu
Hong Kong	NewYork-NewJersey
Shenzhen	Port Chalmers
Shenzhen	Lyttelton
Shenzhen	Napier
Shenzhen	Melbourne
Shenzhen	Tauranga
Shenzhen	Auckland
Shenzhen	Sydney
Shenzhen	Brisbane
Shenzhen	Balboa
Shenzhen	Colon
Shenzhen	Manzanillo (Pan)
Shenzhen	Port of Spain
Shenzhen	Puerto Quetzal
Shenzhen	Lazaro Cardenas
Shenzhen	Kingston (Jamaica)
Shenzhen	Caucedo
Shenzhen	Manzanillo (Mex)
Shenzhen	Freeport (Bah)
[truncated: 14,681 more rows]
