# Supplementary material for: Modular gateway-ness connectivity and structural core organization in maritime network science
Source: Nat Commun. 2020 Jun 5;11:2849. doi: 10.1038/s41467-020-16619-5 (PMC7275034; doi:10.1038/s41467-020-16619-5)
Supplement: Supplementary file 4 — Source data [file 41467_2020_16619_MOESM4_ESM.zip › Structural-core-master/Source Data/Source Data-Fig. 2b-c.xlsx]

## Sheet: Fig. 2b
ports	BC in the real GLSN	BC in a random network, 1000 iterations
		1	2	3	4	5	6	7	8	9	10	11	12	13	14	15	16	17	18	19	20	21	22	23	24	25	26	27	28	29	30	31	32	33	34	35	36	37	38	39	40	41	42	43	44	45	46	47	48
Aalborg	0.00948026	2.73e-05	5.25e-05	7.82e-05	6.06e-05	3.64e-05	8.46e-05	0.000113223	5.81e-05	0.000108295	0.000176288	0.000146845	0.000116552	0.000123347	3.31e-05	8.56e-05	9.8e-05	4.53e-05	0.000266956	1.8e-05	7.96e-05	9.89e-05	9.43e-05	5.37e-05	8.21e-05	8.37e-05	9.24e-05	0.000153064	0.000178123	5.79e-05	8.73e-05	7.5e-05	4.16e-05	9.16e-05	9.28e-05	0.000250326	4.15e-05	9.27e-05	6.41e-05	3.74e-05	0.000142965	0.00029441	5.86e-05	0.000155035	0.000175289	2.48e-05	0.000129668	0.000176018	0.000204523
Aalesund	0.000759337	0.000502781	0.000863719	0.000633102	0.000656371	0.000498591	0.00068673	0.000662902	0.00156552	0.000429372	0.000685644	0.00123699	0.001069	0.000475258	0.000640769	0.000897727	0.00104885	0.000835417	0.000690265	0.00124035	0.000516568	0.000998856	0.000717567	0.00116367	0.000651147	0.00129879	0.000905137	0.000552846	0.00074307	0.00105555	0.000745197	0.000676637	0.000926231	0.00067028	0.00101408	0.000715311	0.000684448	0.00061032	0.000664082	0.000570194	0.000566985	0.000753893	0.000617293	0.00104543	0.00127038	0.000940103	0.000491597	0.000668526	0.000923599
Aalvik	0	4.98e-05	0.000290123	0.000158801	3.94e-05	2.96e-05	5.79e-05	3.4e-05	3.82e-05	7.41e-05	0.000120662	0.000148644	3.6e-05	9.94e-05	4.85e-05	0.000230158	4.46e-05	4.13e-05	0.00029144	0.000210655	6.64e-05	8.43e-05	0.00016792	5.48e-05	3.52e-05	0.000135966	2.36e-05	1.85e-05	6.81e-05	3.69e-05	0.000136718	4.91e-05	7.56e-05	6.96e-05	5.52e-05	8.52e-05	6.15e-05	9.85e-05	5.46e-05	4.26e-05	6.67e-05	9.72e-05	4e-05	8.03e-05	8.17e-05	7.13e-05	8e-05	6.96e-05	8.31e-05
Aarhus	0.00367886	0.00127008	0.00172362	0.00181093	0.00143731	0.00144517	0.000762007	0.00115854	0.00078817	0.00107244	0.00161795	0.00114646	0.001546	0.00173766	0.00142334	0.00157124	0.0012824	0.0019617	0.000935609	0.000798942	0.00133827	0.00104366	0.00157723	0.000715245	0.00288133	0.00151695	0.00145574	0.00123054	0.0013439	0.0013163	0.00349598	0.00116305	0.00158861	0.00096686	0.00123099	0.000855797	0.000896286	0.00116887	0.00110339	0.00116545	0.00308454	0.00121017	0.00138716	0.000871522	0.00168745	0.00119602	0.00100489	0.00122391	0.00112637
Aasiaat	0	3.77e-05	0.000113918	7.3e-05	4.14e-05	4.18e-05	6.39e-05	3.25e-05	0.000121735	2.02e-05	5.64e-05	2.68e-05	1.74e-05	5.11e-05	6.69e-05	3.25e-05	2.22e-05	2.08e-05	2.17e-05	6.8e-05	8.45e-05	0.000128444	4.85e-05	4.08e-05	8.38e-06	6.58e-05	5.03e-05	0.000614196	0.000271205	1.52e-05	1.99e-05	3.66e-05	2.94e-05	5.27e-05	7.33e-05	0.000103447	5.25e-05	5.01e-05	5.74e-05	9.36e-05	6.37e-05	5.66e-05	3.07e-05	3.32e-05	0.000159618	2.36e-05	4.42e-05	3.67e-05	2.83e-05
Aberdeen	0.0056999	0.000531029	0.000674989	0.00121091	0.000619726	0.000601847	0.00068398	0.000522725	0.000898706	0.000550236	0.000429966	0.000603755	0.000353448	0.00101343	0.000538777	0.000848034	0.000948088	0.000506533	0.000506249	0.00055583	0.000648233	0.00166826	0.000426598	0.000455847	0.000704413	0.000467004	0.000828737	0.00140463	0.000624402	0.000688822	0.000892499	0.000427223	0.000567878	0.000373276	0.000421141	0.000580062	0.000790464	0.000643194	0.000788881	0.000426414	0.00259161	0.00125483	0.000898926	0.000974952	0.00113967	0.000772719	0.000589033	0.00101087	0.00207098
Abidjan	0.00271249	0.00333731	0.00296985	0.00270871	0.00274903	0.00247538	0.00343192	0.0036866	0.00620737	0.00310046	0.00264997	0.00277627	0.0032733	0.00333435	0.00238938	0.00434349	0.00302334	0.00296104	0.00415833	0.00382893	0.00326789	0.00319462	0.00281133	0.00501149	0.00351199	0.00403496	0.00217282	0.0029989	0.00282094	0.00220641	0.00358575	0.00387316	0.0027851	0.00339772	0.00190515	0.00234213	0.00246947	0.00274315	0.00514818	0.00321556	0.00273315	0.00597211	0.00212616	0.0029345	0.00297901	0.00262219	0.00243566	0.00277717	0.00443781
Abu Dhabi	0.00377239	0.00113428	0.000801136	0.00166804	0.00177198	0.00195709	0.00102481	0.00100252	0.000909235	0.000999179	0.00212373	0.001097	0.00146817	0.00164884	0.00113653	0.00189622	0.000883733	0.0013686	0.00123061	0.00109656	0.00124975	0.00113006	0.000905165	0.00124456	0.00179304	0.00118427	0.00150406	0.00115035	0.00132178	0.00150498	0.00184835	0.00102734	0.00118527	0.00127102	0.0014267	0.00091352	0.00121498	0.00113867	0.00194604	0.00075161	0.00144404	0.00142585	0.00100192	0.00139678	0.00122838	0.00156973	0.0014633	0.00147025	0.000889766
Abu Flous	0	3.19e-06	2.58e-06	6.08e-06	3.89e-06	3.58e-05	3.05e-06	2.58e-06	5.37e-06	5.42e-06	2.31e-06	1.23e-05	1.47e-06	1.5e-06	4.79e-06	7.72e-05	2.33e-06	1.94e-06	3.14e-06	9.22e-06	1.67e-06	5.7e-06	6.29e-06	5.38e-06	1.04e-05	9.53e-06	1.23e-05	1.54e-05	5.68e-06	1.81e-07	4.84e-06	1.71e-05	1.39e-05	2.3e-06	3.72e-06	5.97e-06	6.2e-06	1.74e-06	3.23e-06	6.08e-06	1.39e-06	1.69e-05	2.95e-06	8.41e-06	1.13e-05	1.62e-05	1.07e-06	1.54e-05	1.51e-05
Acajutla	5.07e-05	3.62e-05	4.22e-05	3.33e-05	5.19e-05	3.53e-05	4.89e-05	7.6e-05	5.11e-05	0.000145355	4.31e-05	6.77e-05	6.5e-05	0.000117026	7.44e-05	1.84e-05	7.89e-05	1.77e-05	0.00013905	7.32e-05	2.81e-05	6.11e-05	4.78e-05	8.92e-05	1.88e-05	1.81e-05	0.00016375	2.12e-05	4.96e-05	0.000176775	2.38e-05	8.88e-06	2.13e-05	2.95e-05	4.31e-05	5.96e-05	4.61e-05	2.79e-05	1e-05	3.81e-05	2.9e-05	2.96e-05	2.08e-05	3.9e-05	2.23e-05	1.35e-05	2.37e-05	4.59e-05	4.3e-05
Aceh	7.8e-05	0.00222603	0.000159031	0.000124394	0.000168151	0.000285493	0.000261233	0.000453537	0.000400241	0.000379404	0.00013042	0.000236164	0.000200006	0.000176402	0.000187481	0.000209832	0.000175051	0.000228442	0.000382043	0.000189381	0.000225728	0.000372593	0.000298737	0.000388676	0.000608805	0.000228775	0.000156564	0.000149	0.000349792	0.000215919	0.000166022	9.69e-05	9.45e-05	0.000236301	0.000261908	0.000408893	0.000290693	0.000252379	0.000291191	0.000242519	0.000257753	0.000237377	0.000450266	0.000324205	0.000165749	0.000188641	0.000277622	0.000271504	0.000396873
Adelaide	0.000738108	0.0010143	0.000972029	0.000846613	0.00108212	0.000722524	0.000691706	0.00118926	0.00143013	0.00358723	0.000705316	0.00113055	0.00075537	0.00311819	0.000756651	0.00153226	0.00101204	0.000953517	0.000967243	0.000670287	0.00110248	0.000770447	0.000949881	0.000883823	0.001142	0.000759943	0.000935161	0.000696259	0.000562474	0.00181069	0.00058734	0.00114752	0.000986911	0.00102171	0.00132909	0.000892939	0.00311085	0.00258438	0.000616428	0.000834519	0.000700317	0.00135265	0.000850076	0.000646768	0.00127498	0.000889673	0.0015828	0.00150649	0.00289342
Aden	0.00055062	0.000560942	0.000186448	0.00030465	0.000152902	0.000253039	0.000188028	0.000317949	0.000280321	0.000454233	0.000227034	0.000153814	0.000177117	0.000391895	0.000140869	0.000218596	0.000363131	0.000234882	0.000775948	0.000324685	0.000338895	0.000111767	0.000340319	0.000173541	0.000119936	0.000307925	0.000132407	0.000236925	0.00024364	0.000169063	0.00027108	0.00010931	0.000415768	0.000278531	0.000130603	0.000290432	0.000243432	0.000130457	0.00048528	0.000143376	0.000425961	0.000152353	0.000294636	0.000230924	0.000288233	0.000467251	0.000351477	0.000385171	0.000222136
Aegion	0	4.32e-06	2.84e-06	5.48e-06	1.62e-05	1.08e-05	1.37e-05	2.49e-05	2.03e-05	5.23e-06	1.56e-05	2.21e-05	5.38e-06	3.35e-05	7.49e-06	2.87e-05	2.2e-05	1.12e-05	2.71e-05	1.85e-05	8.61e-06	6.1e-06	3.89e-06	0.000357402	4.3e-06	9.32e-06	3.46e-05	3.37e-06	8.61e-06	2.02e-05	2.06e-06	1.18e-05	1.08e-05	7.58e-06	1.98e-05	1.11e-05	1.31e-05	1.39e-05	1.06e-05	4.7e-06	9.75e-06	3.07e-05	2.85e-06	5.93e-06	9.19e-06	2.13e-05	4.05e-05	2.77e-05	3.4e-05
Agadir	0.000151906	0.000245926	0.000214411	0.00030992	0.000562609	0.000261666	0.000187737	0.000247406	0.000300209	0.000176845	0.000164922	0.000280584	0.000136182	0.000456057	0.00033109	0.000190446	0.00033861	0.000338066	0.000544722	0.000303889	0.000257251	0.000254846	0.000342413	0.000455076	0.000369948	0.000266713	0.000274364	0.000166616	0.000226664	0.000294875	0.000170207	0.000142683	0.000185745	0.000354394	0.000368573	0.000223306	0.000596754	0.000254922	0.000233627	0.000439965	0.000644303	0.000368649	0.00107909	0.000459835	0.000264651	0.000293678	0.000147704	0.000169315	0.000296629
Agalega	0	1.87e-05	4.43e-06	3.82e-07	1.35e-05	3.03e-07	3.03e-06	9.96e-07	2.64e-06	1.67e-06	4.34e-07	4.33e-06	2.26e-06	7.61e-06	7.3e-06	2.5e-06	6.04e-06	2.1e-06	2.78e-06	5.04e-06	1.7e-06	3.25e-06	2.28e-06	2.64e-06	5.92e-06	1.66e-06	5.68e-07	4.03e-06	2.21e-06	1.36e-06	5.02e-06	4.8e-06	8.84e-06	1.47e-06	6.26e-07	1.9e-06	4.31e-06	1.95e-06	1.02e-05	1.84e-06	4.65e-06	4.44e-06	2.87e-06	3.49e-06	2.68e-06	1.88e-06	4.58e-06	3.08e-06	9.22e-07
Ahus	0	3.78e-07	2.09e-06	1.38e-06	2.3e-06	6.73e-07	9.86e-07	1.49e-05	3.83e-06	6.98e-06	3.79e-06	6.34e-06	1.81e-05	2.34e-06	9.19e-06	3.24e-06	3.63e-06	1.4e-06	5.93e-06	3.08e-06	6.18e-07	4.35e-06	2e-06	2.23e-06	6.46e-06	1.32e-06	3.09e-07	4.97e-07	3.75e-06	1.78e-06	1.08e-06	1.92e-07	1.43e-06	2.08e-06	1.92e-06	3.46e-06	8.55e-07	2.13e-06	1.3e-07	7.24e-08	5.87e-06	1.72e-06	1.23e-06	1.57e-06	3.3e-06	6.73e-06	2.93e-06	2.03e-06	1.15e-06
Aitutaki	0	2.41e-05	1.38e-05	6.97e-06	2.68e-05	2.46e-05	5.39e-05	3.84e-05	4.11e-05	2.96e-05	2.68e-05	2.06e-05	3.28e-05	4.09e-05	2.92e-05	8.24e-06	2.22e-05	5.08e-05	3.51e-05	3.56e-05	3.08e-05	0.000159907	1.37e-05	2.5e-05	0.000106643	3.27e-05	9.13e-05	2.15e-05	4.41e-05	2.35e-05	2.77e-05	9.98e-06	1.27e-05	6.06e-05	3.75e-05	1.08e-05	1.56e-05	2.19e-05	2.21e-05	3.03e-05	7.4e-05	4e-05	2.27e-05	7.04e-05	8.61e-05	1.51e-05	0.00205754	2.68e-05	2.15e-05
Ajman	0	6.68e-06	8.28e-06	2.28e-06	5.65e-06	2.75e-06	3.25e-06	2.68e-06	7.64e-06	2.41e-06	2.96e-06	4e-06	2.36e-06	3.33e-06	1.99e-06	5.84e-06	2.01e-06	6.78e-07	4.54e-06	4.4e-06	2.15e-06	7.32e-06	1.5e-06	4.24e-06	2.51e-06	1.22e-06	1.56e-06	5.26e-06	6.46e-06	4.24e-06	9.45e-06	4.57e-06	9.56e-07	1.32e-06	2.99e-06	1.58e-06	5.33e-06	1.33e-05	7.36e-06	5.62e-06	1.66e-06	1.26e-06	2.88e-06	2.46e-06	1.39e-06	4.44e-06	8.92e-06	2.55e-06	0
Akata	0	7.05e-05	6.73e-05	7.49e-05	7.39e-05	0.000111382	7.43e-05	6.57e-05	9.85e-05	3.85e-05	3.54e-05	0.00011047	6.57e-05	8.29e-05	3.92e-05	0.00019444	0.000118093	0.000108902	5.73e-05	4.9e-05	0.000165667	4.64e-05	0.000133849	6.66e-05	0.00016755	0.000102204	5.43e-05	2.91e-05	9.33e-06	3.38e-05	7.4e-05	8.39e-05	0.000196309	7.19e-05	0.000493622	9.23e-05	8.13e-05	5.47e-05	5.11e-05	7.11e-05	9.75e-05	4.6e-05	3.99e-05	3.49e-05	3.99e-05	3.86e-05	3.48e-05	7.2e-05	7.71e-05
Akita	2.09e-05	0.000636115	0.00115575	0.000673214	0.000982414	0.000581623	0.00105077	0.00077871	0.000846621	0.000594592	0.00104704	0.000860499	0.00077208	0.000488442	0.000558439	0.00067332	0.00129374	0.0027125	0.000768475	0.000571947	0.000616571	0.000470955	0.000808437	0.0010455	0.000473072	0.000758242	0.000957411	0.000465272	0.00108115	0.000646148	0.00244809	0.000513933	0.000684484	0.000823184	0.00073727	0.000657874	0.000472514	0.000609922	0.000897102	0.000686249	0.00173257	0.000623225	0.00301184	0.000568111	0.000455977	0.000511709	0.000616957	0.00065834	0.000853286
Akureyri	0	2.57e-05	1.34e-05	9.57e-06	4.3e-05	5.49e-06	7.14e-06	4.82e-05	1.35e-05	4.13e-05	2.54e-05	4.94e-05	3.3e-05	6.66e-05	3.13e-05	4.15e-05	1.72e-05	3.13e-05	6.58e-06	3.58e-05	8.67e-05	2.14e-05	3.31e-05	1.19e-05	1.22e-05	4.17e-05	2.53e-05	2.17e-05	2.35e-05	3.66e-05	2.21e-05	7.5e-06	9.6e-06	1.36e-05	2.03e-05	2.03e-05	3.2e-05	6.06e-05	4.31e-05	2.1e-05	3.73e-05	4.14e-05	1.56e-05	6.87e-06	2.1e-05	8.37e-06	3.63e-05	2.63e-06	2.25e-05
Alderney	0	1.74e-06	1.55e-06	1.79e-07	2.6e-07	1.01e-06	3.11e-06	8.23e-07	3.8e-06	4.99e-07	4.03e-07	7.19e-07	2.45e-06	6.33e-07	5.99e-06	2.01e-06	5.46e-07	6e-06	0	7.98e-06	3.95e-07	1.2e-06	1.29e-06	2.22e-06	2.51e-07	1.45e-06	9.69e-07	1.93e-06	1.25e-06	5.65e-07	7.68e-07	9.64e-07	2.32e-06	4.41e-06	2.05e-06	0	2.04e-07	2.09e-06	8.02e-07	1.98e-07	3.54e-06	2.08e-07	1.01e-06	4.45e-07	1.69e-06	5.35e-06	1.1e-06	2.12e-06	1.71e-06
Alexandria	0.00526497	0.00592005	0.0056516	0.00498216	0.00733995	0.00484794	0.00435994	0.00480614	0.00664997	0.00458927	0.00496066	0.00512568	0.00303029	0.0049205	0.00302404	0.00520314	0.00389208	0.00456678	0.00637095	0.00479584	0.00631135	0.00569812	0.00520117	0.00504957	0.00657703	0.0052174	0.00511532	0.00518069	0.00409609	0.00651917	0.00475258	0.00341202	0.0063025	0.00434058	0.00492962	0.00440432	0.00523448	0.00450033	0.00496596	0.00696063	0.00556849	0.00378765	0.00437397	0.00457633	0.0037239	0.00446158	0.00601071	0.00502393	0.00552458
Algeciras	0.0131108	0.0112806	0.0113473	0.0109656	0.0119099	0.0128416	0.0104689	0.0110127	0.0096909	0.0113253	0.0119767	0.0116298	0.00909584	0.0126135	0.00901825	0.00993696	0.0111139	0.0126333	0.00932722	0.0096847	0.0088062	0.0113395	0.00973162	0.00906617	0.00942297	0.00914072	0.00855542	0.0149993	0.00819719	0.0107733	0.0120952	0.00997637	0.00998763	0.00910312	0.0133287	0.00747429	0.00958734	0.00930625	0.0110698	0.00956714	0.0107514	0.0129222	0.012744	0.0111491	0.00947094	0.0124185	0.0106391	0.0116048	0.0117549
Algiers	0.000683825	0.00258671	0.00100675	0.000768814	0.00100183	0.00149621	0.000647753	0.000642818	0.000665018	0.00132889	0.00297716	0.00097281	0.00354045	0.000386073	0.00095644	0.00117638	0.00115826	0.000786119	0.00134841	0.00129908	0.000954026	0.00139291	0.00122064	0.00104204	0.00102976	0.00186697	0.000716044	0.00127992	0.00101801	0.00118108	0.00141665	0.00085929	0.00070232	0.00114491	0.000817442	0.000946348	0.000923379	0.001022	0.0014284	0.000829091	0.00108596	0.00087631	0.00114279	0.000870043	0.000947664	0.00158468	0.000654657	0.00117435	0.00122726
Aliaga	2.4e-05	0.000157391	8.59e-05	0.00013239	0.000139011	9.81e-05	0.000154519	8.98e-05	6.29e-05	8.23e-05	7.45e-05	0.0001153	4.13e-05	9.03e-05	2.09e-05	5.25e-05	0.000202926	0.00016344	9.67e-05	3.59e-05	4.2e-05	0.000103862	4.38e-05	0.000135025	4.02e-05	4.84e-05	9.91e-05	5.79e-05	4.06e-05	7.8e-05	0.000116623	6.28e-05	8.55e-05	3.38e-05	7.5e-05	7.96e-05	4.22e-05	0.00021787	9.47e-05	2.14e-05	0.0001788	3.29e-05	1.9e-05	0.000163317	4.61e-05	3.37e-05	4.94e-05	0.000276314	0.000108546
Alicante	5.76e-05	0.000156757	7.09e-05	0.000167209	9.13e-05	6.09e-05	0.000180167	0.000244381	7.43e-05	0.000109273	6.72e-05	0.0001132	0.000112992	0.000119208	0.0001159	8.04e-05	0.000181304	7.63e-05	0.000326058	0.000102347	0.000167054	9.97e-05	5.11e-05	0.000184798	9.48e-05	6.09e-05	0.000218804	8.75e-05	7.99e-05	9.74e-05	5.66e-05	0.000137093	9.76e-05	0.000109633	0.000112524	0.000176486	5.3e-05	0.000187822	0.000258845	0.000424127	7.4e-05	6.66e-05	0.00013964	5.97e-05	6.58e-05	5.01e-05	0.000198526	9.41e-05	4.07e-05
Almeria	0	4.44e-05	2.97e-05	1.71e-05	3.19e-05	4.93e-05	6.72e-05	2.53e-05	5.08e-05	3.72e-05	2.19e-05	3.01e-05	2.14e-05	5.06e-05	3.62e-05	2.44e-05	2.26e-05	1.3e-05	5.89e-05	3.07e-05	5.92e-05	2.68e-05	4.31e-05	4.98e-05	4.98e-05	1.53e-05	4.95e-05	3.9e-05	1.38e-05	0.000148692	3.12e-05	2.48e-05	3.07e-05	4.51e-05	6.71e-05	0.00207165	5.79e-05	3.26e-05	1.24e-05	8.68e-05	1.29e-05	3.49e-05	4.28e-05	0.000262035	1.43e-05	0.000103186	2.27e-05	1.6e-05	8.54e-05
Almirante	0.000168036	8.94e-06	4.86e-05	1.41e-05	4.26e-05	6.86e-05	9.49e-05	0.000109566	0.000175348	6.73e-05	0.00013272	6.37e-05	8.19e-05	6.32e-05	3.37e-05	6.1e-05	3.49e-05	0.000105273	0.000200103	3.91e-05	9.73e-05	9.17e-05	3.68e-05	0.000143139	7.42e-05	0.000154391	0.000116897	6.23e-05	7.77e-05	0.00210048	5.15e-05	9.32e-05	8.63e-05	5.49e-05	8.6e-05	3.04e-05	3.77e-05	4.83e-05	4.83e-05	6.53e-05	3.62e-05	6.78e-05	7.74e-05	7.82e-05	8.18e-05	1.48e-05	4.23e-05	7.73e-05	0.000436982
Alotau	0.000124088	2.68e-05	8.81e-05	9.35e-06	2.72e-05	4.27e-05	4.76e-05	2.53e-05	3.36e-05	2.6e-05	3.56e-05	8.64e-05	3.16e-05	2.5e-05	7.75e-05	8.2e-06	5.68e-05	3.56e-05	2.76e-05	6.98e-05	1.88e-05	2.22e-05	9.04e-05	1.15e-05	1.89e-05	4.42e-05	7.81e-05	6.82e-05	7.05e-05	2.02e-05	1.77e-05	2.38e-05	1.4e-05	2.64e-05	7.94e-06	3e-05	7.33e-06	0.000112942	0.000134089	9.01e-06	5.71e-05	4.82e-05	1.26e-05	3.39e-05	5.64e-05	3.81e-05	3.92e-05	4.16e-05	3.37e-05
Altamira	0.00116101	0.00284495	0.00165814	0.00178391	0.00196193	0.00197352	0.00203331	0.00129855	0.00148879	0.0026146	0.00188845	0.00188193	0.00187107	0.00174698	0.00181887	0.00242875	0.00264008	0.00190692	0.00178359	0.00225659	0.00260415	0.00217996	0.00174318	0.00189758	0.00370131	0.00175821	0.00155407	0.00220863	0.00341367	0.00189067	0.00401015	0.00216885	0.00306111	0.00158915	0.00264406	0.00156416	0.00256802	0.00192125	0.00182039	0.00138225	0.00211988	0.00214787	0.0014638	0.00243543	0.00190267	0.00126758	0.00170949	0.00178709	0.00168532
Ambon	0	1.8e-05	2.39e-05	2.97e-05	9.17e-05	6.86e-05	2.38e-05	6.12e-05	4.51e-05	2.89e-05	0.000186021	4.96e-05	8.56e-05	6.52e-05	3.29e-05	3.52e-05	0.000156721	4.79e-05	2.64e-05	9.02e-05	3.04e-05	0.00036396	0.00010965	0.000131747	8.49e-05	4.34e-05	0.000149897	5.36e-05	0.000169192	5.79e-05	4.34e-05	8.47e-05	2.46e-05	2.28e-05	2.13e-05	5.59e-05	5.22e-05	0.000177523	3.86e-05	3.89e-05	3.3e-05	3.55e-05	2.93e-05	8.81e-05	2.88e-05	1.79e-05	2.33e-05	9.67e-05	6.26e-05
Ampenan	0	5.17e-05	8.05e-05	2.59e-05	3.7e-05	2.86e-05	0.000149551	1.34e-05	3.72e-05	5.63e-05	2.6e-05	4.57e-05	7.64e-05	6.22e-05	2.16e-05	4.67e-05	1.79e-05	5.35e-05	2.92e-05	2.83e-05	2.44e-05	0.000113598	5.87e-05	5.13e-05	4.6e-05	8.25e-05	3.2e-05	4.12e-05	2.63e-05	7.68e-05	5.61e-05	0.000137881	4.78e-05	7.73e-06	9.24e-05	9.92e-05	4.03e-05	6.33e-05	6.16e-05	8.99e-06	3.82e-05	6.01e-05	1.5e-05	2.39e-05	4.18e-05	7.88e-06	0.000134776	3.03e-05	2.4e-05
Amsterdam	0.00470428	0.00212131	0.00186194	0.00275426	0.00185176	0.00241636	0.00239523	0.00312202	0.00218265	0.00237483	0.00288266	0.00305922	0.00217489	0.00276882	0.00184634	0.00161972	0.00290364	0.00243054	0.00180759	0.0017162	0.00202689	0.00243904	0.0025852	0.00289322	0.00178287	0.00241899	0.00224964	0.00161922	0.00205132	0.00189464	0.00253424	0.00237535	0.00310492	0.00260728	0.00283012	0.00234642	0.00218149	0.002852	0.00197948	0.00261313	0.00401505	0.00278645	0.0024344	0.00194011	0.00176022	0.0033407	0.00182601	0.0018404	0.00196672
Anadyr	0	2.77e-07	0	1.51e-08	2.38e-07	3.72e-07	5.81e-07	1.24e-07	3.42e-07	0	0	1.48e-06	0	2.47e-07	4.25e-07	1.61e-07	3.3e-07	9.01e-07	0	0	3.96e-07	2.83e-06	5.2e-07	2.31e-07	0	1.84e-07	2.14e-07	2.27e-06	0	7.12e-07	0	5.18e-07	3.22e-07	6.52e-07	0	1.53e-07	9.46e-07	8.09e-08	4.48e-07	4.75e-07	9.08e-07	1.13e-06	0	0	7.67e-07	9.96e-08	0	3.21e-07	1.38e-07
Anchorage	0	4.17e-07	1.59e-07	5.65e-07	9.05e-07	1.66e-06	1.04e-07	2.3e-06	2.58e-07	5.71e-06	1.58e-06	1.67e-06	7.18e-07	1.77e-06	6.89e-07	4.88e-07	4.96e-06	4.33e-07	1.72e-06	9.53e-07	5.23e-06	1.37e-07	4.36e-06	2.32e-06	1.41e-06	1.26e-06	1.47e-06	2.47e-06	1.93e-06	8.65e-06	9.49e-07	6.9e-07	6.87e-07	2.65e-07	0	3.36e-06	8.37e-07	1.9e-06	4.64e-06	6.02e-07	1.11e-07	8.87e-07	3.08e-06	4.26e-06	6.84e-05	3.37e-06	3.86e-06	4.41e-06	1.18e-06
Ancona	0.000271427	0.000422144	0.00066864	0.000354847	0.000289806	0.000565532	0.000275475	0.000356164	0.000762339	0.000644533	0.000314147	0.000381378	0.000424154	0.000916134	0.00089917	0.000780705	0.000635627	0.00104067	0.000786961	0.00107171	0.000419393	0.000646052	0.000690596	0.000485719	0.000325874	0.000374417	0.000410819	0.000444686	0.00106746	0.00111396	0.000635305	0.000279728	0.000397218	0.000701171	0.000615458	0.000324459	0.000290521	0.000483905	0.00061219	0.000402656	0.000582026	0.000465856	0.000570164	0.000319138	0.000332454	0.000340578	0.000415927	0.000420004	0.000379946
Angra do Heroismo	0	1.39e-06	1.22e-06	6.43e-06	1.68e-06	2.28e-06	2.49e-06	2.11e-06	2.57e-07	2.18e-05	1.23e-05	3.18e-06	1.8e-06	9.06e-07	4.34e-06	6.41e-06	6.23e-06	8.95e-07	3.2e-06	3.72e-06	9.05e-07	2.43e-05	5.03e-06	1.2e-06	1.7e-06	1.71e-06	1.62e-06	2.81e-06	2.07e-07	4.34e-06	1.71e-06	1.9e-06	1.56e-06	5.3e-06	2.88e-05	6.04e-06	1.98e-06	1.16e-06	3.21e-08	2.07e-07	1.59e-06	1.03e-05	5.56e-06	2.91e-06	5.4e-06	1.61e-05	4.15e-07	1.56e-06	5.95e-05
Annaba	8.67e-05	0.000125942	0.000174885	0.00013545	0.00217307	0.000115434	0.000185827	0.00028226	0.000108626	0.000445675	0.000176196	0.00011811	0.000233518	0.000109992	0.000180981	0.000124487	0.000152948	0.000207696	0.000338865	0.000211506	0.000125021	0.000372899	0.000138355	0.000628264	0.000138881	0.000159664	0.000300219	0.000250031	0.000281598	0.000216527	0.000278318	0.000219335	0.000304716	0.000540518	0.000265672	0.000154879	0.000248151	0.000110067	0.000172396	8.96e-05	0.00017719	0.000138534	0.000169046	0.000137109	0.000285681	0.00113065	0.000194478	0.000263212	0.00016716
Antalya	6.27e-06	0.000143119	6.05e-05	0.000111064	8.16e-05	0.000303839	7.43e-05	0.000142442	9.66e-05	5e-05	0.00032072	0.00018971	0.000102829	9.84e-05	0.000208043	0.000147192	0.000139536	0.000323362	7.98e-05	5.7e-05	7.63e-05	6.88e-05	0.000117849	0.000227016	0.000127446	0.000142276	0.000188752	0.000142542	0.000104082	0.000279094	0.000139771	0.000109953	0.000116575	0.000224318	0.000202497	0.00014882	6.06e-05	8.58e-05	0.000157097	9.57e-05	0.000308873	0.000214183	0.000104542	0.00013474	0.000438593	0.000199978	0.000102028	0.000227038	0.000167627
Antisiranana	2.34e-07	2.28e-05	1.13e-05	2.48e-05	3.84e-05	1.45e-05	1.72e-05	2.72e-05	0.000234955	1.14e-05	6.84e-05	1.91e-05	1.46e-05	5.23e-06	1.03e-05	6.01e-06	3.33e-06	1.29e-05	4.84e-06	4.38e-05	1.24e-05	4.83e-05	2.75e-05	6.82e-06	1.07e-05	6.26e-05	1.17e-05	0.000378401	1.12e-05	2.03e-05	2.35e-05	3.44e-05	3.43e-05	1.25e-05	1.95e-05	3.34e-05	4.35e-05	3.4e-06	3.33e-05	3.03e-05	4.34e-06	5.24e-06	4.32e-05	6.03e-05	4.34e-05	5.31e-05	1.46e-05	3.62e-05	1.39e-05
Antofagasta	0.00143039	0.00177414	0.000696695	0.00110483	0.000755877	0.00218815	0.000605036	0.00139863	0.00114953	0.000609716	0.000855466	0.000798362	0.000765412	0.000830064	0.000584571	0.00129645	0.000713623	0.0006084	0.000904543	0.00264522	0.00127247	0.000990238	0.000873059	0.00165466	0.000604724	0.000623022	0.000620222	0.000681428	0.0013413	0.00175973	0.00103457	0.00233712	0.000912031	0.000808227	0.000712897	0.000999162	0.00128864	0.00165284	0.00115328	0.000846347	0.00130866	0.000628953	0.000512272	0.00104587	0.00131414	0.000603894	0.000834412	0.000955153	0.00194048
Antwerp	0.0917624	0.0467085	0.0478367	0.0534941	0.0565158	0.0478186	0.0514612	0.0570518	0.0576192	0.0537747	0.0541039	0.0519724	0.0530705	0.0518349	0.0512665	0.0526772	0.0506775	0.0584382	0.0545364	0.0541609	0.0595367	0.0537757	0.0556681	0.0587323	0.0497574	0.0516149	0.0510895	0.053919	0.0602794	0.050971	0.0536422	0.0556453	0.049557	0.0586453	0.0524416	0.0487691	0.0531775	0.0572617	0.0537161	0.0524862	0.0538118	0.0552947	0.0605819	0.0552748	0.0490116	0.0531996	0.0551883	0.0556862	0.0569633
Apia	0.0019251	0.000445655	0.000599141	0.000185266	0.000430755	0.000242461	0.000298061	0.000395418	0.000880368	0.000972256	0.000532467	0.000436199	0.000362886	0.00042002	0.000495667	0.000583417	0.000355753	0.000400969	0.000419402	0.000601512	0.000230471	0.000521809	0.000761949	0.00025814	0.000244886	0.000255392	0.000281131	0.000713366	0.000420046	0.000275968	0.000420156	0.000365974	0.000309369	0.000533733	0.000402305	0.000433136	0.000501562	0.000450906	0.000248193	0.00035608	0.000767615	0.000929153	0.000575193	0.00030001	0.000213078	0.00103021	0.000336303	0.000343257	0.000332294
Aqaba	0.000684381	0.00137501	0.00128141	0.00164888	0.00125165	0.00132248	0.00110595	0.00151707	0.00144152	0.00111441	0.000949765	0.000961468	0.00275554	0.00135187	0.00286714	0.000880977	0.000796879	0.00108071	0.00149404	0.000681727	0.000783455	0.000676431	0.00138464	0.00113232	0.00181939	0.000778664	0.00100169	0.000982883	0.00109989	0.00133989	0.0009886	0.00109919	0.00114159	0.000807788	0.00105462	0.00186403	0.00122324	0.00124844	0.000980987	0.000709106	0.00155233	0.000700135	0.000721124	0.00119278	0.00105877	0.000902543	0.00078368	0.000728286	0.00124339
Argentia (NF)	0	1.77e-05	2.29e-05	1.3e-05	2.03e-05	0.000201298	2.96e-05	2.91e-05	1.68e-05	7.76e-06	6.08e-05	2.93e-05	1.3e-05	1.27e-05	1.8e-05	5.58e-05	3.07e-05	1.9e-05	2.52e-05	1.62e-05	2.79e-05	1.46e-05	3.29e-05	2.2e-05	1.94e-05	2.07e-05	3.4e-05	5.16e-05	2.57e-05	1.8e-05	2.93e-05	2.2e-05	2.4e-05	2.26e-05	9.5e-06	2.97e-05	1.22e-05	2.81e-05	7.23e-06	1.6e-05	2.28e-05	1.65e-05	6.62e-06	3.51e-05	3.16e-05	1.35e-05	2.23e-05	1.49e-05	5.98e-05
Arica	0.000401711	0.00134028	0.000757281	0.00045497	0.00047764	0.00198188	0.000394828	0.000345063	0.000549488	0.000508886	0.000740219	0.00050764	0.000533477	0.000522953	0.000855537	0.000694419	0.000367194	0.000416807	0.000769079	0.000383712	0.00102954	0.000468895	0.000409396	0.000829417	0.000425359	0.00110559	0.000400172	0.00203936	0.00041931	0.000264095	0.000885375	0.000485793	0.000735082	0.000405427	0.000595929	0.00047335	0.000411043	0.000411646	0.000633706	0.000398183	0.000419083	0.000546982	0.000448466	0.000483142	0.000469335	0.000354429	0.000423719	0.000412947	0.000541463
Arkhangelsk	0	6.86e-07	0	1.87e-06	1.7e-06	3.02e-06	1.03e-06	3.7e-07	1.99e-07	1.55e-06	7.6e-07	3.35e-07	2.64e-07	9.96e-07	4.96e-07	8.97e-07	5.66e-06	5.58e-07	6.06e-07	3.94e-06	2.1e-07	5.53e-06	6.49e-06	8.49e-07	4.56e-06	1.56e-06	0	9.41e-07	2.82e-06	7.12e-07	3.28e-06	2.3e-06	2.12e-06	0	0.00204959	4.91e-07	5.33e-07	1.95e-06	6.54e-07	1.52e-06	1.44e-06	2.5e-06	3.85e-07	6.85e-07	5.35e-07	3.86e-06	4.05e-06	5.33e-06	4.13e-05
Arrecife	3.34e-06	5.65e-06	1.69e-05	9.55e-06	1.14e-05	1.75e-05	3.26e-05	6.44e-06	6.69e-05	6.18e-05	2.33e-05	1.36e-05	7.64e-06	5.04e-06	3.76e-06	1.89e-05	5.03e-06	8.16e-06	1.6e-05	1.43e-05	3.09e-05	4.19e-05	1.55e-05	2.79e-05	3.28e-06	1.19e-05	1.25e-05	3.94e-06	2.19e-05	2.86e-05	2.45e-05	8.99e-06	1.11e-05	1.35e-05	2.44e-05	1.27e-05	1.23e-05	9.32e-06	2.57e-05	4.88e-05	1.37e-05	1.19e-05	2.31e-06	2.44e-05	1.49e-05	2.55e-05	8.08e-06	3.83e-06	1.98e-05
Arzew	0	0.000122159	0.000183594	0.000630878	8.27e-05	0.000111398	0.000158783	0.000225086	0.00018879	7.92e-05	0.000109802	0.000184304	7.47e-05	0.000111242	9.04e-05	0.000113459	7.73e-05	0.00019258	0.000129838	5.27e-05	5.35e-05	0.000244096	9.58e-05	8.43e-05	0.000154678	9.19e-05	0.000221989	4.24e-05	9.76e-05	0.000153039	0.000117951	0.000124215	0.000125915	8.2e-05	0.000110944	9.4e-05	3.87e-05	0.000269335	0.000381859	0.000110003	4.03e-05	0.000145353	9.75e-05	8.97e-05	0.000127405	8.51e-05	6.79e-05	0.000237086	2.83e-05
Ashdod	0.00343203	0.00373139	0.00185606	0.00558306	0.00308357	0.00227094	0.002279	0.00292726	0.00309758	0.00230398	0.00309144	0.00388332	0.00283158	0.0025932	0.00396638	0.00351529	0.00312033	0.00212239	0.00393154	0.00161105	0.00442559	0.0022183	0.0029422	0.00202008	0.00282454	0.00248054	0.00229432	0.00242129	0.00214506	0.00204412	0.00206176	0.00194688	0.00507837	0.00246827	0.00236857	0.00345233	0.00224978	0.0025334	0.00223716	0.00295743	0.00238532	0.00174779	0.00258395	0.00394319	0.00230279	0.00327367	0.00217593	0.00202479	0.00269716
Asuncion	0	3.24e-06	0	4.64e-07	2.56e-07	6.59e-07	2.29e-07	6.89e-07	2.65e-07	1.76e-07	0	0	2.11e-07	6.11e-07	1.78e-07	0	6.23e-07	5.46e-07	1.48e-05	1.67e-07	0	3.88e-07	4.98e-08	0	5.76e-07	1.17e-06	1.99e-07	2.63e-07	7.22e-07	0	3.97e-07	4.57e-07	2.63e-07	2.79e-07	2.9e-07	8.98e-08	6.03e-07	0	3.23e-08	3.19e-07	2.14e-06	0	1.13e-06	1.33e-06	2.89e-07	3.62e-07	8.53e-07	1.14e-07	0
Atafu	0	1.39e-05	1.41e-05	6.48e-06	7.98e-06	2.14e-05	3.89e-06	9.52e-06	5.11e-06	4.53e-06	1.29e-06	7.33e-06	8.67e-06	0.000560577	6.32e-05	2.87e-06	1.14e-06	4.44e-06	1.44e-06	1.85e-06	6.2e-06	8.22e-06	3.88e-06	9.99e-06	7.2e-06	1.29e-05	6.46e-06	1.02e-05	1.83e-05	4.79e-06	0.000107195	6.02e-06	5.78e-06	1.65e-05	2.49e-06	1.09e-05	4.19e-06	4.8e-06	3.54e-06	2.08e-05	2.2e-06	2.25e-06	1.53e-05	6.91e-06	7.58e-07	4.41e-06	1.17e-05	8.33e-06	1.01e-05
Auckland	0.00764815	0.00178613	0.00282985	0.00240902	0.00292806	0.00209123	0.00265857	0.00571246	0.0016083	0.00227185	0.00399754	0.00304426	0.00234779	0.00272423	0.00279711	0.00190322	0.00245105	0.00352916	0.00220265	0.00194225	0.00307173	0.00193747	0.00412462	0.00175824	0.00185701	0.00221098	0.00517445	0.00231889	0.00238203	0.00242401	0.00236064	0.00222485	0.00250753	0.00266839	0.00245594	0.00247133	0.00257694	0.00490548	0.00217778	0.00290394	0.00319826	0.00261376	0.00308693	0.00210688	0.00219131	0.00243729	0.0021241	0.00326194	0.00294
Austevoll	2.25e-05	0.000195535	0.000316575	0.000351157	0.000263927	0.000169993	0.000326517	0.000242174	0.00038523	7.02e-05	0.000177014	0.000181894	0.000169856	0.000165031	0.000310752	0.000164309	0.000272119	0.000405715	0.000193471	0.000188158	0.000176649	0.000215361	0.00027252	0.00015316	0.000404024	0.000165094	0.000318952	0.000414092	0.000246315	0.000278981	0.000523465	0.000168163	0.000164008	0.000278244	0.000379645	0.000186989	0.000507861	0.000238586	0.000385102	0.000230452	0.000386664	0.000565554	0.000125796	0.000172111	0.000276641	0.000303829	0.000335493	0.000211561	0.000179097
Aviles	0	2.91e-06	8.29e-06	4.2e-06	1.11e-05	6.38e-06	1.59e-05	5.31e-05	1.47e-05	6.17e-06	9.11e-06	3.28e-05	1.24e-05	1.1e-05	4.6e-06	1.32e-05	2.78e-05	7.94e-06	2.53e-05	5.54e-06	1.75e-05	1.32e-05	0.00205452	7.12e-06	1.43e-05	8.79e-06	1.92e-05	2.25e-05	1.74e-05	2.63e-05	1.78e-05	1.97e-05	4.65e-06	1.27e-05	4.64e-05	2.27e-05	2.33e-05	2.58e-05	1.19e-05	2.08e-05	6.29e-05	1.32e-05	0.000106971	1.31e-05	9e-06	1.63e-05	1.28e-05	5.53e-06	7.09e-06
Bacolod	2.75e-06	8.25e-05	0.000128079	9.35e-06	3.56e-05	2.13e-05	6.17e-05	8.32e-05	3.72e-05	9.71e-05	5.02e-05	8.7e-05	0.000160501	2.73e-05	0.000153961	2.57e-05	2.55e-05	0.000159803	2.49e-05	9.65e-05	0.000223634	4.7e-05	5.57e-05	2.13e-05	4.16e-05	2.31e-05	2.38e-05	2.36e-05	3.58e-05	7.31e-05	2.9e-05	0.00013026	4.83e-05	1.75e-05	3.84e-05	0.00019148	0.000132252	6.04e-05	3.12e-05	3.85e-05	4.78e-05	0.000124124	0.000174113	1.57e-05	3.28e-05	3.55e-05	6.93e-05	4.63e-05	3.26e-05
Bahia Blanca	7.09e-05	4.07e-05	0.000107196	4.31e-05	4.17e-05	4.13e-05	8.28e-05	7.59e-05	6.67e-05	6.63e-05	3.71e-05	0.000144008	5.86e-05	7.4e-05	7.09e-05	6.74e-05	0.000140053	0.000119519	0.000127326	0.00022209	9.15e-05	2.59e-05	3.1e-05	3.29e-05	0.000133659	4.77e-05	0.000289047	5.17e-05	5.95e-05	9.04e-05	8.25e-05	9.05e-05	2.56e-05	2.13e-05	5.08e-05	6.75e-05	0.000201476	0.000267386	3.38e-05	5.86e-05	2.62e-05	5.14e-05	4.7e-05	7.96e-05	0.000319446	0.000102358	4.4e-05	6.55e-05	5.07e-05
Bahrain	0.000377798	0.000264378	0.000373926	0.000326353	0.000330887	0.000599632	0.000329084	0.000603549	0.000357458	0.000609322	0.000585992	0.000755977	0.00048068	0.000340487	0.00283475	0.00241175	0.000937107	0.00083258	0.000569228	0.00032195	0.000369818	0.000791954	0.000261396	0.000362107	0.000342847	0.000230141	0.00038315	0.000464017	0.000368595	0.000626389	0.000714915	0.000391708	0.000403991	0.000477122	0.000554482	0.000310083	0.000693917	0.000307641	0.000790516	0.000541382	0.000252786	0.000964492	0.000575251	0.00046294	0.000542118	0.000356464	0.000432885	0.000485137	0.00143935
Balboa	0.00476766	0.00371456	0.00386978	0.00333793	0.00359422	0.00287846	0.00399094	0.00385233	0.00444329	0.00407757	0.00358155	0.00423922	0.00297332	0.00476969	0.00454481	0.0045768	0.00384871	0.00313331	0.00429563	0.00505836	0.00495156	0.00437944	0.00435259	0.00440516	0.00413703	0.00313246	0.00361122	0.00387214	0.00292413	0.00445881	0.00280509	0.00408216	0.0041084	0.00512675	0.00364447	0.00586775	0.00308624	0.00382353	0.00372325	0.00530894	0.00238279	0.00263851	0.00305588	0.00331494	0.00374692	0.00376461	0.00471513	0.00574131	0.00406471
Balikpapan	7.8e-05	0.000307975	0.000141912	0.00011159	0.000174909	0.000176285	0.000356181	0.00034203	0.000112401	0.000196705	0.000327215	0.000272022	0.000175658	0.000170138	9.3e-05	0.000212506	0.00111386	0.000371333	0.000443149	0.00031245	0.000214457	0.000314762	0.000192957	0.000188488	0.0002417	0.000141748	0.000197348	0.000399934	0.000371354	0.00026548	0.000166306	0.000141462	0.000229	0.000377449	0.000224562	0.000225888	0.000300087	0.000806798	0.000198376	0.000275984	0.000174384	0.000625526	0.000206015	0.000202626	0.000270927	0.000182174	0.000165775	0.000248887	0.000635558
Baltimore	0.00177462	0.00428919	0.00437632	0.0033402	0.00423745	0.00448791	0.00539746	0.00668984	0.00528502	0.00403935	0.00396414	0.00378945	0.00434237	0.00359644	0.0041011	0.00509903	0.00529088	0.00367406	0.00516271	0.00569916	0.00296527	0.0049968	0.00370655	0.0034506	0.0032334	0.00552569	0.00472784	0.0054555	0.00468796	0.00323364	0.00409258	0.00428672	0.00430907	0.00350125	0.00421605	0.00464163	0.00509532	0.00533409	0.00326485	0.00405053	0.00439434	0.00284036	0.00356985	0.00303648	0.00575154	0.00425604	0.00345618	0.00396729	0.00376525
Banana	6.85e-05	0.000111884	0.000144689	0.000146055	0.000176902	0.000396623	0.000135863	0.000268684	0.000130884	0.000158716	0.000163937	0.000327383	0.000223924	0.000369839	0.000298741	0.00221631	0.000261961	0.000233955	0.000193734	0.000101209	0.000108808	0.000273876	9.23e-05	0.00012769	0.000105562	0.00028317	0.000463891	0.000151247	0.000185772	0.000136517	0.00011958	0.000411703	0.000223633	0.000157596	0.00210008	0.000241238	0.000105876	0.000101826	0.000164239	0.000132743	0.000118939	0.000456397	0.000207626	0.000151698	0.000251127	0.00040908	0.000178377	0.00014408	0.000238208
Bandar Abbas	0.00302797	0.00152649	0.00244002	0.00249239	0.000893083	0.00148267	0.00153007	0.000983603	0.00101717	0.00115422	0.000921268	0.00129598	0.00104298	0.000944888	0.00137243	0.000707455	0.00065325	0.000816326	0.00143414	0.00104835	0.00119599	0.00108497	0.00104613	0.00131376	0.00146729	0.000945521	0.00172237	0.00103698	0.00137403	0.00178703	0.000662589	0.000832487	0.000906617	0.00125785	0.00185268	0.00118335	0.00145917	0.00116792	0.000988966	0.000900491	0.00138518	0.00113771	0.00101152	0.0015119	0.000855922	0.000982993	0.00172952	0.000743897	0.00162966
Bandar Assaluyeh	0.000348079	6.31e-05	7.18e-05	0.000106149	4.17e-05	3.56e-05	7.01e-05	0.000173417	0.00012673	7.79e-05	9.43e-05	4.91e-05	5.86e-05	0.000152752	0.000182209	0.00211208	6.47e-05	6.74e-05	0.000121891	4.97e-05	7.87e-05	9.93e-05	0.000220936	6.01e-05	7.77e-05	9.23e-05	6.1e-05	5.53e-05	9.95e-05	7.53e-05	0.000342307	9.55e-05	0.000150667	5.65e-05	0.000119279	0.000105603	6.01e-05	3.49e-05	8.87e-05	5.04e-05	0.000204098	0.000114315	7.58e-05	5.34e-05	3.5e-05	7.53e-05	4.91e-05	3.94e-05	0.00011321
Bandar Imam Khomeini	0.00224399	0.00100869	0.000383487	0.000345963	0.000481639	0.000657268	0.000549593	0.000769692	0.000550071	0.000346168	0.000570585	0.00064194	0.000854319	0.000605749	0.000636127	0.000725064	0.000473726	0.000366135	0.000463903	0.000512395	0.00158436	0.00106336	0.000565937	0.000371847	0.000460508	0.000430519	0.000391932	0.0011248	0.000992966	0.000907986	0.000533314	0.000348477	0.000528583	0.000798579	0.000671008	0.000729805	0.0009675	0.000565543	0.000420508	0.000526328	0.000622374	0.000536962	0.000780165	0.00129733	0.000650872	0.000289408	0.000557042	0.000555579	0.000383982
Bandirma	0	8.57e-07	5.24e-07	2.18e-06	4.03e-06	0	1.16e-06	3.57e-07	5.26e-06	4.97e-06	1.13e-06	1.89e-06	0	6.38e-07	1.3e-06	2.41e-06	4.75e-07	5.12e-07	8.96e-08	4.43e-07	2.89e-06	7.56e-07	5.5e-06	2.61e-06	4.92e-07	4.51e-06	1.6e-06	8.67e-07	6.46e-06	1.64e-06	6.05e-07	1.91e-06	1.85e-07	7.24e-07	7.79e-06	1.92e-06	0	2.85e-06	3e-06	5.28e-06	2.47e-06	5.98e-07	3.81e-07	5.8e-06	1.74e-07	0	1.58e-07	4.46e-06	4.61e-07
Bangkok	0.00255832	0.00157753	0.00120248	0.00282775	0.00209507	0.00121871	0.00195067	0.00162826	0.00144359	0.00147442	0.00232753	0.00137587	0.00180401	0.00228979	0.00131331	0.0017307	0.00190537	0.0010728	0.00138191	0.00291335	0.00138453	0.00227183	0.00108814	0.00148444	0.00154611	0.00151888	0.00143966	0.00260385	0.00186546	0.00176782	0.00178541	0.00300002	0.00197894	0.00144277	0.0015774	0.00111194	0.00216312	0.00179156	0.00138151	0.00182772	0.00152	0.00118498	0.00123108	0.00152361	0.00170632	0.00106034	0.00329383	0.00170046	0.00168344
Banjarmasin	0.000971275	0.00104934	0.000340685	0.000545934	0.000484837	0.000310579	0.000364345	0.000580268	0.000260761	0.000194915	0.000527173	0.000320354	0.000408017	0.000328109	0.000521317	0.000174977	0.000320498	0.00233526	0.0002606	0.000474863	0.000357404	0.000429741	0.000316894	0.000495435	0.000410911	0.000339711	0.000783001	0.000332909	0.000404191	0.000442967	0.000653492	0.000376209	0.00019677	0.000346612	0.0003379	0.000415886	0.000700962	0.000361137	0.000381525	0.000301849	0.000272595	0.000245687	0.000943075	0.00048712	0.000354032	0.000456826	0.000350364	0.000332552	0.00045558
Banjul	8.47e-05	0.000184014	0.000461338	0.000295087	0.000178809	0.000427292	0.000356376	0.000346077	0.000154463	0.000210898	9.55e-05	0.000277078	0.000353021	0.000286706	0.000324674	0.000657681	0.000182727	0.000256255	0.00018881	0.00045458	0.000241221	0.000417928	0.000146977	0.000230666	0.000173616	0.000157603	0.000124494	0.000193528	0.000266731	0.000634462	0.000167455	0.000215969	0.000421546	0.000152843	0.000208094	6.85e-05	0.000211395	0.000177062	0.000170755	0.000106874	0.000187523	0.000222963	0.000351031	0.000228324	0.000177835	0.000233466	0.00040602	0.000507075	0.000265977
Bar	2.65e-06	3.66e-05	6.22e-05	4.46e-05	3.76e-05	7.03e-05	3.69e-05	2.59e-05	8.64e-05	0.000169329	4.57e-05	1.44e-05	3.16e-05	2.23e-05	4.45e-05	4.16e-05	5.84e-05	8.77e-05	8.91e-05	4.55e-05	5.61e-05	0.000102098	0.000123634	3.77e-05	2.7e-05	5.17e-05	2.28e-05	0.000135981	7.82e-05	5.4e-05	9.2e-05	4.32e-05	2.02e-05	6.47e-05	3.46e-05	2.36e-05	4.08e-05	3.97e-05	7.76e-05	4.3e-05	9.12e-05	4.29e-05	1.79e-05	0.000297385	0.000134619	4.06e-05	5.87e-05	3.67e-05	2.15e-05
Barcelona	0.00990663	0.0128182	0.0117774	0.010661	0.00882431	0.00905309	0.00942838	0.00873452	0.0104472	0.00858276	0.00807387	0.0140459	0.00936753	0.00893877	0.0103991	0.0108275	0.00937458	0.0103709	0.00952049	0.0087847	0.00937012	0.0106362	0.012384	0.00831604	0.0125781	0.00830685	0.0091347	0.011115	0.00949485	0.00734081	0.0100616	0.00756863	0.00607569	0.00761212	0.0098921	0.0101893	0.0147193	0.00807726	0.0097196	0.0101051	0.00837838	0.0115995	0.0095248	0.00879953	0.0098214	0.0105123	0.0115268	0.0103662	0.0106035
Bari	0	3.73e-05	9.16e-06	4.25e-05	7.66e-06	1.54e-05	1.49e-05	4.08e-05	1.35e-05	4.31e-05	2.32e-05	3.41e-05	1.14e-05	2.83e-05	2.97e-06	1.28e-05	1.45e-05	5.91e-06	1.8e-05	9.71e-06	1.44e-05	2.71e-05	1.46e-05	9.12e-06	1.12e-05	1.93e-05	4.54e-06	1.83e-05	6.25e-05	2.04e-05	6.91e-06	9.9e-06	2.6e-06	3.38e-05	1.49e-05	1.63e-05	5.72e-05	3.3e-05	1.75e-05	1.57e-05	2.86e-05	1.16e-05	4.5e-05	3.3e-06	9.87e-06	2.25e-05	2.02e-05	2.15e-05	8.4e-05
Barranquilla	0.00014258	0.000662092	0.000415555	0.000415033	0.000711517	0.000497494	0.000247285	0.00037112	0.000307417	0.000631258	0.000233827	0.000533554	0.00104576	0.000658682	0.000315706	0.000384075	0.00152228	0.000931135	0.0002999	0.00033921	0.000235979	0.000508653	0.000363525	0.000593929	0.000440382	0.000578993	0.000795773	0.000337835	0.000618834	0.000861614	0.000289507	0.000784169	0.000442632	0.000783111	0.000515759	0.000201547	0.000294861	0.000374694	0.000556541	0.000530578	0.000540451	0.000507472	0.000318286	0.000345551	0.000211711	0.00238714	0.000238757	0.000688052	0.000445136
Bata	0.000154496	0.000346081	0.00057449	0.000441463	0.000202197	0.000364519	0.000449905	0.000513098	0.000320662	0.00046934	0.000850915	0.00047491	0.000276091	0.000602728	0.000481572	0.000505902	0.000366963	0.000491331	0.000192053	0.0005839	0.000679673	0.00038559	0.000716264	0.000393167	0.000269251	0.00053436	0.000359367	0.000274954	0.000686537	0.000236475	0.000715777	0.000649375	0.000404443	0.000876768	0.000437978	0.000344625	0.00056927	0.000198724	0.000878258	0.000437138	0.00035032	0.000259613	0.000265402	0.000403758	0.000259351	0.000233213	0.000261912	0.000531278	0.00063578
Batam	5.73e-06	2.04e-05	0.000468713	0.000107176	3.25e-05	0.000111168	3.38e-05	5.91e-05	0.00012121	4.68e-05	0.000141428	9.9e-05	4.61e-05	4.04e-05	3.5e-05	5.97e-05	0.000369026	0.000242818	0.000107988	8.31e-05	0.000129226	5.68e-05	6.4e-05	7.3e-05	0.000200488	8.02e-05	7.04e-05	0.000104251	0.0001035	0.00021316	7.43e-05	5.19e-05	0.000130525	6.2e-05	5.03e-05	0.000161958	2.76e-05	4.19e-05	0.000142778	9.98e-05	4.63e-05	5.18e-05	0.000126257	3.62e-05	0.000134535	0.000107308	0.000110563	0.00013227	5.17e-05
Batangas	0.00136521	0.000266155	0.000244465	0.000447829	0.000317532	0.00101774	0.000400929	0.000360015	0.000391767	0.00045226	0.000232161	0.000305667	0.000312475	0.00235617	0.000437658	0.000395237	0.000210645	0.000308903	0.000285377	0.000235504	0.000247747	0.000568239	0.000185681	0.000484432	0.000276997	0.000149812	0.000335669	0.000575142	0.000166408	0.00014678	0.000250799	0.000606099	0.000310252	0.000439691	0.000186988	0.000332014	0.000293756	0.000761263	0.000125435	0.000218965	0.000245456	0.000222634	0.000302727	0.000179899	0.000308209	0.00017254	0.000204748	0.000109866	0.000299272
Batumi	0	1.05e-05	1.03e-05	3.56e-05	1.01e-06	3.17e-06	1.34e-06	2.69e-07	2.07e-06	7.3e-06	2.74e-07	3.5e-06	5.59e-06	4.14e-06	1.11e-05	1.9e-07	5.17e-06	1.23e-06	3.24e-07	2.24e-06	1.53e-06	1.21e-05	1.12e-06	1.51e-06	2.66e-06	1.51e-06	3.66e-06	9.2e-07	3.75e-06	5.15e-07	4.55e-06	5.65e-07	7.59e-07	9.68e-07	2.14e-05	3.54e-06	1.07e-06	6.67e-07	3.82e-06	1.64e-06	4.57e-06	3.99e-06	4.59e-06	6.68e-06	7.72e-07	2.11e-06	3.95e-06	2.47e-06	1.56e-06
Beibuwan	0.000123755	0.000433022	0.000847921	0.000458704	0.000412434	0.000481431	0.000591764	0.00070451	0.000394687	0.000452649	0.000586834	0.000608279	0.000211111	0.000356569	0.000581085	0.000573706	0.000328952	0.000459982	0.000355877	0.000495877	0.00036751	0.000508496	0.000418823	0.000518918	0.000662277	0.000986595	0.000913974	0.000448249	0.000463892	0.000358344	0.000305767	0.00045385	0.000486577	0.000486429	0.000284756	0.000600201	0.000415253	0.000476347	0.000257056	0.000533615	0.000575838	0.000407665	0.000266018	0.000906115	0.00050614	0.000981185	0.00039308	0.000799479	0.000388353
Beira	0.000654369	0.000167309	0.000229386	9.13e-05	0.000298108	0.000229782	0.000221423	0.0025325	0.000174113	0.000585479	0.000151948	0.000268099	0.000295548	0.000941545	0.000249841	0.000285359	0.000202676	0.000169592	0.000157881	0.000169409	0.000547357	0.000266182	9.56e-05	0.000273356	0.000571541	0.000262449	0.00029186	0.000180676	0.000139864	0.000343378	0.000170379	0.000216497	0.000212679	0.000160592	0.000189591	0.000257245	0.000282014	0.000294223	0.000187769	0.000221349	0.000636007	0.000611848	0.000421854	0.000656881	0.000263281	0.000204031	0.000530684	8.15e-05	0.000182545
Beirut	0.000990716	0.00243741	0.00245931	0.0021317	0.00294589	0.00171796	0.00196822	0.0017885	0.0050574	0.00161776	0.00176613	0.00350053	0.00271878	0.00245072	0.00195802	0.00206368	0.00162051	0.0024376	0.0019927	0.00168327	0.00217265	0.00205794	0.00170104	0.00422352	0.00151395	0.00223572	0.0024261	0.00305754	0.0023886	0.00198175	0.00272931	0.00289028	0.00200538	0.00323368	0.00243433	0.00203763	0.00223449	0.00198562	0.00331308	0.00168052	0.00233095	0.00168559	0.0021665	0.00181689	0.00266551	0.0018327	0.00287574	0.00298978	0.00282697
Bejaia	0.000157562	0.000276202	0.000637969	0.000450183	0.000516635	0.000441923	0.000349776	0.00054115	0.000120979	0.00029958	0.000371292	0.000210442	0.000784175	0.00111208	0.000194348	0.000368108	0.000256993	0.000427306	0.000363481	0.000387381	0.000411362	0.000382683	0.000284108	0.000435345	0.000229516	0.000263153	0.000269414	0.000336104	0.000271185	0.000215774	0.000286901	0.000462363	0.000244526	0.000449165	0.0002602	0.000418584	0.000259426	0.000280437	0.000948467	0.000779954	0.000392477	0.00150059	0.000490207	0.000493595	0.000468727	0.000871451	0.000594873	0.000479032	0.000311322
Belawan	0.00175154	0.000705756	0.000539211	0.001122	0.000747487	0.00048214	0.000423827	0.000869803	0.000376456	0.000791991	0.000482215	0.000510988	0.000327723	0.000574482	0.000857563	0.000657022	0.00053636	0.000370591	0.000359951	0.000407767	0.00103302	0.00107971	0.000416906	0.000517394	0.000560595	0.000309566	0.000702489	0.000596981	0.000415768	0.000309013	0.000473426	0.00061152	0.000508463	0.000539209	0.000623519	0.000710848	0.00040104	0.000691283	0.000301706	0.000836906	0.000365232	0.000855814	0.000445727	0.000638146	0.000744276	0.000615728	0.000600663	0.000894118	0.000654237
Belem	0.000410682	0.000209236	0.000104966	7.26e-05	8.74e-05	4.77e-05	7.92e-05	9.54e-05	6.78e-05	4.75e-05	6.56e-05	2.85e-05	2.86e-05	0.000184401	7.56e-05	8.25e-05	6.9e-05	0.000106734	2.72e-05	0.000398776	4.32e-05	2.25e-05	4.67e-05	1.78e-05	3.5e-05	6.51e-05	8.5e-05	4.41e-05	4.14e-05	5.02e-05	6.67e-05	7.98e-05	6.94e-05	1.52e-05	1.82e-05	7.04e-05	3.81e-05	2.19e-05	3.91e-05	7.69e-05	0.000140879	2.65e-05	5.72e-05	0.000418766	0.000139232	0.000129846	4e-05	5.42e-05	0.000101995
Belfast	0.000602624	0.000384415	0.000605694	0.000607264	0.000260215	0.000402806	0.000264508	0.000221212	0.000322176	0.000404683	0.000660904	0.000516616	0.000332834	0.00034725	0.000490705	0.000284117	0.000324202	0.000339081	0.00020641	0.000297909	0.000473916	0.000327182	0.000475199	0.000317926	0.000410524	0.000380064	0.000373036	0.000475248	0.000486018	0.000473431	0.00045581	0.000416421	0.00103982	0.000315125	0.000554667	0.000249425	0.000311899	0.000562503	0.000453378	0.000277516	0.000432065	0.000288834	0.000344396	0.000395473	0.00107954	0.00043025	0.000282001	0.000389487	0.000236569
Belize	0	6.38e-05	1.6e-05	1.14e-05	1.45e-05	2.45e-05	3.05e-05	2.29e-05	2.3e-05	6.43e-06	1.29e-05	3.56e-05	3.67e-06	7.08e-06	1.79e-05	4.89e-05	2.6e-05	8.5e-06	1.09e-05	1.08e-05	8.46e-06	4.7e-06	5.89e-06	1.53e-05	9.11e-06	8.17e-06	2.33e-05	1.59e-05	1.14e-05	0.00205387	2.53e-05	1.33e-05	5.58e-06	2.02e-05	6.68e-06	1.19e-05	2.67e-05	2.75e-05	3.9e-05	1.1e-05	1.01e-05	3.67e-05	7.32e-06	1.32e-05	5.47e-07	2.51e-05	6.06e-06	7.06e-06	1.57e-05
Bell Bay	0.000449752	7.2e-05	0.000143647	0.000207433	6.32e-05	0.000103366	0.00011196	5.48e-05	0.000135231	0.000186555	0.000194424	0.000150041	0.000241072	0.000134162	0.000134238	0.000182109	0.000117006	7.08e-05	0.000167007	8.29e-05	8.5e-05	4.5e-05	6.3e-05	7.74e-05	0.000151378	0.000111681	0.000122936	0.000321362	3.56e-05	0.000146526	7.32e-05	9.4e-05	6.77e-05	0.000183651	0.000254646	0.000194557	0.000120193	0.000130835	0.000150703	8.38e-05	0.000151723	0.000225698	0.000101496	8.55e-05	0.000128917	6.61e-05	0.000146104	0.000215095	0.000451097
Benete Bay	0.000386036	0.000171323	0.00022022	0.000158692	0.000133976	0.000263663	0.000130581	0.000262628	0.000120003	0.000184739	0.000243992	0.000158643	0.0001194	3.62e-05	7.59e-05	0.000160499	0.000133475	7.34e-05	0.000191624	0.000822262	0.000242648	0.000250322	7.93e-05	0.000535236	0.00021192	0.000109515	0.000138273	0.00010677	0.000143373	0.000167217	8.62e-05	0.000198647	0.000138984	0.000171811	0.000156466	0.000199586	0.000100372	0.000450378	0.000149858	0.000244257	9.72e-05	0.00018343	0.000186102	0.000815066	0.00012504	0.000221147	0.000147625	0.000196532	0.00014961
Benghazi	0.000591628	0.000718084	0.000792554	0.000893406	0.000607751	0.000610429	0.00102147	0.00151632	0.000590282	0.000862699	0.000645075	0.00078463	0.00125007	0.000669876	0.00081803	0.000767621	0.00108987	0.00300384	0.000888811	0.000902073	0.000946696	0.000549398	0.000550769	0.000713123	0.000920141	0.000646205	0.000906115	0.000954421	0.000466115	0.000753111	0.00136554	0.00133135	0.000921825	0.000611878	0.00096453	0.00039319	0.000714499	0.000789204	0.00106248	0.000917601	0.000453272	0.000435424	0.00099549	0.000726547	0.000591713	0.000965222	0.000619068	0.00150919	0.000933641
Benoa	0	3.79e-05	2.37e-05	7.6e-06	9.8e-06	1.48e-05	3.48e-05	1.21e-05	1.36e-05	2.64e-05	9.26e-06	1.3e-05	3.24e-05	6.92e-05	2.65e-05	2.19e-05	7.54e-05	4.65e-06	6.87e-06	4.92e-05	6.33e-05	3.26e-06	1.78e-05	2.83e-05	8.09e-06	1.93e-05	7.88e-05	2.7e-05	2.3e-05	1.64e-05	2.12e-05	1.4e-05	6.18e-05	4.21e-05	2.08e-05	1.53e-05	1.83e-05	2.22e-05	2.38e-05	1.61e-05	1.92e-05	5.35e-05	3.8e-05	3.21e-05	4.43e-05	9.58e-06	4.83e-05	4.84e-05	3.72e-05
Berbera	4.15e-05	3.53e-06	5.83e-06	1.89e-05	6.6e-06	2.81e-06	4.44e-06	1.5e-05	2.56e-05	3.93e-06	2.77e-05	1.88e-05	8.24e-06	3.33e-06	1.93e-05	1.9e-06	6.98e-06	5.27e-06	1.24e-05	6.35e-06	2.17e-05	9.12e-06	1.24e-05	0.000775401	1.82e-05	2.6e-05	2.13e-05	7.03e-06	7.12e-06	1.6e-05	1.67e-05	6e-06	9.18e-06	2.24e-05	1.64e-05	1.22e-05	1.42e-05	1.04e-05	1.06e-05	1.6e-05	2.14e-05	1.39e-05	1.13e-05	9.95e-06	3.8e-06	8.81e-06	1.12e-05	4.02e-05	8.12e-06
Bergen	0.00252739	0.00145699	0.00128544	0.00147165	0.00158413	0.000851571	0.00175573	0.000794846	0.00124555	0.00119428	0.00123884	0.0010004	0.00128647	0.000948467	0.00101648	0.00123191	0.000902484	0.00113733	0.00089977	0.00150807	0.00133555	0.00102828	0.000914049	0.00147622	0.000984982	0.00302508	0.000805788	0.00120232	0.00130016	0.000718662	0.00214566	0.00114245	0.00152365	0.0012759	0.000814083	0.00109142	0.0015381	0.00154985	0.00118025	0.000943154	0.000932581	0.00106194	0.00121903	0.00197392	0.00128258	0.00121238	0.000884064	0.00129491	0.000916108
Biak	0	4.33e-05	7.49e-05	0.000170434	4.53e-05	0.000132449	3.69e-05	8.53e-05	0.000104393	0.000117023	6.35e-05	9.43e-05	3.78e-05	3.18e-05	0.000226613	8.05e-05	7.64e-05	8.49e-05	0.000100691	0.000103097	0.000253557	0.00015927	0.000145439	0.000432528	0.000170831	4.04e-05	5.02e-05	5.33e-05	9.95e-05	6.61e-05	0.000173651	0.000111228	8.75e-05	0.000159907	5.68e-05	5.1e-05	7.52e-05	0.000133265	9.05e-05	7.64e-05	9.42e-05	6.24e-05	0.000143903	6.81e-05	5.7e-05	3.05e-05	5.84e-05	7.48e-05	0.000190138
Big Creek	0	9.34e-05	3.03e-05	6.22e-07	3.11e-06	2.74e-06	1.41e-05	2.44e-06	4.63e-06	1.69e-05	2.76e-06	1.91e-05	9.56e-06	4.98e-06	4.36e-06	2.59e-06	8.65e-06	8.88e-06	2.7e-06	1.2e-05	3.93e-05	1.27e-05	1.7e-05	6.2e-06	3.95e-06	2.67e-06	9.07e-06	1.67e-05	4.05e-06	4.69e-06	5.42e-06	4.34e-06	1.79e-05	4.92e-06	9.01e-06	9.74e-06	2.77e-06	1.93e-05	1.17e-05	2.97e-06	8.92e-06	4.91e-06	2.9e-05	4.41e-06	3.25e-06	2.08e-05	7.35e-06	1.12e-05	8.38e-06
Bilbao	0.0132457	0.00709863	0.00562014	0.00702302	0.00679508	0.00612309	0.00583031	0.00783096	0.0069866	0.00531413	0.00497264	0.0053785	0.00593141	0.00591833	0.00937219	0.00780382	0.00574236	0.00836293	0.00655565	0.00558348	0.00746063	0.00554284	0.00881527	0.00548798	0.00750193	0.00576424	0.00432962	0.00453632	0.00691219	0.0087544	0.00714374	0.00782401	0.00914147	0.00617497	0.00666894	0.00535688	0.00697638	0.00609465	0.00743123	0.00499333	0.00743313	0.00495695	0.00781226	0.00518632	0.00595872	0.00676074	0.00671173	0.00478711	0.00558482
Bintulu	0.00024155	0.000187851	0.00024866	0.000164411	0.000200968	0.00295967	0.000365082	0.000252536	0.000201448	0.000249141	0.000153208	8.45e-05	0.000296116	0.00018065	0.000211006	0.000375367	0.000322564	0.0002711	0.000153728	0.000216199	0.000383767	0.000160837	0.000278765	0.000230733	0.00055683	0.000518563	0.000138172	0.000293364	0.000415522	0.000383585	0.000199099	0.000181573	0.000479841	0.000186843	0.000483856	0.00038956	0.000171538	0.000535052	0.000157487	8.52e-05	0.000159668	0.000123769	0.000235543	0.000273642	0.000202941	0.000218549	0.00029057	0.000148478	0.000310852
Bissau	3.01e-06	2.35e-05	2.25e-05	2.13e-05	6.15e-06	5.15e-05	5.26e-06	1e-05	3.2e-05	4.24e-05	3.07e-05	7.48e-06	6.28e-05	4.28e-06	3.78e-05	1.32e-05	7.75e-05	6.73e-05	3.14e-05	7.66e-06	2.59e-05	8.87e-05	0.000126808	8.94e-06	7.52e-05	2.12e-05	3.39e-06	7.53e-06	1.95e-05	3.4e-05	1.32e-05	1.18e-05	2.28e-05	1.32e-05	7.94e-06	2.76e-05	1.27e-05	2.09e-05	6.46e-06	9.1e-06	2.55e-05	9.31e-06	1.4e-05	8.93e-05	1.9e-05	2.51e-05	1.99e-05	1.21e-05	6.17e-05
Bitung	0.000212064	0.000126348	0.000161391	6.9e-05	0.000270192	0.000115438	5.02e-05	8.66e-05	0.00014172	8.1e-05	9.04e-05	7.77e-05	5.21e-05	6.39e-05	0.000163252	6.71e-05	7.11e-05	9.99e-05	0.000136074	8.62e-05	5.53e-05	0.000125211	0.000105293	0.000298344	6.36e-05	0.000310886	0.00031184	6.31e-05	0.000209406	8.81e-05	0.0002149	0.000244025	0.000141815	0.00222928	0.000120788	0.000332505	0.000163451	7.69e-05	6.72e-05	0.000102714	4.62e-05	0.000122279	0.00012823	4.72e-05	0.000122167	0.000173811	8.35e-05	8.94e-05	6.75e-05
Bizerte	9.51e-06	3.71e-05	8.55e-05	5.01e-05	6.79e-05	9.38e-05	0.000130962	2.83e-05	0.000317677	0.000193869	7.71e-05	2.63e-05	7.54e-05	0.000198368	0.00211358	0.000200428	3.35e-05	0.000111498	6.01e-05	2.65e-05	7.64e-05	2.99e-05	4.58e-05	2.99e-05	2.27e-05	2.51e-05	4.16e-05	0.000220642	0.000144961	4.17e-05	0.000110475	3.21e-05	4.94e-05	9.11e-05	0.000100932	5.12e-05	0.000403457	3.66e-05	9.36e-05	5.92e-05	0.000211316	5.48e-05	5.21e-05	9.31e-05	8.58e-05	6.87e-05	7.41e-05	0.000105738	8.54e-05
Bluff	0	4.07e-05	8.12e-05	0.000173242	4.81e-05	3.81e-05	4.29e-05	3.43e-05	0.000122008	0.000247944	0.000104108	0.00013085	0.000122878	0.000103269	0.000104387	5.96e-05	9.31e-05	5.38e-05	0.000110148	0.000543383	0.000478809	8.94e-05	0.000115309	0.000111654	7.06e-05	0.000101557	0.000100825	8.86e-05	4.62e-05	3.16e-05	3.82e-05	6.14e-05	8.35e-05	3.32e-05	8.5e-05	6.61e-05	5.16e-05	9.82e-05	8.92e-05	0.000134807	0.000119399	3.42e-05	6.12e-05	9.47e-05	0.000155267	8.52e-05	3.98e-05	7.5e-05	6.7e-05
Blyth	4.76e-06	7.7e-05	2.88e-05	1.76e-05	2.92e-05	2.86e-05	0.000903115	2.77e-05	5.06e-05	1.48e-05	1.71e-05	1.4e-05	9.16e-05	1.8e-05	7.63e-05	1.8e-05	3.25e-05	4.24e-05	5.39e-05	6.37e-05	0.000177951	7.26e-05	4.03e-05	8.3e-05	8.15e-05	6.05e-05	2.44e-05	1.32e-05	1.69e-05	5.41e-05	4.15e-05	5.17e-05	3.73e-05	1.69e-05	4.72e-05	1.86e-05	6.76e-05	2.65e-05	5.01e-05	3.88e-05	1.41e-05	1.36e-05	1.25e-05	5.7e-05	5.91e-05	6.13e-05	3.24e-05	0.000169816	9.09e-05
Boa Vista	0	8.38e-06	4.14e-05	1.25e-06	6.47e-06	2.7e-06	2.68e-06	1.91e-06	3.38e-06	1.85e-06	8.47e-07	1.6e-06	6.68e-06	1.77e-06	4.75e-06	2.03e-06	1.91e-06	4.89e-06	2.81e-07	3.95e-06	5.14e-07	4.81e-07	4.63e-06	8.73e-07	5.32e-06	1.41e-06	1.77e-06	1.31e-06	7.78e-06	1.81e-06	3.68e-07	4.09e-06	7.25e-06	7.24e-07	2.09e-06	1.27e-05	0.000146196	2.73e-06	1.55e-06	2.21e-07	8.45e-06	4.52e-06	8.62e-06	1.06e-05	1.53e-06	4.16e-06	7.02e-06	7.29e-06	2.17e-06
Boca Chica	3.05e-05	0.000451038	0.000258972	0.0001863	0.000413862	0.000269314	0.000299656	0.000392833	0.000374167	0.000261063	0.000429982	0.000277861	0.000380712	0.000284422	0.000205682	0.000176327	0.000163294	0.000456972	0.000360071	0.000629438	0.000492688	0.000652502	0.000408779	0.00052173	0.0002839	0.000551625	0.000150365	0.000243567	0.000220828	0.000528912	0.000277444	0.000902346	0.000194508	0.000281758	0.000256141	0.000256359	0.000324013	0.000806913	0.000372905	0.000384808	0.000246974	0.000494485	0.000387067	0.00036968	0.000384174	0.000278559	0.000299992	0.000377496	0.000234256
Bodo	0	0.000144182	0.000126662	4.71e-05	0.000176316	0.000151978	0.000360523	8.86e-05	0.000174251	9.75e-05	0.000323415	0.00015242	0.000116616	0.000174615	4.89e-05	0.0001383	0.000171501	0.000308642	8.31e-05	9.77e-05	0.00022177	0.000382881	0.000136038	0.000104105	6.7e-05	0.00026564	0.000105928	0.000127647	6.22e-05	7.88e-05	6.17e-05	0.000139213	0.000124613	0.000110168	0.000404077	7.62e-05	7.99e-05	0.000162285	0.000145244	0.000380859	0.00016411	0.000150219	3.66e-05	0.000105077	0.00014313	0.000184434	9.73e-05	0.000103855	0.000138165
Boma	2.37e-06	5.11e-05	4.05e-05	5.55e-05	7.29e-05	1.43e-05	4.3e-05	3.75e-05	4.49e-05	3.68e-05	0.00110563	3.93e-05	3.78e-05	5.44e-05	0.000102045	2.19e-05	5.01e-05	5.67e-05	5.11e-05	3.9e-05	6.38e-05	5.29e-05	9.22e-05	4.55e-05	7.42e-05	8.22e-05	6.97e-05	4.73e-05	1.53e-05	3.21e-05	0.000105497	0.000193919	3.53e-05	3.26e-05	2.86e-05	5.34e-05	4.29e-05	3.87e-05	0.000117994	2.53e-05	0.000126423	9.03e-05	4.08e-05	5.45e-05	1.71e-05	6.62e-05	6.8e-05	0.000122041	2.99e-05
Bonaire	6.02e-06	6.18e-05	4.69e-05	0.000107414	7.72e-05	0.000156174	6.83e-05	7.84e-05	6.18e-05	0.000146012	8.21e-05	0.000119748	6.64e-05	0.000108775	8e-05	8.69e-05	0.000100754	0.000100334	5.47e-05	0.000116593	0.00209846	7.74e-05	9.47e-05	0.000113245	7.66e-05	0.000108981	7.61e-05	0.000112128	0.000146222	0.000127366	0.000151457	0.000124735	9.93e-05	8.32e-05	6.93e-05	8.05e-05	0.000146939	6.82e-05	0.000160506	8.9e-05	0.000101206	0.000127254	8.09e-05	5.61e-05	8.47e-05	0.0001379	8.91e-05	3.97e-05	6.69e-05
Bordeaux	4.85e-06	9.69e-08	1.62e-05	2.11e-06	9.7e-07	1.9e-06	1.28e-06	4.88e-06	1.25e-05	3.53e-05	3.32e-06	3.88e-06	3.16e-06	1.07e-06	5.69e-06	7.47e-06	4.46e-06	1.53e-06	0.000100727	1.02e-05	3.72e-06	4.1e-05	7.65e-07	4.86e-06	3.27e-06	4.66e-06	4.08e-06	5.65e-06	5.09e-05	3.24e-06	7.68e-06	6.23e-06	2.82e-05	3.59e-06	3.91e-06	7.39e-06	3.3e-06	1.06e-05	2.43e-05	2.94e-06	3.58e-06	6.81e-05	2.74e-05	7.69e-06	1.98e-05	7.45e-06	2.03e-05	2.58e-05	1.07e-05
Boston (UK)	0.00573135	0.000785724	0.000667009	0.000649884	0.000453406	0.000642117	0.0013403	0.00135361	0.00044276	0.000552485	0.000496713	0.000482765	0.00100216	0.000449314	0.00107727	0.00093549	0.000804035	0.000666647	0.000817359	0.00069405	0.000623197	0.000626993	0.000980823	0.000886206	0.000510883	0.000840231	0.000991861	0.000599571	0.00130281	0.000709523	0.000624608	0.000508181	0.000592841	0.00119124	0.000985463	0.000751055	0.000724213	0.00149136	0.00213849	0.000528822	0.000367375	0.000721131	0.000640803	0.00160034	0.000491207	0.000739059	0.000598383	0.00080582	0.000715178
Boston (US)	2.82e-06	0.000107152	9.57e-05	6.5e-05	3.75e-05	0.000123775	9.04e-05	0.000135511	0.000167245	9.81e-05	6.48e-05	5.85e-05	5.08e-05	5.84e-05	0.000109785	7.09e-05	0.000163873	7.85e-05	6.58e-05	0.000110676	4.79e-05	6.1e-05	4.86e-05	3.95e-05	0.00027994	5.6e-05	7.57e-05	5.44e-05	6.15e-05	4.04e-05	9.78e-05	0.000644388	0.000101424	3.67e-05	2.94e-05	0.000138308	2.72e-05	0.000160131	9.48e-05	0.000382261	0.000105175	0.000157328	0.000128541	0.000248293	6.51e-05	0.000113067	0.000142543	7.34e-05	0.000178779
Brake	0	5.37e-05	6.29e-05	9.32e-06	8.34e-05	2.86e-05	1.22e-05	0.000211783	1.35e-05	2.36e-05	1.75e-05	2.84e-05	4.94e-05	2.21e-05	1.79e-05	1.47e-05	1.21e-05	1.36e-05	6.34e-05	1.12e-05	1.98e-05	4.96e-05	4.66e-05	1.57e-05	1.26e-05	1.63e-05	3.14e-05	3.65e-05	1.42e-05	4.52e-05	2.84e-05	1.45e-05	1.14e-05	8.13e-06	1.4e-05	4.34e-06	5.39e-05	7.73e-06	2.42e-05	3.08e-05	0.00206767	2.49e-05	1.96e-05	0.0001551	8.31e-05	1.87e-05	3.55e-05	1.91e-05	1.87e-05
Bremen	0.000234426	0.000753492	0.000539692	0.000445883	0.00108192	0.000322079	0.000834034	0.000631473	0.000554003	0.000461908	0.000437579	0.000689323	0.000395405	0.000514679	0.000450089	0.000441615	0.000392809	0.000344748	0.000726388	0.000280029	0.00137354	0.000242904	0.000274504	0.000453309	0.00052761	0.00196975	0.000457325	0.000288793	0.000476499	0.000495256	0.000696521	0.00025985	0.000701217	0.00042602	0.000793509	0.00024266	0.00120345	0.000318117	0.000336374	0.000520618	0.000478916	0.000368304	0.000594184	0.000315293	0.000157554	0.000325253	0.00054183	0.00101711	0.00027383
Bremerhaven	0.0208173	0.0136217	0.0133994	0.0130824	0.0131844	0.0132518	0.0114985	0.0146091	0.0110087	0.0130077	0.0123356	0.0139408	0.0144451	0.0112412	0.0138087	0.0157912	0.0164055	0.0132749	0.0122807	0.0125157	0.012381	0.0133237	0.0148526	0.0115128	0.0105366	0.0149814	0.0101928	0.0107334	0.0134867	0.0134141	0.0113107	0.0130192	0.0130629	0.0126299	0.012617	0.0148795	0.0118555	0.0162517	0.0121929	0.0105896	0.0119339	0.0110981	0.0135751	0.00974413	0.0149608	0.0123123	0.0115568	0.0134869	0.0146405
Brest	1.99e-05	1.41e-05	1.75e-05	1.19e-05	3.28e-05	3.66e-06	4.68e-06	1.93e-05	2.9e-05	8.58e-06	6.66e-06	6.37e-07	6.14e-06	3.91e-06	3.32e-05	2.93e-06	3.46e-05	6.89e-06	5.07e-06	3.59e-06	2.47e-06	0.00205865	5.49e-06	9.94e-06	3.8e-06	7.64e-06	3.54e-06	2.15e-06	8.78e-06	1.37e-05	1.68e-06	1.99e-05	4.48e-06	2.24e-05	6.73e-06	9.44e-06	2.47e-05	8.83e-07	5.2e-06	7.45e-06	3.66e-06	9.31e-06	7.49e-06	2.48e-06	3.57e-05	1.33e-05	3.9e-05	8.88e-06	4.41e-06
Brevik	1.32e-06	5.37e-05	3.99e-05	2.28e-05	2.29e-05	8.29e-05	4.7e-05	5.01e-05	6.68e-05	2.22e-05	0.000122289	6.14e-05	3.58e-05	7.5e-05	2.46e-05	0.000117632	9.3e-05	6.7e-05	9.96e-05	5.3e-05	0.000183277	5.83e-05	0.000119567	8.96e-05	9.07e-05	0.000106414	0.000309231	0.000165894	4.39e-05	7.26e-05	9.7e-05	5.7e-05	2.76e-05	4.06e-05	5.33e-05	0.000125269	7.34e-05	2.36e-05	3.44e-05	0.000259835	7.14e-05	5.91e-05	0.00014207	5.3e-05	7.53e-05	2.51e-05	8.34e-05	4.02e-05	8.38e-05
Bridgetown	0.000253647	0.000686344	0.000589999	0.000677394	0.00100206	0.000507776	0.000439294	0.000971848	0.000734822	0.000430779	0.00247086	0.000633462	0.000815512	0.00061991	0.000774783	0.000998808	0.0008187	0.000700442	0.000716442	0.00058408	0.000602333	0.00062393	0.00075001	0.000696284	0.000540206	0.00108633	0.000791041	0.000902664	0.000837773	0.000519859	0.000924862	0.000386737	0.000780143	0.000488569	0.00139536	0.00281423	0.000574082	0.00069318	0.000908647	0.00087781	0.000371362	0.00195204	0.000631202	0.000472085	0.000509671	0.000775439	0.000689444	0.000812952	0.000650681
Brisbane	0.0026835	0.00189436	0.00297555	0.00270337	0.00224162	0.00202267	0.00290036	0.00153556	0.00278376	0.00236131	0.00227419	0.00190724	0.00239939	0.00192029	0.00432346	0.00250711	0.00232154	0.00406247	0.00179324	0.00154714	0.00200005	0.00199428	0.00164342	0.00249214	0.00279993	0.00198997	0.00257727	0.00260974	0.00304886	0.00325299	0.00364779	0.0015737	0.00143759	0.00164043	0.00218018	0.00251381	0.00166481	0.00298301	0.00122591	0.00235423	0.00266836	0.00189261	0.00239668	0.00335488	0.00289265	0.00218963	0.00258441	0.00298569	0.00261493
Bristol	1.83e-05	8.21e-05	8.26e-05	0.000155622	9.6e-05	0.000118135	9.43e-05	5.19e-05	3.73e-05	0.000127516	0.000153006	0.0001129	0.000127196	0.000138811	0.000223727	0.000106499	5.57e-05	7.55e-05	0.00012463	0.000498755	0.000148831	5.49e-05	0.000302646	0.000133581	0.000119601	0.000159048	8.34e-05	0.000209034	9.38e-05	6.21e-05	0.000106807	6.75e-05	0.00023211	0.000114539	0.000109831	0.000180672	5.85e-05	0.000154691	0.000169304	5.65e-05	0.000183071	5.13e-05	4.91e-05	0.000144424	7.53e-05	0.000108813	4.58e-05	0.000218333	6.77e-05
Broome	0	6.29e-06	2.18e-06	3.12e-06	9.13e-06	2.6e-06	7.6e-06	4.22e-06	1.1e-05	2.62e-06	6.12e-06	1.83e-05	4.04e-06	2.54e-05	1.19e-05	3.45e-06	5.54e-06	3.37e-06	4.12e-06	6.14e-06	7.48e-06	3.6e-05	4.75e-06	8.01e-06	1.3e-06	7.34e-06	5.69e-06	7.4e-06	1.06e-06	1.62e-06	8.37e-06	4.32e-06	3.15e-06	2.54e-06	2.28e-06	6.66e-06	7.95e-06	3.75e-05	1.26e-05	3.49e-06	8.31e-06	4.63e-06	3.15e-06	5.52e-06	1.79e-06	1e-05	2.27e-06	1.88e-06	4.09e-06
Buchanan	0.000223187	0.000150455	0.000107225	0.000124895	0.00010452	0.000155791	0.000320409	0.000182427	0.000178364	0.000164795	0.000212756	0.000358298	9.36e-05	0.000187889	7.24e-05	0.000288424	0.000161647	0.000214673	0.00031609	0.000120218	0.000192307	0.000181312	0.000163915	8.84e-05	0.000247593	0.000716746	0.000227119	0.000224601	0.000163275	9.97e-05	7.98e-05	0.000228574	0.000134785	0.000140547	0.000159895	0.00027094	0.000174509	0.000241522	0.00038701	0.000252108	0.000170775	0.000223706	0.000157904	0.000177527	0.000183851	0.00019551	0.000239299	0.000156687	9.65e-05
Buenaventura	0.00102603	0.00105467	0.00149782	0.00188098	0.00185819	0.00195303	0.00238468	0.00206216	0.00162233	0.00143212	0.00139954	0.00229128	0.00156552	0.002027	0.00160841	0.00127513	0.00182509	0.00129264	0.00170779	0.00136616	0.00124991	0.00159884	0.00130901	0.00112063	0.00155493	0.00191154	0.00178262	0.00135088	0.00134432	0.00224693	0.00164094	0.00200114	0.00221498	0.00112661	0.00127908	0.0018605	0.002013	0.00194236	0.00183114	0.00288674	0.00210684	0.00105369	0.00113064	0.00157522	0.0023997	0.00268224	0.00185547	0.00163751	0.00271806
Buenos Aires	0.0044357	0.00386016	0.00140716	0.00211016	0.00207463	0.00207055	0.00188322	0.00223201	0.00127883	0.00216697	0.00203847	0.00311089	0.00169934	0.00222888	0.00209428	0.00252763	0.00216437	0.00232262	0.00230542	0.0021839	0.00260414	0.00217906	0.00174865	0.0020696	0.00236198	0.0022159	0.00286064	0.00241881	0.00235128	0.00211247	0.0026152	0.00279279	0.00170374	0.00154172	0.00288762	0.00281745	0.00265742	0.00197736	0.00144069	0.00234456	0.00191388	0.00165157	0.00263833	0.0022321	0.00165212	0.00287009	0.00271813	0.00237607	0.00190779
Burgas	0	7.29e-07	3.32e-07	7.5e-06	8.66e-07	2.75e-07	0.00204918	0	0	1.05e-06	0	0	1.03e-06	0	2.25e-06	5.57e-07	1.24e-06	9.49e-08	0	2.77e-07	0	1.27e-06	0	0	0	0	1.01e-06	0	3.6e-07	2.52e-07	0	5.72e-07	0	1.5e-05	3.36e-07	0	2.99e-07	0	3.5e-07	4.24e-07	2.89e-07	1.1e-06	0	2.19e-06	2.41e-06	2.91e-06	0	0	2.66e-07
Busan	0.0556808	0.0479693	0.0412848	0.0411237	0.0393721	0.0388065	0.0423003	0.0474784	0.0426118	0.04012	0.0424958	0.0405774	0.040483	0.0415656	0.0426053	0.0409827	0.0440696	0.0428219	0.0455011	0.0423232	0.0439954	0.047425	0.0387502	0.0430762	0.0406788	0.042955	0.0436279	0.0348796	0.0421751	0.0423329	0.0397252	0.0467438	0.0352151	0.0362515	0.0444424	0.0440256	0.0405252	0.0453493	0.044758	0.0474062	0.0471103	0.0399366	0.0370426	0.0432026	0.0445134	0.038985	0.0402912	0.0417963	0.0418374
Bushehr	1.69e-05	3.17e-06	2.5e-05	7.4e-06	3.7e-05	1.18e-05	1.78e-05	2.38e-05	1.83e-05	1.89e-05	3.04e-06	6.88e-06	1.5e-05	1.83e-05	7.13e-05	3.75e-05	1.16e-05	1.03e-05	2.95e-05	5.58e-06	1.16e-05	1.08e-05	1.61e-05	1.18e-05	1.41e-05	3.12e-05	1.04e-05	3.26e-06	1.29e-05	1.56e-05	3.01e-06	1.63e-05	5.57e-06	3.32e-06	1.47e-05	1.3e-05	4.08e-05	1.78e-05	6.82e-06	5.43e-06	5.43e-06	6.15e-05	2.86e-05	8.8e-06	1.95e-05	6.18e-06	9.23e-06	5.01e-05	1.05e-05
Butuku-Luba	8.53e-05	0.000151184	0.000149336	0.000117676	0.000125244	9.44e-05	7.59e-05	0.000222533	0.00024365	5.58e-05	0.00020561	0.000245917	0.000204807	0.000271872	8.99e-05	6.35e-05	0.000309303	0.000330916	0.000466695	9.98e-05	0.00023349	0.000129083	0.000370626	0.00027366	0.000213428	0.00021297	8.53e-05	0.000102551	0.000180248	0.000113793	0.000334882	0.000478062	0.0001097	0.00023094	0.000157382	0.000138729	0.000217166	0.000111697	0.000269219	0.000242071	0.000298015	6.02e-05	0.000190678	9.88e-05	0.000141204	0.000143944	0.000244929	0.000213279	0.000330695
Cabinda	0.000124327	0.000126906	0.000277047	0.00016587	0.000187066	0.000252358	0.000385342	0.000114087	0.000208012	8.29e-05	7.11e-05	8.62e-05	0.000242243	0.00010881	0.000108493	0.000260571	0.000143336	0.000152954	0.000148437	0.000121455	0.000171128	0.000210526	0.000319504	0.000225843	0.000253688	0.000180356	0.000454061	0.000183828	0.000228375	0.000328386	0.000153473	0.000127982	0.000397623	0.000126033	0.000256001	0.000252833	0.00012166	0.000515185	0.000175639	0.000354649	0.000347683	0.000122958	0.000159143	0.000292543	0.000409282	0.000531002	0.000385371	0.000138301	0.000213331
Cadiz	5e-05	6.32e-05	8.01e-05	9.69e-05	0.000236016	0.000276799	0.000342548	0.000174736	8.41e-05	8.05e-05	7.21e-05	9.02e-05	4.89e-05	0.00026202	0.000190601	0.000230944	7.41e-05	6.75e-05	0.000150872	5.43e-05	7.65e-05	5.89e-05	4.06e-05	0.000109608	0.000106874	6.21e-05	5.33e-05	9.09e-05	0.000113974	0.000136298	5.72e-05	0.000297774	7.91e-05	5.14e-05	0.000258825	0.000184199	0.000178015	3.52e-05	0.000137908	8.89e-05	0.000155124	0.000215405	0.000122423	5.24e-05	0.000306058	0.000110809	0.000271535	0.000126025	0.000110229
Cagayan de Oro	0.00199831	0.000159547	0.00017733	0.000314478	0.000171932	0.00220194	0.00021558	0.000282197	0.000357704	0.000416633	0.00024732	0.000406628	0.000184359	0.000377543	0.00018464	0.00034864	0.000177571	0.000502441	0.00030347	0.000345367	0.000443042	0.000237847	0.00018392	0.000756379	0.000416294	0.000119418	0.000397577	0.000243974	0.000282296	0.00231505	0.000221534	0.000217495	0.000420887	0.000291097	0.000155064	0.000212307	0.000675049	0.000276896	0.00032961	0.000633403	0.00027454	0.000166767	0.000273008	0.000186826	0.00018809	0.000315254	0.000243833	0.000203177	0.000173627
Cagliari	0.000451314	0.00149174	0.00155294	0.00219562	0.00136761	0.00111257	0.0012905	0.00144689	0.00124498	0.00161996	0.00113313	0.00155312	0.00164727	0.00167942	0.00134632	0.0015215	0.00301766	0.00179239	0.00103437	0.00112719	0.000832834	0.00182325	0.00143515	0.00189981	0.00328226	0.00111398	0.00110084	0.000887274	0.00179549	0.00125121	0.00145299	0.00198574	0.00123706	0.00186921	0.00150122	0.000907651	0.001609	0.000879124	0.00128904	0.00159155	0.00139189	0.00112831	0.00295823	0.00384922	0.00132574	0.00423079	0.00111889	0.00145922	0.00130241
Cai Lan	0	3.13e-06	8.6e-06	5.34e-07	4.85e-06	1.32e-06	6.31e-06	1.49e-05	1.58e-06	2.29e-06	5.28e-06	6.64e-07	9.55e-06	1.48e-05	9.53e-06	1.36e-06	1.62e-05	1.8e-06	8.65e-07	1.53e-06	1.02e-05	3.52e-06	6.74e-07	2.03e-06	5.08e-06	1.63e-06	5.41e-06	3.3e-06	2.84e-05	2.49e-06	3.35e-06	1.43e-06	7.87e-06	2.22e-06	5.34e-06	2.84e-06	1.05e-06	1.94e-06	3.11e-06	1.52e-06	1.07e-05	2.74e-06	1.16e-05	6.27e-07	7.93e-06	9.38e-07	8.45e-06	2.44e-06	1.91e-06
Calabar	0	0	3.31e-06	1.23e-07	2.74e-07	1.14e-06	1.14e-06	1.05e-07	3.24e-07	0	8.05e-07	3.49e-07	1.57e-06	2.51e-06	5.7e-06	0	3.04e-07	2.05e-07	2.01e-07	2.86e-07	1.04e-06	1.25e-06	2.37e-06	6.65e-07	0	7.71e-08	0	1.43e-06	6.4e-07	2e-06	4.63e-07	4.62e-08	2.5e-07	1.63e-06	1.1e-05	2.53e-06	0	0	2.46e-07	3.39e-07	9.47e-07	8.76e-07	7.7e-07	2.01e-06	1.23e-07	9.22e-07	3.99e-06	1.1e-06	1.36e-07
Calcutta	0.000157801	0.000137967	2.4e-05	6.54e-05	1.11e-05	0.000119002	1.39e-05	1.62e-05	3.64e-05	3.38e-05	2.86e-05	2.46e-05	3e-05	3.1e-05	2.29e-05	0.00033252	4.76e-05	3.59e-05	0.000410125	3.85e-05	5.85e-05	2.17e-05	2.28e-05	0.000110956	1.45e-05	4.35e-05	4.66e-05	6.61e-05	3.98e-05	4.13e-05	2.1e-05	5.58e-05	3.32e-05	3.54e-05	2.47e-05	1.9e-05	4.78e-05	2.33e-05	5.04e-05	0.000153815	7.39e-05	0.000107079	2.62e-05	3.77e-05	2.76e-05	2.24e-05	1.96e-05	0.000103811	7.33e-05
Callao	0.00353623	0.00343837	0.00225664	0.00261019	0.00299013	0.00324476	0.0021798	0.00331804	0.00292487	0.00188096	0.00216181	0.0031031	0.00365101	0.00190491	0.00229086	0.00318994	0.00331503	0.00395628	0.00472123	0.0026397	0.00352926	0.0021103	0.00225663	0.00349587	0.00328833	0.00344155	0.00253317	0.00304428	0.00348886	0.00310768	0.003241	0.00271377	0.00319179	0.00308057	0.00305463	0.00235712	0.00236187	0.00313403	0.00454003	0.00309671	0.00258269	0.0025757	0.00219335	0.00343864	0.00282828	0.00286647	0.00399048	0.00258472	0.00262787
Camden	0.00514457	0.000776902	0.00087658	0.000978988	0.00103188	0.00113426	0.00163616	0.00119684	0.000927691	0.00131192	0.00137042	0.00113097	0.000931511	0.00183226	0.00145731	0.00178929	0.00116728	0.00157286	0.00090765	0.00111908	0.00101318	0.00104342	0.00114877	0.000695599	0.00120365	0.00128275	0.000977988	0.000847654	0.00165875	0.00191242	0.00130516	0.00188485	0.00147568	0.000899815	0.00100391	0.00171473	0.00123	0.00131516	0.0011898	0.00133618	0.00141797	0.00116123	0.00302949	0.00105452	0.00192586	0.00124561	0.00121322	0.00166808	0.00199876
Canical	1.72e-06	0.000111603	1.76e-05	9.4e-06	2.98e-05	2.94e-05	3.85e-05	6.01e-05	4.1e-05	3.42e-05	5.71e-05	2.62e-05	4.02e-05	5.94e-05	2.78e-05	1.7e-05	3.82e-05	3.38e-05	6.67e-06	1.56e-05	1.39e-05	1.98e-05	2.05e-05	2.59e-05	1.06e-05	1.18e-05	1.79e-05	8.05e-05	7.73e-05	4.49e-05	6.01e-05	7.31e-05	1.93e-05	0.000102269	6.34e-05	7.62e-05	2.45e-05	2.64e-05	1.78e-05	4.19e-05	1.6e-05	1.71e-05	3.08e-05	5.33e-05	3e-05	8.7e-06	2.07e-05	3.55e-05	2.1e-05
Cap Haitien	0.000146609	0.000451776	0.000588519	0.000456539	0.000465339	0.000518393	0.000401855	0.000373909	0.000819395	0.000376904	0.000848384	0.000610896	0.000765432	0.000593287	0.000231542	0.000314141	0.00049264	0.000766824	0.000707198	0.000377551	0.000746774	0.000322762	0.000371989	0.000604587	0.00033033	0.000431696	0.00143784	0.00135831	0.000732001	0.000366899	0.000497691	0.000477885	0.000735314	0.000931939	0.000787623	0.000410954	0.000884539	0.000419161	0.000224406	0.000506371	0.000407231	0.000327394	0.000994794	0.000402702	0.000235265	0.000287093	0.000581424	0.000439953	0.000607811
Cape Town	0.00221351	0.00183559	0.00241738	0.00270818	0.0023196	0.00245332	0.00187195	0.00321972	0.003286	0.00468106	0.00319119	0.00394265	0.00200745	0.00236329	0.00442667	0.00242092	0.00446828	0.00468798	0.00269535	0.0028766	0.00304562	0.00213477	0.00290399	0.00306163	0.00223881	0.00216454	0.00416038	0.00265114	0.00245194	0.00376698	0.00360293	0.00328569	0.00194344	0.00315048	0.00248807	0.00273626	0.00219859	0.00252922	0.00343268	0.00311749	0.0033857	0.00433078	0.00186759	0.0036647	0.00218739	0.00255613	0.00327561	0.0037713	0.00486795
Cardiff	0	0	0	0	0	0	0	0	0	0	0	0	0	0	0	0	0	0	0	0	0	0	0	0	0	0	0	0	0	0	0	0	0	0	0	0	0	0	0	0	0	0	0	0	0	0	0	0	0
Cartagena (Col)	0.00898496	0.00701942	0.008398	0.00856878	0.00784434	0.00768916	0.00640477	0.00777012	0.0107117	0.00916574	0.0141193	0.00836355	0.0077017	0.00725287	0.0105622	0.0102582	0.0102058	0.0102673	0.00737535	0.007209	0.00854213	0.0102309	0.00843461	0.00952871	0.0100129	0.00942399	0.00763924	0.00695187	0.00875221	0.0078151	0.00817539	0.00807099	0.00760669	0.00946564	0.0103534	0.00859553	0.00966644	0.0089562	0.00869379	0.00847559	0.0084804	0.0115908	0.0118143	0.00758439	0.00809865	0.00970235	0.00866588	0.00796148	0.00868964
Cartagena (Spain)	0.00042016	0.000543184	0.000404224	0.000797684	0.000414964	0.00075967	0.000375879	0.000268239	0.000481996	0.000241372	0.000644143	0.000328928	0.000296841	0.00035528	0.000658798	0.000335048	0.00045381	0.000226379	0.000495668	0.000233463	0.00071063	0.000301491	0.000421705	0.000200867	0.000638652	0.000368086	0.000522375	0.000403819	0.00053972	0.000461824	0.000381352	0.000407751	0.000379071	0.000344141	0.000309994	0.000545676	0.000560302	0.000358838	0.000284034	0.000376963	0.000186648	0.000204573	0.000214949	0.000554571	0.000286041	0.000292674	0.000198093	0.000392652	0.000327474
Casablanca	0.00166851	0.00216357	0.00227552	0.00163177	0.00385756	0.00260596	0.00209865	0.00274589	0.00220709	0.00283835	0.00286466	0.00176701	0.00313392	0.00234384	0.00170565	0.00226182	0.00270365	0.0027759	0.00281269	0.00319036	0.00292375	0.00226447	0.00225293	0.00250967	0.0016565	0.00308559	0.00185957	0.00255059	0.00310013	0.00216765	0.00158061	0.00305492	0.00308163	0.00329857	0.00289018	0.00312175	0.00332877	0.00210445	0.00241232	0.00192396	0.00201941	0.00298848	0.00229376	0.00263516	0.00255509	0.00201928	0.00271471	0.00219014	0.00168768
Castellon	0.00068696	0.00116099	0.00194032	0.003046	0.00156114	0.00164776	0.00102432	0.00124408	0.00110737	0.000669943	0.00161345	0.000873321	0.00103984	0.000932647	0.00138226	0.00131972	0.00156132	0.000864359	0.00102721	0.00112242	0.0010748	0.00106594	0.0014411	0.00103142	0.00218007	0.000840048	0.00154728	0.000866715	0.00107931	0.00154837	0.0011447	0.00191737	0.000723841	0.00142878	0.00135764	0.000966004	0.00107183	0.00154984	0.00125334	0.00161619	0.000704807	0.000733207	0.00124221	0.00139586	0.00145436	0.00108785	0.000806974	0.000791306	0.000924269
Castries	0.00023499	0.000661442	0.000641071	0.000431334	0.000827082	0.000907483	0.000763335	0.000977128	0.000576041	0.00121059	0.00043354	0.00134151	0.000766153	0.000821218	0.000505854	0.000916302	0.000676847	0.000583769	0.000753224	0.00142015	0.00269857	0.000855582	0.000454969	0.000668668	0.000483421	0.000604684	0.000433332	0.000653601	0.000480614	0.000625845	0.000877144	0.00041103	0.000940709	0.00114925	0.000502812	0.000485526	0.00251612	0.00101789	0.000485865	0.000614345	0.0025188	0.000519549	0.000772973	0.000785492	0.00111656	0.000903925	0.000659554	0.00128724	0.000803553
Catania	2.53e-05	0.000111025	0.00013948	0.000223686	7.69e-05	5.6e-05	0.000101566	0.000259677	0.000111603	6.42e-05	7.91e-05	0.000178244	0.000113013	0.000169482	0.000296856	0.000183228	0.000130666	0.000109657	6.27e-05	4.76e-05	0.000110952	0.000117565	4.3e-05	3.07e-05	0.000155918	0.000147266	0.000116773	7.4e-05	0.000132041	5.28e-05	8.76e-05	0.000117854	7.14e-05	4.65e-05	0.000367693	0.000111318	0.000165692	0.000161021	4.28e-05	7.55e-05	0.000273257	0.000139007	0.000103369	5.49e-05	0.000146041	0.000135569	0.000215856	6.58e-05	8.1e-05
Caucedo	0.00283777	0.00298991	0.00304616	0.004152	0.0054209	0.00286941	0.0028977	0.00394658	0.0048657	0.00394723	0.00283685	0.00269713	0.00278879	0.00269279	0.00333074	0.00496356	0.0036988	0.00299895	0.00376032	0.00286263	0.00300571	0.00252969	0.00403781	0.00335761	0.00372117	0.00302773	0.00353425	0.00258619	0.00287836	0.0035011	0.00388225	0.00253283	0.00675105	0.00607787	0.00458463	0.00506692	0.00265835	0.00270073	0.00360576	0.00463799	0.00267648	0.00406472	0.00396211	0.00330106	0.00212249	0.00273338	0.00413803	0.00398726	0.00287304
Cebu	0.00133508	0.000152522	0.000152932	0.000158827	0.000141413	0.000233149	0.000241509	0.000169662	0.000105217	0.000215059	0.000136327	0.000341544	0.00038372	0.000515269	0.000112663	0.000124222	0.000181323	0.000113237	0.0023775	0.000134359	0.000218817	0.000116847	3.66e-05	0.000171415	0.000128471	0.000169699	0.000167006	0.000181771	9.97e-05	0.000296698	0.00033883	0.000126559	0.000347172	0.000151586	0.000241345	0.00026638	8.21e-05	0.000204093	0.000226806	0.000279747	0.000161515	8.52e-05	0.000121189	0.000455496	9.19e-05	0.000145508	0.00011907	0.000243557	0.000161235
Ceuta	0	1.88e-06	3.9e-06	4.64e-05	1.11e-05	1.39e-06	8.27e-06	3.88e-06	3.75e-06	1.14e-06	5.36e-05	1.51e-05	2.37e-05	2.68e-06	1.94e-06	2.88e-06	1.72e-05	1.26e-05	8.99e-06	5.32e-06	1.62e-05	8.23e-06	4.44e-05	2.4e-05	7.85e-05	1.61e-05	4.68e-06	3.99e-06	2.46e-06	3.8e-06	1.15e-05	1.3e-05	2.61e-05	5.55e-06	5.23e-06	1.28e-05	5.68e-06	9.11e-06	3.15e-06	4.16e-05	4.12e-06	3.36e-06	1.51e-05	1.96e-05	2.27e-06	3.64e-06	9.93e-06	2.95e-05	8.49e-06
Chabahar	7.02e-06	1.26e-05	3.86e-05	2.3e-05	2.83e-05	1.02e-05	3.19e-05	1.86e-05	0.000199667	4.42e-05	7e-06	1.14e-05	7.21e-06	1.94e-05	1.02e-05	2.67e-05	3.1e-06	3.14e-05	1.29e-05	2.16e-05	5.26e-05	2.34e-05	1.15e-05	2.36e-05	3.38e-05	3.34e-05	3.34e-05	1.02e-05	2.41e-05	7.76e-06	1.18e-05	1.87e-05	4.55e-06	2.04e-05	2.89e-05	9.82e-06	5.07e-05	0.000389277	1.36e-05	3.95e-05	1.34e-05	1.45e-05	1.71e-05	2.55e-06	1.28e-05	2.99e-05	3.52e-05	1.89e-05	4.15e-05
Chacabuco	0	9.95e-07	3.78e-07	2.29e-06	8.62e-07	6.05e-06	1.59e-07	4.6e-07	6.94e-07	2.11e-07	3.35e-07	3.57e-06	2.04e-07	6.05e-07	5.57e-06	1.55e-06	1.23e-06	4e-07	3.38e-06	6.73e-07	3.84e-07	1.76e-07	1.21e-06	1.53e-07	3.25e-06	2.36e-07	3.75e-07	4.27e-06	3.6e-07	3.37e-06	1.22e-07	3.68e-06	9.52e-07	3.49e-07	6.07e-06	5.24e-07	0	1.84e-06	4.31e-07	3.54e-06	7.36e-07	2.67e-06	7.7e-07	1.93e-06	3.23e-06	7.33e-06	1.37e-06	1.23e-06	2.5e-07
Charleston	0.00171219	0.00452042	0.00423715	0.00431101	0.00305425	0.00419522	0.00325672	0.00557739	0.00495087	0.00498971	0.00468362	0.00897959	0.00480802	0.00384333	0.00442468	0.00510273	0.00446808	0.00495829	0.00452272	0.00691585	0.00450331	0.0040171	0.00380739	0.00372888	0.00477892	0.00551903	0.00362086	0.00353511	0.00532267	0.00471156	0.00562865	0.00537774	0.00440331	0.00378815	0.00544748	0.00510304	0.00432464	0.00442735	0.00520316	0.00454063	0.00425013	0.00419728	0.00384371	0.00422236	0.0061899	0.0047616	0.00559042	0.0040896	0.00450289
Charlestown	3.53e-05	0.000474734	0.000275455	0.000264944	0.000252577	0.000485774	0.00029557	0.000280817	0.000113677	0.000273617	0.00227232	0.000425471	0.000453696	0.000726469	0.000228557	0.000343686	0.00038911	0.000180097	0.00032624	0.000232825	0.000294536	0.000334697	0.000586368	0.000277287	0.000236162	0.000371567	0.00046237	0.000542012	0.000470064	0.000361571	0.000461868	0.000207515	0.000451045	0.000505962	0.000273294	0.000426499	0.000260111	0.000357776	0.000440643	0.000299505	0.000543158	0.00044431	0.000312668	0.000288428	0.00062121	0.000282122	0.000171062	0.000261886	0.000514415
Chatham Islands	0	7.23e-05	1.44e-06	4.97e-06	2.95e-06	7.17e-07	5.01e-07	1.34e-05	4.1e-07	1.14e-06	9.8e-07	7.04e-05	3.9e-07	1.5e-06	2.4e-07	1.99e-06	1.79e-06	3.43e-06	3.84e-07	1.37e-06	3.6e-07	6.31e-06	9.87e-07	5.74e-06	2.59e-07	6.5e-07	2.71e-06	1.21e-06	2.57e-06	1.12e-05	5.51e-06	2.71e-07	3.79e-07	1.12e-06	2.08e-07	2.89e-06	2.91e-07	4.07e-07	1.41e-07	4.21e-06	5.87e-06	1.32e-06	7.05e-07	2.02e-06	3.43e-06	1.16e-06	3.59e-06	9.07e-07	1.69e-06
Chennai	0.00330673	0.0012212	0.00152304	0.00122641	0.00183748	0.0010996	0.0015924	0.00152735	0.00125642	0.00121527	0.00150035	0.00111025	0.000940217	0.000650725	0.00123692	0.00115189	0.000920378	0.00071843	0.00167561	0.0007759	0.00139583	0.000782351	0.00164797	0.0013265	0.00117958	0.000969881	0.00135983	0.00102073	0.00131767	0.0011677	0.00174814	0.00130983	0.0022444	0.00121948	0.00112716	0.00127245	0.00134459	0.00101216	0.00153682	0.00124229	0.00133185	0.00169581	0.000547436	0.000803257	0.00135693	0.000838647	0.0013227	0.00065621	0.00109026
Chester	0	5.27e-08	1.48e-05	1.74e-06	2.57e-07	1.02e-06	5.22e-07	1.15e-06	2.33e-06	5.48e-06	1.83e-06	2.1e-07	3.71e-06	6.48e-07	1.34e-06	2.96e-07	4.6e-07	2.88e-07	8.51e-07	4.35e-07	3.47e-07	9.97e-06	5.86e-06	1.29e-06	2.08e-06	0	3.58e-06	1.1e-06	1.1e-06	6.21e-07	2.09e-05	1.94e-07	2.02e-06	2.27e-07	1.95e-06	4.04e-06	2.46e-07	7.28e-07	2.52e-06	1.02e-06	2.72e-06	2.64e-06	7.9e-07	1.1e-06	5.2e-07	3.82e-06	5.46e-07	2.14e-06	2.05e-06
Chiba	0.000259696	0.00120766	0.00178713	0.00167571	0.00136746	0.00203164	0.00239204	0.00115663	0.0010108	0.00167901	0.00183489	0.00407629	0.00141184	0.00120335	0.00141615	0.00117634	0.00141365	0.000950341	0.00133727	0.00138858	0.00155368	0.001141	0.000747876	0.00104444	0.00159503	0.00179298	0.00168542	0.00105389	0.00107209	0.00114122	0.000788134	0.00195076	0.000762625	0.00147199	0.00216254	0.00118955	0.00158004	0.00124591	0.000825845	0.00139641	0.00120747	0.00123716	0.00111116	0.00176285	0.00179037	0.000954069	0.000683852	0.000935079	0.000830106
Chiriqui Grande	0	4.33e-06	2.96e-07	1.27e-05	5.84e-06	4.1e-06	2.24e-05	6.46e-06	9.8e-06	2.31e-06	5.12e-06	7.53e-06	9.65e-06	1.53e-06	1.93e-06	2.85e-06	9.95e-06	1.74e-05	5.04e-06	1.91e-06	8.31e-06	1.96e-06	9.89e-07	0.000190517	2.19e-05	1.34e-05	1.56e-06	6.64e-06	1.47e-05	2.77e-06	8.51e-06	4.68e-06	1.33e-06	3.91e-06	3.07e-06	6.55e-06	6.85e-07	1.04e-05	8.05e-05	4.21e-06	6.51e-06	1.71e-06	3.76e-06	9.14e-07	1.72e-06	2.55e-06	2.06e-07	9.56e-06	3.44e-06
Chittagong	0.000668147	0.000471347	0.000189928	0.000313338	0.000579439	0.00013059	0.000110283	0.000199796	0.000409799	0.000215826	0.00029836	0.000362349	0.000229114	0.000205244	0.000182693	0.00019822	0.00121858	0.000144233	0.00024189	0.000516141	0.000154494	0.000131615	0.000370171	0.000235594	0.000188666	0.000190553	0.000228741	0.00010349	0.000208582	0.000257293	0.000242253	0.000309266	0.000300242	0.000305324	0.000122363	0.000152535	0.0022676	0.000157333	0.000197339	0.000197432	0.000134903	0.000110435	0.000111298	0.000200492	0.00018846	0.000374868	0.000191803	0.00018284	0.000406486
Chofu	1.29e-05	7.12e-05	5.37e-05	8.34e-05	0.000184463	0.000196703	4.04e-05	0.000204576	0.000468044	2.32e-05	4.99e-05	5.05e-05	7.12e-05	7.56e-05	6.58e-05	6.12e-05	5.97e-05	1.55e-05	0.000149612	7.47e-05	4.27e-05	0.000185433	5.84e-05	2.97e-05	9.89e-05	3.91e-05	2.35e-05	5.9e-05	9.12e-05	3.4e-05	8.25e-05	9.9e-05	6.46e-05	2.1e-05	2.23e-05	1.84e-05	0.000203235	7.28e-05	4.52e-05	2.68e-05	4.65e-05	5.05e-05	5.58e-05	0.000101028	6.28e-05	2.08e-05	5.66e-05	9.16e-05	5.2e-05
Christmas Island	0	5.38e-06	2.02e-06	0	2.69e-06	4.93e-06	3.35e-06	8.69e-06	1.29e-06	7.27e-07	3.97e-07	1.2e-06	5.06e-08	4.21e-07	2.02e-06	2.25e-06	9.08e-07	1.46e-06	1.24e-06	9.52e-07	2.44e-06	1.26e-07	3.07e-07	3.65e-06	6.33e-08	2.04e-06	5.77e-06	5.86e-06	1.28e-06	1.39e-06	1.87e-06	5.8e-07	1.8e-06	4.46e-06	1.6e-07	3.44e-06	1.3e-06	9.76e-07	1.4e-06	2.87e-06	0	0	3.3e-06	8.58e-07	5.96e-07	1.01e-06	3.41e-07	2.62e-06	6.54e-07
Chu Lai	0	0	0	0	0	0	0	0	0	0	0	0	0	0	0	0	0	0	0	0	0	0	0	0	0	0	0	0	0	0	0	0	0	0	0	0	0	0	0	0	0	0	0	0	0	0	0	0	0
Chuuk	2.23e-05	0.000169015	0.000227647	0.000127188	0.000103795	0.000191042	6e-05	0.000137758	7.76e-05	8.65e-05	0.000127183	3.8e-05	0.000151535	0.000192975	7.25e-05	0.000220425	6.81e-05	0.000101712	0.000117262	0.000102137	9.24e-05	0.000164378	0.000177662	0.000136208	0.0001	0.000120489	8.85e-05	0.00214897	9.81e-05	0.000109725	4.31e-05	0.000166208	0.000136846	0.000122258	0.000122101	0.000167503	0.000125714	0.000161473	0.000180694	0.000139191	0.00028234	0.000114755	0.000290355	6.06e-05	0.000353769	0.000167711	9.84e-05	0.000167228	0.00041234
Civitavecchia	3.93e-05	0.000161446	0.000136955	8.23e-05	0.000119163	4.36e-05	5.09e-05	4.75e-05	0.000158972	6.08e-05	0.000109075	0.000135645	7.62e-05	5.12e-05	5.28e-05	0.000158331	7.1e-05	0.000484876	6.78e-05	7.14e-05	0.000323275	2.52e-05	4.91e-05	8.79e-05	0.000109498	0.00015812	2.96e-05	2.73e-05	9.27e-05	6.94e-05	0.000126875	4.66e-05	6.14e-05	5.91e-05	7.16e-05	7.39e-05	4.97e-05	4.37e-05	6.57e-05	0.000124172	0.000148265	0.000109125	0.000227442	0.00011545	6.58e-05	6.78e-05	4.67e-05	0.000108242	4.84e-05
Cochin	0.00151902	0.000418634	0.000674323	0.000450324	0.000339767	0.000685537	0.000805817	0.000558826	0.000581523	0.000319689	0.00248003	0.000608107	0.000637101	0.000541337	0.000733559	0.000521678	0.000354663	0.000757373	0.000562222	0.000394843	0.000474591	0.000453091	0.000555657	0.00139024	0.00145671	0.000723343	0.000440635	0.000689903	0.00076911	0.000447489	0.00052664	0.000565343	0.00115049	0.000424581	0.000366662	0.000580269	0.000474318	0.000841523	0.000243678	0.000517748	0.000746813	0.000318383	0.000270471	0.000480698	0.000942346	0.000404	0.00061758	0.00046589	0.000358633
Cocos Island	0	2.43e-06	3.66e-07	1.68e-06	3.15e-07	1.35e-06	2.26e-07	1.68e-06	8.39e-08	2.4e-08	2.14e-07	5.62e-06	3.43e-07	5.23e-08	3.19e-06	0	2.84e-06	2.36e-06	5.45e-06	2.41e-07	1.61e-06	0	1.99e-06	1.33e-06	6.66e-07	2.41e-06	1.09e-06	6.06e-07	3.03e-06	6.46e-06	1.54e-05	1.06e-06	5.78e-07	5.84e-07	7.11e-07	1.47e-06	2.3e-07	1.66e-06	2.74e-06	1.85e-06	7.86e-07	0	1.01e-05	9.7e-07	3.93e-07	7.89e-08	7.99e-06	1.5e-06	2.78e-06
Colombo	0.0064428	0.00708897	0.00726075	0.00655382	0.00632557	0.00922192	0.00789961	0.00701402	0.00632386	0.00704453	0.00590373	0.00927623	0.00754875	0.00709333	0.00572923	0.00987132	0.00702054	0.00706292	0.00715915	0.00724721	0.00667444	0.00648177	0.0073294	0.00662132	0.0078179	0.00590155	0.00713107	0.00661801	0.00749702	0.00767292	0.00673017	0.00900704	0.00758963	0.00682649	0.00620912	0.00964975	0.00603919	0.00596844	0.00872016	0.00798173	0.00738449	0.00661687	0.00709973	0.00744192	0.00632737	0.00790909	0.00548335	0.00666537	0.00831761
Colon	0.000557411	0.00133492	0.00048472	0.00236625	0.000352278	0.00024023	0.000713544	0.000601834	0.00266395	0.000346024	0.000666861	0.000482373	0.000531541	0.000777645	0.000255686	0.000450825	0.000486744	0.000953485	0.000302124	0.000640842	0.000814776	0.000864653	0.000520158	0.000394694	0.000498974	0.000370797	0.000543185	0.000800215	0.00187397	0.000632315	0.000430147	0.0005056	0.000639791	0.000824014	0.000727986	0.000798842	0.000763475	0.000795955	0.000311383	0.00115738	0.000544476	0.000380045	0.000798501	0.00059482	0.00111543	0.000375278	0.000531256	0.000542937	0.00062787
Conakry	7.69e-05	0.000232537	0.000234576	0.000269029	0.000216311	0.000183142	0.000345753	0.000142561	0.000491706	0.00215455	0.000136982	0.000349345	0.000457297	0.00010242	0.000344365	0.000121021	0.000287442	0.00019671	0.000190893	0.000190531	0.000189269	0.00052433	0.000108099	0.000253113	0.000191661	0.000350231	0.000254192	0.000409079	0.000276085	0.000192283	0.000109085	0.000219746	0.000205211	0.0004076	0.000263244	0.000154778	0.000208712	0.000510947	0.000196103	0.000171204	0.000292615	0.000219438	0.000209768	0.000314258	0.000338894	0.000115344	0.000127873	0.000523839	0.00022451
Constantza	0.00246656	0.000498907	0.000302268	0.000560776	0.00077287	0.000484788	0.00223132	0.000668929	0.000767335	0.000567984	0.0012173	0.00079156	0.00100932	0.000914848	0.0010846	0.000670216	0.00142196	0.000530576	0.000699592	0.000692391	0.00101182	0.000415221	0.000650714	0.000815929	0.00118214	0.000763748	0.000453125	0.000484169	0.000516979	0.000384263	0.000871409	0.00051923	0.000432698	0.000759086	0.000621792	0.00247251	0.00192615	0.000609838	0.00122232	0.00098167	0.000758768	0.000915691	0.000461065	0.000716065	0.000637695	0.00101614	0.000533125	0.000908268	0.00130073
Copenhagen	7.15e-05	0.000525445	0.00139401	0.00110099	0.00265465	0.000408555	0.000509482	0.000463323	0.000637974	0.000424989	0.000720541	0.00038885	0.000473063	0.000432459	0.000507494	0.000231177	0.000471957	0.000529018	0.000583644	0.000636929	0.000442267	0.000519598	0.00124669	0.000623387	0.00029112	0.000628041	0.000417483	0.000474638	0.000953872	0.00105997	0.00046246	0.000619155	0.000558939	0.00101207	0.00107207	0.000893929	0.00053746	0.000584244	0.00102372	0.000660198	0.000580164	0.000744423	0.000378853	0.000587308	0.00043748	0.000809836	0.000385458	0.000827582	0.000357983
Corinto	4.2e-06	1.28e-05	3.46e-05	2.89e-05	5.8e-06	3.09e-05	6.41e-05	6.05e-06	5.37e-05	8.45e-06	4.81e-05	3.11e-05	4.71e-06	1.76e-05	5.44e-05	2.7e-05	5.91e-05	3.05e-05	9.9e-06	4.96e-06	2.97e-05	9.52e-05	2.03e-05	3.13e-05	2.54e-05	3.65e-05	2.14e-05	5.69e-05	1.34e-05	2.57e-05	2.36e-05	1.72e-05	1.59e-05	1.1e-05	5.37e-05	1.62e-05	0.000101849	2.74e-05	3.18e-05	2.22e-05	2.57e-05	1.27e-05	4.01e-05	2.39e-05	1.47e-05	8.72e-06	2.35e-05	2.9e-05	3.47e-05
Cork	0.000166034	0.00027571	0.000253474	0.000309363	0.0003694	0.000138006	0.000516471	0.000421878	0.000439195	0.000190337	0.000331567	0.000576541	0.000114522	0.000233177	0.000544692	0.000192415	0.000367793	0.000581653	0.000196532	0.000376449	0.000298715	0.000445136	0.00073682	0.000246396	0.000474347	0.000459641	0.000348889	0.000316646	0.00155313	0.000698041	0.000444573	0.000415041	0.00041218	0.000397111	0.000341123	0.00102441	0.000443439	0.000391978	9.59e-05	0.00018114	0.00031157	0.000407972	0.000205077	0.000652543	0.000155911	0.000252252	0.00046139	0.000315057	0.000438983
Cornerbrook	0	5.87e-07	9.18e-06	1.08e-05	1.65e-07	4.35e-08	2.01e-07	5.32e-07	1.41e-06	8.02e-07	4.48e-07	1.89e-05	1.42e-06	8.7e-07	1.12e-06	1.16e-05	2.39e-06	8.49e-07	1.57e-06	1.91e-06	3.4e-06	3.72e-06	9.22e-06	1.55e-06	7.89e-07	2.71e-07	1.2e-05	1.1e-06	9.82e-07	2.04e-07	1.26e-06	4.35e-07	3.07e-07	6.02e-07	2.31e-06	1e-06	4.26e-06	0	7.97e-07	4.81e-06	9.79e-06	7.04e-06	5.39e-07	2.36e-06	2.45e-06	1.05e-06	6.95e-06	3.78e-07	3.9e-06
Coronel	0.000139969	0.000306949	0.000235838	0.0003523	0.000301808	0.000470462	0.000637567	0.000435903	0.000382423	0.000682715	0.000604168	0.000155436	0.00211823	0.000364816	0.000654673	0.000329119	0.000121264	0.000274123	0.00083717	0.000480162	0.000254005	0.000434593	0.000246514	0.000658126	0.000998703	0.000249179	0.000474698	0.000210001	0.000350345	0.000551096	0.000281655	0.000834619	0.000505704	0.000330501	0.000385801	0.000291834	0.000574303	0.000363657	0.000254383	0.000364557	0.00037577	0.000218563	0.000445279	0.000209929	0.000341133	0.000604753	0.000274261	0.000386234	0.000523042
Cotabato	0	9.84e-06	2.13e-05	9.83e-06	1.62e-05	1.65e-05	9.29e-05	1.93e-05	2.73e-05	2.32e-05	1.27e-05	1.4e-05	1.04e-05	3.48e-05	2.3e-05	3.03e-05	4.93e-05	3.35e-06	2.99e-05	1.1e-05	3.38e-05	1.86e-05	2.35e-05	3.01e-05	4.44e-05	0.000104177	1.75e-05	3.29e-05	7.3e-05	6.25e-06	1.88e-05	1.34e-06	5.73e-06	5.51e-06	3.89e-05	1.27e-05	1.67e-05	2.57e-05	6.72e-06	1.56e-05	1.19e-05	8.64e-06	4.36e-06	9.49e-06	5.01e-05	3.65e-06	0.000106327	4.75e-05	2.28e-05
Cotonou	0.00119391	0.00180468	0.00105435	0.00244814	0.00252474	0.00182974	0.00192019	0.00175459	0.00211491	0.00277631	0.00133635	0.00194685	0.00200482	0.00234192	0.00162705	0.00162038	0.00127443	0.00136007	0.00198549	0.00246324	0.00331972	0.00207625	0.00146905	0.00214652	0.00179417	0.00321741	0.00235384	0.00182954	0.00120757	0.00119731	0.00165049	0.00175005	0.0018355	0.00202891	0.0018766	0.00153324	0.00232389	0.00208645	0.00276805	0.00234103	0.00129928	0.00380792	0.00184038	0.00142885	0.00330072	0.00177468	0.00245609	0.00171735	0.00165302
Cristobal	0.00183273	0.0014569	0.00191102	0.00111091	0.00100384	0.00141514	0.00147729	0.000879076	0.00125903	0.0011042	0.00232654	0.00125404	0.00136826	0.00144682	0.00156488	0.00295174	0.00107284	0.00145872	0.00227141	0.00126606	0.00110306	0.00343442	0.00141383	0.00177199	0.00175108	0.0014314	0.00146158	0.00164398	0.00120026	0.00110032	0.0018593	0.00164704	0.00147521	0.00131605	0.00129646	0.00101163	0.00144932	0.00175762	0.000998146	0.00107002	0.00136116	0.00166102	0.00152955	0.00193181	0.00137075	0.000939414	0.00129799	0.00127508	0.00161915
Cua Lo	0	1.27e-07	5.34e-07	0	0	2.99e-07	2.71e-06	2.32e-07	1.62e-07	9.44e-07	3.04e-07	0	7.46e-07	0	1.72e-07	2.04e-06	2.87e-07	3e-07	6.69e-07	2.77e-07	0	0	0	3.59e-07	8.59e-07	0	0	0	2.87e-06	2.93e-07	7.55e-07	3.68e-07	5.69e-07	0	4.82e-07	1.84e-06	0	1.05e-06	9.32e-08	9.93e-08	8.48e-06	0	4.72e-07	0	3.88e-07	6.06e-07	1.86e-07	2.4e-06	2.31e-06
Cuxhaven	0	5.53e-06	2.32e-05	4.54e-05	1.77e-05	1.04e-05	3.17e-05	1.78e-05	2.71e-05	2.41e-05	1.03e-05	8.37e-07	1.24e-05	5.91e-06	1.38e-05	1.49e-05	1.36e-05	5.21e-06	2.18e-05	1.17e-05	4.73e-05	1.46e-05	2.13e-05	2.52e-05	2.06e-05	1.75e-05	9.9e-06	4.44e-06	9.67e-06	7.1e-05	2.45e-06	1.54e-05	7.53e-06	3.74e-05	5.72e-06	5.33e-06	1.39e-05	1.96e-05	2.14e-06	6.77e-06	1.75e-05	3.12e-05	5.67e-05	4.63e-06	3.37e-05	1.27e-05	9.56e-06	4.42e-06	2.64e-05
Daesan	0	5.06e-05	0.000174435	3.11e-05	2.3e-05	1.75e-05	4.26e-05	5.53e-05	5.95e-05	4.42e-05	1.72e-05	0.000154001	8.88e-05	2.24e-05	6.77e-05	5.12e-05	5.66e-05	4.77e-05	1.9e-05	1.92e-05	7.18e-05	0.000206923	5.41e-05	2.73e-05	2.51e-05	2.06e-05	2.57e-05	2.97e-05	8.19e-05	1.96e-05	9.74e-05	0.000448981	2.38e-05	1.57e-05	3.52e-05	8.36e-05	5.63e-05	4.51e-05	2.8e-05	3.15e-05	5.81e-05	8.09e-05	6.98e-05	4.96e-05	5.16e-05	0.000114525	9.59e-05	5.68e-05	0.000173907
Dakar	0.00125331	0.00147675	0.00179408	0.001554	0.0013951	0.00170539	0.00211025	0.00200508	0.00171897	0.00186576	0.00165007	0.00137743	0.00379563	0.00171433	0.00196689	0.00254809	0.00198518	0.0023693	0.00153362	0.00156221	0.00184772	0.00185547	0.00235988	0.00240095	0.00117786	0.001939	0.00158628	0.00201536	0.00341559	0.00136524	0.00147945	0.00215043	0.00212154	0.00196307	0.00188784	0.00146563	0.00345482	0.00175794	0.00113025	0.00123195	0.00236932	0.00282607	0.00212546	0.000985411	0.00269852	0.00234178	0.0014809	0.00370447	0.00119603
Dakhla	0	6.95e-06	5.75e-06	1.34e-05	4.59e-06	2.82e-05	2.12e-06	4.93e-06	1.69e-05	3.01e-06	1.2e-05	4.93e-06	2.91e-06	2.09e-06	3.26e-05	5.85e-06	4.03e-06	6.19e-06	1.62e-06	1.69e-05	2.55e-06	1.25e-05	6.25e-06	1.08e-05	2.66e-06	1.29e-06	5.32e-06	1.12e-05	2.65e-06	5.13e-06	7.26e-06	9.57e-06	2.45e-06	2.76e-05	7.97e-06	6.4e-06	1.46e-06	1.64e-05	4.93e-06	9.04e-06	6.66e-06	1.49e-05	5.5e-05	3.75e-06	2.37e-05	2.91e-06	8.53e-06	1.86e-05	8.67e-06
Dalian	0.0113488	0.0145466	0.0169762	0.0172785	0.0125274	0.0138044	0.018686	0.0109566	0.0118564	0.0161564	0.0135846	0.0148478	0.0147769	0.0150216	0.0167424	0.0155129	0.0155546	0.0137239	0.0131731	0.0156964	0.0127967	0.0163702	0.013701	0.0124541	0.0139448	0.0142969	0.0169281	0.0155384	0.0165511	0.014435	0.0136826	0.0152381	0.0135109	0.0121186	0.0132143	0.0147236	0.0135299	0.0144559	0.0131107	0.0148284	0.0146334	0.0146132	0.0156176	0.0144954	0.0129209	0.0165862	0.0165379	0.014521	0.0133297
Damietta	0.000726739	0.000914988	0.00100869	0.000954378	0.000961883	0.00108226	0.00137883	0.000776165	0.000572153	0.000910121	0.00110068	0.00170514	0.000764983	0.0012914	0.000891568	0.000780933	0.0010444	0.000934742	0.00131829	0.00189827	0.00127193	0.000652995	0.00101109	0.000579962	0.00143004	0.00102104	0.00112379	0.00128326	0.00128704	0.00157201	0.000707834	0.00172211	0.000926164	0.000949901	0.0011389	0.00109154	0.00229251	0.00195725	0.000954197	0.00145797	0.00084501	0.000811467	0.00192846	0.00101745	0.00120161	0.000866027	0.00105353	0.00118034	0.000846364
Dammam	0.0014157	0.00175163	0.00224811	0.00188247	0.00211744	0.00195432	0.0018409	0.00222351	0.00214289	0.00156799	0.00302118	0.0017372	0.00261324	0.00250129	0.00217328	0.0019825	0.00187685	0.00169829	0.00310302	0.00152074	0.00248409	0.0019828	0.00178383	0.0025754	0.00247652	0.0024348	0.00171792	0.00243799	0.00232756	0.00172531	0.00317263	0.00169763	0.00333361	0.00159647	0.0017641	0.00206524	0.00147123	0.00321062	0.00199686	0.00243829	0.00208795	0.00244964	0.00320485	0.00177753	0.00444134	0.00186058	0.00199954	0.00173377	0.00224965
Dampier	9.68e-05	0.000417531	0.000228035	0.000161174	0.000328372	0.000227327	0.000110376	7.7e-05	0.000119215	0.000155217	0.000220502	0.000180566	0.000123003	0.000188379	9.8e-05	0.000128448	0.000210425	0.000232855	7.81e-05	7.96e-05	0.00016835	7.62e-05	0.000152489	0.000149172	0.00016887	4.93e-05	0.000136663	0.000828343	8.4e-05	0.000108776	8.61e-05	6.77e-05	8.55e-05	0.000182214	0.000133888	0.000143568	8.35e-05	0.000231762	0.000234283	0.000149659	0.000151289	0.000188447	0.000276843	9.19e-05	4.5e-05	8.24e-05	0.000162629	8.22e-05	0.000149832
Danang	8.81e-05	0.000123354	0.000529255	0.000159133	0.000299111	0.000317911	0.00041016	0.000195872	0.000309357	0.000215761	0.00047485	0.000223457	0.000232056	0.000180848	0.000158805	0.000210535	0.000229182	0.000144978	0.000486508	0.000266257	0.000156657	0.000233722	0.000220992	0.000192799	0.000535738	0.000123625	0.000221514	0.000422248	0.000283558	0.000205341	8.95e-05	0.00028644	0.000329504	0.000133987	0.000318879	0.000136176	0.000285817	8.94e-05	0.000345125	0.000126803	0.000192919	0.000134083	0.000125792	0.000216558	0.000149962	0.000216087	9.26e-05	0.000205432	0.000559135
Dar es Salaam	0.000715661	0.0011554	0.000422479	0.000622345	0.000587324	0.000963786	0.00118558	0.000606589	0.00068588	0.000596306	0.000683347	0.00114287	0.000664429	0.00067542	0.000560177	0.00087051	0.000831713	0.00109067	0.000668162	0.00112342	0.000917469	0.00054928	0.000893499	0.000575224	0.000643724	0.00138736	0.000872616	0.00101585	0.000679306	0.000630262	0.000439067	0.000622376	0.000713193	0.000880944	0.000493398	0.000903608	0.000331235	0.00317047	0.000501394	0.0008323	0.00044388	0.000880425	0.000625616	0.000454264	0.000699866	0.000780679	0.000603059	0.000865574	0.000681719
Darwin	0.000293797	0.000459351	0.000826936	0.000361925	0.000450491	0.000470791	0.000517479	0.000493526	0.000370656	0.000342462	0.00106295	0.000431839	0.000560993	0.000426151	0.000399909	0.000575458	0.000624988	0.000592261	0.000421212	0.00103443	0.000426392	0.000719879	0.000795345	0.000704975	0.000506409	0.000336145	0.000738576	0.000770084	0.000681445	0.0011871	0.000526078	0.000415418	0.000490733	0.000874845	0.000555934	0.000606197	0.000370853	0.00055475	0.000480219	0.000446142	0.000282644	0.000982942	0.000526325	0.000542388	0.000541756	0.000367479	0.000764216	0.000503254	0.000342909
Davao	0.00546085	0.00209651	0.00200654	0.00139108	0.00102946	0.00148723	0.00181097	0.00118396	0.0016997	0.0016457	0.0023814	0.00180638	0.00296405	0.00144791	0.00204723	0.00233993	0.00169604	0.00167103	0.00184013	0.00177379	0.00176217	0.00106798	0.00184338	0.000944704	0.00168458	0.00179886	0.00150854	0.00197946	0.00184169	0.00249119	0.00256399	0.00201011	0.00152182	0.00183727	0.00155644	0.00156066	0.00195405	0.00158159	0.00107468	0.00136356	0.00135044	0.00207364	0.00152919	0.00215392	0.00176523	0.00136918	0.00158358	0.00323231	0.00339573
Degrad des Cannes	1.8e-05	7.17e-05	7.63e-05	0.00011121	0.00012344	3.74e-05	6.11e-05	2.73e-05	9.57e-05	6.24e-05	1.57e-05	5.14e-05	5.88e-05	5.14e-05	5.67e-05	4.57e-05	8.17e-05	0.000227651	3.35e-05	6.24e-05	5.37e-05	6.09e-05	5.05e-05	4.42e-05	5.08e-05	7.53e-05	6.21e-05	5.38e-05	9.1e-05	5.71e-05	0.000178308	4.12e-05	8.44e-05	5.7e-05	7.96e-05	0.000103251	0.000191643	8.37e-05	5.12e-05	4.73e-05	5.36e-05	4.75e-05	0.000265215	5.25e-05	7.74e-05	5.44e-05	2.18e-05	4.01e-05	5.54e-05
Dejima	0	8.9e-06	1.29e-05	7.57e-06	6.56e-05	4.96e-05	2.77e-05	6.4e-06	7.52e-06	3.36e-05	1.49e-05	1.23e-05	1.75e-05	1.07e-05	3.15e-05	1.42e-05	4.37e-06	8.83e-06	2.27e-05	9.61e-06	1.33e-05	1.28e-05	2.44e-05	1.63e-05	2.92e-05	1.02e-05	5.21e-06	1.75e-05	1.04e-05	1.32e-05	1.48e-05	2.93e-05	4.69e-06	1.57e-05	7.02e-06	8.75e-06	3.51e-06	9.74e-06	1.56e-05	8.35e-06	2.34e-05	8.92e-06	9.97e-06	1.57e-05	3.27e-06	1.22e-05	4.26e-06	9.56e-06	6.14e-06
Derba	0	0.000105584	4.46e-05	5.82e-05	3.43e-05	7.93e-05	4.09e-05	3.97e-05	4.78e-05	6.34e-05	6.41e-05	5.78e-05	4.05e-05	4.02e-05	0.000177311	3.93e-05	2.25e-05	8.58e-05	6.38e-05	3.25e-05	0.000182303	2.31e-05	5.19e-05	5.03e-05	3.87e-05	6.78e-05	5.69e-05	5.22e-05	0.000120085	5.24e-05	6.48e-05	3.66e-05	8.94e-05	0.000140128	3.34e-05	4.27e-05	4.94e-05	9.32e-05	0.000134463	4.03e-05	3.62e-05	6.85e-05	6e-05	6.96e-05	3.6e-05	4.33e-05	0.000148146	9.51e-05	3.89e-05
Derince	3.64e-05	6.06e-05	3.31e-05	0.000263499	6.46e-05	6.74e-05	7.29e-05	5.88e-05	0.000184235	0.000104951	6.09e-05	4.96e-05	7.05e-05	3.23e-05	0.000155917	5.64e-05	6.05e-05	3.42e-05	2.92e-05	8.28e-05	7.13e-05	0.000192041	5.02e-05	3.98e-05	0.000118759	4.29e-05	4.1e-05	6.65e-05	0.000128542	0.000105193	2.36e-05	0.000125802	6.98e-05	6.16e-05	3.12e-05	0.000122372	8.47e-05	0.000129967	9.57e-05	0.000573166	7.07e-05	8.83e-05	0.000140957	0.000112629	0.000292709	0.000146377	0.000224166	6.08e-05	8.69e-05
Dileskelesi	0	5.08e-06	1.19e-05	9.37e-06	8.29e-06	1.18e-05	8.61e-06	8.33e-06	1.09e-05	5.58e-06	5.24e-06	7.56e-06	1.15e-05	8.19e-06	1.23e-05	5.06e-06	3.34e-05	0.00017521	1.1e-05	1.23e-05	5.66e-06	2.21e-06	1.9e-06	2.46e-06	7.44e-06	1.71e-05	9.15e-06	2.74e-06	3.3e-05	9.6e-06	8.75e-06	1.38e-06	1.97e-05	6.25e-06	1.66e-05	6.18e-06	1.34e-05	9.71e-06	1.43e-05	2.49e-05	1.78e-05	7.03e-05	1.11e-05	2.8e-06	7.58e-06	1.95e-05	1.09e-05	1.81e-05	1.39e-05
Dili	1.31e-05	3.14e-05	2.22e-05	4.17e-05	5.13e-05	5.13e-05	0.000108658	9.59e-05	6.39e-05	4.64e-05	0.00209972	3.69e-05	5.53e-05	2.87e-05	1.19e-05	3.46e-05	0.000195344	5.48e-05	0.000216426	6.46e-05	2.69e-05	4.57e-05	0.000129114	3.27e-05	4.68e-05	4.75e-05	7.34e-05	2.77e-05	4.07e-05	6.48e-05	6.99e-06	7.71e-05	1.24e-05	4.39e-05	0.000140253	3.56e-05	8.19e-05	5.13e-05	7.98e-05	4.22e-05	1.84e-05	3.86e-05	0.00022677	8.58e-05	1.92e-05	3.2e-05	4.87e-05	4.87e-05	0.000100703
Djen Djen	9.44e-06	3.64e-05	0.000150098	9.13e-05	0.000130785	6.53e-05	7.44e-05	8.03e-05	4.33e-05	0.000122483	0.000150021	0.0001032	0.000103869	6.44e-05	4.77e-05	0.000220318	6.6e-05	5.88e-05	0.000108455	5.59e-05	0.000154335	0.000126421	7.56e-05	2.83e-05	8.75e-05	0.000206274	0.000111999	4.89e-05	8.52e-05	0.000139437	0.000113813	8.29e-05	0.00016574	8.58e-05	5.94e-05	0.000107525	2.01e-05	8.58e-05	7.85e-05	4.08e-05	0.000119899	0.000168094	0.000115126	7.68e-05	5.64e-05	0.000146664	8.31e-05	9.86e-05	3.18e-05
Djibouti	0.00389722	0.00115644	0.0014296	0.00159575	0.00158415	0.00154813	0.00194097	0.00232215	0.0011592	0.00123279	0.00151593	0.00111013	0.00112902	0.00160045	0.00106297	0.00149258	0.00127644	0.00211057	0.00133046	0.00115354	0.00152674	0.0022355	0.00206693	0.00163309	0.00362737	0.00194258	0.00146995	0.00174137	0.00185393	0.00150786	0.00152477	0.00134606	0.00129214	0.00151942	0.00121248	0.00152482	0.00156214	0.00125476	0.00225563	0.00109792	0.00127295	0.000993835	0.00130667	0.00139917	0.00145246	0.001496	0.00109777	0.00117387	0.00141516
Doha	0.000256731	0.000548894	0.000218064	0.000386836	0.00010644	0.000529966	0.000430339	0.000388305	0.000654365	0.000446165	0.000248445	0.00043586	0.000412685	0.000483936	0.000404376	0.000542278	0.000287832	0.000855353	0.000218769	0.000595791	0.00036778	0.000318034	0.000173385	0.000200267	0.000389459	0.000269167	0.000416906	0.000379586	0.00091468	0.000292341	0.0006392	0.00021442	0.000279701	0.000378098	0.000176167	0.000157587	0.000391567	0.000257861	0.000326829	0.000283426	0.000446016	0.000267047	0.000330248	0.000273813	0.000211334	0.000310399	0.0002502	0.000728773	0.000322327
Douala	0.000679144	0.00161614	0.00126751	0.00104984	0.00127998	0.000939375	0.0011682	0.00147892	0.00132628	0.00113911	0.000746869	0.000776257	0.0012977	0.0012444	0.00112442	0.000666253	0.00117435	0.000603908	0.000684042	0.00129921	0.00131271	0.00166943	0.00112308	0.0009947	0.000815817	0.00113819	0.00298716	0.000675206	0.0007357	0.000633921	0.00144645	0.000945497	0.000943003	0.00115544	0.00137705	0.00132811	0.00121302	0.00106224	0.00205248	0.00155302	0.000871036	0.00172598	0.00103734	0.00107149	0.00234558	0.000959739	0.00124778	0.00132928	0.000777855
Dover	1.64e-05	2.04e-05	0.000114064	4.03e-05	4.73e-05	4.21e-05	6.45e-05	6.32e-05	0.000117816	3.15e-05	3.66e-05	3.97e-05	5.8e-05	3.76e-05	7.45e-05	6.43e-05	8.5e-05	2.56e-05	2.34e-05	7.14e-05	4.15e-05	1.47e-05	3.7e-05	5.92e-05	6.38e-05	4.07e-05	6.77e-05	1.77e-05	2.84e-05	5.74e-05	0.000159737	2.42e-05	7.7e-05	5.79e-05	7.8e-05	2.79e-05	7.13e-05	4.75e-05	4.24e-05	5.78e-05	4.29e-05	0.000142926	2.7e-05	4.91e-05	0.000104296	8.23e-05	5.45e-05	6.23e-05	4.19e-05
Drammen	1.64e-06	2.14e-06	1.74e-05	6.07e-06	9.02e-06	8.24e-06	1.79e-05	2.69e-05	2.24e-05	7.5e-05	3.14e-05	6.1e-05	5.45e-06	3.9e-06	9.34e-06	3.93e-06	7.24e-06	9.35e-06	1.49e-05	1.72e-05	2.49e-05	3.21e-05	2.86e-05	5.9e-05	1.36e-05	7.38e-06	8.71e-06	5.88e-05	1.38e-05	1.52e-05	1.58e-05	2.31e-05	1.08e-05	8.53e-06	7.84e-06	7.47e-06	1.48e-05	8.06e-06	6.67e-06	2.15e-05	2.82e-05	2.08e-05	3.39e-05	8.49e-06	1.32e-05	1.96e-05	2.76e-05	2.97e-05	1.46e-05
Drogheda	1.73e-05	0.000101218	6.92e-05	0.000446215	0.000119825	8.67e-05	0.000183694	0.000501486	0.000200632	8.21e-05	0.00015732	0.000194273	0.000284823	6.66e-05	5.89e-05	0.000319249	0.00018945	0.00014923	7.38e-05	0.000102424	0.000154062	0.000202515	0.000113821	0.000172015	0.000246456	0.000193687	0.000204713	0.000532934	0.000287439	0.000101864	0.000257248	0.000468995	0.000324445	0.000104605	0.000157754	0.000376579	0.000126151	0.000109078	0.000135049	0.000198311	0.000342141	0.000267674	0.000106043	8.51e-05	0.000147629	0.000254468	0.00020958	7.63e-05	0.000235485
Dubai	0.000373471	0.000132106	8.26e-05	0.000210395	0.000101664	0.000372861	0.000181767	0.000148822	0.000122393	9.06e-05	0.000139242	0.000129622	0.00014633	0.000119442	0.000130706	0.00037278	9.12e-05	0.000206991	0.000181033	0.000175427	0.000195625	0.000148574	0.000267969	0.000372181	0.000151465	0.000211656	0.000344296	0.000213907	0.000178558	0.000168281	0.000462781	0.000226025	0.000335688	0.000215422	0.00020284	0.000257407	0.000254952	0.000226962	0.000181854	0.000281097	0.000118886	0.0001589	0.00010162	0.000307438	0.000159258	0.000203147	0.000269325	0.000312318	0.000214578
Dublin	0.00873967	0.000346849	0.00172375	0.000226586	0.000451829	0.000685061	0.000255586	0.000626789	0.000345423	0.000479144	0.000259346	0.000838875	0.000611343	0.00047495	0.000629709	0.000346877	0.00061253	0.000805935	0.000445365	0.000382418	0.000654957	0.000547792	0.000273822	0.000459293	0.000347337	0.000359809	0.000360289	0.000722532	0.000304334	0.000193331	0.000324412	0.0023994	0.000436066	0.00030554	0.000232037	0.000637029	0.000477422	0.000757194	0.000469402	0.000519411	0.0002744	0.000310127	0.00046208	0.000461468	0.000701274	0.000505782	0.000699016	0.000284589	0.000549887
Dumaguete	4.96e-07	1.6e-05	1e-05	8.16e-05	1.84e-05	4.76e-05	2.94e-05	1.09e-05	3.03e-05	1.12e-05	3.33e-05	2.55e-05	2.72e-05	1.35e-05	2.05e-05	3.06e-05	1.51e-05	2.59e-05	8.56e-06	1.88e-05	2.34e-05	2.32e-05	3.1e-05	5.22e-05	4.25e-05	6.12e-05	1.87e-05	2.81e-05	0.000157528	0.000132266	7.43e-05	2.99e-05	1.69e-05	3.72e-05	1.55e-05	4.68e-05	2.13e-05	6.83e-05	3.43e-05	3.11e-05	2.23e-05	1.34e-05	2.73e-05	3.24e-05	2.13e-05	1.73e-05	1.29e-05	1.9e-05	3.13e-05
Dumaguit	0	8.98e-06	2.7e-06	2.5e-06	2.02e-06	7.32e-07	5.05e-06	1.86e-05	7.62e-07	3.71e-06	3.23e-06	5.9e-06	9.94e-07	3.69e-06	8.18e-06	0.000110146	7.05e-06	1.66e-06	1.49e-05	1.02e-06	2.25e-06	1.86e-05	3.36e-06	1.09e-05	4.52e-06	5.69e-06	8.26e-07	8.98e-06	2.95e-06	8.92e-06	3.28e-06	7.24e-06	7.26e-06	3.6e-06	2.1e-05	2.54e-05	3.36e-06	3.67e-05	1.45e-06	2.01e-06	1.87e-06	2.32e-06	7.5e-06	2.54e-06	5.94e-06	1.27e-06	2.54e-06	7.54e-06	3.88e-06
Dumai	5.6e-05	0.00017855	6.1e-05	7.4e-05	0.000101222	6.45e-05	0.000320868	0.000214969	0.000227467	6.45e-05	0.000223542	0.000152197	0.000187766	0.000191257	8.25e-05	0.000133161	0.000205121	0.00016307	0.000131344	0.000170168	0.00016089	0.000108182	0.000141454	0.000311105	0.000402661	0.000175487	0.000450267	0.000366488	0.000165622	0.000123177	0.000141254	7.58e-05	0.000152545	0.00010604	0.000144987	0.000200389	0.000130216	5.74e-05	0.000179896	0.000263095	0.000114887	0.000397953	0.000105736	0.000423057	0.000156695	0.000100124	0.000158282	0.000232506	5.73e-05
Dunkirk	0.00426774	0.00500079	0.0028939	0.00350627	0.00372699	0.00341831	0.00294467	0.0033924	0.00327039	0.00322834	0.00380321	0.00285551	0.00274096	0.00502073	0.00272334	0.00317477	0.00544236	0.00416865	0.0024576	0.00318133	0.00467305	0.0045049	0.00283023	0.00272265	0.002107	0.00245051	0.00511464	0.0036734	0.00436046	0.0030778	0.00411031	0.00337027	0.005276	0.0030067	0.00310778	0.00429572	0.0032753	0.00274408	0.00269588	0.00413487	0.00370366	0.00302835	0.00361262	0.00355982	0.00279726	0.00276526	0.00294073	0.00406821	0.00239892
Durban	0.00781474	0.00437048	0.00577361	0.00529611	0.00519947	0.00474183	0.00561463	0.0041722	0.00372404	0.00530004	0.0046947	0.00568149	0.00475917	0.00590729	0.00366118	0.00489195	0.00583812	0.0058158	0.00544387	0.00533188	0.0057073	0.00462538	0.00378855	0.00501456	0.0048755	0.00439124	0.0063488	0.00484533	0.00618184	0.00418049	0.00423614	0.00395601	0.00553722	0.00673555	0.00433053	0.00383682	0.00543788	0.00479445	0.00524854	0.00378694	0.00559237	0.00474427	0.00654531	0.00596341	0.00578802	0.00473766	0.00538165	0.00543551	0.0049696
Durres	2.4e-05	8.63e-05	0.00011696	2.85e-05	2.55e-05	6.01e-05	8.5e-05	0.000181266	0.000214152	3.29e-05	7.77e-05	0.000105124	7e-05	5.54e-05	6.07e-05	0.00012584	6.56e-05	0.000197067	8.79e-05	0.000102424	7.21e-05	1.63e-05	6.75e-05	8.09e-05	8.55e-05	8.98e-05	4.69e-05	0.000107942	4.27e-05	9.32e-05	9.08e-05	0.000100367	0.00022404	7.85e-05	4.36e-05	5.94e-05	3.95e-05	3.8e-05	4.68e-05	7.36e-05	0.000206888	6.43e-05	5.44e-05	0.000114385	6.96e-05	4.06e-05	7.29e-05	7.86e-05	2.75e-05
Dusavik	0	0.000400012	5.36e-05	6.28e-05	7.51e-05	9.21e-05	0.000170867	6.95e-05	0.000132517	0.000139713	9.85e-05	5.3e-05	8.83e-05	0.000111009	0.00014562	0.000125693	8.18e-05	5.31e-05	8.39e-05	5.93e-05	3.41e-05	3.95e-05	6e-05	7.11e-05	7.03e-05	1.48e-05	0.000191732	8.45e-05	0.000139739	4.67e-05	1.45e-05	4.1e-05	0.000103906	3.13e-05	3.47e-05	0.000101055	9.03e-05	8.47e-05	6.83e-05	4.8e-05	8.45e-05	0.000122222	6.4e-05	0.000179416	0.000155222	0.000158426	5.41e-05	8.78e-05	0.0001
Dutch Harbor	0.000435136	5.07e-05	5.24e-05	4.51e-05	3.41e-05	2.18e-05	7.35e-05	1.67e-05	8.82e-05	0.000107137	0.000101945	6.35e-05	3.22e-05	6.97e-05	4.3e-05	1.76e-05	2.15e-05	4.99e-05	0.000121672	2.57e-05	5.18e-05	3.87e-05	2.92e-05	8.97e-05	8.68e-05	2.95e-05	3.32e-05	5.28e-05	2.23e-05	1.25e-05	4.67e-05	9.12e-05	9.02e-05	3.51e-05	5.05e-05	5.73e-05	5.49e-05	0.000110622	3.1e-05	2.35e-05	5.12e-05	3.33e-05	4.72e-05	3.03e-05	3.84e-05	5.74e-05	5.16e-05	0.000364211	0.000105397
East London	0	0	0	0	0	0	0	0	0	0	0	0	0	0	0	0	0	0	0	0	0	0	0	0	0	0	0	0	0	0	0	0	0	0	0	0	0	0	0	0	0	0	0	0	0	0	0	0	0
Ebeye	2.23e-05	0.000271641	0.000101654	0.00214282	8e-05	0.00023393	0.000106989	0.000115734	8.75e-05	0.000123757	5.77e-05	9.12e-05	9.38e-05	0.000148372	0.000212036	6.68e-05	0.000146394	0.000142316	8.57e-05	0.000402575	4.83e-05	0.000326978	0.000136106	0.000174223	0.000175865	7.79e-05	0.000399767	0.00018826	7.73e-05	0.000110085	0.000275982	0.000132088	7.61e-05	8.09e-05	4.44e-05	0.000251721	0.000175485	0.00021382	8.31e-05	0.00012396	9.89e-05	0.000924903	5.95e-05	0.000137294	0.000159065	0.000108267	7.23e-05	0.000239287	0.000166754
Egvekinot	0	1.17e-06	0	7.69e-08	0	1.71e-06	4.48e-07	1.08e-07	2.04e-07	2.36e-07	2.41e-06	3e-07	0	0	0	0	4.75e-07	2.64e-06	8.6e-07	0	1.25e-07	0	0	2.06e-06	1.03e-06	1.73e-07	7.08e-07	5.66e-07	2.01e-06	2.27e-06	0	9.24e-08	3.08e-07	3.67e-07	1.17e-07	7.86e-07	2.08e-07	9.25e-08	9.78e-07	4.01e-07	1.63e-07	9.6e-07	2.81e-07	3.76e-07	0	5.33e-07	0	5.08e-07	4.36e-07
Ehoala	2.34e-07	6.19e-06	0.000103359	7.86e-05	8.88e-06	5.1e-05	1.9e-05	2.03e-05	8.61e-06	1.77e-05	8.53e-06	2.55e-05	2.2e-05	2.25e-05	2.86e-05	5.35e-06	2.45e-05	0.000245798	1.12e-05	1.93e-05	4.95e-06	1.15e-05	1.88e-05	8.74e-06	2.4e-05	3.91e-05	2.23e-05	2.37e-05	2.71e-05	1.3e-05	1.97e-05	3.14e-05	1.93e-05	1.84e-05	3.02e-05	2.08e-05	3.54e-05	7.79e-06	3.29e-05	2.23e-05	2.31e-05	2.35e-05	2.16e-05	1.4e-05	2.14e-05	1.72e-05	7.66e-06	8.77e-06	8.6e-06
Eigersund	0	0.000108929	6.77e-05	5.02e-05	6.69e-05	7.84e-05	9.26e-05	0.000111291	5.55e-05	6.32e-05	4.24e-05	0.000147543	6.23e-05	0.00010045	2.36e-05	5.41e-05	9.45e-05	0.000232351	2.15e-05	3.61e-05	4.55e-05	0.000107431	5.73e-05	3.95e-05	5.6e-05	4.43e-05	7e-05	8.12e-05	6.17e-05	8.74e-05	9.86e-05	6.99e-05	6.05e-05	0.000139268	4.82e-05	9.04e-05	6.72e-05	0.000139004	2.39e-05	0.000100793	5.5e-05	7.51e-05	4.1e-05	7.38e-05	8.51e-05	0.000475609	5.88e-05	8.03e-05	7.44e-05
El Bluff	0	1.01e-05	1.53e-06	6.34e-07	2.17e-06	2.48e-06	6.62e-06	3.98e-06	5.88e-07	3.77e-06	3.96e-06	1.61e-06	1.06e-06	6.2e-07	8.26e-08	1.92e-06	1.42e-06	4.94e-07	9e-07	7.46e-07	1.94e-06	2.58e-07	3.62e-07	8.95e-07	4.61e-05	2.67e-06	9.27e-07	4.06e-06	5.19e-06	1.89e-05	1.86e-06	3.83e-06	1.78e-06	1.46e-06	7.08e-07	3.22e-06	1.01e-06	1.89e-06	6.39e-06	1.34e-06	2.85e-06	9.79e-06	6.06e-06	8.92e-07	7.42e-06	2.15e-06	8.32e-06	2.8e-06	5.18e-06
El Dekheila	0	8.69e-06	2.25e-06	0	3.32e-06	3.1e-06	2.56e-06	1.24e-06	6.33e-06	2.8e-06	5.19e-06	6.94e-07	9.38e-08	1.18e-06	5.63e-07	1.07e-05	1.25e-06	6.72e-06	8.18e-07	1.82e-07	2.69e-06	2.01e-06	0	3.97e-06	1.6e-05	5.59e-07	2.42e-07	1.11e-06	5.84e-07	4.41e-07	1.41e-06	2.53e-06	4.59e-07	1.38e-06	8.1e-08	1.04e-06	6.56e-06	2.74e-06	1.05e-06	3.56e-06	1.46e-06	1.06e-06	5.39e-06	8.92e-06	2.87e-07	7.87e-06	2.11e-07	7.89e-06	5.44e-06
El Guamache	3.17e-05	0.000137749	0.000164923	0.000236773	0.000786637	0.000161679	0.000212807	0.000136453	0.000317516	0.0002372	0.000200976	0.000217798	0.000110108	0.000129081	0.000344529	9.34e-05	0.00232322	0.000118326	0.000129228	0.000395524	0.000196037	0.000418333	0.000439041	0.000127896	0.000249375	0.000128796	0.000113788	8.1e-05	0.000115695	0.000162443	0.000209687	0.000305649	0.000211373	0.000164101	0.000155249	0.000167905	9.67e-05	0.000215664	0.000410911	0.000173946	8.8e-05	0.000103869	0.000173502	0.000207759	0.000135154	0.000236643	0.000183057	0.000189745	0.00013286
El Khoms	0.000152616	0.000168236	0.000467167	0.000172451	0.000356685	0.000467543	0.000238395	0.000338077	0.000500238	0.000265399	0.000363817	0.000202833	0.000936375	0.000272216	0.00013611	0.000232129	0.000288576	0.000340615	0.000365395	0.000326139	0.000635621	0.000212885	0.000537847	0.000386771	0.000465558	0.00012544	0.000882445	0.000786868	0.000305306	0.000318927	0.000396254	0.000379489	0.000217963	0.000196674	0.000386737	0.000206909	0.000283227	0.000362972	0.000355302	0.000399603	0.000350007	0.000319849	0.000417008	0.000230075	0.000188097	0.00119084	0.000441439	0.000551151	0.000327524
El Rama	0	4.47e-06	9.09e-07	1.37e-06	4.5e-07	1.72e-06	1.53e-06	1.27e-06	1.26e-05	3.46e-07	2.41e-06	2.26e-06	3.49e-06	2.84e-06	2.91e-07	3.1e-06	2.22e-07	8.02e-06	9.28e-07	2.26e-06	3.76e-07	7.68e-06	4.45e-05	9.87e-07	3.78e-06	8.81e-06	1.83e-06	2.27e-06	4.9e-07	7.13e-06	1.03e-05	7.85e-07	8.24e-07	3.69e-06	4.13e-06	2.61e-06	4.88e-06	6.33e-06	8.6e-06	5.38e-07	1.96e-07	0.00204984	8.04e-06	8.06e-06	2.39e-05	2.99e-06	3.84e-06	1.25e-06	1.13e-06
Eleusis	0	4.66e-05	9.13e-05	3.6e-05	2.78e-05	6.19e-05	0.000214209	0.000133913	5.8e-05	2.76e-05	0.000126001	0.000177172	7.79e-05	6.74e-05	8.33e-05	9.23e-05	3.39e-05	0.000155899	0.000119624	0.000132289	6.26e-05	2.81e-05	6.74e-05	3.84e-05	4.08e-05	4.14e-05	6.27e-05	2.98e-05	6.08e-05	0.000106176	0.000101391	9.09e-05	2.22e-05	0.000119749	7.23e-05	7.44e-05	7e-05	0.000103473	9.32e-05	0.000260627	3.86e-05	8.31e-05	0.000137535	5.81e-05	6.11e-05	7.29e-05	3.1e-05	8.33e-05	5.7e-05
Emden	0	4.5e-05	0.000268075	2.56e-05	5.82e-05	4.6e-05	3e-05	3.87e-05	3.22e-05	2.16e-05	1.74e-05	2.15e-05	2.83e-05	6.74e-06	3e-05	2.11e-05	3.84e-05	2.12e-05	1.29e-05	3.04e-05	1.79e-05	3.7e-05	2.94e-05	1.57e-05	4.06e-05	2.12e-05	1.47e-05	4.21e-05	3.54e-05	8.78e-06	2.72e-05	2.96e-05	4.35e-05	2.01e-05	3.24e-05	5.83e-05	0.00211062	0.000102914	6.56e-05	5.16e-05	5.25e-05	3.94e-05	1.16e-05	3.86e-05	2.29e-05	5.23e-05	1.42e-05	3.14e-05	1.52e-05
Ensenada	0.000282287	0.000593854	0.000247946	0.000178071	0.000476235	0.000225316	0.000173162	0.000122383	0.000388666	0.000290119	0.000156542	0.000245082	0.000179019	0.000230107	0.000700806	0.000335492	0.000129775	0.000358223	0.000171128	0.000169626	0.000460145	0.000288061	0.000198938	0.000167854	0.00035032	0.000385832	0.000413104	0.000188058	0.000135476	0.000175467	0.000221476	0.000220494	0.000301028	0.000423473	0.000693455	0.000235513	0.000166801	0.000190024	0.00027392	0.000107165	0.000365621	8.23e-05	0.000292209	0.000273935	0.0003482	0.000288015	0.000252898	0.000247514	0.00041152
Eregli	0	1.08e-06	3.04e-06	4.33e-06	2.72e-06	2.04e-05	1.53e-05	1.11e-05	1.86e-06	3.48e-06	1.7e-05	9.85e-06	4.35e-06	6.68e-06	1.79e-05	7.28e-06	1.46e-05	7.03e-06	3.28e-06	1.76e-06	4.96e-06	8.7e-06	3.33e-05	4.99e-06	7.41e-06	5.86e-06	4.64e-06	8.31e-06	6.22e-06	9.37e-05	5.19e-06	2.06e-06	1.87e-05	3.78e-05	9.95e-07	1.57e-06	3.07e-06	3.34e-06	1.25e-05	5.03e-06	3.47e-06	8.81e-06	9.28e-06	1.7e-06	5.89e-06	5.81e-05	2.07e-05	6.39e-06	3.56e-06
Esbjerg	0.00229667	0.000298734	0.00115234	0.000457328	0.000735234	0.000413158	0.000606068	0.000356348	0.000549069	0.000381346	0.00054045	0.00058173	0.000669046	0.000346011	0.000949213	0.000326547	0.00053778	0.00045531	0.000805673	0.000658539	0.000451748	0.000357807	0.00039434	0.000860006	0.000305149	0.000638897	0.00106446	0.000368935	0.00056558	0.000908882	0.000533985	0.000750799	0.00101065	0.000171318	0.00062164	0.00127945	0.000462886	0.00073664	0.000700259	0.000755367	0.000394491	0.00051153	0.000384903	0.00161353	0.000348575	0.000513542	0.00058437	0.000538501	0.000423975
Esmeraldas	1.36e-06	0.000255899	0.00011082	0.000150573	0.000217707	0.000306006	0.000274773	5.96e-05	0.000355176	0.000117082	0.00013177	0.000130539	0.0010597	0.000151382	0.000158607	5.73e-05	6.4e-05	0.000166769	0.000157689	6.76e-05	0.000108569	8.58e-05	0.000111851	0.000133055	7.59e-05	7.84e-05	6.82e-05	0.00014686	9.06e-05	0.000148753	0.00016178	9.26e-05	0.000130494	6.4e-05	0.000147952	0.000341744	0.000232762	0.000165963	0.000221181	0.000568932	9.16e-05	0.000107452	0.000224023	9.51e-05	0.000158995	0.000117576	0.000139384	0.000238587	8.27e-05
Esperance	2.18e-06	5.94e-05	5.8e-05	1.15e-05	4.9e-05	0.000168993	8.54e-05	2.45e-05	9.68e-05	0.0001281	5.71e-05	8.05e-05	8.01e-05	4.52e-05	2.82e-05	8.75e-05	3.99e-05	2.73e-05	7.53e-05	7.84e-05	0.000125197	8.71e-05	0.000110582	4.74e-05	4.81e-05	4.46e-05	1.71e-05	2.67e-05	3.01e-05	7.52e-05	0.000110672	0.000136431	6.84e-05	0.000125455	8.15e-05	0.000261309	0.000123231	2.66e-05	0.000103343	0.000112676	4.35e-05	4.22e-05	5.39e-05	7.7e-05	9.46e-05	3.36e-05	5.85e-05	0.000102734	0.000108818
Everett	0.00017019	0.000525426	0.000643556	0.000481542	0.000335687	0.000262786	0.000473981	0.00238229	0.000232559	0.000731006	0.000295566	0.000496579	0.000337848	0.000326144	0.000290656	0.000394657	0.000423764	0.000379085	0.000201322	0.000331959	0.000681386	0.0002224	0.000421443	0.000449982	0.000180579	0.000356093	0.000251634	0.00053422	0.000454019	0.000379014	0.00095925	0.000517112	0.00042048	0.000479367	0.000333158	0.00237041	0.000359589	0.000316593	0.00046028	0.000359379	0.000338564	0.000172435	0.000244481	0.000265174	0.000331634	0.0005527	0.000425258	0.000419968	0.000396547
Faial	0	5.56e-07	1.16e-05	6.65e-06	2.14e-06	1.13e-06	6.29e-06	4.11e-06	1.49e-05	2.85e-05	7.09e-07	2.78e-07	6.84e-07	1.59e-05	3.96e-06	2.05e-06	2.11e-06	5.54e-07	9.41e-07	3.65e-06	3.14e-06	2.79e-06	3.79e-06	4.9e-06	5.95e-06	2.69e-06	1.81e-06	4.55e-06	0.000116154	9.81e-07	1.65e-06	3.38e-06	7.07e-07	3.86e-06	2.06e-06	5.68e-06	8.87e-06	1.54e-06	2.96e-06	2.35e-06	5.07e-07	3.36e-06	4.81e-06	3.09e-06	6.56e-06	6.95e-06	2.91e-07	2.38e-06	2.08e-06
Fakaofo	0	1.55e-05	1.59e-05	5.96e-07	1.04e-05	8.47e-06	5.83e-06	1.49e-05	4.37e-06	4.2e-06	1.34e-05	6.2e-06	1.01e-05	1.42e-05	1.65e-05	7.82e-06	1.3e-05	1.64e-06	9.95e-06	8.58e-06	2.66e-06	3.13e-06	1.04e-05	7.66e-06	7.71e-06	2.99e-06	8.09e-06	5.6e-06	7.13e-06	1.21e-05	1.41e-05	2.41e-05	8.42e-06	4.01e-06	1.26e-06	2.11e-05	7.56e-06	2.27e-05	3.28e-05	7.52e-06	5.54e-06	3.09e-05	0.000201607	1.45e-05	7.78e-06	7.15e-06	9.57e-06	1.79e-05	1.38e-05
Famagusta	0	3.43e-06	3.46e-05	4.94e-06	2.23e-06	2.11e-05	7.35e-06	4.4e-06	2.69e-06	1.54e-05	2.28e-06	3.56e-06	2.52e-05	5.47e-06	8.85e-06	2.14e-06	1.12e-05	2.12e-05	4.04e-05	1.03e-05	5.73e-06	5.34e-05	8.45e-06	7.87e-06	2.42e-06	1.52e-05	1.12e-05	3.63e-06	1.14e-05	3.7e-06	7.67e-06	2.65e-06	2.58e-06	7.52e-06	1.41e-05	6.68e-06	1.51e-05	1.67e-05	4.94e-06	2.85e-06	5.48e-07	4.26e-05	1.3e-05	7.22e-06	4.11e-06	6.18e-06	4.8e-06	8.87e-06	1.3e-05
Felixstowe	0.0065449	0.00542559	0.00807804	0.00715433	0.00685345	0.00590416	0.00584104	0.0048638	0.0056412	0.00576054	0.00569112	0.00718039	0.00593503	0.00411581	0.0046669	0.00520935	0.00657994	0.00498651	0.00562333	0.00487397	0.00580951	0.00454168	0.00699221	0.00538019	0.00542371	0.00433316	0.0081908	0.00539268	0.00442665	0.00594116	0.00615977	0.00575805	0.00539399	0.0059072	0.00938408	0.00729564	0.00615697	0.00695727	0.00549414	0.00584924	0.00713017	0.00525599	0.00688585	0.00626088	0.00654828	0.00748327	0.00572053	0.00473503	0.00703573
Fernandina Beach	0	0	0	0	0	0	0	0	0	0	0	0	0	0	0	0	0	0	0	0	0	0	0	0	0	0	0	0	0	0	0	0	0	0	0	0	0	0	0	0	0	0	0	0	0	0	0	0	0
Figueira da Foz	0	4.96e-06	2.16e-06	1.49e-06	2.71e-06	1.53e-05	4.12e-07	2.13e-06	2.29e-06	9.76e-07	8.02e-06	9.68e-07	6.95e-06	4.2e-06	5.51e-07	1.96e-06	2.17e-06	4.1e-06	2.45e-06	4.46e-06	1.94e-05	3.11e-06	6.15e-07	6.91e-06	1.94e-07	4.4e-06	9.87e-07	1.35e-05	7.64e-06	7.03e-06	2.32e-06	3.76e-07	9.66e-07	5.29e-05	5.36e-06	1.04e-06	1.66e-06	1.02e-07	1.42e-06	9.17e-06	1.29e-06	7.36e-06	3.7e-06	1.35e-05	5.61e-06	2.17e-06	6.24e-06	1.59e-05	1.84e-06
Flixborough	0	3.64e-05	5.28e-05	3.85e-05	7.33e-05	4.74e-05	4.43e-05	5.81e-05	9.57e-05	3.26e-05	3.08e-05	6.58e-05	8.33e-05	7.39e-05	3.06e-05	7.36e-06	9.94e-05	5.56e-05	9.6e-05	0.000135285	2.4e-05	2.81e-05	7.78e-05	3.36e-05	5.69e-05	1.72e-05	3.25e-05	7.23e-05	8.44e-05	7e-05	2.87e-05	3.4e-05	8.91e-06	4.38e-05	2.82e-05	3.6e-05	4.65e-05	2.21e-05	4.9e-05	1.56e-05	2.38e-05	5.98e-05	2.84e-05	4.84e-05	1.94e-05	2.69e-05	1.07e-05	7.48e-05	7.73e-05
Flores (PT)	0	5.24e-07	4.02e-07	1.6e-05	1.65e-06	1.55e-06	8.08e-07	4.29e-06	0	1.06e-06	2.22e-06	5.56e-06	1.91e-06	1.99e-06	1.24e-07	3.84e-06	9.48e-07	7.47e-05	2.11e-06	4.74e-07	4.61e-07	2.22e-06	2.74e-07	2.14e-07	4.54e-07	2.53e-07	8.8e-07	1.1e-06	1.29e-06	7.04e-07	1.03e-06	2.15e-06	2.92e-06	2.39e-05	4.03e-07	5.89e-07	7.57e-07	8.79e-07	1.22e-06	4.34e-06	4.61e-07	2.46e-07	1.36e-06	1.31e-06	4.94e-06	1.26e-06	6.34e-06	4.18e-07	2.34e-07
Floro	0.00114313	0.00064861	0.000357453	0.00128384	0.000535086	0.000507302	0.000278917	0.000651369	0.000726011	0.00054513	0.000342731	0.000575324	0.000707555	0.000339033	0.00045185	0.0007775	0.000370418	0.000499535	0.000189702	0.000483029	0.000352234	0.000492549	0.000375186	0.000517779	0.000456038	0.000259543	0.000537127	0.000534131	0.000329722	0.000793767	0.000271859	0.000362529	0.000420293	0.000450334	0.000569395	0.000498299	0.000340001	0.000577682	0.000462951	0.000381024	0.000919098	0.000504581	0.000473915	0.000453465	0.000668443	0.000714777	0.000350099	0.000506364	0.000557768
Fort de France	0.000781947	0.000470977	0.000315473	0.000496302	0.000456448	0.000490582	0.00235445	0.000323059	0.000330127	0.000249144	0.00048402	0.000300288	0.000263016	0.000525519	0.000504922	0.000263383	0.000417717	0.000471241	0.000405794	0.000797401	0.000379129	0.000307709	0.000387529	0.000417947	0.00027619	0.000251946	0.000311433	0.000236114	0.000423831	0.000816866	0.000492493	0.000374757	0.0004814	0.000234505	0.000333846	0.000562311	0.00038547	0.000308415	0.000516405	0.000364662	0.000382051	0.000407117	0.000521103	0.000416384	0.000212536	0.000474246	0.000604885	0.000345533	0.000321589
Fortaleza	0.00014605	0.000115204	0.000327249	0.000151179	0.000349117	0.000190338	0.000183618	0.000138735	0.000162672	0.000123191	0.00014038	0.000143837	0.00010185	0.000140771	7.45e-05	0.000145275	0.000147196	0.000428056	0.000274242	7.42e-05	0.000106733	8.89e-05	0.000179108	6.05e-05	0.000198375	0.000118313	0.000195131	0.000103052	0.000111706	0.000135327	0.000212669	0.000105794	0.000132542	0.000136301	0.000173789	0.00019287	0.000131112	0.000128773	0.000137182	0.000148934	0.000127056	0.000736736	0.000421616	0.000176994	0.000124891	0.000189882	0.000180198	8.53e-05	0.000245147
Fos	0.00209563	0.00459161	0.00442645	0.00478283	0.0041933	0.00571788	0.00438411	0.00434217	0.0039785	0.00488755	0.00571382	0.00508151	0.00459639	0.00520258	0.00539098	0.00648776	0.00347637	0.00406599	0.00376728	0.0045773	0.00492257	0.00508468	0.00513512	0.00548552	0.00447333	0.00463583	0.00435142	0.00516523	0.00509864	0.00348903	0.00402842	0.00483076	0.00430247	0.00418048	0.00423129	0.00692547	0.00392823	0.00446313	0.00466763	0.00378237	0.00497651	0.00391497	0.00406723	0.00493336	0.00774786	0.00610495	0.00533478	0.00323473	0.00472487
Fraser	0	6.06e-05	2.48e-05	3e-05	4.8e-05	9.95e-05	2.67e-05	6.33e-05	1.64e-05	0.000263394	4.64e-05	3.48e-05	0.000461956	3.83e-05	3.49e-05	3.32e-05	3.97e-05	2.56e-05	6.61e-05	1.18e-05	2.21e-05	2.89e-05	1.18e-05	3.22e-05	2.11e-05	7.62e-05	3.61e-05	7.89e-05	2.45e-05	2.75e-05	2.22e-05	3.64e-05	3.4e-05	3.23e-05	2.57e-05	6.69e-05	3.56e-05	1.31e-05	4.2e-05	2.14e-05	0.0001048	8.08e-05	2.03e-05	1.39e-05	1.32e-05	2.03e-05	5.08e-05	3.99e-05	6.67e-05
Fredericia	0	9.25e-05	6.78e-05	0.000155821	0.000101544	7.07e-05	0.000106421	8.65e-05	0.000102611	5.25e-05	0.000170947	3.89e-05	9.04e-05	0.000173867	0.000127146	6.14e-05	0.000122128	0.000177947	0.000170287	4.96e-05	7.78e-05	5.84e-05	0.000298621	0.00222261	6.44e-05	8.48e-05	0.000175198	9.02e-05	7.28e-05	7.65e-05	7.58e-05	0.000104983	5.83e-05	6.77e-05	5.15e-05	5.25e-05	0.000185983	0.00212539	7.69e-05	0.000124607	0.000143576	8.63e-05	7.5e-05	5.07e-05	0.000244125	6.37e-05	5.76e-05	3.9e-05	5.2e-05
Fredrikstad	0.000301533	0.000450851	0.000297476	0.000737714	0.000519314	0.000696158	0.000481353	0.00130264	0.00066394	0.00050078	0.000462646	0.000380799	0.000278258	0.000449527	0.000367858	0.000607221	0.000486133	0.000484897	0.000676523	0.000306856	0.000360297	0.000386961	0.000630042	0.00100066	0.000592549	0.000611404	0.000579022	0.000466288	0.000218614	0.000318612	0.000320814	0.000291646	0.00046826	0.00127748	0.000360296	0.000372022	0.000368018	0.000487518	0.000772036	0.000420378	0.000375656	0.000724277	0.00143341	0.000326444	0.0011727	0.000319239	0.00060523	0.000570896	0.00054396
Freeport (Bah)	0.00810541	0.00428048	0.00346217	0.00317439	0.004416	0.00337516	0.00321725	0.00260149	0.00321469	0.00320263	0.00352877	0.00278885	0.00379459	0.00368823	0.00446751	0.002893	0.00558327	0.00539674	0.00365154	0.00327888	0.00326031	0.00373749	0.0035889	0.00354745	0.00267446	0.00451431	0.00276653	0.00310637	0.00358936	0.00357726	0.00371702	0.00361736	0.00284952	0.0034464	0.00327663	0.00300503	0.00503445	0.00329512	0.00361076	0.00430839	0.0024624	0.00252807	0.00388139	0.00392454	0.00387927	0.00254803	0.00404918	0.00274843	0.00370937
Freeport (US)	0	2.08e-05	4.06e-06	1.51e-05	2.6e-05	5.03e-06	8.84e-06	6.16e-05	7.46e-06	6.77e-06	2.17e-05	3.1e-06	2.5e-05	2.37e-05	4.66e-06	1.1e-05	6.11e-06	9.79e-06	6.76e-06	2.82e-05	8.69e-06	7.17e-06	0.000153177	1.42e-05	1.9e-05	4.46e-06	1.01e-05	3.92e-06	8.65e-06	6.61e-06	1.55e-05	3.73e-05	1.78e-05	1.71e-05	4e-05	1.7e-05	6.35e-06	7.13e-06	6.31e-06	3.17e-06	9.15e-06	2.42e-05	1.75e-05	2.68e-05	5.89e-06	2e-05	4.79e-06	1.51e-05	2.07e-05
Freetown	5.11e-05	4.19e-05	0.00019968	7.9e-05	8.25e-05	0.000166283	9.43e-05	7.1e-05	0.000261925	0.000175695	0.000188451	0.000174211	9.98e-05	0.000125799	0.000118677	8.01e-05	4.54e-05	0.000123242	5.5e-05	0.000321864	0.000153398	0.000152198	0.000103779	0.000147421	8.1e-05	9.78e-05	0.000127837	3.82e-05	5.96e-05	0.000166869	0.000108367	0.000170956	0.000158794	4.92e-05	0.000102608	5.45e-05	0.000118923	0.000116316	4.24e-05	6.06e-05	0.000100081	0.000187116	0.000110356	0.000319453	0.00014993	0.000162183	0.000118196	0.000113538	5.67e-05
Fremantle	0.00185407	0.00185644	0.00128521	0.00183106	0.00150631	0.00126576	0.000898044	0.00138839	0.000829315	0.00235597	0.000919469	0.00106566	0.00569051	0.00175045	0.00179665	0.000925228	0.000936657	0.000864519	0.00153786	0.0016573	0.0024042	0.00103626	0.00173639	0.00116398	0.00121192	0.000823602	0.00114033	0.0017322	0.0018493	0.001059	0.00155429	0.00108145	0.00182172	0.00122834	0.00209608	0.0010084	0.00304045	0.000825873	0.00142775	0.00155695	0.00207719	0.00107375	0.00183154	0.00114559	0.00143725	0.00179332	0.00142124	0.00126786	0.00228015
Fuerteventura	0	2.23e-05	7.16e-06	1.38e-05	1.28e-05	6.28e-06	3.84e-06	5.89e-06	5.52e-06	5.07e-05	1.2e-05	5.02e-06	2.21e-05	7.32e-06	2.35e-06	1.86e-06	6.05e-06	2.66e-05	1.21e-06	5.43e-05	1.74e-05	1.41e-05	4.67e-06	1.13e-05	4.74e-06	5.15e-06	5.56e-05	1.76e-05	3.63e-06	3.44e-06	5.59e-06	1.61e-05	5e-06	1.93e-06	2.16e-05	6.9e-06	1.54e-05	8.95e-06	5.21e-06	2.86e-05	1.09e-05	3.29e-06	4.38e-06	7.93e-06	7.43e-06	1.25e-05	1.33e-05	1.39e-05	2.13e-05
Fujairah	1.38e-06	8.29e-06	9.45e-06	5.18e-06	1.67e-05	3.75e-06	1.57e-05	5.98e-06	2.52e-05	4.5e-05	9.6e-06	4.29e-06	8.17e-06	8.48e-07	1.07e-05	2.1e-06	6.22e-06	2.94e-06	6.99e-06	2.95e-05	6.3e-06	8.78e-06	1.13e-05	1e-05	4.33e-06	1.32e-06	3.14e-06	8.83e-06	1.39e-05	1.71e-05	3.53e-06	4.74e-06	1.26e-05	2.58e-06	1.11e-05	6.06e-07	3.62e-06	4.2e-06	2.6e-06	1.27e-05	5.66e-06	8.52e-06	4.26e-06	1e-05	7.72e-06	1.38e-05	4.03e-05	5.04e-06	9.22e-06
Fukuyama	0.000132126	0.00162821	0.000739102	0.00123192	0.000865896	0.00122596	0.0013295	0.00121094	0.00303209	0.00172804	0.000651441	0.00119794	0.00102009	0.00090941	0.00117919	0.00101688	0.00092008	0.0010671	0.00198445	0.00142393	0.00133811	0.000749564	0.000760473	0.00146401	0.000791451	0.00102765	0.00116549	0.00111119	0.00165255	0.00111813	0.000919406	0.00302244	0.000738866	0.000885689	0.000787276	0.00148903	0.000802605	0.000843303	0.00166969	0.00101373	0.000860105	0.000824607	0.000733494	0.000624343	0.000814784	0.00111762	0.00145164	0.000923154	0.00298939
Funafuti	0	2.93e-06	1.31e-05	1.22e-05	2.78e-05	4.39e-06	3.91e-05	6.01e-06	1.47e-05	8.03e-06	2.41e-05	3.58e-06	5.76e-05	5.77e-06	3.77e-05	5e-06	2.71e-05	2.69e-05	6.26e-06	1.13e-05	1.22e-05	1.71e-05	2.29e-05	1.29e-05	3.69e-05	2.49e-05	5.37e-06	3.12e-05	4.33e-05	4.17e-05	3.11e-05	1.52e-05	2.16e-05	2.31e-05	4.38e-05	2.85e-05	2.41e-05	3.55e-05	2.35e-05	2.77e-05	6.14e-05	8.95e-06	6.51e-05	3.64e-05	1.48e-05	1.63e-05	8.41e-06	2.44e-05	2.88e-05
Funchal	0	0	0	0	0	0	0	0	0	0	0	0	0	0	0	0	0	0	0	0	0	0	0	0	0	0	0	0	0	0	0	0	0	0	0	0	0	0	0	0	0	0	0	0	0	0	0	0	0
Fusa	9.14e-07	8.05e-05	8.46e-05	3.91e-05	9.48e-05	7.68e-05	7.28e-05	0.0002305	8.62e-05	0.000228346	0.00039655	7.89e-05	6.75e-05	0.000209386	9.35e-05	0.000104009	0.000150854	7.6e-05	6.58e-05	0.000100844	0.000113378	4.66e-05	7.79e-05	0.000104768	0.00012223	0.000140572	4.79e-05	9.58e-05	8.16e-05	5.72e-05	7.38e-05	6.16e-05	6.02e-05	9.99e-05	0.000225438	8.6e-05	6.46e-05	4.79e-05	0.0012853	7.83e-05	0.000102854	0.000417718	4.65e-05	6.01e-05	7.39e-05	5.73e-05	0.00028329	9.07e-05	0.000173518
Fushiki	0	3.23e-06	1.58e-05	1.9e-05	1.13e-05	8.97e-06	4.02e-06	2.35e-05	1.06e-05	1.26e-05	1.33e-05	2.22e-05	9.74e-06	1.19e-05	1.46e-05	4.59e-06	5.34e-06	4.69e-06	1.41e-05	1.17e-05	1.05e-05	3e-05	4.37e-05	1.55e-05	4.1e-06	1.47e-05	2.85e-05	4.83e-06	7.07e-06	1.73e-05	2.1e-05	3.51e-06	4.98e-06	1.17e-05	1.8e-05	3.17e-06	0.000107527	6.62e-06	2.82e-05	2.8e-05	2.9e-05	1.08e-05	1.97e-05	1.06e-05	1.85e-05	3.18e-05	2.89e-05	2.22e-05	2.54e-06
Futuna	0	7.91e-06	5.87e-05	1.54e-05	7.75e-06	1.3e-05	3.59e-05	5.06e-05	7.07e-06	2.11e-05	3.11e-05	3.44e-05	1.87e-05	2.86e-05	2.02e-05	9.36e-06	1.62e-05	2.12e-05	5.6e-05	1.69e-05	3.29e-05	1.37e-05	4.59e-05	4.15e-06	3.34e-05	3.81e-05	3.62e-05	2.21e-05	1.72e-05	1.45e-05	2.07e-05	3.49e-05	1.37e-05	2.47e-05	3.16e-05	1.98e-05	5.24e-05	2.62e-05	2.27e-05	1.97e-05	1.68e-05	1.71e-05	4.42e-05	7.95e-05	8.26e-06	1.35e-05	1.63e-05	2.93e-05	4.06e-06
Fuzhou	0.000133423	0.000567483	0.000771565	0.000935245	0.00085108	0.000592848	0.0012302	0.000480437	0.000998146	0.00051361	0.000608145	0.00064771	0.000658662	0.000729714	0.00047758	0.000744796	0.000789641	0.0011242	0.000683133	0.000655808	0.000571068	0.000643443	0.000302229	0.000960939	0.000859604	0.000621084	0.000497388	0.000564897	0.000623649	0.000691307	0.000414637	0.0005557	0.000674154	0.000687669	0.000839326	0.000531111	0.000710243	0.000739679	0.000652764	0.00201776	0.000782576	0.000724543	0.000540189	0.000559918	0.000541501	0.000819949	0.00151061	0.000740253	0.00136643
Gavle	1.12e-05	3.57e-05	5.42e-05	0.000123553	0.00208611	2.42e-05	0.000113039	0.000118779	5.4e-05	0.000103761	0.000210619	0.000107898	4.36e-05	7.63e-05	7.1e-05	5.01e-05	5.91e-05	7.79e-05	6.52e-05	2.44e-05	9.19e-05	7.22e-05	2.92e-05	0.000135088	3.6e-05	4.51e-05	5.97e-05	5.22e-05	7.95e-05	3.65e-05	3.99e-05	5.58e-05	4.89e-05	2.85e-05	0.000116482	3.24e-05	1.15e-05	0.000368065	3.52e-05	3.95e-05	8.62e-05	6.09e-05	2.41e-05	5.75e-05	2.9e-05	7.58e-05	9.28e-05	0.000112003	3.98e-05
Gdansk	0.000455502	0.000515152	0.000455337	0.000502676	0.000482476	0.000150586	0.000246837	0.000273924	0.00033815	0.000175464	0.000189151	0.00025217	0.000203832	0.00116271	0.00021239	0.00030588	0.000309714	0.00038207	0.000211568	0.00086528	0.000194859	0.000148568	0.000211145	0.000162256	0.000470695	0.000322796	0.000349976	0.000309026	0.000539978	0.000114442	0.000650683	0.000314657	0.00021478	0.00018058	0.000466915	0.000431546	0.000322708	0.000391321	0.000441436	0.000369466	0.000681969	0.000642529	0.000563769	0.000209148	0.000146052	0.000294598	0.000259241	0.000230996	0.000215326
Gdynia	0.00254944	0.00208815	0.00170594	0.00115851	0.00194386	0.00255245	0.00170732	0.00125256	0.0023018	0.00113998	0.0016384	0.00219242	0.00132888	0.00150835	0.00138091	0.000968823	0.0016905	0.00266618	0.00344461	0.000940068	0.00190446	0.00181166	0.00210619	0.00134638	0.00156455	0.00150267	0.000785913	0.00128903	0.00106283	0.0025027	0.00144937	0.00135548	0.00163415	0.00179458	0.00116208	0.000977841	0.00193744	0.00118446	0.0014039	0.00178849	0.00159358	0.00102755	0.00193329	0.00204826	0.00167835	0.00227244	0.000881489	0.00150891	0.00148104
Gebze	5.2e-05	1.99e-05	5.38e-05	1.28e-05	9.43e-06	3.38e-05	7.47e-05	2.77e-05	3.83e-05	1.67e-05	6.41e-05	5.17e-05	9.3e-05	3.52e-05	6.62e-05	2.57e-05	2.86e-05	2.37e-05	2.79e-05	3.43e-05	7.93e-05	0.000166505	2.98e-05	2.3e-05	1.6e-05	2.58e-05	5.11e-05	7.73e-05	3.76e-05	1.34e-05	8.04e-05	3.67e-05	4.12e-05	2.03e-05	8.02e-05	0.000136369	6.14e-05	8.67e-06	4.1e-05	0.000102814	6.15e-06	6.32e-05	3.42e-05	2.33e-05	8.16e-05	0.000140835	8.76e-06	1.48e-05	0.0001
Geelong	0	0.000134602	1.13e-05	7.81e-06	3.06e-05	1.97e-05	1.46e-05	2.32e-05	6.63e-06	1.3e-05	1.17e-05	8e-06	4.18e-05	1.74e-05	2.3e-05	1.44e-05	1.31e-05	1.35e-05	2.83e-05	1.28e-05	1.56e-05	1.4e-05	0.000108699	1e-05	2.87e-05	6.46e-05	4.98e-06	5.15e-05	4.94e-05	6.31e-06	1.34e-05	1.67e-05	2.77e-05	9.27e-06	2.34e-05	2.47e-05	2.04e-05	5.17e-05	5.83e-05	2.48e-05	5.94e-06	6.07e-05	6.04e-05	1.15e-05	1.95e-05	1.5e-05	2.25e-05	6.6e-05	1.32e-05
Gemlik	0.00244195	0.00216946	0.00505958	0.00215989	0.0021328	0.00228438	0.00238966	0.00243151	0.00188929	0.00131081	0.00265639	0.00188158	0.00172522	0.00234952	0.00223535	0.0014192	0.00259077	0.00178873	0.00201253	0.00210278	0.00256223	0.00263047	0.00358935	0.00236119	0.00285663	0.00200759	0.00248151	0.00232862	0.00410901	0.0028456	0.00212683	0.00275698	0.00175988	0.00283177	0.00179976	0.00165859	0.00266502	0.00255047	0.002157	0.00297545	0.0022958	0.00248588	0.00392389	0.00221139	0.00251801	0.00198864	0.00179053	0.00213998	0.00338973
General Santos	0.00231401	0.00053255	0.000569596	0.000378008	0.00045597	0.000342082	0.000594873	0.000740806	0.000377389	0.000524777	0.000241802	0.000494662	0.000360597	0.000540383	0.000336428	0.000443943	0.0003769	0.00109512	0.000396538	0.00143543	0.00266348	0.000608565	0.000386706	0.000240474	0.000399103	0.00034134	0.000814887	0.000360962	0.000359113	0.000706927	0.00036339	0.000620621	0.000798929	0.000526646	0.000365482	0.000324908	0.000603339	0.000296086	0.000734621	0.00031062	0.000281352	0.00073093	0.000422555	0.0010717	0.000562958	0.000774673	0.000391252	0.000377832	0.000192356
Genoa	0.0094739	0.0139717	0.0159607	0.0123926	0.0138383	0.0123465	0.011531	0.01121	0.0136865	0.0119927	0.0119304	0.0115608	0.0136586	0.0104818	0.0111327	0.0138285	0.00860484	0.0158087	0.0117079	0.0123037	0.0099803	0.0127274	0.0119819	0.010534	0.0118344	0.0152179	0.0109038	0.012916	0.0123145	0.0118759	0.0145346	0.0143303	0.0141775	0.0114758	0.0138354	0.0124379	0.0135201	0.013299	0.0116667	0.0110448	0.0112597	0.0118031	0.010716	0.0136264	0.0112377	0.012524	0.0132619	0.0161586	0.00951057
Georgetown (Cay)	6.33e-05	0.000607915	2.49e-05	0.000181286	0.00012446	5.11e-05	3.71e-05	3.67e-05	4.81e-05	8.49e-05	2.07e-05	0.000269628	5.07e-05	0.000152119	4.05e-05	6.63e-05	3.21e-05	8.37e-05	2.44e-05	5.84e-05	3.18e-05	0.000160031	5.74e-05	5.64e-05	3.92e-05	9.88e-05	2.5e-05	0.000147078	9.99e-05	0.000231876	3.55e-05	0.000104878	7.14e-05	6.77e-05	8.53e-05	7.63e-05	6.43e-05	0.0001026	8.54e-05	5.02e-05	5.08e-05	9.29e-05	3.61e-05	0.000210071	7.74e-05	0.000125696	6.02e-05	0.000111263	2.01e-05
Georgetown (Guy)	0.0013139	0.000484994	0.000603484	0.00148338	0.000664861	0.000624694	0.000817357	0.000727305	0.00178129	0.000679862	0.00114244	0.000561728	0.000531886	0.000557703	0.000411641	0.000434902	0.000417903	0.0012054	0.00128405	0.000615368	0.000460687	0.000428337	0.000668045	0.000965802	0.00134095	0.000893707	0.00066678	0.000485756	0.000499797	0.000476003	0.000710782	0.000567843	0.000595628	0.000530532	0.00101897	0.000915881	0.000688986	0.000534776	0.000879303	0.00105182	0.000430181	0.00348773	0.000900258	0.000632648	0.000970202	0.00107802	0.000709245	0.000629265	0.000662984
Ghazaouet	0	4.84e-05	0.000308475	5.83e-05	7.36e-05	1.57e-05	5.05e-05	6.09e-05	0.000129513	4.46e-05	0.00021064	2.84e-05	2.9e-05	0.000112397	2.11e-05	4.62e-05	5.08e-05	2.52e-05	0.00027321	6.59e-05	4.07e-05	7.28e-06	0.000307023	0.000166009	3.32e-05	2.71e-05	7.67e-05	0.000776798	3.82e-05	5.41e-05	5.21e-05	4.16e-05	2.49e-05	9.84e-05	1.37e-05	0.000145923	2.79e-05	4.68e-05	0.000147618	3.27e-05	1.27e-05	6.67e-05	7.31e-05	3.78e-05	2.68e-05	5.23e-05	7.71e-05	2.49e-05	8.18e-05
Ghent	0.00156373	0.000212536	0.000218201	0.000172798	0.000742889	0.000218134	0.00022723	0.000267938	0.000386996	0.00024072	0.00024159	0.000223727	0.000211651	0.000557278	0.000158221	0.000136627	0.000140545	0.000609266	0.0002446	0.000263367	0.000174633	0.000466538	0.000233598	0.000144067	0.000232401	0.000415387	0.000301441	0.000231535	0.000155148	0.000417768	0.000162434	0.000142949	0.000334029	0.000297547	0.000234495	0.00041153	0.000306498	0.000271549	0.000136329	0.000276804	0.000234064	0.000264789	0.000242304	0.000171476	0.00028394	0.000177582	0.000516786	0.00018011	0.000342163
Gijon	7.6e-05	0.000147649	0.000919697	0.00044115	0.000219767	0.000219727	0.000185331	0.000236761	0.000200381	0.000257722	0.000104368	0.000153634	0.000372889	0.000303803	0.000191184	0.000235132	0.000229102	0.000215233	0.000344437	0.000158905	0.000454501	0.000135886	0.000229651	0.000169633	0.000202918	0.000146417	0.000363028	0.000160162	9.56e-05	9.48e-05	0.000224479	0.000218223	0.000205841	9.8e-05	0.000298088	0.000460953	0.000305828	0.000304509	0.00032235	0.000146364	0.000469217	0.00029582	0.000109158	0.000284017	0.000198957	0.000430466	0.00063611	0.000196493	0.000799178
Gioia Tauro	0.00558523	0.0047983	0.00527731	0.00570711	0.00546735	0.00966396	0.00884708	0.00747302	0.00624122	0.00452893	0.00510274	0.00639621	0.00460551	0.00767793	0.00882936	0.00595442	0.00558456	0.00534464	0.00426082	0.00618225	0.00594	0.00675146	0.00590588	0.00809512	0.00632962	0.00591325	0.00486134	0.00626484	0.00545423	0.00731193	0.00503818	0.00478819	0.00585179	0.00508308	0.0058917	0.0044107	0.00530995	0.00691216	0.00529189	0.00813493	0.00560291	0.0069058	0.00591012	0.00810997	0.00573227	0.00609318	0.00447467	0.00434443	0.00560615
Gladstone	0	4.88e-05	5.08e-05	2.32e-05	3.21e-05	0.000190215	4.74e-05	1.68e-05	3.23e-05	3.14e-05	4.69e-05	2.09e-05	2.55e-05	5.39e-06	2.38e-05	2.9e-05	3.66e-05	3.33e-05	2.75e-05	7.47e-05	1.07e-05	2.81e-05	1.9e-05	2.65e-05	6.4e-05	0.00011575	5.9e-05	1.4e-05	4.42e-05	2.92e-05	3.63e-05	8.74e-05	4.3e-05	1.69e-05	2.56e-05	6.41e-05	3.77e-05	7.25e-05	3.63e-05	2.24e-05	2.94e-05	2.18e-05	4.41e-05	2.62e-05	0.000353974	2.29e-05	2.09e-05	1.09e-05	5.47e-05
Glomfjord	0	0.000120025	3.47e-05	0.000229861	1.72e-05	4.2e-05	5.25e-05	2.91e-05	3.31e-05	6.87e-05	7e-05	5.76e-05	7.42e-05	5.92e-05	5.78e-05	0.000111813	3.24e-05	5.37e-05	2.57e-05	9.52e-05	3.23e-05	8.03e-05	6.85e-05	3.1e-05	2.63e-05	1.93e-05	6.48e-05	2.44e-05	8.07e-05	0.000252118	5.51e-05	3.4e-05	4.81e-05	9.76e-05	4.89e-05	7.25e-05	0.000117106	0.00211001	4.19e-05	7.29e-05	6.94e-05	6.19e-05	4.07e-05	4.74e-05	6.16e-05	2.33e-05	6.02e-05	7.21e-05	4.76e-05
Goa	6.6e-06	6.22e-06	8.3e-06	8.75e-06	4.03e-06	1.82e-06	2.4e-06	3.79e-06	8.5e-06	2.67e-05	3.82e-06	1.77e-06	4.08e-06	2.04e-06	4.98e-06	8.76e-06	2.23e-06	4.41e-06	1.24e-05	5.53e-07	3.65e-06	8.88e-06	0.00205626	6.01e-06	7.69e-06	6.22e-05	1.02e-05	1.4e-05	5.85e-06	6.87e-05	9.56e-07	4.75e-06	3.47e-06	2.6e-06	2.13e-06	7.35e-07	4.13e-05	8.15e-06	5.02e-06	4.92e-06	4.17e-06	6e-06	3.82e-06	2.33e-06	1.09e-05	2.14e-05	3.78e-06	1.42e-06	8.63e-06
Goole	0.00370635	0.000451573	0.000703245	0.000471928	0.000688751	0.000191989	0.000313761	0.000326797	0.00025207	0.00028107	0.000251501	0.000361017	0.000370602	0.000401258	0.000304423	0.000799435	0.000302379	0.000315917	0.00027973	0.000150997	0.000321905	0.000358501	0.000388704	0.000295533	0.000240418	0.00047154	0.000420118	0.000320536	0.000449785	0.000237966	0.00043445	0.000346185	0.000179724	0.000429456	0.000477586	0.000452027	0.000513052	0.000771347	0.000592721	0.000341145	0.000200299	0.000561362	0.000293146	0.000207648	0.000164928	0.000263476	0.000362288	0.000325088	0.000601119
Gorontalo	0	2.32e-05	1.48e-05	1.61e-05	2.98e-05	3.09e-05	6.97e-05	2.87e-05	2.5e-05	5.34e-05	5.17e-05	8.96e-05	3.16e-05	9.23e-05	9.6e-06	3.95e-05	1.42e-05	6.65e-05	2.32e-05	3.78e-05	6.88e-05	6.71e-05	7.09e-05	8.22e-05	7.52e-05	1.53e-05	2.9e-05	8.33e-05	4.74e-05	7.46e-05	2.34e-05	2.77e-05	3.76e-05	5.28e-05	0.000108709	6.15e-05	1.63e-05	4.71e-05	5.59e-05	4.18e-05	3.39e-05	2.61e-05	6.76e-05	3.47e-05	1.92e-05	3.34e-05	3.71e-05	3.01e-05	4.83e-05
Goteborg	0.00313611	0.00130489	0.00143674	0.001214	0.00124913	0.00357587	0.00156133	0.00178056	0.000931914	0.00140264	0.00223226	0.00144454	0.00144198	0.00148025	0.00209238	0.00151119	0.0014244	0.00284615	0.00169679	0.00176399	0.00168629	0.00144015	0.00136428	0.00204854	0.00203606	0.00207615	0.00196579	0.0012518	0.00143563	0.0020712	0.00111633	0.00166603	0.00127056	0.0016828	0.00140418	0.00288793	0.000996917	0.00101544	0.001569	0.00177284	0.00130512	0.00165787	0.0015623	0.000839653	0.00102559	0.00114699	0.00166903	0.00151429	0.00118516
Grand Turk	0	0.000263891	0.000386683	0.00039299	0.00030745	0.00039593	0.000118721	0.000279074	0.000364233	0.000157803	0.000157647	0.000141145	0.000375355	0.000287523	0.00043393	8.17e-05	0.000101872	0.000323094	0.000336426	9.36e-05	0.000225269	0.000246136	0.00019407	0.000245349	0.000211702	0.00103197	0.000219025	0.000403014	0.000131319	0.000551379	0.00060524	0.00220663	0.000387253	0.000435486	0.000353909	0.000242669	9.1e-05	0.000752527	0.000156958	0.00039329	0.000325389	0.000340888	0.000413839	0.000324132	0.00025776	0.000218415	0.000236893	0.000191906	0.000395665
Grangemouth	5.07e-06	3.91e-05	6.12e-05	2.03e-05	2.53e-05	3.88e-05	1.07e-05	9.57e-05	2.53e-05	2.43e-05	3.84e-05	4.39e-05	2.4e-05	3.71e-05	3.55e-05	5.88e-05	2.06e-05	3.84e-05	4.56e-05	7.95e-05	3.12e-05	2.72e-05	3.78e-05	7.87e-05	0.000126138	0.000271992	4.35e-05	2e-05	8.89e-05	4.57e-05	7.21e-05	2.7e-05	0.000112037	3.73e-05	3.15e-05	3.52e-05	0.000119278	6.48e-05	9.38e-05	2.2e-05	3.79e-05	5.46e-05	2.9e-05	5.07e-05	2.79e-05	0.000126404	7.69e-05	3.64e-05	0.000113324
Greenock	3.19e-07	1.85e-05	6.31e-06	3.31e-05	3.16e-05	2.54e-05	1.29e-05	1.94e-06	4.34e-06	1.4e-05	5.9e-06	1.85e-05	3.39e-06	5.02e-06	3.42e-05	1.63e-05	1.03e-05	2.32e-06	7.69e-06	3.39e-06	2.1e-06	8.38e-06	9.37e-06	1.2e-05	5.72e-06	9.19e-06	2.85e-06	6.2e-06	1.86e-05	9.34e-05	6.5e-06	8.9e-06	6.72e-06	7.82e-06	1.32e-05	1.82e-05	1.26e-05	2.65e-05	2.76e-06	1.02e-05	1.23e-05	1.08e-05	1.5e-05	3.45e-06	3.17e-05	8.54e-06	6.76e-06	2.86e-05	2.15e-05
Grundartangi	6.68e-06	2.9e-05	9.25e-05	4.22e-05	4.55e-05	4.33e-05	0.000132827	1.99e-05	1.48e-05	3.02e-05	5.41e-05	5.27e-05	1.4e-05	1.08e-05	1.6e-05	4.79e-05	2.81e-05	1.5e-05	2.08e-05	2e-05	2.54e-05	7.01e-05	9.64e-05	1.54e-05	6.5e-05	1.56e-05	6.33e-05	0.00210823	1.71e-05	2.72e-05	8.29e-05	7.74e-05	2.03e-05	5.05e-05	3.02e-05	2.59e-05	3.52e-06	5.5e-05	2.83e-05	2.71e-05	8.64e-06	1.59e-05	1.61e-05	4.4e-05	2.98e-05	0.000123681	4.72e-05	6.61e-05	6.03e-05
Guam	0.000158209	0.000300894	0.000631087	0.000518608	0.000419012	0.000340332	0.000326389	0.000394262	0.000348123	0.0011793	0.000320827	0.000574528	0.000455608	0.000321563	0.000333342	0.000518831	0.00206455	0.00031985	0.000408332	0.000428164	0.000354443	0.000277832	0.000851924	0.000418582	0.00100951	0.000331915	0.000372075	0.00155712	0.000502467	0.000457836	0.00051603	0.000405825	0.000307524	0.000363594	0.000368525	0.000263627	0.000453173	0.000344943	0.000286388	0.000806943	0.00322094	0.000604622	0.00036722	0.000362356	0.000675058	0.000326921	0.000550195	0.000601496	0.000279091
Guangzhou	0.00697105	0.00818494	0.00881628	0.00873485	0.00927053	0.00695104	0.0073317	0.00959843	0.00780479	0.00869869	0.00820998	0.00793921	0.00805049	0.00946952	0.008425	0.0070861	0.00849445	0.00723897	0.00584864	0.00841091	0.00723157	0.00951164	0.00621957	0.00660821	0.00733841	0.00926696	0.00922544	0.00889596	0.00855264	0.00872706	0.00737187	0.00976314	0.0059332	0.00682524	0.00737089	0.00855707	0.00775076	0.0062994	0.00707819	0.0069352	0.0106651	0.0108343	0.012166	0.00816496	0.00653513	0.00929036	0.00623746	0.0061545	0.00719952
Guanta	0.00132234	0.000309925	0.000393599	0.000320902	0.000340298	0.000421282	0.000210383	0.000329599	0.000372857	0.000272132	0.000435326	0.000180035	0.000194765	0.000322489	0.000541903	0.000316332	0.000273479	0.00103496	0.000204848	0.000940082	0.000234481	0.000538227	0.000327534	0.000225069	0.000526378	0.000298706	0.000448954	0.000729792	0.000491229	0.00110355	0.000662494	0.000708281	0.000404614	0.000361594	0.000454914	0.000905363	0.000194116	0.00066482	0.000622606	0.000509182	0.000339016	0.00058218	0.000555511	0.000317861	0.000211731	0.000401635	0.000435077	0.000354785	0.000238617
Guaranao	5.75e-07	2.35e-05	4.03e-05	2e-05	3.12e-05	2.77e-05	4.4e-05	3.91e-05	8.53e-05	3.14e-05	1.44e-05	1.14e-05	4.21e-05	1.21e-05	4.34e-05	5.04e-06	2.36e-05	4.49e-05	1.42e-05	1.68e-05	8.37e-06	6.54e-05	1.66e-05	7.03e-06	2.4e-05	2.22e-05	1.21e-05	8.13e-06	1.17e-05	2.17e-05	9.87e-06	4.19e-05	1.68e-05	6.31e-05	1.13e-05	4.99e-05	3.83e-05	4.41e-05	5.72e-06	3.5e-05	2.15e-05	1.21e-05	1.4e-05	2.98e-05	7.71e-06	6.52e-05	7.62e-06	1.82e-05	6.41e-05
Guayaquil	0.00589274	0.00241555	0.00247586	0.0030758	0.00323083	0.00339435	0.00310908	0.00443764	0.00246563	0.00540722	0.00243932	0.00352245	0.00427019	0.00331487	0.00457171	0.0018469	0.00207892	0.00261302	0.00318048	0.00263926	0.00224886	0.0041167	0.00319539	0.00419958	0.00493885	0.00300955	0.00317208	0.00420086	0.00563922	0.00298943	0.0024779	0.00510391	0.00387562	0.00280466	0.00377356	0.00425121	0.00238808	0.00272794	0.00474809	0.00338505	0.00655626	0.00365329	0.00417066	0.00390021	0.00276133	0.00378459	0.00237943	0.00260739	0.00298462
Guaymas	0	2.21e-06	4.21e-06	6.54e-06	5.27e-06	1.17e-05	8.97e-06	1.21e-06	1.03e-06	1.93e-06	5.39e-06	5.73e-06	1.31e-06	1.26e-05	1.89e-06	1.53e-05	4.23e-06	6.45e-07	4.16e-06	1.31e-05	1.73e-05	1.89e-05	8.87e-06	4.44e-06	3.93e-06	1.03e-05	1.21e-05	8.22e-07	2.52e-05	5.12e-06	1.78e-05	2.65e-06	4.34e-06	2.39e-05	3.53e-06	9.98e-06	1.45e-06	3.13e-06	1.1e-06	2.2e-06	5.38e-06	3.13e-06	1.41e-05	1.02e-05	7.12e-06	1.89e-06	3.21e-06	4.75e-06	2.3e-06
Guernsey	0	8.25e-08	2.11e-07	1.4e-06	8.11e-06	2.14e-06	9.13e-08	1.52e-07	3.61e-06	6.82e-06	8.92e-08	1.5e-06	2.68e-07	1.43e-07	7.2e-07	6.03e-07	8.44e-07	6.8e-07	4.92e-07	1.61e-06	6.13e-07	4.85e-07	5.79e-06	1.75e-06	7e-06	2.45e-06	0	2.56e-06	3.65e-07	4.02e-07	3.66e-06	1.88e-06	4.98e-07	2.15e-06	1.18e-06	1.29e-06	9.4e-06	1.06e-06	6.06e-07	1.19e-06	5.36e-07	1.26e-06	1.53e-06	1e-07	3.84e-06	5.7e-06	2.66e-07	1e-06	4.81e-06
Gulfport	1.03e-06	4.35e-06	3.98e-06	7.13e-06	6.03e-07	7.65e-06	1.82e-06	3.52e-06	7.58e-06	3.97e-06	4.47e-06	5.65e-06	1.37e-06	1.82e-06	8.9e-06	6.76e-07	7.41e-06	8.31e-07	6.85e-06	2.97e-06	1.54e-06	3.83e-06	2.4e-06	6.41e-07	1.09e-07	2.53e-06	1.58e-06	2.88e-06	1.48e-06	4.1e-06	3.23e-05	2.01e-06	1.76e-05	6.73e-06	1.46e-06	1.24e-06	2.07e-05	3.62e-06	2.3e-06	1.76e-06	1.14e-05	1.47e-06	5.37e-07	2.17e-06	6.77e-06	3.8e-07	6.94e-07	1.12e-05	1.52e-07
Gunsan	0	4.31e-05	1.59e-05	5.48e-06	5.04e-05	1.08e-05	6.77e-06	2.88e-05	2.4e-05	9.45e-06	2.67e-05	4.19e-05	2.21e-05	4.13e-05	4.9e-05	1.6e-05	9.74e-06	3.05e-05	2.51e-05	9.08e-06	7.21e-05	0.000132761	1.34e-05	2.09e-05	2.09e-05	5.29e-06	1.31e-05	3.16e-05	2.52e-05	3.01e-05	2.56e-05	2.46e-05	7.29e-06	2.84e-05	2.24e-05	2.24e-05	1.23e-05	5.64e-06	1.64e-05	2.95e-05	4.15e-05	4.52e-05	2.29e-05	7.72e-06	2.36e-05	9.91e-05	1.4e-05	1.67e-05	2.54e-05
Gustavia	5.2e-05	0.000570577	0.000408559	0.000691878	0.00016815	0.000252187	0.000760542	0.000641741	0.00025386	0.000235184	0.000231837	0.000412494	0.00102417	0.00039894	0.000155228	0.000533752	0.000488599	0.000256529	0.000325933	0.000211605	0.000296033	0.000458655	0.000195969	0.000720153	0.000226734	0.000304235	0.000234349	0.000290399	0.000228839	0.000489772	0.000403653	0.000614333	0.000503507	0.00113727	0.000340498	0.000277578	0.000223058	0.000449077	0.000530982	0.000647633	0.000516173	0.000328795	0.00015563	0.0010536	0.000647952	0.000369206	0.00034003	0.000321245	0.000331272
Hachinohe	4.57e-05	0.000448479	0.000871438	0.000654851	0.000872335	0.000686053	0.000769641	0.000398386	0.000689291	0.000496193	0.000746581	0.000362297	0.000738395	0.000789741	0.000570623	0.00093815	0.000470289	0.000452917	0.00103118	0.000466957	0.00044865	0.00066863	0.000373164	0.000564611	0.000424109	0.000903057	0.000799925	0.00273473	0.00134811	0.00052301	0.000632891	0.00103496	0.000706925	0.000603853	0.000921996	0.000888294	0.000691054	0.000431053	0.000722708	0.000656022	0.000761812	0.000368227	0.000771321	0.000512403	0.000589709	0.000367213	0.000571695	0.00117089	0.000340883
Haifa	0.00198763	0.00301457	0.00153701	0.00146667	0.00213792	0.00131328	0.00206675	0.00185723	0.00231053	0.00175803	0.00210685	0.00177175	0.00341596	0.0013556	0.00103539	0.00199825	0.0012529	0.00169546	0.00377888	0.00305772	0.00173567	0.00176828	0.00176373	0.00166835	0.00241824	0.00156918	0.00114768	0.00196712	0.00109858	0.00111725	0.00181546	0.0018479	0.00182979	0.00218839	0.00156766	0.00122657	0.0016256	0.00219339	0.00210993	0.00179014	0.00184755	0.00237341	0.00203768	0.00157015	0.00143227	0.00209796	0.00154144	0.0012223	0.00167114
Haikou	0	3.34e-05	8.13e-05	0.000132434	0.000187465	0.000173443	0.000129189	0.000137554	6.96e-05	0.000170629	8.99e-05	0.000153615	4.96e-05	8.75e-05	3.86e-05	0.000112285	5.03e-05	0.000173409	4.97e-05	0.00011171	0.000113507	0.000108712	7.27e-05	0.000113186	8.82e-05	7.07e-05	0.000257811	7.38e-05	7.7e-05	0.000243174	0.00019735	5.63e-05	0.000103137	0.000124297	0.000137236	0.000146498	0.00209734	0.000176301	7.62e-05	7.25e-05	4.93e-05	8.57e-05	6.3e-05	7.89e-05	0.00228363	0.000166326	0.000129651	0.000112578	4.32e-05
Haiphong	0.00225176	0.00161039	0.00146992	0.00172471	0.00139756	0.00219548	0.00220826	0.00190761	0.0015345	0.00242894	0.00188275	0.00329807	0.00187852	0.00162448	0.00210975	0.00176483	0.00259521	0.00269149	0.00250924	0.00297593	0.00212528	0.00168043	0.00136641	0.00190322	0.0023645	0.00326635	0.00212083	0.00161963	0.00295934	0.00212928	0.00223283	0.0013467	0.00369684	0.00182529	0.00153234	0.00190175	0.00251652	0.00125285	0.00262853	0.00192665	0.00184222	0.0025264	0.00350736	0.00205425	0.0029069	0.00211448	0.00246047	0.00189953	0.00339169
Hakata	0.000886833	0.00362957	0.00429116	0.00323769	0.00503057	0.0025742	0.0024197	0.00214723	0.00417671	0.00267064	0.00367945	0.00354219	0.00448521	0.00243222	0.00563564	0.00311957	0.00269584	0.00408542	0.00207378	0.00266247	0.0020198	0.00316211	0.00218037	0.00250965	0.00373481	0.00292469	0.00351914	0.00341255	0.00303315	0.0034759	0.00412317	0.00433043	0.00309026	0.00295533	0.00300834	0.00300097	0.00464095	0.0031966	0.00496321	0.00233961	0.00204282	0.00569952	0.00394982	0.00272167	0.00296391	0.00406481	0.00339744	0.00380495	0.0036892
Hakodate	0	1.04e-05	2.33e-05	1.34e-05	9.04e-06	1.69e-05	3.03e-05	6.6e-05	2.61e-05	3.07e-05	8.12e-06	5.88e-05	2.47e-05	8.08e-06	2.18e-05	5.38e-06	2e-05	3.53e-05	1.86e-05	1.98e-05	1.35e-05	2.21e-05	3.23e-05	2.01e-05	3.49e-05	2.45e-05	1.26e-05	1.11e-05	7.4e-06	1.62e-05	1.97e-05	1.68e-05	3.21e-05	1.51e-05	1.56e-05	1.27e-05	1.19e-05	1.89e-05	1.48e-05	1.12e-05	2.21e-05	4.64e-05	8.84e-06	1.09e-05	1.42e-05	2.33e-05	8.65e-06	4.23e-05	6.06e-05
Halden	0	0.000130229	0.000247829	6.15e-05	4.7e-05	9.95e-05	6.32e-05	9.42e-05	3.56e-05	0.000150498	0.000248681	0.000117886	0.000191671	0.000154734	7.78e-05	0.000102704	0.00011058	0.000109978	0.000788613	8.41e-05	0.000115358	0.000133296	0.000119355	0.000103876	6.53e-05	9.7e-05	0.000124565	0.000113874	3.54e-05	5.84e-05	4.18e-05	8.68e-05	0.000249921	7.35e-05	8.54e-05	5.93e-05	0.000100648	7.23e-05	5.5e-05	7.52e-05	5.99e-05	0.000409693	6.2e-05	6.05e-05	0.000135194	8.97e-05	0.000211741	9.26e-05	6.11e-05
Haldia	0	9.81e-06	8.77e-05	8.4e-05	9.07e-06	3.44e-06	2.56e-06	7.36e-06	5.04e-06	2.3e-05	2.86e-05	9.09e-06	1.1e-05	2.04e-06	7.41e-06	4.21e-06	5.01e-05	1.97e-05	2.12e-05	2.41e-05	5.34e-05	5.86e-06	2.27e-05	1.22e-05	4.95e-05	1.3e-05	1.12e-05	2.2e-05	5.51e-06	1.04e-05	1.87e-05	4.81e-06	1.28e-05	1.12e-05	9.72e-05	1.13e-05	1.1e-05	1.19e-05	3.13e-06	1.36e-05	3.83e-05	2.77e-05	7.08e-06	9.95e-06	1.39e-05	5.11e-06	1.04e-05	4.41e-06	7.25e-06
Halifax	0.00716388	0.00267067	0.00329932	0.00254907	0.00249801	0.00155345	0.0037466	0.00327454	0.00283557	0.00196668	0.0027362	0.00217491	0.00331269	0.0030411	0.00369945	0.00341353	0.00269481	0.00206742	0.0057443	0.00250167	0.00265939	0.00382331	0.00307665	0.0024306	0.00340902	0.00306404	0.00205801	0.00358506	0.00270018	0.00219442	0.00211996	0.00292712	0.00295835	0.00284414	0.00209807	0.00237731	0.00173984	0.00276155	0.00343464	0.00248812	0.00241106	0.00237917	0.0033255	0.00250249	0.00308781	0.00284753	0.00344656	0.00323474	0.00238262
Halmstad	0.000139262	0.000331665	0.000324595	0.000144236	0.000201194	0.000186864	0.000214095	0.000258957	0.000237447	0.000157644	0.000268659	0.000241298	0.000219104	0.000348737	0.000318796	0.000117201	0.000283415	0.000292012	0.00164149	0.000276689	0.000188237	0.00027617	0.000244939	0.000340527	0.000175189	0.000382223	0.000189652	0.000182782	0.000208404	0.000219423	0.000209988	0.000204243	0.000106099	0.000326931	0.000131962	0.000239295	0.000139128	0.000434349	0.000691414	0.000284431	0.000319322	0.000274552	0.000207922	0.000308254	0.000387594	0.000464909	0.000199045	0.000387554	0.000279807
Hamada	0	9.43e-06	8.91e-06	2.33e-06	1e-05	1e-05	1.27e-05	8.48e-06	1.45e-05	1.07e-05	1.5e-05	8.66e-06	1.04e-06	1.53e-05	2.59e-06	1.23e-05	4.06e-05	1.91e-05	2.8e-05	2.21e-05	2.22e-05	1.69e-05	7.76e-05	1.03e-05	0.000128101	1.22e-05	2.06e-05	1.98e-05	6.9e-06	1.31e-05	1.11e-05	1.5e-05	1.3e-06	6.57e-06	2.66e-06	1.07e-05	2.28e-05	2.38e-05	1.11e-05	6.68e-06	2.26e-06	2.56e-05	2.17e-05	1.28e-05	1.96e-05	1.02e-05	5e-06	1.41e-05	2.09e-05
Hamburg	0.0622659	0.0355863	0.0342369	0.03559	0.0362549	0.0366429	0.0340731	0.033043	0.0333873	0.0357583	0.0308265	0.0324016	0.0360818	0.0416039	0.0320767	0.0307817	0.0424875	0.0393203	0.0324334	0.0364495	0.0336161	0.0354063	0.0293909	0.0344209	0.0368224	0.0355392	0.0331954	0.0333288	0.0388724	0.0378249	0.0315437	0.037233	0.0364495	0.0362071	0.0350949	0.0394935	0.0317304	0.0356989	0.0364761	0.0330824	0.037641	0.0326111	0.0349656	0.0370813	0.0344417	0.0312679	0.0329172	0.038554	0.0351544
Hamilton	0.00204918	5.14e-08	5.26e-07	4.94e-07	2.87e-06	4.19e-07	4.83e-07	7.15e-07	1.91e-06	2.11e-05	0	6.62e-07	2.28e-06	2.59e-06	1.55e-06	1.42e-06	1.24e-07	0	7.61e-07	1.05e-05	1.98e-06	0	7.52e-07	0.000108277	1.39e-06	2.23e-06	3.52e-06	1.23e-06	6.38e-07	8.55e-07	8.26e-06	3.57e-07	1.96e-06	8.04e-07	2.97e-06	1.17e-05	4.97e-07	2.95e-06	6.4e-07	8.39e-07	3.42e-07	7.86e-07	3.27e-07	2.38e-06	7.1e-07	5.41e-07	1.23e-06	1.89e-06	8.99e-06
Hamina	3.01e-05	0.000158462	0.000232598	0.000275661	0.000121259	0.000469525	0.000175124	0.000174909	0.000150176	0.000117695	0.000227561	0.00019012	0.000153871	0.000162109	0.000152908	0.000173334	0.000156718	0.00217371	0.000322703	0.000333338	0.00021215	4.94e-05	0.000174997	0.000143071	0.00019672	0.000278795	0.000202222	0.00023431	0.000164922	0.000428858	0.000208883	0.000130036	9.45e-05	0.000202985	0.000228688	0.000293345	0.000287238	0.000303815	0.000149477	9.74e-05	0.000142409	0.000254779	0.000209802	0.000355816	0.000206618	0.000227889	0.000303735	0.00220072	0.000103378
Hanko	0	4.84e-05	2.98e-05	6.27e-05	3.49e-05	7.76e-05	3.15e-05	2.4e-05	3.59e-05	2.84e-05	6.88e-05	8.49e-05	6.54e-05	1.93e-05	2.26e-05	9.01e-06	9.85e-06	2.23e-05	2.97e-05	5.3e-05	5.62e-05	3.84e-05	9.26e-06	1.57e-05	1.23e-05	9.81e-05	6.23e-05	3.18e-05	5.97e-06	2.59e-05	6.63e-05	1.78e-05	2.15e-05	2.39e-05	0.000110841	1.97e-05	1.31e-05	4.16e-05	1.62e-05	3.55e-05	5.57e-05	3.62e-05	3.44e-05	2.56e-05	8.72e-06	3.92e-05	8.77e-05	6.62e-05	1.5e-05
Harnosand	0	1.84e-05	1.81e-05	1.27e-05	2.46e-05	2.91e-05	1.33e-05	1.5e-05	1.55e-05	1.44e-05	1.69e-05	0.000156893	6.56e-06	8.19e-06	2.42e-05	5.66e-05	4.08e-05	3.93e-05	1.3e-05	7.79e-06	6.27e-06	2.64e-05	1.26e-05	1.37e-05	3.02e-05	1.94e-05	2.82e-05	2.03e-05	2.76e-05	3.78e-05	1.74e-05	0.000140001	8.15e-05	1.66e-05	4.49e-05	3.78e-05	1.47e-05	1.61e-05	1.73e-05	6.02e-05	4.92e-05	2.52e-05	1.07e-05	3e-05	1.12e-05	1.93e-06	1.1e-05	2.49e-05	6.2e-05
Harwich	4.5e-06	0.000112345	0.00010047	0.000103877	0.000145761	0.00219125	0.000266289	0.000153943	0.000144904	0.000139614	9.08e-05	8.67e-05	0.000105674	0.000103277	8.77e-05	0.000130638	0.000143731	0.000104424	0.000101969	0.00016715	0.00014706	0.00020279	0.000171344	0.000106593	2.85e-05	0.00020523	0.000138795	0.000212988	6.97e-05	0.000244288	0.000177255	0.000209939	9.34e-05	9.98e-05	0.00038608	0.00022517	8.07e-05	0.0022096	0.000161622	0.000441622	0.000150476	0.000100096	9.03e-05	0.000244223	0.00217497	0.000239775	6.48e-05	0.000114788	0.000138108
Haugesund	0.00120649	0.000546055	0.000458558	0.000813527	0.000400951	0.000367887	0.000744653	0.000504627	0.00062137	0.000793298	0.000698213	0.000920028	0.000802765	0.000479713	0.000435689	0.000509004	0.000522493	0.00051529	0.000534908	0.000522391	0.000653706	0.000819422	0.000701178	0.00114272	0.000632104	0.00290065	0.000310633	0.00095205	0.000632652	0.000705031	0.000973108	0.000853074	0.00128981	0.000744504	0.000502953	0.000874067	0.000929209	0.000385535	0.000704745	0.000659912	0.000740182	0.000910237	0.000545017	0.000685359	0.000453991	0.000515079	0.000495061	0.000456316	0.000425309
Havana	0.000191691	0.000371703	0.00034476	0.000297585	0.000431723	0.000404483	0.00019582	0.00067443	0.000924937	0.000207274	0.000292186	0.000256131	0.000303915	0.000243727	0.000302947	0.000276296	0.000455328	0.000349982	0.000366371	0.000265907	0.000717501	0.000255073	0.000235116	0.000521967	0.000571768	0.000346292	0.000261445	0.000254781	0.00054923	0.000454386	0.000393648	0.000559669	0.000431117	0.000269386	0.000373245	0.000452967	0.000388599	0.00032951	0.000279789	0.000331254	0.000576152	0.000133774	0.000365755	0.000223979	0.000391479	0.000328494	0.000257518	0.000308893	0.000326352
Hazira	0.000359062	0.00037842	0.000696159	0.000476312	0.000370312	0.00111614	0.00105375	0.000469853	0.000863123	0.000374777	0.000532529	0.000673817	0.000488192	0.00145428	0.00071797	0.000293268	0.000420521	0.00114724	0.000442329	0.000455297	0.00104742	0.000428382	0.000572273	0.000486015	0.00056032	0.000825194	0.000346453	0.000847077	0.000536341	0.000612151	0.00030076	0.000432734	0.000456059	0.000617973	0.000395605	0.000430256	0.000333897	0.00060985	0.000440332	0.000822372	0.000552716	0.000291131	0.00067747	0.000459399	0.000771415	0.00116395	0.000461734	0.000319027	0.000599945
Helsingborg	0.000180101	0.000723624	0.000898187	0.00163392	0.00144277	0.000523528	0.000823156	0.000839465	0.000385143	0.000857113	0.000511254	0.000810655	0.000498007	0.000964064	0.000636376	0.000570787	0.00113655	0.00170528	0.000553056	0.000595792	0.000680021	0.000823956	0.000606497	0.000774719	0.000722211	0.000300851	0.000855429	0.000563713	0.000938293	0.000623097	0.000734441	0.000928594	0.000782705	0.000652003	0.00121999	0.00066741	0.000492367	0.000611454	0.00112357	0.000916356	0.000782067	0.000983452	0.000562115	0.000660831	0.000680491	0.000956056	0.000448919	0.000891225	0.000423196
Helsinki	0.0001774	0.000846639	0.000345439	0.000274551	0.000717768	0.000569306	0.000541497	0.00047243	0.00055717	0.00121734	0.00060284	0.000800141	0.000619846	0.000625456	0.000268541	0.000508162	0.000402418	0.000277678	0.000431721	0.000381966	0.000407792	0.000475589	0.000648319	0.00110822	0.0009952	0.00121918	0.000296197	0.000267072	0.000662407	0.000449378	0.000755427	0.000366268	0.000374997	0.000524507	0.00028582	0.000929389	0.000511167	0.000239294	0.000420092	0.000430559	0.000854716	0.000474245	0.000543249	0.00068918	0.000674425	0.000647369	0.000834274	0.000842643	0.000598156
Hibikinada	1.77e-05	0.000328457	0.000265051	0.000351737	0.000348938	0.000510137	0.00030024	0.00226791	0.000285465	0.000183232	0.000457209	0.000158083	0.000550177	0.000446145	0.000312449	0.00031117	0.000438075	0.00123591	0.000264879	0.000325696	0.000213378	0.00103445	0.000222607	0.000306567	0.000429394	0.000200242	0.00021357	0.000318452	0.00048176	0.000255864	0.000248149	0.000387106	0.000211228	0.00038093	0.000911497	0.000356449	0.000442289	0.00113512	0.000529488	0.00052888	0.000608226	0.000382813	0.000582875	0.000606086	0.000567005	0.000585973	0.000325212	0.000697189	0.000365819
Hiroshima	0.000355183	0.00131614	0.00181984	0.00193473	0.00196231	0.00134564	0.00405721	0.00210071	0.00170403	0.00143871	0.00197693	0.00192432	0.00190857	0.00133195	0.00356034	0.00211819	0.00163193	0.00265149	0.00224323	0.00273272	0.00222019	0.00194675	0.00314909	0.00144401	0.00169094	0.00267847	0.0014175	0.00185246	0.00131154	0.00159093	0.00271981	0.00176255	0.0017099	0.00270501	0.00166325	0.00203648	0.00180033	0.00224649	0.00204798	0.00176337	0.0017358	0.00263525	0.00136518	0.0013202	0.00213366	0.0028181	0.00262983	0.00182715	0.00195935
Hitachi	0	0.000212221	0.000373629	0.000105087	0.000351745	0.00027646	0.000179375	0.000165854	0.000233862	0.00020997	0.000238285	0.000164916	0.000280286	0.00019823	0.000120879	0.000412271	0.0003751	0.000136259	0.000174176	0.000126156	0.000199026	0.00015461	0.000502765	0.00038775	0.00024676	0.00010575	0.000260465	0.000291864	0.000434148	0.000227624	0.000216805	0.00017608	0.000367269	0.000198537	0.000131793	0.00046672	0.000194988	0.000314852	0.00229068	0.000270963	9.87e-05	0.000100348	0.000304838	8.58e-05	0.000264306	0.000319113	0.000171715	0.000137479	0.000356269
Hitachinaka	5e-05	0.000588976	0.000515395	0.000471462	0.000999751	0.000684852	0.00036956	0.000586367	0.000216757	0.000393954	0.00107099	0.000425741	0.000537041	0.000496662	0.000606441	0.000538466	0.000227464	0.000458995	0.000665862	0.000576505	0.000491404	0.000282819	0.000411618	0.000425385	0.000729893	0.000256433	0.000489434	0.000946349	0.000472399	0.000732739	0.00123316	0.000492481	0.000436908	0.000715425	0.000342992	0.00041079	0.0010234	0.000707747	0.000540397	0.000301354	0.00167251	0.00045739	0.000549359	0.000738961	0.000901244	0.000572066	0.000473256	0.000410684	0.000180617
Ho Chi Minh City	0.00514642	0.00348217	0.00224182	0.00334199	0.00352306	0.00389087	0.00331473	0.00242226	0.00294682	0.00466162	0.00273469	0.00298147	0.00362802	0.00411266	0.00330438	0.00306546	0.003403	0.00278293	0.00231123	0.00378198	0.00256188	0.00240667	0.0027692	0.00256183	0.00363486	0.00346887	0.0057223	0.00266992	0.00260099	0.00229742	0.00347471	0.00339073	0.00361479	0.00272041	0.00274895	0.00312197	0.00315629	0.00230642	0.00377925	0.00231177	0.00305821	0.00430261	0.00214982	0.0037394	0.0025308	0.00238002	0.0033997	0.00250399	0.00329269
Hodeidah	0	4.83e-06	3.35e-06	9.08e-06	6.43e-06	1.73e-05	2.2e-06	1.02e-05	4.76e-06	3.22e-06	8.07e-06	1.71e-05	5.4e-05	2.64e-06	5.25e-06	3.31e-06	2.48e-06	9.81e-06	5.98e-07	8.79e-06	2.51e-05	1.27e-05	2.22e-06	1.2e-06	0.000128746	4.98e-06	4.75e-06	8.33e-05	2.36e-06	7.71e-06	5.12e-06	1.66e-05	7.81e-06	1.75e-05	5.73e-06	1.43e-05	1.2e-05	2.13e-05	1.99e-05	7.7e-06	9.95e-06	1.45e-05	1.23e-06	5.79e-06	9.97e-06	3.57e-06	6.43e-06	1.9e-05	1.88e-06
Hogset	1.16e-05	0.000233778	0.00013622	0.000136163	0.000274668	0.000173938	0.000187344	0.00042017	0.000218359	0.000242413	0.000136256	0.00013079	8.99e-05	0.000173106	0.00012361	0.000170693	0.000236772	0.00032937	0.000229647	0.000135416	7.02e-05	0.000195654	0.000174929	0.00028064	0.000224969	0.000174326	0.000477923	0.000282897	0.000321978	0.000203438	6.74e-05	0.00013921	0.000178683	0.000172699	0.000188185	0.000144693	0.000168585	0.000353439	0.000128657	0.000110372	0.000140468	0.00010449	0.000151224	0.00020297	0.000331295	0.000181363	0.000193437	9.36e-05	0.000148697
Holmsund	0	9.34e-06	1.12e-05	3.21e-05	1.59e-05	8.76e-06	1.66e-05	2.8e-05	5.49e-05	0.000133062	1.84e-05	1.36e-05	2.66e-05	2.23e-05	1.78e-05	1.59e-05	4.17e-05	6.54e-05	2.46e-05	1.17e-05	0.000131409	4.58e-05	5.23e-05	1.52e-05	3.31e-05	8.11e-06	1.4e-05	4.16e-05	3.29e-05	4.89e-05	2.91e-05	3.55e-05	0.000113184	1.69e-05	1.07e-05	3.85e-05	2.06e-05	2.93e-05	1.23e-05	2.61e-05	5.98e-05	1.4e-05	2.17e-05	1.11e-05	2.36e-05	9.03e-05	0.00015367	6.05e-06	5.02e-06
Hong Kong	0.0271855	0.0262631	0.0288235	0.0261461	0.0301157	0.0285287	0.0288249	0.0249842	0.0271729	0.0286346	0.0270793	0.0231085	0.0291802	0.0242037	0.0292332	0.0279066	0.0316922	0.0244773	0.0253809	0.0257565	0.0268143	0.0246816	0.0262744	0.0286538	0.0307342	0.0302021	0.0266242	0.0275329	0.026275	0.0252176	0.0255513	0.0309302	0.0308855	0.0287069	0.0285329	0.0289373	0.0293883	0.0239448	0.0255808	0.0305823	0.0275979	0.0225805	0.0260835	0.0220947	0.0281261	0.0299105	0.0264257	0.0230206	0.0275172
Honiara	0.00653038	0.00128942	0.00110636	0.00205567	0.00100153	0.000843673	0.00114819	0.00147918	0.00152193	0.00118149	0.00101936	0.00120467	0.00141928	0.00122248	0.00101667	0.0011472	0.00117251	0.00122724	0.00152975	0.00138374	0.000818424	0.000958873	0.000818981	0.000787602	0.000937875	0.00223669	0.00199147	0.00172371	0.00131075	0.00112358	0.00126826	0.00165603	0.000846202	0.00118284	0.00113858	0.000610561	0.00141875	0.00115498	0.000894615	0.000826789	0.00104563	0.000940584	0.00159096	0.00102215	0.00113866	0.00123204	0.00127132	0.0012257	0.00148308
Honolulu	0.000135858	0.000358064	0.000620532	0.000235727	0.000626704	0.000291418	0.000147085	0.000409804	0.000315112	0.000233964	0.000404816	0.00143963	0.00032053	0.000632469	0.000313675	0.000579404	0.000479252	0.000265449	0.00030587	0.000383962	0.000336009	0.000320906	0.000314913	0.000497117	0.00050623	0.00036714	0.000270823	0.00233139	0.00027779	0.000189345	0.000418429	0.000265909	0.000395429	0.000173906	0.000273495	0.000390109	0.000593325	0.000422011	0.000238849	0.000718374	0.00034429	0.000742925	0.000259444	0.000523295	0.00044457	0.000472786	0.000303415	0.000273169	0.000336106
Hososhima	0.000136284	0.00116085	0.00117472	0.00134943	0.00120711	0.00150699	0.000873446	0.000506015	0.00139	0.00106659	0.000901619	0.00110897	0.000699823	0.000773	0.00107559	0.00135	0.000979143	0.00135595	0.000756856	0.00109312	0.00128398	0.000860473	0.00122854	0.00117297	0.000680992	0.00157327	0.00102408	0.00107142	0.0011147	0.00164874	0.000682821	0.00205586	0.00175546	0.000992517	0.00165252	0.00155184	0.0011411	0.000995567	0.000767005	0.00172251	0.0010284	0.000927496	0.00084678	0.00113529	0.00208803	0.00155002	0.00294258	0.000822491	0.00116269
Houston	0.0163543	0.0127052	0.0165082	0.0149293	0.0125285	0.0114524	0.0152552	0.0129909	0.0117777	0.0136374	0.014349	0.0141373	0.0117377	0.0118378	0.0156635	0.0155873	0.0119483	0.0138478	0.0131254	0.0143047	0.0110136	0.0162523	0.0143549	0.0167283	0.0141352	0.0112985	0.0119415	0.0128016	0.0108616	0.0108326	0.0125361	0.0129392	0.0135223	0.0143671	0.0147698	0.0184866	0.0135866	0.0155057	0.0158275	0.0134154	0.0120283	0.0110834	0.0136661	0.0122971	0.0127081	0.0131961	0.0127419	0.014579	0.0146702
Hudiksvall	0	5.12e-05	8.56e-06	1.02e-05	1.66e-05	3.15e-05	1.64e-05	2.66e-05	4.38e-05	4.24e-05	1.66e-05	3.95e-05	3.76e-05	1.83e-05	2.96e-06	6.95e-06	2.17e-05	1.87e-05	3e-05	7.37e-05	3.38e-05	3.15e-05	1.56e-05	2.04e-05	6.87e-05	1.95e-05	1.58e-05	2.14e-05	1.56e-05	1.9e-05	1.8e-05	6.24e-06	1.49e-05	2.97e-05	6.84e-06	3.94e-05	1.33e-05	4.05e-05	3.43e-05	1.74e-05	6.04e-05	4.5e-05	4.33e-05	4.5e-05	2.61e-05	2.05e-05	5.97e-05	1.48e-05	1.4e-05
Huelva	0	4.96e-05	2.27e-05	1.31e-05	9.1e-06	2.28e-05	1.24e-05	1.75e-05	5.29e-05	1.47e-05	1.97e-05	2.04e-05	9.73e-05	3.22e-05	2.01e-05	2.15e-05	3.3e-05	6.5e-06	5.56e-05	1.46e-05	1.57e-05	3.12e-05	4.65e-06	3.13e-05	3.46e-05	2.71e-05	1.89e-05	7.46e-05	1.53e-05	4.25e-05	2.93e-05	1.07e-05	1.08e-05	9.89e-05	3.81e-05	3.75e-05	2.59e-05	4.15e-05	2.46e-05	4.97e-05	9.16e-05	1.39e-05	1.25e-05	1.93e-05	0.000115958	1.99e-05	2.22e-05	1.98e-05	2.7e-05
Huizhou	3.66e-07	3.65e-05	0.000123964	0.000168753	5.56e-05	0.000150641	0.000118101	9.31e-05	6.13e-05	9.65e-05	8.15e-05	9.82e-05	0.000154398	7.52e-05	0.000162952	8.24e-05	0.000181862	7.62e-05	3.44e-05	0.000154532	9.5e-05	9.58e-05	6.29e-05	0.000100127	0.000145783	0.000153577	0.000170077	6.65e-05	9.6e-05	6.53e-05	0.000518649	0.000105167	0.000123394	0.000105928	0.000119306	3.94e-05	7.65e-05	9.07e-05	0.00158665	5.85e-05	9.71e-05	0.000269038	8.79e-05	0.000119367	0.000152044	8.94e-05	0.000837434	9e-05	0.00010042
Hull	0.00823549	0.00494365	0.00217965	0.00175336	0.00238342	0.00170949	0.00204855	0.00170477	0.00172147	0.0017401	0.00162371	0.00251776	0.00459144	0.0019064	0.00243253	0.00133885	0.00216607	0.00275249	0.00270489	0.00144761	0.00127523	0.00197405	0.0018471	0.00238331	0.00207947	0.00236489	0.00237832	0.00200746	0.00245796	0.00165799	0.00145095	0.00171458	0.0023615	0.00172452	0.00160454	0.00217301	0.00164494	0.00162281	0.00154485	0.00234894	0.00183397	0.00208921	0.00219022	0.00175522	0.0028767	0.00213717	0.00204398	0.00184381	0.00188518
Humen	1.95e-06	1.58e-05	1.01e-05	1.36e-05	3.41e-06	4.83e-05	1.35e-05	3.32e-05	2.44e-05	5.82e-06	3.5e-05	1.18e-05	7.03e-06	2.14e-05	1.29e-05	1.97e-05	1.39e-05	1.18e-05	6.97e-05	7.55e-06	2.16e-05	2.33e-05	8.71e-06	1.56e-05	6.57e-06	7.75e-06	3.74e-06	1.07e-05	1.15e-05	9.86e-06	3.75e-05	5.59e-06	2.48e-05	2.44e-05	5.56e-06	4.31e-05	3.39e-05	3.75e-05	1.68e-05	6.39e-06	1.25e-05	1.98e-05	4.39e-05	4.48e-05	6.41e-06	6.94e-06	9.12e-05	3.36e-05	2.96e-05
Husnes	2.25e-05	0.000152001	0.000583362	0.000322462	0.0002686	0.000143854	0.000310595	0.000248576	0.000326137	0.000249491	0.000296937	0.000394658	0.000313387	0.000231151	0.000676756	0.000146483	0.000253224	0.000135175	0.000100179	0.000197486	0.0002037	0.000163907	0.000143474	0.000804715	0.000238022	0.000176398	0.000232931	0.000907433	0.000205433	0.000183667	0.000346911	0.000228455	0.000319107	0.000824821	0.000236648	0.000258354	0.00057859	0.000154711	0.000115024	0.000123857	0.000335122	0.000285612	0.000315168	0.000187154	0.00027018	0.000238842	0.000725668	0.000626017	0.00042645
Husoy	0	7.51e-05	0.000231026	8.83e-05	4.64e-05	7.87e-05	0.000108584	5.44e-05	7.25e-05	7.15e-05	0.000119875	0.000131719	3.67e-05	6.16e-05	0.000109216	6.71e-05	6.28e-05	2.76e-05	5.18e-05	8.18e-05	0.000122428	9.25e-05	0.000123069	6.82e-05	6.04e-05	0.000134085	4.62e-05	7.29e-05	2.04e-05	4.82e-05	0.000159573	5.4e-05	0.00012739	9.2e-05	5.85e-05	6.85e-05	0.000238144	3.85e-05	3.84e-05	3.99e-05	0.000174226	4.13e-05	5.19e-05	8.13e-05	1.72e-05	8.58e-05	8.34e-05	4.45e-05	6.42e-05
Ilichevsk	5.87e-05	0.000223082	0.000830204	0.000335	0.000221471	0.000386827	0.000588655	0.000217315	0.000298329	0.000390001	0.000331316	0.000480089	0.000211521	0.000234501	0.000411529	0.000189364	0.000381493	0.000357132	0.000378392	0.000538066	0.000389459	0.00275631	0.000259638	0.000263765	0.000596766	0.000283059	0.000404371	0.000255275	0.000229262	0.000369514	0.000406876	0.000332837	0.000714517	0.000286096	0.000723074	0.000252361	0.000491551	0.000606346	0.000175849	0.000256076	0.000381359	0.000212118	0.000152829	0.00039284	0.000231822	0.000115741	0.000320803	0.00054281	0.000385336
Iligan	0	4.91e-05	2.17e-05	1.83e-05	5.57e-05	9.44e-05	1.89e-05	3.3e-05	1.02e-05	2.8e-05	2.88e-05	1.4e-05	2.8e-05	1.82e-05	6.31e-05	2.34e-05	6.72e-05	1.84e-05	2.35e-05	7.17e-06	1.78e-05	3.45e-05	5.17e-05	1.09e-05	8.44e-05	0.00011278	2.56e-05	9.84e-06	5.93e-06	1.32e-05	3.82e-05	4.88e-05	2.28e-05	1.31e-05	2.11e-05	2.06e-05	5.24e-05	4.67e-05	1.75e-05	1.78e-05	2.87e-05	1.85e-05	0.000183118	1.04e-05	7.92e-05	2.59e-05	2.16e-05	6.05e-05	1.16e-05
Ilo	0	3.28e-07	1.74e-06	2.73e-06	2.23e-06	5.02e-06	3.54e-06	1.02e-05	4.45e-06	6.08e-06	3.42e-06	3.21e-06	2.45e-06	9.83e-07	5.41e-06	1e-05	3.47e-07	3.81e-06	3.3e-06	1.39e-06	3.87e-06	1.05e-05	1.21e-06	1.11e-06	1.87e-05	9.45e-06	7.54e-06	2.74e-06	4.28e-06	1.21e-06	3.37e-06	2.17e-06	1.22e-06	0	1.06e-06	4.37e-07	4.13e-06	2.19e-06	8.4e-07	5.42e-06	1.42e-05	9.12e-06	8.14e-07	1.74e-05	2.71e-06	8.07e-06	5.31e-06	8.76e-06	5.7e-06
Iloilo	9.27e-05	4.38e-05	0.000220075	0.00010294	0.000151708	0.000123373	8.81e-05	0.000123438	8.07e-05	7.89e-05	0.000112988	5.2e-05	5.91e-05	9.17e-05	0.000176885	7.25e-05	0.000149373	0.000162362	6.45e-05	0.000117961	7.06e-05	6.27e-05	7.73e-05	0.000142168	0.000207209	0.000121213	6.81e-05	0.000109712	0.000149498	6.66e-05	0.000154546	4.14e-05	6.95e-05	9.1e-05	6.49e-05	0.00025104	8.53e-05	4.5e-05	9.33e-05	9.88e-05	0.000127751	0.000105777	4.99e-05	0.000126391	0.000113571	6.35e-05	0.000238073	0.000120195	9.92e-05
Imabari	0	4.74e-06	2.92e-06	9.44e-06	4.85e-06	4.16e-06	2.4e-06	4.08e-06	1.85e-06	2.73e-06	1.58e-05	3.92e-05	3.34e-06	5.25e-06	1.74e-05	1.64e-06	1.06e-05	3.33e-05	5.62e-06	5.63e-06	4.6e-06	8.12e-06	3.11e-06	2.81e-06	1.42e-05	4.2e-06	6.79e-06	1.12e-06	2.84e-06	3.37e-06	1.45e-06	1.83e-06	2.02e-06	6.77e-06	2.55e-06	1.26e-05	3.82e-06	1.57e-05	4.89e-06	1.46e-05	1.89e-06	4.93e-06	4.52e-06	4.77e-06	1.3e-06	5.99e-06	5.36e-06	2.49e-06	4.38e-06
Imari	5.72e-06	0.000236462	0.000135351	0.000114432	0.000107016	0.000125931	7.84e-05	7.62e-05	0.000172693	0.00016552	8.11e-05	7.72e-05	0.000130513	0.000135899	0.000128424	0.000270558	0.000172375	0.000100763	0.000135616	6.58e-05	7.38e-05	0.000154441	6.19e-05	0.000183189	0.000137316	7.61e-05	0.000152261	0.000102717	0.000137211	0.000181677	0.000122383	6.1e-05	0.000126229	0.00018644	0.000181906	0.000148837	0.000105327	0.000111144	0.000251055	0.0001393	0.00019546	0.000165238	0.00051874	0.00215952	5.78e-05	0.000138354	0.000239839	7.9e-05	0.000325186
Imbituba	2e-06	0.000155274	5.08e-05	0.000161978	7.63e-05	5.17e-05	0.000125779	8.52e-05	0.00012916	9.93e-05	6.61e-05	0.000178423	8.85e-05	0.000109593	9e-05	4.86e-05	3.54e-05	0.00012775	0.000138192	0.000144105	5.1e-05	6.29e-05	7.26e-05	0.000105318	0.000106562	0.000106982	2.27e-05	9.01e-05	6.31e-05	0.000161347	0.00014316	0.000172573	0.000240585	7.77e-05	5.35e-05	0.00019394	0.000215993	4.27e-05	0.00211413	4.29e-05	9.57e-05	7.61e-05	0.00011205	6.23e-05	6.29e-05	0.000148019	0.000339022	7.21e-05	0.000174176
Immingham	0.00461219	0.00228547	0.00253248	0.00165032	0.00167326	0.00200866	0.00222615	0.00191245	0.00205976	0.00264013	0.00155604	0.00151561	0.00162854	0.00166235	0.00168237	0.00265811	0.00224108	0.00151221	0.00281146	0.00206314	0.00182603	0.00306979	0.00178375	0.00178906	0.00179761	0.00190489	0.00166799	0.00149244	0.00225082	0.00220252	0.00135883	0.00148521	0.00106366	0.00114513	0.00135044	0.00179714	0.0025791	0.00176427	0.0017958	0.0022921	0.00124661	0.00298107	0.00294164	0.00264465	0.00233312	0.00227243	0.00176235	0.00175652	0.00182738
Inchon	0.00183502	0.005719	0.0034678	0.00465942	0.0051925	0.00503065	0.00331608	0.00491929	0.00368659	0.00325414	0.00508476	0.00454622	0.00470783	0.00410835	0.00417469	0.00509411	0.00454686	0.00364649	0.00377114	0.00467683	0.00329432	0.00356812	0.00412629	0.00365768	0.00510932	0.00425494	0.00376119	0.00593311	0.00338277	0.00494277	0.0047012	0.00444359	0.00432882	0.00549964	0.00526124	0.00470052	0.00448822	0.00444862	0.00420268	0.00405391	0.0046886	0.00456664	0.0053783	0.00331296	0.00476122	0.00450944	0.00239889	0.00430365	0.00435091
Inverness	0	6.13e-07	3.37e-06	7.47e-07	8.27e-07	1.01e-06	1.97e-06	2.28e-06	3.36e-06	1.55e-06	2.01e-06	3.66e-06	9.11e-07	0	4.38e-07	2.64e-06	8.67e-07	3.1e-06	2.22e-06	1.02e-06	3.34e-07	1.33e-05	9.26e-07	8.25e-07	2.49e-06	6.61e-07	8.74e-06	3.95e-07	1.34e-06	1.74e-06	1.12e-06	1.54e-06	4.31e-07	2.25e-06	3.98e-06	1.29e-06	1.96e-06	2.84e-07	1.84e-06	4.09e-06	3.27e-06	0	2.57e-06	2.07e-05	6.76e-08	6.52e-07	3.8e-06	1.33e-05	1.53e-07
Ipswich	6.08e-07	2.99e-06	6.17e-05	2.4e-05	8.19e-06	1.26e-05	7.98e-06	1.06e-05	2.6e-05	1.95e-05	2.64e-05	4.95e-05	3.94e-05	1.09e-05	9.01e-05	5.96e-05	3.22e-05	3.09e-06	8.52e-06	1.77e-05	0.000164157	6.81e-06	1.3e-05	1.99e-05	3.36e-05	6.19e-05	1.83e-05	6.26e-05	2.12e-05	9.79e-05	5.68e-05	2.21e-05	2.78e-05	1.09e-05	2.09e-05	5.97e-06	6.03e-05	2.25e-05	1.52e-05	7.61e-06	1.46e-05	1.02e-05	7.08e-06	1.95e-05	1.19e-05	6.34e-05	2.69e-05	3.51e-05	9.83e-06
Iquique	0.000760319	0.00085484	0.000808314	0.00100341	0.00154783	0.00165778	0.000930235	0.00262997	0.000855425	0.00096726	0.00114074	0.00117871	0.00134868	0.00127545	0.000974125	0.000939962	0.00113598	0.00132857	0.00141838	0.00108124	0.00114077	0.000678482	0.000858936	0.00125727	0.00141547	0.000664017	0.00165613	0.00208114	0.000820898	0.000747375	0.000720196	0.000787125	0.000837487	0.00106463	0.00163793	0.00183	0.00147475	0.000859277	0.0015284	0.00117518	0.000824123	0.00228526	0.0011569	0.000823244	0.00112748	0.00108165	0.00112468	0.00126728	0.000769244
Iquitos	0	5.24e-06	1.43e-06	1.95e-06	9.15e-06	6.56e-06	3.03e-06	5.63e-06	4.78e-06	1.21e-06	1.57e-05	2.11e-06	5.76e-06	8.43e-06	2.73e-06	5.66e-06	7.86e-06	4.23e-06	4.29e-06	5.12e-06	4.64e-06	7.44e-06	1.7e-06	6.7e-06	9.35e-06	9.97e-06	1.11e-05	6.04e-06	3.13e-06	3.72e-06	5.82e-06	5.45e-06	3.29e-06	6.4e-06	2.67e-06	2.29e-06	1.23e-05	6.19e-06	2.02e-06	7.07e-06	1.57e-05	7.67e-06	1.89e-05	1.22e-05	5.09e-07	4.41e-06	3.35e-06	1.49e-05	1.77e-06
Iraklion	0	1.36e-05	6.5e-06	2.24e-06	5.53e-06	5.34e-06	1.2e-06	4.43e-06	3.93e-06	2.91e-05	5.4e-06	1.18e-05	3.1e-06	2.02e-06	3.18e-06	8.19e-06	1.11e-05	9.72e-06	2.32e-06	1.86e-06	2e-06	0.000144806	1.03e-05	5.49e-06	3.94e-06	7.22e-06	3.06e-06	4.57e-06	3.21e-06	5.93e-06	5.47e-06	4.63e-05	2.03e-06	1.93e-05	2.03e-06	6.97e-07	1.09e-05	4.62e-06	1.87e-06	4.13e-06	1.56e-06	2.67e-06	1.02e-05	5.51e-06	3.22e-06	3.79e-06	8.07e-06	1.06e-06	4.93e-07
Irian Bagian Utara	0	5.41e-05	0.000126905	5.8e-05	0.000139393	0.000185088	0.000157739	3.65e-05	0.00022942	0.000113738	0.000136428	0.000141463	0.00014715	5.81e-05	6.48e-05	6.23e-05	6.12e-05	6.23e-05	7.32e-05	3.9e-05	0.000138207	0.000155235	5.92e-05	0.000104965	0.000100702	8.02e-05	6.52e-05	7.89e-05	7.89e-05	3.8e-05	0.000108744	4.66e-05	0.000101486	6.26e-05	8.86e-05	0.000268084	0.000250685	6.4e-05	6.03e-05	7.84e-05	3.14e-05	0.000321161	0.000130105	7.49e-05	0.000110301	0.000134623	0.000347803	0.000104066	0.000122454
Isafjordur	0	2.41e-05	1.53e-05	1.36e-05	8.7e-06	2.03e-05	4.26e-05	2.36e-05	9.05e-06	1.92e-05	3.39e-05	5.26e-05	5.13e-05	1.66e-05	3.55e-05	9.2e-05	3.03e-05	4.12e-05	1.4e-05	1.36e-05	1.23e-05	2.28e-05	2.69e-05	2.42e-05	2.19e-05	2.17e-05	1.96e-05	9.87e-06	9.37e-06	1.19e-05	1.76e-05	7.3e-05	1.32e-05	3.35e-05	4.71e-06	2.28e-05	1.21e-05	5.06e-05	2.04e-05	3.1e-05	4.22e-05	2.86e-05	6.71e-06	4.11e-05	1.25e-05	3.28e-05	0.000152974	4.92e-05	1.38e-05
Ishikari	7.02e-06	0.000177522	0.000189198	0.000203804	0.000225626	0.000318004	0.000243029	0.000154558	0.000144828	0.000207065	0.000136046	0.000545881	0.000233859	0.000183327	0.000608594	0.000358075	0.000356328	0.000329783	0.000259163	0.000274155	6.55e-05	0.000445928	0.000563472	0.000261431	0.000201904	0.000145788	0.000262987	0.000705999	0.00030159	0.000223884	0.000326621	0.000257861	0.000323327	0.000197692	0.000355272	0.000500601	0.000328168	0.000242547	0.000285774	0.000463615	0.000380124	0.000622817	0.000278522	0.000222892	0.000207363	0.000390346	0.000445166	0.000188217	0.00033696
Iskenderun	2.42e-05	0.00231063	0.00022617	0.000443634	0.000223348	0.000373527	0.000600422	0.000485149	0.00028668	0.000411034	0.000419739	0.000268088	0.000326017	0.000454125	0.000188817	0.00011032	0.000108078	0.000302015	0.000900746	0.000628211	0.000376385	0.00021587	0.000273543	0.000347637	0.000347731	0.000691554	0.000200474	0.000418364	0.00020404	0.000147537	0.000288681	0.000253137	0.000217397	0.000592116	0.000303629	0.000214946	0.000186413	0.000133598	0.000371206	0.000303177	0.000240413	0.000182748	0.000174088	0.000427789	0.000193084	0.000117105	0.000167943	0.000190207	0.000273648
Istanbul	0.0184881	0.00687369	0.00722157	0.00680736	0.00644481	0.00753116	0.00663709	0.00653658	0.00907992	0.00447177	0.00555898	0.00904829	0.00585276	0.0047782	0.00696842	0.00657181	0.00581445	0.00676384	0.00482551	0.00662988	0.00515517	0.00669494	0.00554769	0.00593605	0.0065657	0.00709934	0.00790319	0.00773157	0.00710554	0.00537098	0.00617949	0.0051892	0.0074479	0.00614679	0.00786755	0.00670535	0.0050191	0.00584274	0.00585987	0.00559609	0.0072847	0.00711195	0.00668954	0.00528017	0.00673942	0.00623592	0.00607824	0.00606194	0.0062698
Itaguai	0.000508282	0.000637172	0.000490271	0.00026274	0.000455824	0.000582789	0.000309298	0.000636859	0.000743069	0.000327774	0.000504448	0.00247418	0.000435397	0.00028934	0.000241144	0.000556682	0.000193227	0.000442065	0.00044065	0.000469142	0.000679144	0.000196652	0.000487261	0.000158953	0.000173648	0.000191789	0.000553747	0.000417772	0.000455349	0.000403528	0.000178659	0.000971425	0.000260792	0.000698426	0.000334586	0.000393822	0.000197748	0.000355896	0.000269837	0.000293675	0.000367579	0.000710146	0.000321601	0.000488775	0.000305398	0.000451896	0.000359206	0.000277358	0.000289545
Itajai	0.000238308	0.000785665	0.00105025	0.000319555	0.000980956	0.000921654	0.000609266	0.000900442	0.000518051	0.000594961	0.000733938	0.000549772	0.000654024	0.000697968	0.000777386	0.000655544	0.000329271	0.000366864	0.0015201	0.00051899	0.000790627	0.000587048	0.000408391	0.000861333	0.000901048	0.000796145	0.00152583	0.000562077	0.0010293	0.00107293	0.000685966	0.000571587	0.000933479	0.00044802	0.00049664	0.000953539	0.000375137	0.000740371	0.00252385	0.000476844	0.000733744	0.000427711	0.000682779	0.000659834	0.00061599	0.000714175	0.000505334	0.001208	0.000582155
Itapoa	0.000943979	0.00100865	0.00163749	0.000722778	0.00108417	0.000720498	0.00078625	0.000896529	0.00053314	0.00353816	0.000636999	0.000955502	0.000745947	0.00210792	0.000855657	0.00119753	0.00115254	0.00245076	0.000748653	0.000639037	0.000648844	0.000766959	0.00116617	0.00189207	0.00139404	0.00110827	0.00100014	0.00171461	0.00121001	0.00167851	0.00166692	0.000808707	0.000747845	0.0011284	0.00113306	0.000922237	0.00149782	0.0017929	0.00104614	0.000855126	0.000884546	0.000839623	0.0015952	0.000812724	0.00213922	0.00349657	0.00111997	0.000742554	0.00160365
Itaqui	0	9.54e-06	4.92e-06	5.92e-06	1.16e-05	1.97e-06	6.17e-06	1.69e-05	2.12e-05	9.28e-06	5.32e-06	5.02e-06	1.48e-05	4.81e-06	8.26e-06	1.8e-05	5.85e-06	3.03e-05	3.5e-06	3.23e-06	5.54e-06	4.07e-06	2.72e-05	9.26e-06	2.73e-06	1.53e-05	2.64e-06	1.26e-06	1.13e-05	7.16e-06	6.53e-06	1.17e-05	2.94e-05	3.08e-06	2.12e-06	1.65e-05	1.65e-06	2.96e-06	9.67e-06	6.11e-06	2e-05	5.33e-06	1e-05	2.66e-06	1.32e-06	1.67e-06	1.76e-06	3.48e-06	5.34e-06
Iwakuni	6.31e-05	0.00143312	0.00137743	0.00107849	0.00213859	0.00105696	0.00135445	0.00157084	0.000805311	0.000894645	0.000675463	0.000894441	0.000714926	0.000621196	0.00136153	0.000705763	0.00106243	0.000876625	0.00108469	0.00143615	0.00181366	0.00291303	0.00112027	0.000906563	0.00153139	0.00083004	0.000952782	0.00100692	0.000848002	0.00116887	0.00126125	0.000490703	0.000988997	0.000938777	0.000868741	0.00122934	0.00068598	0.00137612	0.000791273	0.000617847	0.000801015	0.000909228	0.00074127	0.000953335	0.00124878	0.000953353	0.00079465	0.00114644	0.00170402
Izmir	0.00474828	0.00442295	0.00540371	0.00709396	0.0067325	0.00648761	0.00467431	0.00552677	0.00421515	0.00554358	0.00700646	0.00521646	0.00678445	0.00520333	0.00528782	0.00460059	0.00777953	0.00581368	0.00589525	0.00550771	0.00501446	0.00465112	0.00644315	0.00394155	0.00467549	0.00438105	0.00581151	0.00489772	0.00465502	0.00455764	0.00464395	0.00452513	0.00483434	0.00410722	0.00591227	0.0063325	0.00486406	0.00584436	0.00499698	0.00616489	0.00468565	0.00521216	0.00489205	0.00513639	0.00525993	0.00444335	0.00519441	0.00342167	0.00506962
Izmit	6.48e-06	9.2e-06	1.65e-05	2.12e-05	1.73e-05	6.59e-06	1.37e-05	2.44e-05	1.2e-05	1.86e-05	7.75e-06	1.55e-05	7.87e-06	6.89e-06	1.28e-05	1.83e-05	3.85e-06	2.22e-05	4.64e-06	1.22e-05	8.99e-06	5.14e-06	1.21e-05	8.21e-06	1.01e-05	7.75e-05	2.54e-06	1.17e-05	1.45e-05	1.26e-05	3.18e-05	5.11e-07	5.28e-06	4.47e-06	0.000112453	1.09e-05	6.24e-06	8.23e-06	6.28e-05	2.37e-06	2.74e-06	4.89e-06	2.91e-06	1.1e-05	3.88e-06	4.97e-06	1.2e-05	2.65e-06	1.44e-05
Jacksonville	0.004098	0.00326473	0.00532362	0.00272661	0.00309922	0.00322629	0.00247765	0.00313176	0.00463175	0.00219723	0.00400827	0.00391762	0.00333402	0.00401259	0.00158327	0.0028734	0.00359918	0.00445553	0.00268664	0.00290279	0.00312288	0.00279712	0.00249321	0.00280761	0.00317242	0.00319404	0.00247549	0.0025605	0.00522787	0.00489885	0.00182839	0.00500005	0.00470884	0.00394538	0.00265105	0.00319082	0.00386048	0.0030065	0.00400049	0.00383048	0.00375844	0.0027168	0.00320296	0.00440024	0.00348482	0.00367967	0.00523472	0.00310693	0.00277501
Jakarta	0.0322504	0.00529883	0.00592802	0.00585788	0.00762399	0.0070385	0.00615848	0.0060565	0.00479602	0.0068059	0.00473067	0.00536582	0.00451529	0.00646118	0.00644285	0.00674278	0.00518983	0.00927957	0.00652803	0.00594291	0.00477779	0.0050702	0.00461545	0.00514526	0.00505974	0.0058616	0.00524756	0.00452646	0.00534956	0.00560632	0.00532487	0.00615431	0.00574393	0.00653488	0.00503186	0.0056229	0.00645786	0.00586118	0.00612519	0.00684729	0.0052718	0.00633305	0.00744561	0.00634211	0.00561628	0.00585378	0.00618756	0.00692282	0.00534123
Jakobstad	0	2.32e-05	1.84e-05	3.98e-05	1.1e-05	5.25e-05	5.75e-06	4.58e-05	1.45e-05	3.32e-06	8.46e-06	7.34e-05	1.5e-05	9.4e-06	1.44e-05	2.38e-05	5.48e-06	5.35e-06	2.04e-05	5.93e-06	4.24e-06	1.15e-05	1.54e-05	6.9e-06	2.84e-06	5e-06	8.44e-06	6.54e-06	1.38e-05	3.43e-05	1.1e-05	1.12e-05	6.84e-05	6.41e-06	1.28e-05	5.39e-06	3.37e-06	1.23e-05	6.19e-06	1.71e-05	5.18e-06	1.37e-06	2.57e-05	1.27e-05	3.02e-06	1.14e-05	0.000149338	6.53e-06	1.35e-05
Jambi	0	1.75e-05	8.95e-05	3.14e-05	4.72e-05	2.16e-05	3.23e-05	1.31e-05	1.68e-05	1.23e-05	4.35e-05	7.22e-05	2.96e-05	1.23e-05	1.52e-05	4.2e-05	2.62e-05	8.85e-05	7.7e-05	5.79e-05	3.02e-05	9.57e-05	2.36e-05	0.000205856	9.34e-06	3.81e-05	1.64e-05	4.44e-05	2.4e-05	1.53e-05	2.89e-05	3.44e-05	8.66e-06	5.99e-05	1.38e-05	3.39e-05	0.00013682	4.61e-05	5.15e-05	1.57e-05	3.4e-05	3.53e-05	5.09e-05	3.53e-05	1.7e-05	2.47e-05	3.25e-05	4.93e-05	1.72e-05
Jayapura	4.78e-05	0.000265106	8.38e-05	2.36e-05	6.41e-05	0.000113055	0.000175094	7.63e-05	6.96e-05	5.65e-05	6.88e-05	0.000202285	3.63e-05	0.000123192	8.43e-05	0.000107147	9.6e-05	0.000200476	0.000134078	4.73e-05	5.57e-05	9.29e-05	8.31e-05	6.04e-05	6.38e-05	8.72e-05	0.000102614	6.09e-05	0.000137028	0.000122911	0.000101015	4.52e-05	5.48e-05	0.000133506	5.84e-05	0.000122532	0.000128058	8.4e-05	5.8e-05	3.9e-05	6.75e-05	9.83e-05	0.000152728	0.000536502	8.11e-05	5.35e-05	0.000412882	8.58e-05	0.000150957
Jebel Ali	0.0186882	0.0101896	0.00926838	0.00998022	0.00884005	0.00741864	0.00899335	0.0111521	0.0076046	0.00911676	0.00702452	0.00928965	0.00960217	0.00894642	0.00783526	0.00626854	0.00841336	0.00757094	0.00818308	0.00890409	0.0105714	0.00881389	0.0090313	0.010698	0.00887647	0.00843352	0.00954552	0.00955595	0.0121265	0.0133631	0.00935649	0.0100213	0.00991105	0.00856214	0.0086116	0.00843105	0.0113565	0.0093766	0.00885113	0.0105833	0.0117876	0.00738301	0.00904747	0.00832293	0.00882365	0.00894938	0.00948047	0.0122093	0.00970685
Jeddah	0.00297068	0.00503423	0.00585566	0.00534404	0.00518939	0.00434879	0.00779632	0.00812341	0.0047809	0.00619144	0.00487714	0.00380003	0.00581843	0.00534612	0.00445805	0.00617743	0.0047007	0.00548127	0.00455287	0.00793314	0.00560655	0.00534713	0.0058269	0.00845805	0.00616874	0.00618684	0.00649778	0.00572231	0.0042913	0.00603721	0.0059011	0.00499537	0.0053248	0.00492743	0.00634571	0.00535617	0.00632873	0.00549613	0.00538602	0.0055071	0.00710079	0.00783108	0.00493121	0.00819836	0.00465958	0.00675257	0.007272	0.00655158	0.00637347
Jiangyin	0	0	0	0	0	0	0	0	0	0	0	0	0	0	0	0	0	0	0	0	0	0	0	0	0	0	0	0	0	0	0	0	0	0	0	0	0	0	0	0	0	0	0	0	0	0	0	0	0
Jinzhou	2.53e-05	9.04e-05	6.64e-05	0.000101777	0.000223398	4.41e-05	0.000187893	8.45e-05	9.06e-05	0.000124168	0.000151675	0.000114263	0.000175379	8.28e-05	8.91e-05	9.62e-05	0.000138841	0.000105465	7.17e-05	0.000125552	0.00011273	4.26e-05	6.87e-05	0.000131632	0.000246585	5.29e-05	0.000129074	0.000122557	2.69e-05	0.000106439	0.000103633	0.000144597	9.61e-05	0.000242424	0.000234957	0.00020657	0.000195223	0.000118451	0.00211223	0.000123158	9.3e-05	0.000202757	3.88e-05	9.79e-05	0.000540263	0.000152034	0.000132593	0.000139275	7.51e-05
Jubail	0.00062961	0.0015576	0.000967303	0.000795567	0.00103962	0.00133788	0.000840802	0.000848814	0.00152561	0.000857435	0.00124106	0.00271194	0.00122293	0.000856934	0.00140611	0.00147633	0.00111525	0.00102427	0.000947599	0.00165903	0.00372135	0.00142957	0.000773428	0.00125702	0.00117298	0.000819681	0.00109533	0.000814097	0.00309549	0.000883624	0.000854584	0.00120085	0.0020245	0.000849441	0.000630467	0.000628205	0.00149326	0.00132237	0.00096848	0.00275451	0.000845172	0.00187865	0.00194298	0.00103053	0.00089968	0.000908661	0.00104143	0.00197425	0.00113484
Kaliningrad	0.000899956	0.000473577	0.000561095	0.000523711	0.00141265	0.00058376	0.000728519	0.000689402	0.000453458	0.000672187	0.000307712	0.000586577	0.00142231	0.000424197	0.000663082	0.000390767	0.000554467	0.000580633	0.000398927	0.000501878	0.000652533	0.000599532	0.000722292	0.000661671	0.000510529	0.000569265	0.000414924	0.00054396	0.000602088	0.00094032	0.000535677	0.000364897	0.000526753	0.000468193	0.00125777	0.000593947	0.000467816	0.000604738	0.000340861	0.0013001	0.000597442	0.000287062	0.000320058	0.000818728	0.00122602	0.000377568	0.00123953	0.000482957	0.000585728
Kalundborg	0	9.01e-05	0.000285821	0.000130219	0.000122347	5.64e-05	0.000113754	0.000129984	0.000169148	7.23e-05	0.000179105	0.000137325	0.000158813	5.57e-05	0.000150941	5.16e-05	8.06e-05	5.96e-05	4.37e-05	0.000133362	0.000108241	6.1e-05	4.93e-05	4.64e-05	7.28e-05	9.18e-05	0.000126264	7.93e-05	8.98e-05	4.18e-05	0.000168764	0.000126901	7.39e-05	0.000168411	3.25e-05	0.000182881	3.88e-05	8.84e-05	7.7e-05	4.22e-05	0.00046957	9.76e-05	0.000109356	0.000312983	0.000131226	6.65e-05	0.000114321	8.64e-05	8.71e-05
Kanazawa	7.07e-05	0.00108863	0.000722493	0.001199	0.000920491	0.00111532	0.00449467	0.000869651	0.00173791	0.000698375	0.000972395	0.00120127	0.00136692	0.00137693	0.0011974	0.00110068	0.00119497	0.00103992	0.00073715	0.00116091	0.00196528	0.00107424	0.00122888	0.00132203	0.000910862	0.000889859	0.00172745	0.00113408	0.00173832	0.00114427	0.000844951	0.00196769	0.00138466	0.0011548	0.000887692	0.00102534	0.000932782	0.000783019	0.00116859	0.0013521	0.00142264	0.00136295	0.000997793	0.00179609	0.00127751	0.00130693	0.000827729	0.000746912	0.00133227
Kandla	0	1.19e-06	1.79e-05	3.09e-06	3.64e-06	7.53e-06	2e-06	2.05e-06	3.49e-06	5.18e-07	2.75e-06	5.51e-06	2.79e-06	1.95e-06	1.35e-06	4.4e-06	2.25e-06	3.08e-06	2.11e-06	1.96e-06	1.82e-06	2.73e-06	1.05e-06	2.16e-06	1.3e-06	5.9e-06	5.88e-06	1.63e-06	1.82e-06	2.18e-06	1.46e-05	3.65e-06	3.88e-06	1.1e-06	1.25e-06	7.12e-06	8.89e-07	2.47e-06	2.94e-06	2.44e-06	7.11e-06	7.59e-06	3.23e-06	1.23e-06	2.06e-06	1.16e-06	7.7e-06	5.99e-07	5.29e-06
Kangaamiut	0	3.11e-05	8.41e-05	3.6e-05	2.96e-05	2.61e-05	7.78e-05	5.16e-05	2.95e-05	8.76e-05	4.42e-05	4.52e-05	7.37e-05	5.03e-05	6.52e-05	3.06e-05	3.92e-05	4.28e-05	4.14e-05	5.15e-05	9.64e-05	2.53e-05	3.3e-05	4.77e-05	5.72e-05	3.21e-05	0.000135444	0.000117309	2.63e-05	0.00207814	0.000105205	4.74e-05	6.96e-05	0.000120237	0.000112227	4.81e-05	1.73e-05	8.98e-05	6.29e-05	1.89e-05	3.9e-05	8.32e-05	6.62e-05	3.99e-05	4e-05	4.77e-05	9.36e-06	8.66e-05	7.92e-05
Kaohsiung	0.0177263	0.0169347	0.0149921	0.0210548	0.01879	0.0173518	0.0137918	0.0151926	0.0144042	0.0149761	0.0208803	0.017802	0.0167679	0.0206335	0.016608	0.0164523	0.0189884	0.0166781	0.0176885	0.016588	0.0164271	0.0158671	0.019701	0.0164114	0.0166421	0.0176736	0.0158388	0.0145273	0.0161691	0.0207261	0.0169943	0.0148538	0.0156497	0.0144692	0.0141614	0.0185192	0.0135832	0.0194443	0.0147496	0.0196854	0.0169847	0.014756	0.0169758	0.0133889	0.0128965	0.0177462	0.0158399	0.0147678	0.0129177
Karachi	0.00457571	0.0028814	0.00294631	0.0020922	0.00189576	0.00329061	0.00269638	0.00319271	0.00263187	0.00376317	0.00226846	0.00228023	0.00368063	0.00243667	0.00432986	0.00265957	0.00182442	0.00251297	0.00274322	0.00207587	0.00196657	0.00258881	0.00273499	0.00350884	0.00289926	0.00324523	0.00295643	0.00318124	0.00142571	0.00232239	0.00203635	0.00299357	0.00205093	0.00307481	0.0016878	0.00165201	0.00329315	0.00248967	0.00331856	0.00320151	0.00226753	0.00406692	0.00219379	0.00395033	0.00385538	0.00429954	0.0016642	0.00511392	0.0017291
Karlstad	0	1.32e-05	8.33e-06	2.69e-05	3.27e-05	2.11e-05	1.07e-05	2.55e-05	7.26e-05	3.46e-05	4.31e-05	2.72e-05	0.000218261	0.000154494	4.79e-05	5.69e-05	2.31e-05	4.34e-05	4.62e-05	3.53e-05	9.81e-06	1.05e-05	2.39e-05	4.05e-05	3.79e-05	8.06e-05	2.79e-05	2.59e-05	5.14e-05	7.95e-05	2.49e-05	1.83e-05	1.76e-05	5.83e-05	1.47e-05	8.84e-05	9.24e-06	2.88e-05	6.17e-06	8.86e-06	1.2e-05	1.35e-05	3.08e-05	2.38e-05	1.82e-05	4.75e-05	3.57e-06	7.17e-05	2.44e-05
Kashima	0	0.000421496	0.000207445	0.000108343	0.000180231	0.000238267	7.46e-05	0.000376515	0.000172242	0.000165267	0.000216765	0.000120631	0.000127318	0.000207627	0.000131874	0.00012774	0.000261421	0.000263851	0.000131439	0.000122383	0.000279798	0.000106873	5.57e-05	0.000232238	6.1e-05	0.000416129	0.000121556	0.000150508	0.000371691	7.19e-05	9.89e-05	0.000182248	0.000240717	0.000171213	0.000139448	9.32e-05	4.1e-05	0.00034377	7.93e-05	7.73e-05	0.000120692	0.000132112	5.61e-05	9.44e-05	0.000145009	0.000170722	0.000131065	0.0001	0.00026152
Kattupalli	7.16e-05	5.47e-05	4.37e-05	0.000271385	3.93e-05	0.000173258	7.21e-05	0.000217362	7.62e-05	2.97e-05	5.41e-05	5.67e-05	5.67e-05	0.000120091	0.000103728	6.82e-05	4.36e-05	9.12e-05	0.000210398	6.01e-05	7.88e-05	3.6e-05	0.00109764	8.23e-05	7.01e-05	0.000108949	7.45e-05	4.98e-05	8.3e-05	5.52e-05	9.25e-05	9.61e-05	7.77e-05	0.000324579	0.00010559	0.000104965	6.96e-05	0.000135692	9.87e-05	0.000199997	5.31e-05	0.000202175	0.00011103	7.99e-05	5.98e-05	3.63e-05	6.75e-05	0.000102469	0.000205361
Kavieng	0	3.4e-05	3e-05	3.07e-05	4.08e-06	1.84e-05	7.78e-06	3.89e-05	1.52e-05	7.71e-06	3.99e-05	1.19e-05	1.12e-05	4.23e-05	8.78e-05	8.51e-06	2.67e-05	1.81e-05	2.01e-05	7.06e-06	1.81e-05	4.85e-05	6.34e-06	2.56e-05	4.9e-05	2.35e-05	9.81e-06	1.64e-05	2.03e-05	1.14e-05	2.58e-05	1.3e-05	1.21e-05	1.78e-05	7.99e-05	0.000632823	6.95e-06	2.61e-05	1.88e-05	1.55e-05	2.65e-05	2.03e-05	1.16e-05	2.3e-05	3.57e-05	2.33e-05	1.69e-05	2.77e-05	1.56e-05
Kawasaki	0.000320557	0.00335939	0.000839965	0.0012505	0.000701687	0.000734181	0.0013711	0.00108137	0.00190075	0.00109307	0.000748405	0.00138482	0.00135983	0.000499388	0.00129217	0.000544551	0.00278753	0.000804748	0.0013271	0.00306415	0.00260146	0.000912424	0.000747196	0.000843709	0.00210987	0.00118717	0.000729078	0.000629548	0.00116392	0.000826282	0.000773098	0.000994264	0.00121587	0.00108721	0.000898743	0.00214019	0.000730771	0.00222348	0.00106533	0.000838096	0.00077018	0.000787894	0.000821269	0.00159696	0.00133566	0.00073447	0.00214851	0.00046353	0.00152863
Keelung	0.000954583	0.00190478	0.0023634	0.00338176	0.00198415	0.00258652	0.00224725	0.00230132	0.00308875	0.00238395	0.00344966	0.00191946	0.00259574	0.00227316	0.00212326	0.00541902	0.00387565	0.00266448	0.00386008	0.00375561	0.00255289	0.00209811	0.00248357	0.00176156	0.00403243	0.00335471	0.00225173	0.00194004	0.00534743	0.00231123	0.00357725	0.0024563	0.00215692	0.00295897	0.00232188	0.00266334	0.00363712	0.00245225	0.00347738	0.0026801	0.0031148	0.00388169	0.00242487	0.00227167	0.00182303	0.00259992	0.00260997	0.00505014	0.00237491
Kemi	8.07e-05	0.000333739	0.000176825	0.000365928	0.000412632	0.000602234	0.000344587	7.93e-05	0.000155991	0.000193089	0.000345913	0.000534862	0.00025466	0.000266807	0.000265586	0.000468167	0.000174473	0.000539457	0.00018655	0.000211886	0.000271113	0.000199629	0.000240608	0.000142338	0.000285674	0.000303538	0.000242557	0.00035626	0.000336399	0.000326773	0.000168285	0.000307399	0.000328242	0.000342171	0.000108336	0.00016971	0.000324846	0.000213994	0.000218755	0.000118118	0.00029342	0.000445344	0.00029544	0.000199766	0.000184522	0.000111832	0.000380075	0.000558064	0.000310605
Kholmsk	0	1.42e-06	5.79e-07	2.45e-07	8.55e-06	1.03e-05	1.92e-06	1.03e-05	3.5e-06	9.15e-08	4.77e-07	9.47e-07	0	1.76e-06	8.13e-07	3.82e-07	2.08e-06	2.08e-07	7.75e-07	3.92e-07	7.13e-07	9.11e-07	5.21e-06	1.66e-07	8.32e-06	6.41e-07	1.37e-06	4.89e-07	1.88e-06	0	1.82e-06	4.31e-06	7.51e-07	2.05e-06	0	2.57e-06	4.82e-06	2.87e-07	0	6.86e-06	2.83e-07	1.99e-06	4.41e-07	2.05e-06	1.75e-07	6.82e-06	8.22e-07	4.07e-07	1.53e-07
Khor Al Zubair	0	1.14e-05	7.73e-05	3.3e-06	3.29e-06	4.05e-06	2.21e-05	6.69e-07	9.1e-06	8.27e-06	9.07e-06	2.87e-06	1.21e-05	2.45e-06	2.63e-06	8.13e-06	4.14e-06	8.28e-06	4.48e-06	7e-06	6.06e-06	5.01e-06	2.79e-06	8.74e-06	1.29e-06	1.68e-05	7.12e-07	5.85e-08	9.34e-06	2.13e-05	8.85e-06	6.23e-06	8.73e-06	7.61e-06	6.61e-06	3.17e-07	2.35e-05	5.24e-06	3.17e-06	1.38e-05	4.85e-06	6.99e-06	1.37e-06	1.11e-05	3.11e-06	2.33e-05	3.57e-06	7.58e-06	5.95e-07
Khor Fakkan	0.0025186	0.00197744	0.00260152	0.00238799	0.00208444	0.0034703	0.00290348	0.00354825	0.00253126	0.00334407	0.00352773	0.00335779	0.0025747	0.00339153	0.00238847	0.00315011	0.00378009	0.00234038	0.00188855	0.00316363	0.00220692	0.00235121	0.00268054	0.00236919	0.00171201	0.00236892	0.00183169	0.00307686	0.00268432	0.00168998	0.00312189	0.00373139	0.0035087	0.00418459	0.00169645	0.00157156	0.0025051	0.00406924	0.00292753	0.00212009	0.00345328	0.00316331	0.00190247	0.00174444	0.00281454	0.00247173	0.00380937	0.00489836	0.00150778
Khorramshahr	1.69e-05	8.38e-06	9.13e-06	1.62e-05	1.93e-05	8.16e-06	1.58e-05	1.32e-05	8.26e-06	8.65e-06	3.77e-05	1.62e-05	1.04e-05	6.64e-06	1.46e-05	1.19e-05	1.66e-05	2.14e-05	5.72e-06	1.04e-06	1.06e-06	2.69e-05	2.99e-05	2.15e-05	9.22e-06	1.46e-05	1.95e-05	9.84e-06	1.99e-05	1.11e-05	9.43e-06	1.18e-05	7.32e-06	1.01e-05	7.16e-06	2.89e-06	9.87e-06	1.19e-05	1.12e-05	1.89e-05	2.6e-06	4.15e-05	1.97e-05	2.47e-05	4.7e-05	4.45e-06	3.21e-05	2.32e-05	7.2e-06
Kiel	0	0.000452618	0.00016715	0.000151747	0.000150051	0.000113749	7.71e-05	0.000166019	8.32e-05	0.000163929	0.000123637	0.000105222	8.21e-05	0.00213413	0.000181944	8.29e-05	0.000657147	4.29e-05	0.000103634	8.93e-05	0.000127074	0.000317159	0.000151805	6.81e-05	8.04e-05	0.000110821	0.000133146	0.000206708	7.05e-05	0.00014066	0.000151999	0.000197659	0.000122572	7.29e-05	0.00016883	0.000301633	0.000109861	0.000180168	0.00060546	9.43e-05	0.000157976	5.77e-05	0.000321544	0.000359125	0.000148004	0.000226087	0.000164608	0.000151398	0.000130329
Kimbe	0.000189103	3.81e-05	0.000103393	0.000135062	0.000158613	0.000140086	0.000130502	0.000144706	0.000105914	0.000161053	9.14e-05	9.85e-05	0.000106531	7.04e-05	0.000144515	7.77e-05	0.000123141	0.000256746	8.2e-05	0.000403652	8.12e-05	0.00017741	9.37e-05	4.45e-05	0.000119759	0.000210438	6.91e-05	8e-05	0.000128191	7.27e-05	4.68e-05	0.000161041	8.04e-05	6.05e-05	7.92e-05	0.000186513	0.000103496	0.000132392	7.62e-05	2.87e-05	8.9e-05	4.74e-05	5.21e-05	6.66e-05	0.00118414	3.98e-05	0.000137798	3.04e-05	0.000138785
King Abdullah	0.000155473	0.000763356	0.000795867	0.000739157	0.000868405	0.000814168	0.000845809	0.00109096	0.000888236	0.0011374	0.000400173	0.0005828	0.000697223	0.00107	0.00131207	0.000670456	0.000464857	0.000920665	0.000874336	0.00141763	0.00119808	0.000764523	0.000918342	0.000894115	0.000962794	0.00101533	0.000839045	0.000944631	0.000777461	0.00132842	0.00089883	0.000696869	0.000638295	0.00118143	0.000949453	0.000838321	0.00135555	0.000758559	0.000675765	0.000691929	0.000752017	0.0007196	0.00109147	0.000760136	0.000584454	0.000968635	0.00118201	0.000866434	0.000620473
Kingston (Jamaica)	0.00662574	0.00527737	0.00538727	0.00433596	0.00373968	0.00400816	0.00468492	0.00619195	0.00350074	0.00479691	0.00754892	0.00478966	0.00392963	0.00565222	0.00544589	0.0078008	0.00505695	0.00469872	0.00615919	0.00555572	0.0041234	0.00723622	0.00643368	0.00446182	0.00452662	0.00603861	0.00637533	0.00652687	0.00509651	0.0048364	0.00511504	0.00560757	0.00499775	0.00486866	0.00425023	0.00653589	0.00729607	0.00499828	0.00685662	0.00711893	0.00694917	0.00831284	0.00564193	0.00599556	0.00481686	0.00535256	0.00513403	0.00530967	0.00528036
Kingstown	9.5e-05	0.000291684	0.000590558	0.00071829	0.000249801	0.000245675	0.000346439	0.000554523	0.000495843	0.000240487	0.000335104	0.000284682	0.000307859	0.000434978	0.000308416	0.000547897	0.000236956	0.000338917	0.000452048	0.000730123	0.000272395	0.000279289	0.000543051	0.00044095	0.000990414	0.000328614	0.000299617	0.000478435	0.000277668	0.000369021	0.000865188	0.000458069	0.000513453	0.00231394	0.000607072	0.000407175	0.000589106	0.000344877	0.00052959	0.000699654	0.000304391	0.000510927	0.000307897	0.000417095	0.000429019	0.000549978	0.000316472	0.000325549	0.000394899
Kiritimati	0	2.12e-05	6.58e-06	1e-05	1.11e-05	3.82e-06	1.74e-05	1.08e-05	6.93e-06	2e-05	2.37e-05	7.06e-05	1.05e-05	7.7e-06	6.97e-06	6.02e-06	1.93e-05	5.03e-06	6.08e-06	6.95e-06	2.84e-05	9.06e-06	6.08e-06	1.33e-05	2.11e-06	0.000104966	9.16e-06	3.59e-06	3.21e-05	3.97e-06	6.64e-06	1.11e-05	8.03e-06	4.97e-06	8.59e-06	1.35e-05	3.89e-05	1.58e-05	5.11e-06	3.85e-06	5.1e-06	2.38e-06	7.35e-06	2.23e-06	7.27e-06	1.55e-05	1.34e-05	1.42e-06	3.19e-06
Kirkwall	0	6.89e-07	0	1.72e-06	0	1.83e-06	0	0	0	2.24e-07	0	6.45e-06	2.1e-06	0	6.11e-07	0	2.57e-07	2.81e-07	2.22e-06	7.27e-07	0	9.79e-07	2.82e-07	0	9.55e-08	2.49e-07	2.51e-07	1.16e-07	0	0	1.04e-06	0	3.97e-07	1.57e-07	7.55e-07	1.08e-06	1.13e-07	1.81e-06	0	3.6e-07	3.71e-07	1.18e-06	1.5e-07	0	4.86e-06	0	0	1.8e-07	0
Kish	0	8.92e-06	2.18e-06	2.67e-07	2.89e-06	4.71e-06	2.92e-06	1.78e-05	1.19e-06	3.53e-06	1.65e-06	2.31e-05	1.12e-06	3.15e-06	2.83e-06	1.32e-06	9.98e-07	6.63e-06	8.64e-07	6.71e-07	1.64e-06	6.9e-06	3.02e-07	7.53e-06	1.01e-05	1.45e-06	6.3e-07	3.1e-06	1.42e-06	1.19e-06	2.37e-05	8.57e-06	2.89e-06	3.11e-06	6.28e-06	3.91e-06	2.15e-06	7.03e-07	2.36e-06	7.5e-07	2.12e-06	1.19e-05	1.61e-05	7.64e-07	9.62e-07	2.58e-07	3.64e-06	3.98e-08	3.15e-06
Kismayo	0	8.39e-07	3.78e-07	1.28e-06	0	2.91e-07	3.92e-07	1.95e-06	0	1.32e-06	8.2e-07	1.36e-06	0	2.16e-07	0	1.01e-07	1.46e-06	1.57e-07	2.72e-06	6.1e-07	9.19e-07	8.38e-08	2.21e-07	5.65e-07	2.35e-07	2.31e-07	3.68e-07	0	6.61e-08	0	0	0	0	0	7.62e-06	4.67e-07	3.12e-06	8.86e-08	6.54e-07	0	2.54e-06	5.46e-07	7.61e-07	1.26e-07	6.71e-07	0	5.94e-07	6.63e-07	0
Klaipeda	6.14e-05	0.000121205	0.000146074	0.000326747	0.000374321	0.000211049	0.000398672	0.000238771	0.000462725	0.000221191	0.000114106	0.000176582	0.000162469	0.000293089	0.000179175	0.000249048	0.000329094	0.000265527	0.000281322	0.000193294	0.000104379	0.000240426	0.000291806	0.000260757	0.000208222	0.000214834	0.000633117	0.000263935	0.000292991	0.000157773	0.000262917	0.000181121	0.000120097	0.000208716	0.000574088	0.000113258	0.000353938	0.000180761	0.000136724	0.000284116	0.000333782	0.000264897	0.000200208	0.000319571	0.00021634	0.000287424	0.00027914	0.000205294	0.000149166
Ko Si Chang	0	3.7e-05	1.28e-05	1.07e-05	4.49e-05	5.06e-06	6.22e-06	2.09e-05	0.000209361	0.000125669	3.11e-05	6.87e-05	6.35e-06	1.8e-05	2.08e-05	8.7e-06	2.53e-05	3.46e-05	3.93e-05	1.54e-05	5.11e-05	2.08e-05	2.03e-05	3.09e-05	2.12e-05	4.84e-05	3.24e-05	1.49e-05	6.33e-05	1.47e-05	4.1e-05	4.86e-06	1.21e-05	3.08e-05	3.05e-05	1.97e-05	1.08e-05	1.26e-05	2.94e-05	2.77e-05	2.76e-05	7.97e-06	1.23e-05	4.3e-05	1.96e-05	1.12e-05	1.31e-05	4.49e-05	8.26e-05
Kobe	0.0168025	0.0156438	0.0154055	0.0152191	0.0139759	0.0160186	0.0141881	0.0186803	0.0172222	0.0170054	0.0138282	0.0133004	0.0145296	0.0156425	0.0188467	0.0149264	0.0165833	0.0151421	0.0143895	0.0165647	0.0159065	0.0185443	0.0169786	0.0136182	0.0172711	0.0124753	0.0163845	0.0132767	0.0158584	0.0183136	0.01565	0.0135059	0.0152624	0.0155836	0.0141252	0.0151422	0.016989	0.0180673	0.0150611	0.0149177	0.0168101	0.0155822	0.0155796	0.014879	0.0160883	0.014371	0.0132413	0.0180785	0.0186835
Kodiak	0	7.17e-07	2.23e-06	6.06e-07	6.66e-07	3.27e-07	0	8.18e-06	7.18e-07	6.3e-06	5.09e-07	5.79e-07	2.1e-07	2.31e-06	2.3e-06	4.76e-05	4.62e-06	2.52e-06	3.48e-07	8.02e-07	3.92e-06	4.41e-07	8.86e-07	2.22e-06	0	2.01e-06	7.11e-06	1.5e-06	1.19e-07	0	1.62e-06	0	3.76e-07	2.67e-06	3.61e-06	7.58e-06	5.91e-06	0	1.98e-06	3.56e-07	1.33e-06	8.03e-07	1.09e-06	1.84e-06	3.11e-06	2.41e-06	5.01e-07	1.01e-06	4.57e-07
Kokkola	0	8.32e-06	2.92e-06	1.39e-05	1.06e-05	2.66e-06	8.97e-06	1.19e-05	2.95e-06	2.13e-06	9.16e-07	3.25e-06	1.24e-05	4.44e-07	4e-06	2.71e-06	1.81e-06	2.77e-05	9.59e-06	0.00205244	4.99e-06	1.06e-05	3.92e-06	9.42e-07	1.03e-05	6.33e-06	4.33e-06	3.07e-06	3.26e-05	3.47e-06	2.01e-06	2.02e-06	5.2e-06	3.92e-06	3.27e-06	2.32e-05	2.55e-06	4.78e-06	3.21e-06	7.3e-06	2.1e-05	2.27e-06	2.13e-05	3.05e-06	7.43e-06	2.25e-07	6.26e-06	7.56e-06	1.11e-05
Kokura	0	4.22e-05	4.51e-05	0.000724623	7.02e-05	2.85e-05	3.73e-05	7.35e-05	9.29e-05	6.5e-05	0.000115304	5.94e-05	0.000229303	8.1e-05	0.000140537	3.05e-05	3.96e-05	5.74e-05	4.23e-05	7.23e-05	3.59e-05	7.06e-05	3.65e-05	2.43e-05	0.000223371	2.77e-05	5.02e-05	0.000104402	9.28e-05	3.25e-05	7.55e-05	8.13e-05	9.01e-05	2.78e-05	6.93e-05	2.7e-05	4.1e-05	6.9e-05	0.000164722	8.1e-05	0.000144777	9.82e-05	4.02e-05	6.85e-05	5.47e-05	3.38e-05	0.000108538	7.93e-05	0.000115179
Koper	0.00261097	0.00129382	0.00231441	0.00226421	0.00199791	0.00159224	0.00199621	0.00129921	0.00184361	0.00129627	0.00401851	0.00177513	0.00159919	0.00202292	0.00112315	0.00188052	0.00265404	0.00204024	0.00235553	0.00194623	0.00156677	0.00167952	0.00147054	0.00298389	0.00138722	0.00284155	0.00206028	0.00250497	0.00209132	0.0026095	0.00373852	0.00406532	0.00137184	0.00217431	0.0027437	0.00112662	0.00208669	0.00198799	0.00183052	0.00222041	0.00151313	0.00184708	0.00185392	0.0026824	0.00216474	0.00210638	0.00294877	0.00227797	0.00233001
Koror	0	4.76e-05	9.32e-05	6.89e-05	0.00015454	5.52e-05	6.89e-05	6.18e-05	5.15e-05	6.48e-05	5.86e-05	3.51e-05	0.000116797	2.82e-05	5.96e-05	5.58e-05	5.51e-05	8.2e-05	5.33e-05	8.52e-05	0.00012511	2.39e-05	4.72e-05	6.73e-05	0.000100526	0.000180137	2.3e-05	8.69e-05	3.97e-05	4.52e-05	2.33e-05	0.000111908	8.77e-05	5.05e-05	8.48e-05	6.71e-05	9.14e-05	5.83e-05	4.15e-05	0.000106167	0.000104628	0.000346541	5.62e-05	1.51e-05	3.2e-05	8.19e-05	6.58e-05	2.79e-05	4.45e-05
Korsakov	7.94e-05	6.49e-06	1.43e-05	2.5e-06	3.9e-05	2.05e-05	1.24e-05	3.84e-06	1.94e-05	1.68e-05	1.41e-05	2.11e-05	1.13e-05	1.06e-05	4.35e-06	1.06e-05	8.66e-06	7.68e-06	3.54e-06	1.63e-05	1.4e-05	3.64e-05	1.76e-05	4.25e-05	1.32e-05	3.77e-05	2.82e-05	1.11e-05	3.81e-06	0.00017359	1.87e-05	2.08e-05	2.53e-06	2.03e-05	1.11e-05	0.000158425	4.42e-05	5.92e-06	1.49e-05	0.000149629	1.31e-05	1.58e-05	1.35e-05	1.61e-05	1.3e-05	1.1e-05	1.35e-06	1.96e-05	1.77e-05
Kosrae	2.23e-05	0.0011948	0.000105104	0.000194914	0.000173853	9.55e-05	0.000111479	7.67e-05	0.00025098	0.000368901	7.72e-05	0.000216146	5.96e-05	7.42e-05	0.000104486	0.000102749	9.03e-05	9.36e-05	0.000241993	6.28e-05	0.000108546	0.000141203	0.00236929	0.000174693	0.000163434	0.000125441	0.000112629	0.000163212	0.000171694	0.000187571	0.000126926	8.01e-05	0.00011559	2.65e-05	0.000102431	0.00021914	0.000143753	0.000112921	0.000103483	0.000208819	0.00015663	0.000123156	7.95e-05	0.000521954	9.41e-05	6.48e-05	6.07e-05	5.33e-05	7.17e-05
Kota Kinabalu	0.000868854	0.000218698	0.00029321	0.000183431	0.0004687	0.000332196	0.000679175	0.000373143	0.000596647	0.000224629	0.000359185	0.000306155	0.000450949	0.000355579	0.000169938	0.000469553	0.000183949	0.000266095	0.000521081	0.000351502	0.000457815	0.00040676	0.000418826	0.000272183	0.000298397	0.000214146	0.00029251	0.000278793	0.000410295	0.00040387	0.000480378	0.00133288	0.000258191	0.000193799	0.000563793	0.000352942	0.000240155	0.000607082	0.000373946	0.000446546	0.000124828	0.000273961	0.000357048	0.000456048	0.000291991	0.000810213	0.000244166	0.000512468	0.00029519
Kotka	0.000145385	0.00264126	0.000427172	0.000555516	0.000521766	0.000548826	0.000489193	0.00109378	0.000815024	0.000198423	0.00035246	0.000311651	0.000698069	0.000403386	0.000593876	0.000603954	0.000974029	0.000387997	0.0009143	0.00133182	0.000460917	0.000439178	0.000377687	0.000717562	0.000529304	0.000391091	0.000458419	0.000780577	0.000340079	0.000503116	0.00159284	0.000559876	0.000697982	0.000299589	0.000678274	0.000520423	0.00038716	0.0004149	0.000767061	0.000488292	0.000454155	0.00048702	0.000300647	0.000615115	0.000359598	0.000733801	0.000490686	0.000618853	0.000444835
Kribi	0	0.000167056	0.000113983	4.37e-05	0.000236822	0.000159386	0.000126473	4.38e-05	6.7e-05	8.83e-05	5.6e-05	9.21e-05	0.000219638	0.000139897	0.000161191	0.000109346	0.000406953	0.000107151	0.000159625	0.00222164	0.000158569	8.52e-05	0.000183591	0.000251253	0.000287801	0.000261063	0.000190019	0.000199901	7.08e-05	0.000120428	5.94e-05	0.000155212	0.000278696	6.39e-05	7.88e-05	0.000293308	0.00013879	0.000113371	0.000276382	0.000133419	0.000175276	6.49e-05	9.05e-05	0.000618452	9.03e-05	0.000119054	6.88e-05	6.07e-05	4.55e-05
Krishnapatnam	1.15e-06	4.75e-05	7.02e-05	3.62e-05	9.39e-05	7.67e-05	4.07e-05	7.36e-05	3.12e-05	2.68e-05	8.95e-05	4.89e-05	9e-05	3.76e-05	3.27e-05	0.00012276	1.81e-05	4.55e-05	1.25e-05	5.27e-05	6.81e-05	6.64e-05	5.29e-05	5.43e-05	8.83e-05	2.68e-05	5.95e-05	3.37e-05	4.94e-05	7.23e-05	4.34e-05	8.54e-05	3.23e-05	6.94e-05	7.3e-05	7.66e-05	7.57e-05	6.45e-05	4.15e-05	0.000143997	4.87e-05	0.000214167	5.71e-05	5.98e-05	2.47e-05	1.28e-05	5.48e-05	5.09e-05	5.03e-05
Kristiansand	0.000324596	0.000952001	0.00102595	0.000806983	0.00102607	0.00134292	0.00146313	0.000766654	0.000561766	0.000655379	0.000854816	0.00152984	0.000927433	0.000874864	0.000793604	0.00107887	0.00059936	0.00104941	0.000706635	0.0010311	0.00106417	0.000905039	0.00224467	0.000900179	0.000858711	0.000937305	0.000841222	0.000864724	0.000906101	0.000847585	0.00225777	0.00233686	0.000883311	0.00093394	0.000773873	0.00117931	0.00146972	0.00190982	0.000875042	0.00132957	0.00177761	0.000963524	0.001282	0.00118049	0.000916335	0.00119261	0.000848821	0.000881026	0.000897342
Kristinehamn	0	2.05e-05	2.51e-05	3.12e-05	1.02e-05	3.36e-05	1.38e-05	4.3e-05	0.000110208	1.03e-05	3.32e-06	7.16e-06	2.88e-05	1.53e-05	2.09e-05	1.97e-05	1.36e-05	1.08e-05	6.87e-06	1.87e-05	2.03e-05	1.44e-05	3.84e-05	1.31e-05	4.31e-06	8.33e-05	1.35e-05	3.15e-05	2.22e-05	5.07e-06	1.21e-05	2.13e-05	5.07e-06	9.03e-05	1.97e-05	1.05e-05	2.17e-05	3.97e-05	5.32e-06	1.56e-05	2.21e-05	1.32e-05	5.84e-06	6.46e-05	0.000144477	2.36e-05	3.06e-05	5.56e-05	1.04e-05
Kronshtadt	8.46e-06	7.84e-05	0.000117404	3.68e-05	8.52e-05	0.00102484	5.22e-05	0.000103237	2.98e-05	4.2e-05	8.15e-05	7.99e-05	0.000164069	6.1e-05	4.51e-05	5.27e-05	9.24e-05	4.45e-05	0.000163948	0.000273662	0.000112393	0.000252356	4.15e-05	0.000196322	0.000135748	0.000134387	0.00011248	9.25e-05	0.000138849	0.000121463	3.26e-05	9.66e-05	0.000160685	0.000103657	5.45e-05	9.23e-05	3.8e-05	9.1e-05	0.000110837	4.85e-05	4.6e-05	4.39e-05	7.64e-05	7.99e-05	4.22e-05	5.47e-05	4.85e-05	0.000499376	9.86e-05
Kuantan	2.9e-05	9.01e-05	0.000174674	0.000140088	0.000119133	0.000228396	0.000214039	9.31e-05	0.000305017	0.000205185	0.000282792	0.000127644	9.94e-05	0.000373604	0.000136428	7.74e-05	8.89e-05	0.000450384	0.000196418	0.000287576	0.000458456	8.22e-05	0.000204882	0.000192634	0.000258341	0.000488099	0.000139384	0.000189186	0.000175313	0.000157194	0.000105482	0.000134896	0.000271273	9.03e-05	0.000465022	0.000152769	0.000247293	0.000123583	0.000121891	0.000105863	0.000137315	0.000471833	0.000156857	8.83e-05	7.02e-05	0.000166464	6.71e-05	7.05e-05	0.000292853
Kuching	9.27e-05	3.09e-05	9.68e-05	7.48e-05	0.000102877	0.00015258	7.04e-05	0.000262746	4.83e-05	0.000261095	8.53e-05	8.59e-05	0.000103694	5.47e-05	0.00010702	8.97e-05	4.86e-05	3.63e-05	0.000142587	3.83e-05	8.7e-05	5.82e-05	8.55e-05	2.45e-05	0.000128239	6.42e-05	0.00010181	0.000709246	5.81e-05	6.01e-05	7.28e-05	0.000112183	5.79e-05	0.000390672	8.82e-05	0.000231911	4.85e-05	7.11e-05	0.00011955	9.51e-05	0.000313571	6.2e-05	0.000113778	4.66e-05	0.00016698	4.1e-05	0.000152207	9.06e-05	0.000150639
Kumamoto	0	0.000739178	0.000455801	0.000223081	0.00017701	0.000833354	0.0003134	0.000289314	0.000404925	0.000174543	0.000315098	0.000521296	0.000303646	0.000229896	0.000303445	0.000529033	0.000239569	0.000352225	0.000363007	0.000242647	0.000424607	0.000423286	0.000927049	0.00035283	0.00036776	0.000417521	0.000316025	0.000230799	0.000333545	0.000580546	0.00103652	0.000422127	0.00078478	0.000322754	0.000413785	0.000419868	0.00019453	0.000375533	0.000313625	0.000287639	0.000325919	0.000289166	0.00032284	0.000352937	0.000174958	0.000537408	0.000325207	0.00031548	0.000328339
Kure	0	7.55e-07	1.31e-06	0	0	0	0	0	9.31e-07	7.75e-07	2.93e-07	2.03e-07	1.02e-06	1.59e-07	3.01e-07	2.97e-07	0	1.77e-06	0	0	3.76e-07	1.91e-06	3.5e-07	4.35e-06	0	1.09e-06	1.39e-06	2.13e-06	0	1.49e-07	2.88e-07	9.38e-07	6.21e-07	3.11e-07	0	3.1e-07	1.34e-06	0	3.08e-07	1.65e-06	4.79e-07	0	2.52e-07	1.79e-06	9.32e-07	0	0	0	0
Kushiro	0	1.19e-05	7.5e-05	6.4e-05	6.35e-05	3.5e-05	8.35e-06	2.98e-05	7.57e-05	0.000500754	3.58e-05	2.1e-05	7.52e-05	2.97e-05	1.44e-05	3.84e-05	2.5e-05	1.63e-05	2.25e-05	4.32e-05	2.84e-05	6.21e-05	3.3e-05	1.86e-05	3.53e-05	3.17e-05	3.86e-05	0.000198768	1.92e-05	0.000111057	1.96e-05	3.85e-05	2.54e-05	4.81e-05	1.36e-05	3.23e-05	3.53e-05	0.000138425	3.27e-05	1.58e-05	3.61e-05	5.21e-05	8.55e-05	2.46e-05	2.35e-05	8.73e-05	0.000136501	2.88e-05	3.14e-05
Kwajalein	0	2.04e-05	2.48e-05	3.2e-05	2.69e-05	3.02e-05	1.15e-05	3.96e-05	4.91e-05	2.07e-05	1.87e-05	2.99e-05	3.16e-05	2.26e-05	2.04e-05	3.76e-05	3.2e-05	3.98e-05	2.92e-05	2.99e-05	7.01e-05	2.01e-05	2.5e-05	6.07e-05	2.63e-05	1.96e-05	1.71e-05	3.25e-05	4.51e-05	1.35e-05	1.75e-05	2.98e-05	2.74e-05	2.55e-05	2.63e-05	3.14e-05	2.47e-05	6.82e-05	0.000127828	0.000235796	7.08e-05	2.19e-05	3.88e-05	3.38e-05	2.65e-05	4.69e-05	2.22e-05	5.63e-05	0.000121941
Kwangyang	0.00717667	0.0106579	0.00953456	0.00854483	0.00729675	0.0118766	0.0081014	0.007668	0.00581745	0.00711277	0.00850836	0.0102752	0.0075255	0.00764475	0.00841073	0.00916472	0.00623214	0.00829006	0.00743713	0.00786165	0.00748342	0.0103186	0.0077393	0.00811771	0.00722154	0.00768432	0.00870992	0.00661684	0.00761688	0.00821728	0.00793994	0.00717789	0.00788009	0.00733262	0.00940212	0.00643855	0.00780933	0.0101118	0.0101051	0.00971258	0.00588339	0.0089778	0.00857007	0.00869994	0.00746969	0.00844582	0.00990886	0.00589079	0.0094651
La Guaira	0.000862767	0.000787044	0.000717529	0.000274059	0.000853209	0.000468584	0.000621635	0.000795896	0.000876925	0.000573469	0.000725196	0.000340439	0.0003774	0.000672254	0.000347297	0.000635324	0.000738297	0.000516668	0.000460869	0.000345317	0.000535059	0.0004434	0.000376708	0.00083272	0.000563472	0.000495714	0.000382121	0.000502173	0.000978504	0.000329825	0.00055808	0.000465873	0.000580989	0.000524927	0.000816184	0.000455089	0.000864499	0.000831028	0.000570165	0.000799419	0.000724471	0.000377383	0.000476648	0.000586133	0.000428322	0.000307566	0.00101307	0.00100003	0.000566119
La Pallice	3.95e-05	0.000171294	0.000175824	0.000297926	0.000108032	0.000150728	7.04e-05	0.000154001	0.000117249	0.000259473	0.000211235	0.00011317	9.81e-05	0.000165403	0.00018618	0.000177867	0.000151378	0.000175031	0.000140248	0.00015058	0.000205756	7.23e-05	0.000204408	0.000157787	0.000109072	0.000218288	0.000338342	7.11e-05	9.71e-05	0.000194975	0.000135776	0.000319828	0.000155915	0.00021071	7.27e-05	0.0003013	0.000149314	8.51e-05	0.000188191	4.7e-05	0.000120476	0.000124361	7.55e-05	0.00022637	0.000131836	0.00012686	0.000120057	0.000236966	0.00015307
La Romana	0	1.32e-05	1.1e-05	5.65e-06	2.17e-06	5.43e-06	5.58e-05	1.58e-05	4.45e-06	4.51e-06	4.39e-06	2.89e-06	1.16e-05	1.09e-05	1.33e-05	1.67e-05	5.09e-06	8.15e-06	1.81e-05	0.000108974	4.48e-05	7.95e-06	2.42e-06	9.56e-06	1.21e-05	6.16e-06	7.53e-06	9.38e-06	6.15e-06	1.67e-05	1.3e-05	1.91e-05	7.67e-06	6.08e-06	2.25e-05	2.82e-05	4.66e-06	2.95e-06	2.56e-05	5.64e-06	9.78e-05	3.28e-05	2.57e-05	1.1e-05	5.55e-06	9.07e-06	7.95e-06	4.73e-06	1.71e-05
La Spezia	0.00252615	0.00558128	0.00363905	0.00350964	0.00327363	0.00408815	0.00430935	0.00394141	0.00570394	0.00639463	0.00344557	0.00454511	0.00527962	0.00299941	0.00451003	0.00361723	0.00502582	0.0044115	0.00395036	0.00357209	0.00440837	0.00290258	0.00571932	0.00517887	0.00363577	0.00448168	0.0031299	0.00388805	0.00388933	0.00402458	0.00506128	0.00551523	0.00513984	0.00492386	0.00453607	0.004376	0.00450371	0.00305981	0.00399131	0.00384763	0.00455547	0.00427294	0.00381903	0.00429266	0.00428587	0.00377855	0.0030381	0.00371506	0.00639306
Laayoune	0	3.49e-06	9.86e-06	1.52e-06	8.38e-07	7.02e-06	2.7e-06	5.03e-06	1.41e-06	4.57e-06	1.08e-05	3.51e-06	3.79e-06	8.68e-06	1.21e-05	2.31e-05	8.7e-06	4.52e-06	4.67e-06	9.66e-06	3.03e-06	3.32e-06	5.96e-06	3.8e-06	1.21e-05	2.5e-06	1e-05	4.22e-06	9.78e-07	2.2e-06	5.24e-06	1.38e-06	1.68e-06	5.17e-06	1.53e-06	4.84e-06	3.32e-05	1.33e-06	2.52e-06	1.86e-05	7.45e-06	5.31e-06	4.35e-07	3.75e-06	1.24e-06	7.56e-06	7.64e-06	4.44e-06	1.12e-06
Labuan	0	2.12e-05	5.13e-05	1.6e-05	4.1e-05	1.19e-05	1.2e-05	2.27e-05	5.81e-05	3.65e-05	2.54e-05	6.96e-05	8.08e-05	2.54e-05	2e-05	2.53e-05	2.14e-05	1.06e-05	1.94e-05	5.74e-05	6.79e-05	9.41e-05	3.72e-05	2.2e-05	2.21e-05	0.00011849	5.24e-05	1.43e-05	2.04e-05	2.9e-05	1.3e-05	0.000115752	2.77e-05	0.000189358	6.56e-05	0.000126991	9.44e-05	7.16e-05	1.79e-05	3.12e-05	2.12e-05	2.44e-05	1.41e-05	5.44e-05	3.92e-05	4.29e-05	4.23e-05	3.96e-05	7.28e-05
Lae	0.00176008	0.000789989	0.0009944	0.00139426	0.00167167	0.00115288	0.00153658	0.000879803	0.000652182	0.000755937	0.00112385	0.00137068	0.000948537	0.00167735	0.00133418	0.000816399	0.000814522	0.00128878	0.000819876	0.000652008	0.000916554	0.000628085	0.00124457	0.000842286	0.000649173	0.000898442	0.00306905	0.000914949	0.00144252	0.000816562	0.000793714	0.0019668	0.00065097	0.00290295	0.00101242	0.00142361	0.00202129	0.000614324	0.000771887	0.00149084	0.000948066	0.000899881	0.00114877	0.000621186	0.000989022	0.00110975	0.00162256	0.00108317	0.00103045
Laem Chabang	0.00156965	0.0030315	0.00495387	0.00503838	0.0022041	0.00274352	0.00337562	0.00293599	0.00264338	0.00388245	0.00291364	0.00311338	0.00300913	0.00264831	0.00324627	0.00382028	0.00318213	0.00235588	0.0027682	0.00459897	0.00257375	0.00354746	0.00245449	0.00330658	0.003726	0.00207092	0.00332183	0.00248492	0.00348925	0.00289219	0.00254248	0.00370125	0.00390345	0.00369819	0.00214256	0.00239074	0.00261743	0.00286641	0.0032096	0.00315847	0.00261052	0.0040551	0.00268744	0.00443307	0.00267022	0.0031538	0.00346547	0.0029454	0.00337055
Lagos (Nigeria)	0.00248063	0.00316562	0.00316856	0.00358553	0.00400014	0.00367863	0.00331754	0.00263777	0.00363889	0.00352078	0.00481084	0.00299603	0.00336399	0.0035054	0.0036041	0.00469413	0.00313229	0.00545748	0.00483817	0.00312147	0.00431521	0.00429174	0.00311584	0.00565262	0.00228837	0.00421882	0.00315819	0.00533582	0.00245784	0.00380239	0.00353835	0.00253954	0.00363251	0.0026426	0.00273145	0.00256635	0.00504652	0.00424793	0.00321844	0.00263818	0.00339391	0.00432067	0.00270099	0.00326512	0.00437977	0.00361496	0.00486684	0.00403807	0.00281689
Lagos (Portugal)	0	3.96e-05	1.63e-05	3.57e-06	0.00010868	4.38e-06	4.03e-06	1.27e-05	2.03e-05	1.62e-06	1.36e-05	6.33e-06	2.57e-05	2.32e-06	9.7e-06	8.48e-05	7.96e-06	1.33e-05	6.53e-06	3.74e-05	2.81e-06	8.6e-06	5.98e-06	3.19e-06	6.81e-06	4.37e-06	1.63e-05	4.36e-05	5.79e-06	7.01e-06	1.05e-05	5.69e-06	6.25e-06	1.5e-05	8.11e-06	1.71e-05	5.35e-06	9.27e-06	3.56e-05	3.31e-05	7.62e-06	4.89e-05	2.24e-06	0.000258702	1.75e-05	2.57e-05	2.98e-06	5.04e-06	4.76e-06
Larvik	0.000224554	0.000558338	0.00120723	0.000884628	0.000721718	0.00065083	0.000629015	0.000630463	0.0011943	0.000734181	0.000557886	0.000893561	0.000879878	0.000725632	0.000426202	0.000500643	0.00127828	0.00130773	0.00107652	0.000594176	0.00129306	0.00106196	0.00093479	0.00120212	0.000884367	0.000563551	0.000618805	0.00069998	0.00057728	0.000844874	0.000699824	0.00105526	0.000648956	0.000928453	0.000727119	0.000894173	0.000463924	0.00167605	0.00118279	0.00121349	0.000841098	0.000649504	0.000431075	0.00076008	0.000639402	0.000873494	0.000405648	0.000566565	0.000457591
Las Palmas	0.00643429	0.00294842	0.00276813	0.00355183	0.00233403	0.00326671	0.00249875	0.00258914	0.00445948	0.00237696	0.00288312	0.00227082	0.00244802	0.00195265	0.00210382	0.00251731	0.0029938	0.00315561	0.00295317	0.00252847	0.00378638	0.00399403	0.00343933	0.00248314	0.00276687	0.00301999	0.00365114	0.00275138	0.00340204	0.00440612	0.00307746	0.00305931	0.00249114	0.00307799	0.00178041	0.00424574	0.00294043	0.00248056	0.00295623	0.00355433	0.0035815	0.00273422	0.00305043	0.00256307	0.00458046	0.00251673	0.00268124	0.00177056	0.00180263
Lattakia	9.82e-05	0.000137198	0.000257804	0.000206981	7.61e-05	0.000241203	0.000272299	0.00261009	0.000116594	0.000352442	0.000189944	0.000147006	0.000287424	0.000370037	0.000250755	0.000203049	0.00030061	0.000233952	0.000176394	0.000132361	0.000243972	0.000103467	0.00018863	0.000138986	0.000160987	0.000162433	0.000225438	0.000228839	0.000172255	0.000116939	0.000338113	0.000337016	0.000168839	0.000193026	0.000267454	0.000223908	0.000296384	0.000202262	0.000100166	0.000147996	0.000216964	0.000672064	6.3e-05	0.000179896	0.000330455	0.000230408	0.000193181	0.000233981	0.000362024
Lautoka	0.000557428	0.000321528	0.000391136	0.000324784	0.000554799	0.000296846	0.00039008	0.000764393	0.000157143	0.000823575	0.000730941	0.000777603	0.000536218	0.00247696	0.00068795	0.000608311	0.000322488	0.000218476	0.000451227	0.000290122	0.000428697	0.00103286	0.00058791	0.00019497	0.000448873	0.000423958	0.000621931	0.000495194	0.000473804	0.000377526	0.000515185	0.000223133	0.00026654	0.000503206	0.00044927	0.000463999	0.000409279	0.000536827	0.000565618	0.000783468	0.000324437	0.000196635	0.000613764	0.000297511	0.000591416	0.000528917	0.000326954	0.000287291	0.000471322
Lazaro Cardenas	0.000908371	0.000451918	0.00070006	0.000781297	0.000254714	0.000541786	0.000821611	0.000597656	0.000590923	0.00138353	0.000604506	0.00091499	0.000541507	0.000556922	0.000646956	0.00048018	0.000551558	0.000565598	0.000349743	0.000326941	0.000630915	0.000469075	0.000349863	0.000201434	0.000353116	0.000536582	0.000351099	0.00245535	0.000547041	0.00279315	0.00145369	0.00040626	0.000985225	0.000570558	0.000602021	0.000754509	0.00168443	0.000889902	0.000346266	0.000435694	0.000321301	0.000417373	0.000564199	0.000577305	0.000612446	0.000464194	0.000751519	0.000697688	0.000279843
Le Havre	0.0168731	0.0141646	0.0132363	0.0120398	0.0118734	0.0121309	0.0115552	0.016448	0.0148057	0.0183877	0.0115433	0.0146838	0.0141363	0.0126769	0.0151032	0.0147881	0.0128528	0.013924	0.011338	0.0124771	0.0126125	0.0137973	0.0125894	0.0162373	0.0173901	0.0119741	0.0131768	0.0147342	0.0107273	0.0102996	0.0136443	0.0129376	0.0151566	0.0145675	0.0127495	0.0123474	0.0133769	0.0116927	0.0152684	0.0152123	0.0147239	0.0129072	0.0135268	0.014526	0.0111789	0.013814	0.0129474	0.0149748	0.0136198
Leixoes	0.0106931	0.00441844	0.00386172	0.00579268	0.00551379	0.00753646	0.00413188	0.00513479	0.00485643	0.00468453	0.0050979	0.00676438	0.00571827	0.00694703	0.00481976	0.00479484	0.00686689	0.0058385	0.00486871	0.00579216	0.00554275	0.00617004	0.00737488	0.00450967	0.00516526	0.00587037	0.00582377	0.00443507	0.00540137	0.00578877	0.00750707	0.0041191	0.010835	0.00589309	0.00419301	0.00495278	0.00570962	0.00796337	0.00480205	0.00454809	0.00523273	0.00535283	0.00351377	0.00507063	0.00626222	0.00489986	0.00461148	0.00743467	0.00660528
Lembar	0	3.49e-05	4.23e-05	1.88e-05	2.1e-05	2.67e-05	2.7e-05	2.62e-05	4.89e-05	1.12e-05	4.63e-05	3.95e-05	1.44e-05	3.46e-05	3.2e-05	2.07e-05	2.38e-05	4.95e-05	2.27e-05	3.68e-05	2.26e-05	6.09e-05	1.41e-05	2.24e-05	3.46e-05	8.44e-05	9.64e-06	4.34e-05	3.11e-05	2.68e-05	5.25e-05	5.72e-05	2.96e-05	1.96e-05	1.72e-05	2.61e-05	3.04e-05	3.36e-05	5.06e-05	6.72e-05	2.85e-05	4.4e-05	1.92e-05	3.41e-05	3.37e-05	8.92e-06	1.61e-05	4.89e-05	5.02e-05
Lerwick	0	2.55e-06	5.92e-07	4.83e-07	1.47e-07	0	0	2.96e-07	1.68e-06	5.41e-07	2.16e-07	0	2.47e-07	0	2.13e-07	1.9e-07	0	4.39e-07	5.8e-07	2.23e-07	0	2.69e-07	2.48e-07	1.57e-06	9.5e-08	4.19e-07	2.12e-07	2.59e-07	7.24e-07	2.28e-07	2.38e-07	7.19e-07	0	3.26e-07	1.68e-06	6.77e-07	3.76e-06	1.08e-06	4.45e-07	1.53e-07	3.43e-07	8.21e-07	2.62e-07	2.88e-07	1.76e-07	9.72e-07	3.12e-07	3.15e-07	7.43e-07
Leticia	0	2.52e-06	1.6e-06	2.95e-06	2.73e-06	1.18e-05	3.21e-06	2.05e-05	1.08e-05	3.92e-06	1.91e-05	1.18e-06	6.77e-06	4.57e-06	2.85e-06	3.24e-06	2.56e-06	2.49e-06	1.25e-06	3.02e-06	4.09e-06	1.2e-05	3.39e-06	1.08e-05	3.76e-06	9e-07	4.13e-06	5.94e-06	2.59e-06	9.94e-06	6.87e-06	8.32e-06	4.8e-06	4.18e-06	2.85e-05	1.43e-06	2.63e-06	2.91e-05	4.81e-06	3.26e-06	1.44e-06	3.17e-06	1.35e-05	6.66e-06	4.06e-06	7.2e-07	3.41e-06	3.15e-06	5.95e-05
Lianyungang	0.00082731	0.00138765	0.000791897	0.00124429	0.00118368	0.000962793	0.00110443	0.00232401	0.000889754	0.00114197	0.00128236	0.00105759	0.00076449	0.00175124	0.0026157	0.00154138	0.002053	0.00125283	0.000794346	0.00137552	0.00147847	0.00167472	0.000959329	0.00115385	0.000904876	0.00104409	0.00212292	0.00112782	0.00177356	0.00155591	0.00326038	0.00192621	0.00200819	0.00117586	0.00138344	0.00099016	0.00292508	0.00106701	0.00121717	0.00116432	0.00115327	0.00259459	0.00172453	0.00123786	0.00154632	0.00100739	0.00124345	0.00129254	0.000780828
Libreville	5.25e-05	0.000275396	0.00027454	0.000184363	0.000243456	0.000199732	0.000431932	0.000269823	0.000126343	0.000184617	0.000350168	0.000293658	0.00125269	0.000212603	0.000183453	0.000332919	0.000330092	0.000274335	0.000265974	0.000258116	0.000146077	0.000279803	0.000408994	0.000280428	0.000376375	0.000390304	0.000477213	0.000326323	0.000212735	0.000468583	0.000264033	0.000235629	0.000444761	0.000183691	0.000321434	0.000567262	0.000295775	0.000283335	0.000587632	0.000259419	0.000301406	0.000257435	0.000149091	0.000211033	0.000457432	0.00120665	0.000347236	0.000192244	0.000276834
Lihir	1.81e-06	2.69e-05	0.000143049	1.83e-05	0.000137087	6.69e-05	9.52e-05	1.86e-05	5.86e-05	1.86e-05	5.93e-05	5.67e-05	3.48e-05	2.94e-05	8.53e-05	3.66e-05	5.74e-05	6.12e-05	3.08e-05	2.85e-05	1.83e-05	0.000201474	7.33e-05	6.17e-05	5.01e-05	5.96e-05	2.54e-05	0.000258617	5.54e-05	5.71e-05	7.64e-05	4.28e-05	4.06e-05	1.58e-05	3.74e-05	4.49e-05	4.88e-05	0.000122304	0.000144063	3.99e-05	4.75e-05	5e-05	3.48e-05	5.71e-05	0.000106676	9.52e-05	2.01e-05	5.08e-05	2.91e-05
Limassol	0.000418011	0.000596205	0.00142865	0.000571144	0.000492614	0.000646504	0.00147187	0.00095322	0.000692994	0.00121136	0.000833887	0.000442109	0.000915608	0.000658043	0.000841624	0.000781991	0.000875144	0.000516814	0.000874825	0.000966308	0.000782709	0.000858879	0.000554156	0.000873215	0.00113891	0.00104576	0.000776024	0.00129112	0.000928538	0.000602705	0.000562524	0.000352981	0.0013749	0.000763874	0.000540467	0.000573766	0.00126256	0.000543519	0.000493587	0.000898382	0.000889277	0.000714851	0.000940747	0.000538084	0.000708694	0.000632016	0.000681295	0.000491128	0.000593407
Limbang	0	4.1e-06	1.07e-05	3.07e-06	4.54e-06	1.25e-06	1.8e-05	2.1e-06	4.56e-06	7.73e-06	2.08e-06	8.95e-06	1.89e-06	4.85e-06	1.01e-05	7.63e-07	1.29e-05	2.35e-05	9.85e-07	1.5e-06	6.89e-06	2.69e-06	1.78e-06	4.89e-06	1.41e-06	3.22e-06	1.59e-05	4.25e-06	1.97e-06	3.1e-06	7.58e-06	3.51e-06	1.05e-06	4.72e-06	6.24e-06	3.41e-06	3.1e-06	1.19e-05	2.43e-06	6.13e-06	2.45e-06	1.77e-06	6.19e-06	1.82e-06	3.43e-06	1.53e-06	3.75e-06	3.5e-06	4.65e-06
Lirquen	0	5.32e-05	4.35e-05	3.09e-05	3.41e-05	6.09e-05	3.45e-05	2.81e-05	3.05e-05	2.19e-05	7.44e-05	4.71e-05	1.82e-05	2.77e-05	3.67e-05	2.14e-05	9.4e-05	1.5e-05	0.000101257	7.75e-05	6.81e-05	5.9e-05	9.66e-05	2.18e-05	5.06e-05	9.93e-05	2.45e-05	4.22e-05	4.16e-05	3.61e-05	5.01e-05	7.83e-05	0.000288932	4.17e-05	3.8e-05	1.29e-05	5.92e-05	2.64e-05	2.23e-05	4.01e-05	3.66e-05	0.000123104	0.000133669	6.02e-05	7.86e-05	2.19e-05	6.02e-05	3.61e-05	4.46e-05
Lisbon	0.00763339	0.00409358	0.00279928	0.00597848	0.00610675	0.00390788	0.00401516	0.0041706	0.00579765	0.00360375	0.00593978	0.003451	0.00419388	0.0049116	0.00420016	0.00344332	0.0042897	0.00592962	0.00605148	0.00392533	0.00390208	0.00650181	0.00543056	0.00334919	0.00535135	0.00422829	0.0054397	0.0041979	0.00308112	0.00492074	0.0045005	0.00486372	0.00430152	0.00387761	0.00363843	0.00366376	0.00457943	0.00553213	0.00404491	0.00444998	0.00387154	0.00531596	0.0052194	0.00559838	0.00395805	0.00646994	0.00719537	0.0032262	0.00294228
Liverpool	0.0012255	0.000476938	0.000711341	0.00034624	0.000544311	0.00058332	0.000309297	0.000355836	0.000309434	0.000318132	0.000764829	0.000400574	0.000407304	0.000178736	0.000711556	0.000219429	0.000386283	0.000447817	0.000210368	0.000406564	0.000507108	0.000423237	0.000590915	0.000464267	0.000835478	0.000446988	0.000747172	0.000411988	0.000380844	0.000409288	0.000411529	0.00046107	0.000240893	0.00039409	0.000708981	0.000720539	0.00016132	0.000556956	0.000286528	0.000369232	0.000450141	0.000371021	0.000470123	0.000425126	0.00054082	0.000380061	0.000366146	0.00115463	0.000306219
Livorno	0.00339095	0.00481629	0.0061191	0.00713109	0.00636359	0.00591944	0.00761757	0.00509609	0.00453408	0.0103002	0.00522403	0.00493426	0.00662047	0.00551985	0.00625006	0.00690029	0.00473294	0.0068159	0.00571745	0.00951702	0.00439305	0.00567927	0.0087142	0.00545941	0.00711196	0.00576735	0.00655511	0.00736264	0.00454196	0.00675608	0.00659173	0.0061735	0.00937385	0.00702352	0.00474599	0.00529759	0.00815947	0.00508475	0.00463642	0.00461644	0.00659672	0.00617435	0.00537607	0.00688478	0.00516481	0.00566939	0.0068091	0.00583416	0.00423159
Lobito	0.00121358	0.000903713	0.00280603	0.000695555	0.00192479	0.00139833	0.00086093	0.00108291	0.000887984	0.00094928	0.00113155	0.000444323	0.000794529	0.00155667	0.000441829	0.00134827	0.000928526	0.00104469	0.000805045	0.000707288	0.00122647	0.000967839	0.00324406	0.00172436	0.000850063	0.000995837	0.00104309	0.000960775	0.00109916	0.00047827	0.00111654	0.00120284	0.000535182	0.00258627	0.000939349	0.000927433	0.00067213	0.00149497	0.000643374	0.000836091	0.00134579	0.00121331	0.000753059	0.00199379	0.000997888	0.00100223	0.00123981	0.00105351	0.00093939
Lombok	0	4.81e-05	1.78e-05	9.3e-05	6.86e-05	1.26e-05	4.96e-05	3.37e-05	9.44e-05	8.09e-05	2.48e-05	4.58e-05	3.54e-05	2.35e-05	0.000291678	2.74e-05	6.02e-05	2.85e-05	2.47e-05	7.39e-05	2.23e-05	3.55e-05	3.89e-05	7.71e-05	6.95e-05	2.58e-05	3.49e-05	5.49e-05	4.07e-05	6.74e-05	1.56e-05	1.54e-05	1.37e-05	2.08e-05	6.8e-05	4.39e-05	4.27e-05	4.13e-05	2.87e-05	2.81e-05	2.55e-05	1.29e-05	4.16e-05	6.22e-05	2.89e-05	0.000266627	2.34e-05	0.000224667	0.000113781
Lome	0.00136991	0.00200504	0.00175626	0.00417423	0.00237073	0.00256809	0.00222299	0.00245185	0.00239616	0.00171794	0.00177693	0.00224903	0.00234686	0.00199166	0.00213538	0.00179553	0.00163792	0.0016873	0.00238366	0.00218083	0.00165814	0.00179875	0.00266727	0.00238397	0.00223465	0.003461	0.00240949	0.0024571	0.00230313	0.00226551	0.00295088	0.00272823	0.00218649	0.00375764	0.00261216	0.00301927	0.00210033	0.00203387	0.00263753	0.00360125	0.00199049	0.00553872	0.0027714	0.00191746	0.00177448	0.00297069	0.00239869	0.00158816	0.00148979
London	0.0144008	0.0091846	0.00988135	0.00954224	0.00847819	0.0107951	0.00867586	0.0127023	0.00959347	0.0065808	0.00862956	0.0114867	0.00905628	0.0100084	0.0086734	0.0096373	0.00991866	0.00833778	0.00758932	0.00988978	0.00825582	0.00950203	0.0094387	0.00885831	0.0120949	0.00831901	0.00912056	0.00817974	0.00915179	0.0087202	0.00900743	0.00785845	0.00962784	0.0102575	0.00857854	0.0086396	0.00832993	0.0101979	0.0099242	0.0101633	0.00852681	0.0104163	0.00941011	0.0106131	0.010653	0.00897656	0.00965799	0.009655	0.00995474
Long Beach	0.00117084	0.00266907	0.00251799	0.0020999	0.00233808	0.00302316	0.00307447	0.00214011	0.00191687	0.00329229	0.00341939	0.001957	0.00190173	0.00250341	0.00161281	0.00365344	0.00245576	0.00223092	0.00173845	0.00196466	0.00268219	0.00348632	0.00280675	0.00162301	0.00168021	0.00244861	0.00187195	0.00229391	0.00345548	0.00230565	0.00247445	0.00305854	0.00188117	0.00326475	0.00344621	0.00222953	0.0021241	0.0014107	0.0023074	0.00253546	0.00321764	0.00182731	0.00164882	0.00197142	0.0037506	0.00383446	0.00187929	0.00199901	0.00281497
Longoni	0.0010663	0.000696787	0.000582673	0.000341892	0.000274694	0.000356557	0.000643611	0.000426458	0.000222587	0.000450664	0.000471939	0.000262316	0.000313773	0.00035525	0.000770323	0.000490483	0.000234384	0.00048929	0.000533067	0.000441885	0.000341257	0.000834843	0.000660104	0.000404952	0.00103974	0.000382519	0.000344989	0.000321305	0.000436588	0.00131851	0.000630599	0.000549001	0.000304088	0.000355398	0.00162317	0.000313175	0.000615105	0.000418629	0.000230755	0.000555561	0.00037288	0.000725737	0.000472061	0.00031796	0.000829613	0.00054486	0.000328549	0.000290554	0.00092674
Longview	0	4.07e-05	6.15e-05	8.75e-05	3.51e-05	5.82e-05	7.98e-05	9.07e-05	3.49e-05	0.000119421	4.19e-05	4.01e-05	4.56e-05	3.18e-05	0.000151215	0.000138087	5.23e-05	5.23e-05	4.96e-05	4.96e-05	4.57e-05	0.000185166	5.63e-05	9.37e-05	7.36e-05	8.45e-05	4.45e-05	7.17e-05	8.94e-05	4.99e-05	4.83e-05	3.88e-05	1.87e-05	4.54e-05	8.02e-05	0.000100972	3.38e-05	7.98e-05	9.69e-05	4.81e-05	3.99e-05	8.55e-05	0.000103717	5.05e-05	3.51e-05	5.53e-05	0.000180982	3.43e-05	7.55e-05
Los Angeles	0.00648413	0.00377558	0.00342374	0.00621155	0.00434867	0.00389697	0.00317688	0.00343423	0.00338021	0.00359033	0.00243475	0.00487507	0.00339936	0.00335677	0.00587356	0.00477347	0.0038091	0.00403078	0.00601206	0.00269853	0.00288034	0.00169723	0.00463923	0.00528838	0.0041406	0.00487293	0.00505255	0.00385945	0.00410073	0.00576179	0.00392003	0.00333865	0.00350454	0.0031348	0.00370121	0.00396699	0.00269487	0.00417511	0.00473539	0.00365255	0.00276176	0.00333862	0.00304453	0.00386952	0.00303721	0.00488864	0.00318383	0.00436781	0.00366506
Luanda	0.00287581	0.00550261	0.00245364	0.00372848	0.00214464	0.00387363	0.00357723	0.00243087	0.00209681	0.00255706	0.00189665	0.00243983	0.00285947	0.00276102	0.00419542	0.00141965	0.00275936	0.00165735	0.00212853	0.00263021	0.00308693	0.00191662	0.00280345	0.00199607	0.00259884	0.00291902	0.0045329	0.00294238	0.0028758	0.0023065	0.00484666	0.00325926	0.00257547	0.00149454	0.00218725	0.00186815	0.00240288	0.00252047	0.00192193	0.00212711	0.0020652	0.00223727	0.0017215	0.00209518	0.00329057	0.00284773	0.00416066	0.0022613	0.00212929
Lubeck	7.4e-05	0.000409681	0.000305119	0.000423566	0.000363922	0.00029785	0.000394973	0.000368907	0.00025565	0.000330197	0.000367606	0.000353742	0.000342536	0.000268185	0.000375339	0.000351605	0.000272599	0.000623241	0.000376951	0.000275065	0.000227391	0.000162138	0.000415578	0.000394811	0.000273111	0.000982927	0.000385828	0.000220459	0.000513538	0.000221007	0.000545151	0.000278955	0.000196178	0.000536523	0.000238213	0.000334465	0.00016239	0.0005757	0.000492591	0.000419226	0.000184737	0.000622176	0.000419945	0.000267998	0.00159542	0.000437844	0.000286561	0.000578902	0.000310549
Luderitz	0	4.45e-06	1.22e-05	7.89e-06	3.62e-06	3.06e-06	1.04e-05	5.09e-06	1.96e-05	4.29e-05	6.15e-06	7.17e-06	1.2e-05	9.74e-06	1.36e-06	2.28e-06	9.36e-06	2.44e-05	8.02e-06	1.85e-05	5.6e-06	1.76e-05	5.59e-06	1.61e-06	1.72e-05	1.28e-06	2.61e-06	6.84e-06	8.4e-06	7.74e-06	2.14e-05	9.96e-06	1.94e-05	1.02e-05	2.48e-06	1.33e-06	2.16e-06	1.04e-05	1.98e-06	8.6e-06	8.95e-06	1.58e-05	4.03e-06	6.27e-06	1.01e-05	2.75e-06	5.01e-06	2.41e-06	1.28e-05
Luwuk	0	4.98e-05	2.32e-05	5.3e-05	3.48e-05	3.35e-05	3.51e-05	3.51e-05	1.07e-05	0.000114323	3.53e-05	0.000215956	2.63e-05	3.19e-05	2.85e-05	3.37e-05	2.15e-05	0.000187428	6.79e-05	4.41e-05	1.92e-05	4.11e-05	2.43e-05	3.66e-05	9.86e-06	1.68e-05	5.08e-05	4.14e-05	0.000166649	4.1e-05	7.5e-05	6.14e-05	2.93e-05	9.14e-05	3.11e-05	6.32e-05	2.84e-05	0.000100012	1.11e-05	3.56e-05	2.45e-05	0.000100183	9.01e-05	2.24e-05	5.57e-05	4.71e-05	3.69e-05	4.1e-05	2.58e-05
Lysekil	4.45e-06	0.000177708	0.000141588	0.000105351	0.000176302	0.000216604	0.00032246	5.49e-05	0.000132208	0.00016839	0.000126008	0.000193785	7.02e-05	0.000130124	0.000274957	6e-05	0.000148918	0.000119118	0.00025278	0.000189579	0.000139471	0.000367894	7.4e-05	0.000209881	0.00016865	0.000125323	9.76e-05	0.000416221	7.9e-05	8.48e-05	0.00025331	0.000158075	0.000154451	0.000164748	0.000949512	8.43e-05	0.000156	0.000264179	9.95e-05	0.000351322	0.000159407	0.000101167	0.00032675	0.000153403	0.000299904	0.000693355	0.000113506	0.000403543	0.000176104
Lyttelton	0.00177003	0.000941429	0.00111425	0.000855771	0.000915442	0.00112767	0.000775065	0.000782996	0.000861191	0.000844682	0.00122781	0.000815033	0.00099912	0.0010045	0.00125355	0.00130651	0.00188561	0.00088822	0.00109171	0.000672536	0.00165963	0.00123606	0.00153967	0.000979135	0.00120481	0.000639912	0.0012084	0.000930015	0.000434239	0.00128077	0.000893467	0.00146974	0.000914853	0.000773259	0.000832415	0.000916028	0.000897002	0.000879443	0.000797629	0.000731558	0.000697517	0.00199663	0.000922936	0.000867596	0.000871947	0.0010288	0.00121441	0.000932867	0.000695386
Maaloy	2.25e-05	0.000534991	0.000437841	0.000302229	0.000151395	0.000126288	0.000219214	0.00068175	0.000246293	0.000376304	0.000304343	0.000153944	0.000240317	0.000251275	0.000382751	0.000202249	0.000409501	0.000447432	0.000388858	0.000139337	0.000275017	0.000432308	0.000327336	0.00042266	0.000452869	0.000272712	0.000135507	0.000180766	0.000173195	0.000611154	0.00109828	0.000404304	0.000537331	0.000205944	0.000348843	0.000137257	0.000350448	0.00023586	0.00023408	0.00039532	0.000158289	0.00130222	0.000196791	0.000223148	9.94e-05	0.000979355	0.000591845	0.000253825	0.000134361
Macapa	0.000548935	2.73e-05	7.68e-05	3.84e-05	1.89e-05	2.12e-05	5.12e-05	4.81e-05	0.000101184	6.06e-05	7.31e-05	5.5e-05	3.05e-05	6.38e-05	4.02e-05	8.98e-05	6.41e-05	4.93e-05	5.04e-05	9.18e-05	3.69e-05	2.14e-05	5.18e-05	8.81e-05	8.93e-06	7.18e-05	3.72e-05	0.000113634	5.46e-05	4.96e-05	6.27e-05	1.27e-05	1.69e-05	2.8e-05	3.85e-05	3.76e-05	5.1e-05	2.16e-05	6.96e-05	3.29e-05	0.000196607	1.55e-05	2.62e-05	1.2e-05	2.24e-05	0.000175765	6.51e-05	3.09e-05	3.68e-05
Madang	0.00024818	0.000151709	0.000111668	0.000164733	9.01e-05	0.000149583	5.24e-05	0.00013729	0.000140796	7.88e-05	0.000116714	0.000120778	0.000115976	5.26e-05	8.24e-05	0.000115146	0.000199636	0.000114468	0.000184965	8.07e-05	6.46e-05	6.81e-05	8.22e-05	0.000130598	6.62e-05	0.000129625	0.000222057	0.000154803	9.07e-05	7.75e-05	7.99e-05	0.000137142	0.000156802	0.000111198	0.000223922	9.61e-05	0.000164382	5.71e-05	9.8e-05	0.000166811	5.35e-05	0.000267084	7.27e-05	0.000193946	0.000202172	7.3e-05	0.000127762	6.57e-05	0.000408495
Magadan	0.00204918	1.47e-05	1.32e-06	1.55e-05	7.78e-06	1.47e-06	7.62e-06	7.26e-06	1.79e-06	0.00207509	6.66e-06	1.46e-05	1.81e-05	2.37e-06	3.68e-06	4.86e-06	6.28e-06	1.7e-05	2.61e-05	1.53e-06	4.6e-06	3.32e-06	7.63e-06	3.64e-06	3.63e-06	2.5e-05	6.74e-05	3.63e-06	9.52e-06	1.81e-05	3.42e-06	2.34e-06	1.09e-06	2.84e-06	1.55e-05	1.28e-05	1.89e-05	6.6e-06	3.5e-06	9.78e-06	2.05e-06	4.07e-06	1.44e-05	4.87e-06	1.37e-06	1.15e-06	5.78e-06	2.35e-06	9.28e-06
Mahe	0	0	2.88e-07	0	9.12e-07	0	1.51e-06	0	0	5.67e-07	4.35e-07	0	1.47e-07	6.34e-07	5.59e-07	5.84e-06	2.38e-07	1.44e-06	1.64e-07	7.26e-07	3.8e-07	0	1.58e-06	7.97e-08	7.22e-07	0	2.92e-07	1.17e-06	1.31e-06	1.73e-07	9.14e-07	0	9.17e-07	2.31e-07	5.16e-07	5.17e-07	0	2.25e-07	0	2.03e-06	1.33e-07	6.98e-07	9.7e-07	3.62e-07	1.93e-07	3.4e-07	0	4.31e-07	0
Mai Liao	0	1.94e-05	1.89e-05	7.86e-06	4.42e-06	2.19e-05	1.74e-05	6.34e-06	6.89e-06	1.42e-05	1.66e-05	8.39e-06	1.71e-05	3.37e-06	3.28e-05	1.67e-05	1.37e-05	1.81e-05	4.54e-06	1.34e-05	9.56e-06	6.46e-05	2.69e-05	8.24e-06	1.18e-05	4.11e-06	7.07e-06	3.02e-06	1.28e-05	1.92e-05	1.16e-05	7.77e-05	1.49e-05	1.42e-05	1.26e-05	1.91e-05	1.09e-05	2.52e-06	2.36e-05	8.34e-06	2.1e-05	1.9e-05	3.8e-06	4.39e-05	2.5e-05	6.03e-05	3.98e-06	5.39e-05	1.11e-05
Maizuru	3.14e-06	0.000329342	0.0003615	0.000311477	0.000419546	0.000404311	0.000386611	0.00106857	0.000165686	0.000289963	0.000432588	0.000519893	0.000543767	0.000346824	0.000777472	0.000227573	0.00046188	0.000289718	0.000307459	0.000228232	0.00222557	0.000925985	0.000161247	0.000426925	0.000455486	0.000328889	0.000531986	0.000341957	0.000510937	0.000229557	0.000680009	0.000315022	0.000376807	0.000231432	0.000343102	0.00134243	0.000252971	0.000454485	0.000713929	0.000307891	0.000248192	0.000259487	0.000343937	0.000302254	0.00102631	0.000346883	0.000613145	0.00070982	0.000299414
Majunga	3.2e-06	2.21e-05	3.04e-05	0.000123141	1.16e-05	2.14e-05	5.64e-05	4.67e-05	4.83e-05	1.47e-05	2.75e-05	3.62e-05	2.01e-05	3.67e-05	3.33e-05	4.19e-05	4.69e-06	2.04e-05	9.8e-05	1.5e-05	1.73e-05	8.28e-05	9.3e-06	2.08e-05	3.09e-05	1.27e-05	4.92e-05	1.99e-05	7.23e-05	1.02e-05	2.4e-05	5.02e-05	6.74e-05	1.99e-05	3.12e-05	1.66e-05	6.83e-05	5.18e-05	1.68e-05	5.47e-05	2.73e-05	3.14e-05	2.4e-05	4.06e-05	2.27e-05	2.46e-05	0.000154087	4.32e-05	8.08e-06
Majuro	0.0010179	0.000673407	0.00129817	0.001208	0.000435038	0.000360881	0.000503274	0.000261961	0.000629806	0.000579769	0.00261634	0.000407554	0.000843003	0.000215745	0.000475393	0.000445021	0.000350891	0.000401844	0.000465103	0.000442085	0.000491412	0.000570378	0.000617675	0.00048384	0.000346597	0.000414284	0.000222006	0.000428742	0.000301508	0.000891942	0.00258049	0.00053274	0.000416095	0.000436461	0.00103487	0.000244369	0.000556511	0.000380755	0.000866662	0.000488942	0.00083756	0.00045666	0.000156433	0.000563739	0.000510453	0.00048391	0.00176383	0.000368482	0.000516872
Makassar	0.000492364	0.000372074	0.000446304	0.000305342	0.00074723	0.000363091	0.000440036	0.000540577	0.000428096	0.000589773	0.000327582	0.000424098	0.00029207	0.000643047	0.000239424	0.000390221	0.000366163	0.000379868	0.000312587	0.000703269	0.00103152	0.00078231	0.000202331	0.0004957	0.000499202	0.000387799	0.000525756	0.000520115	0.000409357	0.00026481	0.000490747	0.000592841	0.000313075	0.000354502	0.000893081	0.000250231	0.000314038	0.000407184	0.000361069	0.000220244	0.00105439	0.000278813	0.000503159	0.000509573	0.000551455	0.000305486	0.000726755	0.000360725	0.000513981
Malabo	0.00123794	0.00177239	0.00125992	0.00182084	0.00270155	0.00140079	0.00209458	0.000996154	0.00100843	0.00163296	0.00137817	0.00131282	0.00102232	0.00106136	0.00103966	0.00287551	0.000801538	0.00100799	0.00129633	0.00105717	0.00123249	0.00125376	0.00195645	0.00136958	0.000874454	0.00107465	0.00104148	0.00199344	0.000938608	0.00302653	0.000826256	0.00143575	0.00183688	0.00130348	0.00108401	0.0014833	0.000876488	0.00123781	0.00142814	0.00080637	0.00166028	0.00137379	0.000951663	0.000798256	0.00133139	0.00208054	0.000880987	0.0010876	0.00141219
Malaga	0	8.86e-07	9.47e-07	9e-07	9.9e-07	9.17e-07	1.27e-06	6.33e-06	1.79e-06	8.44e-06	2.98e-07	5.72e-07	6.83e-06	1.47e-06	4.9e-07	0	2.98e-06	1.62e-06	1.91e-06	2.47e-06	2.79e-06	3.84e-07	1.45e-06	1.06e-06	3.67e-06	1.28e-06	1.41e-07	8.32e-06	5.65e-06	2.95e-06	1.15e-06	2.26e-06	5.96e-07	2.05e-06	2.51e-07	7.21e-07	4.86e-07	0	2.04e-07	1.9e-06	4.48e-07	1.09e-06	2.36e-06	1.12e-06	1.79e-07	3.67e-06	2.12e-06	5.31e-07	8.65e-07
Male	0	8.65e-06	4.42e-06	3.6e-06	1.33e-05	4.89e-06	1.37e-05	9.24e-06	8.26e-06	1.56e-05	4.72e-06	9.09e-06	1.41e-05	9.84e-07	1.63e-05	4.29e-06	1.38e-06	2.26e-05	7.03e-06	5.17e-05	8.16e-06	1.36e-05	5.8e-05	8.47e-06	8.42e-06	1.31e-06	1.01e-05	4.09e-06	4.02e-05	3.21e-05	1.24e-05	5.66e-06	4.12e-06	4.04e-06	3.27e-06	7.13e-06	1.94e-05	4.12e-06	2.78e-06	2.69e-06	1.35e-05	1.26e-05	6.38e-06	2.8e-05	1.35e-05	8.09e-06	3.34e-06	1.12e-05	4.97e-06
Malongo	2.93e-06	4.77e-05	2.88e-05	2.62e-05	0.000109403	2.14e-05	7.88e-05	6.37e-05	3.78e-05	0.000115305	9.08e-05	4.01e-05	0.000141226	3.67e-05	8.32e-05	4.8e-05	7.24e-05	2.72e-05	8.28e-05	4.46e-05	4.34e-05	7.99e-05	4.61e-05	5.57e-05	7.32e-05	3.16e-05	1.65e-05	0.000147664	0.000133678	0.000121029	1.76e-05	4.98e-05	5.62e-05	4.92e-05	2.81e-05	2.41e-05	6.03e-05	3.86e-05	6.1e-05	4.15e-05	3.76e-05	6.98e-05	8.82e-05	1.56e-05	9.9e-05	9.24e-05	5.31e-05	6.25e-05	0.000144966
Managua	0	2.04e-05	5.39e-06	7.05e-07	1.04e-06	1.21e-06	5.21e-06	1.65e-06	5.92e-06	4.9e-07	2.62e-06	5e-06	5.58e-07	1.03e-05	2.36e-05	8.25e-06	2.56e-06	1.39e-06	9.34e-07	4.88e-06	2.24e-06	6.39e-06	2.19e-06	4.03e-06	1.7e-06	1.27e-06	1.13e-07	7.11e-07	3.16e-06	5.32e-06	5.72e-06	1.24e-06	2.76e-07	6.23e-07	2.2e-05	1.03e-05	8.53e-06	1.92e-07	1.1e-05	6.29e-06	6.87e-06	1.9e-06	6.18e-07	1.32e-06	6.61e-06	2.7e-06	3.42e-06	8.03e-06	1.48e-05
Manaus	0.00302655	0.000480331	0.000324113	0.000459704	0.000654191	0.000235299	0.000398483	0.00032477	0.000438814	0.000431202	0.000378693	0.000420778	0.000297531	0.000403674	0.0014005	0.000254593	0.000575808	0.000206116	0.000497006	0.000140383	0.000528992	0.000450832	0.000419543	0.000239888	0.000319472	0.000594999	0.000301306	0.000279806	0.000331734	0.000436981	0.000339472	0.000373203	0.000480424	0.000531864	0.000918259	0.000539538	0.000497819	0.000609459	0.000273765	0.000540174	0.000394189	0.00060132	0.000811649	0.000926417	0.00040466	0.000289253	0.000324571	0.000545754	0.00051716
Manchester	0	3.66e-06	1.34e-06	7.8e-08	5.53e-07	9.6e-06	6.86e-07	9.88e-07	6.88e-06	7.01e-07	1.13e-06	0	2.39e-06	1.16e-06	5.67e-07	2.48e-07	1.27e-06	2.2e-06	6.17e-07	1.92e-06	5.03e-06	1.19e-06	5.11e-07	1.29e-06	2.42e-06	7.57e-06	7.34e-07	1.45e-06	1.42e-06	4.5e-06	4.33e-06	1.14e-06	1.64e-06	4.95e-07	3.64e-06	2.7e-06	9.09e-07	4.26e-06	3.03e-06	3.22e-06	2.51e-06	0	7.04e-07	2.21e-06	6.59e-06	1.76e-06	4.08e-07	4.05e-07	4.82e-06
Mangalore	9.8e-06	7.16e-06	8.16e-06	4.49e-06	6.78e-06	1.26e-05	9.44e-06	4.24e-06	1.93e-06	2.98e-05	2.12e-05	2.22e-05	9.94e-06	7.14e-06	2.99e-06	8.26e-06	5.42e-06	6.63e-06	5.77e-06	1.72e-05	7.92e-06	3.88e-06	1.18e-05	7.81e-06	3.25e-06	7.19e-06	2.03e-05	1.1e-05	4.74e-06	1.51e-05	1.38e-05	2.31e-05	5.34e-06	7.38e-06	1.87e-05	0.000127024	2.17e-05	2.92e-05	1.48e-05	2.06e-05	6.75e-06	1.06e-05	6.86e-06	9.15e-06	5.5e-06	2.85e-05	5.54e-06	1.53e-05	4.63e-05
Maniitsoq	0	4.5e-05	3.8e-05	4.22e-05	6.66e-05	2.09e-05	3.17e-05	9.99e-05	1.54e-05	1.63e-05	1.72e-05	1.02e-05	4.49e-05	2.62e-05	4.88e-05	5.82e-05	2.97e-05	5.8e-05	2.77e-05	0.000153819	3.43e-05	2.33e-05	6.32e-05	2.13e-05	6.26e-05	3.55e-05	3.24e-05	4.41e-05	1.64e-05	7.23e-05	4.29e-05	6.84e-05	2.99e-05	6.65e-05	3.39e-05	6.7e-05	4.57e-05	1.93e-05	3.71e-05	4.37e-05	2.68e-05	4.79e-05	4.27e-05	2.33e-05	4.28e-05	4.21e-05	5.86e-05	3.84e-05	2.74e-05
Manila	0.0155279	0.00127541	0.00206899	0.0022814	0.00209091	0.00195402	0.00175283	0.00202983	0.00179564	0.00168881	0.00280679	0.00297875	0.00376342	0.00192028	0.00170351	0.00256558	0.00188313	0.00304833	0.00254372	0.0027364	0.00196851	0.00241864	0.00206179	0.00231249	0.00291337	0.002575	0.0027086	0.00264099	0.00276848	0.00221512	0.00360826	0.00254949	0.00458217	0.00220766	0.00194559	0.00169762	0.00252037	0.00274101	0.00194371	0.00329345	0.0023135	0.0034642	0.00251564	0.00197968	0.00269496	0.00256603	0.00154046	0.00139847	0.00158214
Manokwari	0	4.39e-05	0.000104921	8.74e-05	6.69e-05	0.000136163	0.000298418	5.53e-05	9.38e-05	9.32e-05	3.59e-05	0.00010788	0.000110788	4.41e-05	8.81e-05	9.44e-05	0.0001425	0.000193619	0.000175085	2.19e-05	6.05e-05	0.00055677	0.000193984	8.97e-05	0.000100527	7.17e-05	7.41e-05	3.18e-05	6.52e-05	0.000133526	6.38e-05	4.9e-05	0.000108676	0.000100262	2.43e-05	5.96e-05	3.7e-05	7.67e-05	0.000128003	3.13e-05	6.37e-05	3.5e-05	7.98e-05	0.000144742	0.000248309	0.000104818	2.35e-05	0.00216106	0.000174379
Manta	0	1.84e-05	0.000269665	0.000120482	4.96e-05	1.43e-05	0.000295608	0.000295372	4.31e-05	5.41e-05	2.81e-05	9.44e-05	3.23e-05	3.68e-05	7.49e-05	0.000156537	0.000104772	3.22e-05	4.65e-05	4.28e-05	2.01e-05	5.15e-05	9.28e-05	5.29e-05	0.000157535	7.32e-05	0.000107771	4.39e-05	7.57e-05	4.79e-05	7.13e-05	5.9e-05	3.77e-05	6.02e-05	7.27e-05	5.1e-05	4.19e-05	6.04e-05	4.92e-05	7.27e-05	1.73e-05	4.62e-05	1.86e-05	2.49e-05	8.32e-05	2.3e-05	6.15e-05	0.000164414	2.37e-05
Manzanillo (Mex)	0.00493671	0.00146832	0.00335427	0.00148634	0.00161558	0.00175838	0.00232528	0.00169678	0.00183993	0.00189879	0.00203857	0.00244343	0.00230664	0.00119708	0.00277894	0.00188	0.00185976	0.00249839	0.00243628	0.00238752	0.00228738	0.00149705	0.00132012	0.00207289	0.00331933	0.00144112	0.00255252	0.00192104	0.00217278	0.0033471	0.00160721	0.00180231	0.00147798	0.00299653	0.00148173	0.0019542	0.00190405	0.0017063	0.00187414	0.00163163	0.0017251	0.00143701	0.00257483	0.00156123	0.00266618	0.00240389	0.00215236	0.00127792	0.00191879
Manzanillo (Pan)	0.0101144	0.00937028	0.00660272	0.00736357	0.00738775	0.00709258	0.00522717	0.00677699	0.00847723	0.00553697	0.00761035	0.00544986	0.00765893	0.00653125	0.00594319	0.00785705	0.00779348	0.00473725	0.0072177	0.0091848	0.00677275	0.00807375	0.00777548	0.00537533	0.00741999	0.00579069	0.00736639	0.00591471	0.00690026	0.00753622	0.00846014	0.00694067	0.0092063	0.00872802	0.00571432	0.00612064	0.00947631	0.008414	0.00729282	0.00861636	0.00706217	0.00804967	0.00826342	0.00821684	0.00716204	0.00461294	0.00679177	0.00917884	0.00776365
Maputo	0.000568729	0.00018908	0.000299428	0.000219302	0.000264196	0.000373502	0.00038618	0.000220749	0.000427322	0.000317502	0.000376809	0.000549223	0.000341153	0.000419811	0.000429229	0.000281743	0.000193271	0.000449439	0.00019777	0.000350628	0.000286708	0.000650931	0.000581525	0.00032627	0.000275088	0.000322512	0.000457799	0.000715172	0.000343335	0.000362151	0.000266575	0.000278043	0.000273956	0.000330597	0.000170472	0.000286176	0.000275104	0.000227665	0.000340204	0.000335443	0.000171344	0.000490303	0.000344698	0.000293973	0.000292825	0.000302327	0.000693296	0.000347106	0.000326696
Mar Del Plata	0	4.19e-06	1.77e-06	9.55e-06	6.03e-06	8.8e-07	7.1e-06	2.72e-06	1.15e-05	3.03e-05	1.24e-06	1.03e-05	3.35e-06	2.89e-06	2.17e-06	3.26e-06	7.47e-06	9.82e-05	9.92e-06	1.17e-05	3.73e-06	2.42e-06	1.05e-05	6.24e-06	1.37e-05	4.16e-06	6.9e-06	8.41e-06	1.01e-05	1.82e-05	3.32e-05	1.14e-05	4.69e-06	7.57e-06	1.75e-05	8.02e-06	6.29e-06	1.21e-05	4.85e-06	2.14e-06	1.92e-05	9.85e-06	1.33e-05	1.04e-05	7.57e-06	4.52e-06	3.37e-05	4.19e-06	1.07e-05
Maracaibo	7.74e-05	0.000103366	8.39e-05	9.8e-05	2.2e-05	3.97e-05	0.000154005	8.81e-05	5.36e-05	0.000117027	7.98e-05	3.96e-05	5.12e-05	0.000151966	0.000129819	6.17e-05	7.5e-05	9.3e-05	4.89e-05	5.34e-05	0.000116691	4.7e-05	7.29e-05	0.000111302	0.000132716	7.93e-05	0.000217453	4.06e-05	0.000204508	0.000102094	0.000102973	0.000101937	3.88e-05	0.000142514	8.23e-05	0.000158695	0.000141515	0.000176965	0.000164228	6.35e-05	7.7e-05	9.9e-05	9.91e-05	4.83e-05	9.35e-05	6.74e-05	7.54e-05	0.000113066	0.000103782
Marin	2.94e-05	0.00157394	0.000103309	7.71e-05	7.58e-05	0.000141265	0.000144381	9.71e-05	6.99e-05	0.000126787	0.000140668	0.000437396	9.65e-05	0.000302125	0.000309331	8.33e-05	0.000183953	0.000341228	0.000188499	0.000131656	0.000218972	0.0002003	0.00016057	0.000183735	0.000127257	0.000190324	0.000199252	0.000102089	0.000163974	0.000160252	0.000131357	0.000110505	0.000168431	0.000175946	0.000193754	0.000179106	0.00010779	3.11e-05	0.000136286	0.00031267	0.000104732	0.000110915	0.000232318	0.000110518	0.000849685	8.75e-05	0.000277331	0.000108117	0.000170768
Marina di Carrara	0	6.9e-05	5.79e-05	2.26e-05	9.44e-05	5.22e-05	0.000193045	3.64e-05	1.03e-05	7.63e-05	7.66e-05	3.64e-05	2.09e-05	0.000141211	3.48e-05	3.66e-05	4.98e-05	4.43e-05	5.19e-05	1.9e-05	0.000105888	8.09e-05	1.97e-05	1.95e-05	2.11e-05	0.000104084	3e-05	6.94e-05	5.51e-05	1.86e-05	7.19e-05	5.06e-05	0.000109657	6.16e-05	4.05e-05	2.04e-05	4.82e-05	2.87e-05	7.15e-05	6.32e-05	4.58e-05	5.2e-05	6.22e-05	3.92e-05	3.86e-05	2.64e-05	6.34e-05	3.01e-05	0.000202757
Marsa El Brega	4.5e-06	0.000301007	0.000254397	7.09e-05	0.000169836	0.000144685	0.000143962	5.75e-05	0.000129782	0.000207204	0.000158808	9.14e-05	0.000151135	0.000136841	8.32e-05	6.31e-05	0.000158335	0.000131953	0.000180782	0.000169066	9.12e-05	0.000156652	0.000174798	0.000153672	7.92e-05	0.000101568	8.89e-05	5.5e-05	0.000179022	0.000158818	0.000148163	0.000125966	0.000125669	0.000120943	0.000136458	7.24e-05	0.000253748	0.000114878	0.000320965	5.81e-05	0.000111853	0.000252601	0.000154267	0.000119165	5.98e-05	0.00015983	0.000117362	0.000127672	0.000157348
Marsaxlokk	0.0106926	0.00692771	0.00563198	0.00696229	0.00593633	0.00595028	0.00530144	0.00697816	0.00794914	0.00767637	0.00785112	0.00903043	0.0055394	0.00652663	0.00673591	0.00665597	0.00829535	0.00808456	0.00682289	0.00902127	0.00618344	0.00508226	0.00690192	0.00655778	0.00602638	0.00719964	0.00798615	0.0101799	0.00827317	0.005894	0.00646287	0.00754591	0.00538884	0.00636606	0.00698271	0.006838	0.00721219	0.00532506	0.00703325	0.00562011	0.00552814	0.00746983	0.00850045	0.0110527	0.00959819	0.00570441	0.00716682	0.00834652	0.00657968
Marsden Point	0.00030979	0.000186153	0.000219783	0.000344216	0.000143617	0.000328108	0.000168552	0.000122805	0.000215899	0.000112654	0.000106111	0.000108429	0.000220982	0.0005618	0.000252179	0.00218476	0.000151199	0.000207848	0.000273052	0.000677461	0.000619809	0.000172752	0.00023198	0.00241293	0.000220262	0.000118649	0.000220609	0.000177361	0.000263695	0.000242971	0.000285895	0.00050051	0.000217477	0.000141113	0.000142237	0.000185456	0.000600256	0.000494455	0.0022056	0.000189994	0.000166634	0.000452951	0.000255986	0.000348433	0.00020266	0.000136917	0.000160996	0.000213595	0.000313042
Marseille	0.00194642	0.00246062	0.00156898	0.001753	0.0021289	0.00200231	0.00258894	0.00303979	0.00279222	0.00254444	0.00209004	0.00218565	0.00194793	0.00258049	0.00316462	0.00372366	0.00195309	0.00291464	0.00231445	0.00292948	0.00176398	0.00235287	0.00387939	0.00293127	0.00171421	0.00201526	0.00337632	0.00232183	0.00255141	0.00247117	0.00235476	0.00216153	0.00259673	0.00175759	0.0022405	0.00215757	0.00246991	0.00308197	0.00198579	0.00284908	0.00231197	0.00170462	0.00268311	0.00237569	0.00298127	0.00213049	0.00211913	0.00213674	0.0024122
Masan	0.00188977	0.00131765	0.00149662	0.0021938	0.00193003	0.00267644	0.00253816	0.00158471	0.00229068	0.0013349	0.0025076	0.00155568	0.00332687	0.00199677	0.00211061	0.00224619	0.00171134	0.00106665	0.00136941	0.00142895	0.00212855	0.00117606	0.000974335	0.00174073	0.00171725	0.00375507	0.00196118	0.00321252	0.0016284	0.00176043	0.00233152	0.00149726	0.00154786	0.0014862	0.00108016	0.00173775	0.00139806	0.00163974	0.00160385	0.00296306	0.00277372	0.00190371	0.0013657	0.00135931	0.00114555	0.00255899	0.00343749	0.00160051	0.00119913
Massawa	0	7.82e-06	7.79e-07	0	3.34e-07	0	1.26e-07	1.5e-07	2.63e-07	4.01e-07	0	0	1.04e-06	5.94e-07	2.25e-07	0	1.35e-06	2.49e-07	3.33e-07	1.82e-06	0	0	5.37e-07	0	2.76e-07	2.19e-07	1.07e-07	2.29e-06	6.89e-07	5.31e-07	2.21e-08	1.91e-06	9e-07	1.3e-06	3.66e-07	0	0	0	9.83e-07	2.68e-06	4.52e-07	3.16e-07	0	6.09e-07	5.74e-07	0	0	6.74e-07	5.52e-07
Matadi	9.77e-06	0.000229422	0.000126592	0.000122244	4.66e-05	0.000127251	2.2e-05	6.23e-05	5.45e-05	0.000302682	7e-05	5.32e-05	5.7e-05	0.000101917	3.82e-05	0.000120886	8.22e-05	4.91e-05	0.00014791	0.00046784	5.7e-05	5.68e-05	6.51e-05	4.62e-05	9.07e-05	6.69e-05	7.83e-05	0.000127279	0.000136549	7.54e-05	6.88e-05	5.83e-05	7.35e-05	8.58e-05	6.53e-05	0.000241257	8.73e-05	0.000149556	0.000257728	6.47e-05	0.000142275	0.000235967	0.000185753	0.000138592	6.8e-05	0.000767911	6.68e-05	0.000200742	0.00013069
Matanzas	0.000101667	2.43e-05	0.000116374	0.000150521	4.63e-05	2.35e-05	0.000130232	3.8e-05	5.91e-05	6.73e-05	6.42e-05	3.38e-05	9.69e-05	4.52e-05	8.07e-05	0.000102367	3.71e-05	2.1e-05	2.09e-05	4.03e-05	8.11e-05	0.000179047	7.02e-05	8.32e-05	2.71e-05	3.49e-05	2.66e-05	6.64e-05	7.38e-05	0.000111651	5.93e-05	5.73e-05	5.17e-05	8.46e-05	3.62e-05	4.01e-05	0.000145408	2.15e-05	0.000148253	2.82e-05	7.58e-05	4.41e-05	2.25e-05	5.3e-05	2.88e-05	0.00028358	7.23e-05	3.38e-05	0.000109065
Matarani	5.58e-06	9.88e-05	0.000562141	0.000112046	9.71e-05	0.000136269	8.24e-05	0.000130447	0.000430177	0.000175347	0.000263178	8.63e-05	6.87e-05	0.000243594	0.000234936	0.000313518	0.000162735	0.000435517	0.000174383	0.00020751	0.000146982	0.000210374	0.00011112	0.000133326	0.000160944	0.000188431	0.000334941	0.000184308	0.00029624	0.00160279	0.000134931	0.000397046	0.000142583	7.73e-05	8.4e-05	6.42e-05	7.62e-05	0.00012696	7.73e-05	0.000108501	0.000146149	0.000168646	0.000118584	8.62e-05	0.000145406	0.000145239	0.000136009	0.000250002	0.000347472
Matsuyama	3.54e-05	0.000122626	0.000195865	3.99e-05	6.3e-05	0.000149802	3.5e-05	9.47e-05	5.52e-05	8.03e-05	6.97e-05	0.000148693	0.000146079	0.000159072	3.44e-05	0.000127423	8.61e-05	4.97e-05	7.74e-05	0.000113072	9.49e-05	0.000134199	0.000181656	7.96e-05	0.000132591	0.000108524	9.08e-05	2.82e-05	3.76e-05	0.000101688	0.000161571	0.000195999	0.000125881	5.34e-05	8.31e-05	0.000722094	5.26e-05	0.00031633	4.93e-05	0.000109482	0.00041982	8.11e-05	0.00174	0.000504403	6.01e-05	9.38e-05	7e-05	4.37e-05	0.000125979
Mazatlan	1.13e-05	6.27e-06	2.39e-05	3.64e-06	6.59e-06	9.92e-06	4.94e-06	6.43e-06	4.63e-05	0.000159134	7.04e-06	4.67e-06	3.72e-06	5.55e-06	3.11e-05	4.41e-06	2.07e-05	1.02e-05	4.39e-05	3.34e-06	2.86e-06	1.18e-05	2.35e-05	4.41e-05	3.93e-06	1.86e-05	7.59e-06	6.53e-06	1.14e-05	1.63e-05	1.13e-05	1.35e-05	1.19e-05	3.49e-05	1.07e-05	8.48e-06	1.3e-05	2.24e-05	1.67e-05	1.1e-05	8.06e-06	2.21e-05	2.55e-06	8.92e-06	3.31e-05	1.92e-05	2.62e-05	1.15e-05	1.04e-05
Medan	0	0.000289233	8.86e-05	9.35e-05	6.54e-05	6.12e-05	5.68e-05	7.59e-05	1.61e-05	2.64e-05	3.27e-05	1.64e-05	2.39e-05	4.69e-05	8.97e-05	4.05e-05	2.32e-05	3.65e-05	4.3e-05	5.56e-05	0.000100883	6.92e-05	0.00011172	4.13e-05	7.29e-05	2.3e-05	4.53e-05	8.28e-05	1.35e-05	6.28e-05	4.26e-05	4.73e-05	9.28e-06	8.15e-05	1.75e-05	5.67e-05	8e-05	4.79e-05	7.03e-05	2.46e-05	5.04e-05	5.93e-05	8.15e-05	2.69e-05	0.000210732	0.000583191	0.000142238	5.16e-05	0.000102856
Melbourne	0.00445764	0.00337249	0.00352793	0.00374374	0.00365882	0.00362119	0.00280599	0.00264184	0.00492216	0.0026355	0.00542293	0.00592872	0.00384812	0.00469691	0.00376416	0.00461567	0.00233671	0.002396	0.00423034	0.0028123	0.00469816	0.00449902	0.00284245	0.003242	0.00265953	0.00253755	0.00296336	0.00498791	0.00388477	0.00376608	0.00288378	0.00456141	0.00283833	0.00424687	0.00604441	0.0040972	0.00324629	0.00288302	0.0028669	0.00307213	0.00349967	0.00406032	0.00334714	0.00317323	0.00259063	0.00266912	0.00322319	0.00450994	0.00278746
Melilla	3.59e-05	0.000148668	4.8e-05	0.000121588	5.98e-05	7.6e-05	7.1e-05	0.000128621	3.99e-05	0.000198219	8.74e-05	0.000112126	3.87e-05	3.98e-05	4.55e-05	0.000115405	7.05e-05	7.94e-05	3.01e-05	5.81e-05	8.2e-05	6.36e-05	8.66e-05	8.19e-05	0.000108521	0.000118533	8.76e-05	9.04e-05	3.49e-05	4.56e-05	7.81e-05	7.67e-05	3.64e-05	7.75e-05	6.66e-05	0.000147015	0.000112354	0.000112291	0.000164058	8.88e-05	7.34e-05	2.04e-05	4.39e-05	5.54e-05	0.000179885	7.09e-05	5.52e-05	5.51e-05	6.64e-05
Merak	0	1.1e-05	1.32e-06	5.82e-06	4.17e-06	9.08e-07	6.41e-06	5.8e-06	4.47e-07	3.04e-06	3.17e-05	1.3e-06	5.37e-06	1.32e-06	1.15e-06	1e-06	1.01e-06	2.39e-06	1.43e-06	9.77e-06	3.63e-06	9.19e-07	4.38e-07	2.63e-06	1.04e-05	9.64e-06	1.32e-05	9.21e-06	7.28e-06	3.38e-06	1.52e-06	7.78e-07	2.05e-06	1.2e-06	1.8e-06	1.19e-05	1.28e-07	1.43e-06	1.83e-06	2.92e-06	3.25e-06	2.14e-06	2.04e-06	1.99e-06	1.08e-05	1.26e-06	9.02e-06	1.1e-06	4.61e-07
Mersin	0.00234532	0.00335949	0.00364803	0.00552553	0.00354357	0.00202544	0.00536514	0.00284829	0.00258552	0.00290818	0.00379004	0.00320628	0.00309908	0.00317944	0.00466964	0.00224264	0.00382161	0.00387319	0.00267286	0.00245968	0.00383929	0.00316676	0.00220893	0.00521284	0.00314774	0.00218929	0.0032035	0.0029557	0.00379711	0.00355818	0.00406293	0.00347253	0.00299619	0.00389759	0.00313379	0.00416364	0.00507759	0.00233865	0.00317577	0.00292769	0.00438889	0.00248738	0.0035974	0.00238015	0.00292427	0.00246405	0.00314522	0.0031186	0.00456079
Mesaieed	1.59e-05	0.000217545	0.000155429	0.000123141	0.000196296	0.000106261	0.000252651	0.000162019	8.61e-05	0.00010428	0.000168628	0.000139449	8.91e-05	0.000267388	0.000162937	0.000152933	0.000168578	8.15e-05	5.79e-05	0.000205143	0.000170222	0.000277776	0.00019581	0.000222584	0.000106051	0.000182779	0.000191422	0.000103536	9.55e-05	0.000107609	0.000123709	0.000123372	0.00100529	0.000121784	0.000184482	6.66e-05	0.000133359	0.000169495	0.000336341	0.000275857	0.000127078	0.000166882	9.34e-05	8.46e-05	0.00034085	0.000220238	0.000133944	0.000113669	0.000140498
Methil	0	4.37e-06	2.23e-05	2.48e-05	1.99e-05	4.82e-05	2.57e-05	1.34e-05	1.54e-05	1.32e-05	4.12e-05	2.96e-05	4.21e-05	1.33e-05	2.73e-05	2.54e-05	1.18e-05	2.07e-05	2.74e-05	2.14e-05	2.39e-05	5.79e-05	4.09e-05	1.57e-05	9.36e-06	7.52e-05	8.59e-06	6.41e-05	3.03e-05	2.4e-05	2.51e-05	9.55e-05	4.48e-05	1.82e-05	6.83e-05	2.68e-05	4.56e-05	3.41e-05	1.26e-05	2.59e-05	5.77e-05	4.36e-05	0.000190957	4.16e-05	3.08e-05	2.37e-05	2.28e-05	5.67e-06	3.99e-05
Miami	0.0202543	0.00439905	0.00628058	0.00324159	0.00414387	0.00489701	0.00813387	0.00490924	0.00526237	0.00515511	0.00504393	0.00405198	0.00548354	0.0051184	0.006683	0.00432519	0.00481796	0.0050995	0.00354349	0.00426556	0.00502963	0.00504509	0.00501826	0.00516368	0.00469393	0.00403033	0.0037855	0.00400835	0.005204	0.00466255	0.00569709	0.00334384	0.00525084	0.00396774	0.00302036	0.00424647	0.00368329	0.00596175	0.0061325	0.00512747	0.0051366	0.00535178	0.00524344	0.00502535	0.00685015	0.00650971	0.00453185	0.00448113	0.00518405
Mikawa	0	0.000401104	0.000450038	0.000289255	0.000200334	0.000230389	0.000146675	0.000433459	0.000288086	0.000510776	0.000727705	0.000415682	0.00018836	0.000270519	0.00035788	0.000396041	0.000496633	0.000255574	0.000359913	0.00020949	0.000670567	0.00046097	0.000717885	0.000243219	0.000445394	0.000244524	0.000439114	0.000542602	0.000221529	0.000263819	0.000757122	0.000222688	0.000367149	0.000318943	0.000208702	0.000246815	9.3e-05	0.000317957	0.000443936	0.000404138	0.00025305	0.000164586	0.000328379	0.000604068	0.000194062	0.000509185	0.000216593	0.000331238	0.000377228
Mina Saqr	0	2.38e-05	3.91e-05	8.99e-05	8.11e-05	2.34e-05	8.07e-05	1.88e-05	3.2e-05	9.46e-05	3.59e-05	1.18e-05	6.07e-05	9.71e-05	3.02e-05	7.56e-05	6.89e-05	2.69e-05	6.92e-05	1.81e-05	7.63e-05	5.56e-05	4.48e-05	2.94e-05	5.56e-05	4.19e-05	2.92e-05	1.87e-05	2.41e-05	3.47e-05	2.73e-05	5.8e-05	1.8e-05	1.77e-05	9.12e-05	4.22e-05	3.66e-05	0.000105533	7.83e-05	7.02e-05	6.3e-05	6.92e-05	8.84e-05	5.8e-05	3.31e-05	2.16e-05	2.51e-05	9.5e-05	4.62e-05
Mindelo	3.28e-06	3.05e-05	3.92e-05	2.34e-05	2.18e-05	9.68e-06	1.62e-05	1.33e-05	0.000190506	3.32e-05	1.4e-05	1.65e-05	2.67e-05	3.04e-05	1.48e-05	4.14e-05	3.54e-05	1.82e-05	4.89e-05	1.66e-05	9.98e-06	2.73e-05	5.97e-05	6.04e-06	1.76e-05	2.63e-05	7.52e-05	1.35e-05	1.67e-05	4.55e-05	9.94e-06	8.25e-06	1.07e-05	3.9e-05	6.56e-06	1.4e-05	1.29e-05	7.24e-05	1.24e-05	7.24e-05	2.21e-05	1.1e-05	1.21e-05	2.38e-05	1.79e-05	5.64e-06	8.9e-05	1.99e-05	9.96e-06
Miri	3.31e-05	8.1e-05	9.62e-05	0.00010508	2.79e-05	7.16e-05	0.000127132	2.34e-05	2.11e-05	0.000189634	8.51e-05	7.8e-05	1.11e-05	5.55e-05	4.64e-05	7.54e-05	0.000100357	2.48e-05	7.27e-05	6.77e-05	2.98e-05	4.34e-05	4.83e-05	0.000101855	2.29e-05	5.35e-05	9.45e-05	0.000135188	3e-05	5.25e-05	2.06e-05	2.53e-05	0.00210333	3.18e-05	6.11e-05	1.43e-05	3.82e-05	7.18e-05	2.09e-05	1.75e-05	3.87e-05	4.35e-05	2e-05	0.000202487	0.000129151	2.17e-05	8.58e-05	2.35e-05	0.000118066
Mishima-Kawanoe	0	8.74e-05	2.56e-05	6.67e-05	7.93e-05	6.32e-05	2.92e-05	5.68e-05	2.69e-05	5.53e-05	0.000166928	0.000101546	3.46e-05	3.51e-05	2.33e-05	4.33e-05	8.67e-05	0.000102449	2.71e-05	6.26e-05	0.000181627	0.000153624	2.04e-05	8.05e-05	5.15e-05	9.53e-05	9.9e-05	5.01e-05	3.72e-05	9.41e-05	9.88e-05	8.95e-05	0.000109614	4.59e-05	9.78e-05	3.45e-05	7.87e-05	4.81e-05	7.05e-05	0.00023479	2.27e-05	0.000136737	6.95e-05	3.81e-05	0.000187868	5e-05	8.1e-05	0.000155736	5.92e-05
Misurata	0.00154696	0.00181408	0.00202376	0.0020584	0.0020987	0.0015288	0.000947997	0.00173597	0.00185122	0.00161033	0.00152974	0.00168711	0.00142396	0.00338736	0.00207807	0.00169041	0.00216992	0.0016681	0.00194182	0.00371304	0.00125709	0.000712427	0.00114861	0.0011959	0.0020657	0.0011538	0.00176065	0.00218303	0.00162518	0.00129993	0.00250686	0.00204072	0.00349813	0.00160907	0.0010774	0.00212383	0.00158806	0.00173156	0.00182003	0.00138433	0.00188282	0.00135409	0.00207978	0.00133287	0.0011941	0.00153738	0.00240866	0.00121495	0.00122675
Mizushima	5.77e-05	0.00144904	0.00124078	0.000802118	0.000592684	0.00169224	0.00101387	0.00123708	0.000995281	0.000748158	0.0014415	0.000666754	0.00148466	0.00127373	0.00127941	0.000748908	0.00144973	0.000735027	0.00119063	0.00309298	0.00140775	0.00103806	0.000816388	0.000694044	0.00126611	0.00156273	0.00100712	0.000898602	0.000727722	0.00122479	0.0036729	0.000915319	0.000792362	0.00161546	0.00139946	0.001041	0.00116548	0.00235035	0.000889931	0.00145663	0.00134316	0.000734225	0.00156056	0.000688951	0.000878974	0.00113708	0.0013092	0.00116685	0.000941542
Moa	0	3.24e-05	7.9e-05	1.69e-05	1.26e-05	2.31e-05	2.3e-05	7.34e-06	2.22e-05	5.22e-05	1.23e-05	4.64e-06	1.62e-05	1.58e-05	2.75e-05	0.000241546	1.79e-05	3.08e-05	1.3e-05	0.000135438	1.63e-05	9.03e-05	2.51e-05	1.86e-05	3.95e-05	1.71e-05	1.81e-05	9.41e-05	3e-05	3.92e-05	2.76e-05	2.51e-05	2.52e-05	1.61e-05	1.33e-05	4.3e-05	0.000107612	1.13e-05	5.63e-06	8.69e-05	3.18e-05	1.29e-05	9.24e-05	2.83e-05	6e-05	1.2e-05	0.000153813	2.46e-05	1.58e-05
Mobile	0.000330066	0.000692787	0.00112881	0.000418645	0.000422258	0.000397972	0.000410252	0.00042187	0.000357408	0.00043085	0.000363082	0.000369589	0.000472254	0.000289419	0.000477871	0.000597297	0.000476937	0.000210817	0.000307413	0.000574848	0.00128117	0.000502725	0.000351263	0.000319636	0.00031859	0.000302784	0.000436948	0.000506804	0.000393708	0.000332268	0.000333217	0.000410803	0.000436401	0.000308499	0.000196658	0.000420763	0.000298707	0.000440271	0.000443642	0.000219378	0.00031296	0.000233001	0.000249942	0.00111571	0.000590143	0.000221476	0.000312608	0.000360061	0.000452557
Moerdijk	0.00220789	0.00115143	0.00114067	0.000809916	0.000794275	0.00064356	0.000529414	0.000826554	0.000619444	0.000448454	0.000970359	0.000882961	0.000766339	0.000698475	0.000986201	0.000633927	0.000711102	0.000764215	0.000928158	0.00063634	0.000515107	0.000634762	0.00274418	0.00154673	0.00353632	0.00115323	0.000907547	0.000581858	0.000520086	0.00108872	0.000992097	0.000595531	0.000725075	0.00117398	0.000732775	0.00119224	0.000876715	0.0011759	0.000614329	0.00121732	0.0013976	0.000805494	0.00132335	0.000764948	0.000497669	0.00065766	0.000967885	0.000684818	0.000534559
Mogadishu	2.85e-05	2.61e-06	2.48e-05	3.16e-06	2.8e-06	3.05e-06	2.31e-06	1.38e-05	6.48e-06	4.14e-05	1.27e-05	1.26e-05	5.7e-05	7.69e-07	6.43e-07	3.45e-06	5.17e-06	3.1e-06	1.03e-05	1.99e-06	1.13e-05	9.3e-06	1.4e-05	1e-05	2.35e-05	1.74e-05	2.36e-06	3.21e-06	8.83e-06	1.6e-05	8.12e-06	2.29e-06	2e-05	4.13e-05	3.54e-06	6.75e-06	2.84e-06	8.18e-06	2.48e-05	1.81e-05	2.49e-05	7.48e-06	1.13e-05	2.16e-06	5.1e-07	3.7e-05	7.67e-06	1.08e-05	5.98e-06
Mogstad	0	0.00028438	1.14e-05	2.01e-06	6.56e-06	3.59e-06	4.38e-06	1.58e-06	1.03e-05	6.19e-06	3.81e-06	4.3e-06	1.62e-06	1.33e-06	1.25e-05	1.15e-05	1.86e-05	2.25e-06	2.4e-06	6.12e-06	1.51e-06	3.73e-06	1.89e-06	1.22e-05	6.77e-06	1.03e-05	8.95e-06	8.49e-06	2.97e-06	4.67e-06	2.42e-06	1.94e-05	5.62e-06	1.67e-05	2.52e-05	1.59e-05	1.53e-05	8.06e-06	2.07e-06	3.83e-06	5.55e-06	1.84e-05	1.15e-05	1.04e-05	1.63e-06	5.09e-06	1.27e-05	2.39e-05	2.25e-06
Mo-i-Rana	0	0.000108902	0.000138262	3.33e-05	0.000236938	0.000121491	0.000157062	0.000117538	0.000102031	0.000183537	0.000146691	0.000163136	0.000233895	0.000115997	9.03e-05	0.00051039	9.63e-05	4.04e-05	0.000144261	0.000141216	0.000242105	0.000253153	9.86e-05	0.000149817	0.000236724	5.96e-05	0.000402841	0.000123976	5.29e-05	0.00011738	0.000205412	0.000125972	9.43e-05	8.85e-05	0.000133005	0.000142775	7.32e-05	0.000288907	9.47e-05	0.000108739	0.000143841	9.75e-05	0.000177147	0.000145726	7.77e-05	0.000255786	0.000179512	0.00026822	8.13e-05
Moji	0.000984851	0.00312029	0.00320609	0.00332597	0.00328707	0.00585702	0.00413137	0.00357093	0.00283288	0.00283293	0.00385242	0.00250569	0.00352805	0.00529264	0.00317056	0.00436648	0.00375148	0.00326372	0.0032117	0.00355165	0.0033905	0.00252836	0.0044432	0.00299075	0.00285667	0.00275984	0.00595197	0.00407635	0.00322036	0.00428541	0.00336725	0.00322509	0.00370114	0.00399516	0.00255677	0.00323065	0.00274677	0.00560186	0.00254657	0.00420376	0.0034668	0.00342772	0.00408162	0.00284946	0.00321901	0.00419921	0.00349403	0.00311229	0.00259461
Mokpo	1.38e-05	4.39e-05	2.05e-05	3.58e-05	3.53e-05	0.000101099	3.74e-05	9.31e-05	2.75e-05	0.000131955	6.06e-05	2.22e-05	6.87e-05	5e-05	4.81e-05	3.82e-05	3.93e-05	4.16e-05	3.33e-05	4.05e-05	4.04e-05	7.28e-05	4.44e-05	0.00073906	3.2e-05	7.12e-05	0.000107201	4.83e-05	1.32e-05	2.04e-05	2.03e-05	8.09e-05	3.52e-05	4.89e-05	3.45e-05	6.1e-05	2.6e-05	0.000108116	4.49e-05	6.11e-05	3.63e-05	6.32e-05	1.88e-05	3.74e-05	3.91e-05	5.02e-05	9.27e-05	8.3e-05	4.48e-05
Molde	0	0.000249529	5.3e-05	3.11e-05	1.18e-05	7.14e-05	0.000104569	4.62e-05	6.36e-05	0.000245539	0.000125511	8.28e-05	5.96e-05	5.48e-05	2.62e-05	9.89e-05	8.36e-05	8.48e-05	8.29e-05	5.91e-05	8.68e-05	4.82e-05	2.05e-05	3.54e-05	6.35e-05	3.56e-05	6.78e-05	4.78e-05	5.03e-05	0.000134337	7.92e-05	7.8e-05	4.48e-05	6.79e-05	6.92e-05	0.000103794	7.09e-05	0.000113177	6.85e-05	7.52e-05	5.45e-05	0.00016449	6.63e-05	8.5e-05	0.000149991	4.6e-05	5.62e-05	4.57e-05	6.29e-05
Mombasa	0.00112409	0.000466396	0.000744846	0.000797163	0.000555466	0.000452123	0.00184603	0.00127637	0.000962642	0.000744313	0.00040448	0.000911816	0.000910261	0.000705226	0.000483001	0.000673093	0.000953063	0.00103566	0.00123427	0.000727489	0.000808952	0.00112709	0.00198657	0.000902415	0.000597228	0.000968177	0.000876718	0.00223554	0.000802316	0.000599827	0.000697053	0.000859555	0.00105065	0.00229135	0.000594111	0.000500374	0.00378993	0.000686413	0.000456992	0.000816848	0.000962428	0.000574503	0.00214254	0.00167012	0.000577835	0.00256335	0.000470657	0.000339844	0.00115699
Monfalcone	0	1.72e-05	1.37e-05	3.13e-05	6.71e-05	1.75e-05	9.12e-06	6.13e-06	6.87e-05	1.56e-05	2.89e-05	3.2e-05	4.58e-05	8.15e-06	5.13e-05	1.61e-05	1.97e-05	1.04e-05	3.71e-05	1.24e-05	1.21e-05	2.07e-05	3.01e-05	8.64e-06	1.69e-05	9.65e-06	1.96e-05	2.17e-05	1.53e-05	1.07e-05	1.48e-05	1.98e-05	3.62e-05	2.61e-05	1.37e-05	1.19e-05	1.17e-05	4.43e-05	2.99e-05	2.49e-05	1.89e-05	3.25e-05	0.000153197	2.55e-05	4.62e-05	0.000303742	7.98e-05	5.97e-05	1.18e-05
Mongla	0	3.35e-06	1.35e-05	2.78e-06	4.67e-06	1.25e-06	8.98e-07	7.64e-07	2.06e-06	1.36e-05	3.88e-06	2.29e-06	3.85e-06	2.99e-06	5.85e-06	7.39e-06	2.57e-06	1.39e-06	1.38e-06	3.51e-06	1.07e-06	2.03e-07	1.12e-06	5.58e-06	2.48e-06	2.17e-06	4.32e-06	2.49e-06	1.48e-06	2.66e-06	2.35e-05	3.72e-06	2.23e-06	1.55e-06	9.74e-07	7.71e-05	2.71e-06	1.36e-06	3.06e-06	3.24e-06	3.63e-06	2.15e-07	4.1e-06	3.61e-07	6.12e-07	1.59e-06	4.16e-06	1.56e-06	7.05e-07
Monrovia	3.2e-05	0.000232787	0.000158294	8.07e-05	0.000115187	7.24e-05	6.02e-05	0.000175642	9.52e-05	8.12e-05	5.34e-05	0.00024801	0.000180851	7.74e-05	0.000166656	0.00012215	8.41e-05	0.000287185	8.99e-05	8.32e-05	0.000117302	0.000112685	8.53e-05	0.000177261	0.000116645	0.000226383	7.21e-05	0.000105956	0.000272567	0.000110945	9.87e-05	0.000127102	9.14e-05	9.51e-05	2.98e-05	0.000108557	5.71e-05	6.47e-05	0.000254104	7.81e-05	0.00012588	0.000132202	0.00015938	0.000116109	0.000175146	0.000128969	9.26e-05	0.000159554	0.000403542
Montego Bay	0	2.52e-06	4.32e-06	3.18e-06	5.73e-06	5.07e-06	5.8e-06	2.52e-06	4.76e-06	1.05e-05	5.6e-06	2.19e-06	4.64e-06	2.95e-05	7.34e-06	9.52e-06	2.29e-05	9.26e-06	4.28e-06	1.33e-06	8.98e-06	1.01e-06	5.66e-06	3.69e-06	8.03e-06	2.12e-06	8.44e-06	2.48e-06	7.41e-06	5.96e-06	5.4e-05	2.98e-06	1.01e-06	1.47e-05	2.93e-05	9.44e-06	2.06e-06	5.47e-06	9.04e-06	3.43e-06	7.92e-06	1.39e-06	4.69e-06	2.51e-05	4.45e-06	2.21e-05	7.67e-06	4.71e-06	4.16e-06
Montevideo	0.00680229	0.00226118	0.0020077	0.00131365	0.00140655	0.00371209	0.00121976	0.00131017	0.00162069	0.00121048	0.00253668	0.00143329	0.00262039	0.00142811	0.00249385	0.00194352	0.00250084	0.00189031	0.00216042	0.00193327	0.00185138	0.0016534	0.00204209	0.00153445	0.00142788	0.00221506	0.00152086	0.00270477	0.00183979	0.00295282	0.00175415	0.00198756	0.00189091	0.00154991	0.00150977	0.00164782	0.00156101	0.00208968	0.00175901	0.00197541	0.00278401	0.00246647	0.00202343	0.00138262	0.00118671	0.00209837	0.00179605	0.00238549	0.00214301
Montoir	0.000265026	0.000384246	0.000546823	0.000518274	0.000662214	0.000608683	0.000281004	0.000413524	0.000233305	0.000351797	0.00037933	0.000238009	0.000228573	0.000332969	0.00028515	0.000520649	0.000349498	0.000266706	0.000139818	0.000621915	0.000396552	0.000324332	0.000354419	0.00142426	0.000212311	0.000360503	0.000249724	0.000359065	0.000310923	0.000490142	0.000376844	0.000329963	0.000288984	0.000242565	0.000330518	0.000249633	0.000375542	0.00026272	0.000252298	0.000426849	0.000557437	0.000573184	0.000220733	0.000171761	0.000415446	0.000248414	0.000414501	0.000333143	0.000157922
Montreal	0.000656487	0.00021217	0.000323965	0.000356689	0.000302823	0.000337636	0.000460284	0.000316432	0.00049576	0.000284597	0.000792233	0.000241453	0.000436121	0.000412646	0.000194431	0.000296101	0.000218904	0.000371068	0.000468765	0.000434182	0.000464024	0.000461771	0.000218628	0.000828823	0.000299385	0.00022513	0.0003202	0.0003515	0.00018273	0.000890844	0.000802553	0.000256384	0.000549069	0.000152886	0.000408699	0.00239237	0.000359181	0.000347899	0.000266321	0.000371457	0.00013898	0.000318847	0.000863358	0.000526002	0.000760249	0.000192963	0.000250747	0.000357617	0.000369573
Montrose	0	2.39e-05	4.16e-05	1.67e-05	1.58e-05	2.51e-05	2.42e-05	4.48e-05	5.15e-05	5.42e-05	1.58e-05	1.11e-05	1.48e-05	2.31e-05	2.36e-05	3.97e-05	1.61e-05	9.12e-06	1.4e-05	2.9e-05	1.56e-05	2.57e-05	2.16e-05	1.68e-05	5.25e-05	2.25e-05	2.41e-05	1e-05	8.79e-06	6.8e-05	8.21e-06	2.32e-05	1.18e-05	2.57e-05	2.2e-05	6.76e-05	4.12e-06	2.72e-05	3.49e-05	3.06e-05	4.11e-06	7.9e-06	2.43e-05	1.55e-05	5.47e-06	3.24e-05	1.54e-05	2.68e-05	4.51e-05
Morehead City	0	1.4e-06	1.54e-05	4.45e-07	4.69e-06	2.9e-06	2.74e-06	1.36e-06	5.69e-06	2.32e-06	7.61e-06	3.73e-06	1.93e-06	1.33e-07	1.01e-05	9.18e-06	5.39e-06	3.66e-06	1.16e-06	1.32e-05	1.2e-05	2.42e-05	7.04e-06	2.53e-06	8.22e-06	5.56e-06	5.57e-06	8.79e-06	0.000121344	4.63e-06	1.19e-06	5.52e-06	8.34e-07	8.82e-06	1.68e-06	1.29e-05	5.03e-07	5.94e-06	3.76e-06	2.57e-06	4.39e-06	4.2e-06	1.82e-05	2.58e-06	3.99e-06	4.25e-06	1.08e-05	9.07e-07	3.1e-06
Moroni	0.00010988	0.000119643	0.000105851	0.0003669	0.000135663	0.000216986	0.000125958	9.22e-05	0.000184146	0.000185752	0.00015465	7.33e-05	7.01e-05	0.00026994	0.000155856	0.000123158	0.000311613	6.07e-05	0.000155332	5.36e-05	0.000136851	0.000132153	0.000110539	0.000129872	0.000114883	0.00011947	0.000196382	5.19e-05	0.000101288	0.000165835	0.000106622	9.89e-05	0.00012206	5.96e-05	0.000110924	0.000179689	7.83e-05	5.93e-05	5.8e-05	0.000121731	0.000519276	0.000299997	6.33e-05	0.000124952	0.000157148	5.41e-05	8.11e-05	4.26e-05	0.000116838
Mosjoen	1.16e-05	0.000397921	0.00022705	0.000102693	0.000191918	0.000181318	0.000600989	0.000105838	0.000115413	0.00026216	6.54e-05	0.000108588	0.000175565	0.000112769	0.000162001	0.000127816	0.000103775	0.000205094	4.98e-05	0.000269192	7.22e-05	8.7e-05	0.000104606	0.000166491	0.000350273	9.1e-05	0.000195278	0.000114435	0.00010776	0.00016301	8.78e-05	0.000194977	0.000145819	5.79e-05	0.000136703	0.000298774	0.000155038	0.000100256	0.00023456	0.000177241	0.000110999	9.36e-05	0.000115589	0.000160407	0.000215443	0.000107701	0.000238459	7.36e-05	0.000302811
Moss	0.000224554	0.000881192	0.000862791	0.000668182	0.000671294	0.000541303	0.000691359	0.000890962	0.0013327	0.000729925	0.00101672	0.000998416	0.000656269	0.000769597	0.000770789	0.000519213	0.000579799	0.000881279	0.00136433	0.000919637	0.00119288	0.000316486	0.000310806	0.000643007	0.00109783	0.000658107	0.000879863	0.00102382	0.000796192	0.000675603	0.00035062	0.00043382	0.000774444	0.000661984	0.000739181	0.00101684	0.0013501	0.000350088	0.00113258	0.000594397	0.000354962	0.000677	0.000743315	0.000403887	0.00158569	0.000666054	0.000887925	0.00125212	0.000495811
Mostaganem	0.000285058	0.000863465	0.000697253	0.000853387	0.000531081	0.000547924	0.000832463	0.000663707	0.000621435	0.00159088	0.000500309	0.000556482	0.00148938	0.000570789	0.0010665	0.000537885	0.000970163	0.000705341	0.000323903	0.000434498	0.000698787	0.00158679	0.00139323	0.000711771	0.000883241	0.00125672	0.00130889	0.000601249	0.000918972	0.000594677	0.000815954	0.000633615	0.000930734	0.00060834	0.000379554	0.000722152	0.000664397	0.000531283	0.00118635	0.000743016	0.000511757	0.00133867	0.000704527	0.000425852	0.000806955	0.000748549	0.00106283	0.000794619	0.00141646
Mtwara	2.41e-05	1.57e-05	2.42e-05	7.37e-06	0.000126004	2.73e-05	2.36e-05	1.37e-05	2.62e-05	3.59e-05	1.42e-05	2.33e-05	2.98e-05	2.18e-05	0.000102069	2.53e-05	6.72e-05	1.76e-05	9.69e-06	1.55e-05	1.45e-05	2.86e-05	1.85e-05	5.86e-05	2.11e-05	5.33e-05	1.01e-05	3.07e-05	2.54e-05	1.48e-05	3.12e-05	9.01e-06	1.69e-05	5.88e-05	0.000225089	2.16e-05	0.000103163	4.74e-05	4.72e-05	1.81e-05	4e-05	3.24e-05	1.53e-05	1.3e-05	3.93e-05	3.74e-05	1.46e-05	3.91e-05	2.32e-05
Muara	0.000236906	0.000256427	0.000245852	8.62e-05	0.000297517	0.000133047	0.000291436	8.84e-05	0.000312448	0.000135918	0.00011765	0.000274347	0.000234635	0.000137754	9.39e-05	0.000309844	0.000212434	0.000189118	0.000154409	0.000216027	0.000213687	0.000142574	0.000129756	0.000374911	0.000222187	0.00034688	0.000220177	0.000470422	0.000119759	0.000223565	0.000886862	0.000140627	0.000220556	0.000111062	9.72e-05	0.000212017	8.55e-05	0.000270637	0.000105111	0.000239199	0.000547899	8.88e-05	0.000129716	0.00010238	7.45e-05	9.74e-05	9.34e-05	0.000142738	0.000134891
Mukalla	0	1.45e-06	2.49e-06	6.68e-07	1.11e-05	8.23e-06	8.37e-06	4.21e-06	2.12e-06	7.33e-07	3.32e-06	2.44e-06	1.1e-06	6.82e-07	3.26e-06	5.3e-06	3.86e-06	0	6.32e-06	1.34e-06	3.2e-05	3.77e-06	1.47e-06	1.16e-06	2.26e-06	4.53e-06	1.41e-06	4.51e-06	4.25e-07	1.68e-06	4.09e-06	2.9e-06	1.97e-05	6.56e-07	1.44e-06	5.57e-06	3.81e-06	6.52e-07	2.6e-06	8.76e-06	1.38e-06	6.29e-06	2.44e-06	2.06e-06	3.84e-05	3.29e-07	7.81e-07	2.48e-07	3.65e-06
Mumbai	0.00229597	0.00535757	0.00505751	0.00386055	0.00528253	0.00495957	0.00475135	0.00532729	0.0057203	0.003946	0.00419494	0.00535154	0.00623166	0.00421136	0.00370696	0.00492015	0.00481081	0.00404136	0.00507664	0.00457909	0.00460175	0.00475089	0.00505978	0.004286	0.00502766	0.00398103	0.00504698	0.00500629	0.00436535	0.00324586	0.00455569	0.00495342	0.00521933	0.00434173	0.00470246	0.00471615	0.00497269	0.00511835	0.00449412	0.00627577	0.0050848	0.00510895	0.00541064	0.00459997	0.00556854	0.00424324	0.00905567	0.00551499	0.00500674
Mundra	0.00502466	0.00239308	0.00415214	0.00334394	0.00387156	0.0044513	0.00394816	0.00306737	0.00251269	0.00309557	0.00337172	0.00305316	0.00475235	0.00347345	0.00250583	0.00379383	0.00377825	0.00296262	0.00325031	0.00385644	0.00295375	0.00290357	0.00342256	0.00436687	0.00281631	0.00499095	0.00329036	0.00251229	0.00282805	0.00410786	0.00314087	0.00330005	0.00417426	0.00427804	0.00308701	0.00367436	0.00393484	0.00437272	0.00345729	0.00349553	0.00435882	0.00417528	0.00339634	0.00463409	0.00300265	0.00275582	0.00278248	0.00344423	0.00387433
Muroran	2.15e-06	0.000841975	0.000407525	0.000259175	0.000165993	0.000514095	0.000395137	0.00253267	0.000626331	0.000193972	0.000578343	0.000414547	0.000388453	0.000315861	0.000721388	0.000356969	0.00237739	0.000302228	0.00069747	0.000896423	0.000626236	0.00039387	0.000273575	0.000657144	0.000250124	0.000732283	0.000481861	0.000404574	0.000414164	0.000620142	0.000312338	0.000453794	0.000331912	0.000357014	0.000424676	0.000625191	0.000258805	0.00032422	0.000554454	0.000518791	0.000234611	0.000179914	0.00058952	0.000389399	0.000277228	0.00128005	0.000282927	0.000278656	0.0002337
Muscat	3.02e-05	0.000233331	0.000214021	0.000260349	0.000350556	0.00047186	0.000334052	0.000144675	0.000278543	0.000139642	0.00020839	0.000204941	0.00024307	0.000170309	0.000122199	0.000270159	0.000179591	0.000282714	0.00015233	9.36e-05	0.000425645	0.000210424	0.000186328	0.000339594	0.000900189	0.00018824	0.000334992	0.000227194	0.000193819	0.000140457	0.000159356	0.000145066	0.000204951	0.000109101	0.000332422	0.000217615	0.000176325	0.000166927	0.000235285	0.000219833	0.000347609	0.0004205	0.000209267	0.000204732	0.000294904	0.00025977	0.000237911	0.000371426	0.000170809
Mutsamudu	8.33e-05	0.0021372	0.000177816	7.26e-05	8.48e-05	0.000147929	5.04e-05	9.41e-05	6.62e-05	0.000150556	0.00015043	6.15e-05	0.000140029	0.000873051	5.09e-05	4.9e-05	4.69e-05	6.26e-05	0.000212168	0.000123447	0.000424094	4.76e-05	0.000234089	0.000974322	5.44e-05	0.000152705	0.000114039	3.2e-05	5.88e-05	0.000156377	7.71e-05	7.43e-05	0.000117367	0.000387718	0.000116823	0.00030321	0.000120821	8.68e-05	8.36e-05	4.62e-05	8.51e-05	0.000162338	0.000302556	9.47e-05	0.00019416	6.15e-05	7.64e-05	7.78e-05	0.000174663
Nabire	0	8.59e-05	8.9e-05	0.000108526	7.42e-05	2.66e-05	0.000110089	0.000117121	0.000154151	0.000121369	0.000183341	0.000103262	0.000102817	0.0001104	7.14e-05	0.000121131	0.000129643	9.51e-05	0.0002963	4.98e-05	2.78e-05	7.04e-05	7.65e-05	0.000343797	0.000100187	7.81e-05	5.33e-05	0.000110358	0.000117494	7.18e-05	0.000156833	9.61e-05	7.98e-05	0.000110947	0.000127062	0.000278855	6.05e-05	0.000146669	5.79e-05	0.000298575	0.000189116	9.22e-05	0.000103521	0.000345213	0.000141611	9.18e-05	0.000184473	5.76e-05	0.000106349
Nacala	0.000452186	0.000372455	0.00020663	0.000384381	0.000478974	0.00265655	0.00031277	0.000280669	0.000384438	0.000247421	0.00039745	0.000464249	0.000276186	0.000297031	0.000220317	0.000258664	0.000446596	0.000427183	0.000357566	0.000348118	0.000325217	0.00232347	0.00043049	0.000151868	0.000507909	0.000412234	0.000376133	0.000336757	0.000361926	0.000315556	0.000452872	0.000626668	0.000177009	0.000533856	0.00066742	0.000274689	0.000341639	0.00022547	0.000342688	0.000517572	0.0018191	0.00232809	0.000459945	0.000370542	0.000211016	0.000310265	0.00029863	0.000252808	0.000485863
Nagoya	0.0151917	0.0142929	0.0148196	0.0166972	0.017149	0.0152432	0.0138751	0.0129315	0.0160052	0.0153946	0.0153509	0.0163416	0.0156793	0.0138023	0.0173381	0.0124511	0.0161764	0.0124017	0.0128567	0.0164257	0.0126145	0.0122355	0.016683	0.0140392	0.0167375	0.0119799	0.0133007	0.0162057	0.0116098	0.0142028	0.013342	0.014702	0.014902	0.0153555	0.0153794	0.0164576	0.0129523	0.0164405	0.0142443	0.0145576	0.013654	0.0166137	0.01324	0.014183	0.0143953	0.0131823	0.0147649	0.0125021	0.0119768
Naha	0.00014232	0.000342456	0.000240435	0.000734851	0.000155599	0.00038572	0.000285174	0.000361568	0.000335427	0.000611809	0.000467873	0.000581555	0.000505719	0.000331551	0.000265071	0.000462228	0.000184074	0.000374907	0.000190895	0.000386909	0.000268436	0.000321894	0.000315343	0.000254308	0.000558628	0.000351296	0.000502123	0.000302959	0.0003379	0.000292871	0.000339888	0.000364143	0.000399572	0.000511933	0.000292597	0.000156064	0.000288578	0.000307331	0.000292058	0.000412145	0.000320646	0.000342458	0.000856692	0.000184419	0.000278568	0.000120998	0.000445665	0.000437023	0.000604451
Nakanoseki	4.18e-05	0.000262364	0.000387912	0.000438732	0.000338834	0.000440467	0.000194339	0.000234701	0.000267013	0.000305304	0.000591034	0.000582017	0.000497219	0.00123371	0.000451044	0.000677563	0.000439698	0.000420525	0.000247417	0.000463431	0.000415287	0.000244352	0.00024871	0.000662405	0.000271775	0.00015462	0.000517011	0.000966416	0.000790516	0.000207096	0.000297119	0.000409654	0.000232599	0.000501188	0.000301501	0.000209408	0.00211588	0.000349403	0.000231884	0.000337731	0.000648148	0.000469789	0.000319853	0.00040206	0.000174941	0.000352208	0.000341737	0.000484584	0.000353108
Nakhodka	0.00011513	2.81e-05	3.41e-05	6.2e-05	4.08e-05	7.41e-05	1.78e-05	7.81e-05	2.7e-05	5.2e-05	6.7e-05	2.77e-05	3.45e-05	2.22e-05	1.93e-05	5.94e-05	1.75e-05	9.45e-05	1.48e-05	5.89e-05	7.71e-05	4.95e-05	4.6e-05	3.35e-05	3.09e-05	4.81e-05	3.15e-05	2.31e-05	6.61e-05	5.78e-05	1.92e-05	2.67e-05	1.12e-05	2.92e-05	3.08e-05	8.37e-05	1.44e-05	5.56e-05	7.7e-05	0.000111175	1.58e-05	6.31e-05	4.06e-05	5.5e-05	6.3e-05	2.41e-05	5.89e-05	4.25e-05	2.88e-05
Namibe	2.09e-06	1.35e-05	8.1e-05	2.23e-05	0.000160356	8.2e-05	7.4e-05	3.22e-05	9.11e-05	7.1e-05	4.92e-05	6.91e-05	9.51e-05	1.56e-05	7.2e-06	2.56e-05	3.61e-05	6.26e-05	8.56e-05	0.000111427	2.86e-05	2.94e-05	2.11e-05	0.00217113	4.12e-05	3.37e-05	0.000101078	8.82e-05	6.5e-05	2.27e-05	2.49e-05	0.000145342	6.9e-05	7.34e-05	8.6e-05	0.000239202	2.12e-05	1.69e-05	2.67e-05	3.42e-05	8.34e-05	0.000107833	5.39e-05	9.81e-05	4.76e-05	2.26e-05	4.84e-05	4.05e-05	6.43e-05
Nanjing	2.6e-05	0.000216448	0.000276983	0.000200432	0.000217592	0.000158308	0.000238998	0.000109564	0.000126771	0.000195676	0.000247263	0.000139639	0.000133446	9.81e-05	0.000426992	0.000212924	0.000229143	0.000271096	0.000104204	0.000133613	0.00019544	0.000146566	0.000220949	0.000322908	0.00023712	0.000240707	0.000256644	0.00030163	0.000211266	0.000158318	0.000220253	0.000222574	0.000144287	0.00023539	0.000109904	0.00034178	0.000130642	0.00064424	0.000294845	0.000133064	0.000204295	0.000411655	0.000463153	9.46e-05	0.000193959	0.000256845	0.00017452	0.000202363	0.000349448
Nanortalik	0	6.76e-05	4.85e-05	2.2e-05	4.68e-05	2.21e-05	3.88e-05	0.000115567	0.0002112	7.05e-05	6.11e-05	3.6e-05	4.88e-05	4.92e-05	6.77e-05	4.12e-05	0.000107603	4.88e-05	9.03e-05	3.32e-05	1.14e-05	6.05e-05	3.23e-05	0.000177609	3.65e-05	1.17e-05	9.96e-05	5.12e-05	6.68e-05	8.94e-05	8.15e-05	0.000124398	2.71e-05	4.87e-05	4.52e-05	1.9e-05	1.75e-05	4.13e-05	1.67e-05	1.9e-05	6.65e-05	5.27e-05	5.88e-05	3.47e-05	2.9e-05	4.48e-05	0.000104592	2.42e-05	2.79e-05
Nantes	0	8.93e-05	8.77e-05	0.000102577	0.000299355	0.000111246	0.000103983	7.62e-05	0.0001549	5.21e-05	0.000222844	0.000105187	0.000144254	4.68e-05	0.000209317	9e-05	5.81e-05	0.000126998	9.53e-05	0.000183064	6.05e-05	0.000101827	9.42e-05	0.000128637	0.000205891	9.14e-05	7.79e-05	6.88e-05	0.000144804	6.01e-05	6.58e-05	0.000186651	8.91e-05	0.000128029	7.88e-05	0.000175359	0.000119265	0.000103481	9.29e-05	3.96e-05	7.11e-05	0.000194497	8.55e-05	0.000130088	0.000147846	7.5e-05	0.00101847	0.000102062	7.36e-05
Nantong	0	0.000155429	4.72e-05	5.43e-05	1.08e-05	3.37e-05	3.92e-05	1.72e-05	0.000403912	2.93e-05	3.3e-05	2.35e-05	6.86e-06	2.75e-05	1.73e-05	1.77e-05	2.98e-05	1.5e-05	2.29e-05	7.81e-06	1.57e-05	8.4e-05	5.84e-06	5.59e-05	1.14e-05	6.92e-05	2e-05	9.6e-05	0.000281943	0.000119676	3.91e-05	5.14e-05	1.2e-05	4.01e-05	1.11e-05	4.59e-05	3.55e-05	4.11e-05	3.64e-05	3.18e-05	9.04e-05	4.05e-05	1.47e-05	2.9e-05	3.33e-05	1.8e-05	2.58e-05	7.62e-05	0.000110532
Naoetsu	5.57e-05	0.000633117	0.000955915	0.000435187	0.000702586	0.00102736	0.000474819	0.000486363	0.000627809	0.000674717	0.000892489	0.000761163	0.00059925	0.000868249	0.000675684	0.0014248	0.000637895	0.000696692	0.000650495	0.000773184	0.000487583	0.000583189	0.00115262	0.000421652	0.000418365	0.00044436	0.000577082	0.000481946	0.000544397	0.000771808	0.000515164	0.000709038	0.00051194	0.00306744	0.00160513	0.000593087	0.000624794	0.00141756	0.000480172	0.000784308	0.000904818	0.000448898	0.000759974	0.000691591	0.000429374	0.000377423	0.000600187	0.000629826	0.00067454
Napier	0.00462398	0.00306687	0.00133698	0.00199084	0.00181169	0.00128889	0.00184171	0.0011839	0.00157315	0.00207107	0.00188087	0.00141407	0.00264409	0.00238199	0.00162158	0.00117459	0.00169257	0.00277895	0.00264291	0.00247389	0.00221887	0.00228011	0.00151949	0.00153239	0.00185063	0.00281975	0.00281487	0.00272771	0.00165421	0.00432936	0.00143005	0.00195327	0.00148946	0.00152549	0.00236206	0.00162147	0.00105479	0.00125421	0.0014868	0.00233528	0.00124452	0.00166218	0.0014205	0.00258999	0.00221039	0.00132209	0.00183776	0.00133079	0.00163448
Naples	0.000933335	0.000867547	0.00139156	0.00101641	0.0012527	0.00169879	0.00214643	0.0016594	0.00217223	0.00118279	0.00108471	0.00124182	0.00124888	0.00151205	0.000991354	0.00213297	0.00234767	0.00115536	0.00149937	0.00206497	0.00223212	0.00311136	0.00339294	0.00242028	0.00107577	0.00145227	0.00171513	0.00177878	0.00136035	0.002103	0.00164634	0.00200639	0.00171607	0.00168212	0.000793675	0.00182479	0.00173388	0.00163522	0.0015071	0.00168753	0.00121259	0.00214068	0.0023552	0.00182132	0.00162486	0.00172257	0.00226336	0.00118092	0.0030238
Narsaq	0	6.72e-05	9.03e-05	2.64e-05	2.21e-05	4.98e-05	3.91e-05	1.52e-05	6.28e-05	2.83e-05	3.95e-05	4.99e-05	6.09e-05	0.000121665	3e-05	2.9e-05	0.000124437	3.35e-05	8.62e-05	8.63e-05	5.04e-05	2.27e-05	3.7e-05	4.07e-05	2.1e-05	1.97e-05	4.03e-05	3.41e-05	3.92e-05	8.29e-05	7.74e-05	4.83e-05	4.16e-05	2.45e-05	2.24e-05	3.89e-05	2.76e-05	2.49e-05	2.9e-05	2.52e-05	5.76e-05	7.28e-05	3.08e-05	5.35e-05	3.41e-05	1.57e-05	4.32e-05	0.000114381	2.38e-05
Nassau	1.53e-05	0.000275225	0.000390997	0.000522663	0.000431658	0.00015514	0.000398358	0.000147438	0.000848048	0.000303997	0.000254429	0.000104679	0.000179286	0.000425958	0.00039528	0.000144192	0.000115668	0.000144566	0.000306413	0.000189283	0.000350427	0.000281761	0.000202378	0.000149151	0.000183258	0.000998424	0.000169919	0.000209117	0.000356252	0.000223554	0.000250955	0.00102884	0.000186641	0.000294485	0.000396519	0.00107051	0.000230528	0.000293815	0.000186439	0.00035682	0.000426658	0.00117625	0.000252063	0.000230386	0.000124998	0.000283624	0.00092038	0.000292939	0.000592128
Natal	0	8.12e-06	3.83e-05	5.82e-05	3.31e-05	3.77e-05	3.85e-05	2.65e-05	1.71e-05	2.49e-05	6.41e-05	9.76e-05	2.28e-05	1.3e-05	2.14e-05	3.81e-05	5.06e-05	5.86e-05	6.06e-05	2.69e-05	1.51e-05	2.61e-05	1.14e-05	1.61e-05	1.31e-05	2.63e-05	1.97e-05	1.77e-05	8.11e-05	3.57e-05	1.05e-05	4.21e-05	1.95e-05	3.75e-05	2.74e-05	4.66e-05	4.16e-05	1.52e-05	0.000103832	4.12e-05	1.44e-05	2.72e-05	5.69e-05	2.05e-05	5.24e-05	2.14e-05	4.48e-05	9.35e-06	4.81e-05
Nauru	2.05e-05	2.39e-05	4.48e-05	5.44e-05	0.00010433	1.97e-05	4.93e-05	1.93e-05	5.59e-05	6.68e-05	7.96e-06	5.43e-06	3.57e-05	3.15e-05	2.21e-05	2.81e-05	1.25e-05	1.94e-05	0.000109906	0.000113407	0.000105172	5.38e-05	2.82e-05	3.9e-05	1.97e-05	2.4e-05	0.000456995	2.57e-05	6.21e-05	0.000206954	3.11e-05	2.96e-05	1.49e-05	6.6e-05	1.25e-05	4.05e-05	2.29e-05	0.000186046	4.27e-05	0.000141254	2.6e-05	1.84e-05	3.51e-05	2.12e-05	8.59e-05	1.07e-05	2.94e-05	3.22e-05	1.6e-05
Navegantes	0.00138635	0.00178336	0.00127036	0.00148266	0.00111118	0.00193401	0.00118924	0.00142597	0.00116662	0.0022848	0.00207451	0.000878548	0.00112653	0.00164352	0.00111186	0.00116872	0.00173958	0.00117847	0.00130587	0.00136834	0.000969336	0.00295222	0.0014357	0.00102121	0.00100196	0.00109402	0.00145918	0.00131951	0.00156842	0.00118557	0.00182204	0.00148974	0.00163931	0.00201657	0.000931264	0.00170497	0.00115241	0.00176901	0.00150376	0.0021699	0.00109773	0.00143479	0.00192129	0.00125849	0.00134252	0.00113128	0.00118161	0.00236351	0.00181293
Nelson	0.000153561	0.000158967	7.76e-05	0.000323642	0.000183517	9.68e-05	0.000176729	0.00025609	0.000109783	0.000126834	0.000163004	0.000167559	0.000156645	0.000312743	0.000229724	0.000188124	0.000208257	0.000103176	0.000128407	0.000315441	0.000202924	0.000183521	0.000179746	0.00060207	0.000185522	9.81e-05	0.000400393	0.000117604	0.000382309	0.000121779	0.000258393	0.00031635	0.000241096	0.000217348	9.72e-05	0.000159496	9.46e-05	0.00023492	0.00025705	0.000166318	0.000263535	0.00013239	0.000237821	0.000119838	0.000510209	0.000277723	0.000236179	0.00018351	0.00013664
Nemrut Bay	5.67e-05	0.000354424	0.000141757	0.000208943	0.000301888	0.000309969	0.000140907	0.000579047	0.00024542	0.000231729	0.00018566	0.000413194	0.000175793	0.000106598	0.000483686	0.000106873	0.000141739	0.000288843	0.000216897	0.000330444	0.00022324	0.000517998	0.000443053	0.000248127	0.000102264	0.000471794	8.06e-05	0.000152237	0.000234139	0.000470027	0.000193762	8.4e-05	0.000267964	8.61e-05	0.000208317	0.000262978	0.000217769	0.000124425	0.000162728	0.000221684	0.000255405	0.000289488	0.000177098	0.000190154	0.000151377	0.000415408	0.000392793	0.000273591	0.000308146
New Orleans	0.0115508	0.00447216	0.00517558	0.00532778	0.00552569	0.00567593	0.00386837	0.00649164	0.00549284	0.00689232	0.00650749	0.00618585	0.00430174	0.00497507	0.00558661	0.00474421	0.00527992	0.00558983	0.00533801	0.00580959	0.00567167	0.0077591	0.00618532	0.00498881	0.00631632	0.00725766	0.00572604	0.00683397	0.00624172	0.00435842	0.00551201	0.00402648	0.00617135	0.00688736	0.00595681	0.00589049	0.00641058	0.00725557	0.00418408	0.00669972	0.00594325	0.00588092	0.00509739	0.00353206	0.00565982	0.00762199	0.0058832	0.00555889	0.00589957
New Plymouth	0	8.62e-07	7.92e-07	9.47e-08	1.17e-05	4.67e-07	3.2e-07	5.42e-07	2.45e-07	8.25e-06	4.7e-07	6.3e-07	1.58e-07	2.14e-06	1.67e-06	1.82e-06	2.74e-07	2.1e-07	3.58e-07	2.35e-06	1.53e-06	1.37e-06	1.61e-05	6.7e-07	3.33e-06	2.83e-06	1e-06	1.32e-07	2.83e-06	4.95e-07	1.28e-06	1.39e-06	0	2.04e-06	3.52e-06	6.74e-07	1.15e-05	2.32e-06	8.07e-07	1.3e-06	1.63e-06	2.91e-07	6.17e-07	2.27e-06	2.27e-06	1.77e-06	6.35e-06	9.78e-07	2.82e-07
Newcastle	0.000490064	0.000552296	0.000305651	0.000769308	0.00085201	0.00078725	0.000563298	0.000515464	0.000980058	0.000416695	0.000445908	0.000604589	0.000608956	0.000626731	0.00036944	0.000576695	0.000648219	0.00044977	0.0013184	0.000674065	0.00113706	0.000466605	0.000230623	0.000656065	0.000367714	0.000720195	0.0012225	0.00049029	0.00234571	0.000359114	0.000514047	0.000796461	0.000311355	0.000613281	0.000463945	0.000516392	0.000407278	0.00103815	0.000802384	0.000565188	0.000485468	0.00099717	0.000865246	0.000538698	0.000472863	0.000576389	0.000909889	0.00146302	0.000649968
NewYork-NewJersey	0.0125361	0.00948996	0.00853298	0.00672531	0.00963573	0.0102131	0.00871141	0.0108068	0.00844293	0.00775179	0.0101061	0.00884152	0.00919745	0.0116775	0.0100944	0.00775293	0.00747971	0.0073219	0.00853268	0.00918271	0.00968113	0.00871799	0.00912517	0.00707295	0.00820633	0.00909195	0.00864411	0.00681912	0.00916702	0.0105102	0.00964423	0.00786448	0.0107105	0.00832329	0.00976541	0.0101972	0.00975449	0.0108802	0.0084664	0.00731705	0.0104695	0.00852291	0.00867603	0.00869258	0.00794888	0.00798752	0.00986513	0.0101613	0.00910712
Niigata	0.000208668	0.00132436	0.00167012	0.00163557	0.00153278	0.00190384	0.00219623	0.00183488	0.00102355	0.00251486	0.002452	0.00323307	0.00144428	0.00092835	0.00131381	0.00196025	0.0011971	0.00305377	0.00209856	0.00107473	0.00158074	0.00200549	0.0018315	0.00200493	0.00138991	0.00207443	0.00181585	0.00167396	0.00202355	0.00205593	0.00155983	0.00124783	0.00175729	0.00183597	0.00191353	0.00127242	0.00135867	0.00127493	0.00137505	0.00159707	0.00144879	0.00159969	0.00136139	0.0011769	0.00163063	0.00150079	0.00137772	0.00169176	0.00260257
Ningbo-Zhoushan	0.0245241	0.02575	0.0304372	0.0263516	0.0280673	0.0327943	0.0357534	0.0315837	0.028929	0.0327919	0.0320132	0.0350184	0.0309991	0.0294964	0.0258226	0.0317458	0.0285939	0.0260078	0.0316849	0.0269145	0.0326147	0.0311871	0.0264844	0.0301046	0.0302637	0.0352617	0.0291554	0.028215	0.0328344	0.0315969	0.0340826	0.0307043	0.0301582	0.0317908	0.0345044	0.0272418	0.0279942	0.0316469	0.026757	0.0256948	0.028262	0.0295577	0.0282718	0.0338691	0.0277463	0.0255349	0.0331838	0.0305037	0.0289996
Niue	0	3.75e-05	4.36e-05	2.73e-05	1.93e-05	3.54e-05	2.76e-05	2.69e-05	0.000184587	3.58e-05	0.000110997	1.74e-05	1.83e-05	8.39e-06	2.89e-05	8.39e-05	3.15e-05	1.16e-05	2.37e-05	2e-05	9.29e-06	4.19e-05	7.11e-05	1.36e-05	1.74e-05	3.37e-05	9.03e-05	2.42e-05	2.29e-05	8.42e-05	1.62e-05	4.72e-05	1.07e-05	8.6e-05	3.67e-05	0.00015151	1.29e-05	6.35e-06	3.43e-05	2.08e-05	3.73e-05	3.06e-05	5.93e-05	3.4e-05	2.91e-05	2.37e-05	1.9e-05	1.64e-05	2.92e-05
Nordenham	0	0.000299263	6.74e-05	8.45e-05	9.42e-05	0.000129369	0.000199021	9.95e-05	0.000103926	0.000121679	0.000112565	7.66e-05	0.000101043	7.18e-05	9.26e-05	0.000123352	0.000151208	6.31e-05	8.77e-05	6.69e-05	0.000150635	0.000197746	0.000182912	9.66e-05	0.000104054	9.07e-05	4.74e-05	2.22e-05	5.46e-05	6.4e-05	0.000206598	0.000128543	0.000200702	0.000234829	0.000135712	3.77e-05	0.000124009	0.00011867	8.38e-05	7.4e-05	0.000121468	6.87e-05	0.000115895	0.000130853	7.08e-05	0.000139869	0.000112396	7.71e-05	3.71e-05
Norfolk	0.00189888	0.00532753	0.0048836	0.00421971	0.00652059	0.00521236	0.00549741	0.00479103	0.00542739	0.00578847	0.00330266	0.00432214	0.0041638	0.00480949	0.00458497	0.00484985	0.00536595	0.0055079	0.0048887	0.00530531	0.00457283	0.00319038	0.00601284	0.00438697	0.0061683	0.00549632	0.00592726	0.00487504	0.00448964	0.00413188	0.00539257	0.00736217	0.00436122	0.00387097	0.00482676	0.00556208	0.00373703	0.00492757	0.0039504	0.00426466	0.00503206	0.0060446	0.00437013	0.00400185	0.00628337	0.00594664	0.00699448	0.00481497	0.00471394
Norfolk Island	0	3.15e-06	2.6e-05	2.53e-05	3.19e-07	2.06e-06	1.13e-05	5.36e-07	2.44e-05	2.24e-06	4.64e-06	1.51e-05	4.61e-06	9.51e-06	1.83e-05	1.1e-05	1.3e-05	2.03e-06	1.28e-05	6.07e-07	2.09e-05	2.59e-06	7.42e-06	3.6e-06	1.06e-05	2.66e-06	8.61e-06	6.91e-06	2.07e-05	6.17e-06	3.71e-05	3.63e-06	4.64e-06	7.63e-06	3.15e-06	1.21e-06	1.8e-06	1.37e-05	7.19e-06	3.08e-06	1.09e-06	1.44e-05	3.27e-06	6.63e-06	8.16e-06	2.15e-05	1.48e-06	9.62e-06	6.52e-06
Noro	3.85e-05	1.32e-05	2.6e-05	1.84e-05	5.44e-06	4.34e-06	1.56e-06	5.7e-05	3.08e-05	3.17e-05	1.24e-05	4.1e-06	5.66e-06	2.1e-05	2.16e-05	5.35e-06	1.68e-06	0.000201274	2.31e-05	2.18e-05	6.64e-05	1.76e-05	7.87e-06	7.24e-06	2.01e-05	0.00206158	5.54e-06	8.61e-06	3.44e-05	4.73e-05	8.71e-06	4.95e-06	6.66e-06	1.26e-05	1.62e-05	5.12e-06	8.39e-06	2.71e-05	8.6e-06	4.6e-05	1.38e-05	1.18e-05	6.32e-06	3.28e-06	3.55e-06	8.1e-06	1.23e-05	0.000673885	1.87e-05
Norrkoping	5.31e-06	2.31e-05	9.52e-06	1.24e-05	2.09e-05	3.21e-05	2.73e-05	3.59e-06	2.65e-05	1.91e-05	4.45e-05	0.000105556	1.86e-05	2.02e-05	3.49e-05	1.81e-05	7.85e-05	2.92e-05	1.24e-05	2.66e-05	3.71e-06	4.48e-05	4.45e-05	1.41e-05	8.55e-06	1.16e-05	3.66e-05	6.83e-05	1.12e-05	0.000115011	2.17e-05	2.82e-05	5.17e-05	6e-05	4.78e-05	1.08e-05	2.66e-05	1.5e-05	9.29e-05	9.62e-05	2.28e-05	6.67e-05	2.82e-05	2.69e-05	4.3e-05	2.11e-05	3.48e-05	1.98e-05	1.02e-05
Nosy Be	3.32e-05	7.01e-05	0.00140944	6.39e-05	3.04e-05	7.4e-05	3.14e-05	2.42e-05	4.02e-05	1.94e-05	6.27e-05	1.31e-05	2.56e-05	6.82e-05	1.35e-05	8.45e-05	3.34e-05	3.32e-05	5.76e-05	1.91e-05	2.18e-05	4.07e-05	3.88e-05	3.71e-05	1.26e-05	6.56e-05	5.87e-05	6.7e-05	3.23e-05	2.31e-05	1.25e-05	6.29e-05	2.85e-05	2.06e-05	4.88e-05	0.000161518	5.66e-05	0.000298827	3.99e-05	6.5e-05	2.51e-05	2.53e-05	3.33e-05	3.19e-05	4.31e-05	3.16e-05	6.99e-05	6.06e-05	0.00028358
Nouadhibou	0.000178023	5.59e-05	0.000170366	0.000137206	0.000143477	4.86e-05	0.000163806	0.000141092	6.17e-05	0.000127955	0.000240692	0.000131572	8.35e-05	0.000207212	0.000169386	0.000103275	0.000203451	0.000213402	0.000132173	0.00016945	0.000205408	7.94e-05	0.000132816	0.000198866	0.000143416	7.45e-05	9.35e-05	7.05e-05	0.000226244	0.000117862	0.000212801	8.77e-05	9.5e-05	6.57e-05	6.72e-05	0.00024899	4.87e-05	0.000130007	0.000134557	0.000134948	0.000111756	0.000124786	0.000115639	0.000110857	0.000152749	0.000162938	9.8e-05	0.000157511	0.000123891
Nouakchott	0.000284619	0.000136606	0.000231525	0.000247233	0.000324808	8.75e-05	0.00024428	7.16e-05	8.93e-05	0.00015258	0.000131616	0.00058355	0.000164846	8.37e-05	0.000142692	9.82e-05	0.000611297	0.000252568	8.15e-05	6.73e-05	0.000282617	0.000137445	7.97e-05	0.000196182	0.00020989	0.000163329	0.000325345	0.000110967	0.000101333	0.000162232	0.000147874	0.000146952	0.000191001	0.000200287	0.000144326	0.000182977	0.000183206	0.00017397	0.000150357	0.00022539	0.000167764	9.11e-05	0.00216102	0.000159325	0.000518726	0.000167565	0.000221135	0.000199095	4.02e-05
Noumea	0.00235493	0.00130786	0.00213355	0.00157077	0.000919124	0.00102796	0.00166472	0.00164333	0.00521658	0.00139938	0.00139707	0.000913831	0.00120146	0.00136764	0.0010083	0.0015633	0.00184231	0.00185101	0.00159881	0.00196829	0.00153041	0.00136449	0.00118212	0.000887441	0.00173581	0.00153155	0.00215889	0.000765356	0.00102814	0.00134731	0.00111993	0.00125483	0.00198759	0.0022833	0.00147719	0.000859941	0.00115548	0.00112698	0.00302356	0.00204294	0.00181204	0.00188613	0.00126581	0.00144678	0.00300358	0.00208201	0.00244726	0.00103599	0.00181305
Novorossisk	0.000985737	0.000769193	0.000724937	0.000624523	0.000629505	0.00153082	0.00214564	0.00120511	0.00179467	0.000908176	0.00111089	0.00331481	0.000850128	0.0010296	0.00126271	0.000677925	0.00124342	0.000829248	0.000589201	0.00119268	0.000888695	0.00120823	0.00101446	0.00170864	0.00149105	0.000904265	0.000986588	0.00155276	0.00119623	0.000972279	0.00129667	0.000911192	0.000950351	0.000743399	0.000631626	0.000853557	0.00090834	0.00161755	0.0027793	0.000780978	0.00170848	0.00115713	0.000819621	0.00161056	0.000417812	0.00111181	0.00145089	0.000962865	0.001265
Nuku'alofa	0.000283907	0.000285213	0.000359813	0.000209023	0.000393522	0.000467823	0.000261512	0.000380343	0.0003914	0.000179352	0.000506621	0.000266908	0.000452986	0.000357526	0.000319954	0.000158687	0.000362079	0.000837332	0.000600858	0.000287617	0.000261153	0.000211825	0.00118925	0.000215053	0.000356012	0.000261656	0.000248335	0.000442773	0.000367847	0.000209475	0.000178322	0.000219399	0.000379729	0.000159088	0.000162636	0.000364903	0.000157526	0.000322193	0.00249963	0.000143023	0.000610667	0.000290374	0.000219184	0.00015965	0.000626059	0.000325131	0.000237418	0.000272325	0.000323923
Nukunono	0	1.73e-05	1.31e-05	1.1e-05	4.35e-06	1.13e-05	4.88e-06	3.7e-06	4.6e-06	5.38e-06	9.17e-06	1.94e-05	4.2e-06	1.16e-05	3.4e-05	1.63e-06	7.79e-06	5.27e-06	3.83e-06	7.64e-06	9.86e-06	7.57e-07	1.92e-05	1.25e-05	6.26e-06	6.41e-06	8.08e-06	2.16e-06	9.36e-06	4.36e-06	3.3e-05	7.83e-06	4e-06	2.06e-06	4.89e-06	3.74e-06	1.27e-05	1.04e-05	9.44e-06	5.56e-06	6.03e-06	9.75e-06	5.31e-06	9.9e-06	1.01e-05	4.02e-06	3.21e-06	9.44e-06	4.34e-06
Nuuk	0	0.000107854	6.7e-05	1.87e-05	4.73e-05	1.15e-05	8.13e-05	1.95e-05	4.13e-05	4.35e-05	3.23e-05	3.13e-05	1.54e-05	0.000258768	2.4e-05	0.000188834	4.2e-05	7.35e-05	5.01e-05	4.56e-05	0.000143203	4.05e-05	7.85e-05	7.76e-05	4.37e-05	2.13e-05	4.65e-05	2.23e-05	2.59e-05	4.64e-05	5.41e-05	6.36e-05	0.000257885	5.19e-05	4.9e-05	7.22e-05	3.85e-05	3.98e-05	1.13e-05	6.75e-05	4.18e-05	2.51e-05	0.000168171	5.94e-05	2.65e-05	2.39e-05	2.56e-05	0.000123732	2.49e-05
Oakland	0.00282282	0.00416682	0.00382768	0.0048037	0.00465306	0.00245752	0.00346001	0.00427797	0.00384875	0.00467553	0.00296358	0.00287069	0.00411721	0.00256068	0.00325754	0.003112	0.00497555	0.00271123	0.00334132	0.00540361	0.00312749	0.00370738	0.00463389	0.00345011	0.00279877	0.00436848	0.00446982	0.00261792	0.00413626	0.00437982	0.00404704	0.00234663	0.00293006	0.00493507	0.00502073	0.00379804	0.00350874	0.00297116	0.00210196	0.00333939	0.00313107	0.00389398	0.00302397	0.00551072	0.00333523	0.00424437	0.00645819	0.00360861	0.00322885
Odessa	0.000807455	0.000910749	0.000921365	0.000865939	0.000757994	0.000920317	0.00182417	0.00111981	0.000824414	0.000905103	0.00135164	0.000659327	0.000884874	0.000786202	0.000698924	0.000858117	0.00167908	0.000573745	0.000643424	0.00139803	0.00067153	0.00153536	0.00129284	0.000562763	0.000815849	0.000874493	0.000894616	0.00070816	0.000874996	0.000651072	0.00113406	0.00133747	0.000685788	0.000640464	0.000545767	0.00100434	0.00357915	0.000591678	0.000571027	0.000780689	0.000500678	0.0010835	0.00124576	0.000501997	0.00099	0.00124573	0.000826892	0.000673631	0.00055684
Oita	6.76e-05	0.00145682	0.000689549	0.00098672	0.000941908	0.00126715	0.00083942	0.000630372	0.000839029	0.000755017	0.000623748	0.00103266	0.00080656	0.00110275	0.000720757	0.000928008	0.000602845	0.000772462	0.000823327	0.000699673	0.00083026	0.00107141	0.000956364	0.00137496	0.000702137	0.00108379	0.00126069	0.0007607	0.00157236	0.00113857	0.000693673	0.000596353	0.00114798	0.00119213	0.00107814	0.0014071	0.000806951	0.000654474	0.000765951	0.00102309	0.00118362	0.000818025	0.00137101	0.000743299	0.000665058	0.00108073	0.000870573	0.00107985	0.000783707
Omaezaki	2.87e-06	0.000431134	0.000342012	0.000315081	0.000691855	0.000213351	0.000384828	0.000464203	0.00240762	0.000339171	0.000320956	0.000471714	0.000226918	0.000264947	0.000424073	0.000257648	0.000458398	0.000545228	0.00030205	0.000368392	0.000612784	0.000474979	0.000354194	0.000183394	0.000377912	0.000267669	0.000345103	0.000220203	0.000403047	0.000354501	0.000369465	0.000497812	0.000491996	0.000463945	0.000190925	0.000435995	0.000400678	0.000343857	0.00108489	0.00162219	0.000397159	0.000930197	0.000349694	0.000320225	0.000465536	0.000291245	0.000345187	0.000531723	0.00038873
Onahama	2.5e-05	0.000868558	0.000837741	0.0016038	0.000923583	0.000701999	0.000841058	0.00110227	0.000542642	0.00100038	0.000852833	0.0012763	0.000678544	0.000570193	0.000853808	0.000661105	0.00055888	0.000689021	0.0014078	0.000771912	0.000633217	0.000584247	0.000569898	0.000638359	0.000803511	0.000670456	0.00056265	0.000889558	0.000780001	0.000653416	0.000762256	0.00129192	0.000568356	0.000640611	0.00105512	0.00055147	0.000660852	0.000685731	0.000592516	0.000659175	0.00145936	0.0011819	0.000752584	0.000546446	0.00041329	0.000569928	0.000756855	0.000583304	0.00051262
Oran	0.000447053	0.000887288	0.00115715	0.000724284	0.00138992	0.00117495	0.000699199	0.000551103	0.000998179	0.000973954	0.000763131	0.000761454	0.000939149	0.0008638	0.000708697	0.000644356	0.00294079	0.000710764	0.000789378	0.0016789	0.00112644	0.00180671	0.000861065	0.000651179	0.000985244	0.000708177	0.000700156	0.00308254	0.00115431	0.00110825	0.000742877	0.000482834	0.00102853	0.000748838	0.00103989	0.000858592	0.000504023	0.000652562	0.00111915	0.000703987	0.00148961	0.00123155	0.00086058	0.000678896	0.000713644	0.000782825	0.00115419	0.000874406	0.000600071
Oranjestad	0.000354995	0.000408162	0.000380281	0.000319699	0.000304106	0.000306089	0.000256467	0.000299635	0.000268306	0.000632486	0.000269159	0.000402161	0.000202043	0.000253597	0.000172656	0.000544705	0.000323828	0.000206514	0.000387847	0.000235313	0.000340269	0.000308899	0.0024292	0.00056738	0.000272523	0.000146057	0.000112311	0.000898324	0.000137164	0.000250128	0.000312695	0.00181313	0.000245173	0.000450702	0.000251749	0.000139962	0.000352972	0.000231402	0.000191869	0.000140902	0.00031615	0.000476378	0.000153746	0.000277074	0.00112576	0.00233706	0.000304798	0.000236893	0.000348284
Orkanger	3.54e-05	0.000211355	0.000367458	0.000309715	0.000175702	0.000200662	0.000348188	0.000370365	0.000224222	0.000336908	0.000349538	0.00016456	0.000212668	0.000160679	0.000547123	0.000121194	0.000432285	0.000321144	0.00011851	0.000171707	0.000225112	0.000291317	0.000394614	0.000466915	0.000351694	0.000788374	0.000426177	0.000818617	0.000313511	0.00036765	0.000280769	0.000490182	0.000138423	0.000582654	0.000380564	0.00188748	0.000388051	0.000467571	0.000528857	0.000187531	0.000286229	0.000235412	0.000317357	0.000299122	0.00220226	0.000410452	0.00027074	0.000328489	0.00021605
Oro Bay	0.000124088	6.39e-05	4.69e-05	2.3e-05	6.28e-05	8.36e-05	4.54e-05	3.06e-05	2.66e-05	2.22e-05	7.85e-05	9.59e-06	4.21e-05	7.52e-05	8.7e-06	1.83e-05	9.3e-05	2.74e-05	7.7e-05	1.66e-05	3.21e-05	4.02e-05	6.58e-05	3.55e-05	5.99e-05	3.45e-05	1.68e-05	0.000185996	8.33e-05	5.49e-05	3.76e-05	0.000338248	1.14e-05	2.66e-05	1.14e-05	3.95e-05	0.000121	0.00206736	3.25e-05	2.5e-05	0.000165216	5.35e-05	5.79e-05	4.12e-05	0.00011777	2.82e-05	2.03e-05	3.92e-05	1.03e-05
Osaka	0.00460388	0.00849467	0.00650814	0.00865512	0.00760463	0.00817673	0.00794584	0.00866198	0.00912147	0.00882682	0.00939777	0.010168	0.00804902	0.00869836	0.00657474	0.00679619	0.00727687	0.008145	0.00789343	0.0080867	0.00817603	0.0102197	0.00841446	0.0094336	0.00983869	0.010116	0.00768181	0.00977184	0.00880539	0.00944321	0.0068939	0.00617935	0.00862489	0.00891092	0.0105196	0.00654728	0.00822097	0.00676642	0.00911692	0.00953559	0.00908967	0.0102441	0.00871461	0.0080789	0.00809563	0.00835451	0.00560507	0.00645918	0.00820941
Oslo	0.000343009	0.00134614	0.00164603	0.000758118	0.000860105	0.000758905	0.00111202	0.00108161	0.00281777	0.00131962	0.00169675	0.000942188	0.00322119	0.00109841	0.000691505	0.00289879	0.00140717	0.00151545	0.00214924	0.00164726	0.000917496	0.00145174	0.000992163	0.00196158	0.00108131	0.00153703	0.00149454	0.00105506	0.000833454	0.00183775	0.00118638	0.00145433	0.00069895	0.00125115	0.00123573	0.00143273	0.00167604	0.00123603	0.00119217	0.00131793	0.000959783	0.0011833	0.00153835	0.00128814	0.000808559	0.000892358	0.00233685	0.00217768	0.000898742
Otaru	3.29e-06	0.000301364	0.00105868	0.000232863	0.000391053	0.000346713	0.000439427	0.00031906	0.000345193	0.000220888	0.000330518	0.00119475	0.000305001	0.000330569	0.00254183	0.000458384	0.00030265	0.000583708	0.000669346	0.000516995	0.000368059	0.000547673	0.000326596	0.000575629	0.000250759	0.00020666	0.000498702	0.000320887	0.000431813	0.000408269	0.000307986	0.000771388	0.000543369	0.000391658	0.000916433	0.000138294	0.0004425	0.000328448	0.000562931	0.000959566	0.000416986	0.000411765	0.000413054	0.000565659	0.000330159	0.000244483	0.000536296	0.000421979	0.000555979
Oulu	8.07e-05	0.000203386	0.000274463	0.000318064	0.000265171	0.000145729	0.000171263	0.000448066	0.000320848	0.0002763	0.000189512	0.000166229	0.000582101	0.000188717	0.00027091	0.000380482	0.000371299	0.000212808	0.000243935	0.000310087	0.000378492	0.000256615	0.000348302	0.000188226	0.00035672	0.000389959	0.000128454	0.000355511	0.000435402	0.000208767	0.000190569	0.000306913	0.000205721	0.000370705	0.000183495	0.000251154	0.000243259	0.000178982	0.000199583	0.000347434	0.000237822	0.000309815	0.000199134	0.00230532	0.000503446	0.00338877	0.000296011	0.000165637	0.000212335
Owendo	0.000250491	0.000191411	0.000534585	0.000404744	0.000555276	0.000365514	0.00243071	0.000505509	0.000391656	0.000473846	0.000440489	0.000610727	0.000401347	0.000403269	0.000357636	0.000846522	0.00061331	0.000281675	0.000449846	0.000271193	0.000340107	0.000992021	0.000440032	0.000388856	0.000210658	0.000141151	0.00051112	0.00041979	0.000343222	0.000528036	0.000273646	0.000469689	0.00232279	0.000347733	0.000360112	0.000329735	0.000290896	0.000456762	0.000304359	0.0007149	0.00035374	0.000422893	0.000391148	0.000747762	0.000266283	0.000288339	0.000301244	0.0002823	0.000179135
Oxelosund	2.64e-05	6.66e-06	1.63e-05	5.4e-06	2.04e-06	4.83e-06	2.78e-05	3.41e-06	2.09e-05	4.87e-06	7.82e-06	1.23e-05	2.32e-05	2.08e-05	1.34e-05	2.61e-05	7.69e-06	1.49e-05	5.53e-06	5.76e-06	1.39e-05	4.1e-05	2.47e-05	1.4e-05	2.02e-05	4.39e-06	3.55e-05	6.53e-06	1.61e-05	1.21e-05	3.1e-05	5e-05	1.83e-05	2.69e-05	2.14e-05	1.47e-05	6.13e-06	2.1e-05	9.3e-06	3.58e-05	2.76e-05	7.26e-06	1.4e-05	5.45e-06	8e-05	1.39e-05	4.84e-06	2.27e-05	1.48e-05
Ozamiz	0	3.23e-06	4.54e-06	1.16e-06	1.48e-06	4.54e-07	1.61e-06	4.49e-06	4.74e-06	2.97e-06	1.99e-06	2.84e-06	3.54e-06	3.71e-06	3.29e-06	1.22e-05	4.72e-06	8.61e-06	8.78e-05	1.46e-06	8.54e-07	4.5e-07	8.11e-07	5.66e-06	1.96e-06	5.43e-06	1.18e-05	6.75e-07	7.7e-06	2.99e-06	2.77e-06	1.35e-06	2.24e-07	3.02e-06	3.25e-06	2.46e-06	4.32e-07	6.45e-06	3.57e-06	8.6e-07	1.43e-06	1.78e-06	7.08e-06	1.83e-06	2.42e-06	1.2e-06	2.7e-06	3.13e-06	8.43e-07
Paamiut	0	6.54e-05	5.31e-05	0.000280996	1.11e-05	6.99e-05	9.73e-06	6.45e-06	0.000137531	9.86e-05	5.3e-05	6.7e-05	2.55e-05	2.88e-05	7.45e-05	2.53e-05	0.000128218	6.34e-05	5.28e-05	4.51e-05	5.75e-05	9.57e-05	7.23e-05	4.14e-05	3.39e-05	0.000136386	3.33e-05	4.42e-05	8.06e-05	9.03e-05	7.75e-05	5.2e-05	9.26e-05	1.87e-05	9.56e-05	4.19e-05	0.000101753	0.0001011	1.18e-05	3.35e-05	0.000120603	7.99e-05	2.15e-05	1.9e-05	1.34e-05	5.38e-05	3.17e-05	8.4e-05	8.38e-05
Padang	0.000907378	0.000191866	0.000646221	0.000332817	0.000170276	0.000350088	0.000429415	0.000308218	0.000222858	0.000203571	0.000329693	0.00032781	0.00235244	0.000300944	0.000168243	0.00107311	0.000302067	0.000598462	0.000381064	0.000212367	0.00025592	0.000261759	6.72e-05	0.000290956	0.000580448	0.000244376	0.000245337	0.000317708	0.000321167	0.000250087	0.000334721	0.00038971	0.000329561	0.000129959	0.000136678	0.00031169	0.000461894	0.000410516	0.000540661	0.000234167	0.000237182	0.000163154	0.000120347	0.000354558	0.000194079	0.000365058	0.000390941	0.000438584	0.000261133
Pago Pago	0.000308804	0.000254164	0.000120714	0.00033909	0.000278191	0.000210328	0.000445709	0.000398225	0.000205349	0.000321014	0.000306746	0.000421303	0.000656333	0.000436047	0.000201672	0.000213809	0.000180097	0.000379199	0.000265755	0.00018077	0.000262461	0.000238543	0.000296971	0.000254038	0.000139236	0.000345562	0.000237602	0.000190756	0.000272631	0.000354266	0.000146129	0.000484657	0.000236726	0.000227332	0.000320498	0.000206116	0.000357194	0.000204437	0.00031411	0.000209971	0.00015525	0.000405208	0.00120989	0.000237189	0.000216725	0.000273603	0.000477738	0.000174184	0.000467081
Paita	0.000666573	0.00016099	0.000865079	0.000432414	0.000566962	0.000514253	0.000374819	0.000490214	0.000675043	0.000678452	0.000416844	0.000492692	0.000352613	0.000468235	0.000443918	0.000605353	0.000691345	0.000690811	0.00102375	0.000459528	0.000465768	0.000282352	0.00039079	0.000882784	0.000478175	0.000607704	0.000439695	0.000389048	0.000743457	0.00040532	0.000400184	0.000976018	0.000552883	0.000477922	0.000558716	0.00124181	0.000703747	0.000494562	0.000503124	0.000474091	0.000495051	0.000401827	0.0002772	0.000580604	0.000455979	0.000703519	0.000406081	0.000486013	0.000699151
Palawan	7.95e-07	3.04e-05	2.65e-05	3.24e-05	0.00013613	4.38e-05	2.78e-05	5.29e-05	6.28e-05	1.69e-05	4e-05	5.22e-05	6.16e-05	2.23e-05	0.000220905	2.7e-05	1.95e-05	2.92e-05	2.56e-05	5.1e-05	5.63e-05	7.39e-05	4.09e-05	1.6e-05	1.09e-05	1.41e-05	3.09e-05	5.1e-05	5.87e-05	6.98e-05	9.04e-05	1.43e-05	0.000288478	3.12e-05	3.55e-05	0.000150167	8.51e-05	5.8e-05	2.86e-05	2.76e-05	3e-05	9.73e-05	3.39e-05	1.94e-05	4.11e-05	2.08e-05	5.29e-05	5.17e-05	3.14e-05
Palembang	0.000856709	0.000285429	0.00027062	0.000210563	0.000270569	0.000261722	0.000143888	0.000250362	0.000340572	0.000240679	0.000324542	0.000127246	0.000267849	0.00033769	0.000484456	0.000120465	0.000293438	0.000590594	0.000359165	0.000619671	0.00216786	0.000429968	0.00025351	0.000207397	0.000444076	0.000194425	0.000284444	0.000347459	0.000269203	0.000201126	0.000134934	0.000202195	0.000239089	0.00029444	0.000289641	0.000334085	0.000295445	0.000225219	0.000307885	0.000185493	0.000371465	0.000275075	9.85e-05	0.000275108	0.00025035	0.000220089	9.41e-05	0.000202145	0.000359283
Palu	1.25e-05	3.07e-05	1.74e-05	3.49e-05	3.28e-05	5.46e-05	1.05e-05	1.86e-05	8.75e-05	5.59e-05	1.94e-05	7.96e-05	1.51e-05	8.27e-05	4.21e-05	1.54e-05	1.84e-05	1.55e-05	0.000181714	0.000162922	4.01e-05	0.00010089	5.13e-05	8.43e-05	7.78e-05	2.56e-05	3.99e-05	2.8e-05	6.61e-05	2.54e-05	8.43e-05	2.5e-05	7.59e-05	3.76e-05	6.27e-05	2.26e-05	2.74e-05	2.61e-05	5.73e-05	3.13e-05	2.47e-05	7.79e-05	2.8e-05	4.07e-05	2.02e-05	4.34e-05	1.95e-05	3.35e-05	1.73e-05
Panama City	0	0	0	0	0	0	0	0	0	0	0	0	0	0	0	0	0	0	0	0	0	0	0	0	0	0	0	0	0	0	0	0	0	0	0	0	0	0	0	0	0	0	0	0	0	0	0	0	0
Panjang	0.000990641	0.000287094	0.000416675	0.000471707	0.000441688	0.00026655	0.000192911	0.000245329	0.000176048	0.000462571	0.00029871	0.000303562	0.000341541	0.000434024	0.000525785	0.000211506	0.00024716	0.00218704	0.000192259	0.000567438	0.000272452	0.00019698	0.000135108	0.000209102	0.000216723	0.000831376	0.000535406	0.000233999	0.000411041	0.000224752	0.000774911	0.000115187	0.000199624	0.000172978	0.000273145	0.000243749	0.00031331	0.000265822	0.00053403	0.000318251	0.000293896	0.000323411	0.000312942	0.000246957	0.000172632	0.000733701	0.000247749	0.000535044	0.000281058
Papeete	0.000863742	0.00033386	0.000835016	0.000585755	0.00151124	0.000463228	0.000735098	0.000296134	0.000629701	0.000969154	0.000479364	0.000844436	0.000752361	0.0005444	0.000475279	0.000317681	0.000862825	0.000597051	0.00064281	0.000581277	0.000546834	0.000519373	0.00100001	0.000909815	0.000733208	0.000387803	0.000344747	0.000655799	0.000353012	0.000415728	0.000778104	0.000548283	0.000328679	0.000710044	0.000422741	0.000558636	0.000711698	0.000801766	0.00249849	0.000440853	0.000788223	0.00030134	0.000410281	0.000320211	0.000314003	0.000472171	0.000218534	0.000556007	0.00239371
Paradip	0	8.28e-07	2.94e-06	2.85e-06	8.22e-06	9.05e-07	8.56e-06	1.2e-05	1.83e-06	1.79e-06	2.05e-06	5.78e-06	1.75e-06	9.51e-06	4.36e-06	2.92e-07	4.88e-06	5.73e-07	5.93e-06	3.99e-06	3.29e-06	1.23e-05	2.03e-06	8.22e-06	9.25e-07	1.66e-06	7.11e-06	3.07e-06	8e-06	8.41e-07	3.33e-06	2.66e-06	2.37e-06	1.72e-06	1.37e-06	1.05e-06	1.71e-06	2.98e-06	1.34e-06	6.2e-07	3.41e-07	3.21e-06	1e-06	2.18e-06	2.04e-06	2.76e-06	7.24e-05	3.9e-06	1.48e-05
Paramaribo	0.000571304	0.000421442	0.000749549	0.000893449	0.000388136	0.000631694	0.00115121	0.00034914	0.000393963	0.000516353	0.000387522	0.000359646	0.000431907	0.000302613	0.000275598	0.000474214	0.000541444	0.000636098	0.000278759	0.000544801	0.000549112	0.000258294	0.000544588	0.000579838	0.000436642	0.000329124	0.000765518	0.000688162	0.000396133	0.000750021	0.000501114	0.000566189	0.000511609	0.000726647	0.000494108	0.00176498	0.000275876	0.000468667	0.000620807	0.000745989	0.000625756	0.00083023	0.000987516	0.000569966	0.000481317	0.00072211	0.000564154	0.000370086	0.000598567
Paranagua	0.000706639	0.00272043	0.00166839	0.00103418	0.00139651	0.0024773	0.000778973	0.00123677	0.000779835	0.00142139	0.00165227	0.000837278	0.000944883	0.00132479	0.0011851	0.00117913	0.00135455	0.000832734	0.00106618	0.000710993	0.00187312	0.00106151	0.00127454	0.00181011	0.000898693	0.0010754	0.000977319	0.000759089	0.00146647	0.00141903	0.00147639	0.000728622	0.00100463	0.000730329	0.00148694	0.000760292	0.000933108	0.00105736	0.00194667	0.00166849	0.00119987	0.0012958	0.00120041	0.00125534	0.00166554	0.00119432	0.000596436	0.00125806	0.00116451
ParePare	0	2.54e-05	5.45e-05	2.88e-05	2.65e-05	2.64e-05	0.000122133	2.89e-05	1.34e-05	3.67e-05	2.03e-05	2.69e-05	5.75e-05	7.56e-05	4.79e-05	1.85e-05	9.64e-05	2.37e-05	3.08e-05	4.9e-05	2.11e-05	2.67e-05	1.37e-05	2.28e-05	7.51e-05	4.84e-05	2.35e-05	5.49e-05	3.79e-05	2.31e-05	3.75e-05	4.15e-05	3.65e-05	2.9e-05	1.78e-05	0.0001538	9.85e-05	4.02e-05	7.94e-05	4.37e-05	3.21e-05	3.41e-05	4.33e-05	2.61e-05	4.27e-05	2.08e-05	2.11e-05	4.82e-05	3.75e-05
Pasajes	0	9.33e-05	6.46e-05	9.74e-05	5.25e-05	6.81e-05	0.00011544	5.46e-05	7.7e-05	7.8e-05	5.57e-05	5.76e-05	0.000205033	3.22e-05	5.95e-05	4.8e-05	0.000105802	0.000350634	6.55e-05	0.000123565	9.23e-05	6.8e-05	5.36e-05	3.66e-05	5.16e-05	0.000136346	0.000169175	5.82e-05	2.74e-05	0.000111534	0.000394682	7.66e-05	0.000111777	7.18e-05	4.44e-05	7.01e-05	9.23e-05	0.000131736	0.000127339	4.68e-05	5.71e-05	0.000235876	3.3e-05	9.14e-05	6.7e-05	6.07e-05	0.000148965	5.34e-05	6.69e-05
Pasir Gudang	0.00110648	0.000987516	0.00172025	0.000965387	0.000711132	0.000936026	0.00108607	0.00133686	0.00101054	0.00101418	0.00086022	0.000535926	0.00141981	0.00206033	0.00128578	0.00119129	0.000960722	0.00125275	0.000855847	0.000809407	0.000897119	0.00116163	0.000602688	0.00131049	0.00106564	0.0010322	0.00105677	0.00140092	0.000981043	0.00102247	0.00100391	0.000886311	0.000845491	0.00091735	0.000576891	0.00144522	0.000747553	0.00140279	0.00112912	0.00157494	0.0019293	0.000845207	0.00098892	0.00177784	0.00144564	0.00127077	0.0013009	0.000964639	0.00103873
Paysandu	0	0	0	0	0	0	0	0	0	0	0	0	0	0	0	0	0	0	0	0	0	0	0	0	0	0	0	0	0	0	0	0	0	0	0	0	0	0	0	0	0	0	0	0	0	0	0	0	0
Pecem	3.13e-05	7.75e-05	6.97e-05	4.92e-05	0.000131339	0.000119423	7.01e-05	4.23e-05	9.23e-05	9.12e-05	6.03e-05	4.55e-05	0.000196369	0.000214955	9.69e-05	3.17e-05	0.000118986	0.00010149	0.000151991	7.56e-05	5.09e-05	7.5e-05	6.93e-05	0.00015113	0.000173126	6.4e-05	7.72e-05	6.64e-05	6.84e-05	0.00010085	5.42e-05	2.36e-05	5.71e-05	6.39e-05	5.24e-05	9.37e-05	9.5e-05	0.000113538	0.000157208	3.1e-05	0.00013009	3.41e-05	5.07e-05	8.59e-05	7.12e-05	6.59e-05	0.000144857	6.98e-05	0.000141808
Pekanbaru	4.36e-05	0.000130964	6.79e-05	0.000148484	0.000124318	0.000234705	0.000122672	9.72e-05	0.000175227	7.41e-05	4.55e-05	7.46e-05	0.00220854	0.000140718	0.000127102	6.35e-05	9.17e-05	0.000108366	6.04e-05	0.000136764	4.61e-05	9.75e-05	0.000122889	5.13e-05	5.62e-05	0.00208358	0.000120559	8.24e-05	7.55e-05	0.000249863	0.000193208	3.02e-05	8.3e-05	4.81e-05	0.000130138	0.000128894	9.13e-05	0.000102694	2.61e-05	6.42e-05	0.000114147	7.94e-05	8.17e-05	0.000108776	0.000230104	9.56e-05	0.000127445	0.000161784	0.000112699
Pemba	6.58e-05	7.12e-05	9.51e-05	2.28e-05	0.000112087	5.72e-05	0.000132862	4.4e-05	7.36e-05	0.000182593	8.33e-05	9.3e-05	8.01e-05	4.63e-05	2.61e-05	0.000125701	6.24e-05	5.85e-05	5.94e-05	2.58e-05	0.000122702	5.86e-05	7.7e-05	7e-05	0.000559304	0.000145578	0.000140387	0.000104489	0.00020605	3.82e-05	0.000140261	0.000160611	3e-05	9.32e-05	5.7e-05	4.64e-05	0.000152025	0.000106044	3.73e-05	6.58e-05	8.37e-05	2.64e-05	4.51e-05	7.42e-05	0.00011512	3.32e-05	5.22e-05	4.78e-05	4.05e-05
Penang	0.000601995	0.000549308	0.000680806	0.000782984	0.000478431	0.00140489	0.00111621	0.000810049	0.000990048	0.0021608	0.00123525	0.000709599	0.000690613	0.00098481	0.000893932	0.000685623	0.00163059	0.000583019	0.00085926	0.000820154	0.000519294	0.000510491	0.000588831	0.000733969	0.000629596	0.000526165	0.000906921	0.000838138	0.00170063	0.000857021	0.00059015	0.00116728	0.00151263	0.000581985	0.0010085	0.000928534	0.000869848	0.00128887	0.000503019	0.000636548	0.000840977	0.00170688	0.00085433	0.00100891	0.000679883	0.000662211	0.00072874	0.000691878	0.00123715
Perawang	0	0.000100444	7.36e-05	6.65e-05	0.000185988	1.9e-05	2e-05	3.5e-05	4.96e-05	4.1e-05	8.3e-05	0.000104718	8.91e-05	0.000106607	7.49e-05	0.000104818	3.02e-05	3.09e-05	0.000173847	6.17e-05	0.000132644	7.53e-05	0.000335019	5.91e-05	4.51e-05	0.000276429	5.9e-05	5.43e-05	8.2e-05	7.85e-05	3.68e-05	0.00023515	0.000200067	0.000111233	2.43e-05	0.000184955	4.69e-05	5.08e-05	0.000121276	9.41e-05	5.08e-05	0.000105437	2.57e-05	2.34e-05	3.41e-05	6.64e-05	2.76e-05	0.000269082	3.18e-05
Petropavlovsk-Kamchatsky	0	3.21e-07	5.99e-07	0	1.42e-06	2e-07	1.17e-06	1.59e-07	6.83e-06	9.42e-07	0.000140229	2.81e-06	3.18e-06	1.8e-06	1.66e-06	1.28e-06	0	2.35e-05	3.26e-06	1.95e-07	1.53e-06	4.92e-07	4.38e-07	1.02e-06	6.64e-06	6.98e-07	7.91e-07	3.9e-07	2.77e-07	9.13e-07	3.2e-07	2.57e-06	7.29e-07	9.68e-07	1.41e-06	1.42e-06	0	3.66e-07	2.41e-06	1.61e-06	2.31e-06	6.04e-07	2.89e-06	3.1e-07	2.82e-06	1.35e-06	9.05e-08	4.88e-07	6.97e-07
Philadelphia	0.00145827	0.00371582	0.00138044	0.00224664	0.00216091	0.00138186	0.00248323	0.00147932	0.00367223	0.00282892	0.00220269	0.00345181	0.00217777	0.00261882	0.00311303	0.00242281	0.00240779	0.00203494	0.00193195	0.00250409	0.00251022	0.00224029	0.00314242	0.00460966	0.00175355	0.00228774	0.00256935	0.00225739	0.00348214	0.00233164	0.00245171	0.00403124	0.00231438	0.0022688	0.00205224	0.00208007	0.00310912	0.00179528	0.00171112	0.00117056	0.00140468	0.00247205	0.0027461	0.00415127	0.00152127	0.00244626	0.00223129	0.00175766	0.00176075
Philipsburg	0.00222156	0.000998536	0.00128297	0.000669623	0.00130728	0.00132867	0.00133281	0.00145517	0.00105957	0.000900283	0.00142617	0.00124258	0.00125641	0.000527655	0.00326094	0.000590186	0.00115576	0.00136361	0.000952367	0.00110372	0.000619215	0.0010949	0.00187663	0.00165245	0.00197602	0.000745775	0.000624292	0.000706213	0.000741023	0.00116406	0.00126618	0.00128771	0.00121515	0.000587302	0.00273041	0.000642989	0.00157823	0.00101652	0.00100242	0.00177082	0.0010223	0.0017946	0.00094977	0.000990414	0.000547312	0.00163053	0.000977373	0.000885926	0.00267278
Phuket	0	6.27e-06	1.02e-05	1.23e-05	9.11e-07	7.7e-06	7.14e-06	9.06e-06	5.14e-06	2.13e-05	2.54e-06	9.5e-06	2.67e-06	3.66e-06	1.16e-05	3.05e-06	4e-06	4.63e-06	1.88e-06	1.31e-05	1.62e-05	3.99e-06	8.94e-06	2.02e-06	2.5e-06	1.64e-05	5.83e-06	9.74e-06	4.46e-06	4.42e-07	5.84e-06	5.32e-06	1.21e-05	9.42e-07	2.11e-06	7.41e-06	2.15e-06	3.43e-06	9.04e-06	1.14e-06	8.07e-06	1.8e-06	4.6e-06	1.11e-06	4e-08	2.29e-06	1.41e-05	2.51e-06	4.09e-06
Pipavav	0.000229816	0.00101144	0.000628639	0.000500101	0.000382352	0.000735545	0.000723484	0.000574316	0.000613497	0.000757979	0.00087033	0.000214531	0.000744051	0.000428955	0.00308516	0.000588195	0.000639333	0.000931529	0.00150071	0.000501656	0.000377103	0.000654661	0.000621232	0.000803935	0.0007697	0.00103568	0.000848074	0.000749672	0.000706853	0.000603648	0.000990627	0.000889784	0.000567811	0.00066859	0.00172875	0.00179785	0.000741291	0.000954365	0.000508848	0.00106449	0.000373378	0.00154449	0.00079108	0.00092814	0.000426437	0.000537144	0.000511176	0.000752653	0.000685331
Piraeus	0.0112125	0.00646468	0.00820592	0.00786699	0.00777168	0.00807609	0.00772287	0.00994391	0.00835756	0.00698957	0.00969562	0.00772422	0.00639723	0.00877608	0.0119183	0.00744483	0.0086322	0.00722864	0.00808953	0.0111922	0.00953002	0.00962766	0.00727219	0.00944828	0.00603644	0.00905535	0.00757102	0.00718448	0.00911327	0.00666152	0.00873804	0.00563435	0.0090333	0.010112	0.00770308	0.00737376	0.00876624	0.00780257	0.0091313	0.00562207	0.00911587	0.00670923	0.00585173	0.00905956	0.00828324	0.00761964	0.00770358	0.00825786	0.00891157
Pitea	0	2.09e-05	3.39e-05	1.01e-05	2.51e-06	2.35e-06	6.87e-06	1.61e-06	1.47e-06	5.56e-06	2.64e-06	2.52e-06	1.36e-05	1.58e-05	6.72e-06	3.23e-05	8.76e-06	5.39e-06	3.14e-06	2.04e-05	1.05e-05	6.4e-06	1.35e-05	5.88e-06	2.15e-05	1.94e-06	9.97e-07	1.58e-05	5.2e-06	6.91e-07	2.74e-06	6.34e-06	8.87e-06	6.71e-06	2.21e-06	2.02e-06	1.23e-06	5.51e-06	4.07e-06	3.99e-07	4.23e-06	1.49e-06	8.95e-06	6.25e-06	5.11e-06	1.72e-05	5.76e-06	2.13e-05	4.72e-06
Pitt Island	0	1.13e-06	2.94e-06	0	5.46e-07	1.32e-07	9.28e-07	8.04e-07	7.77e-06	1.47e-06	7.3e-06	1.31e-05	7.21e-07	9.05e-06	4.35e-07	1.97e-06	6.89e-07	1.54e-06	1.57e-06	1.19e-06	2.44e-06	4.83e-07	1.91e-07	1.73e-06	1.32e-06	9.6e-07	1.47e-06	1.64e-06	1.82e-06	6.58e-07	5.72e-06	1.77e-06	1.46e-06	5.26e-06	7.93e-07	1.23e-06	7.91e-07	4.12e-06	3.03e-07	4.85e-06	2.06e-07	8.7e-07	3.12e-06	1.01e-07	2.03e-06	7.55e-07	6.74e-06	1.62e-06	6.08e-06
Ploce	2.65e-06	0.000101603	1.82e-05	1.87e-05	9.8e-05	5.37e-05	5.59e-05	1.63e-05	3.93e-05	3.54e-05	2.1e-05	1.94e-05	4.7e-05	1.94e-05	0.000123777	0.00011113	1.32e-05	4.39e-05	9.94e-05	5.67e-05	6.02e-05	0.000182069	4.36e-05	3.52e-05	4.67e-05	5.27e-05	4.06e-05	6.89e-05	3.3e-05	0.000131203	1.94e-05	7.53e-05	0.000153742	0.000152031	7.7e-05	4.42e-05	5.94e-05	5.72e-05	3.83e-05	1.91e-05	2.63e-05	3e-05	6.05e-05	0.000181662	0.000298781	0.00211405	3.3e-05	1.31e-05	2.42e-05
Plymouth	0	6.43e-05	3.27e-05	1.25e-05	2.81e-05	3.15e-05	6.33e-05	2.76e-05	1.43e-05	2.67e-05	9.79e-06	4.57e-05	2.33e-05	1.77e-05	3.5e-05	2.24e-05	6.75e-05	4.1e-05	1.54e-05	2.02e-05	3.11e-05	2.53e-05	2.78e-05	2.15e-05	2.17e-05	6.67e-05	3.61e-05	1.22e-05	2.82e-05	8.4e-06	1.6e-05	1.53e-05	3.82e-05	1.67e-05	1.92e-05	1.38e-05	4.99e-05	1.84e-05	3.9e-05	4.1e-05	2.75e-05	1.91e-05	4.3e-05	1.97e-05	3.24e-05	1.99e-05	5.43e-05	1.1e-05	6.34e-05
Pohang	0.000107613	0.000154437	0.000198848	0.000195837	0.000154082	0.000247917	0.000164897	0.000302804	0.000134795	0.000224497	0.00014136	0.000139673	0.000167362	0.000150298	0.000280146	0.000381181	0.00017835	0.000228692	0.000151346	0.000190309	0.000591923	0.000138478	0.000139618	0.000724644	0.000204469	8.12e-05	0.000207545	0.000183289	0.000403234	8.63e-05	0.000373961	0.000148255	0.00040115	0.000195927	0.000374962	0.000127536	0.000141818	0.000129795	0.000113414	0.00028939	0.000392951	0.000160505	0.000199394	0.000233081	0.000664838	0.000131134	0.000438425	0.00024124	0.000219439
Pohnpei	2.23e-05	0.00021289	0.000103795	8.58e-05	0.000173839	0.00222876	0.000147388	0.000106433	0.000100364	3.44e-05	0.000290776	0.000146158	0.000142691	0.000104508	0.000158957	0.000186166	8.44e-05	0.000147428	0.0001393	0.000133253	6.01e-05	7.02e-05	9e-05	0.000202759	5.54e-05	0.000651993	0.000303338	0.000168751	5.74e-05	0.000169118	0.000109981	0.000269831	7.94e-05	0.000249133	9.83e-05	0.000174311	0.000180634	0.000126433	0.000140615	0.000286662	0.000123271	6.07e-05	0.00015051	0.000128534	0.000486175	3.39e-05	0.000203029	9.38e-05	0.000100466
Point Lisas	0.00102764	0.000576601	0.000506744	0.000802503	0.00119392	0.00279173	0.000816989	0.00074222	0.000559702	0.000950244	0.000818003	0.000714957	0.000952284	0.000934013	0.000555861	0.000866499	0.00067763	0.000902188	0.000679568	0.00274742	0.000802658	0.000556549	0.000804395	0.000973507	0.000407416	0.000954541	0.000623378	0.000773625	0.00117359	0.00052795	0.000941566	0.000824593	0.000570528	0.000500663	0.000891179	0.000569776	0.00144156	0.0011363	0.000778926	0.000665041	0.000582346	0.000691607	0.000785342	0.000690104	0.000965585	0.00046372	0.000909212	0.000628829	0.000729737
Pointe a Pitre	0.000661996	0.00068571	0.000214507	0.00046579	0.000428356	0.000237525	0.000372129	0.000338265	0.000392077	0.000673843	0.000355183	0.000525953	0.000343623	0.000309235	0.00036406	0.00068537	0.000492107	0.00039135	0.000428898	0.000550555	0.00099289	0.00137202	0.000416366	0.000492309	0.000733772	0.000564547	0.000295549	0.000408998	0.000278198	0.000474646	0.000419067	0.000328925	0.00049726	0.000464123	0.000531539	0.000410658	0.000621585	0.000329418	0.00041665	0.000577564	0.00071426	0.000503789	0.000387097	0.00101343	0.000371758	0.000485828	0.000918193	0.000432488	0.000433851
Pointe Noire	0.00323787	0.00281974	0.00311641	0.00274689	0.00233662	0.00302935	0.00270627	0.00270025	0.00514989	0.00340296	0.00309056	0.00259872	0.00292279	0.00259846	0.00236203	0.00183276	0.00262982	0.00204966	0.00519405	0.00200008	0.00264816	0.00283121	0.00426423	0.00393618	0.00321594	0.00224006	0.00317309	0.00525801	0.00233935	0.00216455	0.00306751	0.00264974	0.00261334	0.00350916	0.00319862	0.00290022	0.00327312	0.00295731	0.00333195	0.00271605	0.00276708	0.00296671	0.00252515	0.00277348	0.00253955	0.00257348	0.00281832	0.00271206	0.00202241
Ponta Delgada	1.34e-05	8.9e-06	3.87e-05	2.17e-05	7.34e-06	8.86e-06	4.96e-06	6.88e-05	1.01e-05	3.07e-06	1.71e-06	5.55e-06	1.22e-05	8.62e-06	6.83e-06	5.16e-05	5.71e-06	5.17e-05	2.76e-06	7.45e-06	4.82e-06	5.53e-06	4.69e-06	1e-05	6.74e-06	3.65e-05	7.19e-06	1.34e-05	1.9e-05	9.87e-06	3.11e-06	1.89e-06	2.29e-05	1.06e-05	5.41e-06	2.02e-05	8.2e-06	3.8e-06	6.91e-06	1.28e-06	1.24e-05	5.33e-06	8.93e-06	7.77e-06	9.85e-06	6.98e-06	6.54e-06	1.57e-05	2.63e-05
Pontianak	0.000209553	0.000232918	0.00021444	0.000191092	0.000284562	0.000181937	0.000284399	0.000106608	0.0002667	0.000257644	0.00041092	0.000555516	0.000616691	0.000387777	0.000190753	0.000303924	0.000300977	0.00026022	0.000347896	0.000259723	0.000262441	0.00037337	0.000209144	0.000239302	0.00021433	0.00041111	9.52e-05	0.00024526	0.000121121	0.00024448	0.000219393	0.000254524	0.000270966	0.000407541	0.00017634	0.000381023	0.000325782	0.000138213	9.49e-05	0.00032054	0.000678688	0.000194611	0.000681109	0.000340241	0.000172512	0.000229504	0.000301441	0.000390735	0.000435599
Pori	0	4.79e-07	6.19e-06	3.13e-07	5.36e-07	8.89e-07	7.13e-07	6.06e-07	8.38e-07	1.17e-07	9.13e-07	1.01e-06	0	2.66e-06	1.55e-06	4.5e-07	1.53e-06	4.43e-06	3.23e-06	1.26e-06	4.21e-06	1.06e-05	8.8e-07	1.54e-06	9.79e-07	6.71e-07	1.34e-06	1.77e-05	2.48e-06	5.64e-07	7.69e-07	4.96e-06	7.83e-07	4.05e-06	2.4e-07	3.88e-06	1.1e-07	7.57e-07	3.9e-06	1.56e-07	1.3e-06	6.18e-06	1.61e-07	3.17e-06	5.96e-06	9.37e-06	2.03e-07	2.28e-06	4.87e-07
Porsgrunn	4.45e-06	8.05e-05	0.00015686	0.000207207	7.2e-05	0.000193908	6.3e-05	0.000249282	0.000324851	0.000107184	0.000152899	0.00015645	0.000181091	8.64e-05	0.000103826	7.41e-05	0.0005053	0.000194801	0.000158723	0.000223405	0.000101674	7.56e-05	9.29e-05	0.000238305	6.97e-05	0.00010544	0.00016091	0.000178213	0.000231112	0.000111969	0.000195343	0.000146225	5.78e-05	0.000129213	0.000214276	6.37e-05	0.000112336	9.54e-05	0.000179555	0.000126568	8.3e-05	8.31e-05	0.000318769	0.000142226	7.05e-05	0.000103433	0.000104322	0.000229681	0.000170344
Port Alma	0	4.34e-05	3.15e-05	8.6e-05	6.33e-05	9.89e-05	7.57e-05	1.79e-05	3.31e-05	5.11e-05	2.78e-05	1.41e-05	5.51e-05	7.7e-05	4.24e-05	5.94e-05	4.49e-05	3.1e-05	8.24e-05	4.68e-05	2.07e-05	5.79e-05	1.72e-05	4.23e-05	0.000126268	2.79e-05	6.04e-05	8.84e-05	3.27e-05	3.38e-05	5.87e-05	2.97e-05	5.44e-05	6.82e-05	4.15e-05	4.01e-05	5.12e-05	0.000127359	8.9e-05	0.000110252	1.37e-05	9.02e-05	6.37e-05	0.000102798	6.46e-05	1.94e-05	0.000235063	5.38e-05	8.71e-05
Port Au Prince	0.00303832	0.000758851	0.00150696	0.0013147	0.001091	0.00138051	0.00108492	0.00122916	0.000911567	0.00159444	0.00246355	0.00196703	0.00169443	0.00134261	0.000960144	0.000962787	0.00143778	0.000987209	0.000980527	0.00105626	0.00125638	0.00188945	0.00167823	0.0016581	0.000950664	0.0010791	0.00238621	0.000825895	0.00175679	0.000845891	0.000701369	0.0023447	0.000934523	0.00134833	0.00119897	0.00308669	0.000887131	0.00151012	0.00123818	0.000819133	0.00119573	0.00108133	0.00232444	0.00110165	0.00111657	0.000718416	0.000823885	0.00140164	0.000776287
Port Blair	0	2.12e-07	3.56e-05	9.47e-07	4.72e-06	4.3e-06	2.09e-06	3.13e-06	8.26e-06	2.76e-05	3.62e-05	4.28e-06	1.5e-06	1.37e-06	1.72e-06	2.07e-07	2.48e-06	2.23e-06	1.97e-06	1.04e-06	7.38e-06	2.28e-06	3.26e-06	6.29e-07	2.51e-06	3.19e-06	8.25e-07	2.98e-06	8.63e-06	1.1e-05	5.78e-06	7.02e-06	0	8.17e-06	6.05e-06	8.42e-07	4.37e-05	1.36e-05	3.6e-06	1.44e-06	1.04e-06	9.77e-06	2.9e-06	1.51e-06	2.87e-06	5.55e-06	6.67e-07	1.95e-06	4.48e-06
Port Chalmers	6.22e-05	0.000285682	0.00020887	0.000609061	0.000408461	0.000204828	0.000328792	0.000297564	0.000232662	0.000212091	0.000300984	0.00028507	0.000350429	0.000259069	0.000481039	0.000210319	0.000420529	0.00025325	0.000439678	0.000140303	0.000225743	0.000116629	0.000347044	0.000246851	0.000281753	0.000240829	0.000269668	0.000273509	0.000283456	0.000180851	0.00037953	0.000460658	0.000350824	0.00014814	0.000206602	0.000687303	0.000263292	0.000162419	0.000381328	0.000225081	0.000561605	0.00025007	0.000250069	0.000529234	0.000341239	0.000840495	0.000386876	0.000579357	0.000278489
Port Elizabeth	0.0031726	0.00295151	0.00245976	0.00196194	0.00416783	0.00234043	0.00321528	0.003297	0.00287579	0.00362625	0.00269648	0.00183099	0.00185592	0.0030278	0.00196862	0.00191653	0.00201973	0.0023705	0.00267775	0.0018131	0.00277581	0.0032708	0.00248944	0.00221388	0.00371928	0.00197488	0.00264752	0.00284444	0.00241746	0.00208847	0.00272519	0.00213226	0.0024512	0.00275572	0.002703	0.00207104	0.00292233	0.00166436	0.00262812	0.00214549	0.00296026	0.00177207	0.0020541	0.00194933	0.00389345	0.00390414	0.00219787	0.00185387	0.00276084
Port Everglades	0.0112936	0.00301967	0.00374994	0.00325312	0.0040106	0.00642856	0.00365998	0.0038062	0.00363013	0.00388739	0.00297917	0.003642	0.00451043	0.00617272	0.00506791	0.00533013	0.00500946	0.00404411	0.00376512	0.00378012	0.00300307	0.00642621	0.00465864	0.00391038	0.00509819	0.00444674	0.00438674	0.00357063	0.00517877	0.00418975	0.0053168	0.00546006	0.00414548	0.00321428	0.00256879	0.00377984	0.00409282	0.004514	0.00416033	0.0043235	0.00393401	0.00413398	0.00389179	0.00448243	0.00286508	0.00349373	0.00324412	0.0043204	0.00312861
Port Gentil	0.00049329	0.000787898	0.00143567	0.00145343	0.00114328	0.0010278	0.00144518	0.00137058	0.00128612	0.000697486	0.000761132	0.0007821	0.000983688	0.00144842	0.0005712	0.00125116	0.00126019	0.0011109	0.000671449	0.000635555	0.00116168	0.00131334	0.00197598	0.00137262	0.00154814	0.0010202	0.00123513	0.000675564	0.00118303	0.00176183	0.0011082	0.000642147	0.000942407	0.000722448	0.000897895	0.00113795	0.000759983	0.000774153	0.00130158	0.000841142	0.000810189	0.00210914	0.000702267	0.00129373	0.000886117	0.00130372	0.00127863	0.000654604	0.00165535
Port Harcourt	0.00125011	0.0011002	0.00117125	0.000796137	0.00123649	0.000529824	0.000669554	0.000856644	0.00173374	0.00108056	0.000795614	0.00248029	0.0012765	0.000879831	0.00101869	0.000875715	0.00138696	0.00101396	0.000866818	0.00088629	0.00154153	0.00163421	0.000932833	0.000943455	0.00126035	0.000753066	0.000989882	0.000885901	0.000898693	0.0013315	0.00139195	0.00129651	0.00152719	0.00156496	0.00112239	0.00348064	0.000640608	0.000710599	0.000937141	0.00344653	0.000643893	0.000934434	0.00143368	0.000960656	0.000662036	0.00116352	0.000978669	0.000763184	0.00173667
Port Hedland	1.99e-05	2.76e-05	1.32e-05	1.59e-05	1.56e-05	3.77e-05	5.03e-05	3.37e-05	6.62e-06	1.34e-05	3.6e-05	4.46e-05	0.000101318	4.77e-05	3.29e-05	2.86e-05	1.69e-05	1.01e-05	1.14e-05	1.97e-05	1.31e-05	2.53e-05	1.57e-05	9.22e-06	0.000307229	3.21e-05	4.8e-05	2.32e-05	1.14e-05	1.38e-05	6.19e-06	1.47e-05	2.72e-05	1.74e-05	2.45e-05	2.91e-05	5.09e-05	8.2e-06	8.28e-06	1.59e-05	2.47e-05	0.000331337	1.01e-05	3.07e-05	3.08e-05	3.66e-06	1.46e-05	6.9e-05	1.39e-05
Port Hueneme	6.33e-06	1.5e-05	4.91e-06	9.69e-06	1.06e-05	1.51e-05	0.00012099	7.42e-06	0.00024698	0.000229505	2.07e-05	1.4e-05	1.36e-05	6.6e-06	4.17e-05	1.96e-05	1.72e-05	9.72e-06	9.34e-06	2.94e-06	1.84e-05	8.25e-06	5.17e-05	1.82e-05	1.03e-05	1.98e-05	7.39e-05	6.01e-05	1.5e-05	5.04e-05	1.29e-05	2.35e-05	4.13e-06	9.2e-05	1.13e-05	5.83e-05	5.29e-06	1.25e-05	3.76e-05	0.000322644	1.76e-05	1.64e-05	3.23e-05	0.000103871	3.99e-05	6.02e-05	8.45e-06	1.86e-05	2.17e-05
Port Kelang	0.0219364	0.0140021	0.0164705	0.0169627	0.0152435	0.013722	0.0147556	0.0136892	0.013761	0.0150368	0.0135902	0.0174521	0.0174335	0.0148631	0.01214	0.0134263	0.0130464	0.0159237	0.0174455	0.0133895	0.0151502	0.0134893	0.0125337	0.0156448	0.0143231	0.0170396	0.0172426	0.0139442	0.0141783	0.0145815	0.01366	0.0135153	0.0155111	0.0142525	0.0158475	0.0144628	0.0160148	0.0148764	0.0146638	0.01644	0.0170062	0.0132871	0.0168225	0.0131956	0.0167126	0.0165864	0.0164443	0.0154107	0.0162063
Port Kembla	2.47e-05	8.95e-05	0.000124861	0.000100316	7.45e-05	5.64e-05	0.000193667	0.000240335	5.87e-05	6.81e-05	0.000124538	0.000105018	0.000156819	0.000171388	7.1e-05	6.89e-05	0.000111442	0.000122773	0.000165197	8.22e-05	0.000136327	6.17e-05	0.000107206	0.000130668	0.000194931	0.000103808	0.000176568	0.000110609	8.53e-05	0.000165938	7.2e-05	0.000119105	0.000115266	0.000130297	0.000193415	0.000130285	0.000175473	0.000131758	0.000116284	8.05e-05	7.43e-05	6.67e-05	7.06e-05	0.000123376	0.000155616	0.000202294	0.000133246	0.000159484	0.0002298
Port Louis	0.00892698	0.00232093	0.00138684	0.00192995	0.00142512	0.00153773	0.00122637	0.0018231	0.00341617	0.00124843	0.00165004	0.0015826	0.00140755	0.00312907	0.00178396	0.00117231	0.0014609	0.00231764	0.00132014	0.00162052	0.00178366	0.00213781	0.00199175	0.00132891	0.00215502	0.00168545	0.00225199	0.00142827	0.00160075	0.00262543	0.0018753	0.00204211	0.00184452	0.00140501	0.00235651	0.00164087	0.00132685	0.00190895	0.00263897	0.00136948	0.0014099	0.00197396	0.00236507	0.00182325	0.00177047	0.00169114	0.0014999	0.00168687	0.00191597
Port Moresby	0.00158819	0.000353886	0.000361842	0.00258049	0.000578875	0.000371799	0.000762256	0.000608328	0.00049016	0.000420778	0.00066068	0.000871031	0.000329033	0.00062665	0.000395579	0.00146122	0.000385963	0.000655256	0.00111896	0.000585842	0.000860513	0.00048346	0.000595295	0.000420787	0.000560106	0.000800648	0.0015462	0.000606698	0.000743957	0.000906111	0.000631213	0.000488161	0.000711985	0.000826023	0.000677044	0.000571159	0.000763446	0.000785411	0.000811186	0.000515916	0.000525505	0.000626104	0.000923942	0.00064515	0.0005674	0.000922051	0.000565045	0.000710683	0.00259
Port of Spain	0.00803826	0.00272097	0.00205395	0.00319678	0.00300114	0.00219179	0.00162979	0.00261668	0.00258304	0.0024492	0.00240946	0.00234567	0.00395987	0.00214703	0.00193842	0.002172	0.0031097	0.00168408	0.00218608	0.0023	0.00222752	0.0018553	0.00208496	0.00381902	0.00147734	0.0017502	0.00371279	0.00171491	0.00253668	0.00202055	0.00168343	0.00225746	0.00191577	0.00255135	0.00285773	0.00230042	0.00223383	0.00226908	0.00173005	0.00190742	0.00259374	0.00242239	0.00226227	0.00273004	0.0017872	0.00330984	0.00214856	0.00120653	0.00293218
Port Said	0.00378355	0.0050444	0.00513824	0.00455577	0.00513563	0.00530216	0.00428821	0.00453626	0.00517315	0.00327635	0.00544612	0.00534419	0.00509613	0.00527511	0.00511841	0.00586935	0.00710942	0.00618354	0.00556462	0.00357348	0.00678108	0.00413426	0.00441598	0.00553511	0.0031726	0.00569731	0.00595685	0.00406311	0.00508783	0.00470561	0.00542587	0.00528059	0.00417532	0.00493675	0.00648404	0.0041777	0.00763268	0.00451262	0.00384883	0.00609606	0.00440883	0.00512958	0.00373001	0.0041821	0.00442537	0.00571822	0.00572248	0.00477435	0.00451678
Port Sudan	5.58e-05	0.000104143	0.000115632	8.55e-05	0.000222231	0.000289937	0.00017583	9.38e-05	0.000170381	0.00117215	4.08e-05	0.00011351	0.00015232	0.000146761	0.000147788	0.000251997	0.000186746	0.000178594	7.28e-05	0.00018701	0.000275924	0.00022482	5.42e-05	9.43e-05	8.53e-05	0.000187754	0.000161247	0.000106261	0.000127599	0.000131769	9.64e-05	0.00011374	0.000164529	9.35e-05	0.000105429	0.000164852	0.00013422	0.000188402	0.000115796	0.000308504	5.35e-05	0.000105965	5.72e-05	0.000102345	0.000156723	4.74e-05	7.48e-05	0.000208999	0.000177924
Port Vendres	7.5e-07	8.75e-06	1.25e-05	1.64e-05	9.84e-06	2.74e-05	5.51e-05	7.08e-05	7.69e-06	4.54e-05	4.82e-06	1.29e-05	1.94e-05	2.98e-05	4.55e-06	4.22e-05	3.77e-06	8.63e-06	1.51e-05	8.9e-06	1.67e-05	2.73e-05	3.25e-06	1.24e-05	0.00207635	4.28e-05	4.72e-06	2.26e-05	5.26e-06	1.28e-05	1.24e-05	2.69e-05	7.41e-06	3.77e-05	3.17e-05	8.12e-06	6.07e-06	5.48e-06	2.4e-05	6.96e-05	2.58e-05	8.51e-05	2.32e-05	2.34e-05	1.63e-05	2.11e-05	2.88e-05	2.58e-05	4.65e-05
Port Vila	0.00138823	0.000629294	0.000692586	0.000673572	0.000674421	0.000536724	0.000564967	0.00100504	0.000417639	0.000537775	0.000392785	0.000587247	0.000909296	0.00278977	0.0010989	0.00108471	0.000631992	0.000549442	0.000668324	0.000452107	0.000449033	0.000520352	0.000593809	0.000856514	0.000439512	0.000564752	0.000580981	0.000315386	0.000428507	0.00115649	0.000766346	0.00112716	0.000970235	0.000885732	0.000593973	0.000323026	0.000453606	0.000555634	0.000758603	0.000466299	0.000631291	0.000873583	0.000735509	0.000560917	0.000416714	0.00157048	0.000607335	0.000575919	0.000524452
Portland	0.00256907	0.000877856	0.000525768	0.00077063	0.000917857	0.000835221	0.000519954	0.00062303	0.00089491	0.00105389	0.000815665	0.000849365	0.000483982	0.000779808	0.000576938	0.000277921	0.00068167	0.000820985	0.000556669	0.000519057	0.000334697	0.00069804	0.000507312	0.000637036	0.000524688	0.000785632	0.00111581	0.000602212	0.000618076	0.000635687	0.00147534	0.000449682	0.00110637	0.000663098	0.000640931	0.0009368	0.000957951	0.00103146	0.000737548	0.000853861	0.000882469	0.000795353	0.000920497	0.000747091	0.000650331	0.0007734	0.00119162	0.000721096	0.000843048
Porto Amboim	0	5.97e-05	6.36e-05	1.45e-05	3.24e-05	3.83e-05	0.000104047	2.74e-05	5.48e-05	0.000148846	0.000173469	2.34e-05	2.35e-05	2.01e-05	4.44e-05	0.000134863	5.21e-05	3.59e-05	4.02e-05	6.39e-05	0.000126275	2.55e-05	0.000100001	3.13e-05	5.3e-05	6.92e-05	4.67e-05	5.47e-05	4.69e-05	8.45e-05	1.8e-05	2.96e-05	7.94e-05	3.36e-05	0.000116014	8.27e-05	0.000330018	4.02e-05	3.87e-05	4.17e-05	9.18e-05	0.000227873	7.64e-05	3.95e-05	0.000125917	0.000156891	6.49e-05	6.89e-05	2.8e-05
Porto Praia	8.8e-06	4.09e-05	1.5e-05	1.67e-05	3.84e-05	2.39e-05	4.58e-05	5.39e-05	2.43e-05	1.96e-05	2.5e-05	1.22e-05	1.78e-05	5.16e-05	5.98e-06	2.56e-05	1.06e-05	1.63e-05	3.36e-05	1.28e-05	4.64e-05	8.9e-06	0.000139364	0.000176516	6.01e-05	2.8e-05	7.45e-05	2.9e-05	1.85e-05	2.63e-05	5.91e-05	8.59e-05	7.45e-05	1.94e-05	7.86e-06	2.93e-05	0.00011844	1.51e-05	0.000117459	3.42e-05	3.53e-05	2.11e-05	7.8e-05	5.19e-05	0.000157442	2.25e-05	0.00037581	2.03e-05	3.92e-05
Portsmouth	0.000424736	0.000227821	0.000338775	0.000293049	0.000249661	0.000662045	0.000143594	0.000416066	0.00032786	0.000233117	0.000171611	0.00240231	0.000228218	0.00155268	0.000590912	0.000211242	0.000333306	0.000217141	0.000154587	0.000164276	0.000199683	0.000143958	0.000182317	0.000232373	0.000205661	0.000243117	0.000382195	0.00113738	0.000273309	0.000209797	0.000302841	0.000218477	0.000348906	9.35e-05	0.000930421	0.000245734	0.000405634	0.000810407	0.000358718	0.000180556	0.000392527	0.000256334	0.000213874	0.000303124	0.000168799	0.000805427	0.000153939	0.000801537	0.000134944
Poti	3.47e-05	4.19e-05	2.46e-05	4.66e-05	1.72e-05	1.45e-05	5.14e-05	1.56e-05	6.8e-05	3.52e-05	1.66e-05	4.89e-05	7.53e-05	1.63e-05	7.02e-06	4.66e-05	4.52e-05	4.17e-05	2.26e-05	4.7e-05	3.04e-05	4.75e-05	6.27e-05	9.68e-05	1.66e-05	6.08e-05	5e-05	0.000198361	6.99e-05	7.82e-05	6.16e-05	3.96e-05	3.56e-05	1.57e-05	1.08e-05	6.61e-05	9.23e-05	3.89e-05	2.67e-05	3.57e-05	5.05e-05	9.59e-05	5.85e-05	3.72e-05	3.54e-05	2.23e-05	0.000134785	1.99e-05	3e-05
Pozzallo	0	4.03e-06	2.88e-06	1.77e-08	4.57e-06	1.23e-05	8.61e-06	2.94e-06	3.61e-06	2.39e-07	6.82e-06	2.14e-06	7.65e-07	7.42e-06	2.48e-06	3.24e-06	1.87e-06	2.15e-06	7.65e-06	3.74e-06	9.19e-06	7.59e-06	3.15e-06	3.63e-06	2.4e-06	1.15e-05	1.44e-05	4.41e-06	8.6e-06	8.48e-06	3.16e-06	4.57e-06	1.37e-06	2.17e-06	3.22e-06	1.01e-05	4.33e-06	4.27e-06	3.31e-06	8.87e-07	6.87e-06	1.56e-06	1.32e-06	2.15e-06	4.93e-06	3.33e-06	6.01e-06	6.08e-06	1.15e-05
Prince Rupert	1.14e-06	7.79e-05	6.68e-05	3.73e-05	0.000172067	2.95e-05	8.21e-05	6.8e-05	0.000111046	4.13e-05	2.83e-05	5.3e-05	7.21e-05	2.54e-05	9.07e-05	4.49e-05	8.47e-05	0.000119903	1.71e-05	5.33e-05	5.41e-05	0.000170709	7.53e-05	9.77e-05	4.4e-05	0.000157837	0.000116246	4.59e-05	6.45e-05	3.4e-05	4.53e-05	1.6e-05	3.21e-05	0.000121956	7.14e-05	3.77e-05	0.000286596	7.31e-05	6.39e-05	2.65e-05	5.29e-05	8.61e-05	9.34e-05	3.94e-05	8.83e-05	6.44e-05	4.58e-05	7.12e-05	1.56e-05
Progreso	0.00205649	6.27e-05	4.82e-05	0.000108643	0.000156524	0.000169964	3.43e-05	9.6e-05	4.88e-05	5.12e-05	6.27e-05	5.65e-05	0.00014306	5.14e-05	6.34e-05	0.000230769	8.38e-05	0.00010136	0.000195973	5.46e-05	0.000102837	0.000125586	5.91e-05	0.000122516	0.000151547	5.51e-05	3.62e-05	0.000146747	2.26e-05	9.38e-05	9.1e-05	1.85e-05	6.41e-05	8.35e-05	0.000186676	6.47e-05	3.59e-05	1.59e-05	5.85e-05	5.4e-05	6.61e-05	1.6e-05	1.79e-05	3.19e-05	0.00100076	3.66e-05	5.47e-05	7.61e-05	0.000110158
Prony	0	0.000917282	4.46e-05	1.54e-05	1.58e-05	0.000171094	7.81e-05	7.21e-05	3.66e-05	3.42e-05	6.79e-05	7.86e-05	3.91e-05	3.53e-05	0.000106204	7.39e-05	5.13e-05	6.37e-05	1.82e-05	5.22e-05	3.7e-05	2.34e-05	4.19e-05	3.93e-05	7.7e-05	0.000122211	3.69e-05	1.97e-05	3.36e-05	6.15e-05	0.000125408	5.4e-05	5.06e-05	5.58e-05	1.41e-05	3.13e-05	4.18e-05	1.51e-05	2.48e-05	0.000144886	5.26e-05	0.000177621	3.31e-05	3.05e-05	5.12e-05	2.78e-05	4.02e-05	7.01e-05	2.55e-05
Providenciales	3.05e-05	0.000222041	0.000390607	0.000222849	0.000453421	0.000357466	0.000152057	0.000387558	0.000533063	0.000200688	0.000318412	0.000539733	0.000191409	0.000563948	0.000419953	0.00048414	0.000267181	0.000185424	0.000560067	0.000404289	0.000440889	0.000203807	0.00026427	0.000424921	0.000365427	0.000378364	0.000220631	0.00022136	0.000166757	0.000272114	0.00031767	0.000453756	0.000249463	0.000207169	0.000458077	0.000229044	0.000637329	0.000350958	0.000408683	0.000543177	0.000350555	0.000303842	0.000341054	0.000547332	0.000258884	0.000263489	0.000223565	0.000760346	0.000252971
Puerto Angamos	0.000786183	0.0011698	0.000589317	0.000413545	0.000543329	0.00102125	0.00051705	0.000670328	0.000491602	0.000650057	0.000580675	0.000353497	0.000476899	0.000576186	0.000466906	0.000361373	0.000583996	0.000553221	0.000531089	0.000368133	0.000626745	0.000731402	0.000859838	0.000389028	0.000459315	0.000654866	0.00107473	0.000593151	0.00053546	0.000633047	0.000919266	0.000438077	0.000847612	0.00128954	0.000558557	0.0010169	0.00054274	0.000915945	0.000846869	0.000715625	0.000589602	0.000466244	0.00102144	0.0010722	0.00032079	0.000431287	0.000445656	0.000434347	0.00094457
Puerto Barrios	0.000133731	1.78e-05	6.92e-05	4.76e-05	1.64e-05	3.72e-05	0.000127932	2.02e-05	4.6e-05	3.68e-05	3.99e-05	1.7e-05	8.06e-05	0.000103835	1.44e-05	3.07e-05	2.97e-05	3.67e-05	6.08e-05	2.44e-05	7.53e-05	1.32e-05	3.53e-05	4.85e-05	1.96e-05	0.000111395	5.17e-05	2.39e-05	4.61e-05	1.54e-05	7.17e-05	0.000144949	1.3e-05	2.78e-05	1.58e-05	2.96e-05	1.75e-05	3.24e-05	3.1e-05	0.000362827	6.6e-05	1.25e-05	0.000398884	2.13e-05	4.4e-05	3.31e-05	6.88e-05	1.39e-05	2.93e-05
Puerto Bolivar	0.000123418	2.11e-05	1.75e-05	2.55e-05	4.96e-05	3.47e-05	2.33e-05	3.16e-05	1.18e-05	2.71e-05	8.43e-05	4.43e-05	1.42e-05	7.46e-05	3.1e-05	3.7e-05	0.000338804	5.4e-05	1.63e-05	3.35e-05	2.42e-05	3.15e-05	2.52e-05	3.61e-05	9.71e-06	1.18e-05	5.24e-05	2.81e-05	2.89e-05	0.000240915	1.06e-05	1.67e-05	3.17e-05	1.53e-05	8.31e-05	3.6e-05	6.18e-06	1.97e-05	2.4e-05	6.32e-05	2.4e-05	9.11e-05	2.33e-05	3.39e-05	3.95e-05	3.64e-05	1.21e-05	1.03e-05	2.02e-05
Puerto Cabello	0.00181429	0.000558045	0.000634886	0.000622959	0.00129035	0.000499059	0.000877894	0.000611591	0.000616131	0.00097409	0.000525906	0.000514576	0.000882329	0.000843106	0.000631255	0.000696614	0.000815511	0.00076955	0.00135829	0.000848791	0.000622738	0.000449912	0.00260837	0.00067548	0.000755583	0.000732357	0.000444529	0.000572571	0.000440567	0.000718998	0.000666848	0.000528133	0.00101011	0.000678367	0.000473821	0.000514117	0.000688455	0.000481898	0.000878224	0.000659958	0.000649279	0.000775508	0.000850798	0.00089735	0.00105279	0.000350462	0.000772865	0.000980589	0.000831746
Puerto Caldera	9.11e-05	5.72e-05	2.85e-05	2.98e-05	2e-05	5.79e-05	7.53e-05	3.7e-05	1.49e-05	7.09e-05	2.09e-05	0.000172364	4.66e-05	2.64e-05	0.000107807	3.48e-05	4.18e-05	4.49e-05	7.1e-05	5.5e-05	0.000175232	2.64e-05	0.000103419	4e-05	3.16e-05	2.89e-05	8.66e-05	1.87e-05	5.21e-05	3e-05	6e-05	9.83e-05	7.66e-05	2.2e-05	7.42e-05	3.02e-05	3.81e-05	6.57e-05	7.87e-05	9.77e-06	3.8e-05	6.27e-05	7.01e-05	5.67e-05	2.82e-05	4.82e-05	3.08e-05	5.89e-05	1.24e-05
Puerto Castilla	3.13e-05	1.54e-05	2.31e-05	4.35e-05	6.28e-06	3.33e-05	7.4e-06	3.38e-05	6.32e-06	7.19e-05	1.97e-05	1.79e-06	1.71e-05	4.74e-05	8.6e-06	8.81e-06	2.18e-06	1.09e-05	1.31e-05	2.5e-05	1.33e-05	1.03e-05	3.85e-05	2.39e-05	1.6e-05	6.61e-06	1.96e-05	2.96e-06	4.61e-05	1.39e-05	1.56e-05	5e-06	6.93e-06	1.15e-06	9e-06	2.97e-06	1.26e-05	4.72e-06	1.06e-05	6.26e-06	1.48e-05	2.91e-05	1.16e-05	1.25e-05	1.47e-05	7.88e-06	1.71e-05	9.29e-06	2.91e-06
Puerto Cortes	0.00135284	0.000508315	0.00077068	0.000620303	0.000355697	0.000225854	0.000372747	0.0002006	0.000275494	0.000906877	0.000467992	0.000594003	0.00043541	0.000869606	0.000271072	0.000190462	0.000526645	0.000282718	0.000495917	0.000466109	0.00018058	0.000394817	0.000384919	0.000152949	0.000744248	0.000365034	0.000346891	0.000484786	0.000350776	0.000376647	0.000346319	0.000342307	0.000570176	0.000731429	0.000304345	0.000424438	0.000507033	0.000758278	0.000297446	0.000341	0.000301458	0.000327249	0.000498665	0.000366472	0.000660925	0.000674532	0.000405208	0.000312456	0.000346351
Puerto del Rosario	0	6.09e-05	1.04e-05	4.02e-06	4.56e-05	1.28e-05	3.68e-05	1.74e-06	0.000103653	8.45e-05	1.46e-06	3.79e-06	4.29e-06	2e-05	7.79e-06	7.59e-06	4.69e-06	2.9e-06	4.72e-06	2.02e-05	1.17e-05	1.11e-05	7.17e-06	7.81e-06	3.53e-05	1.84e-05	1.37e-05	4.69e-06	5.91e-06	3.67e-06	1.8e-06	7.6e-06	1.98e-05	1.15e-05	3.4e-05	1.12e-05	1.05e-05	6.26e-06	4.17e-06	6.06e-06	6.44e-06	4e-06	1.69e-05	1.06e-06	1.91e-05	2.96e-06	1.59e-06	4.06e-06	2.64e-05
Puerto Deseado	0	5.89e-07	3.91e-07	0	8.15e-08	2.15e-07	5.82e-07	1.58e-07	1.36e-07	2.63e-07	3.33e-07	0	1.08e-06	2.38e-07	6.22e-07	1.09e-06	0	1.08e-06	2.93e-07	2.77e-07	0	0	0	3.66e-06	6.64e-07	5.35e-07	0	1.77e-07	0	2.65e-07	8.51e-07	1.37e-06	9.25e-07	2.5e-07	0	1.42e-07	4.41e-07	3.1e-07	2.51e-07	1.96e-07	3.16e-07	4.68e-07	1.91e-07	7.85e-07	6.82e-07	4.68e-07	0	1e-07	9.33e-07
Puerto Limon	0.0035375	0.00128877	0.00257035	0.00168205	0.00111673	0.00295181	0.00159567	0.00106656	0.00205462	0.00132418	0.0028455	0.00173773	0.00153281	0.00221126	0.00128688	0.001909	0.00202023	0.0036753	0.00175811	0.00138098	0.0018718	0.00159562	0.00226794	0.00166743	0.00133197	0.00168382	0.00142655	0.00209676	0.00141022	0.0018291	0.00421455	0.00339015	0.00147956	0.00157796	0.00179825	0.00458785	0.00180219	0.00139634	0.00184554	0.00258396	0.00165313	0.00187993	0.00159732	0.00174364	0.00136634	0.00175208	0.00140205	0.00185269	0.00186663
Puerto Madryn	0.000139753	0.000125685	3.63e-05	0.000106578	2.08e-05	8.82e-05	0.00213678	0.000183179	9.76e-05	4.83e-05	0.000132625	8.04e-05	0.000256532	8.92e-05	5.97e-05	8.91e-05	0.000145651	0.000150146	0.000270612	8.61e-05	8.08e-05	0.000101289	9.08e-05	7.12e-05	4.17e-05	6.74e-05	7.52e-05	4.16e-05	0.000118956	9.04e-05	0.00101435	8.76e-05	7.37e-05	3.84e-05	3.45e-05	5.03e-05	0.000156687	2.94e-05	3.63e-05	9.78e-05	5.59e-05	6.51e-05	7.64e-05	0.000138532	3.44e-05	4.64e-05	0.000183214	0.000109518	6.55e-05
Puerto Morelos	0	0	3.89e-07	1.69e-07	2.37e-07	7.75e-07	2.28e-07	1.91e-07	2.83e-06	3.04e-07	5.63e-08	1.12e-07	4.66e-07	3.63e-07	0	4.47e-08	1.5e-06	0	2.45e-06	1.88e-07	1.46e-07	1.28e-06	0	2.43e-07	0	8.8e-07	3.74e-07	2.03e-07	0	3.63e-07	1.79e-06	6.42e-07	1.17e-07	6.03e-07	1.79e-06	0	2.3e-07	9.38e-07	1.87e-06	6.01e-07	9.07e-07	0	1.39e-06	0	1.72e-06	1.05e-06	2.17e-07	2.49e-06	1.57e-05
Puerto Padre	0	6.72e-05	7.47e-06	1.65e-05	2.76e-05	1.78e-05	1.1e-05	5.04e-05	1.04e-05	2.4e-05	1.75e-05	5.58e-05	8.4e-06	2.54e-05	4.95e-05	1.72e-05	1.33e-05	2.6e-05	1.31e-05	9.62e-05	7.66e-06	3.7e-05	8.62e-06	1.56e-05	1.23e-05	1.26e-05	7.24e-05	2.99e-05	2.64e-05	9.54e-05	1.43e-05	3.25e-05	1.29e-05	4e-05	1.82e-05	8.48e-06	1.68e-05	2.24e-05	4.13e-05	7.7e-06	1.96e-05	0.000207544	8.84e-06	2.37e-05	1.48e-05	4.57e-05	6.78e-05	0.00207744	2.56e-05
Puerto Plata	0.000251008	0.000396924	0.000665172	0.000538878	0.000302887	0.000892005	0.000346432	0.000701121	0.000459599	0.000381728	0.000493403	0.000412843	0.000889786	0.000295006	0.000359099	0.000741325	0.000344428	0.000289224	0.000409754	0.000318276	0.000344585	0.000521169	0.000584087	0.000666317	0.000847618	0.000686549	0.000417578	0.00100106	0.00054408	0.000739558	0.0023592	0.000350431	0.000336858	0.000459154	0.000561306	0.000461639	0.000407407	0.000721659	0.000349188	0.000673486	0.000580851	0.0003638	0.000386748	0.000719302	0.00041263	0.000663209	0.000916716	0.000578395	0.000585501
Puerto Princesa	0	2.56e-05	5.53e-07	4.35e-06	1.77e-06	1.76e-06	9.58e-06	2.62e-06	3.96e-06	8.82e-06	2.75e-05	5.74e-06	4.96e-06	4.67e-06	1.93e-05	3.45e-06	1.7e-06	1.42e-05	3.79e-06	1.79e-06	6.15e-06	1.37e-06	5.11e-06	8.47e-07	4.94e-07	2.98e-05	7.11e-06	1.19e-05	8.39e-06	8.6e-06	5.85e-06	4.86e-06	1.88e-05	1.87e-05	3.01e-06	8.39e-06	9.48e-06	3.36e-06	2.67e-06	3.36e-05	5.06e-06	7.96e-06	1.61e-05	4.42e-06	5.17e-06	4.7e-06	5.6e-06	2.93e-06	2.52e-05
Puerto Quetzal	0.00103824	0.000187107	0.000134142	0.000223293	0.000162469	0.000120396	0.000139928	0.000144364	0.000125762	0.000111214	0.000137753	0.000283453	7.32e-05	0.000160972	5.72e-05	0.000293578	0.000259236	0.000267198	0.000236834	0.000635189	0.000230316	0.000102752	0.000224611	0.00020131	0.000256204	0.000133842	0.000182955	0.000186867	0.000150227	0.000117847	0.000124214	0.000196983	9.84e-05	0.000221956	8.05e-05	0.000140346	0.000184511	0.000295302	0.000137164	0.000171965	0.00014009	0.000492454	0.000180852	0.000178059	0.000142446	0.0002346	0.000143061	0.000195162	0.000171319
Puerto Sucre	0	1.71e-05	1.41e-05	4.98e-06	2.85e-06	3.78e-06	1.62e-06	3.17e-06	4.96e-06	2.18e-06	3.95e-06	5.57e-07	2.94e-06	6.25e-07	8.56e-07	1.2e-06	1.57e-06	2.45e-06	5.05e-06	2.21e-06	1.96e-06	3.75e-06	1.58e-06	2.36e-06	3.47e-06	8.46e-07	7.74e-06	2.35e-05	1.02e-06	2.34e-06	1.02e-06	2.76e-06	3.68e-06	3.33e-06	2.22e-06	4.35e-06	1.27e-05	3.42e-06	1.7e-06	7.43e-06	1.52e-06	3.09e-06	3.22e-06	6.26e-07	3.65e-05	4.99e-06	5.27e-07	5.61e-06	1.66e-05
Punta Arenas	2.13e-05	1.09e-06	2.39e-06	2.27e-06	3.55e-07	1.69e-06	4.12e-06	1.07e-05	3.8e-06	2.97e-06	1.64e-05	1.86e-05	5.66e-06	4.22e-06	2.24e-07	2.67e-06	2.5e-06	1.19e-06	6.14e-06	8.69e-06	9.48e-07	5.51e-06	1.99e-06	2.64e-06	4.63e-06	3.62e-06	5.04e-06	4.62e-06	1.28e-05	9.04e-06	4.18e-06	2.39e-05	2.06e-06	4.25e-07	8.32e-06	9.67e-07	2.34e-06	1.83e-06	2.52e-06	1.03e-05	8.79e-06	4.76e-06	1.97e-06	1.65e-05	2.45e-06	2.06e-06	1.79e-06	2.63e-06	6.49e-06
Punto Fijo	0	2.52e-06	4.88e-07	3.87e-07	1.56e-05	1e-06	1.38e-06	3.52e-06	1.23e-06	4.94e-06	1.93e-06	1.47e-05	9.34e-06	4.36e-07	4.51e-06	4.86e-06	1.37e-06	1.43e-06	6.8e-06	5.07e-06	2.59e-06	4.7e-06	2.56e-05	4.77e-06	7.7e-06	1.73e-06	2.43e-06	4.66e-06	9.03e-07	7.43e-07	7.78e-06	7.39e-07	3.12e-06	1.61e-06	4.48e-06	5.49e-06	0.000215682	1.94e-06	1.51e-06	3.79e-07	1.98e-06	3.6e-06	1.91e-06	1.74e-06	1.08e-05	2.62e-06	3.5e-06	3.09e-06	7.25e-06
Pyongtaek	0.000157294	0.000132293	0.00015866	0.000137425	0.000180698	0.000212474	0.000349825	0.000177058	6.68e-05	9.26e-05	0.00033472	0.000164957	0.000218947	0.000190666	0.000273873	0.000258136	0.000177629	0.000157209	0.0002463	0.000196273	0.000306027	0.000219315	0.000419013	0.000274179	0.000215678	0.000213176	0.000278756	0.000520837	0.000171992	0.000166717	0.000245452	0.000109511	0.000142838	0.000143306	0.000157237	0.000159894	0.000227419	5.02e-05	6.41e-05	0.000286293	0.000121483	0.000232318	0.000124248	0.000126517	0.000178099	0.000328856	9.98e-05	0.000306578	0.000188266
Qaqortok	0	8.82e-05	2.23e-05	3.33e-05	0.00207677	7.8e-05	6.69e-05	7.11e-05	5.16e-05	0.000124207	0.000148251	5.01e-05	6.62e-05	4.26e-05	3.28e-05	8.65e-06	1.63e-05	8.09e-05	5.01e-05	5.78e-05	1.71e-05	1.33e-05	7.62e-05	1.15e-05	0.000134696	0.000116466	2.97e-05	6.6e-05	3.1e-05	7.35e-05	0.000130574	3.31e-05	2.93e-05	7.66e-05	3.57e-05	3.24e-05	0.000104608	2.78e-05	0.000105526	3.22e-05	1.33e-05	3.22e-05	3.08e-05	8.71e-05	4.43e-05	2.13e-05	6.5e-05	3.36e-05	0.000126353
Qasigiannguit	0	1.29e-05	5.78e-05	2.57e-05	4.77e-05	6.94e-05	2.18e-05	4.83e-05	3.69e-05	0.000156985	0.000137663	4.41e-05	4.87e-05	1.45e-05	9.02e-05	1.74e-05	1.28e-05	6.54e-05	4.44e-05	5.13e-05	4.93e-05	5.62e-05	2.98e-05	7.92e-05	4.44e-05	3.39e-05	0.000102869	5.13e-05	2.93e-05	8.59e-05	7.99e-05	2.5e-05	8.16e-05	6.43e-05	0.000102664	5.95e-05	2.84e-05	5.51e-05	2.2e-05	3.95e-05	7.05e-05	7.72e-05	9.77e-05	7.21e-05	5.01e-05	5.26e-05	6.28e-05	5.11e-05	0.000269134
Qingdao	0.0188004	0.0246183	0.0233514	0.0206285	0.0254348	0.0206966	0.0251683	0.0235883	0.0184913	0.0200567	0.0207351	0.0214164	0.0190353	0.0216096	0.0202706	0.0184891	0.0224714	0.0208327	0.02256	0.0160797	0.0197896	0.0171301	0.0212264	0.0241056	0.0217505	0.0188715	0.0229808	0.0239929	0.0175115	0.0212591	0.0239615	0.0252838	0.0207699	0.0201065	0.0222666	0.0187554	0.019972	0.0198839	0.0218517	0.0246333	0.0213987	0.0231486	0.0228933	0.0240586	0.0214647	0.0177973	0.0194533	0.0206857	0.0217134
Qinhuangdao	7.69e-06	0.000504752	0.000149686	0.00017444	7.14e-05	0.000110249	0.000110097	9.12e-05	0.000294653	0.000151501	0.000159248	0.000186806	0.000129593	9.6e-05	9.04e-05	7.49e-05	8.53e-05	4.68e-05	0.000120372	8.05e-05	0.000439602	7.21e-05	0.000155377	0.000156105	0.000354393	0.000200681	0.000119954	0.000130366	0.000209514	0.000378055	4.78e-05	0.000130374	4.21e-05	0.000275538	8.79e-05	0.000146958	0.000102075	9.58e-05	0.000189582	0.00019883	0.00013434	0.000181678	0.000414761	0.000308601	0.000802924	0.000124344	0.000106064	8.05e-05	0.000112918
Quanzhou	1.05e-07	4.29e-05	6.51e-05	7.63e-05	5.91e-06	0.000114871	1.49e-05	2.84e-05	4.07e-05	1.69e-05	3.16e-05	4.42e-05	8.33e-05	1.79e-05	1.64e-05	3.91e-05	2.61e-05	1.79e-05	5e-06	6.85e-05	3.62e-05	6.72e-05	5.56e-05	5.25e-06	2.32e-05	3.18e-05	0.000309433	2.36e-05	4.74e-05	1.98e-05	4.24e-05	3.76e-05	8.62e-05	2.59e-05	3.02e-05	6.83e-05	1.39e-05	4.04e-05	3.92e-05	7.55e-06	1.49e-05	2.41e-05	4.24e-05	1.91e-05	1.84e-05	7.59e-05	3.04e-05	4.68e-05	5.05e-05
Quelimane	1.21e-05	6.41e-06	4.04e-06	4.58e-06	3.01e-05	2.73e-05	1.05e-05	9.6e-06	3.24e-05	1.83e-05	3.18e-05	3.1e-05	1.81e-05	2.61e-05	3.03e-05	2.28e-05	7.73e-06	1.52e-05	3.57e-05	1.23e-05	2.74e-05	1.53e-05	4.87e-05	2.59e-05	0.000142383	4.12e-05	5.11e-06	1.09e-05	6.98e-05	5.08e-05	1.89e-05	1.57e-05	2.14e-05	2.42e-05	1.45e-05	5.66e-05	2.39e-05	1.89e-05	1.29e-05	7.6e-06	1.68e-05	6.02e-05	1.35e-05	1.46e-05	1.98e-05	1.7e-05	1.73e-05	2.21e-05	4.78e-05
Qui Nhon	1.18e-06	5.08e-05	6.26e-05	1.07e-05	1.26e-05	1.51e-05	3.38e-05	7.66e-06	1.92e-05	4.11e-05	4.91e-05	1.94e-05	1.85e-05	5.91e-06	7.79e-06	4.12e-05	1.85e-05	1.48e-05	1.22e-05	4.33e-05	7.41e-06	1.2e-05	4.65e-05	3.11e-05	2.59e-05	5.25e-05	4.67e-05	7.19e-06	3.93e-05	3.21e-05	7.3e-05	1.5e-05	0.000134261	1.71e-05	1.66e-05	3.54e-05	2.95e-06	9.78e-06	3.15e-05	8.16e-06	7.3e-05	2.12e-05	1.02e-05	2.06e-05	7.93e-06	4.1e-05	1.41e-05	4.25e-05	1.69e-05
Raahe	0	2.24e-06	2.92e-05	2.76e-06	1.57e-06	8.51e-07	2.36e-06	1.78e-06	1.35e-05	3.1e-06	2.28e-06	1.81e-05	9.74e-06	5.83e-06	3.55e-06	9.57e-06	1.82e-06	1.37e-06	1.62e-05	6.4e-06	1.28e-05	3.71e-06	6.25e-06	1.54e-05	1.65e-05	8.5e-06	2.24e-06	5.96e-06	1.29e-05	1.8e-06	4.45e-06	8.24e-07	3.3e-06	2.32e-05	1.89e-06	1.48e-06	2.22e-06	9.56e-06	4.34e-06	4.08e-06	1.03e-06	4.01e-06	1.46e-05	3.06e-06	5.11e-06	3.28e-06	2.46e-06	5.72e-06	6.97e-06
Rabaul	0.000598908	0.000186748	0.000122995	0.000122149	0.000212395	0.000293736	0.000274058	0.000172795	0.000376506	0.000303693	0.000208637	0.000107386	0.000186269	0.000242915	0.000535423	0.000179882	0.000104956	0.00029197	0.000223746	0.000127556	6.66e-05	0.000189335	0.000388761	0.00011712	9.86e-05	0.000132482	0.000342325	0.000132376	0.000152126	0.000150028	0.00031438	0.000124081	0.000201432	0.000149983	0.000109347	0.000163485	0.000216075	0.000136572	0.000110774	0.000194353	0.000292216	0.000114175	0.000106059	0.000136819	0.000242498	0.000209877	0.000142981	0.000171134	0.000100773
Radicatel	0	6.09e-06	4.62e-06	3.18e-06	9.32e-07	7.37e-06	7.37e-06	2.91e-06	6.32e-07	9.4e-06	8.54e-06	3.18e-06	1.88e-06	9.93e-06	5.56e-06	1.27e-06	1.32e-05	5.74e-07	1.22e-05	1.46e-06	1.3e-05	1.61e-06	1.55e-07	3.74e-06	3.28e-06	2.72e-06	2e-06	4.5e-06	1.49e-05	1.02e-05	8.06e-06	2.77e-06	1.97e-06	2.64e-06	4.9e-06	1.23e-05	3.59e-06	5.81e-06	7.68e-06	8.81e-06	1.59e-05	2.06e-05	3.5e-06	6.45e-06	3.79e-06	8.27e-06	1.18e-05	5.52e-06	3.47e-05
Rahja	0	1.84e-05	2.47e-05	2.74e-05	2.37e-05	9.32e-06	2.14e-05	6.3e-06	1.13e-05	1.74e-05	2.64e-05	9.53e-06	2.82e-05	4.51e-05	0.000117982	2.15e-05	5.81e-06	1.06e-05	1.92e-05	1.84e-06	4.73e-06	3.41e-06	5.23e-06	2.4e-05	0.000114338	6.6e-06	1.51e-05	3.21e-05	1.26e-05	2.1e-06	1.3e-05	9.42e-06	1.59e-05	5.81e-05	1.48e-05	1.95e-05	7.11e-06	5.11e-06	1.11e-05	1.7e-05	2.19e-05	6.87e-05	6.57e-06	2.31e-06	1.27e-05	6.67e-06	1.77e-05	1.29e-05	1.04e-05
Rarotonga	0	0.000248984	9.56e-06	3.35e-05	2.39e-05	1.34e-05	6.83e-05	8.49e-05	2.57e-05	7.34e-06	1.14e-05	2.27e-05	1.6e-05	3.13e-05	4.29e-05	7.59e-06	7.42e-05	0.00207408	1.55e-05	0.000101192	3.92e-05	3.32e-05	2.32e-05	3.77e-05	2.87e-05	0.000105526	1.37e-05	1.16e-05	2.9e-05	3.27e-05	3.23e-05	3.12e-05	1.06e-05	4.8e-05	3.7e-05	1.84e-05	2.17e-05	6.09e-05	1.04e-05	4.21e-05	4.25e-05	4.11e-05	6.11e-05	6.76e-06	7.24e-05	5.28e-05	2.23e-05	3.29e-05	0.00012234
Ras Lanuf	4.5e-06	0.000132408	0.000121683	0.000125159	0.000503411	0.000226299	7.11e-05	0.000260936	0.000122352	0.000235976	0.000185115	8.7e-05	0.000365155	0.000149743	0.000178385	0.00019766	9.28e-05	0.00020761	0.000119165	0.000146637	0.000157651	0.00018111	0.000202778	0.000141866	0.0001242	0.000137947	0.000238114	0.000463756	9.45e-05	0.00015123	0.0004478	0.000417545	6.69e-05	0.000211881	0.000132068	0.000171417	7.51e-05	0.000138553	0.000145227	0.000253305	0.00125506	0.0001624	0.000110426	6.09e-05	0.000122071	7.13e-05	7.25e-05	7.3e-05	0.000733226
Rauma	0.000300736	0.000720133	0.000562257	0.000835122	0.000729021	0.000684453	0.00169415	0.0011334	0.000654305	0.0012421	0.00032065	0.000745592	0.000808887	0.000509025	0.00071794	0.00110364	0.000840153	0.000822432	0.000583633	0.000735793	0.0007977	0.000519872	0.000564998	0.00126098	0.000924023	0.00098158	0.000764728	0.000508975	0.00104455	0.000808	0.000397408	0.000519313	0.000930841	0.000522678	0.000524286	0.00156389	0.000662671	0.000385403	0.000637016	0.00200565	0.00058501	0.00114608	0.000853946	0.000700119	0.000391109	0.000609555	0.00114005	0.000555868	0.000426615
Ravenna	0.000945972	0.00218819	0.00133995	0.0019997	0.000992651	0.00138009	0.00324261	0.00120756	0.00112392	0.00118611	0.00106164	0.00115963	0.00127933	0.00176435	0.00117705	0.00134975	0.00136359	0.00120723	0.00117778	0.00121399	0.00183352	0.00343389	0.00115606	0.00136528	0.00104855	0.000943262	0.000982203	0.0010403	0.00104905	0.00121812	0.000931605	0.00214039	0.001341	0.000985527	0.00141449	0.00145398	0.00108789	0.00119148	0.00152851	0.000993551	0.000703388	0.00106847	0.00108244	0.00111618	0.000961725	0.00164021	0.00130876	0.000789156	0.00103646
Reunion	0.00278202	0.000318549	0.000438489	0.00103804	0.000732378	0.00244897	0.000732066	0.000525994	0.000299101	0.000650511	0.0017352	0.000638182	0.000394168	0.000694467	0.000770857	0.000734558	0.000738638	0.000409072	0.000472577	0.000292694	0.000285069	0.0013216	0.000441188	0.000507342	0.000791529	0.000497743	0.000468603	0.000680645	0.000373619	0.000941554	0.000636473	0.000332898	0.000542884	0.000313212	0.000244941	0.000411745	0.000490415	0.000342126	0.000632057	0.000473006	0.000368386	0.000750294	0.000451254	0.000776124	0.000515646	0.000416084	0.000598418	0.000568111	0.00053449
Reydarfjordur	3.23e-05	7.76e-05	8.1e-05	5.06e-05	5.25e-05	3.93e-05	1.47e-05	3.72e-05	3.63e-05	2.04e-05	1.98e-05	6.55e-05	2.26e-05	4.82e-05	6.94e-05	0.000144231	0.000154867	6.87e-05	2.24e-05	3.5e-05	6.88e-05	2.56e-05	4.21e-05	3.8e-05	3.87e-05	3.41e-05	3.14e-05	1.67e-05	3.71e-05	4.81e-05	1.26e-05	4.01e-05	2.92e-05	1.72e-05	5.26e-05	4.08e-05	5.39e-05	3.4e-05	5.59e-05	1.02e-05	4.19e-05	5.42e-05	8.75e-05	7.25e-05	3.74e-05	1.94e-05	2e-05	3.35e-05	2.47e-05
Reykjavik	0.0129521	0.000411501	0.000361319	0.000385261	0.00041829	0.000431615	0.000451456	0.00033105	0.000495227	0.000407865	0.000303145	0.000244353	0.000265153	0.000369666	0.000287865	0.000305707	0.000336563	0.000511513	0.000371891	0.000789426	0.000263581	0.000120482	0.000266494	0.000288212	0.000621346	0.000553562	0.000269035	0.000591619	0.000443584	0.000290435	0.000480402	0.000374385	0.000775162	0.000329263	0.000289035	0.000284182	0.000381593	0.000268186	0.000324587	0.0017194	0.000209603	0.00064023	0.000447967	0.000759422	0.000314094	0.00038135	0.000487683	0.000291337	0.000389124
Richards Bay	3.54e-05	0.000166801	0.000156099	0.000183608	0.000192318	0.000126186	0.000112549	0.000321382	7.94e-05	7.67e-05	0.000130832	5.12e-05	0.000146184	6.73e-05	0.000342665	0.000165647	0.00021694	0.000145705	0.00010593	0.000138012	9.13e-05	0.000108928	0.000119142	0.000114903	0.000186627	9.62e-05	9.52e-05	0.000103061	0.000243058	0.000110721	0.000238565	6.38e-05	0.000120919	0.000291488	0.000130693	0.000273064	0.000131733	0.000142706	0.000168297	8.07e-05	0.000143421	5.16e-05	0.000199813	0.000195145	0.000124996	0.000138154	0.00024514	0.000111684	0.000417061
Riga	0.00168065	6.86e-05	0.000225284	3.18e-05	0.00214184	3.22e-05	7.37e-05	0.000234266	8.58e-05	6.35e-05	0.000143006	0.000428066	0.000109129	6.1e-05	5.39e-05	4.75e-05	9.48e-05	3.94e-05	6.53e-05	0.000101962	0.000411465	7.35e-05	7.81e-05	4.75e-05	5.09e-05	3.83e-05	4.39e-05	7.67e-05	7.76e-05	2.73e-05	4.56e-05	7.17e-05	0.000106117	9.88e-05	0.000102413	0.000108854	0.000108613	5.88e-05	4.68e-05	0.000178818	5.92e-05	5.06e-05	0.000147561	2.2e-05	9.68e-05	3.25e-05	7.61e-05	5.83e-05	0.000134045
Rijeka	0.00126256	0.000655788	0.00121339	0.000671601	0.000673898	0.000768799	0.000576598	0.000552891	0.000607679	0.000734493	0.000641597	0.00082868	0.000561807	0.000564311	0.000713556	0.000621578	0.000394249	0.000809768	0.000611099	0.00138429	0.000487387	0.00111095	0.000426418	0.000904144	0.000688955	0.00103451	0.00217005	0.000466858	0.000645778	0.000813876	0.00104051	0.000763089	0.00088803	0.00119936	0.000960947	0.000995135	0.00089279	0.000821013	0.000732642	0.00082961	0.000769263	0.00108771	0.000737778	0.000725277	0.00051246	0.00111155	0.00108335	0.00073066	0.000544467
Rio de Janeiro	0.00085301	0.00164047	0.0038486	0.0017029	0.00138755	0.00120616	0.00198239	0.00111025	0.00232648	0.00153616	0.00097575	0.00105302	0.00174397	0.00143126	0.00209751	0.00231692	0.00154511	0.00138062	0.00124755	0.00287364	0.00282753	0.00133533	0.00244457	0.00130803	0.00106001	0.00135614	0.00156152	0.00152409	0.00158142	0.00149962	0.00190982	0.00187581	0.00203664	0.00163321	0.00131896	0.00201072	0.00150885	0.00143335	0.00228162	0.00145911	0.00153051	0.0015937	0.001265	0.00197564	0.00104848	0.0011472	0.00153126	0.0014029	0.00141471
Rio Grande (Brazil)	0.0054899	0.00225964	0.00217917	0.00194361	0.00127904	0.00177189	0.00228795	0.00183443	0.00212389	0.00306451	0.00260496	0.00179323	0.0012261	0.00152208	0.002147	0.00250485	0.00151817	0.00173905	0.00180174	0.0015832	0.0026506	0.00154155	0.0015581	0.00422761	0.0016746	0.00257959	0.00268277	0.00292532	0.00186346	0.0028035	0.00169081	0.00141603	0.00199422	0.00283079	0.00160422	0.00178155	0.00194617	0.00147194	0.00206553	0.00129697	0.00158619	0.00203733	0.00164053	0.00161795	0.00194583	0.001795	0.00294955	0.00128877	0.00299724
Rio Haina	0.00161245	0.00138303	0.000833082	0.00161933	0.00135389	0.00117395	0.00173216	0.00100481	0.000879569	0.00230146	0.00131076	0.000788654	0.00122279	0.000907076	0.00105074	0.00152109	0.00134573	0.00195528	0.00100974	0.000785783	0.0016798	0.000914949	0.0019309	0.00110717	0.00235892	0.00214006	0.00149059	0.00147152	0.00214956	0.00188263	0.00227481	0.000862261	0.00145346	0.00199102	0.00104941	0.00108121	0.00171928	0.000952441	0.00171184	0.00126295	0.00177908	0.00111827	0.000918315	0.000729185	0.00168246	0.00136278	0.00147079	0.000765543	0.00121477
Rizhao	0	0.000107483	6.67e-05	6.58e-05	7.9e-05	0.000132126	0.000162123	0.000235432	0.000146526	6.61e-05	0.000106098	0.000220949	7.7e-05	0.000308078	0.000140241	4.96e-05	0.000106051	6.16e-05	0.000181329	0.000195007	5.63e-05	0.000165292	7.08e-05	6.52e-05	3.93e-05	0.000214849	4.74e-05	0.000191851	9.86e-05	8.67e-05	5.87e-05	5.12e-05	0.000169578	7.21e-05	0.000139893	0.000120178	9.71e-05	9.68e-05	9.82e-05	0.000118096	0.000121568	5.93e-05	4.52e-05	0.000105812	8.42e-05	0.000150718	0.000312018	6.06e-05	9.14e-05
Roadbay	3.93e-05	0.000393892	0.0004909	0.000238697	0.000277669	0.00022747	0.000484267	0.000146411	0.0003503	0.000255511	0.00015255	0.000559279	0.0003162	0.000175764	0.000204213	0.000561238	0.000537687	0.0004741	0.000301322	0.000181935	0.000638894	0.000421068	0.00036303	0.000305217	0.000207184	0.000173425	0.000562352	0.000366269	0.000375606	0.000431917	0.000515742	0.000377668	0.000341908	0.000194634	0.000434621	0.000267073	0.00022788	0.000235859	0.000281313	0.000344822	0.000473266	0.000620189	0.00035775	0.000274342	0.000226915	0.000378175	0.000201646	0.000344947	0.00153761
Roatan	0	0	0	0	0	0	0	0	0	0	0	0	0	0	0	0	0	0	0	0	0	0	0	0	0	0	0	0	0	0	0	0	0	0	0	0	0	0	0	0	0	0	0	0	0	0	0	0	0
Rochester	0.000265538	0.000130871	6.86e-05	8.71e-05	0.000208853	7.39e-05	0.000156823	0.000183119	0.000194631	7.02e-05	0.000145295	0.000236059	0.000177588	0.000167619	0.000938234	8.51e-05	0.000169746	0.00024416	0.000391136	0.000162659	0.000166781	0.000290697	0.000179044	0.000146497	0.00211646	0.000195361	0.000160905	0.000116562	0.00020823	7.88e-05	7.56e-05	0.000165059	0.000128318	4.36e-05	9.35e-05	6.72e-05	0.000164101	9.26e-05	9.2e-05	0.000146645	0.000255691	0.00011795	0.000207511	0.000225604	5.21e-05	0.000140687	7.13e-05	0.000248555	0.000181175
Rodriguez	0	1.9e-05	2.58e-06	1.81e-06	1.62e-05	1.23e-06	1.43e-06	2.08e-06	1.14e-05	8.94e-06	7.9e-07	2.37e-05	4.93e-06	3.22e-06	1.47e-06	3.39e-06	2.05e-06	7.61e-06	3.45e-06	3.17e-06	2.56e-06	4.77e-06	6.7e-06	6.53e-06	1.88e-06	6.45e-06	3.97e-07	7.42e-06	2.88e-06	4.4e-06	4.97e-07	9.71e-07	2.89e-06	8.23e-06	2.79e-06	7.58e-06	1.07e-05	4.26e-05	1.55e-06	2.5e-06	5.09e-06	9.74e-06	4.25e-07	2.08e-06	4.04e-06	6.23e-06	1.9e-06	1.45e-06	1.12e-05
Rosario	0	3.32e-06	1.12e-06	2.02e-06	1.7e-06	3.09e-06	5.31e-07	5.85e-07	1.11e-06	8.12e-07	9.72e-07	7.5e-06	4.21e-06	2.29e-07	5.23e-07	6.39e-06	4.7e-07	2.98e-07	7.75e-07	3.5e-06	3.07e-07	1.3e-06	4.89e-07	3.47e-07	4.01e-06	6.63e-06	1.51e-06	7.68e-07	4.91e-06	9.14e-08	1.98e-07	1.62e-07	6.8e-07	4.17e-07	1.29e-06	6.36e-07	2.28e-07	1.7e-06	1.04e-06	3.73e-06	2.25e-06	8.68e-06	5.11e-06	1.29e-07	6.96e-06	6.94e-07	4.83e-06	4.03e-07	3.05e-07
Roseau	0.000142653	0.000456632	0.000263803	0.000351393	0.000585816	0.000447056	0.000810693	0.000289277	0.00043755	0.000393024	0.00111604	0.000674885	0.000279273	0.000668627	0.000590707	0.000377946	0.000316736	0.000536559	0.000456324	0.000295501	0.000394989	0.000448357	0.000844131	0.000551969	0.000337192	0.000393379	0.000394932	0.000273596	0.000723374	0.000348823	0.00046008	0.000235719	0.000790082	0.000446631	0.000268465	0.00052531	0.000507458	0.00154176	0.000516189	0.000224899	0.000358962	0.000356999	0.000281284	0.000385839	0.000331372	0.000423258	0.00051326	0.000383126	0.000468011
Rosenbergvej	0	4.28e-05	0.000170468	6.16e-05	7.86e-05	4.87e-05	6.23e-05	0.000263589	0.000100762	0.000260904	6.54e-05	8.06e-05	7.42e-05	4.88e-05	4.34e-05	7.65e-05	0.000100954	9.32e-05	0.000126462	4.6e-05	0.000102983	4.84e-05	3.58e-05	0.000151573	5.26e-05	8.92e-05	6.93e-05	7.07e-05	7.6e-05	0.000118094	3.59e-05	8.27e-05	0.000143277	0.000110592	5.11e-05	8.4e-05	5.43e-05	6.24e-05	0.00017894	5.53e-05	5.81e-05	0.000244486	0.000103644	7.36e-05	0.000318867	0.000542369	8.55e-05	7.42e-05	7.15e-05
Rostock	4.42e-05	0.000608875	0.000703767	0.000408289	0.000432796	0.00016599	0.000276941	0.000295713	0.000146626	0.000200559	0.000137836	0.000277683	0.000306225	0.000432652	0.000313239	0.000468967	0.000345251	0.000407726	0.000289031	0.000264227	0.00026282	0.000249022	0.000313351	0.000257005	0.000223493	0.000246981	0.00026584	0.000209226	0.000279627	0.000333141	0.000250685	0.000326959	0.000326511	0.000374696	0.000313665	0.00019776	0.00026347	0.000525114	0.000460201	0.00035914	0.000244523	0.000359695	0.000742409	0.000175451	0.00029546	0.000142111	0.000320847	0.000222218	0.000196038
Rostov	0	0	0	0	0	0	0	0	0	0	0	0	0	0	0	0	0	0	0	0	0	0	0	0	0	0	0	0	0	0	0	0	0	0	0	0	0	0	0	0	0	0	0	0	0	0	0	0	0
Rotterdam	0.113943	0.05486	0.0588162	0.0512039	0.0557735	0.0566398	0.0534605	0.0529861	0.0572187	0.0599424	0.0510857	0.0595289	0.0583092	0.0527325	0.0548877	0.057849	0.0508908	0.0511201	0.0581467	0.0537039	0.0514904	0.0539728	0.059292	0.055311	0.0488043	0.0523909	0.0516624	0.0578343	0.0599376	0.0507734	0.0495805	0.0490935	0.0532339	0.0592641	0.0560663	0.0531676	0.0487358	0.0535204	0.0541258	0.0554024	0.0482665	0.0496267	0.0527179	0.0510933	0.0595835	0.0566903	0.0529458	0.0538495	0.0506279
Rouen	0.00097745	0.000629955	0.00247293	0.00109254	0.00112109	0.00139444	0.0010707	0.000933994	0.000802286	0.00113409	0.00128775	0.00147469	0.00112987	0.00265463	0.00323707	0.00131531	0.000495962	0.000954835	0.00204965	0.00118068	0.000813169	0.00104291	0.00114657	0.00151968	0.00143455	0.00240921	0.000886017	0.000785813	0.00075583	0.00118729	0.00097807	0.00123079	0.000833113	0.001035	0.000945446	0.000804845	0.000701345	0.00124488	0.00160653	0.000982571	0.000866361	0.000911988	0.000792227	0.00150729	0.00133188	0.00151276	0.000892205	0.00095669	0.00276744
Roxas City	0	8.91e-07	3.45e-06	3.61e-06	1.18e-06	3.49e-06	7.1e-06	4.26e-06	1.57e-05	4.04e-05	9.08e-06	5.14e-06	4.35e-06	1.51e-06	3.68e-06	1.24e-05	3.74e-06	2.39e-06	1.44e-05	6.93e-06	1.06e-05	9.97e-07	3.51e-06	5.39e-06	1.87e-05	4.33e-06	1.79e-05	2.17e-06	2.65e-06	3.9e-06	1.2e-05	3.59e-06	1.88e-05	4.07e-06	1.1e-05	2.2e-06	1.28e-06	3.18e-06	5.43e-06	5.7e-06	3.22e-06	8.9e-06	1.29e-05	4.45e-06	6.06e-06	9.5e-06	2.98e-05	1.23e-06	7.37e-06
Ruwais	0	0	0	0	0	0	0	0	0	0	0	0	0	0	0	0	0	0	0	0	0	0	0	0	0	0	0	0	0	0	0	0	0	0	0	0	0	0	0	0	0	0	0	0	0	0	0	0	0
Sagunto	0.0001763	0.000362048	0.000521227	0.000237499	0.000448084	0.000374455	0.000408898	0.000283431	0.00034779	0.000319451	0.000602163	0.000356275	0.00021009	0.000306915	0.000439202	0.000362475	0.000492964	0.000297146	0.00140414	0.000386479	0.000741978	0.000602526	0.000328182	0.000328489	0.00249471	0.000602066	0.000817834	0.000323309	0.000399666	0.000299623	0.00247771	0.000639768	0.000322864	0.000353585	0.000290678	0.000344381	0.000393135	0.000304572	0.00022448	0.000336906	0.000597655	0.000472564	0.000807152	0.000333847	0.000310093	0.000360367	0.000318564	0.000239859	0.000267236
Saint Georges	0.000312038	0.000429212	0.000521215	0.000854223	0.000485268	0.000772254	0.000838524	0.000866712	0.000598582	0.000971989	0.000749334	0.00101652	0.000730863	0.0017055	0.000588484	0.000694639	0.00080695	0.000498136	0.000908964	0.00109295	0.001193	0.000483063	0.00102043	0.000692162	0.00120867	0.000741039	0.00144518	0.000764192	0.000898547	0.000863856	0.00125427	0.00305544	0.00136838	0.000784156	0.000465996	0.000643977	0.000647408	0.00101047	0.000915558	0.000687305	0.000434489	0.000610707	0.000860153	0.000365722	0.00109568	0.000830813	0.000809388	0.000612142	0.000806298
Saipan	2.23e-05	6.72e-05	0.000104985	0.000156922	0.000266679	8.33e-05	0.000102109	0.000102104	0.000142873	0.000224452	0.000130648	0.000123253	0.000110996	5.19e-05	0.000211764	0.000149552	0.000171369	9.05e-05	0.00011038	5.47e-05	2.99e-05	0.000190405	0.000112716	0.00023483	0.000104115	9.17e-05	0.000134396	0.000114602	0.000134376	9.24e-05	0.000150016	0.000168549	0.000214567	8.89e-05	0.00052419	0.000111684	0.000111526	7.01e-05	0.000340902	0.000154027	0.000348841	0.000187977	0.000623251	9.27e-05	6.14e-05	0.000205552	0.000110448	0.000122866	5.96e-05
Sakaiminato	4.72e-05	0.0011753	0.000694764	0.000603707	0.000852593	0.00103698	0.00131368	0.00119583	0.00116496	0.000729681	0.000703363	0.00062877	0.0011916	0.00192788	0.0012606	0.00164284	0.000524442	0.00137456	0.000688891	0.00103184	0.000682182	0.00125446	0.00187106	0.00116479	0.00104896	0.000561018	0.00121395	0.000899016	0.00089395	0.000719554	0.00117717	0.000774548	0.0015022	0.000724697	0.00131249	0.00120659	0.000609408	0.00235258	0.000776746	0.000987974	0.00297839	0.00066885	0.000762178	0.00282949	0.00209426	0.000849458	0.00103959	0.000773507	0.000856896
Sakata	0	2.33e-05	1.39e-05	1.9e-05	8.39e-06	2.17e-05	2.09e-05	1.53e-05	0.000164642	7.69e-06	7.9e-06	4.12e-05	1.83e-05	4.63e-06	1.25e-05	1.69e-05	1.34e-05	4.19e-06	4.66e-05	1.05e-05	0.000229671	2.99e-06	6.03e-06	3.84e-06	7.16e-05	5.21e-05	9.14e-06	1.79e-05	2.91e-05	3.58e-05	1.62e-05	1.05e-05	5.58e-06	5.31e-06	3.38e-05	4.14e-06	8.62e-06	8.08e-06	3.5e-06	1.65e-06	7.65e-05	7.83e-06	0.000207877	0.000148007	2.7e-05	4.61e-05	1.65e-05	1.96e-05	2.4e-05
Salalah	0.00577988	0.00259648	0.00474227	0.0020309	0.00299339	0.00307812	0.00268113	0.00326434	0.00416214	0.00349575	0.00401311	0.00308128	0.00327152	0.00456623	0.00292164	0.00239602	0.00343862	0.00440546	0.00378116	0.00282667	0.00353522	0.00347277	0.00300195	0.00248137	0.00258034	0.0046071	0.00285749	0.00350219	0.0022631	0.00284227	0.00425592	0.00322905	0.00443968	0.00234555	0.00283746	0.00283485	0.00196581	0.00292637	0.00311368	0.00256452	0.00317812	0.0022559	0.0026608	0.00324778	0.00233873	0.00322601	0.00216301	0.00354938	0.00312183
Salem	0	0	0	1.98e-07	4.51e-07	4.51e-06	0	3.7e-07	2.94e-06	3.02e-07	1.29e-07	0	3.23e-07	1.32e-06	2.25e-07	3.41e-07	5.38e-07	0	3.31e-07	0	1.93e-06	0	1.32e-07	2.09e-07	4.4e-07	2.47e-06	0	1.49e-07	1.28e-06	1.97e-07	0	0	6.09e-07	0	0	6.7e-08	0	2.63e-07	5.15e-07	0	1.25e-06	0	5.83e-07	2.49e-06	4.67e-07	1.01e-06	6.32e-07	1.13e-07	9.31e-07
Salerno	0.00456831	0.00397432	0.00381284	0.0032651	0.003743	0.0032032	0.0050016	0.00337323	0.00415505	0.00229294	0.00401696	0.00351545	0.00331525	0.0041811	0.00261269	0.00367587	0.00350036	0.0041352	0.00446602	0.00308062	0.00383938	0.00388645	0.0031762	0.00340276	0.00391129	0.0031387	0.0042413	0.00423368	0.00215934	0.00461221	0.00305985	0.00442323	0.00252424	0.0035605	0.0048684	0.00365067	0.00289035	0.0042277	0.00533265	0.0039811	0.00380052	0.00443884	0.00290866	0.00509762	0.00381898	0.00386226	0.00545797	0.00431408	0.00330831
Salvador	0.000579252	0.0025733	0.000708741	0.000670384	0.000897184	0.00076215	0.000702192	0.000765709	0.000762971	0.000677301	0.000555045	0.000993108	0.000999158	0.000866953	0.000749547	0.000783697	0.000839244	0.00118342	0.000931485	0.00100372	0.000883349	0.00105595	0.000886683	0.000921486	0.000733345	0.000809529	0.0010246	0.00172957	0.00109154	0.000852712	0.000784497	0.000899244	0.00287115	0.00123639	0.00113348	0.000742668	0.000809989	0.00117719	0.000850334	0.000772015	0.00201444	0.0012866	0.000741431	0.000467137	0.000853502	0.00113761	0.00103008	0.00177876	0.000475402
Samarinda	0.00268926	0.000630016	0.000426241	0.000439749	0.000544996	0.000471164	0.000423082	0.000718246	0.000522703	0.000432156	0.000371043	0.000551812	0.000333319	0.000366841	0.000509391	0.00112286	0.000824212	0.000511522	0.00257191	0.000445974	0.000461996	0.000422591	0.000592543	0.000965429	0.000905205	0.00089334	0.000527791	0.000929074	0.000465593	0.000383045	0.000545593	0.002098	0.000624603	0.000896623	0.000637589	0.000400596	0.000575633	0.000509094	0.000717783	0.000452904	0.00117057	0.000723293	0.000523501	0.00059251	0.000597553	0.000404472	0.00056304	0.00059174	0.000660699
Sampit	0.000134036	0.000191755	0.000273575	0.000171803	0.000192242	7.53e-05	0.000189524	5.18e-05	0.00018159	0.000141572	0.000159569	0.000209446	3.11e-05	0.000114788	0.000143104	0.000147597	0.000136595	0.000112668	5.87e-05	0.000163302	0.000246307	4.97e-05	0.000111976	0.00225141	8.95e-05	0.000157876	0.000166221	9.22e-05	9.68e-05	0.000182917	0.000130491	0.000124217	7.29e-05	0.000149587	0.000147644	0.000149158	0.000165291	0.000122727	0.000127788	0.000307996	0.000125502	0.000164574	0.0002315	9.87e-05	9.03e-05	4.27e-05	0.000174132	6.6e-05	0.00217839
Samsun	1.36e-06	4.02e-06	4.52e-06	2.82e-06	1.94e-06	0.000523527	5.81e-06	5.15e-06	5.06e-06	3.15e-05	1.78e-05	5.53e-06	1.08e-06	1.27e-05	5.26e-06	8.34e-06	2.64e-06	6.24e-06	2.16e-06	5.99e-06	7.19e-06	3.36e-06	2.75e-06	3.71e-06	1.72e-05	2.31e-06	8.26e-06	8.11e-06	3.13e-06	1.03e-06	9.42e-06	3.97e-06	4.58e-06	1.64e-05	2.9e-06	1.42e-06	1.09e-05	6.89e-06	3.72e-06	3.47e-06	3.66e-06	1.39e-06	6.11e-06	1.34e-05	1.44e-05	2.27e-06	3.94e-06	3.36e-05	2.21e-05
San Andres	3.02e-05	5.89e-06	1.55e-05	3.1e-05	2.04e-05	1.02e-05	1.85e-05	5.03e-05	3.64e-06	8.45e-06	1.77e-05	7.16e-06	1.09e-05	1.62e-05	5.66e-06	7.77e-06	1.14e-05	2.39e-05	1.67e-05	6.14e-06	8.14e-06	1.85e-05	1.15e-05	2.65e-05	5.4e-06	8.22e-06	1.21e-05	3.72e-05	1.81e-05	4.06e-05	4.52e-05	2.17e-05	1.58e-05	4.17e-06	2.4e-06	2.05e-05	1.71e-05	1.72e-05	2.46e-05	1.31e-05	3.55e-06	1.03e-05	6.55e-06	2.39e-05	8.77e-06	2.34e-05	7.37e-06	7.55e-06	8.66e-06
San Antonio (Chile)	0.00407239	0.0023371	0.00137379	0.00120232	0.00214498	0.00208936	0.0014703	0.00131213	0.000945524	0.00241101	0.00155593	0.00198802	0.00107006	0.00173101	0.00254704	0.00163318	0.00137789	0.00198995	0.00167964	0.00206958	0.00188675	0.00114281	0.00135165	0.00294218	0.00240193	0.00129404	0.00145789	0.00155345	0.00118416	0.00167696	0.00146553	0.00176807	0.00102712	0.00132273	0.00361186	0.00123445	0.00180093	0.00121675	0.00185573	0.0013612	0.00145543	0.00152173	0.0015275	0.00150684	0.00175225	0.0016099	0.00214515	0.00188749	0.000998162
San Antonio Este	0	0	0	0	0	0	0	0	0	0	0	0	0	0	0	0	0	0	0	0	0	0	0	0	0	0	0	0	0	0	0	0	0	0	0	0	0	0	0	0	0	0	0	0	0	0	0	0	0
San Diego	0	6.92e-07	8.89e-07	4.82e-07	2.46e-07	3.89e-07	1.31e-06	1.04e-06	1.54e-06	4.61e-07	6.05e-07	7.09e-07	1.3e-06	6.38e-07	3.29e-06	1.45e-07	8.24e-07	5.65e-07	7.39e-07	6.1e-06	5.88e-07	4.93e-07	1.1e-06	4.97e-07	4.22e-06	1.07e-06	5.88e-07	0	7.14e-07	1.91e-06	1.58e-06	8.8e-07	1.37e-06	7.19e-07	2.87e-06	3.51e-06	4.48e-06	1.09e-07	5.69e-06	1.29e-06	6.13e-07	1.58e-06	2.72e-07	2.28e-06	9.71e-07	2.92e-06	9.36e-08	4.44e-07	3.66e-05
San Juan de PR	0.000345362	0.000192702	0.000271468	0.000482175	0.000422035	0.000298012	0.000301916	0.000254813	9.62e-05	0.000182015	0.00025194	0.000420733	0.000339761	0.000176923	0.000357773	0.000191024	0.000595792	0.000240469	0.000317487	0.00018043	0.000321575	0.000180081	0.000295695	0.000382869	0.000164659	0.000373937	0.000531343	0.000366517	0.000271635	0.000284094	0.000355965	0.000231754	0.000274791	0.000177608	0.000292603	0.00022205	0.000319734	0.000183585	0.00017998	0.000243741	0.000602068	0.00028522	0.000506211	0.000693867	0.000305759	0.00141624	0.000249043	0.000381305	0.000184673
San Lorenzo	0	1.51e-06	2.31e-07	4.51e-06	6.7e-07	2.08e-06	2.48e-06	6.43e-07	2.19e-06	9.59e-06	6.63e-07	2.54e-06	4.22e-06	4.01e-06	3.49e-05	2.51e-06	6.01e-06	3.7e-06	1e-06	4.29e-06	2.09e-06	5.08e-06	1.68e-07	1.39e-05	8.46e-06	1.4e-06	1.15e-06	2.25e-06	1.29e-06	2.74e-06	4.57e-06	1.55e-06	3.77e-05	3.52e-07	1.14e-06	1.36e-06	1.01e-06	1.04e-06	1.25e-05	6.5e-06	2.9e-06	6.15e-06	2.43e-06	2.63e-06	4.99e-07	8.72e-07	3.8e-06	2.14e-06	7.27e-07
San Pedro	9.66e-05	0.000479514	0.000290933	0.00034598	0.00029201	0.0005668	0.00258787	0.000424815	0.000317842	0.000715613	0.000977639	0.000470768	0.000291025	0.00132744	0.000515105	0.000533352	0.000557416	0.000245606	0.00105857	0.000760825	0.000510285	0.000856153	0.000377512	0.00107989	0.000336046	0.00045561	0.000550447	0.000359765	0.000525226	0.000449564	0.0014705	0.000631134	0.000271945	0.000520169	0.00055038	0.000562225	0.000267832	0.000333148	0.00103975	0.000333976	0.000555566	0.000375668	0.000524508	0.000637627	0.000760632	0.000366286	0.000802004	0.00027809	0.000704354
Sandakan	4.47e-05	2.51e-05	2.63e-05	2.6e-05	0.000182698	0.000764874	2.85e-05	7.6e-05	4.56e-05	6.94e-05	8.66e-05	6.8e-05	4.23e-05	3.61e-05	2.45e-05	5.01e-05	2.41e-05	2.37e-05	4.14e-05	0.000125112	5.27e-05	4.86e-05	2.32e-05	8.07e-05	5.71e-05	7.22e-05	7.12e-05	5.65e-05	3.08e-05	0.000114492	4.77e-05	6.3e-05	7.72e-05	0.00013521	3.91e-05	4.83e-05	9e-05	6.89e-05	4.36e-05	4.67e-05	7.11e-05	0.000394558	4.3e-05	0.000115095	2.08e-05	4.45e-05	2.79e-05	3.73e-05	4.26e-05
Sandnes	0	4.74e-05	2.74e-05	8.32e-05	5.42e-05	6.8e-05	2.49e-05	6.67e-05	3.07e-05	7.26e-05	3.97e-05	5.05e-05	6.15e-05	7.91e-05	0.000232983	5.9e-05	2.86e-05	5.76e-05	9.8e-05	3.46e-05	4.62e-05	4.84e-05	5.64e-05	4.14e-05	9.16e-05	4.46e-05	8.12e-05	8.08e-05	0.000130368	0.000410698	0.000140574	3.64e-05	6.43e-05	7.31e-05	3.79e-05	4.27e-05	0.000123193	4.06e-05	0.00010282	9.84e-05	5.96e-05	0.000108296	6.08e-05	0.000120299	5.47e-05	0.000195778	0.000210989	6.49e-05	9.51e-05
Santa Cruz de Tenerife	0.000444837	0.000432473	0.000355701	0.00163837	0.000381573	0.000264988	0.000244609	0.00020565	0.000260497	0.000231003	0.000398704	0.000763934	0.000236202	0.000445677	0.000231945	0.00029423	0.000265198	8.65e-05	0.000286046	0.000426377	0.000403442	0.000195006	0.000422428	0.000333157	0.000566115	0.00037105	0.000159537	0.000297792	0.000305568	0.000235772	0.000122324	0.000173784	0.000303117	0.000239204	0.000164925	0.000493313	0.000173908	0.000551566	0.000231697	0.000653703	0.000217346	0.000319631	0.000511485	0.000497117	0.000390773	0.000203181	0.000349948	0.000132675	0.000235565
Santa Marta	0.000611309	0.00121145	0.00144216	0.000781172	0.000481284	0.00189134	0.000439525	0.000460889	0.000544214	0.000917651	0.000605089	0.000234462	0.000395382	0.000629287	0.00066381	0.000668211	0.000326229	0.00113233	0.000464142	0.000595509	0.000324829	0.000603611	0.00029664	0.000733206	0.000308858	0.00100385	0.000516171	0.000757388	0.000528044	0.000576977	0.00024142	0.000577616	0.000927059	0.000481264	0.000346978	0.000925753	0.000553448	0.00139188	0.000495637	0.000304381	0.000553906	0.000367882	0.000783348	0.000681535	0.000389344	0.000729423	0.000367121	0.00042965	0.000324894
Santander	5e-05	0.000208752	0.000266635	0.000142991	5.01e-05	5.56e-05	0.000116102	8.13e-05	6.37e-05	7.16e-05	0.000101757	7.68e-05	0.000184305	0.000125279	6.85e-05	0.000197498	0.00015304	0.000169673	0.000100969	7.32e-05	0.000149098	0.000492939	0.00114348	0.000174571	6.38e-05	7.99e-05	8.48e-05	0.000434075	0.00013241	0.000148368	0.000168552	0.000169614	5.56e-05	8.1e-05	7.75e-05	4.08e-05	0.000112192	7.87e-05	0.000176539	4.66e-05	8.4e-05	0.000147431	5.3e-05	6.72e-05	0.00022704	8.41e-05	0.000172147	5.12e-05	7.02e-05
Santiago de Cuba	2.26e-05	0.000216845	8.28e-05	5.24e-05	4.92e-05	2.93e-05	7.94e-05	6.59e-05	8.18e-05	9.08e-05	6.89e-05	0.000150187	0.000137848	5.15e-05	0.000146292	5.88e-05	6.73e-05	0.000342233	7.94e-05	4.02e-05	7.68e-05	9.17e-05	9.1e-05	9.67e-05	0.000234716	8.62e-05	0.000133824	5.42e-05	0.000147562	2.79e-05	5.42e-05	0.000133557	0.000195391	5.84e-05	9.6e-05	6.72e-05	3.21e-05	7.99e-05	4.72e-05	0.000211105	6.6e-05	4.67e-05	6.41e-05	0.00010394	5.59e-05	9.28e-05	8.74e-05	0.000155193	0.000244084
Santo	0.000606049	8.3e-05	0.000119825	0.000383959	9.43e-05	7.13e-05	0.000101965	0.000305047	0.00016991	0.000137549	7.31e-05	0.000112578	0.000265373	0.000118623	0.000241253	0.000407149	0.000129046	8.42e-05	0.000169545	0.000163786	0.000186749	0.000163956	0.000159396	0.000458835	0.000120843	0.000122791	9.63e-05	0.000206726	0.000152241	0.00022143	0.000230521	0.000285202	6.98e-05	0.000378837	0.000149757	9.67e-05	0.000168452	9.45e-05	0.000621101	7.09e-05	0.00021461	0.000139611	0.000123349	0.000179129	0.000216759	0.000166554	0.000263499	0.000238396	6.65e-05
Santo Tomas de Castilla	0.00132006	0.00048677	0.0002076	0.000413897	0.000447834	0.000575979	0.000555017	0.000551793	0.000861281	0.000341097	0.000684414	0.000498155	0.000380535	0.000575563	0.000738161	0.000494188	0.00108799	0.000785852	0.000733252	0.000714665	0.000434147	0.00048723	0.000661516	0.00139	0.000514286	0.00056919	0.000726177	0.000726778	0.000663499	0.000268429	0.000688934	0.000793999	0.000849872	0.000895453	0.000281757	0.000740267	0.000568561	0.00069526	0.000762619	0.000421712	0.000587133	0.00063923	0.000850943	0.00320376	0.000515032	0.000403571	0.00061075	0.000757156	0.000424321
Santos	0.0026101	0.00351317	0.00262335	0.00278467	0.00287749	0.00476502	0.00239198	0.00175872	0.00417789	0.00513918	0.00146672	0.00263643	0.00276217	0.00273306	0.0037151	0.00258593	0.00351459	0.00273036	0.00348188	0.0044696	0.0038525	0.00274737	0.0020856	0.00244466	0.00391206	0.00270225	0.00278299	0.00317677	0.00323824	0.00381239	0.00420836	0.00426733	0.00279253	0.00337805	0.00321053	0.00259053	0.00287603	0.00185879	0.00293173	0.00369196	0.00393437	0.00382966	0.0034018	0.00332695	0.00400815	0.00483638	0.00297227	0.00300017	0.00385972
Sao Francisco do Sul	0.000227622	0.000397831	0.000196185	0.000243735	0.000238536	0.000280702	0.000459489	0.000307349	0.000338395	0.000151547	0.00041831	0.000302525	0.000517266	0.000310154	0.000446348	0.000866657	0.000382342	0.000501652	0.000339753	0.000491749	0.00108434	0.000357389	0.000225366	0.000425433	0.000334051	0.000387001	0.000340531	0.000476788	0.000273488	0.000503617	0.000179206	0.000320228	0.000168168	0.000362663	0.000366011	0.000352788	0.000765104	0.000453791	0.00042226	0.00029553	0.000551262	0.000333052	0.000188756	0.000526816	0.00036805	0.000224072	0.000435921	0.000237066	0.000251929
Sao Luis	0	1.85e-05	4.02e-05	2.21e-05	6.34e-06	9.02e-06	2.84e-05	1.39e-06	5.93e-06	1.39e-05	1.23e-05	2.92e-06	1.92e-05	1.48e-05	5.93e-06	2.72e-05	4.67e-05	2.57e-05	2.03e-05	2.36e-05	1.95e-05	0.000121974	7.01e-06	1.34e-05	1.88e-05	2.68e-05	0.000141694	1.84e-05	2.94e-05	4.53e-05	2.73e-05	2.11e-05	6.48e-05	2.09e-05	6.49e-05	1e-05	1.53e-06	1.84e-05	3.4e-05	5.38e-05	1.09e-05	7.64e-06	1.61e-05	2.03e-05	6.4e-06	1.47e-05	1.97e-05	1.49e-05	1.52e-05
Sao Tome	5.1e-05	0.000159697	0.000238992	0.00031245	0.000396619	0.00040429	0.000245146	0.000378787	0.000280649	0.000298723	0.000220773	0.000271181	0.000168867	0.000373478	0.000279057	0.00018193	0.000404183	0.000314409	0.000503921	0.000244778	0.000307981	0.000183797	0.000132968	0.000234199	0.000220438	0.000159185	0.000120274	0.000158674	0.000353072	0.000160374	0.000286839	0.000257865	0.000277491	0.000225893	0.000372974	0.000153014	0.000212261	0.000875004	0.000467058	0.000253802	0.000177343	0.000260534	0.000124904	0.000373903	0.000128877	0.000159136	0.000131454	0.000177505	0.000226182
Sao Vicente	0	5.65e-05	1.86e-06	1.16e-05	1.64e-05	6.08e-06	0.000316188	4.95e-06	8.05e-06	3.56e-06	7.4e-06	2.65e-06	3.12e-06	3.9e-05	3.58e-05	1.24e-05	4.58e-06	5.13e-06	8.44e-06	1.41e-05	9.22e-06	1.46e-05	5.3e-06	7.62e-06	5.29e-06	1.91e-05	5.85e-06	7.03e-05	2.99e-06	1.11e-05	6.34e-06	1.04e-05	2.89e-05	2.52e-05	4.54e-06	2.78e-06	1.43e-05	8.07e-06	1.13e-05	1.5e-05	2.16e-06	1.21e-05	1.08e-05	6.35e-06	2.84e-06	2.71e-06	1.16e-05	2.04e-05	1.11e-05
Sauda	0	9.58e-05	5.31e-05	5.55e-05	4.02e-05	5.53e-05	4.57e-05	4.94e-05	4.77e-05	4.44e-05	0.000153546	6.73e-05	4.32e-05	7.18e-05	9.06e-05	0.000258966	0.000123722	2.2e-05	7.53e-05	0.000160966	0.000300042	5.13e-05	5.57e-05	0.000259606	0.000122237	5.33e-05	0.000175132	5.41e-05	4.57e-05	0.000142789	0.000163852	7.85e-05	3.54e-05	2.65e-05	4.67e-05	0.000131481	0.000128333	7.15e-05	9.82e-05	9.98e-05	6.92e-05	8.26e-05	8.67e-05	0.00209602	0.000103109	0.000107412	3.37e-05	3.1e-05	2.28e-05
Savannah	0.00661535	0.010318	0.00989157	0.0142903	0.0121149	0.0146571	0.0139524	0.0105393	0.0106521	0.0116098	0.0103411	0.0131125	0.0142317	0.0114195	0.0101831	0.0128708	0.0100679	0.0144862	0.0112584	0.0116009	0.0137029	0.00978955	0.0111987	0.0115433	0.0117824	0.0171612	0.0112262	0.0140727	0.0114424	0.0126391	0.0095534	0.0106295	0.00949563	0.0101312	0.00902832	0.0127306	0.0110963	0.0106196	0.0103014	0.0111127	0.00965005	0.0101728	0.0145506	0.0131962	0.0135422	0.0100408	0.0128636	0.0108853	0.00956411
Seaham	0	7.42e-05	2.69e-05	2.61e-05	2.65e-05	0.00023362	4.28e-05	6.68e-05	3.26e-05	2.5e-05	0.000202468	2.55e-05	3.18e-05	0.000141864	5.71e-05	6.37e-05	9.04e-05	2.76e-05	3.8e-05	4.83e-05	3.59e-05	5.56e-05	2.83e-05	9.16e-05	6.25e-05	2.83e-05	8.32e-05	3.72e-05	4.37e-05	3.81e-05	2.58e-05	1.83e-05	1.92e-05	0.000104983	4.51e-05	7.73e-05	0.000107173	3.08e-05	3.52e-05	3.16e-05	3.89e-05	7.65e-05	2.03e-05	4.24e-05	3.14e-05	3.94e-05	6.58e-05	0.000125816	9.97e-05
Searsport	0	3.38e-05	1.85e-05	2.44e-05	1.21e-05	2.85e-05	3.78e-05	7.62e-05	2.41e-05	0.00012909	3.29e-05	1.33e-05	3e-05	2.94e-05	2.59e-05	2.14e-05	1.85e-05	5.6e-05	5.68e-06	7.14e-06	2.91e-05	5.54e-05	2.76e-05	4.58e-06	2.31e-05	2.41e-05	8.85e-06	3.78e-05	1.61e-05	2.6e-05	1.05e-05	6.12e-05	2.04e-05	7.7e-05	6.84e-06	1.65e-05	1.25e-05	1.48e-05	2.68e-05	1.28e-05	2.92e-05	2.09e-05	8.57e-05	2.67e-05	1.36e-05	8.82e-06	1.4e-05	2.22e-05	4.77e-05
Seattle	0.000321866	0.00105237	0.00119828	0.00161294	0.000907006	0.000495745	0.000808804	0.00164347	0.000968948	0.000743217	0.000551687	0.000942803	0.000943558	0.00117221	0.0010693	0.000927313	0.000919265	0.00125866	0.000593855	0.00133682	0.00108598	0.00112542	0.000987819	0.000921464	0.00198057	0.00104201	0.00152336	0.00143581	0.000734227	0.000462372	0.00082204	0.00159317	0.000717626	0.00120531	0.000651196	0.00144553	0.00144185	0.000881418	0.000937508	0.000829631	0.000853381	0.000656147	0.00152677	0.000461336	0.000934762	0.000827749	0.00110901	0.00181641	0.00099525
Semarang	0.000748003	0.000896413	0.000238337	0.000638075	0.000382191	0.000475144	0.000316824	0.000474263	0.000256968	0.000303648	0.00029286	0.000352438	0.000337599	0.000236932	0.000367014	0.000322294	0.000380428	0.000382311	0.000229784	0.000730781	0.000629208	0.000223471	0.000954296	0.000432293	0.000233923	0.00234547	0.000351946	0.00105082	0.000806297	0.00026049	0.000352433	0.000523275	0.00046336	0.000610601	0.000606968	0.000914554	0.000424088	0.0003656	0.000573336	0.00024855	0.000553391	0.000741052	0.000512181	0.000492689	0.000332721	0.000788658	0.00037002	0.000924576	0.000377199
Senboku	0	4.26e-06	6.51e-06	1.02e-05	6.43e-06	5.71e-06	1.88e-06	3.07e-05	6.39e-06	1.05e-06	1.07e-05	1.55e-06	5.98e-06	1.51e-06	3.21e-06	4.29e-06	2.28e-05	2.18e-05	2.91e-05	2.83e-06	1.92e-06	4.95e-06	7.57e-07	9.22e-06	8.27e-06	9.19e-06	3.46e-06	5.35e-06	3.67e-06	1.15e-05	2.01e-06	3.4e-06	2.19e-06	5.61e-06	2.74e-06	9.84e-06	1.36e-05	6.1e-06	1.21e-06	1.49e-07	3.35e-06	1.28e-06	4.61e-06	3.22e-06	1.28e-05	2.3e-06	3.66e-06	4.49e-06	1.29e-05
Sendai	0.000211836	0.00214523	0.00283909	0.00167357	0.0016359	0.00175291	0.00171241	0.00176011	0.00129587	0.00184219	0.00138887	0.00241134	0.00237137	0.00153226	0.00199468	0.00108835	0.00191647	0.00171174	0.00137915	0.00205527	0.00133767	0.00257711	0.00122694	0.00197647	0.00118895	0.00223498	0.00239186	0.00187587	0.00243347	0.00142175	0.00160313	0.00186283	0.00162428	0.00155506	0.00125501	0.00125078	0.00139834	0.00160085	0.00148136	0.00118353	0.00144249	0.00149599	0.00191813	0.0014882	0.00133401	0.0029049	0.00164839	0.00139255	0.00189595
Seosan	0	1.6e-05	2.4e-05	4.18e-06	3.5e-05	0.00060581	1.58e-05	2.11e-05	5.45e-05	5.86e-06	1.15e-05	8.74e-06	5.19e-05	1.48e-05	1.77e-05	1.19e-05	3.67e-05	3.65e-05	9.11e-06	7.18e-06	9.25e-06	2.23e-05	5.88e-05	1.82e-05	1.42e-05	1.52e-05	1.21e-05	2.1e-05	6.56e-06	4.2e-05	2.04e-05	2.17e-05	1.05e-05	1.36e-05	1.03e-05	6.32e-06	1.1e-05	3.12e-06	2.2e-05	4.3e-05	2.66e-05	2.17e-05	1.52e-05	4.68e-06	0.000110927	3.53e-05	1.21e-05	8.96e-06	3.47e-06
Serui	0	8.7e-05	5.26e-05	5.06e-05	8.41e-05	0.000315022	0.000124224	8.61e-05	0.000181339	0.000104376	0.000131802	4.53e-05	4.79e-05	6.9e-05	6.24e-05	6.79e-05	9.8e-05	0.000179059	0.00023208	7.09e-05	0.000106347	0.000170044	0.000115915	0.000415293	8.63e-05	3.22e-05	4.4e-05	7.8e-05	0.000243356	6.05e-05	6.9e-05	0.000173247	7.94e-05	0.000135614	2.56e-05	7.12e-05	0.000104702	5.1e-05	7.84e-05	6.87e-05	6.89e-05	5.91e-05	0.000196066	9.01e-05	9.7e-05	8.92e-05	6.78e-05	0.000135796	7.42e-05
Sete	1.01e-05	4.77e-05	0.000130489	0.000234573	8.45e-05	4.98e-05	2.44e-05	3.62e-05	3.81e-05	6.32e-05	7.75e-05	7.07e-05	0.000377216	2.95e-05	8.26e-05	6.63e-05	3.78e-05	7.96e-05	9.56e-05	8.65e-05	2.39e-05	7.39e-05	4.42e-05	0.000105307	3.92e-05	2.89e-05	0.000215037	4.35e-05	0.00014002	7.13e-05	9.7e-05	0.00011009	3.33e-05	8.95e-05	2.79e-05	4.06e-05	0.000283167	2.61e-05	5.29e-05	6.4e-05	4.89e-05	7.35e-05	4.74e-05	3.18e-05	5.07e-05	7.06e-05	4.61e-05	7.42e-05	7.86e-05
Setubal	0.00196243	0.000866518	0.00295025	0.00160815	0.00110249	0.000859826	0.0012512	0.00107805	0.000715658	0.000654724	0.00153372	0.000872363	0.00129553	0.000807927	0.00157714	0.0010795	0.000872842	0.00194363	0.00221814	0.000791068	0.000748263	0.00133347	0.00211257	0.00117219	0.00100191	0.00179975	0.00165543	0.000970027	0.00116032	0.00117195	0.00173183	0.00162164	0.00153548	0.00104118	0.00104972	0.00063152	0.00213366	0.00242857	0.00090618	0.00118976	0.00153636	0.00067578	0.00113331	0.000935953	0.00229428	0.000710703	0.00106303	0.00126272	0.000732494
Sevilla	4.68e-05	1.92e-06	0.000112044	3.92e-05	1.53e-05	9.29e-05	7.58e-05	1.86e-05	2.43e-05	1.41e-05	1.57e-05	3.15e-05	4.54e-05	2.78e-05	0.000135486	1.72e-05	2.39e-05	6.1e-05	2.03e-05	3.61e-05	8.48e-06	1.87e-05	3.89e-05	2.12e-05	1.64e-05	2.5e-05	3.21e-05	1.96e-05	3.82e-06	7.59e-05	1.74e-05	2.24e-05	6.5e-06	5.14e-05	1.66e-05	2.23e-05	1.43e-05	1.59e-05	5.34e-05	2.08e-05	9.42e-06	7.05e-05	3.98e-05	1.44e-05	5.84e-06	2.15e-05	3.58e-05	1.34e-05	4.15e-05
Sfax	5.2e-05	0.000161104	0.000124986	0.000243254	0.000136578	0.000303526	0.000200887	0.000201318	0.000159513	0.000136871	0.000130461	0.000134	0.000212341	0.000167561	0.000166554	8.78e-05	0.0001196	8.31e-05	0.00014472	5.65e-05	0.000251302	0.000332414	0.000108588	8.31e-05	0.000143774	8.21e-05	9.74e-05	0.000109698	0.000158111	0.000157279	8.85e-05	0.000225214	0.000169931	0.000119227	0.000127671	6.76e-05	0.000292424	0.000114922	0.000277786	8.41e-05	0.000176701	7.09e-05	0.000139911	0.000173092	9.85e-05	0.000102937	0.000164617	0.000115811	6.18e-05
Shanghai	0.0441495	0.0466115	0.0495056	0.0404217	0.0457453	0.0440583	0.0460626	0.0404471	0.0464621	0.0509368	0.0505471	0.0474357	0.0425162	0.0503666	0.0437907	0.0487823	0.0480196	0.042005	0.0469763	0.0467844	0.0430938	0.0430231	0.0406417	0.0456007	0.0419288	0.0452213	0.0451512	0.0478429	0.0441391	0.0451994	0.0493254	0.0470846	0.0439076	0.0430334	0.0411456	0.041871	0.0482404	0.0447272	0.046021	0.0450744	0.0428922	0.043984	0.0453396	0.047647	0.0473955	0.0477188	0.0463004	0.0481058	0.0450156
[truncated: 194 more rows]
[truncated: 952 more columns]

## Sheet: Fig. 2c
Ports	CC in the real GLSN	CC in a random network, 1000 iterations
[truncated: 978 more rows]
[truncated: 952 more columns]
