# Supplementary material for: Modular gateway-ness connectivity and structural core organization in maritime network science
Source: Nat Commun. 2020 Jun 5;11:2849. doi: 10.1038/s41467-020-16619-5 (PMC7275034; doi:10.1038/s41467-020-16619-5)
Supplement: Supplementary file 4 — Source data [file 41467_2020_16619_MOESM4_ESM.zip › Structural-core-master/Source Data/Source Data-Fig. 5.xlsx]

## Sheet: Fig. 5
Port	Community Number	Role	Outside-module degree, B	Inside-module degree, Z	Participation coefficient, P
Singapore	6	✚	7.5429	4.6821	0.7843
Antwerp	4	✚	6.8484	3.5061	0.7912
Rotterdam	4	✚	6.3186	4.5505	0.7926
Shanghai	3	✚	5.7411	3.393	0.7446
Tanjung Pelepas	6	✚	5.2847	1.8249	0.7793
Port Kelang	6	✚	5.2421	2.4598	0.7596
Valencia	7	✚	5.0057	2.2423	0.7501
Hamburg	4	✚	4.9939	3.8542	0.7843
Le Havre	2	✚	4.9598	1.5672	0.8024
Genoa	7	✚	4.645	2.1303	0.7569
Ningbo-Zhoushan	3	✚	4.5848	2.649	0.7331
Houston	1	✚	4.5029	2.2523	0.7742
Shenzhen	3	✚	4.3746	1.7278	0.7617
Hong Kong	3	✚	4.0943	2.7553	0.7231
Barcelona	7	✚	3.9752	1.9623	0.7401
Algeciras	2	✚	3.8377	2.2249	0.7337
Qingdao	3	✚	3.7789	2.2238	0.7363
Tianjin	3	✚	3.3935	2.2947	0.712
Tangier	2	✚	3.0177	1.7134	0.7542
Bremerhaven	4	✚	2.4329	2.9258	0.7188
Melbourne	6	✚	1.8336	1.5868	0.731
Savannah	1	●	4.5955	1.3395	0.7847
Busan	3	●	4.5498	4.1725	0.6787
NewYork-NewJersey	1	●	3.8085	1.3395	0.7829
Colombo	7	●	3.46	1.3463	0.7681
Reykjavik	5	●	3.4407	1.8532	0.5508
Kaohsiung	3	●	3.0782	2.0112	0.6992
Durban	2	●	2.7588	0.6903	0.7973
New Orleans	1	●	2.7438	1.1683	0.7757
Norfolk	1	●	2.6975	0.7118	0.7515
London	4	●	2.6684	1.3592	0.7635
Dalian	3	●	2.6577	2.0466	0.6933
Jebel Ali	7	●	2.5841	3.2502	0.6406
Fos	7	●	2.5841	1.1223	0.7438
Cartagena (Col)	1	●	2.466	2.8229	0.6668
Balboa	1	●	2.466	0.2554	0.737
Piraeus	7	●	2.4295	2.7463	0.6572
Yokohama	3	●	2.4124	3.5347	0.5807
Bilbao	4	●	2.3741	0.4308	0.8021
Manzanillo (Pan)	1	●	2.3271	2.3094	0.6873
Charleston	1	●	2.3271	0.9971	0.7479
Xiamen	3	●	2.3073	1.2317	0.7142
Baltimore	1	●	2.2345	0.826	0.7557
Gioia Tauro	7	●	2.2234	1.9063	0.6749
Southampton	7	●	2.2234	0.0584	0.7774
La Spezia	7	●	2.1204	1.1783	0.7255
Jeddah	7	●	2.0689	2.0743	0.6645
Felixstowe	4	●	2.0503	0.895	0.775
Mumbai	7	●	2.0174	1.7943	0.6848
Alexandria	7	●	1.9143	1.8503	0.6721
Halifax	1	●	1.9105	0.0842	0.7735
Dunkirk	2	●	1.8956	0.6903	0.7988
Callao	1	●	1.8179	0.3695	0.7057
Port Elizabeth	2	●	1.8093	0.0326	0.787
Istanbul	7	●	1.7597	2.7463	0.6007
Kobe	3	●	1.7467	3.2158	0.5293
Marsaxlokk	7	●	1.6567	3.1382	0.5679
Cape Town	2	●	1.6367	0.6172	0.7841
Jakarta	6	●	1.578	4.1266	0.5288
Leixoes	2	●	1.5072	3.0287	0.5851
Nagoya	3	●	1.5014	3.2513	0.498
Lagos (Nigeria)	2	●	1.2914	1.7864	0.7017
Livorno	1	▲	3.0215	0.9401	0.6876
Guangzhou	3	▲	1.8868	1.3735	0.6704
Guayaquil	1	▲	1.7253	0.7689	0.6544
Sydney	6	▲	1.4927	1.19	0.7261
Oakland	3	▲	1.4664	0.3106	0.7397
Izmir	7	▲	1.3476	2.7463	0.5355
Mundra	7	▲	1.3476	1.7383	0.6281
Sines	2	▲	1.3346	-0.0404	0.7881
Tauranga	6	▲	1.3223	2.1424	0.6043
Port Said	7	▲	1.296	2.4663	0.5586
Lisbon	2	▲	1.2914	2.7364	0.646
Vancouver (Canada)	3	▲	1.2912	0.2751	0.7113
Los Angeles	3	▲	1.2561	0.4523	0.7096
Salerno	7	▲	1.2445	1.9063	0.5885
Camden	1	▲	1.216	-0.3722	0.7762
Miami	1	▲	1.1235	2.4806	0.5469
San Antonio (Chile)	1	▲	1.1235	0.0842	0.7358
Chennai	7	▲	1.0384	-0.1096	0.7106
Caucedo	1	▲	1.0309	1.7388	0.5837
Fremantle	6	▲	0.9815	0.6344	0.7024
Kwangyang	3	▲	0.9758	2.2238	0.4809
Tema	2	▲	0.9461	0.6172	0.751
Auckland	6	▲	0.9389	2.3011	0.5556
Adelaide	6	▲	0.8963	0.0788	0.7049
Abidjan	2	▲	0.8598	2.1518	0.6375
Mersin	7	▲	0.8323	1.9063	0.5351
Kingston (Jamaica)	1	▲	0.7994	3.1652	0.4566
Pointe Noire	2	▲	0.7735	2.1518	0.6231
Tokyo	3	▲	0.7656	2.3301	0.4368
Masan	3	▲	0.7656	-0.0437	0.7176
Las Palmas	2	▲	0.7303	2.1518	0.6175
Luanda	2	▲	0.7303	1.9326	0.6308
Freeport (Bah)	1	▲	0.6605	2.3094	0.4854
Puerto Angamos	1	▲	0.6605	-0.4863	0.7448
Brisbane	6	▲	0.6406	2.3805	0.4733
King Abdullah	7	▲	0.6262	0.0024	0.7053
Walvis Bay	2	▲	0.5577	0.5442	0.716
Surabaya	6	▲	0.5554	2.2217	0.4411
Papeete	6	▲	0.5128	0.0788	0.7048
Dakar	2	▲	0.4282	1.7134	0.5716
Osaka	3	▲	0.3451	2.8615	0.287
Venice	7	▲	0.3171	1.9063	0.4252
Suva	6	▲	0.2572	1.6662	0.4058
Montreal	1	▲	0.2439	-0.6575	0.7253
Immingham	4	▲	0.1369	1.9975	0.3424
Honiara	6	▲	0.1293	1.9043	0.3503
Port Everglades	1	▲	0.105	3.5646	0.2706
Port of Spain	1	▲	0.105	2.1382	0.3399
Misurata	7	▲	0.0595	1.5703	0.3667
Vlissingen	2	▲	0.0398	-0.8443	0.7486
Ulsan	3	▲	0.0298	1.9404	0.2393
Manta	4	▲	-0.0103	-1.0198	0.7337
Rouen	2	▲	-0.0465	1.5672	0.4383
Marin	2	▲	-0.0465	-0.8443	0.7166
Boston (US)	1	▲	-0.1265	-0.9428	0.7109
Moji	3	▲	-0.1454	1.7278	0.167
Shimizu	3	▲	-0.1805	1.5152	0.1653
Port Gentil	2	▲	-0.2623	1.5672	0.344
Hull	4	▲	-0.2752	2.9258	0
Oslo	4	▲	-0.2752	1.8814	0
Bergen	4	▲	-0.2752	1.8814	0
Kristiansand	4	▲	-0.2752	1.6493	0
Ravenna	7	▲	-0.3527	1.5703	0.1983
Hakata	3	▲	-0.3557	1.8341	0.0465
