# Supplementary material for: Modular gateway-ness connectivity and structural core organization in maritime network science
Source: Nat Commun. 2020 Jun 5;11:2849. doi: 10.1038/s41467-020-16619-5 (PMC7275034; doi:10.1038/s41467-020-16619-5)
Supplement: Supplementary file 4 — Source data [file 41467_2020_16619_MOESM4_ESM.zip › Structural-core-master/Source Data/Source Data-Fig. 9.xlsx]

## Sheet: Fig. 9
iteration number	(a) at the country level	(b) at the country pair level
	# SC connections (random)	# SC connections (random)
1	0.5	0.3
2	0.21	0.27
3	0.3	0.25
4	0.15	0.2
5	0.11	0.38
6	0.04	0.21
7	0.38	0.31
8	0.7	0.12
9	0.46	0.33
10	0.23	0.36
11	0.58	0.45
12	0.38	0.18
13	0.53	0.13
14	0.44	0.38
15	0.51	0.23
16	0.44	0.47
17	0.25	0.33
18	0.31	0.16
19	0.15	0.42
20	0.41	0.07
21	0.11	0.25
22	0.48	0.28
23	0.28	0.33
24	0.17	0.22
25	0.1	0.27
26	0.37	0.25
27	0.35	0.56
28	0.48	0.32
29	0.13	0.33
30	0.19	0.57
31	0.02	0.29
32	0.39	0.39
33	0.29	0.22
34	0.43	0.19
35	0.54	0.22
36	0.21	0.18
37	0.2	0.44
38	0.55	0.27
39	0.12	0.19
40	0.16	0.42
41	0.22	0.15
42	0.09	0.43
43	0.3	0.22
44	0.17	0.18
45	0.15	0.17
46	0.13	0.2
47	0.12	0.18
48	0.32	0.37
49	0.22	0.21
50	0.26	0.2
51	0.15	0.34
52	0.66	0.11
53	0.18	0.29
54	0.52	0.15
55	0.37	0.22
56	0.22	0.35
57	0.51	0.49
58	0.15	0.51
59	0.47	0.26
60	0.12	0.29
61	0.58	0.25
62	0.06	0.21
63	0.27	0.35
64	0.53	0.26
65	0.1	0.41
66	0.76	0.38
67	0.45	0.49
68	0.44	0.3
69	0.34	0.44
70	0.71	0.36
71	0.64	0.27
72	0.73	0.51
73	0.33	0.25
74	0.3	0.18
75	0.08	0.25
76	0.46	0.38
77	0.74	0.15
78	0.51	0.44
79	0.06	0.34
80	0.4	0.41
81	0.38	0.15
82	-0.01	0.13
83	0.23	0.24
84	0.44	0.26
85	0.58	0.29
86	0	0.14
87	0.47	0.18
88	0.32	0.38
89	0.14	0.12
90	0.42	0.39
91	0.25	0.17
92	0.41	0.34
93	0.27	0.44
94	0.13	0.36
95	0.28	0.21
96	0.74	0.25
97	0.32	0.11
98	0.65	0.41
99	0.24	0.09
100	0.51	0.27
101	0.42	0.05
102	0.18	0.33
103	0.47	0.17
104	0.74	0.3
105	0.46	0.31
106	0.47	0.4
107	0.53	0.43
108	0.44	0.4
109	0.67	0.41
110	0.53	0.36
111	0.6	0.18
112	0.1	0.47
113	0.27	0.29
114	0.33	0.42
115	0.46	0.39
116	0.24	0.26
117	0.12	0.35
118	0.55	0.23
119	0.33	0.3
120	0.39	0.1
121	0.27	0.16
122	0.23	0.21
123	0.62	0.2
124	0.63	0.43
125	0.02	0.3
126	0.19	0.21
127	0.18	0.2
128	0.39	0.11
129	0.48	0.26
130	0.41	0.22
131	0.23	0.25
132	0.47	0.27
133	0.62	0.44
134	0.4	0.5
135	0.4	0.29
136	0.22	0.22
137	0.4	0.23
138	0.66	0.27
139	0.48	0.41
140	0.29	0.11
141	0.38	0.21
142	0.72	0.17
143	0.11	0.24
144	0.13	0.22
145	0.33	0.29
146	0.11	0.32
147	0.41	0.28
148	0.53	0.19
149	0.38	0.23
150	0.59	0.17
151	0.55	0.39
152	0.44	0.34
153	0.33	0.19
154	0.25	0.09
155	0.4	0.4
156	0.09	0.27
157	0.4	0.52
158	0.61	0.1
159	0.28	0.35
160	0.21	0.16
161	0.13	0.42
162	0.56	0.35
163	0.81	0.3
164	0.3	0.22
165	0.46	0.24
166	0.44	0.31
167	0.35	0.29
168	0.09	0.27
169	0.21	0.36
170	0.19	0.29
171	0.3	0.31
172	0.43	0.35
173	0.24	0.17
174	0.29	0.34
175	0.32	0.42
176	0.47	0.16
177	0.43	0.33
178	0.02	0.29
179	0.19	0.26
180	0.39	0.27
181	0.11	0.16
182	0.73	0.2
183	0.58	0.2
184	0.66	0.11
185	0.37	0.5
186	0.03	0.09
187	0.54	0.45
188	0.26	0.14
189	0.68	0.2
190	0.66	0.45
191	0.48	0.16
192	0.63	0.2
193	0.57	0.34
194	0.24	0.05
195	0.52	0.3
196	0.2	0.29
197	0.07	0.46
198	0.15	0.19
199	0.23	0.23
200	0.29	0.22
201	0.52	0.22
202	0.2	0.44
203	0.7	0.42
204	0.16	0.27
205	0.47	0.11
206	0.22	0.28
207	0.29	0.28
208	0.06	0.38
209	0.22	0.16
210	0.05	0.35
211	0.17	0.44
212	0.4	0.26
213	0.67	0.22
214	0.32	0.3
215	0.46	0.34
216	0.76	0.35
217	0.49	0.29
218	0.21	0.27
219	0.27	0.29
220	0.41	0.26
221	0.34	0.44
222	0.49	0.18
223	0.51	0.27
224	0.39	0.31
225	0.54	0.46
226	0.67	0.46
227	0.3	0.38
228	0.44	0.36
229	0.27	0.4
230	0.09	0.13
231	0.29	0.18
232	0.21	0.2
233	0.11	0.23
234	0.18	0.25
235	0.28	0.26
236	0.12	0.15
237	0.46	0.29
238	0.5	0.29
239	0.05	0.33
240	0.45	0.38
241	0.13	0.35
242	0.29	0.51
243	0.08	0.36
244	0.4	0.19
245	0.11	0.44
246	0.3	0.29
247	0.1	0.22
248	0.02	0.25
249	0.54	0.17
250	0.16	0.09
251	0.75	0.13
252	0.43	0.46
253	0.47	0.4
254	0.12	0.23
255	0.41	0.14
256	0.67	0.04
257	0.18	0.44
258	0.68	0.22
259	0.08	0.31
260	0.27	0.44
261	0.46	0.3
262	0.68	0.26
263	0.39	0.24
264	0.5	0.21
265	0.38	0.32
266	0.14	0.48
267	0.41	0.29
268	0.25	0.23
269	0.15	0.16
270	0.26	0.28
271	0.1	0.46
272	0.1	0.14
273	0.47	0.09
274	0.16	0.13
275	0.41	0.24
276	0.6	0.35
277	0.51	0.34
278	0.64	0.26
279	0.39	0.21
280	0.14	0.32
281	0.24	0.07
282	0.39	0.31
283	0.62	0.23
284	0.29	0.18
285	0.57	0.14
286	0.13	0.23
287	0.06	0.48
288	0.52	0.1
289	0.36	0.52
290	0.09	0.28
291	0.2	0.18
292	0.13	0.36
293	0.2	0.33
294	0.19	0.27
295	0.49	0.31
296	0.34	0.22
297	0.26	0.29
298	0.58	0.29
299	0.53	0.35
300	0.24	0.17
301	0.57	0.16
302	0.32	0.47
303	0.15	0.19
304	0.1	0.11
305	0.46	0.39
306	0.11	0.19
307	0.34	0.04
308	0.25	0.12
309	0.39	0.2
310	0.14	0.13
311	0.3	0.28
312	0.29	0.35
313	0.78	0.26
314	0	0.29
315	0.48	0.25
316	0.35	0.33
317	0.54	0.45
318	0.63	0.23
319	0.14	0.51
320	0.19	0.27
321	0.02	0.42
322	0.26	0.27
323	0.33	0.25
324	0.11	0.21
325	0.32	0.17
326	0.56	0.23
327	0.57	0.21
328	0.46	0.44
329	0.15	0.42
330	0.41	0.21
331	0.34	0.36
332	0.09	0.12
333	0.23	0.15
334	0.29	0.17
335	0.24	0.43
336	0.61	0.21
337	0.31	0.31
338	0.31	0.21
339	0.24	0.25
340	0.18	0.16
341	0.33	0.24
342	0.49	0.16
343	0.55	0.35
344	0.31	0.35
345	0.34	0.3
346	0.55	0.36
347	0.27	0.33
348	0.25	0.2
349	0.13	0.22
350	0.51	0.39
351	0.66	0.22
352	0.75	0.32
353	0.32	0.34
354	0.32	0.24
355	0.6	0.33
356	0.16	0.32
357	0.52	0.43
358	0.36	0.56
359	0.68	0.28
360	0.32	0.29
361	0.3	0.32
362	0.52	0.17
363	0.58	0.2
364	0.39	0.37
365	0.35	0.34
366	0.43	0.37
367	0.13	0.08
368	0.47	0.22
369	0.05	0.45
370	0.4	0.26
371	0.21	0.22
372	0.48	0.38
373	0.59	0.3
374	0.65	0.27
375	0.32	0.17
376	0.21	0.44
377	0.15	0.39
378	0.4	0.17
379	0.12	0.33
380	0.18	0.5
381	0.62	0.19
382	0.73	0.15
383	0.09	0.37
384	0.22	0.19
385	0.61	0.19
386	0.43	0.34
387	0.54	0.31
388	0.49	0.37
389	0.29	0.33
390	0.48	0.23
391	0.68	0.17
392	0.37	0.37
393	0.21	0.4
394	0.44	0.47
395	0.15	0.28
396	0.28	0.41
397	0.61	0.39
398	0.35	0.19
399	0.45	0.56
400	0.37	0.46
401	0.46	0.35
402	0.27	0.36
403	0.55	0.28
404	0.1	0.27
405	0.69	0.39
406	0.12	0.12
407	0.32	0.2
408	0.49	0.13
409	0.13	0.2
410	0.25	0.37
411	0.44	0.4
412	0.72	0.13
413	0.48	0.19
414	0.55	0.34
415	0.43	0.23
416	0.4	0.37
417	0.52	0.4
418	0.3	0.35
419	0.11	0.43
420	0.63	0.44
421	0.11	0.1
422	0.12	0.17
423	0.33	0.17
424	0.08	0.13
425	0.44	0.46
426	0.14	0.24
427	0.37	0.26
428	0.4	0.38
429	0.11	0.19
430	0.18	0.14
431	0.45	0.28
432	0.57	0.27
433	0.33	0.5
434	0.27	0.36
435	0.68	0.5
436	0.5	0.4
437	0.74	0.37
438	0.5	0.47
439	0.06	0.28
440	0.21	0.37
441	0.18	0.21
442	0.37	0.26
443	0.18	0.22
444	0.05	0.25
445	0.49	0.25
446	0.48	0.21
447	0.12	0.41
448	0.61	0.33
449	0.6	0.18
450	0.16	0.25
451	0.38	0.26
452	0.43	0.37
453	0.14	0.24
454	0.71	0.09
455	0.61	0.34
456	0.13	0.18
457	0.42	0.07
458	0.5	0.3
459	0.31	0.26
460	0.25	0.4
461	0.56	0.36
462	0.29	0.23
463	0.61	0.29
464	0.03	0.45
465	0.52	0.13
466	0.66	0.13
467	0.63	0.39
468	0.26	0.31
469	0.15	0.38
470	0.25	0.29
471	0.22	0.33
472	0.66	0.36
473	0.36	0.34
474	0.43	0.33
475	0.26	0.26
476	0.61	0.24
477	0.04	0.33
478	0.13	0.24
479	0.29	0.45
480	0.36	0.27
481	0.13	0.21
482	0.53	0.33
483	0.29	0.45
484	0.26	0.35
485	0.4	0.17
486	0.28	0.33
487	0.66	0.26
488	0.2	0.2
489	0.09	0.45
490	0.31	0.36
491	0.51	0.27
492	0.3	0.24
493	0.07	0.31
494	0.24	0.1
495	0.19	0.2
496	0.23	0.48
497	0.13	0.51
498	0.27	0.3
499	0.54	0.17
500	0.25	0.22
501	0.21	0.48
502	0.57	0.18
503	0.57	0.23
504	0.39	0.24
505	0.33	0.38
506	0.15	0.35
507	0.55	0.42
508	0.11	0.22
509	0.28	0.43
510	0.26	0.32
511	0.24	0.23
512	0.07	0.29
513	0.58	0.17
514	0.48	0.3
515	0.13	0.35
516	0.48	0.38
517	0.2	0.38
518	0.19	0.17
519	0.47	0.2
520	0.05	0.16
521	0.14	0.45
522	0.41	0.23
523	0.56	0.16
524	0.44	0.29
525	0.37	0.45
526	0.37	0.28
527	0.28	0.24
528	0.3	0.49
529	0.15	0.28
530	0.42	0.19
531	0.61	0.31
532	0.3	0.35
533	0.35	0.22
534	0.68	0.27
535	0.38	0.19
536	0.21	0.42
537	0.15	0.2
538	0.23	0.33
539	0.33	0.32
540	0.15	0.25
541	0.49	0.28
542	0.39	0.35
543	0.82	0.41
544	0.01	0.25
545	0.79	0.07
546	0.23	0.22
547	0.25	0.16
548	0.59	0.3
549	0.53	0.2
550	0.5	0.45
551	0.09	0.36
552	0.57	0.36
553	0.16	0.13
554	0.17	0.26
555	0.47	0.22
556	0.57	0.07
557	0.6	0.52
558	0.08	0.38
559	0.11	0.39
560	0.67	0.27
561	0.64	0.31
562	0.13	0.32
563	0.11	0.17
564	0.5	0.27
565	0.51	0.4
566	0.68	0.29
567	0.42	0.12
568	0.21	0.32
569	0.46	0.5
570	0.41	0.24
571	0.69	0.3
572	0.39	0.25
573	0.53	0.19
574	-0.02	0.29
575	0.16	0.21
576	0.21	0.19
577	0.21	0.37
578	0.18	0.38
579	0.73	0.23
580	0.25	0.22
581	0.35	0.27
582	0.35	0.41
583	0.38	0.49
584	0.1	0.32
585	0.21	0.35
586	0.6	0.3
587	0.35	0.14
588	0.33	0.14
589	0.43	0.25
590	0.59	0.32
591	0.67	0.31
592	0.12	0.15
593	0.39	0.23
594	0.15	0.19
595	0.08	0.17
596	0.08	0.2
597	0.53	0.24
598	0.26	0.14
599	0.28	0.46
600	0.25	0.33
601	0.42	0.29
602	0.21	0.17
603	0.22	0.28
604	0.61	0.1
605	0.45	0.26
606	0.23	0.5
607	0.26	0.39
608	0.24	0.54
609	0.57	0.13
610	0.68	0.36
611	0.6	0.39
612	0.66	0.44
613	0.31	0.34
614	0.22	0.22
615	0.17	0.28
616	0.48	0.18
617	0.21	0.39
618	0.78	0.21
619	0.56	0.08
620	0.23	0.42
621	0.4	0.33
622	0.27	0.26
623	0.05	0.08
624	0.44	0.24
625	0.66	0.2
626	0.33	0.45
627	0.45	0.36
628	0.15	0.35
629	0.46	0.17
630	0.1	0.35
631	0.09	0.22
632	0.71	0.19
633	0.19	0.51
634	0.53	0.41
635	0.35	0.3
636	0.07	0.46
637	0.06	0.22
638	0.08	0.18
639	0.06	0.21
640	0.13	0.15
641	0.15	0.39
642	0.16	0.28
643	0.22	0.27
644	0.27	0.44
645	0.44	0.18
646	0.77	0.15
647	0.76	0.46
648	0.28	0.38
649	0.44	0.17
650	0.32	0.25
651	0.53	0.25
652	0.22	0.29
653	0.48	0.31
654	0.17	0.24
655	0.46	0.48
656	0.23	0.28
657	0.41	0.19
658	0.02	0.18
659	0.77	0.26
660	0.53	0.39
661	0.59	0.37
662	0.33	0.19
663	0.25	0.24
664	0.15	0.22
665	0.39	0.44
666	0.7	0.32
667	0.34	0.2
668	0.09	0.19
669	0.13	0.23
670	0.4	0.24
671	0.34	0.21
672	0.19	0.4
673	0.52	0.29
674	0.41	0.24
675	0.32	0.34
676	0.44	0.15
677	0	0.38
678	0.09	0.26
679	0.6	0.49
680	0.43	0.39
681	0.42	0.49
682	0.57	0.4
683	0.42	0.28
684	0.18	0.24
685	0.22	0.44
686	0.24	0.12
687	0.16	0.25
688	0.2	0.28
689	0.45	0.19
690	0.4	0.3
691	0.78	0.09
692	0.15	0.21
693	0.02	0.29
694	0.33	0.21
695	0.39	0.26
696	0.16	0.22
697	0.49	0.18
698	0.48	0.4
699	0.19	0.29
700	0.39	0.23
701	0.22	0.13
702	0.42	0.45
703	0.67	0.38
704	0.52	0.32
705	0.54	0.34
706	0.04	0.4
707	0.37	0.37
708	0.1	0.19
709	0.18	0.16
710	0.44	0.3
711	0.24	0.22
712	0.54	0.1
713	0.1	0.35
714	0.38	0.22
715	0.49	0.4
716	0.16	0.41
717	0.17	0.37
718	0.4	0.17
719	0.52	0.15
720	0.19	0.25
721	0.1	0.35
722	0.5	0.18
723	0.31	0.2
724	0.41	0.13
725	0.09	0.12
726	0.36	0.29
727	0.44	0.42
728	0.42	0.54
729	0.31	0.2
730	0.37	0.32
731	0.13	0.33
732	0.76	0.17
733	0.68	0.22
734	0.21	0.23
735	0.11	0.39
736	0.69	0.41
737	0.22	0.29
738	0.66	0.19
739	0.32	0.28
740	-0.01	0.45
741	0.26	0.21
742	0.34	0.47
743	0.13	0.36
744	0.45	0.38
745	0.61	0.19
746	0.24	0.3
747	0.41	0.26
748	0.3	0.22
749	0.1	0.24
750	0.43	0.27
751	0.59	0.3
752	0.12	0.32
753	0.14	0.2
754	0.24	0.49
755	0.55	0.24
756	0.24	0.35
757	0.16	0.4
758	0.19	0.39
759	0.28	0.27
760	0.27	0.45
761	0.24	0.15
762	0.21	0.13
763	0.45	0.21
764	0.3	0.51
765	0.16	0.42
766	0.52	0.27
767	0.33	0.26
768	0.57	0.37
769	0.11	0.45
770	0.25	0.38
771	0.46	0.12
772	0.01	0.43
773	0.19	0.33
774	0.33	0.47
775	0.14	0.36
776	0.56	0.12
777	0.42	0.12
778	0.26	0.45
779	0.55	0.28
780	0.13	0.25
781	0.32	0.49
782	0.28	0.47
783	0.38	0.32
784	0.29	0.28
785	0.31	0.35
786	0.15	0.09
787	0.23	0.08
788	0.5	0.33
789	0.19	0.39
790	0.07	0.19
791	0.82	0.12
792	0.48	0.31
793	0.28	0.46
794	0.18	0.36
795	0.2	0.15
796	0.36	0.25
797	0.82	0.34
798	0.54	0.37
799	0.67	0.27
800	0.1	0.19
801	0.14	0.32
802	0.17	0.47
803	0.1	0.11
804	0.58	0.41
805	0.45	0.14
806	0.52	0.24
807	0.47	0.15
808	0.24	0.32
809	0.42	0.42
810	0.72	0.26
811	0.14	0.12
812	0.13	0.19
813	0.62	0.46
814	0.57	0.24
815	0.25	0.29
816	0.76	0.46
817	0.3	0.46
818	0.16	0.23
819	0.46	0.36
820	0.11	0.28
821	0.19	0.26
822	0.41	0.26
823	0.27	0.22
824	0.23	0.39
825	0.53	0.36
826	0.11	0.46
827	0.72	0.49
828	0.32	0.12
829	0.29	0.21
830	0.61	0.09
831	0.05	0.32
832	0.37	0.25
833	0.28	0.37
834	0.55	0.34
835	0.14	0.24
836	0.48	0.32
837	0.55	0.18
838	0.22	0.18
839	0.61	0.52
840	0.3	0.5
841	0.26	0.26
842	0.11	0.34
843	0.26	0.07
844	0.21	0.15
845	0.11	0.37
846	0.09	0.27
847	0.52	0.35
848	0.16	0.4
849	0.38	0.27
850	0.34	0.34
851	0.25	0.12
852	0.05	0.33
853	0.29	0.25
854	0.53	0.17
855	0.56	0.22
856	0.59	0.22
857	0.21	0.48
858	0.32	0.46
859	0.32	0.42
860	0.56	0.34
861	0.46	0.39
862	0.18	0.18
863	0.39	0.3
864	0.13	0.16
865	0.34	0.26
866	0.15	0.12
867	0.59	0.44
868	0.59	0.32
869	0.27	0.13
870	0.23	0.21
871	0.4	0.32
872	0.08	0.37
873	0.14	0.2
874	0.33	0.43
875	0.22	0.26
876	0.37	0.44
877	0.45	0.31
878	0.42	0.18
879	0.54	0.34
880	0.2	0.37
881	0.27	0.25
882	0.22	0.38
883	0.15	0.47
884	0.21	0.51
885	0.67	0.09
886	0.29	0.33
887	0.22	0.32
888	0.35	0.48
889	0.5	0.24
890	0.09	0.2
891	0.16	0.4
892	0.49	0.39
893	0.39	0.09
894	0.15	0.29
895	0.5	0.23
896	0.17	0.39
897	0.07	0.13
898	0.28	0.27
899	0.02	0.31
900	0.1	0.35
901	0.11	0.14
902	0.39	0.34
903	0.46	0.38
904	0.26	0.25
905	0.1	0.25
906	0.41	0.38
907	0.18	0.35
908	0.13	0.56
909	0.33	0.46
910	0.57	0.51
911	0.61	0.15
912	0.2	0.24
913	0.17	0.11
914	0.18	0.44
915	0.14	0.4
916	0.45	0.18
917	0.38	0.27
918	0.53	0.29
919	0.29	0.4
920	0.21	0.27
921	0.49	0.24
922	0.68	0.28
923	0.31	0.2
924	0.27	0.36
925	0.23	0.36
926	0.15	0.18
927	0.46	0.37
928	0.34	0.43
929	0.1	0.39
930	0.72	0.38
931	0.41	0.22
932	0.07	0.26
933	0.22	0.33
934	0.4	0.28
935	0.16	0.44
936	0.59	0.42
937	0.27	0.27
938	0.33	0.38
939	0.38	0.15
940	0.6	0.23
941	0.45	0.39
942	0.28	0.32
943	0.15	0.18
944	0.23	0.24
945	0.62	0.23
946	0.48	0.12
947	0.57	0.35
948	0.48	0.28
949	0.62	0.54
950	0.19	0.35
951	0.54	0.15
952	0.76	0.13
953	0.59	0.43
954	0.34	0.36
955	0.34	0.51
956	0.48	0.27
957	0.42	0.41
958	0.08	0.2
959	0.02	0.47
960	0.53	0.43
961	0.25	0.37
962	0.33	0.41
963	0.24	0.47
964	0.32	0.17
965	0.72	0.2
966	0.12	0.36
967	0.41	0.17
968	0.13	0.17
969	0.4	0.57
970	0.02	0.23
971	0.08	0.11
972	0.39	0.41
973	0.53	0.15
974	0.44	0.24
975	0.29	0.34
976	0.51	0.23
977	0.13	0.18
978	0.46	0.22
979	0.36	0.19
980	0.5	0.54
981	0.54	0.27
982	0.7	0.19
983	0.41	0.34
984	0.12	0.19
985	0.51	0.17
986	0.71	0.33
987	0.56	0.09
988	0.19	0.38
989	0.16	0.34
990	0.42	0.3
991	0.12	0.35
992	0.21	0.31
993	0.59	0.24
994	0.47	0.2
995	0.43	0.22
996	0.4	0.29
997	0.28	0.47
998	0.18	0.28
999	0.58	0.44
1000	0.15	0.29
