# Supplementary material for: Modular gateway-ness connectivity and structural core organization in maritime network science
Source: Nat Commun. 2020 Jun 5;11:2849. doi: 10.1038/s41467-020-16619-5 (PMC7275034; doi:10.1038/s41467-020-16619-5)
Supplement: Supplementary file 4 — Source data [file 41467_2020_16619_MOESM4_ESM.zip › Structural-core-master/Source Data/Source Data-Supplementary Fig. 10.xlsx]

## Sheet: Module 1
Port	Sub-community number	Role	Outside-submodule degree, B	Inside-submodule degree, Z	Modular participation coefficient, P
Cartagena (Col)	3	✚	3.2637	1.7065	0.7149
Port Everglades	5	●	3.5106	1.3271	0.7208
Kingston (Jamaica)	5	●	2.9931	1.4756	0.7235
Manzanillo (Pan)	3	●	2.6238	1.4716	0.704
Houston	3	●	2.2582	1.8239	0.6738
Santos	4	●	1.8647	1.516	0.5804
Caucedo	3	●	1.6184	1.589	0.6529
Rio Grande (Brazil)	4	●	1.6139	1.516	0.56
Freeport (Bah)	2	▲	3.51	0.4709	0.6757
Miami	2	▲	3.2739	0.9511	0.6538
Altamira	4	▲	2.7426	0.4129	0.6815
Veracruz	4	▲	2.4918	0.4129	0.6966
Port of Spain	2	▲	2.4475	1.0472	0.6283
San Andres	1	▲	1.5	--	0.6939
Jacksonville	5	▲	1.3757	0.4366	0.7259
Buenos Aires	4	▲	1.1122	1.516	0.5366
NewYork-NewJersey	3	▲	0.9786	1.589	0.6087
Montevideo	4	▲	0.6106	1.7611	0.4536
Point Lisas	5	▲	0.47	1.7724	0.5592
La Guaira	5	▲	0.2112	1.624	0.5617
Manaus	4	▲	-0.1419	1.6386	0.3223

## Sheet: Module 2
Port	Sub-community number	Role	Outside-submodule degree, B	Inside-submodule degree, Z	Modular participation coefficient, P
Leixoes	1	✚	3.3221	2.3005	0.7027
Lisbon	1	●	2.7689	2.4509	0.6896
Algeciras	1	●	2.437	1.8494	0.671
Pointe Noire	3	●	1.9867	1.5322	0.641
Durban	2	●	1.5926	0.6346	0.727
Cape Town	2	●	1.5926	0.2207	0.7426
Abidjan	4	▲	2.3648	1.3845	0.6446
Tangier	4	▲	2.0816	0.7599	0.6579
Le Havre	4	▲	1.7983	0.7599	0.6903
Luanda	3	▲	1.7587	1.3088	0.6808
Rouen	3	▲	1.5308	0.6384	0.6391
Walvis Bay	2	▲	1.4731	0.2207	0.72
Las Palmas	1	▲	1.4413	3.0525	0.5514
Lagos (Nigeria)	4	▲	1.3735	1.6968	0.6077
Vigo	2	▲	1.2342	2.2901	0.6862
Dakar	4	▲	1.2319	1.6968	0.564
Port Elizabeth	2	▲	0.637	0.2207	0.7346
Santa Cruz de Tenerife	1	▲	-0.3289	1.5486	0.1723

## Sheet: Module 3
Port	Sub-community number	Role	Outside-submodule degree, B	Inside-submodule degree, Z	Modular participation coefficient, P
Manila	5	✚	4.0725	1.7819	0.7194
Busan	2	✚	4.0322	2.0192	0.7437
Shanghai	1	✚	3.4992	2.3431	0.7178
Yokohama	2	✚	3.4184	1.8366	0.7589
Nagoya	4	✚	3.1876	1.6878	0.7497
Kobe	4	✚	3.0794	2.0542	0.736
Ningbo-Zhoushan	1	✚	2.693	1.8686	0.7149
Hong Kong	1	✚	2.3706	2.5804	0.7106
Osaka	3	●	3.7577	1.2865	0.7246
Tianjin	1	●	2.1018	1.9476	0.6593
Kaohsiung	1	●	2.1018	1.3149	0.7451
Qingdao	1	●	2.0481	1.8686	0.6847
Dalian	1	●	1.9944	1.5522	0.6653
Shenzhen	1	●	1.5644	1.4731	0.7092
Tokyo	3	▲	2.7546	1.2075	0.6697
Kwangyang	3	▲	2.3964	1.3655	0.6496
Ulsan	3	▲	2.0382	1.1285	0.6428
Hakata	3	▲	1.7516	1.2075	0.6222
Moji	3	▲	1.7516	0.9705	0.6249
Shimizu	3	▲	1.5366	0.7335	0.6478
Davao	5	▲	1.4523	2.3911	0.5651
Naha	5	▲	1.3332	0.1572	0.7111
Xiamen	1	▲	1.1882	0.9194	0.7153
Guangzhou	1	▲	0.597	2.1058	0.549
Vostochny	4	▲	0.5169	0.4056	0.746
Hiroshima	3	▲	0.3902	1.6815	0.4604
Hitachinaka	2	▲	0.3855	-0.3544	0.7076
General Santos	5	▲	0.3804	2.3911	0.4531
Vladivostok	4	▲	0.3003	0.7719	0.7261
Los Angeles	2	▲	0.2772	1.8366	0.6728
Subic Bay	1	▲	0.0596	-0.5042	0.716
Niigata	3	▲	0.032	1.6815	0.3921
Weihai	1	▲	-0.2628	-0.8997	0.7111
Senboku	4	▲	-0.4215	-1.4261	0.72
Ko Si Chang	1	▲	-0.5315	-1.216	0.7222

## Sheet: Module 4
Port	Sub-community number	Role	Outside-submodule degree, B	Inside-submodule degree, Z	Modular participation coefficient, P
Hull	4	✚	4.4265	2.1114	0.7326
Rotterdam	3	✚	3.9624	3.0136	0.7202
Hamburg	1	●	4.0849	2.0606	0.6653
Bergen	2	●	3.0283	2.1199	0.5947
Antwerp	1	●	2.7891	2.7221	0.5958
Immingham	3	●	1.8375	0.9621	0.7213
Aalesund	2	●	1.8004	1.8448	0.5086
Stavanger	2	▲	3.3791	0.7444	0.6512
Bremerhaven	1	▲	3.0881	1.4937	0.6555
London	1	▲	1.5929	0.3598	0.6499
Ghent	4	▲	0.9622	0.1919	0.704
Larvik	3	▲	0.6722	1.5933	0.6382
Moss	3	▲	0.6722	1.5933	0.6382
Moerdijk	3	▲	0.4666	-0.1425	0.7158
Haugesund	2	▲	0.3972	2.1199	0.3511
Goole	4	▲	0.3067	2.3033	0.4756
Rauma	1	▲	-0.0019	1.5882	0.2846
Rochester	4	▲	-0.3487	1.7275	0.1939
Kotka	1	▲	-0.4006	1.5882	0.1482

## Sheet: Module 6
Port	Sub-community number	Role	Outside-submodule degree, B	Inside-submodule degree, Z	Modular participation coefficient, P
Singapore	5	✚	4.0991	2.3722	0.7552
Port Kelang	5	✚	2.1049	1.6645	0.7326
Jakarta	4	●	6.0161	1.8191	0.6919
Honiara	1	●	2.9026	1.5272	0.6853
Brisbane	2	●	2.2586	1.7711	0.6383
Auckland	2	●	2.2586	1.6279	0.6314
Lae	3	●	2.1831	1.3624	0.7042
Suva	1	●	1.7926	2.4279	0.5609
Tauranga	2	▲	2.2586	1.3417	0.6446
Noumea	2	▲	1.6792	0.483	0.6505
Port Vila	1	▲	1.634	0.6266	0.5327
Darwin	3	▲	1.5594	0.2975	0.6805
Tanjung Pelepas	5	▲	1.4402	1.6645	0.6637
Surabaya	4	▲	0.6803	2.6845	0.236
Belawan	4	▲	0.336	1.6955	0.2073
Samarinda	4	▲	0.336	1.5718	0.2128
Apia	1	▲	0.2068	1.5272	0.375
Sri Racha	2	▲	-0.0588	-1.0913	0.7107
Noro	3	▲	-0.3119	-1.566	0.7755

## Sheet: Module 7
Port	Sub-community number	Role	Outside-submodule degree, B	Inside-submodule degree, Z	Modular participation coefficient, P
Jebel Ali	4	●	3.4621	3.1073	0.5997
Marsaxlokk	3	●	2.5758	2.1769	0.546
Jeddah	4	●	2.4168	1.8437	0.5619
Port Said	3	●	2.2428	1.5055	0.5413
Istanbul	3	●	2.0208	2.0277	0.5174
Izmir	3	●	2.0208	2.0277	0.5174
Mundra	4	●	1.7199	1.8437	0.5383
Misurata	1	●	1.6941	1.5483	0.5856
Piraeus	3	●	1.6878	2.2515	0.4817
Genoa	1	▲	3.934	0.0071	0.6528
Port Louis	2	▲	2.7809	1.3184	0.625
Valencia	3	▲	2.6868	0.9086	0.6384
Mumbai	4	▲	2.5329	1.2119	0.5823
Barcelona	3	▲	2.4648	0.6848	0.6371
Reunion	2	▲	2.331	1.3184	0.6044
Castellon	1	▲	2.1014	0.0071	0.5941
Colombo	4	▲	2.0683	0.7907	0.5945
Marseille	1	▲	1.8977	0.1356	0.6651
Karachi	4	▲	1.836	1.1066	0.6166
Salerno	3	▲	1.7988	1.0578	0.5695
Salalah	4	▲	1.7199	1.1066	0.5756
Mersin	3	▲	1.6878	1.1324	0.5517
La Spezia	3	▲	1.6878	0.1625	0.6468
Gioia Tauro	3	▲	1.0218	1.5801	0.4566
Longoni	2	▲	0.7566	1.8018	0.4032
Alexandria	3	▲	0.6888	1.7293	0.3848
Algiers	1	▲	0.4723	1.8052	0.42
Gemlik	3	▲	0.2448	1.5055	0.3047
