# Supplementary material for: Modular gateway-ness connectivity and structural core organization in maritime network science
Source: Nat Commun. 2020 Jun 5;11:2849. doi: 10.1038/s41467-020-16619-5 (PMC7275034; doi:10.1038/s41467-020-16619-5)
Supplement: Supplementary file 4 — Source data [file 41467_2020_16619_MOESM4_ESM.zip › Structural-core-master/Source Data/Source Data-Supplementary Fig. 14.xlsx]

## Sheet: Supplementary Fig. 14
1000 random networks	Module 1	Module 2	Module 3	Module 4	Module 6	Module 7
#1	0.2418	0.3636	0.5842	0.4	0.2121	0.4643
#2	0.2418	0.4	0.6105	0.5111	0.197	0.3571
#3	0.2857	0.3273	0.5368	0.4667	0.1667	0.5
#4	0.2418	0.2909	0.6211	0.5556	0.197	0.5714
#5	0.2747	0.2909	0.5316	0.4889	0.2424	0.4643
#6	0.2857	0.2545	0.6579	0.4889	0.2273	0.4643
#7	0.3187	0.3455	0.5895	0.3778	0.1667	0.6429
#8	0.2088	0.2909	0.5842	0.3778	0.2727	0.3929
#9	0.2527	0.2182	0.5895	0.4889	0.2727	0.5
#10	0.1868	0.2545	0.5684	0.4222	0.2273	0.5714
#11	0.2857	0.3091	0.5947	0.4667	0.197	0.2857
#12	0.2967	0.3636	0.6053	0.3333	0.1818	0.4286
#13	0.2418	0.2364	0.6474	0.5333	0.1667	0.3214
#14	0.2198	0.3091	0.5947	0.3333	0.2121	0.5
#15	0.2418	0.3636	0.5579	0.3778	0.2424	0.3214
#16	0.2308	0.3636	0.5632	0.3778	0.197	0.3571
#17	0.2747	0.4182	0.6053	0.5333	0.1818	0.3214
#18	0.2088	0.2182	0.5895	0.4222	0.2273	0.4286
#19	0.2747	0.2727	0.5368	0.5111	0.197	0.4286
#20	0.3626	0.3636	0.6158	0.5111	0.1515	0.2857
#21	0.2088	0.3091	0.6368	0.4889	0.3333	0.5357
#22	0.2527	0.2182	0.5947	0.4222	0.2576	0.4643
#23	0.2637	0.3091	0.5947	0.4222	0.2727	0.4286
#24	0.2747	0.2727	0.6158	0.6	0.2121	0.6071
#25	0.2418	0.2364	0.5632	0.4	0.3182	0.4286
#26	0.2308	0.3636	0.6579	0.4444	0.197	0.3571
#27	0.2747	0.2909	0.6316	0.4444	0.197	0.5
#28	0.2857	0.2909	0.6263	0.4889	0.3182	0.5714
#29	0.1648	0.3273	0.6158	0.4	0.1818	0.2857
#30	0.1978	0.3636	0.5684	0.4444	0.2121	0.5
#31	0.2637	0.2909	0.5526	0.4444	0.2576	0.3571
#32	0.2308	0.2727	0.5737	0.3556	0.1818	0.5
#33	0.2637	0.4364	0.5737	0.3556	0.2727	0.3929
#34	0.2527	0.3818	0.6632	0.4667	0.2424	0.5357
#35	0.2527	0.4364	0.6526	0.5333	0.1818	0.5
#36	0.2418	0.3455	0.6474	0.3778	0.1818	0.3929
#37	0.1648	0.3818	0.6105	0.4889	0.197	0.5357
#38	0.2857	0.2364	0.6263	0.4444	0.2121	0.3929
#39	0.2418	0.2727	0.6526	0.4889	0.2273	0.3214
#40	0.2198	0.2182	0.6737	0.3111	0.1667	0.5
#41	0.2637	0.2545	0.5579	0.4444	0.1515	0.3571
#42	0.2418	0.3091	0.6211	0.4889	0.2121	0.4643
#43	0.3626	0.3273	0.5579	0.3778	0.2727	0.2143
#44	0.3187	0.2909	0.5842	0.4444	0.2273	0.3929
#45	0.3077	0.2545	0.6158	0.4222	0.1364	0.4286
#46	0.2747	0.2364	0.6211	0.4889	0.1515	0.4643
#47	0.2527	0.2909	0.6526	0.4667	0.2879	0.3929
#48	0.3407	0.2909	0.5474	0.5333	0.1818	0.3571
#49	0.1978	0.3455	0.6053	0.4444	0.1667	0.3929
#50	0.2637	0.4	0.5895	0.4667	0.2273	0.5
#51	0.2198	0.3273	0.5737	0.5111	0.197	0.3571
#52	0.3077	0.2	0.6368	0.5556	0.2727	0.6429
#53	0.2967	0.3273	0.7	0.4889	0.2424	0.3571
#54	0.2857	0.2	0.6316	0.4222	0.2576	0.3929
#55	0.2857	0.4364	0.6316	0.4	0.2273	0.4286
#56	0.2747	0.3091	0.5842	0.3556	0.303	0.4286
#57	0.2198	0.3455	0.6	0.3778	0.1515	0.2143
#58	0.2088	0.3455	0.5789	0.4	0.1667	0.5357
#59	0.2308	0.2364	0.6895	0.4889	0.197	0.4286
#60	0.3077	0.2909	0.5842	0.3778	0.2727	0.3929
#61	0.2637	0.2364	0.5947	0.4222	0.2576	0.3571
#62	0.2198	0.2727	0.5526	0.4222	0.2576	0.4286
#63	0.2088	0.2909	0.5737	0.3778	0.1818	0.5
#64	0.2747	0.2727	0.6158	0.5333	0.2273	0.3571
#65	0.2747	0.3818	0.5842	0.3556	0.197	0.4643
#66	0.2418	0.3273	0.6158	0.5333	0.1818	0.5714
#67	0.2418	0.2909	0.6211	0.4	0.1818	0.6429
#68	0.2308	0.3091	0.6105	0.4	0.2273	0.3929
#69	0.3626	0.3455	0.5632	0.4444	0.197	0.5357
#70	0.2747	0.3455	0.5368	0.4	0.2727	0.2857
#71	0.2637	0.2727	0.6	0.4667	0.2879	0.3214
#72	0.2747	0.3455	0.6263	0.4444	0.2121	0.4643
#73	0.2308	0.3091	0.6421	0.5111	0.2273	0.3929
#74	0.2308	0.4182	0.6	0.4	0.2424	0.2857
#75	0.2198	0.3273	0.6211	0.5556	0.1515	0.3571
#76	0.2198	0.2727	0.6316	0.5556	0.2273	0.4286
#77	0.2857	0.3091	0.6684	0.4444	0.2273	0.5
#78	0.1758	0.3455	0.6211	0.4889	0.1364	0.25
#79	0.2747	0.3273	0.5737	0.4	0.2121	0.25
#80	0.3077	0.2909	0.5947	0.3333	0.1212	0.5
#81	0.2857	0.3091	0.6158	0.5778	0.2424	0.5714
#82	0.2857	0.2545	0.6	0.3778	0.197	0.5714
#83	0.1758	0.2	0.5947	0.5333	0.2879	0.4643
#84	0.2418	0.2727	0.5579	0.3778	0.2273	0.3929
#85	0.2308	0.3091	0.5895	0.5333	0.2424	0.5
#86	0.2418	0.3455	0.6158	0.3778	0.2121	0.6071
#87	0.3846	0.2	0.6053	0.5556	0.2424	0.6071
#88	0.3516	0.3636	0.6053	0.4444	0.2727	0.5357
#89	0.2527	0.4182	0.5579	0.5333	0.2273	0.4286
#90	0.2418	0.2909	0.5684	0.4444	0.2424	0.4643
#91	0.2857	0.3091	0.5316	0.3111	0.2576	0.3214
#92	0.3187	0.3273	0.5737	0.4222	0.2424	0.4286
#93	0.2967	0.3091	0.5526	0.4222	0.2273	0.2857
#94	0.2088	0.3273	0.6105	0.4222	0.197	0.4286
#95	0.3407	0.2182	0.6316	0.4667	0.197	0.3929
#96	0.2088	0.4	0.5789	0.4667	0.2273	0.4643
#97	0.2747	0.4	0.5737	0.4444	0.1515	0.4286
#98	0.2088	0.3091	0.6158	0.4667	0.2424	0.3571
#99	0.2418	0.2909	0.5789	0.5111	0.2424	0.3571
#100	0.2198	0.4	0.5579	0.4	0.303	0.3929
#101	0.2088	0.3273	0.6053	0.2667	0.2424	0.3571
#102	0.2857	0.3091	0.5737	0.4222	0.1818	0.5
#103	0.2308	0.3818	0.6105	0.3333	0.2121	0.5
#104	0.2637	0.2545	0.5526	0.4444	0.2273	0.4286
#105	0.2418	0.3636	0.6526	0.4	0.2121	0.4286
#106	0.2418	0.3636	0.6158	0.4	0.1818	0.3571
#107	0.2088	0.3455	0.6105	0.4444	0.1667	0.3571
#108	0.2637	0.2	0.6105	0.4667	0.2121	0.5
#109	0.2198	0.2727	0.6105	0.4444	0.197	0.5714
#110	0.2418	0.3273	0.6053	0.3778	0.2424	0.4286
#111	0.1648	0.3455	0.5789	0.3111	0.2576	0.4286
#112	0.2418	0.4364	0.5895	0.4889	0.1818	0.4286
#113	0.2967	0.2	0.6158	0.5111	0.1364	0.3571
#114	0.1648	0.3273	0.5895	0.4889	0.1818	0.4643
#115	0.2747	0.2364	0.6368	0.4889	0.303	0.4643
#116	0.1648	0.4182	0.5737	0.4	0.2121	0.4643
#117	0.2418	0.3455	0.5895	0.4	0.1212	0.4286
#118	0.2527	0.3455	0.5947	0.4222	0.1515	0.5357
#119	0.2527	0.2545	0.5842	0.4889	0.1667	0.4643
#120	0.2198	0.2364	0.6	0.5111	0.197	0.3929
#121	0.3077	0.3091	0.6053	0.4444	0.2576	0.5714
#122	0.2857	0.3091	0.6053	0.4	0.2424	0.5
#123	0.2857	0.2727	0.6	0.4444	0.2576	0.4286
#124	0.1978	0.4545	0.5737	0.3333	0.1667	0.3571
#125	0.1758	0.5273	0.6474	0.4667	0.2727	0.3571
#126	0.3516	0.4727	0.5526	0.5111	0.2879	0.4643
#127	0.2857	0.2364	0.6	0.3556	0.2424	0.6429
#128	0.2857	0.3818	0.6211	0.4222	0.2424	0.5
#129	0.1868	0.3273	0.5947	0.4	0.197	0.6071
#130	0.2857	0.2545	0.5632	0.4222	0.3636	0.3214
#131	0.2418	0.3455	0.6526	0.5556	0.1515	0.5714
#132	0.2308	0.2909	0.6368	0.5111	0.2424	0.3571
#133	0.2857	0.3091	0.6211	0.4889	0.1667	0.5357
#134	0.2967	0.2909	0.5789	0.4444	0.197	0.3929
#135	0.2088	0.3273	0.5895	0.5111	0.1667	0.4286
#136	0.2967	0.3273	0.5842	0.4222	0.2879	0.4643
#137	0.3077	0.3273	0.5474	0.4	0.2424	0.5357
#138	0.2857	0.4727	0.6158	0.5111	0.2727	0.3571
#139	0.2088	0.3091	0.5947	0.4667	0.303	0.3571
#140	0.2527	0.2727	0.6105	0.4222	0.2424	0.5
#141	0.1978	0.4364	0.6474	0.4444	0.2424	0.4286
#142	0.2308	0.3455	0.5842	0.3778	0.197	0.3929
#143	0.2418	0.3455	0.6053	0.5111	0.2121	0.5357
#144	0.1538	0.3091	0.5737	0.5333	0.2121	0.5
#145	0.2308	0.2727	0.6105	0.3556	0.2727	0.5
#146	0.1978	0.3273	0.6368	0.4	0.2121	0.6071
#147	0.2747	0.2364	0.6	0.4	0.197	0.5357
#148	0.2527	0.3091	0.5474	0.4	0.1818	0.4643
#149	0.2857	0.3455	0.5947	0.4	0.1818	0.3571
#150	0.2308	0.3091	0.6684	0.4444	0.2121	0.3929
#151	0.2308	0.3818	0.5737	0.4667	0.1364	0.3571
#152	0.2747	0.2727	0.6211	0.4222	0.2879	0.4286
#153	0.3077	0.3273	0.6158	0.3778	0.197	0.5357
#154	0.1538	0.2364	0.6053	0.4222	0.1818	0.3214
#155	0.2308	0.1818	0.5842	0.4222	0.1667	0.5714
#156	0.1978	0.2545	0.6211	0.5778	0.197	0.5714
#157	0.2857	0.3273	0.5895	0.4	0.2576	0.3929
#158	0.1978	0.3455	0.6053	0.4444	0.3182	0.3929
#159	0.2747	0.2545	0.6105	0.4444	0.1667	0.2857
#160	0.3077	0.3273	0.6	0.4	0.197	0.4643
#161	0.2308	0.3636	0.6053	0.4222	0.2424	0.6071
#162	0.3187	0.4	0.6158	0.4222	0.2424	0.4286
#163	0.2637	0.3091	0.6211	0.4667	0.197	0.3929
#164	0.2857	0.2727	0.5105	0.4222	0.2273	0.4286
#165	0.3077	0.2727	0.5947	0.5556	0.2424	0.4286
#166	0.3297	0.4182	0.6158	0.4222	0.2121	0.4643
#167	0.2637	0.3818	0.5789	0.3556	0.2727	0.5357
#168	0.2967	0.2545	0.5632	0.4667	0.1667	0.4643
#169	0.2967	0.3818	0.6105	0.4444	0.2727	0.5714
#170	0.3187	0.2364	0.6263	0.4222	0.1667	0.3929
#171	0.2527	0.2727	0.6263	0.4889	0.2121	0.3929
#172	0.2527	0.3636	0.6	0.3556	0.197	0.4286
#173	0.2198	0.2545	0.5789	0.4444	0.1818	0.5714
#174	0.2637	0.2364	0.6158	0.4889	0.2121	0.4286
#175	0.2308	0.4182	0.6053	0.4222	0.2576	0.5
#176	0.3516	0.3818	0.6211	0.4222	0.2273	0.5357
#177	0.2857	0.3636	0.5895	0.4889	0.2121	0.3571
#178	0.2527	0.2727	0.5895	0.4	0.2576	0.2857
#179	0.2418	0.3091	0.5947	0.3556	0.197	0.5
#180	0.2747	0.3273	0.6105	0.3333	0.1818	0.4286
#181	0.2527	0.3455	0.6158	0.4	0.197	0.5
#182	0.1868	0.3455	0.5737	0.4444	0.1667	0.6071
#183	0.2747	0.2727	0.6684	0.4889	0.2121	0.3571
#184	0.2967	0.4	0.5684	0.4444	0.2121	0.5714
#185	0.2418	0.4	0.6105	0.4222	0.2273	0.5714
#186	0.2527	0.2909	0.6158	0.4222	0.1515	0.5
#187	0.2418	0.2364	0.6211	0.4889	0.1667	0.5357
#188	0.3077	0.2727	0.5684	0.4444	0.2576	0.4643
#189	0.2637	0.3091	0.6211	0.5111	0.1818	0.4286
#190	0.1758	0.3273	0.6579	0.3778	0.2576	0.4643
#191	0.2088	0.2909	0.6421	0.6	0.2424	0.5
#192	0.2967	0.3091	0.6	0.5556	0.2727	0.5714
#193	0.1648	0.2727	0.6368	0.3778	0.2121	0.5714
#194	0.2308	0.4	0.5842	0.5333	0.2576	0.3214
#195	0.2088	0.2182	0.6368	0.5111	0.2576	0.2857
#196	0.2527	0.2545	0.6	0.5333	0.197	0.5357
#197	0.2747	0.3818	0.5684	0.4667	0.2424	0.4286
#198	0.2857	0.3091	0.5737	0.4	0.1667	0.5714
#199	0.2637	0.2727	0.6158	0.4889	0.2576	0.5
#200	0.2198	0.3455	0.6421	0.4444	0.2121	0.4286
#201	0.3407	0.2909	0.6105	0.3333	0.1667	0.3214
#202	0.2308	0.3273	0.5579	0.4889	0.2121	0.3929
#203	0.2088	0.4364	0.5684	0.4	0.2121	0.4643
#204	0.2747	0.4182	0.5632	0.4222	0.2727	0.3571
#205	0.2967	0.2545	0.6474	0.4222	0.1818	0.5714
#206	0.3077	0.2364	0.6211	0.4889	0.2576	0.3929
#207	0.2637	0.3818	0.6211	0.4889	0.1364	0.3571
#208	0.2088	0.2545	0.6526	0.5333	0.2273	0.4643
#209	0.2747	0.3636	0.6947	0.4	0.197	0.4286
#210	0.2857	0.3818	0.6526	0.3556	0.1515	0.3929
#211	0.2637	0.3455	0.5947	0.4	0.1818	0.6786
#212	0.2527	0.2182	0.5947	0.4444	0.2121	0.25
#213	0.1648	0.4	0.5526	0.3556	0.2424	0.5714
#214	0.2637	0.3091	0.6211	0.5333	0.2879	0.3571
#215	0.3077	0.3091	0.5684	0.3778	0.2273	0.4286
#216	0.2418	0.2727	0.5895	0.5111	0.1667	0.3214
#217	0.2527	0.4909	0.6105	0.4222	0.2576	0.4286
#218	0.2527	0.3455	0.5842	0.4	0.197	0.5357
#219	0.2198	0.3455	0.6	0.4222	0.1515	0.5
#220	0.2747	0.3636	0.5947	0.4222	0.2727	0.4286
#221	0.2088	0.2364	0.6105	0.4889	0.2273	0.5357
#222	0.2527	0.3636	0.5947	0.5111	0.2879	0.5
#223	0.2967	0.2909	0.5947	0.4889	0.2273	0.3214
#224	0.2418	0.3455	0.5632	0.4222	0.1515	0.6071
#225	0.2198	0.2182	0.6211	0.3778	0.2121	0.3929
#226	0.2527	0.3455	0.6053	0.4	0.2727	0.4643
#227	0.2857	0.2727	0.6263	0.5556	0.2424	0.4286
#228	0.2198	0.2727	0.5895	0.4222	0.1818	0.5
#229	0.2747	0.2727	0.6	0.4889	0.2121	0.4286
#230	0.3187	0.3455	0.6	0.3556	0.2121	0.3929
#231	0.2308	0.2364	0.5316	0.5111	0.2273	0.3571
#232	0.2088	0.2727	0.6105	0.5111	0.3182	0.2143
#233	0.2637	0.3636	0.5895	0.4444	0.303	0.5357
#234	0.2967	0.3455	0.5842	0.4444	0.2576	0.3929
#235	0.2747	0.2545	0.5895	0.5556	0.197	0.3214
#236	0.2418	0.2	0.5737	0.3111	0.1212	0.4286
#237	0.2747	0.2909	0.5737	0.4444	0.1818	0.5714
#238	0.2857	0.4727	0.6632	0.4667	0.2879	0.5
#239	0.2747	0.4182	0.6526	0.4889	0.2121	0.3571
#240	0.2637	0.2727	0.6579	0.4222	0.2424	0.5357
#241	0.3187	0.2727	0.6105	0.4667	0.2273	0.3571
#242	0.2857	0.3091	0.6789	0.4222	0.2273	0.4286
#243	0.2308	0.3091	0.6211	0.4	0.2273	0.4286
#244	0.2747	0.2545	0.6105	0.4667	0.2879	0.3929
#245	0.1868	0.2545	0.5947	0.4444	0.3182	0.4643
#246	0.2967	0.3636	0.6368	0.4444	0.197	0.5
#247	0.2857	0.3818	0.6158	0.3333	0.2121	0.3929
#248	0.3626	0.2909	0.6	0.4444	0.2879	0.5357
#249	0.2088	0.3273	0.5842	0.4444	0.1667	0.6071
#250	0.2857	0.3455	0.6316	0.3778	0.197	0.4286
#251	0.2857	0.3273	0.6368	0.3778	0.1667	0.5714
#252	0.3187	0.2182	0.5579	0.4222	0.1515	0.4643
#253	0.2527	0.2	0.6158	0.5111	0.2424	0.3214
#254	0.1868	0.2909	0.5684	0.4889	0.1515	0.4643
#255	0.2418	0.4545	0.6	0.4222	0.2273	0.3929
#256	0.2637	0.2727	0.5789	0.5111	0.1818	0.5357
#257	0.3187	0.3455	0.5842	0.3556	0.2576	0.3929
#258	0.2308	0.3091	0.6737	0.4222	0.2273	0.5714
#259	0.2857	0.3455	0.5474	0.4444	0.1212	0.3571
#260	0.2857	0.3636	0.5789	0.4	0.2121	0.4286
#261	0.2418	0.2909	0.6789	0.4667	0.1515	0.3929
#262	0.2967	0.2364	0.5789	0.4222	0.2273	0.3929
#263	0.2088	0.3273	0.5895	0.4	0.1667	0.3214
#264	0.2637	0.3091	0.5632	0.4444	0.2879	0.5
#265	0.2637	0.3455	0.5789	0.4667	0.2727	0.4286
#266	0.1978	0.3455	0.6263	0.3778	0.2273	0.2857
#267	0.2308	0.3273	0.6158	0.4	0.2424	0.5
#268	0.2308	0.2727	0.5947	0.4222	0.2121	0.4643
#269	0.2747	0.4364	0.5789	0.4667	0.2273	0.6071
#270	0.2857	0.2727	0.6105	0.5778	0.1515	0.4643
#271	0.2527	0.2545	0.6421	0.3778	0.1818	0.4286
#272	0.2418	0.2182	0.6	0.5111	0.2879	0.2857
#273	0.2418	0.3273	0.6	0.3778	0.2273	0.4286
#274	0.1758	0.3273	0.5684	0.5111	0.2121	0.5
#275	0.2088	0.3273	0.5632	0.2444	0.1818	0.4286
#276	0.2637	0.2364	0.5579	0.4	0.2121	0.3929
#277	0.2527	0.4182	0.6053	0.3556	0.197	0.3214
#278	0.1868	0.2909	0.6211	0.4	0.1818	0.4286
#279	0.2418	0.3273	0.6526	0.4667	0.2121	0.3571
#280	0.2747	0.2545	0.6421	0.4222	0.2424	0.3571
#281	0.2198	0.3091	0.6211	0.4	0.2727	0.4643
#282	0.3187	0.3636	0.6474	0.4667	0.1818	0.6071
#283	0.2637	0.3091	0.6263	0.4667	0.2121	0.5
#284	0.2637	0.4	0.5684	0.3333	0.2121	0.4643
#285	0.2967	0.2182	0.6211	0.4889	0.1364	0.3571
#286	0.2527	0.3636	0.6474	0.4444	0.2576	0.5
#287	0.2418	0.3273	0.6158	0.4222	0.2576	0.5
#288	0.2088	0.4364	0.6526	0.4222	0.2121	0.4643
#289	0.2198	0.3818	0.5579	0.4	0.2727	0.5357
#290	0.2747	0.3091	0.6684	0.4667	0.2273	0.3929
#291	0.2747	0.2545	0.6211	0.3556	0.1818	0.5714
#292	0.2747	0.3091	0.5947	0.3556	0.2121	0.4643
#293	0.2857	0.3273	0.6053	0.5111	0.1667	0.3571
#294	0.2967	0.3818	0.6632	0.4222	0.2424	0.3929
#295	0.2308	0.2909	0.5579	0.4444	0.1818	0.4286
#296	0.2857	0.2364	0.5789	0.3333	0.2727	0.3929
#297	0.2637	0.2	0.6	0.5556	0.2879	0.3571
#298	0.2637	0.3091	0.5632	0.4444	0.2424	0.4643
#299	0.3187	0.3636	0.6474	0.4222	0.2121	0.3571
#300	0.1978	0.2909	0.6263	0.4889	0.1818	0.3571
#301	0.2637	0.3636	0.5842	0.4222	0.3333	0.3571
#302	0.2198	0.3091	0.6105	0.4222	0.1667	0.4286
#303	0.2747	0.4364	0.6053	0.4222	0.1667	0.4286
#304	0.2198	0.3091	0.5947	0.4	0.303	0.4286
#305	0.2527	0.2364	0.6105	0.4889	0.2424	0.2857
#306	0.2088	0.3455	0.5842	0.4667	0.2879	0.4286
#307	0.2088	0.4182	0.6053	0.4444	0.2424	0.4643
#308	0.2527	0.3636	0.6105	0.4444	0.2727	0.3571
#309	0.2637	0.3091	0.5842	0.4444	0.2273	0.5
#310	0.2308	0.3455	0.6211	0.4667	0.2879	0.3929
#311	0.2308	0.2	0.6526	0.4222	0.2121	0.4643
#312	0.2527	0.1818	0.5947	0.4444	0.2273	0.6071
#313	0.1978	0.3273	0.6	0.4667	0.2727	0.5
#314	0.2747	0.3636	0.5632	0.4222	0.1515	0.4643
#315	0.1758	0.2182	0.6053	0.3111	0.2121	0.3929
#316	0.2418	0.2727	0.6211	0.4222	0.2576	0.3571
#317	0.2637	0.4	0.6526	0.4222	0.2424	0.4286
#318	0.2527	0.3273	0.6158	0.4	0.1515	0.3571
#319	0.2637	0.3455	0.5579	0.4889	0.2879	0.2857
#320	0.3187	0.2545	0.6	0.4667	0.197	0.3571
#321	0.3626	0.3273	0.5158	0.4	0.1212	0.4643
#322	0.2418	0.4	0.6053	0.4444	0.1515	0.4286
#323	0.2637	0.3636	0.6263	0.5111	0.2879	0.3571
#324	0.2747	0.3455	0.6421	0.4444	0.2121	0.5
#325	0.2637	0.3818	0.5421	0.4889	0.2576	0.3571
#326	0.2527	0.2545	0.6053	0.3778	0.0909	0.4286
#327	0.2747	0.3818	0.5105	0.4667	0.2273	0.3929
#328	0.2088	0.3273	0.6	0.4222	0.1667	0.4286
#329	0.2418	0.3818	0.6263	0.4667	0.1515	0.5714
#330	0.1978	0.3273	0.5789	0.4889	0.1667	0.4286
#331	0.3297	0.1818	0.6632	0.5333	0.2576	0.3929
#332	0.1978	0.3818	0.5263	0.4222	0.2727	0.5
#333	0.3077	0.1636	0.6526	0.4	0.1818	0.6071
#334	0.1868	0.2727	0.6474	0.4667	0.2121	0.4286
#335	0.3297	0.2364	0.5947	0.5111	0.1667	0.3214
#336	0.2637	0.2727	0.6474	0.5556	0.1212	0.5714
#337	0.2088	0.2909	0.6421	0.3556	0.1667	0.4286
#338	0.2198	0.3636	0.6053	0.5333	0.2273	0.5357
#339	0.1868	0.3091	0.5895	0.3778	0.1667	0.5
#340	0.2967	0.2364	0.6	0.4667	0.303	0.5714
#341	0.2637	0.3455	0.6684	0.4	0.303	0.5357
#342	0.2418	0.3091	0.6158	0.4444	0.197	0.4643
#343	0.2747	0.3455	0.5895	0.5556	0.1212	0.3214
#344	0.2637	0.3636	0.6368	0.5111	0.2424	0.4286
#345	0.3187	0.3273	0.5789	0.5111	0.2273	0.5
#346	0.1868	0.2909	0.6211	0.4889	0.2273	0.4643
#347	0.2527	0.2909	0.6632	0.4667	0.2273	0.5357
#348	0.2527	0.4	0.6158	0.3333	0.2576	0.3571
#349	0.2747	0.3818	0.5684	0.4667	0.197	0.5357
#350	0.3077	0.3818	0.5579	0.5333	0.1667	0.5
#351	0.2527	0.3818	0.6421	0.4222	0.2121	0.2857
#352	0.3077	0.3818	0.6105	0.3333	0.3333	0.5
#353	0.2198	0.2364	0.5895	0.4222	0.2727	0.5357
#354	0.1978	0.4182	0.6368	0.4	0.2121	0.3929
#355	0.2198	0.3273	0.5737	0.4667	0.197	0.4643
#356	0.2637	0.1818	0.6158	0.2889	0.1818	0.3929
#357	0.2747	0.2	0.5632	0.4667	0.303	0.3929
#358	0.1978	0.2182	0.6211	0.4	0.2879	0.5357
#359	0.2527	0.4	0.5789	0.4667	0.2576	0.5
#360	0.2747	0.2909	0.5579	0.3556	0.2727	0.3929
#361	0.2637	0.2182	0.6158	0.4	0.2273	0.3929
#362	0.2418	0.4364	0.6263	0.3333	0.1515	0.5357
#363	0.2088	0.2909	0.5632	0.5111	0.1818	0.4286
#364	0.2527	0.4182	0.6263	0.4	0.2576	0.5
#365	0.3077	0.3273	0.6526	0.3556	0.197	0.5714
#366	0.1868	0.3091	0.5526	0.4889	0.2121	0.3571
#367	0.2637	0.2909	0.6053	0.5333	0.1818	0.4286
#368	0.2308	0.3636	0.6263	0.4667	0.2273	0.3929
#369	0.2857	0.2909	0.5737	0.4222	0.1667	0.4643
#370	0.2857	0.2	0.5684	0.4889	0.1667	0.5
#371	0.2967	0.2545	0.6526	0.4444	0.1515	0.4643
#372	0.2637	0.3818	0.5947	0.4444	0.2273	0.4286
#373	0.2527	0.3636	0.6316	0.4444	0.2424	0.5
#374	0.2637	0.3455	0.5895	0.3111	0.197	0.5357
#375	0.2308	0.3455	0.5842	0.4	0.1818	0.3929
#376	0.2857	0.2909	0.5842	0.4889	0.197	0.4286
#377	0.2637	0.3091	0.6263	0.5111	0.2576	0.5357
#378	0.2857	0.1636	0.6421	0.4889	0.1515	0.2857
#379	0.2857	0.2545	0.6105	0.5111	0.2121	0.5357
#380	0.2747	0.3273	0.5842	0.4222	0.1667	0.3571
#381	0.2527	0.3455	0.6579	0.4444	0.197	0.4286
#382	0.2637	0.2727	0.5632	0.4444	0.2727	0.4643
#383	0.2198	0.3091	0.5632	0.4889	0.2727	0.3929
#384	0.2967	0.2727	0.5579	0.4222	0.2273	0.3214
#385	0.2857	0.3636	0.5526	0.4	0.2121	0.3929
#386	0.2308	0.3636	0.6158	0.4889	0.303	0.4286
#387	0.2637	0.3091	0.6105	0.5333	0.2273	0.4643
#388	0.2527	0.2727	0.6	0.3556	0.2727	0.5
#389	0.3187	0.3091	0.6158	0.3556	0.1515	0.5357
#390	0.2637	0.3455	0.5684	0.3556	0.2424	0.5714
#391	0.2527	0.2364	0.5947	0.4667	0.2576	0.4643
#392	0.2747	0.2909	0.6579	0.4222	0.197	0.3929
#393	0.2637	0.2545	0.6105	0.4222	0.197	0.4286
#394	0.2747	0.3273	0.5842	0.3778	0.2424	0.4643
#395	0.3187	0.2182	0.6211	0.4	0.2879	0.2857
#396	0.2198	0.4727	0.5895	0.3111	0.197	0.4643
#397	0.2637	0.2727	0.5895	0.3556	0.1818	0.2857
#398	0.2198	0.3818	0.6368	0.4222	0.2576	0.3929
#399	0.2637	0.3455	0.5789	0.3333	0.2424	0.5714
#400	0.2308	0.2364	0.6053	0.4889	0.2424	0.3571
#401	0.2527	0.3091	0.6	0.4222	0.1364	0.4643
#402	0.2857	0.3455	0.6053	0.4889	0.1212	0.4643
#403	0.1978	0.2909	0.6368	0.5111	0.197	0.3571
#404	0.1868	0.3818	0.6053	0.4667	0.2727	0.3929
#405	0.1758	0.2545	0.6053	0.5556	0.197	0.4286
#406	0.2637	0.3273	0.5526	0.4444	0.1818	0.4286
#407	0.3187	0.3273	0.6263	0.4444	0.1818	0.5357
#408	0.1978	0.3273	0.6632	0.4444	0.1818	0.5714
#409	0.2308	0.3091	0.5947	0.3778	0.2576	0.5
#410	0.3187	0.2364	0.6158	0.4444	0.2727	0.5714
#411	0.2527	0.3636	0.6053	0.3778	0.1667	0.5
#412	0.2418	0.3273	0.5947	0.3556	0.2576	0.4643
#413	0.3077	0.2182	0.6368	0.4222	0.2121	0.4643
#414	0.2418	0.3091	0.5526	0.3778	0.2879	0.4643
#415	0.2637	0.2727	0.6263	0.5111	0.1515	0.6071
#416	0.2637	0.2727	0.6474	0.4667	0.1515	0.3929
#417	0.3077	0.2727	0.5947	0.4	0.2727	0.5
#418	0.2857	0.3091	0.6368	0.4222	0.2576	0.3929
#419	0.3516	0.3818	0.5632	0.5111	0.1667	0.5
#420	0.2308	0.3273	0.6474	0.4444	0.2273	0.4643
#421	0.2637	0.3091	0.6368	0.3778	0.2576	0.4643
#422	0.2527	0.2909	0.6526	0.4222	0.1818	0.3929
#423	0.3077	0.4182	0.6053	0.4222	0.197	0.5
#424	0.1868	0.4182	0.6474	0.5111	0.2424	0.5357
#425	0.3077	0.2182	0.5737	0.4	0.197	0.5
#426	0.2747	0.3273	0.6	0.5556	0.2576	0.5
#427	0.2308	0.3455	0.6105	0.3556	0.2576	0.6071
#428	0.2527	0.2909	0.6421	0.4889	0.1818	0.3571
#429	0.3297	0.4	0.5895	0.5111	0.1818	0.4643
#430	0.2418	0.4182	0.5842	0.4667	0.2273	0.5357
#431	0.2747	0.2364	0.6158	0.5111	0.1818	0.5357
#432	0.2527	0.4182	0.5684	0.4889	0.1212	0.6071
#433	0.3297	0.3091	0.6158	0.5778	0.197	0.5
#434	0.2198	0.3455	0.6368	0.4444	0.2576	0.5
#435	0.2198	0.2727	0.5737	0.4222	0.1667	0.5
#436	0.2088	0.4364	0.6105	0.4222	0.2424	0.4286
#437	0.2747	0.3273	0.6789	0.4667	0.2121	0.4643
#438	0.3407	0.3273	0.5737	0.4444	0.303	0.4286
#439	0.3187	0.3273	0.5789	0.4444	0.197	0.3571
#440	0.2088	0.3818	0.5895	0.3556	0.2727	0.4643
#441	0.3187	0.3273	0.5895	0.3778	0.2727	0.4643
#442	0.2198	0.3818	0.6	0.3111	0.2424	0.5
#443	0.2088	0.3273	0.6	0.4444	0.197	0.3571
#444	0.3077	0.4	0.5211	0.3556	0.1818	0.3214
#445	0.2857	0.4182	0.5737	0.4	0.2424	0.2857
#446	0.2088	0.2364	0.6474	0.4889	0.1667	0.3571
#447	0.3187	0.3818	0.5474	0.4667	0.2273	0.5
#448	0.3077	0.2727	0.6421	0.4667	0.2424	0.2143
#449	0.2637	0.2909	0.5947	0.4889	0.2273	0.4643
#450	0.2747	0.3636	0.5842	0.4444	0.2121	0.3929
#451	0.3187	0.3273	0.5842	0.3556	0.2576	0.5357
#452	0.2308	0.3636	0.6368	0.3778	0.2121	0.5357
#453	0.2527	0.2364	0.6053	0.3556	0.2576	0.4643
#454	0.2637	0.1636	0.5895	0.4444	0.1667	0.3214
#455	0.2418	0.3636	0.5842	0.4	0.2121	0.4643
#456	0.2088	0.1636	0.6053	0.5111	0.3333	0.3929
#457	0.2747	0.2727	0.6053	0.4444	0.2727	0.5
#458	0.2308	0.3636	0.5737	0.4444	0.2576	0.4286
#459	0.2418	0.2727	0.5947	0.4	0.1667	0.2857
#460	0.2527	0.2909	0.6158	0.4444	0.2121	0.6071
#461	0.2637	0.2182	0.6105	0.3778	0.2273	0.3571
#462	0.2418	0.3455	0.6263	0.3333	0.1364	0.3214
#463	0.2088	0.3818	0.6421	0.4	0.2727	0.6071
#464	0.2418	0.3273	0.5579	0.4667	0.2121	0.5357
#465	0.2857	0.4182	0.6	0.4444	0.1667	0.3214
#466	0.2747	0.2545	0.6211	0.5111	0.2273	0.3214
#467	0.2637	0.2727	0.6053	0.4889	0.2576	0.3929
#468	0.2198	0.2727	0.5895	0.4667	0.2121	0.3571
#469	0.2967	0.3636	0.6158	0.4667	0.2273	0.4286
#470	0.2418	0.2545	0.6421	0.4444	0.2273	0.5714
#471	0.1978	0.3091	0.6211	0.4444	0.1364	0.4643
#472	0.3516	0.3091	0.6211	0.5111	0.2879	0.5357
#473	0.2308	0.3091	0.5368	0.3556	0.2727	0.2857
#474	0.2967	0.2364	0.6	0.4889	0.2273	0.3214
#475	0.2637	0.2545	0.6211	0.3556	0.2424	0.5
#476	0.2308	0.2182	0.6368	0.4222	0.197	0.3214
#477	0.2088	0.2909	0.6105	0.4667	0.2727	0.4286
#478	0.2967	0.3091	0.5947	0.3778	0.1515	0.5714
#479	0.2527	0.3636	0.5526	0.3333	0.2121	0.4286
#480	0.2967	0.3273	0.5895	0.5333	0.2576	0.6429
#481	0.2418	0.2364	0.6053	0.5556	0.1667	0.5
#482	0.3077	0.2182	0.6158	0.5111	0.2424	0.3214
#483	0.2418	0.2909	0.6263	0.5333	0.2424	0.6429
#484	0.2747	0.3818	0.6211	0.4	0.1667	0.4286
#485	0.2747	0.3091	0.5947	0.3556	0.1818	0.4286
#486	0.2637	0.2364	0.6053	0.4889	0.1818	0.4286
#487	0.3516	0.2364	0.5789	0.4444	0.2273	0.4286
#488	0.3077	0.2909	0.6	0.4889	0.303	0.4643
#489	0.3626	0.4	0.5895	0.4667	0.1818	0.3929
#490	0.2418	0.3818	0.6211	0.4222	0.2727	0.3214
#491	0.2527	0.3455	0.5842	0.4222	0.2273	0.5714
#492	0.2418	0.2364	0.6211	0.4444	0.2273	0.3571
#493	0.1868	0.2727	0.6263	0.5111	0.2424	0.3571
#494	0.2967	0.3091	0.6211	0.4889	0.2273	0.5357
#495	0.3077	0.3273	0.6211	0.4889	0.1364	0.6071
#496	0.2637	0.2182	0.6579	0.4	0.2273	0.5357
#497	0.2967	0.3091	0.6105	0.3778	0.1818	0.4286
#498	0.2637	0.2909	0.5895	0.4222	0.2727	0.5
#499	0.2308	0.4182	0.6316	0.3778	0.2727	0.3929
#500	0.2418	0.3273	0.5684	0.4667	0.2424	0.6429
#501	0.2637	0.1636	0.6053	0.5111	0.2121	0.4643
#502	0.2967	0.3455	0.6211	0.4	0.2576	0.5
#503	0.2418	0.2727	0.6526	0.3778	0.1667	0.5
#504	0.2418	0.3455	0.5737	0.3778	0.303	0.4286
#505	0.2198	0.3636	0.5789	0.4444	0.1818	0.3214
#506	0.1978	0.2909	0.5895	0.4444	0.2576	0.6429
#507	0.2637	0.2909	0.5947	0.3556	0.2121	0.2857
#508	0.2747	0.2909	0.6579	0.4889	0.2424	0.5357
#509	0.2198	0.2182	0.5895	0.6	0.2727	0.5357
#510	0.2967	0.3818	0.6526	0.4667	0.2424	0.4643
#511	0.2308	0.2909	0.6579	0.3778	0.2576	0.5
#512	0.3187	0.4364	0.6474	0.4	0.2727	0.3929
#513	0.2088	0.3636	0.6105	0.3556	0.197	0.3571
#514	0.2198	0.2727	0.6105	0.4222	0.2879	0.3571
#515	0.2418	0.3455	0.6579	0.4	0.2576	0.5357
#516	0.2088	0.3636	0.5842	0.4444	0.197	0.4286
#517	0.3407	0.3455	0.6105	0.4889	0.2879	0.3929
#518	0.2088	0.2909	0.6368	0.4889	0.2273	0.4643
#519	0.2418	0.2545	0.5895	0.4444	0.2121	0.3571
#520	0.3077	0.3636	0.6421	0.4	0.2424	0.4643
#521	0.3297	0.2909	0.6263	0.4889	0.1667	0.5
#522	0.2527	0.2909	0.5947	0.4667	0.1515	0.3214
#523	0.2747	0.2545	0.6	0.3778	0.2121	0.5
#524	0.2857	0.3091	0.6211	0.4444	0.2424	0.6429
#525	0.2418	0.3273	0.6	0.4889	0.2424	0.3571
#526	0.1868	0.2727	0.5737	0.5333	0.1818	0.4286
#527	0.3077	0.2	0.6053	0.4667	0.2121	0.4643
#528	0.2637	0.2364	0.6211	0.4667	0.197	0.3929
#529	0.2088	0.2364	0.5895	0.3333	0.2576	0.4643
#530	0.2418	0.3455	0.5842	0.4	0.1515	0.5714
#531	0.2418	0.3818	0.6474	0.4	0.2121	0.5
#532	0.1648	0.2909	0.5789	0.4	0.2273	0.4643
#533	0.2418	0.3818	0.6368	0.4	0.2273	0.3929
#534	0.2418	0.4364	0.5842	0.4444	0.2879	0.2857
#535	0.2527	0.2182	0.5316	0.3333	0.2273	0.4286
#536	0.2857	0.3636	0.6053	0.5111	0.2121	0.2857
#537	0.3297	0.3455	0.6684	0.4	0.197	0.3214
#538	0.2857	0.2909	0.5737	0.4889	0.2576	0.4643
#539	0.2747	0.2	0.5421	0.3778	0.2121	0.3929
#540	0.2527	0.2727	0.6211	0.4889	0.1667	0.4286
#541	0.2308	0.3091	0.6895	0.3556	0.2576	0.4643
#542	0.2418	0.3273	0.5526	0.3778	0.1667	0.25
#543	0.2418	0.3273	0.6368	0.4444	0.2424	0.5357
#544	0.2747	0.3818	0.5684	0.2667	0.1667	0.3214
#545	0.2308	0.4364	0.6263	0.4444	0.2727	0.4643
#546	0.3297	0.3818	0.5947	0.4444	0.2727	0.2857
#547	0.2857	0.2364	0.5895	0.5111	0.1667	0.3571
#548	0.3077	0.2727	0.6	0.4444	0.197	0.3929
#549	0.2747	0.2909	0.5947	0.4667	0.2576	0.3929
#550	0.1538	0.2909	0.5421	0.4667	0.303	0.4643
#551	0.3407	0.3636	0.6053	0.3778	0.197	0.5
#552	0.2527	0.3455	0.5789	0.4222	0.1818	0.3214
#553	0.2747	0.2545	0.5947	0.4222	0.2727	0.3929
#554	0.1978	0.2727	0.5895	0.4222	0.1667	0.5
#555	0.3187	0.3818	0.5842	0.3778	0.2424	0.4286
#556	0.2967	0.2364	0.6579	0.4667	0.2424	0.4643
#557	0.2418	0.3091	0.6368	0.4444	0.1667	0.4286
#558	0.1978	0.3818	0.5789	0.3111	0.2273	0.3929
#559	0.2527	0.4	0.6316	0.5111	0.2424	0.6071
#560	0.2857	0.3455	0.5579	0.4667	0.2424	0.5
#561	0.2527	0.2182	0.5895	0.4889	0.2576	0.4643
#562	0.2637	0.3091	0.5947	0.4222	0.3182	0.3929
#563	0.2747	0.3818	0.5947	0.4889	0.2424	0.3929
#564	0.2747	0.3273	0.6632	0.3556	0.2424	0.5
#565	0.2088	0.2545	0.6	0.4444	0.2121	0.3929
#566	0.2088	0.3455	0.5737	0.4889	0.197	0.3929
#567	0.2527	0.3091	0.6474	0.3778	0.2727	0.5357
#568	0.2308	0.4	0.5421	0.4889	0.2727	0.5
#569	0.2747	0.3091	0.6211	0.3778	0.2273	0.3929
#570	0.2418	0.2727	0.5684	0.5111	0.1818	0.5
#571	0.2308	0.2364	0.6421	0.6	0.2879	0.5714
#572	0.2637	0.3091	0.6105	0.4222	0.197	0.5714
#573	0.2198	0.2909	0.5474	0.4	0.197	0.5357
#574	0.2308	0.3818	0.6368	0.4222	0.1515	0.4286
#575	0.1868	0.2545	0.6263	0.5111	0.2121	0.3929
#576	0.2637	0.3455	0.6368	0.4222	0.1667	0.4643
#577	0.2527	0.2364	0.5684	0.2889	0.197	0.5714
#578	0.3956	0.3091	0.6	0.4222	0.2424	0.2857
#579	0.2088	0.2182	0.5895	0.5333	0.1818	0.4643
#580	0.2857	0.2909	0.5947	0.4889	0.2424	0.4286
#581	0.2637	0.2364	0.5632	0.3556	0.303	0.3571
#582	0.2747	0.4	0.6	0.4222	0.2273	0.7143
#583	0.2418	0.4364	0.6474	0.5111	0.303	0.5714
#584	0.2198	0.2727	0.5789	0.3556	0.2424	0.2857
#585	0.2527	0.4	0.5579	0.3556	0.197	0.4286
#586	0.1758	0.3636	0.5632	0.4889	0.2121	0.3571
#587	0.3516	0.2909	0.5737	0.4444	0.1212	0.4643
#588	0.2088	0.3818	0.5789	0.4222	0.197	0.5357
#589	0.2527	0.2727	0.5789	0.4444	0.2273	0.4286
#590	0.2418	0.2182	0.6474	0.4	0.2424	0.5
#591	0.2198	0.3455	0.5789	0.4222	0.2273	0.5
#592	0.1978	0.3273	0.5474	0.4222	0.2879	0.5357
#593	0.2967	0.3091	0.6263	0.5556	0.2727	0.2857
#594	0.2418	0.3273	0.6	0.4	0.2121	0.4286
#595	0.2418	0.2364	0.6211	0.3333	0.1515	0.5357
#596	0.2198	0.3636	0.5632	0.4444	0.2121	0.4643
#597	0.2418	0.3455	0.6263	0.4444	0.2121	0.5357
#598	0.2088	0.3273	0.5789	0.4	0.2576	0.3929
#599	0.2527	0.4	0.6053	0.5111	0.2121	0.4286
#600	0.2088	0.3273	0.6263	0.4	0.2576	0.3929
#601	0.1868	0.2727	0.5684	0.4222	0.2727	0.5714
#602	0.1758	0.2727	0.6158	0.4667	0.2121	0.3571
#603	0.2527	0.2909	0.5737	0.4889	0.2273	0.4643
#604	0.2198	0.3273	0.6421	0.4667	0.2424	0.5714
#605	0.3077	0.2909	0.6105	0.4222	0.197	0.3929
#606	0.2747	0.4545	0.6211	0.5333	0.2121	0.3571
#607	0.3297	0.3273	0.5632	0.4667	0.197	0.3929
#608	0.2857	0.3091	0.6421	0.3333	0.2273	0.5357
#609	0.1978	0.3273	0.6053	0.4667	0.1364	0.5
#610	0.1868	0.2909	0.5947	0.3778	0.2273	0.4643
#611	0.1978	0.3091	0.5	0.4889	0.2576	0.5
#612	0.2967	0.4545	0.6316	0.4222	0.2273	0.6429
#613	0.2308	0.3273	0.6526	0.4889	0.2424	0.5
#614	0.2637	0.2364	0.6158	0.3556	0.1515	0.5
#615	0.2527	0.3818	0.5947	0.4444	0.2273	0.25
#616	0.2198	0.3455	0.6	0.4444	0.2273	0.4643
#617	0.3516	0.2909	0.6158	0.4667	0.2576	0.4643
#618	0.2418	0.2909	0.5947	0.4	0.2121	0.5
#619	0.2637	0.3636	0.5842	0.4444	0.2424	0.4286
#620	0.2747	0.3636	0.5947	0.4444	0.2727	0.3571
#621	0.2747	0.3636	0.6684	0.4	0.1818	0.4286
#622	0.2857	0.3273	0.6105	0.4222	0.2273	0.4286
#623	0.2198	0.2909	0.5211	0.4	0.2727	0.3214
#624	0.2418	0.3818	0.6105	0.4222	0.2424	0.4286
#625	0.2527	0.3455	0.6105	0.5111	0.2121	0.4643
#626	0.2637	0.3455	0.5842	0.4667	0.2576	0.4643
#627	0.3077	0.4182	0.5947	0.4889	0.1667	0.6071
#628	0.3407	0.3273	0.6263	0.3778	0.1364	0.4286
#629	0.2418	0.2909	0.5579	0.4444	0.2727	0.5
#630	0.2637	0.3636	0.5684	0.4889	0.1515	0.3929
#631	0.2527	0.2364	0.6158	0.6444	0.1818	0.4286
#632	0.2198	0.2182	0.6158	0.4667	0.197	0.3929
#633	0.2637	0.3091	0.6053	0.4444	0.2727	0.3929
#634	0.2637	0.4545	0.5526	0.4222	0.2424	0.4643
#635	0.2637	0.3273	0.5737	0.4222	0.3182	0.6429
#636	0.2418	0.3091	0.5684	0.5111	0.197	0.3214
#637	0.2198	0.4364	0.6474	0.4667	0.1061	0.5
#638	0.2308	0.3273	0.6	0.4667	0.1667	0.3929
#639	0.2527	0.3818	0.5789	0.4444	0.2424	0.5357
#640	0.2418	0.2727	0.6263	0.4889	0.2424	0.3571
#641	0.2527	0.3636	0.6053	0.4889	0.197	0.5357
#642	0.2637	0.3091	0.5684	0.4444	0.1818	0.3929
#643	0.2747	0.2909	0.6211	0.4	0.2424	0.4643
#644	0.2637	0.3273	0.5579	0.4222	0.2273	0.4286
#645	0.3077	0.3091	0.5526	0.4667	0.2121	0.5
#646	0.2308	0.2364	0.5947	0.4222	0.2424	0.2143
#647	0.2637	0.3455	0.5947	0.4	0.303	0.4286
#648	0.2857	0.2909	0.5526	0.4222	0.197	0.2857
#649	0.2857	0.3091	0.5947	0.4667	0.2273	0.3571
#650	0.2747	0.3455	0.5316	0.3778	0.1818	0.4286
#651	0.2527	0.3273	0.6158	0.4667	0.2576	0.4286
#652	0.2418	0.3091	0.5632	0.4222	0.1515	0.2857
#653	0.2747	0.2909	0.6316	0.4444	0.2576	0.5357
#654	0.3077	0.4727	0.5526	0.3778	0.2424	0.3929
#655	0.1758	0.3455	0.6	0.4444	0.1818	0.5
#656	0.2637	0.3091	0.6105	0.5333	0.2121	0.3214
#657	0.2967	0.3273	0.5737	0.4667	0.2576	0.3214
#658	0.2857	0.2909	0.5789	0.4667	0.2879	0.6071
#659	0.2637	0.2545	0.5842	0.2889	0.2727	0.2857
#660	0.2637	0.3455	0.5895	0.5556	0.2576	0.3929
#661	0.2747	0.2909	0.6158	0.4	0.1818	0.5357
#662	0.2418	0.2909	0.6421	0.4667	0.2273	0.5
#663	0.2418	0.3273	0.6053	0.4222	0.2424	0.4643
#664	0.2857	0.1636	0.5737	0.3778	0.2576	0.2143
#665	0.2418	0.2545	0.6263	0.3778	0.1364	0.3929
#666	0.2308	0.3818	0.5737	0.3111	0.2273	0.4286
#667	0.2857	0.3273	0.6	0.4222	0.2121	0.25
#668	0.2637	0.3636	0.6526	0.3556	0.1818	0.5
#669	0.2637	0.2909	0.6211	0.4	0.2424	0.5714
#670	0.2747	0.3273	0.5842	0.4	0.2273	0.5
#671	0.2308	0.2909	0.6263	0.4444	0.2273	0.4643
#672	0.2637	0.3818	0.6053	0.4667	0.1667	0.4643
#673	0.2967	0.3636	0.5737	0.5111	0.2121	0.4286
#674	0.3077	0.3455	0.6368	0.4444	0.2424	0.4643
#675	0.1648	0.2	0.6316	0.4222	0.2121	0.5357
#676	0.2637	0.3636	0.6211	0.4667	0.303	0.3214
#677	0.2637	0.2727	0.5947	0.4222	0.197	0.5357
#678	0.1868	0.4	0.6316	0.4	0.1818	0.4286
#679	0.2967	0.2364	0.5947	0.4667	0.2121	0.3571
#680	0.2857	0.4	0.6316	0.4444	0.1818	0.4286
#681	0.3407	0.3273	0.6263	0.5333	0.197	0.5
#682	0.2418	0.4	0.6053	0.5333	0.3636	0.3929
#683	0.2857	0.2545	0.5842	0.4889	0.2424	0.3929
#684	0.3297	0.3636	0.6316	0.4444	0.2424	0.4643
#685	0.2418	0.2545	0.5947	0.4889	0.1667	0.3929
#686	0.2088	0.3091	0.6842	0.5556	0.2424	0.5714
#687	0.2088	0.3636	0.5895	0.4444	0.2576	0.5
#688	0.1758	0.3091	0.5895	0.5111	0.2424	0.4643
#689	0.2747	0.2727	0.5789	0.4667	0.197	0.4286
#690	0.2967	0.2545	0.5579	0.4667	0.1515	0.3929
#691	0.1978	0.3455	0.5895	0.4	0.2424	0.5357
#692	0.2198	0.3455	0.5895	0.4222	0.2121	0.5357
#693	0.2967	0.2364	0.5737	0.4889	0.2121	0.3929
#694	0.2857	0.2909	0.6211	0.4	0.2424	0.5357
#695	0.1648	0.3818	0.6368	0.5333	0.2273	0.5
#696	0.1978	0.2545	0.6053	0.5333	0.2121	0.5714
#697	0.3077	0.3091	0.5947	0.5556	0.2273	0.2857
#698	0.2857	0.2545	0.6316	0.4444	0.2273	0.4286
#699	0.2857	0.2909	0.6	0.4444	0.2879	0.5
#700	0.2308	0.3636	0.6842	0.4667	0.2879	0.4286
#701	0.2198	0.3636	0.6211	0.3778	0.2121	0.3571
#702	0.1868	0.2182	0.6105	0.4889	0.1667	0.4643
#703	0.2418	0.4	0.6263	0.4222	0.2576	0.5
#704	0.1978	0.3636	0.5737	0.4667	0.1061	0.4643
#705	0.3297	0.2909	0.6	0.4222	0.1515	0.5
#706	0.2527	0.3091	0.6105	0.4444	0.2121	0.2857
#707	0.2527	0.2727	0.6158	0.4889	0.197	0.4286
#708	0.3187	0.4909	0.6421	0.5333	0.2121	0.5
#709	0.2418	0.3818	0.5895	0.5556	0.2576	0.3214
#710	0.2308	0.2545	0.6316	0.4444	0.2424	0.5357
#711	0.2857	0.3818	0.5789	0.3111	0.2727	0.25
#712	0.2418	0.3273	0.6632	0.4	0.2576	0.5357
#713	0.2527	0.4	0.5947	0.4222	0.2879	0.4286
#714	0.2527	0.4727	0.5895	0.4444	0.303	0.5357
#715	0.2527	0.2909	0.6	0.4444	0.1364	0.3571
#716	0.2308	0.3636	0.6053	0.3778	0.2273	0.4286
#717	0.2527	0.2727	0.5737	0.4444	0.2727	0.5
#718	0.2967	0.3091	0.5895	0.4222	0.1667	0.5357
#719	0.1978	0.2182	0.6053	0.4444	0.2424	0.3571
#720	0.2637	0.4	0.6474	0.5556	0.2879	0.5357
#721	0.2857	0.2727	0.5632	0.3778	0.2273	0.2857
#722	0.3077	0.1818	0.6	0.4444	0.1818	0.5
#723	0.2527	0.2	0.5895	0.4	0.2727	0.3571
#724	0.2747	0.3636	0.6105	0.4	0.197	0.5
#725	0.2747	0.3091	0.6158	0.3778	0.1364	0.3571
#726	0.2637	0.2545	0.5632	0.5111	0.1818	0.5
#727	0.1538	0.2909	0.6263	0.3778	0.2424	0.5
#728	0.2637	0.3273	0.5421	0.4667	0.3333	0.5
#729	0.2308	0.3455	0.5789	0.3333	0.2121	0.5357
#730	0.2418	0.3455	0.6105	0.5111	0.2121	0.6429
#731	0.2527	0.4364	0.6421	0.5556	0.1818	0.3214
#732	0.2418	0.2909	0.5947	0.4889	0.197	0.5357
#733	0.2418	0.3273	0.6053	0.3556	0.197	0.2857
#734	0.2747	0.2727	0.6211	0.5111	0.2121	0.4286
#735	0.2967	0.2545	0.6105	0.3778	0.1061	0.4286
#736	0.2308	0.3091	0.5895	0.4	0.2121	0.3571
#737	0.2308	0.2909	0.5947	0.4667	0.2121	0.4643
#738	0.2088	0.2182	0.6368	0.4667	0.2879	0.5
#739	0.2308	0.4	0.6526	0.4	0.1667	0.4643
#740	0.2527	0.2545	0.6105	0.4667	0.2121	0.5
#741	0.2527	0.3273	0.5947	0.4444	0.2576	0.5357
#742	0.2198	0.3273	0.6158	0.4222	0.2727	0.3929
#743	0.2527	0.3455	0.5895	0.4889	0.2727	0.5714
#744	0.2198	0.3636	0.6105	0.2444	0.1818	0.5357
#745	0.2747	0.3091	0.6579	0.4	0.2273	0.5
#746	0.2088	0.2909	0.5368	0.2667	0.2121	0.4286
#747	0.2418	0.2545	0.5895	0.4444	0.1515	0.5357
#748	0.3626	0.4	0.5947	0.5333	0.1667	0.7143
#749	0.2418	0.3091	0.6684	0.4667	0.2576	0.5357
#750	0.2527	0.3636	0.6	0.4222	0.2727	0.4643
#751	0.2637	0.2909	0.6053	0.3778	0.1818	0.5
#752	0.1538	0.3273	0.5632	0.3556	0.303	0.4286
#753	0.3077	0.2364	0.6211	0.4889	0.197	0.3571
#754	0.2857	0.3273	0.6263	0.4444	0.2424	0.3929
#755	0.2637	0.1636	0.6	0.4222	0.197	0.4643
#756	0.2308	0.4182	0.5947	0.4444	0.2424	0.5714
#757	0.3297	0.3091	0.6263	0.3778	0.2121	0.5
#758	0.2527	0.3273	0.5789	0.4444	0.2424	0.4286
#759	0.2527	0.2909	0.6316	0.5333	0.2273	0.6786
#760	0.2418	0.3091	0.6211	0.3778	0.2273	0.5
#761	0.2527	0.3091	0.6158	0.4	0.2424	0.2857
#762	0.2198	0.3273	0.6158	0.5556	0.1667	0.3929
#763	0.2418	0.2727	0.6316	0.4	0.1818	0.4643
#764	0.1978	0.2364	0.6105	0.4889	0.2576	0.4286
#765	0.2418	0.2727	0.6	0.4667	0.2576	0.2857
#766	0.2418	0.2909	0.5737	0.4222	0.197	0.4286
#767	0.2418	0.3636	0.5789	0.4667	0.1667	0.4643
#768	0.2418	0.3818	0.6158	0.4222	0.1667	0.5
#769	0.2747	0.2	0.5895	0.4222	0.2879	0.4286
#770	0.3626	0.2545	0.5895	0.3556	0.2424	0.3929
#771	0.3077	0.2545	0.5737	0.4444	0.2727	0.4643
#772	0.2308	0.3273	0.5895	0.4	0.197	0.4286
#773	0.2198	0.3273	0.6211	0.4	0.2879	0.5
#774	0.2418	0.3636	0.5474	0.3778	0.2424	0.3214
#775	0.2088	0.3273	0.6526	0.5333	0.2121	0.3929
#776	0.2747	0.3455	0.6263	0.3556	0.1515	0.3214
#777	0.2088	0.4182	0.6	0.4	0.2121	0.6429
#778	0.2637	0.3455	0.6526	0.4889	0.197	0.4643
#779	0.2527	0.3455	0.5737	0.4889	0.1818	0.5
#780	0.3077	0.2909	0.6053	0.4889	0.2727	0.3571
#781	0.2747	0.3636	0.6158	0.4	0.2121	0.6071
#782	0.2308	0.3818	0.6158	0.4667	0.2424	0.4286
#783	0.2747	0.2182	0.6474	0.4444	0.1515	0.4643
#784	0.2967	0.3818	0.6526	0.3778	0.2121	0.4643
#785	0.2418	0.2182	0.5947	0.3111	0.303	0.2857
#786	0.1648	0.2909	0.6211	0.4	0.2273	0.5714
#787	0.2198	0.2909	0.5737	0.4667	0.1818	0.4643
#788	0.2418	0.3455	0.7053	0.4889	0.2424	0.2857
#789	0.2637	0.2909	0.6474	0.4222	0.1515	0.5
#790	0.2308	0.4	0.5842	0.3333	0.2879	0.3214
#791	0.2088	0.2	0.6316	0.4	0.2121	0.5
#792	0.2527	0.3273	0.5737	0.2667	0.1667	0.5
#793	0.2308	0.2727	0.6421	0.4444	0.2273	0.3571
#794	0.2857	0.2727	0.5895	0.4889	0.2121	0.3929
#795	0.2747	0.2545	0.5842	0.5333	0.197	0.3929
#796	0.2747	0.2727	0.6474	0.4	0.1364	0.6071
#797	0.2747	0.2545	0.6053	0.4444	0.2576	0.4643
#798	0.2747	0.2909	0.6105	0.4444	0.2121	0.5
#799	0.2088	0.2364	0.6105	0.4222	0.2727	0.4286
#800	0.2857	0.3818	0.5579	0.3778	0.2424	0.3571
#801	0.2527	0.3091	0.6421	0.5111	0.2727	0.6071
#802	0.2418	0.3818	0.6053	0.4444	0.2273	0.3929
#803	0.2308	0.3091	0.5632	0.4889	0.2879	0.6786
#804	0.2308	0.3818	0.5895	0.4667	0.1818	0.5714
#805	0.1868	0.3636	0.6	0.4889	0.197	0.5357
#806	0.2747	0.2909	0.5895	0.4222	0.2273	0.3214
#807	0.2747	0.3091	0.6	0.4444	0.2273	0.4643
#808	0.2308	0.2182	0.6632	0.4222	0.2424	0.5
#809	0.2637	0.4545	0.6421	0.3778	0.2273	0.4643
#810	0.2308	0.3091	0.6211	0.4444	0.1818	0.5
#811	0.2418	0.3273	0.6053	0.5111	0.2273	0.4643
#812	0.1868	0.3636	0.5684	0.4222	0.1364	0.3214
#813	0.3077	0.4	0.6316	0.3556	0.197	0.4286
#814	0.2747	0.2545	0.6158	0.5333	0.2879	0.4643
#815	0.3846	0.2727	0.5842	0.3556	0.1667	0.5357
#816	0.2637	0.2182	0.5737	0.4	0.2727	0.2857
#817	0.3187	0.3636	0.6105	0.4667	0.1818	0.3571
#818	0.2088	0.4	0.5737	0.3111	0.2121	0.5
#819	0.2857	0.2364	0.5842	0.6222	0.2121	0.3214
#820	0.2857	0.3273	0.5526	0.3778	0.197	0.3929
#821	0.2308	0.3818	0.6158	0.5556	0.2727	0.3929
#822	0.2637	0.2909	0.5789	0.4222	0.2273	0.5357
#823	0.2637	0.3091	0.5737	0.4667	0.1818	0.2857
#824	0.3077	0.3273	0.6105	0.4889	0.197	0.5357
#825	0.2527	0.3091	0.5895	0.4889	0.2879	0.4286
#826	0.3187	0.3818	0.5789	0.5556	0.2727	0.3571
#827	0.2747	0.2909	0.6579	0.4	0.303	0.5
#828	0.2747	0.2909	0.6053	0.4222	0.2576	0.5
#829	0.1978	0.2364	0.5579	0.4222	0.1818	0.5
#830	0.2637	0.3455	0.6105	0.5556	0.2273	0.3571
#831	0.2088	0.3091	0.6737	0.4444	0.2273	0.4643
#832	0.2527	0.3273	0.6421	0.4667	0.1364	0.5714
#833	0.3736	0.2727	0.6105	0.3111	0.2576	0.3214
#834	0.2967	0.4909	0.5263	0.4444	0.2424	0.3214
#835	0.3187	0.4182	0.6263	0.3778	0.2576	0.3571
#836	0.2527	0.3455	0.6211	0.4222	0.1818	0.4643
#837	0.2747	0.3455	0.5895	0.4222	0.2121	0.3929
#838	0.3407	0.3455	0.6263	0.4667	0.1818	0.3571
#839	0.3077	0.3091	0.5421	0.4	0.2424	0.3929
#840	0.2418	0.4	0.6105	0.5111	0.197	0.3571
#841	0.2637	0.2182	0.5895	0.4	0.1818	0.3571
#842	0.3407	0.3273	0.5684	0.3778	0.2576	0.5357
#843	0.2637	0.2545	0.6	0.4444	0.2879	0.5
#844	0.2527	0.2727	0.6	0.4	0.2121	0.3214
#845	0.2198	0.4	0.6526	0.4889	0.2273	0.5714
#846	0.2967	0.2	0.6	0.4	0.197	0.4643
#847	0.2418	0.2727	0.5789	0.4	0.1364	0.25
#848	0.2308	0.2909	0.5737	0.4222	0.197	0.4643
#849	0.2308	0.3636	0.6	0.4222	0.197	0.3214
#850	0.2637	0.2909	0.6158	0.4222	0.1818	0.3214
#851	0.1868	0.3818	0.5263	0.4222	0.2576	0.4286
#852	0.3407	0.4182	0.6632	0.4222	0.1818	0.5
#853	0.3297	0.2545	0.5789	0.4444	0.3182	0.3571
#854	0.2527	0.3273	0.5947	0.3778	0.2273	0.5714
#855	0.2088	0.3273	0.5526	0.4222	0.1818	0.3571
#856	0.3407	0.2727	0.5474	0.5556	0.2121	0.4286
#857	0.2527	0.2909	0.5947	0.3111	0.2879	0.2143
#858	0.2308	0.1818	0.5211	0.4889	0.2727	0.4286
#859	0.1868	0.3273	0.5737	0.4667	0.1515	0.5357
#860	0.2857	0.3636	0.5895	0.5556	0.1212	0.5
#861	0.1648	0.2909	0.6368	0.4889	0.197	0.3214
#862	0.2308	0.3273	0.5579	0.4	0.1818	0.5
#863	0.3297	0.3636	0.5368	0.4	0.2727	0.3214
#864	0.2637	0.2727	0.5737	0.5333	0.2879	0.5357
#865	0.2857	0.4545	0.5895	0.4	0.197	0.3571
#866	0.2198	0.3636	0.6158	0.4444	0.3182	0.3929
#867	0.2857	0.3273	0.5421	0.3778	0.2576	0.4643
#868	0.2198	0.2909	0.6053	0.3778	0.2121	0.3929
#869	0.2198	0.3091	0.5632	0.5333	0.2273	0.4643
#870	0.3407	0.3455	0.6632	0.3778	0.2273	0.4286
#871	0.2308	0.3636	0.5684	0.3778	0.1364	0.4643
#872	0.2747	0.3273	0.6684	0.5111	0.1515	0.4643
#873	0.2088	0.3273	0.6368	0.5111	0.197	0.5
#874	0.2747	0.2364	0.5737	0.3556	0.2576	0.4286
#875	0.2637	0.1818	0.6263	0.4667	0.2424	0.6071
#876	0.2747	0.4	0.5947	0.5333	0.1667	0.4643
#877	0.2747	0.2909	0.5474	0.5333	0.2424	0.5
#878	0.2967	0.3636	0.5789	0.4889	0.2424	0.5
#879	0.2857	0.2909	0.6158	0.4222	0.2121	0.3571
#880	0.2198	0.3636	0.6211	0.4222	0.1818	0.6071
#881	0.3187	0.4545	0.6263	0.4667	0.2121	0.3214
#882	0.2747	0.3091	0.5789	0.4889	0.1515	0.4643
#883	0.2747	0.3636	0.6105	0.4	0.2424	0.4286
#884	0.2747	0.3091	0.5789	0.4	0.2727	0.6071
#885	0.1758	0.3455	0.6316	0.2889	0.2727	0.5
#886	0.2747	0.3636	0.5947	0.4667	0.1515	0.3571
#887	0.2637	0.3273	0.6105	0.3778	0.1818	0.5357
#888	0.2967	0.4	0.6105	0.4444	0.1667	0.5357
#889	0.2308	0.2182	0.5895	0.4444	0.197	0.5
#890	0.2088	0.2	0.5737	0.4667	0.197	0.5
#891	0.1868	0.3455	0.6	0.5111	0.1515	0.4643
#892	0.2418	0.4	0.5842	0.3778	0.1667	0.4643
#893	0.3516	0.3818	0.5579	0.3778	0.3333	0.2857
#894	0.2527	0.3455	0.5421	0.4444	0.1818	0.4643
#895	0.2527	0.3091	0.5895	0.4444	0.2727	0.4643
#896	0.2857	0.3455	0.5947	0.4889	0.2727	0.3214
#897	0.2747	0.3636	0.6316	0.5556	0.2879	0.3571
#898	0.2198	0.3273	0.6526	0.4	0.1818	0.5714
#899	0.2308	0.2909	0.6211	0.4889	0.2273	0.3571
#900	0.2857	0.3636	0.6368	0.4444	0.1515	0.5
#901	0.2747	0.3818	0.5842	0.3778	0.2273	0.1786
#902	0.2747	0.2727	0.5789	0.4	0.2424	0.3571
#903	0.2418	0.3636	0.5632	0.4444	0.2424	0.3571
#904	0.2198	0.3273	0.6105	0.3778	0.2727	0.3571
#905	0.2418	0.3273	0.5684	0.4444	0.197	0.4643
#906	0.1868	0.3455	0.6053	0.4667	0.2424	0.3929
#907	0.2637	0.4545	0.5947	0.4444	0.2879	0.3929
#908	0.2198	0.3273	0.5737	0.4444	0.1818	0.3214
#909	0.3077	0.3818	0.6	0.4222	0.2424	0.3929
#910	0.3626	0.2182	0.5895	0.4	0.197	0.6071
#911	0.2527	0.3273	0.5737	0.4444	0.2121	0.4643
#912	0.2747	0.3455	0.5684	0.3778	0.2273	0.25
#913	0.2198	0.2182	0.5579	0.3778	0.1515	0.5714
#914	0.2308	0.2364	0.5895	0.4889	0.2424	0.4643
#915	0.2747	0.3455	0.6053	0.5333	0.2273	0.6429
#916	0.2088	0.3455	0.6632	0.4444	0.2121	0.5357
#917	0.2967	0.2727	0.5789	0.3556	0.2576	0.25
#918	0.2857	0.3636	0.6	0.4667	0.2576	0.4643
#919	0.3077	0.3091	0.6	0.4	0.1667	0.5714
#920	0.3187	0.3818	0.5421	0.4	0.2879	0.4286
#921	0.1978	0.3636	0.6158	0.4222	0.0758	0.3929
#922	0.1978	0.3273	0.6211	0.4667	0.1667	0.5714
#923	0.2747	0.3455	0.5579	0.3333	0.2576	0.4643
#924	0.1538	0.3273	0.6053	0.4444	0.2121	0.3214
#925	0.3297	0.4545	0.6316	0.4889	0.1667	0.4286
#926	0.2198	0.2545	0.6158	0.3778	0.2576	0.3214
#927	0.2857	0.3091	0.6158	0.4	0.2121	0.3214
#928	0.2088	0.2182	0.6053	0.5111	0.2121	0.3929
#929	0.3187	0.4	0.6158	0.3778	0.303	0.5
#930	0.2308	0.4182	0.6053	0.4222	0.197	0.2857
#931	0.3077	0.3273	0.6211	0.4667	0.2424	0.5357
#932	0.2637	0.2182	0.6211	0.4444	0.197	0.2857
#933	0.2747	0.2364	0.6053	0.4889	0.303	0.6071
#934	0.2637	0.3636	0.6421	0.4222	0.1818	0.5357
#935	0.1648	0.2727	0.6368	0.5333	0.197	0.2857
#936	0.2308	0.4364	0.6263	0.3778	0.2879	0.3929
#937	0.2747	0.4	0.6316	0.6	0.197	0.4643
#938	0.2418	0.2364	0.6737	0.4444	0.197	0.3929
#939	0.2857	0.3091	0.6105	0.4889	0.2121	0.4286
#940	0.2637	0.3455	0.6316	0.3556	0.2727	0.5714
#941	0.3187	0.2727	0.5579	0.4667	0.3788	0.4643
#942	0.2308	0.3818	0.6368	0.4	0.1818	0.4643
#943	0.2088	0.2364	0.6105	0.3556	0.2424	0.3929
#944	0.2857	0.2727	0.6158	0.3778	0.2727	0.5357
#945	0.2747	0.3636	0.6263	0.4444	0.2121	0.4643
#946	0.3187	0.3273	0.6053	0.4222	0.2121	0.4643
#947	0.2637	0.2727	0.5842	0.4667	0.2576	0.4286
#948	0.3077	0.3818	0.6579	0.5333	0.2727	0.3571
#949	0.2857	0.3273	0.5368	0.4667	0.1667	0.5
#950	0.2418	0.3818	0.5211	0.2444	0.1818	0.3929
#951	0.2637	0.4364	0.5474	0.4444	0.1667	0.5
#952	0.2527	0.3273	0.5895	0.4222	0.2424	0.4286
#953	0.2418	0.2727	0.5684	0.4667	0.1667	0.4286
#954	0.2967	0.3455	0.6421	0.4444	0.197	0.3571
#955	0.2527	0.4	0.6158	0.3333	0.1818	0.6071
#956	0.2088	0.2909	0.5895	0.4667	0.2121	0.5
#957	0.3626	0.3818	0.5421	0.4667	0.197	0.4643
#958	0.2527	0.3273	0.5684	0.3111	0.2121	0.2857
#959	0.3736	0.3818	0.6	0.3556	0.2121	0.4643
#960	0.1758	0.2545	0.5947	0.4	0.1667	0.5357
#961	0.2967	0.2545	0.6	0.4667	0.2424	0.5357
#962	0.2088	0.2909	0.6	0.4667	0.1212	0.4643
#963	0.2198	0.3818	0.6211	0.3333	0.197	0.4643
#964	0.3077	0.2545	0.5895	0.3778	0.3182	0.3929
#965	0.2198	0.3273	0.6368	0.4667	0.2424	0.5357
#966	0.2637	0.3818	0.5684	0.4444	0.2273	0.4286
#967	0.2308	0.3455	0.6105	0.3556	0.1667	0.3571
#968	0.2527	0.2364	0.5842	0.4667	0.2424	0.5
#969	0.2967	0.3273	0.6	0.4889	0.2273	0.3571
#970	0.2088	0.2727	0.6053	0.5111	0.2121	0.4643
#971	0.2088	0.3636	0.5684	0.2889	0.2121	0.5
#972	0.2967	0.2727	0.6474	0.4	0.197	0.5
#973	0.2308	0.3273	0.5947	0.5111	0.1818	0.3929
#974	0.2308	0.2727	0.5895	0.4667	0.2576	0.4286
#975	0.2857	0.3455	0.6211	0.4222	0.1818	0.3571
#976	0.3077	0.2727	0.6053	0.4667	0.2273	0.6071
#977	0.2857	0.3636	0.5526	0.4	0.2273	0.4643
#978	0.1538	0.3636	0.5895	0.4222	0.197	0.3929
#979	0.2857	0.2182	0.5947	0.4222	0.2273	0.2857
#980	0.1758	0.3273	0.5947	0.4889	0.2273	0.5357
#981	0.2198	0.2727	0.5684	0.3111	0.2273	0.3929
#982	0.3077	0.3818	0.6	0.4444	0.2576	0.3929
#983	0.1868	0.3636	0.6632	0.4	0.3333	0.3929
#984	0.2637	0.4182	0.5895	0.4444	0.2424	0.6071
#985	0.2308	0.2545	0.6105	0.4	0.2879	0.3214
#986	0.2967	0.2727	0.5632	0.3556	0.2576	0.3929
#987	0.2418	0.3273	0.6	0.3556	0.2273	0.5357
#988	0.2308	0.3818	0.6053	0.3778	0.1818	0.3571
#989	0.2527	0.2909	0.6105	0.4	0.197	0.5
#990	0.2637	0.2545	0.5895	0.3778	0.1818	0.5
#991	0.3187	0.2	0.5789	0.4222	0.2424	0.6071
#992	0.2637	0.3818	0.6105	0.4444	0.2424	0.5
#993	0.2747	0.3455	0.5947	0.4444	0.2273	0.4286
#994	0.2747	0.3636	0.6316	0.4667	0.197	0.4286
#995	0.2418	0.4	0.6053	0.4222	0.2121	0.4643
#996	0.1978	0.3273	0.6579	0.4889	0.1364	0.3929
#997	0.3187	0.4545	0.6263	0.4889	0.2727	0.4286
#998	0.2637	0.3636	0.6263	0.4889	0.2273	0.3571
#999	0.2967	0.2727	0.5842	0.5111	0.2727	0.4286
#1000	0.1978	0.1818	0.5579	0.4222	0.2727	0.3571
