# Supplementary material for: Modular gateway-ness connectivity and structural core organization in maritime network science
Source: Nat Commun. 2020 Jun 5;11:2849. doi: 10.1038/s41467-020-16619-5 (PMC7275034; doi:10.1038/s41467-020-16619-5)
Supplement: Supplementary file 4 — Source data [file 41467_2020_16619_MOESM4_ESM.zip › Structural-core-master/Source Data/Source Data-Supplementary Fig. 18.xlsx]

## Sheet: Supplementary Fig. 18
# iteration	(a) GLSN of 2015																								(b) GLSN of 2017
	dataset (all routes)						sub-dataset (FC routes)						sub-dataset (International routes)						sub-dataset (FC International routes)						dataset (all routes)						sub-dataset (FC routes)						sub-dataset (International routes)						sub-dataset (FC International routes)
	at the country level			at the country pair level			at the country level			at the country pair level			at the country level			at the country pair level			at the country level			at the country pair level			at the country level			at the country pair level			at the country level			at the country pair level			at the country level			at the country pair level			at the country level			at the country pair level
	# all connections	# SC connections	# NSC connections	# all connections	# SC connections	# NSC connections	# all connections	# SC connections	# NSC connections	# all connections	# SC connections	# NSC connections	# all connections	# SC connections	# NSC connections	# all connections	# SC connections	# NSC connections	# all connections	# SC connections	# NSC connections	# all connections	# SC connections	# NSC connections	# all connections	# SC connections	# NSC connections	# all connections	# SC connections	# NSC connections	# all connections	# SC connections	# NSC connections	# all connections	# SC connections	# NSC connections	# all connections	# SC connections	# NSC connections	# all connections	# SC connections	# NSC connections	# all connections	# SC connections	# NSC connections	# all connections	# SC connections	# NSC connections
1	0.88	0.85	0.69	0.52	0.59	0.35	0.87	0.85	0.6	0.48	0.57	0.26	0.88	0.89	0.55	0.52	0.59	0.26	0.87	0.86	0.56	0.48	0.56	0.24	0.88	0.9	0.58	0.54	0.61	0.29	0.87	0.85	0.59	0.52	0.58	0.3	0.88	0.88	0.55	0.54	0.6	0.28	0.87	0.83	0.65	0.52	0.55	0.35
2	0.88	0.83	0.73	0.52	0.6	0.39	0.87	0.85	0.6	0.48	0.57	0.25	0.88	0.8	0.71	0.52	0.57	0.37	0.87	0.84	0.58	0.48	0.56	0.25	0.88	0.89	0.6	0.54	0.6	0.3	0.87	0.86	0.58	0.52	0.58	0.29	0.88	0.87	0.6	0.54	0.59	0.33	0.87	0.81	0.66	0.52	0.55	0.36
3	0.88	0.85	0.69	0.52	0.58	0.35	0.87	0.86	0.67	0.48	0.59	0.29	0.88	0.88	0.61	0.52	0.58	0.28	0.87	0.86	0.52	0.48	0.55	0.21	0.88	0.86	0.65	0.54	0.59	0.36	0.87	0.84	0.59	0.52	0.57	0.31	0.88	0.87	0.62	0.54	0.59	0.32	0.87	0.83	0.65	0.52	0.55	0.35
4	0.88	0.87	0.6	0.52	0.58	0.29	0.87	0.84	0.58	0.48	0.56	0.24	0.88	0.85	0.68	0.52	0.59	0.35	0.87	0.85	0.65	0.48	0.58	0.28	0.88	0.87	0.61	0.54	0.6	0.31	0.87	0.84	0.6	0.52	0.57	0.31	0.88	0.87	0.6	0.54	0.59	0.34	0.87	0.83	0.65	0.52	0.56	0.35
5	0.88	0.87	0.68	0.52	0.59	0.34	0.87	0.85	0.61	0.48	0.57	0.26	0.88	0.87	0.6	0.52	0.58	0.29	0.87	0.85	0.57	0.48	0.56	0.25	0.88	0.88	0.6	0.54	0.61	0.31	0.87	0.83	0.65	0.52	0.56	0.34	0.88	0.83	0.65	0.54	0.58	0.35	0.87	0.82	0.65	0.52	0.56	0.34
6	0.88	0.87	0.66	0.52	0.58	0.29	0.87	0.85	0.64	0.48	0.59	0.28	0.88	0.86	0.62	0.52	0.58	0.32	0.87	0.85	0.57	0.48	0.56	0.24	0.88	0.86	0.61	0.54	0.59	0.33	0.87	0.83	0.61	0.52	0.56	0.32	0.88	0.88	0.67	0.54	0.6	0.36	0.87	0.82	0.65	0.52	0.56	0.35
7	0.88	0.9	0.63	0.52	0.59	0.3	--	--	--	--	--	--	0.88	0.9	0.66	0.52	0.59	0.33	0.87	0.86	0.56	0.48	0.56	0.24	0.88	0.9	0.58	0.54	0.61	0.3	0.87	0.84	0.6	0.52	0.56	0.32	0.88	0.85	0.65	0.54	0.58	0.35	0.87	0.83	0.61	0.52	0.56	0.32
8	0.88	0.8	0.71	0.52	0.58	0.36	0.87	0.81	0.69	0.48	0.56	0.32	0.88	0.81	0.71	0.52	0.57	0.37	0.87	0.85	0.61	0.48	0.57	0.26	0.88	0.9	0.58	0.54	0.61	0.3	0.87	0.86	0.58	0.52	0.58	0.3	0.88	0.89	0.59	0.54	0.6	0.3	0.87	0.82	0.62	0.52	0.55	0.34
9	0.88	0.89	0.63	0.52	0.58	0.31	0.87	0.86	0.67	0.48	0.59	0.29	0.88	0.89	0.66	0.52	0.59	0.33	0.87	0.84	0.61	0.48	0.56	0.26	0.88	0.87	0.67	0.54	0.6	0.36	0.87	0.86	0.57	0.52	0.58	0.29	0.88	0.89	0.6	0.54	0.59	0.31	0.87	0.82	0.66	0.52	0.55	0.36
10	0.88	0.81	0.7	0.52	0.58	0.37	0.87	0.86	0.59	0.48	0.59	0.24	0.88	0.89	0.59	0.52	0.59	0.27	0.87	0.84	0.6	0.48	0.56	0.26	0.88	0.88	0.67	0.54	0.6	0.36	0.87	0.84	0.67	0.52	0.58	0.34	0.88	0.87	0.61	0.54	0.59	0.34	0.87	0.85	0.6	0.52	0.57	0.31
11	--	--	--	--	--	--	0.87	0.86	0.6	0.48	0.57	0.25	0.88	0.89	0.6	0.52	0.58	0.28	0.87	0.86	0.55	0.48	0.56	0.24	0.88	0.86	0.57	0.54	0.59	0.3	0.87	0.86	0.58	0.52	0.58	0.29	0.88	0.88	0.62	0.54	0.59	0.32	0.87	0.82	0.66	0.52	0.55	0.36
12	0.88	0.88	0.6	0.52	0.58	0.29	0.87	0.87	0.59	0.48	0.58	0.25	0.88	0.83	0.69	0.52	0.58	0.36	0.87	0.85	0.57	0.48	0.56	0.25	0.88	0.86	0.7	0.54	0.59	0.37	0.87	0.84	0.6	0.52	0.56	0.32	0.88	0.88	0.62	0.54	0.59	0.32	0.87	0.82	0.62	0.52	0.55	0.33
13	0.88	0.88	0.6	0.52	0.58	0.29	0.87	0.85	0.61	0.48	0.57	0.26	0.88	0.89	0.6	0.52	0.58	0.29	0.87	0.86	0.6	0.48	0.56	0.27	0.88	0.87	0.6	0.54	0.6	0.32	0.87	0.84	0.63	0.52	0.58	0.33	0.88	0.87	0.6	0.54	0.59	0.33	0.87	0.84	0.6	0.52	0.57	0.31
14	0.88	0.85	0.67	0.52	0.59	0.35	0.87	0.81	0.69	0.48	0.56	0.33	0.88	0.89	0.6	0.52	0.58	0.28	0.87	0.86	0.56	0.48	0.57	0.24	0.88	0.88	0.61	0.54	0.59	0.31	0.87	0.84	0.59	0.52	0.57	0.3	0.88	0.85	0.64	0.54	0.58	0.35	0.87	0.82	0.65	0.52	0.56	0.35
15	0.88	0.84	0.68	0.52	0.59	0.35	0.87	0.86	0.67	0.48	0.59	0.29	0.88	0.89	0.63	0.52	0.58	0.31	0.87	0.85	0.57	0.48	0.56	0.24	0.88	0.88	0.61	0.54	0.59	0.32	0.87	0.86	0.58	0.52	0.58	0.3	0.88	0.86	0.71	0.54	0.58	0.4	0.87	0.81	0.66	0.52	0.55	0.36
16	0.88	0.79	0.69	0.52	0.58	0.37	0.87	0.84	0.61	0.48	0.57	0.26	0.88	0.85	0.67	0.52	0.6	0.34	0.87	0.86	0.6	0.48	0.57	0.25	0.88	0.88	0.61	0.54	0.6	0.31	0.87	0.86	0.58	0.52	0.58	0.29	0.88	0.87	0.63	0.54	0.58	0.34	0.87	0.83	0.61	0.52	0.56	0.32
17	0.88	0.89	0.6	0.52	0.58	0.29	0.87	0.86	0.67	0.48	0.59	0.29	0.88	0.89	0.59	0.52	0.59	0.27	0.87	0.85	0.57	0.48	0.55	0.25	0.88	0.9	0.62	0.54	0.6	0.33	0.87	0.86	0.58	0.52	0.58	0.3	0.88	0.87	0.67	0.54	0.59	0.36	0.87	0.82	0.66	0.52	0.56	0.35
18	0.88	0.83	0.66	0.52	0.58	0.34	0.87	0.86	0.6	0.48	0.57	0.26	0.88	0.87	0.61	0.52	0.59	0.29	0.87	0.85	0.61	0.48	0.57	0.26	0.88	0.87	0.62	0.54	0.58	0.33	0.87	0.82	0.65	0.52	0.56	0.35	0.88	0.87	0.61	0.54	0.58	0.34	0.87	0.82	0.66	0.52	0.56	0.35
19	0.88	0.86	0.62	0.52	0.57	0.3	0.87	0.84	0.61	0.48	0.57	0.26	0.88	0.88	0.57	0.52	0.58	0.27	0.87	0.87	0.54	0.48	0.57	0.23	0.88	0.88	0.62	0.54	0.59	0.33	0.87	0.8	0.69	0.52	0.57	0.35	0.88	0.87	0.67	0.54	0.58	0.37	0.87	0.82	0.62	0.52	0.55	0.34
20	0.88	0.89	0.6	0.52	0.58	0.29	0.87	0.84	0.62	0.48	0.57	0.26	0.88	0.89	0.62	0.52	0.57	0.27	0.87	0.85	0.61	0.48	0.57	0.26	0.88	0.87	0.64	0.54	0.6	0.34	0.87	0.84	0.59	0.52	0.57	0.3	0.88	0.85	0.62	0.54	0.58	0.35	0.87	0.82	0.65	0.52	0.55	0.35
21	0.88	0.87	0.59	0.52	0.58	0.29	0.87	0.86	0.59	0.48	0.57	0.25	0.88	0.85	0.68	0.52	0.59	0.35	0.87	0.85	0.61	0.48	0.57	0.26	0.88	0.89	0.6	0.54	0.6	0.3	0.87	0.83	0.61	0.52	0.56	0.32	0.88	0.88	0.63	0.54	0.58	0.33	0.87	0.82	0.66	0.52	0.55	0.35
22	0.88	0.89	0.63	0.52	0.58	0.31	0.87	0.86	0.6	0.48	0.57	0.25	0.88	0.84	0.67	0.52	0.59	0.34	0.87	0.85	0.6	0.48	0.56	0.26	0.88	0.87	0.59	0.54	0.6	0.32	0.87	0.86	0.58	0.52	0.59	0.29	0.88	0.87	0.64	0.54	0.59	0.33	0.87	0.82	0.62	0.52	0.55	0.33
23	0.88	0.89	0.67	0.52	0.59	0.33	0.87	0.83	0.67	0.48	0.58	0.3	0.88	0.86	0.61	0.52	0.59	0.3	0.87	0.85	0.56	0.48	0.56	0.24	0.88	0.87	0.66	0.54	0.59	0.35	0.87	0.87	0.56	0.52	0.59	0.28	0.88	0.88	0.62	0.54	0.59	0.32	0.87	0.83	0.65	0.52	0.56	0.35
24	0.88	0.87	0.63	0.52	0.58	0.31	0.87	0.85	0.6	0.48	0.57	0.26	0.88	0.88	0.65	0.52	0.58	0.32	0.87	0.85	0.6	0.48	0.56	0.26	0.88	0.87	0.66	0.54	0.61	0.34	0.87	0.84	0.59	0.52	0.57	0.3	0.88	0.85	0.66	0.54	0.58	0.36	0.87	0.85	0.6	0.52	0.57	0.3
25	0.88	0.82	0.7	0.52	0.58	0.37	0.87	0.81	0.69	0.48	0.54	0.31	0.88	0.87	0.68	0.52	0.62	0.35	0.87	0.85	0.56	0.48	0.56	0.24	0.88	0.9	0.59	0.54	0.61	0.29	0.87	0.85	0.58	0.52	0.58	0.3	0.88	0.86	0.68	0.54	0.59	0.37	0.87	0.84	0.65	0.52	0.57	0.34
26	0.88	0.8	0.71	0.52	0.57	0.38	0.87	0.86	0.67	0.48	0.59	0.29	0.88	0.88	0.61	0.52	0.58	0.29	0.87	0.85	0.61	0.48	0.57	0.26	0.88	0.88	0.6	0.54	0.59	0.31	0.87	0.85	0.6	0.52	0.58	0.31	0.88	0.86	0.62	0.54	0.59	0.34	0.87	0.82	0.65	0.52	0.57	0.34
27	0.88	0.8	0.71	0.52	0.58	0.37	0.87	0.86	0.67	0.48	0.59	0.29	--	--	--	--	--	--	0.87	0.84	0.58	0.48	0.55	0.25	0.88	0.89	0.61	0.54	0.6	0.31	0.87	0.84	0.66	0.52	0.58	0.34	0.88	0.88	0.61	0.54	0.59	0.32	0.87	0.83	0.67	0.52	0.56	0.36
28	0.88	0.87	0.64	0.52	0.6	0.33	0.87	0.88	0.56	0.48	0.56	0.23	0.88	0.85	0.67	0.52	0.58	0.36	0.87	0.86	0.63	0.48	0.57	0.28	0.88	0.86	0.67	0.54	0.6	0.36	0.87	0.86	0.58	0.52	0.58	0.3	0.88	0.87	0.66	0.54	0.59	0.37	0.87	0.84	0.61	0.52	0.57	0.31
29	--	--	--	--	--	--	0.87	0.85	0.57	0.48	0.57	0.24	0.88	0.89	0.63	0.52	0.58	0.31	0.87	0.86	0.55	0.48	0.57	0.23	0.88	0.87	0.59	0.54	0.6	0.31	0.87	0.81	0.68	0.52	0.58	0.34	0.88	0.85	0.61	0.54	0.58	0.34	--	--	--	--	--	--
30	--	--	--	--	--	--	0.87	0.77	0.71	0.48	0.56	0.33	0.88	0.89	0.6	0.52	0.58	0.29	0.87	0.85	0.56	0.48	0.56	0.25	0.88	0.89	0.57	0.54	0.61	0.3	0.87	0.86	0.62	0.52	0.58	0.32	0.88	0.88	0.54	0.54	0.6	0.28	0.87	0.81	0.62	0.52	0.55	0.34
31	0.88	0.89	0.6	0.52	0.58	0.29	0.87	0.85	0.68	0.48	0.58	0.3	0.88	0.84	0.69	0.52	0.59	0.36	0.87	0.85	0.56	0.48	0.56	0.25	0.88	0.86	0.67	0.54	0.6	0.36	0.87	0.85	0.58	0.52	0.58	0.29	0.88	0.86	0.62	0.54	0.59	0.34	0.87	0.82	0.65	0.52	0.56	0.35
32	0.88	0.85	0.72	0.52	0.61	0.37	0.87	0.85	0.6	0.48	0.57	0.25	0.88	0.85	0.65	0.52	0.58	0.33	0.87	0.85	0.6	0.48	0.57	0.25	0.88	0.89	0.6	0.54	0.61	0.3	0.87	0.86	0.58	0.52	0.58	0.29	0.88	0.86	0.58	0.54	0.59	0.3	0.87	0.83	0.61	0.52	0.57	0.32
33	0.88	0.79	0.71	0.52	0.57	0.37	0.87	0.83	0.68	0.48	0.57	0.31	0.88	0.87	0.62	0.52	0.57	0.3	0.87	0.84	0.57	0.48	0.56	0.25	0.88	0.88	0.61	0.54	0.59	0.32	0.87	0.86	0.58	0.52	0.58	0.29	0.88	0.84	0.64	0.54	0.58	0.35	0.87	0.81	0.63	0.52	0.56	0.34
34	0.88	0.89	0.6	0.52	0.59	0.28	0.87	0.85	0.6	0.48	0.56	0.26	0.88	0.89	0.59	0.52	0.59	0.29	0.87	0.85	0.57	0.48	0.56	0.24	0.88	0.86	0.66	0.54	0.6	0.35	0.87	0.85	0.58	0.52	0.58	0.29	0.88	0.87	0.65	0.54	0.59	0.36	0.87	0.83	0.64	0.52	0.56	0.34
35	0.88	0.83	0.69	0.52	0.59	0.36	0.87	0.81	0.59	0.48	0.56	0.25	0.88	0.85	0.67	0.52	0.58	0.35	0.87	0.85	0.57	0.48	0.57	0.24	0.88	0.89	0.61	0.54	0.6	0.31	0.87	0.83	0.61	0.52	0.56	0.32	0.88	0.87	0.63	0.54	0.59	0.34	0.87	0.82	0.66	0.52	0.55	0.36
36	0.88	0.89	0.62	0.52	0.58	0.31	--	--	--	--	--	--	0.88	0.85	0.68	0.52	0.6	0.35	0.87	0.88	0.56	0.48	0.58	0.25	0.88	0.79	0.65	0.54	0.58	0.35	0.87	0.86	0.57	0.52	0.58	0.29	0.88	0.86	0.62	0.54	0.59	0.34	0.87	0.79	0.72	0.52	0.54	0.39
37	0.88	0.87	0.68	0.52	0.59	0.34	0.87	0.84	0.67	0.48	0.59	0.29	0.88	0.83	0.69	0.52	0.59	0.36	0.87	0.85	0.57	0.48	0.56	0.24	0.88	0.88	0.59	0.54	0.6	0.32	--	--	--	--	--	--	0.88	0.86	0.61	0.54	0.59	0.34	0.87	0.83	0.65	0.52	0.56	0.35
38	0.88	0.88	0.61	0.52	0.58	0.29	0.87	0.85	0.59	0.48	0.56	0.25	0.88	0.88	0.61	0.52	0.58	0.29	0.87	0.85	0.59	0.48	0.55	0.24	0.88	0.9	0.56	0.54	0.61	0.29	0.87	0.85	0.59	0.52	0.57	0.31	0.88	0.87	0.61	0.54	0.59	0.34	0.87	0.83	0.67	0.52	0.57	0.35
39	0.88	0.87	0.69	0.52	0.59	0.34	0.87	0.85	0.57	0.48	0.57	0.24	0.88	0.89	0.61	0.52	0.58	0.29	0.87	0.85	0.61	0.48	0.57	0.26	0.88	0.87	0.62	0.54	0.59	0.32	0.87	0.86	0.57	0.52	0.58	0.29	0.88	0.87	0.61	0.54	0.59	0.32	0.87	0.81	0.62	0.52	0.55	0.34
40	0.88	0.82	0.72	0.52	0.59	0.38	0.87	0.84	0.68	0.48	0.58	0.3	0.88	0.87	0.65	0.52	0.59	0.34	0.87	0.8	0.7	0.48	0.57	0.32	0.88	0.89	0.6	0.54	0.6	0.3	0.87	0.85	0.58	0.52	0.57	0.3	0.88	0.86	0.61	0.54	0.58	0.34	0.87	0.83	0.65	0.52	0.57	0.34
41	0.88	0.88	0.59	0.52	0.58	0.29	0.87	0.85	0.57	0.48	0.57	0.24	0.88	0.88	0.57	0.52	0.58	0.27	0.87	0.84	0.58	0.48	0.56	0.25	0.88	0.87	0.59	0.54	0.6	0.31	0.87	0.83	0.61	0.52	0.57	0.32	0.88	0.87	0.67	0.54	0.58	0.37	0.87	0.81	0.63	0.52	0.55	0.34
42	0.88	0.86	0.63	0.52	0.57	0.3	0.87	0.87	0.63	0.48	0.58	0.27	0.88	0.87	0.65	0.52	0.59	0.33	0.87	0.87	0.54	0.48	0.57	0.23	0.88	0.85	0.62	0.54	0.58	0.35	0.87	0.86	0.58	0.52	0.58	0.29	0.88	0.86	0.62	0.54	0.59	0.34	0.87	0.83	0.6	0.52	0.56	0.33
43	0.88	0.87	0.59	0.52	0.58	0.29	0.87	0.85	0.65	0.48	0.58	0.28	0.88	0.87	0.67	0.52	0.59	0.35	0.87	0.84	0.57	0.48	0.56	0.24	0.88	0.88	0.62	0.54	0.61	0.33	0.87	0.86	0.57	0.52	0.58	0.29	0.88	0.86	0.61	0.54	0.59	0.34	0.87	0.82	0.65	0.52	0.55	0.35
44	0.88	0.85	0.69	0.52	0.59	0.36	0.87	0.85	0.68	0.48	0.58	0.3	0.88	0.88	0.63	0.52	0.58	0.31	0.87	0.85	0.56	0.48	0.56	0.25	0.88	0.87	0.68	0.54	0.59	0.37	0.87	0.84	0.6	0.52	0.58	0.31	0.88	0.87	0.63	0.54	0.59	0.34	0.87	0.83	0.65	0.52	0.56	0.35
45	0.88	0.81	0.7	0.52	0.57	0.37	0.87	0.86	0.67	0.48	0.59	0.29	0.88	0.87	0.59	0.52	0.57	0.28	0.87	0.85	0.57	0.48	0.56	0.25	0.88	0.87	0.62	0.54	0.6	0.31	0.87	0.86	0.62	0.52	0.58	0.32	0.88	0.88	0.62	0.54	0.59	0.33	0.87	0.82	0.66	0.52	0.56	0.35
46	0.88	0.86	0.68	0.52	0.58	0.35	0.87	0.87	0.58	0.48	0.57	0.25	0.88	0.85	0.68	0.52	0.59	0.35	0.87	0.87	0.54	0.48	0.56	0.25	0.88	0.82	0.67	0.54	0.58	0.36	0.87	0.79	0.66	0.52	0.56	0.34	0.88	0.87	0.63	0.54	0.59	0.33	0.87	0.84	0.6	0.52	0.57	0.3
47	0.88	0.86	0.7	0.52	0.6	0.34	0.87	0.86	0.59	0.48	0.58	0.25	0.88	0.86	0.62	0.52	0.57	0.3	0.87	0.86	0.57	0.48	0.57	0.25	0.88	0.85	0.66	0.54	0.6	0.35	0.87	0.84	0.64	0.52	0.58	0.33	0.88	0.86	0.57	0.54	0.59	0.3	0.87	0.82	0.66	0.52	0.55	0.36
48	--	--	--	--	--	--	0.87	0.84	0.61	0.48	0.57	0.26	0.88	0.88	0.6	0.52	0.58	0.29	0.87	0.85	0.6	0.48	0.57	0.26	0.88	0.89	0.6	0.54	0.6	0.31	0.87	0.85	0.58	0.52	0.58	0.3	0.88	0.86	0.68	0.54	0.59	0.37	0.87	0.82	0.61	0.52	0.56	0.32
49	0.88	0.85	0.69	0.52	0.59	0.36	0.87	0.86	0.67	0.48	0.59	0.29	0.88	0.87	0.62	0.52	0.57	0.29	0.87	0.84	0.57	0.48	0.56	0.25	0.88	0.87	0.59	0.54	0.59	0.32	0.87	0.86	0.58	0.52	0.58	0.3	0.88	0.86	0.64	0.54	0.58	0.35	0.87	0.81	0.63	0.52	0.55	0.34
50	0.88	0.89	0.6	0.52	0.58	0.29	0.87	0.85	0.65	0.48	0.59	0.28	0.88	0.89	0.59	0.52	0.59	0.29	0.87	0.87	0.64	0.48	0.58	0.27	0.88	0.86	0.68	0.54	0.6	0.36	0.87	0.84	0.63	0.52	0.57	0.33	0.88	0.88	0.62	0.54	0.59	0.32	0.87	0.83	0.65	0.52	0.56	0.35
51	0.88	0.88	0.61	0.52	0.58	0.29	0.87	0.84	0.65	0.48	0.58	0.29	0.88	0.87	0.65	0.52	0.59	0.33	0.87	0.85	0.6	0.48	0.56	0.25	0.88	0.88	0.61	0.54	0.6	0.31	0.87	0.84	0.59	0.52	0.57	0.3	0.88	0.87	0.55	0.54	0.59	0.3	0.87	0.82	0.66	0.52	0.55	0.35
52	0.88	0.85	0.67	0.52	0.59	0.35	0.87	0.78	0.67	0.48	0.56	0.3	0.88	0.88	0.62	0.52	0.58	0.29	0.87	0.85	0.6	0.48	0.56	0.26	0.88	0.87	0.62	0.54	0.6	0.32	0.87	0.85	0.59	0.52	0.57	0.3	0.88	0.87	0.61	0.54	0.59	0.33	0.87	0.82	0.61	0.52	0.56	0.32
53	0.88	0.88	0.6	0.52	0.58	0.29	0.87	0.85	0.6	0.48	0.57	0.26	0.88	0.89	0.6	0.52	0.58	0.29	0.87	0.86	0.55	0.48	0.56	0.24	--	--	--	--	--	--	0.87	0.86	0.62	0.52	0.58	0.32	0.88	0.88	0.61	0.54	0.6	0.31	0.87	0.83	0.62	0.52	0.56	0.33
54	0.88	0.83	0.68	0.52	0.58	0.35	0.87	0.85	0.57	0.48	0.56	0.25	0.88	0.88	0.61	0.52	0.58	0.28	0.87	0.86	0.54	0.48	0.56	0.23	0.88	0.88	0.61	0.54	0.59	0.32	0.87	0.83	0.6	0.52	0.57	0.31	0.88	0.88	0.62	0.54	0.59	0.32	0.87	0.81	0.66	0.52	0.55	0.36
55	--	--	--	--	--	--	0.87	0.86	0.59	0.48	0.57	0.25	0.88	0.84	0.68	0.52	0.6	0.35	0.87	0.85	0.56	0.48	0.56	0.24	0.88	0.86	0.67	0.54	0.6	0.36	0.87	0.85	0.62	0.52	0.58	0.32	0.88	0.86	0.57	0.54	0.58	0.3	0.87	0.82	0.66	0.52	0.56	0.35
56	0.88	0.89	0.63	0.52	0.58	0.31	0.87	0.85	0.67	0.48	0.59	0.29	0.88	0.88	0.65	0.52	0.59	0.34	0.87	0.85	0.57	0.48	0.56	0.25	0.88	0.82	0.7	0.54	0.58	0.38	0.87	0.8	0.62	0.52	0.57	0.31	0.88	0.85	0.62	0.54	0.58	0.35	0.87	0.81	0.63	0.52	0.55	0.34
57	--	--	--	--	--	--	0.87	0.81	0.69	0.48	0.56	0.32	0.88	0.87	0.67	0.52	0.6	0.33	0.87	0.84	0.57	0.48	0.56	0.24	0.88	0.88	0.63	0.54	0.59	0.33	0.87	0.84	0.6	0.52	0.57	0.3	0.88	0.85	0.62	0.54	0.58	0.35	0.87	0.83	0.64	0.52	0.56	0.34
58	0.88	0.87	0.61	0.52	0.58	0.29	0.87	0.85	0.57	0.48	0.56	0.25	0.88	0.87	0.67	0.52	0.59	0.35	0.87	0.84	0.62	0.48	0.57	0.27	0.88	0.89	0.59	0.54	0.61	0.3	0.87	0.85	0.59	0.52	0.57	0.3	0.88	0.88	0.62	0.54	0.59	0.32	0.87	0.85	0.6	0.52	0.58	0.31
59	0.88	0.88	0.6	0.52	0.58	0.29	0.87	0.85	0.68	0.48	0.58	0.31	0.88	0.87	0.62	0.52	0.57	0.29	0.87	0.87	0.51	0.48	0.55	0.2	0.88	0.85	0.62	0.54	0.59	0.34	0.87	0.83	0.61	0.52	0.56	0.32	0.88	0.86	0.62	0.54	0.58	0.34	0.87	0.82	0.61	0.52	0.56	0.32
60	0.88	0.88	0.6	0.52	0.57	0.29	0.87	0.85	0.64	0.48	0.59	0.28	0.88	0.85	0.67	0.52	0.59	0.34	0.87	0.86	0.56	0.48	0.57	0.24	0.88	0.86	0.67	0.54	0.6	0.36	0.87	0.83	0.61	0.52	0.56	0.32	0.88	0.88	0.67	0.54	0.58	0.36	0.87	0.85	0.59	0.52	0.57	0.31
61	0.88	0.83	0.68	0.52	0.58	0.35	0.87	0.86	0.59	0.48	0.57	0.25	0.88	0.85	0.67	0.52	0.57	0.33	0.87	0.84	0.58	0.48	0.55	0.25	0.88	0.88	0.62	0.54	0.59	0.33	0.87	0.8	0.69	0.52	0.56	0.36	0.88	0.84	0.59	0.54	0.57	0.31	0.87	0.82	0.66	0.52	0.55	0.35
62	0.88	0.89	0.6	0.52	0.58	0.29	0.87	0.86	0.64	0.48	0.59	0.27	0.88	0.88	0.6	0.52	0.58	0.29	0.87	0.86	0.59	0.48	0.57	0.25	0.88	0.89	0.61	0.54	0.6	0.31	0.87	0.85	0.58	0.52	0.58	0.3	0.88	0.87	0.63	0.54	0.59	0.33	0.87	0.83	0.61	0.52	0.56	0.32
63	0.88	0.88	0.6	0.52	0.58	0.29	0.87	0.84	0.58	0.48	0.56	0.25	0.88	0.89	0.6	0.52	0.58	0.29	0.87	0.85	0.6	0.48	0.56	0.26	0.88	0.89	0.6	0.54	0.6	0.3	0.87	0.86	0.58	0.52	0.58	0.29	0.88	0.86	0.61	0.54	0.58	0.34	0.87	0.82	0.62	0.52	0.55	0.33
64	0.88	0.82	0.69	0.52	0.59	0.35	0.87	0.85	0.61	0.48	0.58	0.26	0.88	0.88	0.6	0.52	0.58	0.29	0.87	0.86	0.57	0.48	0.58	0.25	0.88	0.84	0.69	0.54	0.59	0.37	0.87	0.83	0.6	0.52	0.57	0.31	0.88	0.87	0.6	0.54	0.6	0.32	0.87	0.82	0.66	0.52	0.56	0.35
65	0.88	0.87	0.62	0.52	0.57	0.3	0.87	0.82	0.7	0.48	0.56	0.32	0.88	0.89	0.66	0.52	0.59	0.33	0.87	0.85	0.6	0.48	0.57	0.26	0.88	0.85	0.62	0.54	0.58	0.34	0.87	0.84	0.64	0.52	0.57	0.34	0.88	0.85	0.58	0.54	0.58	0.3	0.87	0.82	0.65	0.52	0.55	0.35
66	0.88	0.86	0.62	0.52	0.57	0.3	0.87	0.85	0.65	0.48	0.59	0.28	0.88	0.88	0.61	0.52	0.58	0.29	0.87	0.84	0.58	0.48	0.56	0.25	0.88	0.88	0.61	0.54	0.61	0.33	0.87	0.79	0.64	0.52	0.55	0.34	0.88	0.85	0.59	0.54	0.58	0.31	0.87	0.84	0.65	0.52	0.57	0.34
67	0.88	0.8	0.7	0.52	0.58	0.37	0.87	0.84	0.64	0.48	0.58	0.28	0.88	0.89	0.63	0.52	0.58	0.31	0.87	0.86	0.6	0.48	0.57	0.25	0.88	0.89	0.59	0.54	0.6	0.3	0.87	0.86	0.62	0.52	0.58	0.32	0.88	0.87	0.62	0.54	0.59	0.32	0.87	0.82	0.66	0.52	0.55	0.36
68	0.88	0.87	0.68	0.52	0.59	0.34	0.87	0.82	0.72	0.48	0.58	0.34	0.88	0.89	0.67	0.52	0.59	0.33	0.87	0.84	0.61	0.48	0.57	0.26	0.88	0.88	0.6	0.54	0.6	0.31	0.87	0.83	0.65	0.52	0.56	0.34	0.88	0.86	0.61	0.54	0.59	0.34	0.87	0.84	0.65	0.52	0.57	0.34
69	0.88	0.81	0.7	0.52	0.58	0.36	0.87	0.85	0.64	0.48	0.57	0.28	0.88	0.89	0.6	0.52	0.59	0.28	0.87	0.85	0.6	0.48	0.57	0.26	0.88	0.84	0.63	0.54	0.59	0.34	0.87	0.85	0.58	0.52	0.58	0.29	0.88	0.86	0.63	0.54	0.58	0.33	0.87	0.82	0.66	0.52	0.56	0.35
70	0.88	0.88	0.57	0.52	0.58	0.27	0.87	0.82	0.62	0.48	0.57	0.26	0.88	0.84	0.68	0.52	0.6	0.34	0.87	0.87	0.63	0.48	0.59	0.28	0.88	0.87	0.63	0.54	0.6	0.34	0.87	0.83	0.64	0.52	0.57	0.33	0.88	0.88	0.6	0.54	0.6	0.33	0.87	0.82	0.66	0.52	0.56	0.35
71	0.88	0.89	0.67	0.52	0.61	0.32	0.87	0.84	0.61	0.48	0.57	0.26	0.88	0.89	0.67	0.52	0.59	0.33	0.87	0.83	0.59	0.48	0.56	0.25	0.88	0.81	0.64	0.54	0.59	0.34	0.87	0.82	0.61	0.52	0.56	0.32	0.88	0.87	0.67	0.54	0.59	0.36	0.87	0.84	0.65	0.52	0.56	0.34
72	0.88	0.85	0.68	0.52	0.59	0.35	0.87	0.85	0.67	0.48	0.59	0.29	0.88	0.87	0.59	0.52	0.57	0.28	0.87	0.85	0.58	0.48	0.56	0.25	0.88	0.9	0.58	0.54	0.61	0.3	0.87	0.86	0.58	0.52	0.58	0.3	0.88	0.86	0.62	0.54	0.59	0.34	0.87	0.82	0.61	0.52	0.56	0.32
73	0.88	0.87	0.69	0.52	0.63	0.36	0.87	0.85	0.61	0.48	0.57	0.26	0.88	0.85	0.66	0.52	0.59	0.35	0.87	0.86	0.53	0.48	0.54	0.21	0.88	0.88	0.57	0.54	0.61	0.3	0.87	0.86	0.57	0.52	0.58	0.29	0.88	0.88	0.61	0.54	0.6	0.31	0.87	0.83	0.62	0.52	0.55	0.34
74	0.88	0.83	0.69	0.52	0.58	0.36	0.87	0.86	0.67	0.48	0.59	0.29	0.88	0.84	0.65	0.52	0.58	0.33	0.87	0.87	0.59	0.48	0.58	0.25	0.88	0.88	0.61	0.54	0.6	0.31	0.87	0.84	0.59	0.52	0.57	0.3	0.88	0.86	0.64	0.54	0.58	0.34	0.87	0.83	0.61	0.52	0.56	0.32
75	--	--	--	--	--	--	0.87	0.86	0.56	0.48	0.56	0.24	0.88	0.89	0.61	0.52	0.58	0.29	0.87	0.84	0.57	0.48	0.55	0.25	0.88	0.84	0.66	0.54	0.58	0.36	0.87	0.83	0.61	0.52	0.56	0.32	0.88	0.86	0.58	0.54	0.59	0.3	0.87	0.82	0.65	0.52	0.55	0.35
76	0.88	0.84	0.68	0.52	0.59	0.36	0.87	0.85	0.68	0.48	0.58	0.3	0.88	0.89	0.6	0.52	0.58	0.29	0.87	0.86	0.57	0.48	0.56	0.25	0.88	0.87	0.59	0.54	0.6	0.32	0.87	0.84	0.65	0.52	0.57	0.34	0.88	0.85	0.58	0.54	0.58	0.3	0.87	0.85	0.6	0.52	0.57	0.31
77	0.88	0.82	0.69	0.52	0.58	0.36	0.87	0.84	0.61	0.48	0.56	0.26	0.88	0.89	0.66	0.52	0.59	0.34	0.87	0.85	0.6	0.48	0.57	0.25	0.88	0.89	0.59	0.54	0.6	0.3	0.87	0.86	0.62	0.52	0.58	0.32	0.88	0.87	0.62	0.54	0.58	0.34	0.87	0.82	0.65	0.52	0.56	0.35
78	0.88	0.88	0.66	0.52	0.59	0.33	0.87	0.83	0.69	0.48	0.57	0.32	0.88	0.88	0.67	0.52	0.58	0.34	0.87	0.88	0.57	0.48	0.58	0.24	0.88	0.86	0.63	0.54	0.59	0.33	0.87	0.86	0.58	0.52	0.58	0.3	0.88	0.88	0.67	0.54	0.58	0.37	0.87	0.84	0.64	0.52	0.57	0.34
79	--	--	--	--	--	--	0.87	0.8	0.7	0.48	0.55	0.33	0.88	0.82	0.66	0.52	0.57	0.34	0.87	0.85	0.55	0.48	0.57	0.23	0.88	0.88	0.61	0.54	0.6	0.31	0.87	0.83	0.65	0.52	0.57	0.34	0.88	0.89	0.62	0.54	0.6	0.31	0.87	0.83	0.65	0.52	0.56	0.35
80	0.88	0.85	0.67	0.52	0.59	0.34	0.87	0.84	0.61	0.48	0.57	0.26	0.88	0.88	0.6	0.52	0.58	0.29	0.87	0.84	0.58	0.48	0.56	0.25	0.88	0.84	0.62	0.54	0.6	0.33	0.87	0.85	0.59	0.52	0.57	0.31	0.88	0.88	0.62	0.54	0.59	0.32	0.87	0.82	0.62	0.52	0.55	0.34
81	--	--	--	--	--	--	0.87	0.85	0.61	0.48	0.57	0.26	0.88	0.83	0.67	0.52	0.57	0.34	0.87	0.84	0.57	0.48	0.56	0.25	0.88	0.88	0.64	0.54	0.61	0.34	0.87	0.85	0.59	0.52	0.57	0.3	0.88	0.88	0.63	0.54	0.59	0.34	0.87	0.83	0.65	0.52	0.56	0.35
82	0.88	0.87	0.65	0.52	0.59	0.34	--	--	--	--	--	--	0.88	0.88	0.63	0.52	0.61	0.32	0.87	0.86	0.56	0.48	0.57	0.24	0.88	0.88	0.61	0.54	0.6	0.31	0.87	0.81	0.62	0.52	0.56	0.32	0.88	0.89	0.61	0.54	0.59	0.31	0.87	0.82	0.62	0.52	0.55	0.33
83	0.88	0.88	0.67	0.52	0.59	0.34	0.87	0.76	0.7	0.48	0.54	0.33	0.88	0.85	0.68	0.52	0.6	0.35	0.87	0.86	0.59	0.48	0.57	0.25	0.88	0.87	0.63	0.54	0.59	0.33	0.87	0.83	0.65	0.52	0.57	0.34	0.88	0.87	0.62	0.54	0.59	0.32	0.87	0.83	0.62	0.52	0.56	0.33
84	0.88	0.79	0.71	0.52	0.58	0.37	0.87	0.84	0.68	0.48	0.58	0.3	0.88	0.88	0.61	0.52	0.58	0.29	0.87	0.85	0.61	0.48	0.56	0.26	0.88	0.87	0.67	0.54	0.6	0.36	0.87	0.86	0.58	0.52	0.58	0.29	0.88	0.89	0.61	0.54	0.59	0.31	0.87	0.82	0.65	0.52	0.56	0.35
85	--	--	--	--	--	--	0.87	0.85	0.65	0.48	0.58	0.28	0.88	0.88	0.59	0.52	0.58	0.29	0.87	0.86	0.6	0.48	0.57	0.25	0.88	0.83	0.66	0.54	0.58	0.35	0.87	0.82	0.65	0.52	0.58	0.33	0.88	0.87	0.61	0.54	0.59	0.33	0.87	0.83	0.64	0.52	0.57	0.33
86	0.88	0.84	0.72	0.52	0.6	0.38	0.87	0.87	0.59	0.48	0.58	0.25	0.88	0.86	0.72	0.52	0.61	0.38	0.87	0.82	0.64	0.48	0.56	0.28	0.88	0.86	0.68	0.54	0.59	0.37	0.87	0.86	0.58	0.52	0.58	0.29	0.88	0.88	0.66	0.54	0.59	0.36	0.87	0.85	0.6	0.52	0.57	0.31
87	0.88	0.8	0.71	0.52	0.58	0.37	0.87	0.85	0.67	0.48	0.59	0.3	0.88	0.89	0.63	0.52	0.58	0.31	0.87	0.86	0.6	0.48	0.57	0.25	0.88	0.86	0.65	0.54	0.59	0.35	0.87	0.85	0.63	0.52	0.59	0.31	0.88	0.87	0.56	0.54	0.59	0.3	0.87	0.83	0.61	0.52	0.56	0.31
88	0.88	0.82	0.69	0.52	0.58	0.36	0.87	0.85	0.61	0.48	0.57	0.26	0.88	0.83	0.69	0.52	0.59	0.36	0.87	0.86	0.54	0.48	0.56	0.24	0.88	0.89	0.59	0.54	0.6	0.3	0.87	0.85	0.59	0.52	0.58	0.3	0.88	0.87	0.67	0.54	0.59	0.36	0.87	0.82	0.62	0.52	0.55	0.34
89	0.88	0.89	0.6	0.52	0.58	0.29	0.87	0.85	0.57	0.48	0.56	0.25	0.88	0.88	0.62	0.52	0.59	0.3	0.87	0.85	0.58	0.48	0.56	0.24	0.88	0.88	0.66	0.54	0.6	0.36	0.87	0.83	0.61	0.52	0.56	0.32	0.88	0.86	0.61	0.54	0.58	0.34	0.87	0.85	0.62	0.52	0.59	0.32
90	--	--	--	--	--	--	0.87	0.85	0.56	0.48	0.57	0.24	0.88	0.89	0.66	0.52	0.59	0.33	0.87	0.85	0.57	0.48	0.56	0.24	0.88	0.9	0.64	0.54	0.61	0.31	0.87	0.84	0.59	0.52	0.56	0.31	0.88	0.88	0.62	0.54	0.59	0.32	0.87	0.82	0.65	0.52	0.55	0.35
91	0.88	0.84	0.69	0.52	0.59	0.36	0.87	0.85	0.6	0.48	0.57	0.25	0.88	0.89	0.63	0.52	0.58	0.31	0.87	0.84	0.61	0.48	0.56	0.27	0.88	0.88	0.61	0.54	0.59	0.32	0.87	0.84	0.6	0.52	0.57	0.3	0.88	0.87	0.66	0.54	0.59	0.37	0.87	0.82	0.65	0.52	0.55	0.35
92	0.88	0.89	0.67	0.52	0.59	0.33	0.87	0.85	0.67	0.48	0.59	0.3	0.88	0.88	0.57	0.52	0.58	0.27	0.87	0.84	0.59	0.48	0.56	0.25	0.88	0.83	0.69	0.54	0.6	0.37	0.87	0.86	0.58	0.52	0.59	0.29	0.88	0.85	0.62	0.54	0.58	0.35	0.87	0.81	0.62	0.52	0.55	0.34
93	0.88	0.84	0.68	0.52	0.58	0.35	0.87	0.85	0.6	0.48	0.57	0.25	0.88	0.83	0.71	0.52	0.58	0.38	0.87	0.85	0.56	0.48	0.56	0.25	0.88	0.89	0.6	0.54	0.6	0.31	0.87	0.84	0.64	0.52	0.57	0.34	0.88	0.88	0.6	0.54	0.6	0.33	0.87	0.82	0.65	0.52	0.56	0.35
94	0.88	0.8	0.73	0.52	0.58	0.39	0.87	0.85	0.65	0.48	0.59	0.28	0.88	0.89	0.63	0.52	0.58	0.31	0.87	0.86	0.59	0.48	0.57	0.26	0.88	0.9	0.6	0.54	0.61	0.3	0.87	0.84	0.61	0.52	0.56	0.32	0.88	0.87	0.67	0.54	0.6	0.36	0.87	0.82	0.66	0.52	0.56	0.35
95	0.88	0.8	0.71	0.52	0.57	0.37	0.87	0.86	0.67	0.48	0.59	0.29	0.88	0.89	0.6	0.52	0.58	0.28	0.87	0.85	0.56	0.48	0.56	0.24	0.88	0.87	0.6	0.54	0.59	0.32	0.87	0.84	0.59	0.52	0.58	0.3	0.88	0.88	0.62	0.54	0.59	0.33	0.87	0.82	0.61	0.52	0.56	0.32
96	0.88	0.88	0.6	0.52	0.58	0.29	0.87	0.84	0.61	0.48	0.57	0.26	--	--	--	--	--	--	0.87	0.86	0.54	0.48	0.56	0.24	0.88	0.87	0.6	0.54	0.59	0.32	0.87	0.83	0.61	0.52	0.56	0.32	0.88	0.88	0.61	0.54	0.59	0.33	0.87	0.82	0.66	0.52	0.55	0.35
97	0.88	0.84	0.69	0.52	0.59	0.35	0.87	0.85	0.6	0.48	0.57	0.25	0.88	0.82	0.71	0.52	0.58	0.37	0.87	0.87	0.54	0.48	0.57	0.23	0.88	0.87	0.64	0.54	0.61	0.34	0.87	0.85	0.58	0.52	0.57	0.3	0.88	0.87	0.63	0.54	0.58	0.34	0.87	0.81	0.63	0.52	0.55	0.33
98	0.88	0.83	0.68	0.52	0.59	0.35	0.87	0.84	0.65	0.48	0.58	0.29	0.88	0.89	0.6	0.52	0.58	0.28	0.87	0.86	0.6	0.48	0.57	0.25	0.88	0.88	0.61	0.54	0.59	0.31	0.87	0.86	0.61	0.52	0.58	0.32	0.88	0.85	0.58	0.54	0.59	0.3	0.87	0.82	0.62	0.52	0.55	0.34
99	0.88	0.89	0.59	0.52	0.58	0.28	0.87	0.85	0.67	0.48	0.59	0.3	0.88	0.88	0.6	0.52	0.58	0.29	0.87	0.85	0.56	0.48	0.56	0.24	0.88	0.9	0.6	0.54	0.61	0.3	0.87	0.85	0.58	0.52	0.57	0.3	0.88	0.87	0.68	0.54	0.58	0.37	0.87	0.81	0.63	0.52	0.55	0.34
100	0.88	0.83	0.69	0.52	0.59	0.36	0.87	0.84	0.61	0.48	0.57	0.26	0.88	0.89	0.67	0.52	0.59	0.33	0.87	0.84	0.61	0.48	0.57	0.26	0.88	0.87	0.6	0.54	0.59	0.32	0.87	0.86	0.57	0.52	0.58	0.29	0.88	0.8	0.66	0.54	0.57	0.35	0.87	0.85	0.6	0.52	0.57	0.31
101	0.88	0.84	0.69	0.52	0.59	0.36	0.87	0.84	0.61	0.48	0.57	0.26	0.88	0.86	0.74	0.52	0.61	0.4	0.87	0.88	0.55	0.48	0.56	0.23	0.88	0.9	0.6	0.54	0.61	0.3	0.87	0.84	0.59	0.52	0.57	0.3	0.88	0.88	0.64	0.54	0.6	0.34	0.87	0.83	0.66	0.52	0.56	0.35
102	0.88	0.79	0.76	0.52	0.58	0.41	0.87	0.86	0.6	0.48	0.57	0.26	0.88	0.87	0.59	0.52	0.58	0.27	0.87	0.84	0.58	0.48	0.57	0.25	0.88	0.89	0.61	0.54	0.59	0.31	0.87	0.83	0.6	0.52	0.57	0.31	0.88	0.86	0.68	0.54	0.58	0.37	0.87	0.86	0.59	0.52	0.58	0.3
103	0.88	0.89	0.67	0.52	0.59	0.33	0.87	0.86	0.67	0.48	0.59	0.29	0.88	0.87	0.62	0.52	0.57	0.29	0.87	0.85	0.56	0.48	0.56	0.25	0.88	0.88	0.62	0.54	0.59	0.32	0.87	0.86	0.62	0.52	0.58	0.32	0.88	0.87	0.64	0.54	0.59	0.35	0.87	0.83	0.61	0.52	0.56	0.32
104	0.88	0.88	0.65	0.52	0.59	0.33	0.87	0.84	0.68	0.48	0.57	0.31	0.88	0.81	0.69	0.52	0.56	0.36	0.87	0.85	0.57	0.48	0.56	0.24	0.88	0.88	0.61	0.54	0.6	0.3	0.87	0.8	0.62	0.52	0.56	0.33	0.88	0.88	0.64	0.54	0.59	0.35	0.87	0.82	0.66	0.52	0.55	0.35
105	0.88	0.89	0.57	0.52	0.58	0.26	0.87	0.85	0.61	0.48	0.56	0.26	0.88	0.89	0.6	0.52	0.58	0.29	0.87	0.85	0.61	0.48	0.57	0.26	0.88	0.89	0.6	0.54	0.6	0.31	0.87	0.86	0.58	0.52	0.58	0.29	0.88	0.83	0.64	0.54	0.57	0.36	0.87	0.82	0.62	0.52	0.55	0.34
106	0.88	0.85	0.67	0.52	0.59	0.35	0.87	0.86	0.6	0.48	0.57	0.25	0.88	0.89	0.63	0.52	0.58	0.31	0.87	0.85	0.61	0.48	0.57	0.26	0.88	0.87	0.63	0.54	0.58	0.33	0.87	0.84	0.6	0.52	0.57	0.31	0.88	0.87	0.61	0.54	0.59	0.33	0.87	0.82	0.61	0.52	0.56	0.32
107	0.88	0.83	0.69	0.52	0.59	0.36	0.87	0.76	0.71	0.48	0.54	0.34	0.88	0.84	0.69	0.52	0.59	0.36	0.87	0.85	0.56	0.48	0.57	0.24	0.88	0.87	0.62	0.54	0.6	0.31	0.87	0.86	0.57	0.52	0.58	0.29	0.88	0.85	0.62	0.54	0.58	0.35	0.87	0.82	0.62	0.52	0.55	0.34
108	0.88	0.88	0.6	0.52	0.58	0.29	0.87	0.84	0.6	0.48	0.57	0.26	--	--	--	--	--	--	0.87	0.84	0.58	0.48	0.56	0.25	0.88	0.89	0.6	0.54	0.6	0.31	0.87	0.85	0.6	0.52	0.58	0.3	0.88	0.87	0.64	0.54	0.58	0.34	0.87	0.82	0.66	0.52	0.55	0.35
109	0.88	0.85	0.69	0.52	0.6	0.36	0.87	0.84	0.65	0.48	0.57	0.29	0.88	0.89	0.6	0.52	0.59	0.28	0.87	0.85	0.61	0.48	0.56	0.26	0.88	0.84	0.69	0.54	0.59	0.37	0.87	0.84	0.59	0.52	0.57	0.3	0.88	0.86	0.57	0.54	0.59	0.29	0.87	0.83	0.65	0.52	0.56	0.35
110	0.88	0.89	0.63	0.52	0.58	0.31	0.87	0.85	0.63	0.48	0.59	0.27	0.88	0.89	0.63	0.52	0.58	0.31	0.87	0.86	0.59	0.48	0.57	0.25	0.88	0.89	0.65	0.54	0.59	0.33	0.87	0.84	0.64	0.52	0.57	0.34	0.88	0.86	0.63	0.54	0.58	0.33	0.87	0.83	0.64	0.52	0.56	0.34
111	0.88	0.89	0.66	0.52	0.59	0.33	0.87	0.85	0.61	0.48	0.57	0.25	0.88	0.89	0.61	0.52	0.58	0.29	0.87	0.85	0.57	0.48	0.56	0.24	0.88	0.87	0.67	0.54	0.59	0.36	0.87	0.85	0.63	0.52	0.57	0.33	0.88	0.87	0.65	0.54	0.59	0.35	0.87	0.83	0.62	0.52	0.55	0.34
112	0.88	0.87	0.61	0.52	0.58	0.3	0.87	0.84	0.67	0.48	0.58	0.3	0.88	0.89	0.63	0.52	0.58	0.31	0.87	0.85	0.56	0.48	0.56	0.24	0.88	0.89	0.6	0.54	0.6	0.3	0.87	0.85	0.62	0.52	0.58	0.32	0.88	0.86	0.64	0.54	0.58	0.34	0.87	0.82	0.66	0.52	0.56	0.35
113	0.88	0.84	0.69	0.52	0.59	0.36	0.87	0.84	0.65	0.48	0.58	0.29	0.88	0.9	0.63	0.52	0.59	0.3	0.87	0.87	0.59	0.48	0.57	0.24	0.88	0.88	0.6	0.54	0.6	0.3	0.87	0.86	0.57	0.52	0.58	0.29	0.88	0.84	0.59	0.54	0.58	0.31	0.87	0.86	0.59	0.52	0.58	0.3
114	0.88	0.82	0.69	0.52	0.58	0.36	0.87	0.85	0.67	0.48	0.59	0.3	0.88	0.81	0.7	0.52	0.58	0.36	0.87	0.83	0.59	0.48	0.56	0.25	0.88	0.89	0.62	0.54	0.62	0.33	0.87	0.86	0.58	0.52	0.58	0.29	0.88	0.88	0.54	0.54	0.6	0.28	0.87	0.82	0.65	0.52	0.56	0.35
115	0.88	0.83	0.69	0.52	0.59	0.36	0.87	0.87	0.59	0.48	0.58	0.25	0.88	0.89	0.6	0.52	0.59	0.28	0.87	0.86	0.59	0.48	0.57	0.25	0.88	0.8	0.64	0.54	0.58	0.34	0.87	0.86	0.62	0.52	0.58	0.32	0.88	0.87	0.64	0.54	0.58	0.34	0.87	0.85	0.63	0.52	0.58	0.32
116	0.88	0.87	0.71	0.52	0.63	0.37	0.87	0.85	0.61	0.48	0.57	0.26	0.88	0.9	0.59	0.52	0.59	0.27	0.87	0.85	0.69	0.48	0.57	0.32	0.88	0.88	0.67	0.54	0.6	0.36	0.87	0.86	0.58	0.52	0.58	0.29	0.88	0.84	0.65	0.54	0.58	0.34	0.87	0.85	0.59	0.52	0.57	0.31
117	0.88	0.81	0.7	0.52	0.58	0.36	0.87	0.79	0.71	0.48	0.55	0.33	0.88	0.81	0.64	0.52	0.58	0.32	0.87	0.86	0.58	0.48	0.56	0.24	0.88	0.86	0.6	0.54	0.59	0.32	0.87	0.82	0.68	0.52	0.58	0.34	0.88	0.89	0.6	0.54	0.59	0.31	0.87	0.82	0.65	0.52	0.55	0.35
118	0.88	0.88	0.67	0.52	0.59	0.34	0.87	0.8	0.7	0.48	0.56	0.32	0.88	0.88	0.55	0.52	0.59	0.26	0.87	0.84	0.63	0.48	0.56	0.26	0.88	0.87	0.59	0.54	0.61	0.31	0.87	0.82	0.61	0.52	0.58	0.31	0.88	0.88	0.63	0.54	0.59	0.34	0.87	0.82	0.66	0.52	0.56	0.35
119	0.88	0.8	0.68	0.52	0.58	0.34	0.87	0.86	0.67	0.48	0.59	0.29	0.88	0.87	0.62	0.52	0.59	0.32	0.87	0.85	0.56	0.48	0.57	0.23	0.88	0.87	0.6	0.54	0.59	0.33	0.87	0.83	0.61	0.52	0.57	0.31	0.88	0.89	0.61	0.54	0.59	0.31	0.87	0.82	0.63	0.52	0.55	0.34
120	0.88	0.83	0.69	0.52	0.59	0.36	0.87	0.85	0.6	0.48	0.57	0.26	0.88	0.79	0.71	0.52	0.58	0.37	0.87	0.86	0.58	0.48	0.57	0.24	0.88	0.89	0.6	0.54	0.6	0.31	0.87	0.86	0.57	0.52	0.58	0.29	0.88	0.85	0.62	0.54	0.58	0.35	0.87	0.83	0.65	0.52	0.56	0.35
121	0.88	0.88	0.63	0.52	0.58	0.31	0.87	0.85	0.65	0.48	0.59	0.28	0.88	0.88	0.61	0.52	0.58	0.28	0.87	0.85	0.58	0.48	0.55	0.24	0.88	0.88	0.59	0.54	0.6	0.32	0.87	0.83	0.61	0.52	0.57	0.32	0.88	0.89	0.6	0.54	0.59	0.31	0.87	0.81	0.63	0.52	0.55	0.34
122	0.88	0.83	0.7	0.52	0.59	0.36	0.87	0.84	0.67	0.48	0.58	0.3	0.88	0.88	0.6	0.52	0.58	0.28	0.87	0.84	0.61	0.48	0.57	0.26	0.88	0.85	0.64	0.54	0.58	0.34	0.87	0.84	0.6	0.52	0.57	0.31	0.88	0.88	0.62	0.54	0.59	0.33	0.87	0.82	0.65	0.52	0.56	0.35
123	0.88	0.82	0.7	0.52	0.59	0.37	0.87	0.85	0.68	0.48	0.58	0.31	0.88	0.83	0.68	0.52	0.58	0.35	0.87	0.85	0.56	0.48	0.57	0.24	0.88	0.89	0.6	0.54	0.6	0.3	0.87	0.84	0.6	0.52	0.56	0.32	0.88	0.88	0.62	0.54	0.59	0.33	0.87	0.84	0.6	0.52	0.57	0.31
124	--	--	--	--	--	--	0.87	0.84	0.62	0.48	0.55	0.27	0.88	0.87	0.57	0.52	0.58	0.27	0.87	0.87	0.63	0.48	0.58	0.27	0.88	0.87	0.6	0.54	0.59	0.32	0.87	0.86	0.57	0.52	0.58	0.29	0.88	0.87	0.67	0.54	0.59	0.37	0.87	0.85	0.6	0.52	0.57	0.31
125	0.88	0.8	0.7	0.52	0.58	0.37	0.87	0.84	0.62	0.48	0.57	0.26	0.88	0.88	0.62	0.52	0.58	0.32	0.87	0.86	0.55	0.48	0.56	0.24	0.88	0.85	0.67	0.54	0.59	0.37	0.87	0.86	0.58	0.52	0.58	0.29	0.88	0.85	0.64	0.54	0.58	0.34	0.87	0.82	0.62	0.52	0.55	0.33
126	0.88	0.88	0.61	0.52	0.57	0.29	--	--	--	--	--	--	0.88	0.83	0.65	0.52	0.57	0.33	0.87	0.84	0.62	0.48	0.57	0.26	0.88	0.88	0.65	0.54	0.61	0.34	0.87	0.82	0.61	0.52	0.58	0.3	0.88	0.88	0.66	0.54	0.59	0.36	0.87	0.82	0.66	0.52	0.55	0.36
127	0.88	0.89	0.6	0.52	0.59	0.28	0.87	0.86	0.59	0.48	0.57	0.25	0.88	0.84	0.71	0.52	0.6	0.37	0.87	0.86	0.56	0.48	0.57	0.24	0.88	0.8	0.7	0.54	0.58	0.38	0.87	0.84	0.59	0.52	0.58	0.3	0.88	0.87	0.68	0.54	0.58	0.37	0.87	0.82	0.66	0.52	0.55	0.36
128	0.88	0.82	0.69	0.52	0.58	0.36	0.87	0.85	0.64	0.48	0.57	0.28	0.88	0.9	0.59	0.52	0.59	0.28	0.87	0.85	0.6	0.48	0.56	0.26	0.88	0.87	0.62	0.54	0.59	0.32	0.87	0.81	0.63	0.52	0.55	0.34	0.88	0.88	0.62	0.54	0.59	0.34	0.87	0.83	0.62	0.52	0.55	0.34
129	0.88	0.89	0.6	0.52	0.58	0.29	0.87	0.85	0.6	0.48	0.57	0.26	0.88	0.82	0.62	0.52	0.58	0.31	0.87	0.86	0.59	0.48	0.56	0.25	0.88	0.85	0.68	0.54	0.6	0.36	0.87	0.86	0.58	0.52	0.58	0.29	0.88	0.87	0.62	0.54	0.59	0.33	0.87	0.82	0.65	0.52	0.55	0.35
130	0.88	0.87	0.65	0.52	0.59	0.34	0.87	0.87	0.57	0.48	0.57	0.25	0.88	0.89	0.6	0.52	0.58	0.28	0.87	0.84	0.57	0.48	0.56	0.24	0.88	0.89	0.61	0.54	0.6	0.31	0.87	0.83	0.61	0.52	0.56	0.32	0.88	0.88	0.62	0.54	0.59	0.32	0.87	0.82	0.63	0.52	0.55	0.34
131	0.88	0.84	0.7	0.52	0.6	0.36	0.87	0.85	0.68	0.48	0.58	0.3	0.88	0.85	0.67	0.52	0.58	0.35	0.87	0.85	0.55	0.48	0.56	0.24	0.88	0.86	0.63	0.54	0.58	0.33	0.87	0.86	0.57	0.52	0.58	0.29	0.88	0.87	0.64	0.54	0.59	0.35	0.87	0.84	0.59	0.52	0.56	0.32
132	0.88	0.83	0.68	0.52	0.58	0.35	0.87	0.8	0.69	0.48	0.55	0.33	0.88	0.86	0.68	0.52	0.6	0.35	0.87	0.84	0.57	0.48	0.56	0.25	0.88	0.88	0.68	0.54	0.6	0.35	0.87	0.86	0.61	0.52	0.58	0.31	0.88	0.87	0.63	0.54	0.58	0.33	0.87	0.83	0.65	0.52	0.56	0.35
133	0.88	0.85	0.69	0.52	0.59	0.36	0.87	0.84	0.61	0.48	0.57	0.26	0.88	0.88	0.57	0.52	0.58	0.27	0.87	0.83	0.58	0.48	0.55	0.26	0.88	0.87	0.66	0.54	0.61	0.35	0.87	0.83	0.65	0.52	0.57	0.34	0.88	0.86	0.63	0.54	0.58	0.34	0.87	0.82	0.65	0.52	0.56	0.35
134	0.88	0.83	0.69	0.52	0.59	0.36	0.87	0.86	0.57	0.48	0.54	0.23	0.88	0.89	0.64	0.52	0.58	0.31	0.87	0.86	0.56	0.48	0.56	0.24	0.88	0.9	0.59	0.54	0.61	0.29	0.87	0.81	0.62	0.52	0.55	0.33	0.88	0.9	0.59	0.54	0.6	0.3	0.87	0.83	0.64	0.52	0.56	0.34
135	--	--	--	--	--	--	0.87	0.76	0.71	0.48	0.54	0.34	0.88	0.82	0.68	0.52	0.59	0.35	0.87	0.85	0.56	0.48	0.57	0.24	0.88	0.89	0.6	0.54	0.6	0.31	0.87	0.82	0.65	0.52	0.55	0.35	0.88	0.88	0.61	0.54	0.59	0.32	0.87	0.83	0.65	0.52	0.55	0.35
136	0.88	0.9	0.66	0.52	0.59	0.33	0.87	0.85	0.6	0.48	0.57	0.25	0.88	0.88	0.58	0.52	0.58	0.29	0.87	0.86	0.54	0.48	0.56	0.24	0.88	0.9	0.59	0.54	0.61	0.29	0.87	0.86	0.57	0.52	0.58	0.29	0.88	0.89	0.68	0.54	0.59	0.36	0.87	0.85	0.6	0.52	0.57	0.31
137	0.88	0.84	0.72	0.52	0.6	0.38	0.87	0.84	0.58	0.48	0.56	0.25	0.88	0.88	0.61	0.52	0.58	0.29	0.87	0.86	0.58	0.48	0.57	0.25	0.88	0.85	0.64	0.54	0.58	0.34	0.87	0.81	0.62	0.52	0.55	0.33	0.88	0.86	0.63	0.54	0.58	0.34	0.87	0.82	0.65	0.52	0.56	0.35
138	0.88	0.82	0.72	0.52	0.59	0.38	0.87	0.85	0.6	0.48	0.57	0.26	0.88	0.82	0.69	0.52	0.58	0.37	0.87	0.84	0.57	0.48	0.56	0.25	0.88	0.9	0.58	0.54	0.61	0.29	0.87	0.84	0.6	0.52	0.56	0.32	0.88	0.87	0.62	0.54	0.59	0.33	0.87	0.83	0.68	0.52	0.56	0.36
139	0.88	0.79	0.71	0.52	0.57	0.37	0.87	0.81	0.7	0.48	0.56	0.32	0.88	0.88	0.6	0.52	0.58	0.29	0.87	0.86	0.58	0.48	0.57	0.24	0.88	0.86	0.64	0.54	0.61	0.33	0.87	0.85	0.63	0.52	0.58	0.33	0.88	0.88	0.62	0.54	0.59	0.32	0.87	0.84	0.6	0.52	0.57	0.31
140	0.88	0.87	0.65	0.52	0.58	0.32	0.87	0.85	0.6	0.48	0.57	0.26	0.88	0.87	0.59	0.52	0.57	0.28	0.87	0.85	0.57	0.48	0.56	0.25	0.88	0.85	0.62	0.54	0.6	0.33	0.87	0.86	0.58	0.52	0.59	0.29	0.88	0.88	0.62	0.54	0.59	0.33	0.87	0.83	0.65	0.52	0.55	0.35
141	0.88	0.83	0.68	0.52	0.58	0.35	0.87	0.83	0.62	0.48	0.55	0.27	0.88	0.87	0.55	0.52	0.58	0.27	0.87	0.82	0.59	0.48	0.55	0.26	0.88	0.87	0.6	0.54	0.6	0.32	0.87	0.84	0.67	0.52	0.57	0.35	0.88	0.87	0.61	0.54	0.59	0.34	0.87	0.85	0.58	0.52	0.57	0.3
142	0.88	0.87	0.62	0.52	0.58	0.29	0.87	0.86	0.67	0.48	0.58	0.29	0.88	0.8	0.7	0.52	0.57	0.37	0.87	0.85	0.65	0.48	0.57	0.28	0.88	0.87	0.68	0.54	0.58	0.34	0.87	0.86	0.58	0.52	0.58	0.29	0.88	0.87	0.63	0.54	0.58	0.34	0.87	0.84	0.64	0.52	0.56	0.34
143	0.88	0.89	0.63	0.52	0.58	0.31	0.87	0.85	0.68	0.48	0.58	0.3	0.88	0.84	0.72	0.52	0.59	0.39	0.87	0.85	0.56	0.48	0.56	0.24	0.88	0.89	0.6	0.54	0.6	0.3	0.87	0.84	0.59	0.52	0.57	0.3	0.88	0.86	0.61	0.54	0.58	0.34	0.87	0.82	0.61	0.52	0.56	0.32
144	0.88	0.85	0.69	0.52	0.59	0.36	0.87	0.85	0.65	0.48	0.58	0.28	0.88	0.88	0.61	0.52	0.57	0.29	0.87	0.85	0.57	0.48	0.56	0.25	0.88	0.87	0.59	0.54	0.6	0.31	0.87	0.84	0.64	0.52	0.58	0.33	0.88	0.87	0.64	0.54	0.59	0.33	0.87	0.83	0.62	0.52	0.55	0.34
145	0.88	0.78	0.71	0.52	0.57	0.37	0.87	0.84	0.61	0.48	0.57	0.26	0.88	0.88	0.61	0.52	0.58	0.28	0.87	0.86	0.55	0.48	0.56	0.24	0.88	0.88	0.67	0.54	0.6	0.36	0.87	0.86	0.58	0.52	0.58	0.29	0.88	0.85	0.62	0.54	0.58	0.34	0.87	0.84	0.65	0.52	0.57	0.34
146	0.88	0.85	0.71	0.52	0.61	0.38	0.87	0.86	0.6	0.48	0.57	0.26	0.88	0.89	0.6	0.52	0.58	0.28	0.87	0.86	0.6	0.48	0.57	0.26	0.88	0.89	0.65	0.54	0.62	0.34	0.87	0.82	0.65	0.52	0.57	0.34	0.88	0.88	0.63	0.54	0.59	0.32	0.87	0.82	0.62	0.52	0.55	0.33
147	0.88	0.8	0.73	0.52	0.58	0.39	0.87	0.83	0.68	0.48	0.58	0.31	0.88	0.89	0.63	0.52	0.58	0.31	0.87	0.86	0.59	0.48	0.57	0.25	0.88	0.87	0.63	0.54	0.6	0.33	0.87	0.86	0.58	0.52	0.58	0.29	0.88	0.88	0.63	0.54	0.59	0.33	0.87	0.83	0.61	0.52	0.56	0.32
148	0.88	0.83	0.69	0.52	0.58	0.36	0.87	0.84	0.67	0.48	0.59	0.3	0.88	0.85	0.63	0.52	0.57	0.31	0.87	0.86	0.55	0.48	0.55	0.21	0.88	0.89	0.61	0.54	0.6	0.31	0.87	0.82	0.62	0.52	0.56	0.33	0.88	0.87	0.6	0.54	0.59	0.33	0.87	0.82	0.66	0.52	0.55	0.35
149	0.88	0.89	0.6	0.52	0.58	0.28	0.87	0.82	0.61	0.48	0.56	0.26	0.88	0.89	0.63	0.52	0.58	0.31	0.87	0.88	0.56	0.48	0.57	0.23	0.88	0.87	0.67	0.54	0.61	0.36	0.87	0.84	0.64	0.52	0.57	0.34	0.88	0.87	0.63	0.54	0.58	0.34	0.87	0.82	0.62	0.52	0.55	0.34
150	0.88	0.88	0.61	0.52	0.58	0.29	0.87	0.82	0.69	0.48	0.57	0.32	0.88	0.87	0.68	0.52	0.59	0.35	0.87	0.85	0.57	0.48	0.56	0.24	0.88	0.88	0.6	0.54	0.59	0.31	0.87	0.86	0.57	0.52	0.58	0.29	0.88	0.87	0.63	0.54	0.59	0.34	0.87	0.82	0.65	0.52	0.56	0.35
151	0.88	0.88	0.67	0.52	0.58	0.33	0.87	0.85	0.68	0.48	0.58	0.3	0.88	0.81	0.69	0.52	0.57	0.37	0.87	0.87	0.54	0.48	0.56	0.24	0.88	0.9	0.57	0.54	0.61	0.29	0.87	0.85	0.58	0.52	0.58	0.29	0.88	0.86	0.61	0.54	0.58	0.34	0.87	0.83	0.65	0.52	0.56	0.35
152	0.88	0.84	0.62	0.52	0.58	0.31	0.87	0.84	0.61	0.48	0.57	0.26	0.88	0.88	0.61	0.52	0.57	0.29	0.87	0.87	0.6	0.48	0.58	0.25	0.88	0.89	0.6	0.54	0.59	0.31	0.87	0.85	0.59	0.52	0.58	0.3	0.88	0.87	0.64	0.54	0.58	0.35	0.87	0.82	0.62	0.52	0.56	0.33
153	0.88	0.86	0.68	0.52	0.58	0.35	0.87	0.8	0.7	0.48	0.56	0.32	0.88	0.84	0.69	0.52	0.59	0.36	0.87	0.86	0.59	0.48	0.56	0.25	0.88	0.88	0.62	0.54	0.59	0.32	0.87	0.85	0.58	0.52	0.58	0.29	0.88	0.86	0.65	0.54	0.58	0.36	0.87	0.83	0.68	0.52	0.56	0.36
154	0.88	0.88	0.68	0.52	0.59	0.35	0.87	0.82	0.69	0.48	0.58	0.31	0.88	0.85	0.69	0.52	0.57	0.36	0.87	0.86	0.56	0.48	0.57	0.23	0.88	0.87	0.6	0.54	0.59	0.32	0.87	0.85	0.58	0.52	0.58	0.29	0.88	0.84	0.59	0.54	0.57	0.31	0.87	0.82	0.65	0.52	0.56	0.35
155	0.88	0.8	0.7	0.52	0.58	0.36	0.87	0.82	0.6	0.48	0.55	0.27	0.88	0.82	0.7	0.52	0.58	0.36	0.87	0.85	0.57	0.48	0.56	0.24	0.88	0.88	0.61	0.54	0.59	0.32	0.87	0.86	0.58	0.52	0.59	0.29	0.88	0.86	0.62	0.54	0.59	0.34	0.87	0.82	0.66	0.52	0.55	0.36
156	0.88	0.83	0.69	0.52	0.59	0.36	0.87	0.86	0.6	0.48	0.57	0.25	0.88	0.88	0.6	0.52	0.58	0.29	0.87	0.85	0.57	0.48	0.57	0.24	0.88	0.86	0.68	0.54	0.58	0.38	0.87	0.84	0.64	0.52	0.57	0.34	0.88	0.88	0.62	0.54	0.59	0.32	0.87	0.82	0.66	0.52	0.56	0.35
157	--	--	--	--	--	--	0.87	0.82	0.69	0.48	0.57	0.32	0.88	0.85	0.71	0.52	0.6	0.37	0.87	0.86	0.58	0.48	0.56	0.25	0.88	0.88	0.61	0.54	0.59	0.32	0.87	0.83	0.64	0.52	0.57	0.33	0.88	0.87	0.63	0.54	0.58	0.34	0.87	0.85	0.59	0.52	0.58	0.3
158	0.88	0.86	0.66	0.52	0.59	0.35	0.87	0.85	0.67	0.48	0.58	0.29	0.88	0.89	0.57	0.52	0.58	0.27	0.87	0.85	0.59	0.48	0.56	0.26	0.88	0.89	0.6	0.54	0.6	0.3	0.87	0.86	0.58	0.52	0.58	0.29	0.88	0.87	0.62	0.54	0.58	0.33	0.87	0.82	0.66	0.52	0.55	0.35
159	0.88	0.88	0.6	0.52	0.58	0.29	0.87	0.86	0.6	0.48	0.57	0.26	0.88	0.87	0.57	0.52	0.58	0.27	0.87	0.81	0.64	0.48	0.55	0.29	0.88	0.85	0.61	0.54	0.59	0.33	0.87	0.84	0.61	0.52	0.56	0.32	0.88	0.87	0.63	0.54	0.58	0.33	0.87	0.82	0.66	0.52	0.55	0.36
160	0.88	0.88	0.66	0.52	0.59	0.33	0.87	0.85	0.6	0.48	0.57	0.26	0.88	0.89	0.67	0.52	0.6	0.33	0.87	0.85	0.61	0.48	0.57	0.26	0.88	0.84	0.7	0.54	0.61	0.37	0.87	0.86	0.57	0.52	0.58	0.29	0.88	0.86	0.63	0.54	0.59	0.33	0.87	0.82	0.65	0.52	0.55	0.35
161	0.88	0.78	0.71	0.52	0.57	0.37	0.87	0.84	0.6	0.48	0.57	0.25	0.88	0.88	0.57	0.52	0.59	0.26	0.87	0.87	0.58	0.48	0.57	0.25	0.88	0.86	0.64	0.54	0.6	0.34	0.87	0.86	0.58	0.52	0.58	0.29	0.88	0.87	0.63	0.54	0.58	0.33	0.87	0.83	0.64	0.52	0.58	0.33
162	0.88	0.83	0.68	0.52	0.58	0.35	0.87	0.85	0.6	0.48	0.57	0.25	0.88	0.89	0.6	0.52	0.58	0.29	0.87	0.85	0.6	0.48	0.56	0.25	0.88	0.86	0.67	0.54	0.6	0.36	0.87	0.81	0.66	0.52	0.55	0.36	0.88	0.83	0.68	0.54	0.57	0.38	0.87	0.83	0.61	0.52	0.56	0.33
163	0.88	0.88	0.6	0.52	0.58	0.29	0.87	0.85	0.61	0.48	0.57	0.26	0.88	0.83	0.74	0.52	0.61	0.41	0.87	0.85	0.57	0.48	0.56	0.25	0.88	0.89	0.59	0.54	0.61	0.3	0.87	0.86	0.57	0.52	0.58	0.29	0.88	0.86	0.62	0.54	0.58	0.35	0.87	0.83	0.65	0.52	0.57	0.34
164	0.88	0.88	0.63	0.52	0.59	0.3	0.87	0.81	0.7	0.48	0.57	0.31	0.88	0.83	0.66	0.52	0.57	0.33	0.87	0.85	0.65	0.48	0.58	0.28	0.88	0.87	0.59	0.54	0.6	0.32	0.87	0.83	0.64	0.52	0.57	0.34	0.88	0.86	0.63	0.54	0.58	0.34	0.87	0.82	0.62	0.52	0.56	0.32
165	0.88	0.85	0.68	0.52	0.59	0.35	0.87	0.83	0.67	0.48	0.58	0.3	0.88	0.88	0.58	0.52	0.59	0.28	0.87	0.85	0.61	0.48	0.57	0.26	0.88	0.86	0.6	0.54	0.6	0.32	0.87	0.85	0.59	0.52	0.57	0.3	0.88	0.88	0.67	0.54	0.6	0.36	0.87	0.83	0.66	0.52	0.55	0.35
166	0.88	0.89	0.6	0.52	0.58	0.28	0.87	0.85	0.67	0.48	0.59	0.29	0.88	0.85	0.69	0.52	0.59	0.36	0.87	0.84	0.57	0.48	0.56	0.25	0.88	0.86	0.62	0.54	0.59	0.34	0.87	0.86	0.62	0.52	0.57	0.32	0.88	0.89	0.6	0.54	0.59	0.32	0.87	0.82	0.65	0.52	0.55	0.35
167	0.88	0.84	0.69	0.52	0.59	0.36	0.87	0.83	0.69	0.48	0.57	0.31	0.88	0.79	0.7	0.52	0.56	0.37	0.87	0.86	0.55	0.48	0.57	0.23	0.88	0.86	0.6	0.54	0.59	0.32	0.87	0.86	0.62	0.52	0.58	0.32	0.88	0.86	0.66	0.54	0.58	0.37	0.87	0.82	0.62	0.52	0.55	0.34
168	0.88	0.79	0.71	0.52	0.57	0.37	0.87	0.85	0.61	0.48	0.57	0.26	0.88	0.88	0.57	0.52	0.58	0.27	0.87	0.85	0.57	0.48	0.56	0.24	0.88	0.82	0.74	0.54	0.59	0.41	0.87	0.85	0.58	0.52	0.58	0.29	0.88	0.87	0.63	0.54	0.58	0.34	0.87	0.85	0.6	0.52	0.57	0.31
169	0.88	0.81	0.66	0.52	0.58	0.34	0.87	0.85	0.66	0.48	0.58	0.28	0.88	0.87	0.6	0.52	0.58	0.29	0.87	0.85	0.57	0.48	0.56	0.24	0.88	0.87	0.66	0.54	0.6	0.35	0.87	0.82	0.65	0.52	0.56	0.35	0.88	0.88	0.67	0.54	0.59	0.36	0.87	0.83	0.65	0.52	0.55	0.35
170	0.88	0.86	0.66	0.52	0.6	0.34	0.87	0.84	0.62	0.48	0.57	0.26	0.88	0.88	0.64	0.52	0.59	0.33	0.87	0.86	0.59	0.48	0.57	0.25	0.88	0.89	0.6	0.54	0.6	0.31	0.87	0.83	0.61	0.52	0.56	0.32	0.88	0.87	0.61	0.54	0.59	0.32	0.87	0.83	0.66	0.52	0.55	0.35
171	0.88	0.88	0.58	0.52	0.59	0.29	0.87	0.86	0.59	0.48	0.57	0.25	0.88	0.9	0.66	0.52	0.59	0.33	0.87	0.85	0.57	0.48	0.56	0.24	0.88	0.9	0.58	0.54	0.61	0.29	0.87	0.85	0.58	0.52	0.57	0.3	0.88	0.87	0.64	0.54	0.59	0.35	0.87	0.83	0.68	0.52	0.56	0.36
172	0.88	0.84	0.67	0.52	0.59	0.34	0.87	0.84	0.61	0.48	0.57	0.27	0.88	0.88	0.61	0.52	0.58	0.28	0.87	0.85	0.6	0.48	0.57	0.26	0.88	0.89	0.6	0.54	0.59	0.31	0.87	0.86	0.58	0.52	0.59	0.29	0.88	0.84	0.63	0.54	0.58	0.35	0.87	0.82	0.65	0.52	0.55	0.35
173	0.88	0.88	0.6	0.52	0.58	0.29	0.87	0.81	0.68	0.48	0.57	0.32	0.88	0.88	0.67	0.52	0.59	0.34	0.87	0.84	0.57	0.48	0.56	0.25	0.88	0.88	0.58	0.54	0.6	0.31	0.87	0.85	0.58	0.52	0.58	0.29	0.88	0.87	0.64	0.54	0.58	0.34	0.87	0.82	0.65	0.52	0.56	0.35
174	0.88	0.86	0.67	0.52	0.59	0.35	0.87	0.83	0.62	0.48	0.56	0.27	0.88	0.88	0.61	0.52	0.57	0.29	0.87	0.85	0.56	0.48	0.56	0.24	0.88	0.88	0.61	0.54	0.6	0.31	0.87	0.83	0.65	0.52	0.57	0.34	0.88	0.86	0.63	0.54	0.58	0.33	0.87	0.85	0.6	0.52	0.57	0.31
175	0.88	0.8	0.71	0.52	0.57	0.37	0.87	0.86	0.6	0.48	0.57	0.25	0.88	0.83	0.69	0.52	0.59	0.36	0.87	0.85	0.57	0.48	0.56	0.24	0.88	0.88	0.61	0.54	0.59	0.32	0.87	0.86	0.61	0.52	0.59	0.31	0.88	0.88	0.62	0.54	0.59	0.32	0.87	0.86	0.57	0.52	0.58	0.29
176	0.88	0.86	0.66	0.52	0.57	0.32	0.87	0.76	0.71	0.48	0.55	0.33	0.88	0.86	0.62	0.52	0.57	0.29	0.87	0.85	0.58	0.48	0.55	0.26	0.88	0.85	0.61	0.54	0.6	0.33	0.87	0.86	0.58	0.52	0.58	0.3	0.88	0.87	0.61	0.54	0.59	0.34	0.87	0.84	0.64	0.52	0.56	0.34
177	0.88	0.8	0.73	0.52	0.56	0.37	0.87	0.84	0.57	0.48	0.56	0.25	0.88	0.89	0.6	0.52	0.59	0.28	0.87	0.87	0.58	0.48	0.57	0.25	0.88	0.89	0.6	0.54	0.59	0.31	0.87	0.86	0.58	0.52	0.58	0.29	0.88	0.88	0.62	0.54	0.59	0.32	0.87	0.82	0.65	0.52	0.56	0.35
178	0.88	0.9	0.63	0.52	0.58	0.31	0.87	0.86	0.59	0.48	0.57	0.25	0.88	0.88	0.6	0.52	0.58	0.29	0.87	0.85	0.63	0.48	0.58	0.28	0.88	0.84	0.65	0.54	0.59	0.33	0.87	0.83	0.65	0.52	0.57	0.34	0.88	0.88	0.62	0.54	0.59	0.32	0.87	0.82	0.66	0.52	0.56	0.35
179	0.88	0.88	0.64	0.52	0.58	0.31	0.87	0.82	0.68	0.48	0.57	0.31	0.88	0.82	0.7	0.52	0.59	0.37	0.87	0.86	0.56	0.48	0.56	0.24	0.88	0.85	0.64	0.54	0.59	0.34	0.87	0.83	0.62	0.52	0.56	0.33	0.88	0.87	0.56	0.54	0.59	0.29	0.87	0.81	0.63	0.52	0.55	0.34
180	0.88	0.83	0.69	0.52	0.59	0.36	0.87	0.86	0.59	0.48	0.58	0.25	0.88	0.83	0.7	0.52	0.59	0.37	0.87	0.84	0.58	0.48	0.56	0.25	0.88	0.9	0.59	0.54	0.61	0.29	0.87	0.86	0.58	0.52	0.58	0.29	0.88	0.86	0.66	0.54	0.58	0.37	0.87	0.82	0.65	0.52	0.55	0.35
181	0.88	0.89	0.58	0.52	0.59	0.27	0.87	0.85	0.65	0.48	0.58	0.28	0.88	0.88	0.57	0.52	0.58	0.27	0.87	0.85	0.59	0.48	0.57	0.26	0.88	0.81	0.7	0.54	0.58	0.38	0.87	0.84	0.59	0.52	0.57	0.3	0.88	0.87	0.63	0.54	0.59	0.33	0.87	0.83	0.65	0.52	0.55	0.35
182	0.88	0.83	0.69	0.52	0.59	0.36	0.87	0.86	0.6	0.48	0.57	0.25	0.88	0.87	0.68	0.52	0.59	0.34	0.87	0.86	0.58	0.48	0.55	0.24	0.88	0.88	0.57	0.54	0.59	0.28	0.87	0.86	0.58	0.52	0.58	0.29	0.88	0.86	0.58	0.54	0.58	0.31	0.87	0.83	0.68	0.52	0.56	0.36
183	0.88	0.85	0.7	0.52	0.58	0.35	0.87	0.85	0.61	0.48	0.57	0.26	0.88	0.89	0.63	0.52	0.58	0.31	0.87	0.84	0.61	0.48	0.56	0.27	0.88	0.89	0.6	0.54	0.59	0.31	0.87	0.85	0.66	0.52	0.58	0.34	0.88	0.87	0.67	0.54	0.59	0.37	0.87	0.83	0.65	0.52	0.55	0.35
184	0.88	0.87	0.62	0.52	0.58	0.29	0.87	0.87	0.66	0.48	0.59	0.28	0.88	0.85	0.67	0.52	0.57	0.33	0.87	0.86	0.53	0.48	0.54	0.21	0.88	0.87	0.61	0.54	0.59	0.33	0.87	0.85	0.66	0.52	0.58	0.33	0.88	0.87	0.61	0.54	0.6	0.31	0.87	0.82	0.65	0.52	0.55	0.35
185	--	--	--	--	--	--	--	--	--	--	--	--	0.88	0.8	0.71	0.52	0.58	0.37	0.87	0.86	0.59	0.48	0.57	0.26	0.88	0.81	0.7	0.54	0.58	0.39	0.87	0.85	0.59	0.52	0.58	0.3	0.88	0.87	0.61	0.54	0.59	0.34	0.87	0.82	0.65	0.52	0.55	0.35
186	0.88	0.88	0.6	0.52	0.57	0.29	0.87	0.84	0.65	0.48	0.58	0.28	0.88	0.88	0.68	0.52	0.58	0.35	0.87	0.84	0.57	0.48	0.55	0.25	0.88	0.87	0.63	0.54	0.59	0.33	0.87	0.85	0.58	0.52	0.58	0.29	0.88	0.86	0.57	0.54	0.58	0.3	0.87	0.82	0.65	0.52	0.55	0.35
187	0.88	0.81	0.7	0.52	0.58	0.37	0.87	0.82	0.69	0.48	0.57	0.32	0.88	0.88	0.58	0.52	0.58	0.26	0.87	0.84	0.61	0.48	0.56	0.26	0.88	0.87	0.62	0.54	0.59	0.32	0.87	0.84	0.59	0.52	0.57	0.3	0.88	0.85	0.63	0.54	0.59	0.33	0.87	0.83	0.61	0.52	0.56	0.33
188	--	--	--	--	--	--	0.87	0.87	0.67	0.48	0.6	0.3	0.88	0.89	0.67	0.52	0.59	0.33	0.87	0.85	0.57	0.48	0.56	0.24	0.88	0.85	0.57	0.54	0.59	0.3	0.87	0.81	0.65	0.52	0.56	0.35	0.88	0.86	0.62	0.54	0.58	0.34	0.87	0.84	0.6	0.52	0.57	0.31
189	0.88	0.89	0.63	0.52	0.58	0.31	0.87	0.84	0.65	0.48	0.58	0.28	0.88	0.89	0.68	0.52	0.59	0.34	0.87	0.84	0.61	0.48	0.57	0.26	0.88	0.9	0.6	0.54	0.6	0.31	0.87	0.86	0.58	0.52	0.58	0.29	0.88	0.89	0.61	0.54	0.59	0.31	0.87	0.82	0.65	0.52	0.56	0.35
190	0.88	0.81	0.7	0.52	0.58	0.36	0.87	0.83	0.62	0.48	0.56	0.27	0.88	0.85	0.65	0.52	0.59	0.33	0.87	0.86	0.53	0.48	0.54	0.21	0.88	0.81	0.72	0.54	0.58	0.4	0.87	0.83	0.61	0.52	0.56	0.32	0.88	0.87	0.62	0.54	0.59	0.32	0.87	0.84	0.61	0.52	0.56	0.32
191	0.88	0.78	0.71	0.52	0.57	0.37	0.87	0.86	0.6	0.48	0.57	0.26	0.88	0.88	0.68	0.52	0.61	0.35	0.87	0.86	0.58	0.48	0.57	0.24	0.88	0.87	0.62	0.54	0.59	0.32	0.87	0.85	0.62	0.52	0.58	0.32	0.88	0.87	0.61	0.54	0.59	0.32	0.87	0.81	0.62	0.52	0.56	0.32
192	0.88	0.89	0.6	0.52	0.59	0.28	0.87	0.85	0.6	0.48	0.57	0.26	0.88	0.8	0.71	0.52	0.57	0.38	0.87	0.86	0.55	0.48	0.56	0.24	0.88	0.88	0.58	0.54	0.61	0.31	0.87	0.83	0.65	0.52	0.57	0.34	0.88	0.87	0.67	0.54	0.59	0.37	0.87	0.84	0.61	0.52	0.56	0.32
193	0.88	0.81	0.71	0.52	0.57	0.37	0.87	0.84	0.61	0.48	0.56	0.26	0.88	0.86	0.68	0.52	0.58	0.34	0.87	0.86	0.55	0.48	0.57	0.24	0.88	0.9	0.59	0.54	0.6	0.31	0.87	0.86	0.58	0.52	0.58	0.29	0.88	0.89	0.61	0.54	0.59	0.33	0.87	0.83	0.65	0.52	0.56	0.35
194	0.88	0.82	0.7	0.52	0.59	0.36	0.87	0.85	0.64	0.48	0.58	0.28	0.88	0.86	0.69	0.52	0.58	0.34	0.87	0.85	0.57	0.48	0.56	0.25	0.88	0.87	0.65	0.54	0.61	0.34	0.87	0.84	0.6	0.52	0.57	0.31	0.88	0.88	0.62	0.54	0.59	0.33	0.87	0.81	0.63	0.52	0.55	0.34
195	0.88	0.83	0.69	0.52	0.58	0.36	0.87	0.84	0.61	0.48	0.57	0.26	0.88	0.89	0.67	0.52	0.59	0.33	0.87	0.86	0.53	0.48	0.54	0.21	0.88	0.87	0.63	0.54	0.58	0.33	0.87	0.83	0.6	0.52	0.57	0.31	0.88	0.87	0.6	0.54	0.59	0.33	0.87	0.82	0.62	0.52	0.56	0.33
196	0.88	0.89	0.67	0.52	0.59	0.33	0.87	0.81	0.69	0.48	0.57	0.32	0.88	0.88	0.66	0.52	0.59	0.34	0.87	0.85	0.61	0.48	0.57	0.26	0.88	0.88	0.62	0.54	0.6	0.31	0.87	0.84	0.59	0.52	0.57	0.3	0.88	0.87	0.62	0.54	0.6	0.32	0.87	0.83	0.68	0.52	0.56	0.36
197	0.88	0.89	0.66	0.52	0.59	0.33	0.87	0.83	0.65	0.48	0.58	0.28	0.88	0.84	0.68	0.52	0.6	0.34	0.87	0.86	0.59	0.48	0.57	0.25	0.88	0.87	0.62	0.54	0.59	0.32	0.87	0.85	0.6	0.52	0.57	0.31	0.88	0.86	0.58	0.54	0.58	0.31	0.87	0.83	0.61	0.52	0.56	0.33
198	0.88	0.88	0.66	0.52	0.59	0.33	0.87	0.85	0.61	0.48	0.57	0.25	0.88	0.87	0.63	0.52	0.58	0.32	0.87	0.84	0.57	0.48	0.56	0.25	0.88	0.87	0.63	0.54	0.6	0.34	0.87	0.83	0.6	0.52	0.56	0.31	0.88	0.86	0.64	0.54	0.58	0.35	0.87	0.84	0.62	0.52	0.56	0.32
199	0.88	0.83	0.71	0.52	0.6	0.37	0.87	0.85	0.61	0.48	0.57	0.26	0.88	0.81	0.68	0.52	0.57	0.36	0.87	0.86	0.56	0.48	0.57	0.24	0.88	0.84	0.63	0.54	0.59	0.34	0.87	0.87	0.61	0.52	0.59	0.3	0.88	0.86	0.68	0.54	0.59	0.37	0.87	0.81	0.63	0.52	0.55	0.34
200	0.88	0.88	0.6	0.52	0.58	0.28	0.87	0.86	0.59	0.48	0.57	0.25	0.88	0.88	0.57	0.52	0.58	0.27	0.87	0.85	0.59	0.48	0.57	0.26	0.88	0.88	0.61	0.54	0.6	0.31	0.87	0.86	0.62	0.52	0.58	0.32	0.88	0.86	0.63	0.54	0.58	0.33	0.87	0.85	0.6	0.52	0.57	0.31
201	0.88	0.89	0.67	0.52	0.59	0.33	0.87	0.85	0.57	0.48	0.56	0.24	0.88	0.9	0.66	0.52	0.6	0.33	0.87	0.85	0.57	0.48	0.56	0.24	0.88	0.84	0.66	0.54	0.6	0.36	0.87	0.86	0.62	0.52	0.58	0.32	0.88	0.86	0.58	0.54	0.59	0.3	0.87	0.82	0.66	0.52	0.56	0.35
202	0.88	0.84	0.66	0.52	0.59	0.35	0.87	0.8	0.7	0.48	0.55	0.33	0.88	0.89	0.63	0.52	0.58	0.31	0.87	0.86	0.55	0.48	0.57	0.23	0.88	0.86	0.62	0.54	0.59	0.34	0.87	0.86	0.62	0.52	0.57	0.32	0.88	0.87	0.62	0.54	0.59	0.32	0.87	0.82	0.62	0.52	0.55	0.34
203	0.88	0.8	0.74	0.52	0.58	0.39	0.87	0.86	0.64	0.48	0.58	0.27	0.88	0.88	0.61	0.52	0.58	0.28	0.87	0.83	0.66	0.48	0.58	0.29	0.88	0.88	0.61	0.54	0.6	0.31	0.87	0.86	0.58	0.52	0.59	0.29	0.88	0.87	0.65	0.54	0.59	0.36	0.87	0.81	0.63	0.52	0.55	0.34
204	0.88	0.84	0.69	0.52	0.59	0.36	0.87	0.84	0.65	0.48	0.58	0.28	0.88	0.87	0.55	0.52	0.59	0.27	0.87	0.85	0.57	0.48	0.57	0.25	0.88	0.87	0.6	0.54	0.59	0.32	0.87	0.86	0.62	0.52	0.59	0.32	0.88	0.85	0.58	0.54	0.58	0.31	0.87	0.82	0.62	0.52	0.55	0.34
205	0.88	0.89	0.66	0.52	0.6	0.33	0.87	0.83	0.66	0.48	0.57	0.29	0.88	0.83	0.69	0.52	0.59	0.36	0.87	0.86	0.59	0.48	0.57	0.25	0.88	0.85	0.63	0.54	0.58	0.35	0.87	0.84	0.63	0.52	0.59	0.32	0.88	0.87	0.61	0.54	0.59	0.34	0.87	0.84	0.64	0.52	0.57	0.33
206	0.88	0.82	0.65	0.52	0.58	0.33	0.87	0.85	0.57	0.48	0.56	0.25	0.88	0.86	0.63	0.52	0.59	0.32	0.87	0.86	0.59	0.48	0.57	0.25	0.88	0.9	0.58	0.54	0.61	0.29	0.87	0.85	0.59	0.52	0.58	0.3	0.88	0.87	0.64	0.54	0.58	0.34	0.87	0.83	0.65	0.52	0.57	0.35
207	--	--	--	--	--	--	0.87	0.85	0.65	0.48	0.59	0.28	0.88	0.84	0.73	0.52	0.6	0.39	0.87	0.84	0.57	0.48	0.58	0.24	0.88	0.86	0.61	0.54	0.59	0.33	0.87	0.85	0.58	0.52	0.58	0.29	0.88	0.89	0.61	0.54	0.6	0.32	0.87	0.83	0.66	0.52	0.56	0.35
208	0.88	0.87	0.66	0.52	0.57	0.32	0.87	0.85	0.69	0.48	0.57	0.32	0.88	0.88	0.58	0.52	0.58	0.26	0.87	0.85	0.56	0.48	0.56	0.24	0.88	0.85	0.68	0.54	0.6	0.36	0.87	0.85	0.58	0.52	0.58	0.29	0.88	0.88	0.67	0.54	0.59	0.36	0.87	0.82	0.62	0.52	0.55	0.34
209	0.88	0.86	0.66	0.52	0.58	0.31	0.87	0.84	0.61	0.48	0.56	0.26	0.88	0.87	0.62	0.52	0.57	0.29	0.87	0.83	0.59	0.48	0.56	0.26	0.88	0.88	0.62	0.54	0.61	0.33	0.87	0.83	0.6	0.52	0.56	0.32	0.88	0.85	0.58	0.54	0.59	0.3	0.87	0.85	0.62	0.52	0.59	0.32
210	0.88	0.86	0.7	0.52	0.61	0.37	0.87	0.87	0.67	0.48	0.6	0.3	0.88	0.83	0.69	0.52	0.58	0.37	0.87	0.87	0.53	0.48	0.57	0.23	0.88	0.79	0.66	0.54	0.58	0.34	0.87	0.85	0.62	0.52	0.58	0.32	0.88	0.85	0.62	0.54	0.58	0.35	0.87	0.82	0.65	0.52	0.55	0.35
211	0.88	0.79	0.71	0.52	0.57	0.37	0.87	0.85	0.67	0.48	0.59	0.29	0.88	0.9	0.66	0.52	0.59	0.33	0.87	0.85	0.67	0.48	0.59	0.29	0.88	0.88	0.59	0.54	0.6	0.31	0.87	0.83	0.6	0.52	0.56	0.31	0.88	0.87	0.55	0.54	0.59	0.29	0.87	0.85	0.58	0.52	0.57	0.3
212	0.88	0.86	0.63	0.52	0.58	0.32	0.87	0.82	0.68	0.48	0.57	0.32	0.88	0.85	0.69	0.52	0.58	0.35	0.87	0.86	0.53	0.48	0.55	0.2	0.88	0.88	0.61	0.54	0.59	0.32	0.87	0.86	0.62	0.52	0.59	0.31	0.88	0.88	0.62	0.54	0.59	0.33	0.87	0.84	0.61	0.52	0.56	0.32
213	0.88	0.89	0.6	0.52	0.58	0.29	0.87	0.85	0.67	0.48	0.58	0.3	0.88	0.89	0.61	0.52	0.59	0.28	0.87	0.84	0.58	0.48	0.56	0.25	0.88	0.89	0.61	0.54	0.6	0.32	0.87	0.86	0.58	0.52	0.58	0.29	0.88	0.86	0.64	0.54	0.58	0.34	0.87	0.81	0.63	0.52	0.55	0.34
214	0.88	0.84	0.68	0.52	0.59	0.35	0.87	0.85	0.6	0.48	0.57	0.26	0.88	0.83	0.67	0.52	0.57	0.34	0.87	0.85	0.56	0.48	0.57	0.24	0.88	0.86	0.67	0.54	0.6	0.37	0.87	0.85	0.58	0.52	0.58	0.29	0.88	0.87	0.67	0.54	0.59	0.37	0.87	0.82	0.63	0.52	0.55	0.34
215	0.88	0.86	0.7	0.52	0.58	0.36	0.87	0.84	0.65	0.48	0.58	0.28	0.88	0.85	0.68	0.52	0.6	0.34	0.87	0.86	0.58	0.48	0.56	0.24	0.88	0.88	0.62	0.54	0.6	0.31	0.87	0.84	0.66	0.52	0.58	0.34	0.88	0.85	0.62	0.54	0.58	0.35	0.87	0.82	0.63	0.52	0.55	0.34
216	0.88	0.83	0.69	0.52	0.59	0.36	0.87	0.84	0.6	0.48	0.57	0.25	0.88	0.88	0.61	0.52	0.58	0.29	0.87	0.84	0.58	0.48	0.56	0.25	0.88	0.87	0.61	0.54	0.6	0.33	0.87	0.86	0.61	0.52	0.59	0.31	0.88	0.88	0.61	0.54	0.6	0.32	0.87	0.82	0.66	0.52	0.55	0.36
217	0.88	0.87	0.65	0.52	0.59	0.34	0.87	0.85	0.6	0.48	0.57	0.26	0.88	0.83	0.69	0.52	0.59	0.36	0.87	0.87	0.58	0.48	0.57	0.25	0.88	0.87	0.63	0.54	0.59	0.32	0.87	0.86	0.58	0.52	0.58	0.29	0.88	0.88	0.66	0.54	0.59	0.35	0.87	0.82	0.66	0.52	0.55	0.36
218	0.88	0.83	0.69	0.52	0.59	0.36	0.87	0.87	0.67	0.48	0.6	0.29	0.88	0.8	0.7	0.52	0.58	0.37	0.87	0.85	0.57	0.48	0.56	0.25	0.88	0.84	0.63	0.54	0.58	0.34	0.87	0.81	0.66	0.52	0.55	0.36	0.88	0.86	0.65	0.54	0.59	0.36	0.87	0.82	0.65	0.52	0.56	0.35
219	0.88	0.89	0.66	0.52	0.58	0.33	0.87	0.85	0.64	0.48	0.57	0.28	0.88	0.89	0.63	0.52	0.58	0.31	0.87	0.85	0.56	0.48	0.56	0.24	0.88	0.86	0.61	0.54	0.59	0.34	0.87	0.85	0.62	0.52	0.57	0.32	0.88	0.86	0.63	0.54	0.59	0.33	0.87	0.83	0.61	0.52	0.56	0.33
220	0.88	0.83	0.68	0.52	0.58	0.35	0.87	0.85	0.62	0.48	0.55	0.28	0.88	0.88	0.6	0.52	0.58	0.29	0.87	0.85	0.57	0.48	0.56	0.25	0.88	0.87	0.59	0.54	0.6	0.31	0.87	0.82	0.65	0.52	0.57	0.34	0.88	0.86	0.62	0.54	0.58	0.34	0.87	0.82	0.62	0.52	0.55	0.34
221	--	--	--	--	--	--	0.87	0.85	0.68	0.48	0.58	0.3	0.88	0.85	0.68	0.52	0.57	0.33	0.87	0.85	0.56	0.48	0.56	0.25	0.88	0.87	0.67	0.54	0.6	0.36	0.87	0.85	0.58	0.52	0.57	0.3	0.88	0.87	0.64	0.54	0.59	0.35	0.87	0.83	0.64	0.52	0.56	0.34
222	0.88	0.85	0.69	0.52	0.6	0.36	0.87	0.85	0.6	0.48	0.57	0.25	0.88	0.89	0.6	0.52	0.58	0.29	0.87	0.82	0.7	0.48	0.54	0.33	0.88	0.86	0.61	0.54	0.59	0.33	0.87	0.86	0.57	0.52	0.58	0.29	0.88	0.87	0.61	0.54	0.59	0.33	0.87	0.82	0.65	0.52	0.56	0.35
223	--	--	--	--	--	--	0.87	0.85	0.6	0.48	0.57	0.25	0.88	0.85	0.67	0.52	0.59	0.35	0.87	0.87	0.54	0.48	0.56	0.24	0.88	0.87	0.62	0.54	0.59	0.32	0.87	0.86	0.58	0.52	0.58	0.29	0.88	0.88	0.66	0.54	0.59	0.36	0.87	0.84	0.64	0.52	0.57	0.34
224	0.88	0.87	0.66	0.52	0.61	0.34	0.87	0.86	0.6	0.48	0.57	0.26	0.88	0.89	0.59	0.52	0.58	0.29	0.87	0.86	0.63	0.48	0.57	0.27	0.88	0.88	0.62	0.54	0.61	0.32	0.87	0.86	0.58	0.52	0.58	0.3	0.88	0.87	0.67	0.54	0.59	0.36	0.87	0.82	0.66	0.52	0.56	0.35
225	0.88	0.81	0.69	0.52	0.58	0.36	0.87	0.77	0.7	0.48	0.55	0.33	0.88	0.81	0.69	0.52	0.58	0.36	0.87	0.85	0.56	0.48	0.56	0.24	0.88	0.89	0.6	0.54	0.6	0.3	0.87	0.84	0.6	0.52	0.57	0.31	0.88	0.89	0.6	0.54	0.6	0.32	0.87	0.82	0.62	0.52	0.55	0.34
226	--	--	--	--	--	--	0.87	0.85	0.67	0.48	0.59	0.29	0.88	0.88	0.62	0.52	0.58	0.29	0.87	0.83	0.58	0.48	0.56	0.25	0.88	0.88	0.62	0.54	0.61	0.33	0.87	0.85	0.59	0.52	0.57	0.3	0.88	0.89	0.61	0.54	0.59	0.31	0.87	0.82	0.66	0.52	0.56	0.35
227	--	--	--	--	--	--	0.87	0.86	0.64	0.48	0.59	0.28	0.88	0.86	0.69	0.52	0.58	0.36	0.87	0.87	0.55	0.48	0.57	0.23	0.88	0.89	0.59	0.54	0.6	0.31	0.87	0.84	0.6	0.52	0.57	0.3	0.88	0.87	0.56	0.54	0.6	0.29	0.87	0.83	0.6	0.52	0.57	0.31
228	0.88	0.85	0.66	0.52	0.58	0.32	0.87	0.84	0.61	0.48	0.56	0.27	0.88	0.89	0.6	0.52	0.58	0.29	0.87	0.88	0.5	0.48	0.55	0.2	0.88	0.89	0.63	0.54	0.58	0.29	0.87	0.85	0.58	0.52	0.57	0.3	0.88	0.78	0.72	0.54	0.57	0.39	0.87	0.82	0.65	0.52	0.56	0.35
229	0.88	0.81	0.71	0.52	0.58	0.37	0.87	0.86	0.67	0.48	0.59	0.3	0.88	0.88	0.63	0.52	0.58	0.31	0.87	0.85	0.57	0.48	0.57	0.24	0.88	0.9	0.59	0.54	0.61	0.29	0.87	0.83	0.65	0.52	0.57	0.34	0.88	0.87	0.67	0.54	0.58	0.37	0.87	0.83	0.66	0.52	0.57	0.34
230	0.88	0.87	0.6	0.52	0.58	0.29	0.87	0.85	0.68	0.48	0.58	0.31	0.88	0.89	0.63	0.52	0.58	0.31	0.87	0.86	0.57	0.48	0.56	0.24	0.88	0.88	0.57	0.54	0.59	0.28	0.87	0.86	0.58	0.52	0.58	0.29	0.88	0.86	0.66	0.54	0.59	0.36	0.87	0.83	0.65	0.52	0.56	0.35
231	0.88	0.87	0.65	0.52	0.59	0.34	0.87	0.86	0.64	0.48	0.58	0.28	0.88	0.9	0.65	0.52	0.6	0.32	0.87	0.86	0.64	0.48	0.58	0.27	0.88	0.89	0.64	0.54	0.61	0.34	0.87	0.84	0.6	0.52	0.56	0.32	0.88	0.86	0.62	0.54	0.59	0.34	0.87	0.81	0.65	0.52	0.55	0.35
232	0.88	0.89	0.65	0.52	0.6	0.32	0.87	0.83	0.61	0.48	0.57	0.26	0.88	0.88	0.63	0.52	0.58	0.31	0.87	0.84	0.61	0.48	0.56	0.27	0.88	0.88	0.67	0.54	0.6	0.36	0.87	0.85	0.6	0.52	0.57	0.31	0.88	0.89	0.61	0.54	0.59	0.33	0.87	0.86	0.62	0.52	0.59	0.31
233	0.88	0.82	0.69	0.52	0.58	0.36	0.87	0.85	0.6	0.48	0.58	0.25	0.88	0.89	0.56	0.52	0.59	0.26	0.87	0.84	0.57	0.48	0.56	0.25	0.88	0.87	0.6	0.54	0.6	0.32	0.87	0.84	0.59	0.52	0.58	0.3	--	--	--	--	--	--	0.87	0.84	0.6	0.52	0.57	0.31
234	0.88	0.87	0.67	0.52	0.59	0.34	0.87	0.85	0.6	0.48	0.57	0.26	0.88	0.81	0.7	0.52	0.58	0.37	0.87	0.85	0.6	0.48	0.57	0.26	0.88	0.86	0.67	0.54	0.6	0.36	0.87	0.82	0.62	0.52	0.56	0.33	0.88	0.87	0.62	0.54	0.58	0.34	0.87	0.85	0.59	0.52	0.57	0.3
235	0.88	0.87	0.68	0.52	0.59	0.34	0.87	0.86	0.6	0.48	0.57	0.26	0.88	0.83	0.68	0.52	0.58	0.35	0.87	0.85	0.57	0.48	0.56	0.24	0.88	0.86	0.67	0.54	0.6	0.36	0.87	0.84	0.59	0.52	0.57	0.31	0.88	0.87	0.63	0.54	0.58	0.34	0.87	0.82	0.61	0.52	0.56	0.32
236	0.88	0.84	0.69	0.52	0.59	0.36	0.87	0.84	0.69	0.48	0.58	0.32	0.88	0.87	0.65	0.52	0.59	0.34	0.87	0.85	0.57	0.48	0.56	0.25	0.88	0.88	0.57	0.54	0.61	0.3	0.87	0.84	0.65	0.52	0.57	0.34	0.88	0.88	0.62	0.54	0.59	0.32	0.87	0.81	0.66	0.52	0.56	0.35
237	0.88	0.8	0.71	0.52	0.59	0.37	0.87	0.86	0.6	0.48	0.57	0.26	0.88	0.87	0.62	0.52	0.58	0.31	0.87	0.85	0.6	0.48	0.56	0.26	--	--	--	--	--	--	0.87	0.81	0.66	0.52	0.57	0.34	0.88	0.79	0.69	0.54	0.57	0.38	0.87	0.82	0.62	0.52	0.56	0.33
238	0.88	0.87	0.67	0.52	0.61	0.34	0.87	0.82	0.66	0.48	0.58	0.3	0.88	0.84	0.74	0.52	0.61	0.4	0.87	0.87	0.58	0.48	0.57	0.25	0.88	0.85	0.61	0.54	0.6	0.33	0.87	0.84	0.63	0.52	0.58	0.33	0.88	0.88	0.62	0.54	0.59	0.32	0.87	0.83	0.65	0.52	0.55	0.35
239	0.88	0.81	0.68	0.52	0.57	0.34	0.87	0.86	0.67	0.48	0.59	0.29	0.88	0.88	0.61	0.52	0.58	0.29	0.87	0.85	0.61	0.48	0.57	0.26	0.88	0.89	0.61	0.54	0.59	0.32	0.87	0.85	0.59	0.52	0.57	0.3	0.88	0.86	0.63	0.54	0.58	0.33	0.87	0.83	0.68	0.52	0.56	0.36
240	0.88	0.84	0.69	0.52	0.58	0.36	0.87	0.85	0.6	0.48	0.57	0.25	0.88	0.88	0.61	0.52	0.58	0.28	0.87	0.84	0.62	0.48	0.56	0.27	0.88	0.86	0.61	0.54	0.6	0.32	0.87	0.86	0.58	0.52	0.58	0.29	0.88	0.87	0.67	0.54	0.59	0.37	0.87	0.82	0.62	0.52	0.56	0.33
241	0.88	0.83	0.69	0.52	0.59	0.36	0.87	0.85	0.6	0.48	0.58	0.26	0.88	0.89	0.67	0.52	0.59	0.33	0.87	0.83	0.63	0.48	0.55	0.29	0.88	0.85	0.68	0.54	0.6	0.36	0.87	0.84	0.66	0.52	0.58	0.34	0.88	0.87	0.61	0.54	0.59	0.33	0.87	0.81	0.62	0.52	0.56	0.33
242	0.88	0.88	0.66	0.52	0.59	0.33	0.87	0.86	0.56	0.48	0.57	0.24	0.88	0.89	0.6	0.52	0.58	0.29	0.87	0.85	0.6	0.48	0.57	0.26	0.88	0.89	0.65	0.54	0.61	0.34	0.87	0.84	0.61	0.52	0.56	0.32	0.88	0.87	0.64	0.54	0.6	0.35	0.87	0.83	0.61	0.52	0.56	0.32
243	--	--	--	--	--	--	0.87	0.85	0.67	0.48	0.59	0.3	0.88	0.88	0.61	0.52	0.58	0.28	0.87	0.86	0.6	0.48	0.57	0.25	0.88	0.89	0.6	0.54	0.6	0.3	0.87	0.85	0.59	0.52	0.57	0.31	0.88	0.88	0.61	0.54	0.59	0.33	0.87	0.82	0.63	0.52	0.55	0.34
244	0.88	0.88	0.66	0.52	0.59	0.33	0.87	0.81	0.69	0.48	0.57	0.31	0.88	0.82	0.65	0.52	0.58	0.32	0.87	0.85	0.57	0.48	0.57	0.25	0.88	0.87	0.63	0.54	0.6	0.34	0.87	0.81	0.6	0.52	0.56	0.32	0.88	0.86	0.62	0.54	0.59	0.34	0.87	0.83	0.66	0.52	0.56	0.35
245	0.88	0.85	0.68	0.52	0.59	0.35	0.87	0.86	0.63	0.48	0.59	0.27	0.88	0.84	0.68	0.52	0.6	0.34	0.87	0.84	0.58	0.48	0.55	0.25	0.88	0.88	0.65	0.54	0.61	0.34	0.87	0.86	0.58	0.52	0.59	0.29	0.88	0.85	0.63	0.54	0.58	0.35	0.87	0.81	0.61	0.52	0.56	0.33
246	0.88	0.81	0.7	0.52	0.58	0.36	0.87	0.84	0.65	0.48	0.57	0.29	0.88	0.89	0.63	0.52	0.58	0.3	0.87	0.86	0.59	0.48	0.57	0.25	0.88	0.86	0.6	0.54	0.59	0.32	0.87	0.86	0.58	0.52	0.58	0.29	0.88	0.87	0.61	0.54	0.59	0.34	0.87	0.82	0.66	0.52	0.55	0.35
247	0.88	0.88	0.63	0.52	0.58	0.31	0.87	0.85	0.65	0.48	0.58	0.29	0.88	0.87	0.72	0.52	0.61	0.38	0.87	0.85	0.57	0.48	0.56	0.25	0.88	0.87	0.6	0.54	0.61	0.32	0.87	0.83	0.59	0.52	0.57	0.31	0.88	0.83	0.69	0.54	0.58	0.38	0.87	0.84	0.64	0.52	0.57	0.34
248	0.88	0.89	0.6	0.52	0.58	0.29	0.87	0.85	0.67	0.48	0.59	0.3	0.88	0.88	0.6	0.52	0.58	0.29	0.87	0.86	0.55	0.48	0.57	0.24	0.88	0.86	0.63	0.54	0.59	0.33	0.87	0.82	0.66	0.52	0.58	0.34	0.88	0.87	0.63	0.54	0.58	0.33	0.87	0.83	0.61	0.52	0.56	0.32
249	0.88	0.89	0.63	0.52	0.58	0.31	0.87	0.82	0.66	0.48	0.57	0.29	0.88	0.88	0.61	0.52	0.58	0.28	0.87	0.86	0.55	0.48	0.56	0.24	0.88	0.88	0.61	0.54	0.6	0.31	0.87	0.83	0.61	0.52	0.56	0.32	0.88	0.85	0.69	0.54	0.58	0.38	0.87	0.83	0.6	0.52	0.57	0.31
250	0.88	0.81	0.74	0.52	0.59	0.39	0.87	0.85	0.6	0.48	0.57	0.26	0.88	0.88	0.61	0.52	0.58	0.29	0.87	0.85	0.54	0.48	0.55	0.21	0.88	0.9	0.68	0.54	0.6	0.35	0.87	0.85	0.58	0.52	0.57	0.29	0.88	0.87	0.64	0.54	0.58	0.34	0.87	0.85	0.6	0.52	0.57	0.31
251	0.88	0.83	0.69	0.52	0.58	0.36	0.87	0.86	0.64	0.48	0.59	0.29	0.88	0.88	0.64	0.52	0.6	0.34	0.87	0.86	0.59	0.48	0.57	0.25	0.88	0.9	0.63	0.54	0.61	0.32	0.87	0.84	0.59	0.52	0.57	0.3	0.88	0.87	0.65	0.54	0.58	0.36	0.87	0.82	0.65	0.52	0.56	0.35
252	0.88	0.89	0.6	0.52	0.59	0.28	0.87	0.86	0.59	0.48	0.57	0.25	--	--	--	--	--	--	0.87	0.87	0.56	0.48	0.57	0.24	0.88	0.81	0.7	0.54	0.58	0.38	0.87	0.81	0.66	0.52	0.57	0.34	0.88	0.87	0.62	0.54	0.59	0.32	0.87	0.82	0.66	0.52	0.55	0.35
253	0.88	0.83	0.69	0.52	0.59	0.36	--	--	--	--	--	--	0.88	0.86	0.74	0.52	0.61	0.4	0.87	0.86	0.55	0.48	0.56	0.24	0.88	0.89	0.6	0.54	0.6	0.31	0.87	0.82	0.65	0.52	0.57	0.34	0.88	0.87	0.62	0.54	0.59	0.32	0.87	0.82	0.68	0.52	0.56	0.36
254	0.88	0.89	0.6	0.52	0.58	0.29	0.87	0.85	0.6	0.48	0.57	0.26	0.88	0.88	0.63	0.52	0.58	0.31	0.87	0.87	0.53	0.48	0.55	0.21	0.88	0.9	0.6	0.54	0.6	0.31	0.87	0.81	0.63	0.52	0.56	0.33	0.88	0.82	0.68	0.54	0.58	0.37	0.87	0.82	0.62	0.52	0.55	0.34
255	0.88	0.89	0.63	0.52	0.58	0.31	0.87	0.85	0.6	0.48	0.57	0.26	0.88	0.88	0.64	0.52	0.57	0.31	0.87	0.85	0.65	0.48	0.57	0.29	0.88	0.86	0.63	0.54	0.59	0.33	0.87	0.86	0.58	0.52	0.58	0.29	0.88	0.88	0.62	0.54	0.59	0.32	0.87	0.83	0.61	0.52	0.56	0.32
256	0.88	0.87	0.66	0.52	0.59	0.34	0.87	0.86	0.59	0.48	0.57	0.25	0.88	0.88	0.6	0.52	0.58	0.29	0.87	0.86	0.59	0.48	0.56	0.25	0.88	0.87	0.61	0.54	0.6	0.33	0.87	0.81	0.63	0.52	0.55	0.34	0.88	0.87	0.56	0.54	0.59	0.3	0.87	0.82	0.65	0.52	0.57	0.34
257	0.88	0.82	0.7	0.52	0.58	0.37	0.87	0.82	0.69	0.48	0.57	0.32	0.88	0.85	0.64	0.52	0.58	0.32	0.87	0.84	0.58	0.48	0.56	0.25	0.88	0.87	0.61	0.54	0.59	0.32	0.87	0.85	0.59	0.52	0.57	0.31	0.88	0.87	0.64	0.54	0.59	0.35	0.87	0.82	0.65	0.52	0.56	0.35
258	0.88	0.88	0.6	0.52	0.58	0.29	0.87	0.86	0.67	0.48	0.59	0.29	0.88	0.88	0.61	0.52	0.58	0.28	0.87	0.84	0.57	0.48	0.56	0.25	0.88	0.88	0.57	0.54	0.61	0.3	0.87	0.86	0.62	0.52	0.58	0.32	0.88	0.87	0.63	0.54	0.59	0.33	0.87	0.83	0.66	0.52	0.55	0.35
259	0.88	0.83	0.69	0.52	0.59	0.36	0.87	0.86	0.67	0.48	0.59	0.29	0.88	0.89	0.67	0.52	0.59	0.33	0.87	0.85	0.57	0.48	0.56	0.25	0.88	0.87	0.62	0.54	0.59	0.32	0.87	0.84	0.59	0.52	0.57	0.3	0.88	0.86	0.61	0.54	0.58	0.34	0.87	0.83	0.65	0.52	0.55	0.35
260	0.88	0.84	0.69	0.52	0.59	0.36	0.87	0.86	0.6	0.48	0.56	0.27	0.88	0.87	0.62	0.52	0.57	0.29	0.87	0.86	0.56	0.48	0.57	0.23	0.88	0.88	0.58	0.54	0.61	0.31	0.87	0.86	0.58	0.52	0.58	0.29	0.88	0.83	0.64	0.54	0.58	0.36	0.87	0.81	0.62	0.52	0.55	0.33
261	--	--	--	--	--	--	0.87	0.84	0.6	0.48	0.57	0.26	0.88	0.89	0.56	0.52	0.59	0.25	0.87	0.86	0.55	0.48	0.54	0.21	0.88	0.89	0.61	0.54	0.6	0.31	0.87	0.83	0.6	0.52	0.56	0.31	0.88	0.86	0.63	0.54	0.59	0.33	0.87	0.82	0.66	0.52	0.55	0.35
262	0.88	0.86	0.66	0.52	0.57	0.32	0.87	0.85	0.57	0.48	0.56	0.25	0.88	0.85	0.6	0.52	0.59	0.3	0.87	0.85	0.6	0.48	0.57	0.25	0.88	0.89	0.6	0.54	0.6	0.3	0.87	0.84	0.6	0.52	0.57	0.32	0.88	0.87	0.62	0.54	0.59	0.33	0.87	0.82	0.62	0.52	0.55	0.34
263	0.88	0.86	0.59	0.52	0.58	0.28	0.87	0.87	0.63	0.48	0.58	0.27	0.88	0.85	0.67	0.52	0.6	0.34	0.87	0.86	0.54	0.48	0.57	0.24	0.88	0.89	0.6	0.54	0.6	0.31	0.87	0.86	0.58	0.52	0.59	0.29	0.88	0.86	0.59	0.54	0.58	0.32	0.87	0.83	0.65	0.52	0.56	0.35
264	0.88	0.86	0.62	0.52	0.57	0.3	0.87	0.84	0.65	0.48	0.58	0.28	0.88	0.88	0.62	0.52	0.58	0.29	0.87	0.86	0.6	0.48	0.57	0.25	0.88	0.87	0.6	0.54	0.59	0.32	0.87	0.83	0.6	0.52	0.57	0.31	0.88	0.9	0.63	0.54	0.6	0.33	0.87	0.82	0.65	0.52	0.56	0.35
265	0.88	0.85	0.68	0.52	0.61	0.34	0.87	0.85	0.61	0.48	0.57	0.25	0.88	0.87	0.66	0.52	0.59	0.35	0.87	0.85	0.58	0.48	0.56	0.24	0.88	0.88	0.61	0.54	0.59	0.32	0.87	0.81	0.63	0.52	0.55	0.34	0.88	0.85	0.62	0.54	0.58	0.35	0.87	0.85	0.58	0.52	0.58	0.3
266	0.88	0.88	0.66	0.52	0.59	0.33	0.87	0.84	0.67	0.48	0.58	0.3	0.88	0.87	0.59	0.52	0.59	0.29	0.87	0.85	0.56	0.48	0.56	0.24	0.88	0.89	0.6	0.54	0.6	0.3	0.87	0.86	0.58	0.52	0.58	0.29	0.88	0.88	0.63	0.54	0.59	0.33	0.87	0.82	0.66	0.52	0.56	0.35
267	0.88	0.84	0.67	0.52	0.59	0.35	0.87	0.83	0.62	0.48	0.56	0.27	0.88	0.89	0.63	0.52	0.58	0.31	0.87	0.86	0.58	0.48	0.57	0.25	0.88	0.86	0.64	0.54	0.6	0.34	0.87	0.84	0.6	0.52	0.57	0.31	0.88	0.88	0.62	0.54	0.59	0.32	0.87	0.81	0.63	0.52	0.55	0.34
268	0.88	0.86	0.67	0.52	0.58	0.33	--	--	--	--	--	--	0.88	0.84	0.65	0.52	0.59	0.33	0.87	0.82	0.7	0.48	0.55	0.33	0.88	0.87	0.6	0.54	0.59	0.32	0.87	0.83	0.62	0.52	0.56	0.32	0.88	0.86	0.62	0.54	0.59	0.34	0.87	0.83	0.65	0.52	0.56	0.35
269	0.88	0.88	0.66	0.52	0.59	0.33	0.87	0.86	0.67	0.48	0.59	0.29	0.88	0.85	0.67	0.52	0.58	0.35	0.87	0.85	0.56	0.48	0.56	0.24	0.88	0.89	0.6	0.54	0.6	0.31	0.87	0.85	0.59	0.52	0.57	0.31	0.88	0.86	0.62	0.54	0.58	0.34	0.87	0.82	0.62	0.52	0.55	0.33
270	0.88	0.89	0.6	0.52	0.58	0.28	0.87	0.85	0.65	0.48	0.57	0.28	0.88	0.89	0.6	0.52	0.58	0.29	0.87	0.83	0.58	0.48	0.57	0.25	0.88	0.86	0.66	0.54	0.59	0.36	0.87	0.83	0.6	0.52	0.57	0.32	0.88	0.85	0.65	0.54	0.58	0.35	0.87	0.82	0.66	0.52	0.55	0.35
271	0.88	0.88	0.6	0.52	0.58	0.29	0.87	0.85	0.61	0.48	0.57	0.26	0.88	0.89	0.67	0.52	0.59	0.33	0.87	0.87	0.53	0.48	0.56	0.23	0.88	0.85	0.68	0.54	0.59	0.37	0.87	0.85	0.66	0.52	0.58	0.34	0.88	0.87	0.57	0.54	0.6	0.29	0.87	0.82	0.62	0.52	0.56	0.33
272	0.88	0.91	0.66	0.52	0.59	0.33	0.87	0.84	0.62	0.48	0.57	0.26	0.88	0.89	0.63	0.52	0.58	0.31	0.87	0.85	0.57	0.48	0.56	0.24	0.88	0.87	0.62	0.54	0.59	0.32	0.87	0.85	0.6	0.52	0.58	0.31	0.88	0.85	0.62	0.54	0.58	0.35	0.87	0.82	0.65	0.52	0.56	0.35
273	0.88	0.88	0.68	0.52	0.59	0.35	0.87	0.86	0.63	0.48	0.59	0.27	0.88	0.88	0.65	0.52	0.58	0.32	0.87	0.85	0.56	0.48	0.55	0.24	0.88	0.9	0.59	0.54	0.6	0.29	0.87	0.83	0.65	0.52	0.56	0.34	0.88	0.86	0.63	0.54	0.59	0.33	0.87	0.81	0.63	0.52	0.55	0.34
274	0.88	0.89	0.66	0.52	0.59	0.33	0.87	0.86	0.6	0.48	0.57	0.26	0.88	0.86	0.66	0.52	0.59	0.34	0.87	0.83	0.62	0.48	0.56	0.26	0.88	0.88	0.61	0.54	0.59	0.32	0.87	0.84	0.6	0.52	0.57	0.31	0.88	0.85	0.62	0.54	0.58	0.35	0.87	0.82	0.68	0.52	0.56	0.36
275	0.88	0.82	0.69	0.52	0.58	0.36	0.87	0.84	0.67	0.48	0.58	0.29	0.88	0.9	0.63	0.52	0.59	0.3	0.87	0.88	0.58	0.48	0.58	0.25	0.88	0.84	0.7	0.54	0.6	0.37	0.87	0.85	0.59	0.52	0.57	0.3	0.88	0.87	0.63	0.54	0.58	0.34	0.87	0.83	0.65	0.52	0.56	0.35
276	0.88	0.83	0.72	0.52	0.6	0.38	0.87	0.82	0.69	0.48	0.59	0.3	0.88	0.85	0.67	0.52	0.58	0.35	0.87	0.84	0.57	0.48	0.56	0.24	0.88	0.87	0.62	0.54	0.59	0.32	0.87	0.84	0.64	0.52	0.57	0.33	0.88	0.88	0.63	0.54	0.59	0.32	0.87	0.83	0.65	0.52	0.56	0.35
277	0.88	0.88	0.61	0.52	0.59	0.29	0.87	0.86	0.6	0.48	0.57	0.26	0.88	0.87	0.65	0.52	0.58	0.31	0.87	0.85	0.57	0.48	0.56	0.24	0.88	0.87	0.62	0.54	0.61	0.32	0.87	0.86	0.58	0.52	0.58	0.29	0.88	0.87	0.65	0.54	0.59	0.35	0.87	0.85	0.6	0.52	0.57	0.31
278	0.88	0.82	0.65	0.52	0.57	0.34	0.87	0.82	0.69	0.48	0.56	0.31	0.88	0.87	0.62	0.52	0.57	0.3	0.87	0.79	0.67	0.48	0.57	0.31	0.88	0.85	0.68	0.54	0.59	0.37	0.87	0.84	0.6	0.52	0.57	0.31	0.88	0.89	0.61	0.54	0.6	0.32	0.87	0.82	0.66	0.52	0.56	0.35
279	0.88	0.84	0.69	0.52	0.59	0.36	0.87	0.84	0.6	0.48	0.57	0.25	0.88	0.87	0.67	0.52	0.59	0.34	0.87	0.86	0.56	0.48	0.57	0.23	0.88	0.86	0.62	0.54	0.59	0.34	0.87	0.82	0.61	0.52	0.56	0.33	0.88	0.83	0.65	0.54	0.57	0.35	0.87	0.82	0.65	0.52	0.56	0.35
280	0.88	0.85	0.72	0.52	0.61	0.38	0.87	0.85	0.65	0.48	0.59	0.28	0.88	0.86	0.68	0.52	0.6	0.35	0.87	0.85	0.55	0.48	0.57	0.24	0.88	0.87	0.6	0.54	0.6	0.32	0.87	0.84	0.6	0.52	0.57	0.3	0.88	0.87	0.64	0.54	0.58	0.34	0.87	0.81	0.63	0.52	0.55	0.34
281	0.88	0.88	0.67	0.52	0.6	0.34	0.87	0.85	0.6	0.48	0.56	0.26	0.88	0.89	0.67	0.52	0.59	0.33	0.87	0.86	0.59	0.48	0.57	0.25	0.88	0.85	0.62	0.54	0.59	0.34	0.87	0.81	0.62	0.52	0.55	0.33	0.88	0.9	0.58	0.54	0.61	0.29	0.87	0.83	0.61	0.52	0.56	0.32
282	0.88	0.88	0.66	0.52	0.59	0.33	0.87	0.85	0.61	0.48	0.58	0.25	0.88	0.89	0.63	0.52	0.58	0.31	0.87	0.84	0.57	0.48	0.56	0.25	0.88	0.86	0.68	0.54	0.6	0.37	0.87	0.82	0.66	0.52	0.56	0.35	0.88	0.84	0.65	0.54	0.57	0.35	0.87	0.83	0.65	0.52	0.56	0.35
283	0.88	0.85	0.71	0.52	0.6	0.35	0.87	0.81	0.64	0.48	0.54	0.29	0.88	0.86	0.68	0.52	0.6	0.35	0.87	0.85	0.57	0.48	0.56	0.24	0.88	0.88	0.62	0.54	0.59	0.32	0.87	0.85	0.59	0.52	0.58	0.3	0.88	0.88	0.62	0.54	0.59	0.32	0.87	0.81	0.66	0.52	0.55	0.36
284	0.88	0.88	0.6	0.52	0.58	0.29	0.87	0.83	0.69	0.48	0.56	0.32	0.88	0.89	0.63	0.52	0.58	0.31	0.87	0.85	0.61	0.48	0.57	0.26	0.88	0.88	0.61	0.54	0.59	0.31	0.87	0.88	0.59	0.52	0.58	0.27	0.88	0.83	0.64	0.54	0.58	0.36	0.87	0.82	0.62	0.52	0.55	0.33
285	0.88	0.81	0.7	0.52	0.58	0.36	0.87	0.87	0.67	0.48	0.59	0.29	0.88	0.83	0.69	0.52	0.59	0.36	0.87	0.85	0.61	0.48	0.57	0.26	0.88	0.89	0.59	0.54	0.6	0.3	0.87	0.85	0.62	0.52	0.57	0.32	0.88	0.85	0.69	0.54	0.59	0.38	0.87	0.83	0.62	0.52	0.55	0.34
286	0.88	0.86	0.64	0.52	0.59	0.32	0.87	0.84	0.61	0.48	0.57	0.26	0.88	0.87	0.62	0.52	0.57	0.29	0.87	0.86	0.56	0.48	0.56	0.24	0.88	0.87	0.62	0.54	0.59	0.32	0.87	0.81	0.63	0.52	0.55	0.34	0.88	0.86	0.64	0.54	0.58	0.34	0.87	0.82	0.65	0.52	0.56	0.35
287	0.88	0.89	0.6	0.52	0.59	0.28	0.87	0.85	0.6	0.48	0.57	0.26	0.88	0.88	0.64	0.52	0.57	0.31	0.87	0.87	0.56	0.48	0.57	0.24	0.88	0.85	0.68	0.54	0.59	0.37	0.87	0.84	0.59	0.52	0.56	0.31	0.88	0.88	0.63	0.54	0.59	0.32	0.87	0.82	0.65	0.52	0.56	0.35
288	0.88	0.88	0.63	0.52	0.58	0.31	0.87	0.85	0.67	0.48	0.59	0.29	0.88	0.89	0.67	0.52	0.59	0.33	0.87	0.85	0.57	0.48	0.56	0.24	0.88	0.9	0.59	0.54	0.61	0.29	0.87	0.85	0.57	0.52	0.58	0.3	0.88	0.85	0.58	0.54	0.58	0.3	0.87	0.83	0.68	0.52	0.57	0.35
289	0.88	0.88	0.61	0.52	0.57	0.29	0.87	0.86	0.56	0.48	0.57	0.24	0.88	0.89	0.57	0.52	0.58	0.27	0.87	0.85	0.56	0.48	0.56	0.25	0.88	0.89	0.61	0.54	0.59	0.32	0.87	0.84	0.67	0.52	0.58	0.34	0.88	0.86	0.58	0.54	0.58	0.3	0.87	0.83	0.66	0.52	0.55	0.35
290	0.88	0.81	0.67	0.52	0.57	0.34	0.87	0.88	0.57	0.48	0.58	0.24	0.88	0.89	0.63	0.52	0.58	0.31	0.87	0.85	0.57	0.48	0.56	0.24	0.88	0.9	0.59	0.54	0.61	0.3	0.87	0.83	0.61	0.52	0.56	0.32	0.88	0.86	0.64	0.54	0.58	0.35	0.87	0.83	0.68	0.52	0.56	0.36
291	0.88	0.81	0.7	0.52	0.58	0.36	0.87	0.85	0.59	0.48	0.57	0.25	0.88	0.89	0.6	0.52	0.58	0.29	0.87	0.84	0.58	0.48	0.56	0.25	0.88	0.9	0.59	0.54	0.61	0.3	0.87	0.82	0.66	0.52	0.56	0.35	0.88	0.86	0.62	0.54	0.59	0.34	0.87	0.84	0.65	0.52	0.57	0.34
292	0.88	0.83	0.68	0.52	0.58	0.35	0.87	0.85	0.61	0.48	0.57	0.25	0.88	0.88	0.61	0.52	0.58	0.29	0.87	0.86	0.54	0.48	0.56	0.24	0.88	0.87	0.64	0.54	0.6	0.34	0.87	0.84	0.6	0.52	0.58	0.31	0.88	0.87	0.61	0.54	0.59	0.32	0.87	0.83	0.68	0.52	0.56	0.36
293	--	--	--	--	--	--	0.87	0.85	0.61	0.48	0.56	0.26	0.88	0.86	0.72	0.52	0.61	0.38	0.87	0.84	0.61	0.48	0.57	0.26	0.88	0.87	0.6	0.54	0.61	0.32	0.87	0.84	0.67	0.52	0.57	0.34	0.88	0.88	0.63	0.54	0.59	0.32	0.87	0.82	0.62	0.52	0.56	0.33
294	0.88	0.87	0.65	0.52	0.58	0.32	0.87	0.84	0.61	0.48	0.56	0.26	0.88	0.88	0.6	0.52	0.58	0.28	0.87	0.85	0.57	0.48	0.56	0.24	0.88	0.89	0.6	0.54	0.6	0.3	0.87	0.86	0.58	0.52	0.58	0.3	0.88	0.88	0.61	0.54	0.59	0.31	0.87	0.82	0.62	0.52	0.56	0.33
295	0.88	0.87	0.67	0.52	0.58	0.34	0.87	0.85	0.6	0.48	0.58	0.25	0.88	0.88	0.61	0.52	0.58	0.29	0.87	0.84	0.57	0.48	0.57	0.25	0.88	0.9	0.6	0.54	0.61	0.3	0.87	0.86	0.62	0.52	0.57	0.32	0.88	0.89	0.6	0.54	0.59	0.31	0.87	0.82	0.65	0.52	0.55	0.35
296	0.88	0.88	0.66	0.52	0.59	0.33	0.87	0.81	0.69	0.48	0.56	0.33	0.88	0.76	0.73	0.52	0.56	0.39	0.87	0.84	0.69	0.48	0.57	0.3	0.88	0.9	0.59	0.54	0.61	0.29	0.87	0.85	0.57	0.52	0.57	0.29	0.88	0.85	0.58	0.54	0.59	0.3	0.87	0.82	0.66	0.52	0.56	0.35
297	0.88	0.88	0.6	0.52	0.58	0.29	0.87	0.84	0.61	0.48	0.57	0.26	0.88	0.8	0.75	0.52	0.59	0.38	0.87	0.85	0.58	0.48	0.56	0.25	0.88	0.88	0.65	0.54	0.59	0.34	0.87	0.82	0.62	0.52	0.56	0.32	0.88	0.88	0.62	0.54	0.59	0.32	0.87	0.84	0.64	0.52	0.57	0.34
298	0.88	0.87	0.65	0.52	0.59	0.33	0.87	0.85	0.6	0.48	0.57	0.26	0.88	0.89	0.63	0.52	0.58	0.31	0.87	0.83	0.59	0.48	0.55	0.26	0.88	0.87	0.59	0.54	0.61	0.31	0.87	0.85	0.58	0.52	0.57	0.3	0.88	0.87	0.63	0.54	0.59	0.33	0.87	0.83	0.6	0.52	0.56	0.31
299	0.88	0.88	0.59	0.52	0.58	0.29	0.87	0.85	0.61	0.48	0.57	0.25	0.88	0.86	0.67	0.52	0.61	0.34	0.87	0.84	0.57	0.48	0.56	0.25	0.88	0.9	0.6	0.54	0.6	0.31	0.87	0.83	0.64	0.52	0.57	0.33	0.88	0.88	0.61	0.54	0.6	0.32	0.87	0.82	0.62	0.52	0.55	0.33
300	0.88	0.89	0.6	0.52	0.58	0.29	0.87	0.85	0.67	0.48	0.59	0.3	0.88	0.88	0.61	0.52	0.58	0.28	0.87	0.87	0.58	0.48	0.57	0.25	0.88	0.88	0.62	0.54	0.59	0.32	0.87	0.85	0.59	0.52	0.57	0.3	0.88	0.88	0.66	0.54	0.6	0.36	0.87	0.84	0.64	0.52	0.57	0.34
301	0.88	0.88	0.6	0.52	0.58	0.29	0.87	0.86	0.61	0.48	0.57	0.26	0.88	0.9	0.61	0.52	0.58	0.3	0.87	0.84	0.6	0.48	0.56	0.26	0.88	0.87	0.62	0.54	0.61	0.32	0.87	0.84	0.59	0.52	0.57	0.3	0.88	0.89	0.6	0.54	0.59	0.31	0.87	0.82	0.62	0.52	0.55	0.34
302	--	--	--	--	--	--	0.87	0.85	0.6	0.48	0.56	0.26	0.88	0.88	0.65	0.52	0.6	0.32	0.87	0.86	0.56	0.48	0.56	0.24	0.88	0.9	0.59	0.54	0.61	0.29	0.87	0.85	0.66	0.52	0.58	0.34	0.88	0.88	0.63	0.54	0.59	0.33	0.87	0.83	0.64	0.52	0.57	0.34
303	0.88	0.84	0.69	0.52	0.59	0.36	0.87	0.86	0.59	0.48	0.58	0.24	0.88	0.89	0.6	0.52	0.59	0.28	0.87	0.85	0.56	0.48	0.56	0.25	0.88	0.88	0.61	0.54	0.59	0.32	0.87	0.83	0.65	0.52	0.57	0.34	0.88	0.86	0.68	0.54	0.59	0.37	0.87	0.82	0.62	0.52	0.55	0.33
304	0.88	0.81	0.73	0.52	0.56	0.37	0.87	0.8	0.7	0.48	0.56	0.32	0.88	0.85	0.71	0.52	0.6	0.38	0.87	0.85	0.6	0.48	0.56	0.26	0.88	0.88	0.59	0.54	0.6	0.32	0.87	0.86	0.58	0.52	0.58	0.29	0.88	0.85	0.58	0.54	0.58	0.3	0.87	0.82	0.66	0.52	0.56	0.36
305	0.88	0.85	0.69	0.52	0.59	0.36	0.87	0.84	0.67	0.48	0.59	0.29	0.88	0.83	0.7	0.52	0.58	0.36	0.87	0.86	0.59	0.48	0.57	0.25	0.88	0.89	0.61	0.54	0.59	0.32	0.87	0.85	0.58	0.52	0.58	0.29	0.88	0.87	0.67	0.54	0.6	0.36	0.87	0.83	0.61	0.52	0.56	0.32
306	0.88	0.83	0.68	0.52	0.59	0.36	0.87	0.86	0.6	0.48	0.57	0.25	0.88	0.88	0.61	0.52	0.58	0.28	0.87	0.87	0.58	0.48	0.57	0.24	0.88	0.85	0.62	0.54	0.59	0.34	0.87	0.85	0.63	0.52	0.57	0.33	0.88	0.83	0.65	0.54	0.58	0.34	0.87	0.82	0.62	0.52	0.55	0.34
307	--	--	--	--	--	--	0.87	0.85	0.58	0.48	0.57	0.24	0.88	0.89	0.63	0.52	0.58	0.31	0.87	0.84	0.57	0.48	0.56	0.25	0.88	0.88	0.63	0.54	0.61	0.34	0.87	0.84	0.59	0.52	0.57	0.3	0.88	0.87	0.57	0.54	0.59	0.29	0.87	0.84	0.61	0.52	0.57	0.32
308	0.88	0.83	0.72	0.52	0.59	0.38	0.87	0.67	0.73	0.48	0.52	0.35	0.88	0.81	0.7	0.52	0.58	0.37	0.87	0.86	0.59	0.48	0.57	0.25	0.88	0.88	0.58	0.54	0.61	0.3	0.87	0.85	0.58	0.52	0.58	0.29	0.88	0.86	0.57	0.54	0.59	0.29	0.87	0.85	0.6	0.52	0.57	0.31
309	0.88	0.88	0.67	0.52	0.59	0.34	0.87	0.85	0.67	0.48	0.59	0.3	0.88	0.82	0.69	0.52	0.57	0.36	0.87	0.86	0.56	0.48	0.57	0.24	0.88	0.86	0.67	0.54	0.6	0.36	0.87	0.81	0.63	0.52	0.55	0.33	0.88	0.87	0.63	0.54	0.58	0.34	0.87	0.82	0.62	0.52	0.55	0.33
310	0.88	0.89	0.62	0.52	0.57	0.28	0.87	0.85	0.61	0.48	0.58	0.25	0.88	0.83	0.7	0.52	0.59	0.36	0.87	0.85	0.6	0.48	0.56	0.25	0.88	0.89	0.6	0.54	0.6	0.3	0.87	0.86	0.58	0.52	0.59	0.29	0.88	0.87	0.64	0.54	0.58	0.35	0.87	0.82	0.66	0.52	0.55	0.35
311	--	--	--	--	--	--	0.87	0.86	0.67	0.48	0.59	0.29	0.88	0.86	0.68	0.52	0.58	0.35	0.87	0.78	0.68	0.48	0.55	0.31	0.88	0.88	0.67	0.54	0.59	0.36	0.87	0.82	0.66	0.52	0.56	0.35	0.88	0.86	0.67	0.54	0.58	0.37	0.87	0.83	0.65	0.52	0.55	0.35
312	0.88	0.84	0.68	0.52	0.59	0.35	0.87	0.85	0.6	0.48	0.57	0.25	0.88	0.87	0.62	0.52	0.57	0.29	0.87	0.86	0.6	0.48	0.57	0.26	0.88	0.85	0.61	0.54	0.58	0.34	0.87	0.82	0.61	0.52	0.56	0.32	0.88	0.87	0.61	0.54	0.59	0.34	0.87	0.82	0.62	0.52	0.56	0.33
313	0.88	0.84	0.72	0.52	0.59	0.39	0.87	0.86	0.67	0.48	0.59	0.29	0.88	0.86	0.63	0.52	0.57	0.3	0.87	0.86	0.55	0.48	0.57	0.24	0.88	0.86	0.61	0.54	0.58	0.34	0.87	0.84	0.59	0.52	0.57	0.3	0.88	0.88	0.62	0.54	0.59	0.32	0.87	0.83	0.62	0.52	0.56	0.33
314	0.88	0.86	0.67	0.52	0.59	0.35	0.87	0.84	0.61	0.48	0.57	0.26	0.88	0.88	0.55	0.52	0.59	0.26	0.87	0.85	0.56	0.48	0.56	0.25	0.88	0.87	0.62	0.54	0.59	0.32	0.87	0.83	0.62	0.52	0.56	0.33	0.88	0.85	0.58	0.54	0.58	0.31	0.87	0.82	0.62	0.52	0.55	0.34
315	0.88	0.84	0.65	0.52	0.57	0.31	0.87	0.85	0.57	0.48	0.57	0.24	0.88	0.85	0.69	0.52	0.59	0.36	0.87	0.85	0.57	0.48	0.56	0.24	0.88	0.87	0.63	0.54	0.6	0.34	0.87	0.86	0.57	0.52	0.58	0.29	0.88	0.86	0.63	0.54	0.58	0.34	0.87	0.83	0.68	0.52	0.56	0.36
316	0.88	0.88	0.66	0.52	0.59	0.33	0.87	0.87	0.58	0.48	0.57	0.25	0.88	0.88	0.67	0.52	0.58	0.34	0.87	0.86	0.55	0.48	0.56	0.24	0.88	0.87	0.66	0.54	0.61	0.35	0.87	0.83	0.6	0.52	0.57	0.32	0.88	0.87	0.62	0.54	0.59	0.32	0.87	0.85	0.6	0.52	0.57	0.31
317	0.88	0.84	0.64	0.52	0.57	0.31	0.87	0.89	0.65	0.48	0.57	0.28	--	--	--	--	--	--	0.87	0.85	0.57	0.48	0.56	0.24	0.88	0.87	0.62	0.54	0.6	0.32	0.87	0.83	0.64	0.52	0.58	0.33	0.88	0.88	0.64	0.54	0.58	0.34	0.87	0.83	0.61	0.52	0.56	0.32
318	0.88	0.87	0.66	0.52	0.6	0.34	0.87	0.84	0.61	0.48	0.57	0.26	0.88	0.88	0.57	0.52	0.58	0.27	0.87	0.84	0.61	0.48	0.56	0.26	0.88	0.87	0.6	0.54	0.59	0.32	0.87	0.83	0.64	0.52	0.57	0.33	0.88	0.87	0.64	0.54	0.59	0.35	0.87	0.82	0.62	0.52	0.56	0.33
319	--	--	--	--	--	--	0.87	0.82	0.67	0.48	0.56	0.3	0.88	0.89	0.67	0.52	0.59	0.34	0.87	0.84	0.61	0.48	0.57	0.26	0.88	0.87	0.59	0.54	0.6	0.32	0.87	0.86	0.61	0.52	0.59	0.31	0.88	0.88	0.61	0.54	0.59	0.31	0.87	0.82	0.65	0.52	0.55	0.35
320	0.88	0.87	0.64	0.52	0.58	0.32	0.87	0.86	0.67	0.48	0.58	0.3	0.88	0.88	0.57	0.52	0.58	0.27	0.87	0.85	0.56	0.48	0.56	0.24	0.88	0.89	0.61	0.54	0.6	0.31	0.87	0.86	0.58	0.52	0.58	0.29	0.88	0.86	0.63	0.54	0.59	0.33	0.87	0.82	0.62	0.52	0.55	0.34
321	0.88	0.89	0.63	0.52	0.58	0.31	0.87	0.87	0.59	0.48	0.58	0.25	0.88	0.85	0.68	0.52	0.59	0.35	0.87	0.85	0.57	0.48	0.56	0.24	0.88	0.87	0.64	0.54	0.59	0.34	0.87	0.83	0.65	0.52	0.57	0.34	0.88	0.87	0.63	0.54	0.59	0.33	0.87	0.82	0.63	0.52	0.55	0.34
322	0.88	0.9	0.63	0.52	0.59	0.3	0.87	0.84	0.61	0.48	0.56	0.26	0.88	0.87	0.62	0.52	0.57	0.29	0.87	0.85	0.59	0.48	0.57	0.26	0.88	0.9	0.59	0.54	0.6	0.31	0.87	0.85	0.59	0.52	0.58	0.3	0.88	0.85	0.62	0.54	0.58	0.35	0.87	0.82	0.65	0.52	0.56	0.35
323	0.88	0.83	0.71	0.52	0.6	0.37	0.87	0.85	0.6	0.48	0.57	0.26	0.88	0.88	0.61	0.52	0.58	0.29	0.87	0.86	0.59	0.48	0.57	0.25	0.88	0.88	0.61	0.54	0.59	0.32	0.87	0.84	0.6	0.52	0.57	0.31	0.88	0.88	0.66	0.54	0.59	0.37	0.87	0.84	0.65	0.52	0.57	0.34
324	0.88	0.88	0.66	0.52	0.58	0.33	0.87	0.85	0.67	0.48	0.59	0.3	0.88	0.89	0.63	0.52	0.58	0.31	0.87	0.84	0.57	0.48	0.56	0.25	0.88	0.88	0.58	0.54	0.61	0.3	0.87	0.85	0.63	0.52	0.57	0.33	0.88	0.88	0.66	0.54	0.6	0.36	0.87	0.82	0.66	0.52	0.55	0.35
325	0.88	0.83	0.69	0.52	0.59	0.36	0.87	0.86	0.61	0.48	0.57	0.26	0.88	0.89	0.64	0.52	0.58	0.31	0.87	0.85	0.57	0.48	0.56	0.24	0.88	0.86	0.68	0.54	0.6	0.36	0.87	0.85	0.58	0.52	0.58	0.29	0.88	0.86	0.63	0.54	0.58	0.34	0.87	0.81	0.63	0.52	0.55	0.34
326	0.88	0.83	0.68	0.52	0.58	0.35	0.87	0.84	0.62	0.48	0.55	0.27	0.88	0.85	0.68	0.52	0.59	0.35	0.87	0.85	0.57	0.48	0.56	0.24	0.88	0.87	0.6	0.54	0.59	0.32	0.87	0.85	0.58	0.52	0.58	0.29	0.88	0.87	0.65	0.54	0.59	0.35	0.87	0.82	0.65	0.52	0.56	0.35
327	0.88	0.9	0.63	0.52	0.58	0.31	0.87	0.87	0.57	0.48	0.57	0.25	0.88	0.83	0.69	0.52	0.59	0.36	0.87	0.85	0.57	0.48	0.56	0.24	0.88	0.86	0.67	0.54	0.6	0.36	0.87	0.86	0.64	0.52	0.58	0.33	0.88	0.86	0.57	0.54	0.58	0.3	0.87	0.82	0.66	0.52	0.55	0.35
328	0.88	0.88	0.68	0.52	0.59	0.34	0.87	0.84	0.61	0.48	0.57	0.26	0.88	0.81	0.69	0.52	0.57	0.36	0.87	0.86	0.55	0.48	0.57	0.24	0.88	0.9	0.6	0.54	0.61	0.3	0.87	0.82	0.61	0.52	0.56	0.32	0.88	0.85	0.62	0.54	0.58	0.35	0.87	0.82	0.65	0.52	0.56	0.35
329	0.88	0.79	0.71	0.52	0.57	0.37	0.87	0.83	0.69	0.48	0.57	0.3	0.88	0.88	0.66	0.52	0.59	0.34	0.87	0.85	0.57	0.48	0.56	0.24	0.88	0.86	0.67	0.54	0.6	0.36	0.87	0.85	0.59	0.52	0.58	0.3	0.88	0.87	0.63	0.54	0.58	0.34	0.87	0.85	0.58	0.52	0.57	0.3
330	0.88	0.83	0.69	0.52	0.59	0.36	0.87	0.8	0.7	0.48	0.55	0.33	0.88	0.88	0.61	0.52	0.59	0.28	0.87	0.87	0.55	0.48	0.58	0.24	0.88	0.9	0.59	0.54	0.61	0.29	0.87	0.85	0.63	0.52	0.58	0.32	0.88	0.88	0.62	0.54	0.59	0.32	0.87	0.81	0.66	0.52	0.55	0.36
331	0.88	0.81	0.71	0.52	0.58	0.37	0.87	0.84	0.58	0.48	0.56	0.25	0.88	0.88	0.57	0.52	0.58	0.27	0.87	0.83	0.6	0.48	0.55	0.26	0.88	0.88	0.62	0.54	0.59	0.32	0.87	0.84	0.59	0.52	0.58	0.3	0.88	0.86	0.57	0.54	0.59	0.3	0.87	0.82	0.65	0.52	0.56	0.35
332	0.88	0.88	0.69	0.52	0.63	0.35	0.87	0.83	0.62	0.48	0.56	0.27	0.88	0.84	0.68	0.52	0.59	0.35	0.87	0.85	0.61	0.48	0.57	0.26	0.88	0.89	0.6	0.54	0.6	0.3	0.87	0.86	0.59	0.52	0.58	0.3	0.88	0.88	0.63	0.54	0.59	0.32	0.87	0.83	0.62	0.52	0.55	0.34
333	0.88	0.79	0.67	0.52	0.57	0.34	0.87	0.84	0.67	0.48	0.58	0.3	0.88	0.8	0.71	0.52	0.57	0.37	0.87	0.86	0.56	0.48	0.56	0.25	0.88	0.85	0.58	0.54	0.59	0.29	0.87	0.84	0.64	0.52	0.58	0.33	0.88	0.87	0.56	0.54	0.59	0.29	0.87	0.83	0.65	0.52	0.56	0.35
334	0.88	0.82	0.72	0.52	0.59	0.38	0.87	0.85	0.67	0.48	0.59	0.29	0.88	0.87	0.65	0.52	0.59	0.33	0.87	0.86	0.56	0.48	0.57	0.24	0.88	0.87	0.63	0.54	0.62	0.32	0.87	0.83	0.6	0.52	0.57	0.3	0.88	0.88	0.67	0.54	0.6	0.36	0.87	0.83	0.66	0.52	0.56	0.35
335	0.88	0.81	0.66	0.52	0.57	0.34	0.87	0.84	0.58	0.48	0.56	0.25	0.88	0.85	0.67	0.52	0.58	0.35	0.87	0.85	0.57	0.48	0.56	0.25	0.88	0.87	0.64	0.54	0.6	0.34	0.87	0.84	0.63	0.52	0.58	0.33	0.88	0.87	0.61	0.54	0.59	0.33	0.87	0.81	0.64	0.52	0.55	0.34
336	--	--	--	--	--	--	0.87	0.86	0.64	0.48	0.59	0.28	0.88	0.82	0.68	0.52	0.59	0.35	0.87	0.85	0.6	0.48	0.57	0.26	0.88	0.89	0.6	0.54	0.6	0.3	0.87	0.83	0.65	0.52	0.56	0.35	0.88	0.87	0.59	0.54	0.6	0.31	0.87	0.83	0.65	0.52	0.57	0.34
337	0.88	0.85	0.69	0.52	0.6	0.36	--	--	--	--	--	--	0.88	0.8	0.71	0.52	0.58	0.37	0.87	0.85	0.57	0.48	0.56	0.24	0.88	0.88	0.6	0.54	0.6	0.3	0.87	0.84	0.64	0.52	0.57	0.34	0.88	0.89	0.6	0.54	0.6	0.31	0.87	0.82	0.66	0.52	0.55	0.35
338	0.88	0.83	0.69	0.52	0.59	0.36	0.87	0.85	0.67	0.48	0.59	0.29	0.88	0.89	0.59	0.52	0.59	0.27	0.87	0.85	0.56	0.48	0.56	0.25	0.88	0.86	0.68	0.54	0.59	0.37	0.87	0.84	0.61	0.52	0.56	0.32	0.88	0.84	0.65	0.54	0.57	0.35	0.87	0.82	0.65	0.52	0.55	0.35
339	--	--	--	--	--	--	0.87	0.83	0.69	0.48	0.56	0.32	0.88	0.87	0.65	0.52	0.59	0.33	0.87	0.84	0.62	0.48	0.57	0.26	0.88	0.87	0.67	0.54	0.6	0.36	0.87	0.86	0.58	0.52	0.59	0.29	0.88	0.86	0.62	0.54	0.59	0.34	0.87	0.82	0.65	0.52	0.56	0.35
340	0.88	0.89	0.66	0.52	0.59	0.33	0.87	0.85	0.61	0.48	0.57	0.26	0.88	0.84	0.62	0.52	0.58	0.31	0.87	0.88	0.57	0.48	0.56	0.23	0.88	0.86	0.61	0.54	0.6	0.32	0.87	0.86	0.58	0.52	0.58	0.29	0.88	0.86	0.57	0.54	0.59	0.29	0.87	0.82	0.62	0.52	0.55	0.33
341	0.88	0.88	0.66	0.52	0.59	0.33	0.87	0.85	0.6	0.48	0.57	0.25	0.88	0.84	0.69	0.52	0.59	0.36	0.87	0.85	0.59	0.48	0.57	0.26	0.88	0.87	0.62	0.54	0.59	0.32	0.87	0.84	0.66	0.52	0.58	0.34	0.88	0.87	0.63	0.54	0.58	0.34	--	--	--	--	--	--
342	0.88	0.83	0.69	0.52	0.58	0.36	0.87	0.84	0.68	0.48	0.58	0.31	0.88	0.81	0.66	0.52	0.57	0.33	0.87	0.82	0.66	0.48	0.56	0.3	0.88	0.87	0.62	0.54	0.59	0.32	0.87	0.83	0.62	0.52	0.56	0.33	0.88	0.86	0.64	0.54	0.58	0.34	0.87	0.84	0.64	0.52	0.56	0.34
343	0.88	0.86	0.66	0.52	0.6	0.34	0.87	0.84	0.6	0.48	0.57	0.26	0.88	0.85	0.67	0.52	0.58	0.35	0.87	0.85	0.6	0.48	0.57	0.25	0.88	0.9	0.58	0.54	0.61	0.29	0.87	0.83	0.61	0.52	0.56	0.32	0.88	0.86	0.57	0.54	0.58	0.3	0.87	0.83	0.61	0.52	0.56	0.32
344	0.88	0.83	0.69	0.52	0.59	0.36	0.87	0.82	0.69	0.48	0.57	0.32	0.88	0.87	0.62	0.52	0.57	0.29	0.87	0.85	0.57	0.48	0.56	0.24	0.88	0.89	0.59	0.54	0.6	0.31	0.87	0.84	0.67	0.52	0.57	0.35	0.88	0.86	0.64	0.54	0.59	0.34	0.87	0.82	0.65	0.52	0.56	0.35
345	0.88	0.83	0.69	0.52	0.58	0.36	--	--	--	--	--	--	0.88	0.88	0.61	0.52	0.58	0.28	0.87	0.85	0.65	0.48	0.57	0.29	0.88	0.9	0.6	0.54	0.61	0.3	0.87	0.85	0.59	0.52	0.57	0.31	0.88	0.88	0.66	0.54	0.59	0.36	0.87	0.81	0.62	0.52	0.56	0.32
346	0.88	0.84	0.67	0.52	0.58	0.34	0.87	0.87	0.62	0.48	0.59	0.27	0.88	0.88	0.66	0.52	0.59	0.34	0.87	0.85	0.57	0.48	0.56	0.24	0.88	0.86	0.67	0.54	0.6	0.36	0.87	0.82	0.61	0.52	0.57	0.32	0.88	0.86	0.65	0.54	0.59	0.35	0.87	0.83	0.61	0.52	0.56	0.32
347	0.88	0.82	0.74	0.52	0.59	0.4	0.87	0.77	0.71	0.48	0.55	0.33	0.88	0.9	0.58	0.52	0.59	0.27	0.87	0.87	0.58	0.48	0.57	0.25	0.88	0.89	0.61	0.54	0.6	0.31	0.87	0.85	0.58	0.52	0.58	0.29	0.88	0.85	0.65	0.54	0.58	0.36	0.87	0.83	0.68	0.52	0.56	0.36
348	0.88	0.81	0.68	0.52	0.57	0.35	0.87	0.85	0.64	0.48	0.59	0.28	0.88	0.84	0.65	0.52	0.58	0.33	0.87	0.86	0.62	0.48	0.58	0.27	0.88	0.87	0.67	0.54	0.61	0.35	0.87	0.85	0.58	0.52	0.58	0.29	0.88	0.87	0.67	0.54	0.58	0.37	0.87	0.83	0.61	0.52	0.56	0.32
349	0.88	0.77	0.7	0.52	0.58	0.37	0.87	0.83	0.69	0.48	0.56	0.32	0.88	0.88	0.61	0.52	0.58	0.29	0.87	0.87	0.55	0.48	0.57	0.23	0.88	0.9	0.59	0.54	0.61	0.29	0.87	0.84	0.64	0.52	0.57	0.34	0.88	0.87	0.56	0.54	0.59	0.29	0.87	0.86	0.58	0.52	0.58	0.29
350	--	--	--	--	--	--	0.87	0.85	0.59	0.48	0.58	0.25	0.88	0.9	0.63	0.52	0.59	0.3	0.87	0.83	0.6	0.48	0.56	0.26	0.88	0.88	0.68	0.54	0.59	0.35	0.87	0.84	0.63	0.52	0.57	0.33	0.88	0.87	0.62	0.54	0.59	0.32	0.87	0.82	0.65	0.52	0.56	0.35
351	0.88	0.86	0.69	0.52	0.59	0.35	0.87	0.84	0.67	0.48	0.58	0.3	--	--	--	--	--	--	0.87	0.84	0.57	0.48	0.56	0.25	--	--	--	--	--	--	0.87	0.82	0.65	0.52	0.57	0.34	0.88	0.9	0.67	0.54	0.61	0.34	0.87	0.82	0.65	0.52	0.56	0.35
352	0.88	0.89	0.6	0.52	0.58	0.28	0.87	0.85	0.67	0.48	0.59	0.3	0.88	0.89	0.66	0.52	0.59	0.34	0.87	0.84	0.61	0.48	0.56	0.27	0.88	0.89	0.6	0.54	0.6	0.31	0.87	0.83	0.62	0.52	0.56	0.32	0.88	0.88	0.62	0.54	0.59	0.33	0.87	0.81	0.66	0.52	0.55	0.36
353	0.88	0.85	0.67	0.52	0.59	0.35	0.87	0.85	0.61	0.48	0.57	0.26	0.88	0.88	0.66	0.52	0.59	0.33	0.87	0.86	0.59	0.48	0.57	0.25	0.88	0.87	0.62	0.54	0.59	0.33	0.87	0.85	0.58	0.52	0.57	0.3	0.88	0.88	0.62	0.54	0.59	0.32	0.87	0.82	0.65	0.52	0.56	0.35
354	0.88	0.84	0.74	0.52	0.6	0.4	0.87	0.85	0.61	0.48	0.57	0.26	0.88	0.88	0.6	0.52	0.59	0.28	0.87	0.85	0.6	0.48	0.57	0.26	0.88	0.88	0.61	0.54	0.6	0.31	0.87	0.86	0.62	0.52	0.59	0.32	0.88	0.89	0.6	0.54	0.6	0.31	0.87	0.84	0.6	0.52	0.57	0.32
355	0.88	0.84	0.69	0.52	0.59	0.36	0.87	0.85	0.67	0.48	0.59	0.29	0.88	0.85	0.64	0.52	0.57	0.32	0.87	0.85	0.57	0.48	0.56	0.24	0.88	0.88	0.61	0.54	0.6	0.3	0.87	0.85	0.59	0.52	0.58	0.3	0.88	0.86	0.62	0.54	0.58	0.34	0.87	0.83	0.62	0.52	0.55	0.34
356	0.88	0.85	0.63	0.52	0.58	0.32	0.87	0.82	0.66	0.48	0.57	0.3	0.88	0.78	0.71	0.52	0.56	0.37	0.87	0.85	0.57	0.48	0.56	0.24	0.88	0.88	0.64	0.54	0.62	0.32	0.87	0.84	0.59	0.52	0.58	0.3	0.88	0.86	0.63	0.54	0.59	0.33	0.87	0.82	0.62	0.52	0.55	0.34
357	0.88	0.88	0.63	0.52	0.59	0.31	0.87	0.85	0.61	0.48	0.57	0.26	0.88	0.9	0.59	0.52	0.59	0.27	0.87	0.85	0.6	0.48	0.56	0.26	0.88	0.86	0.66	0.54	0.6	0.36	0.87	0.86	0.57	0.52	0.58	0.29	0.88	0.88	0.58	0.54	0.6	0.32	0.87	0.82	0.61	0.52	0.56	0.32
358	0.88	0.89	0.61	0.52	0.58	0.28	0.87	0.87	0.59	0.48	0.58	0.24	0.88	0.85	0.67	0.52	0.59	0.35	0.87	0.85	0.56	0.48	0.56	0.25	0.88	0.87	0.67	0.54	0.6	0.36	0.87	0.82	0.61	0.52	0.56	0.32	0.88	0.87	0.62	0.54	0.59	0.32	0.87	0.82	0.65	0.52	0.56	0.35
359	0.88	0.86	0.71	0.52	0.61	0.37	0.87	0.85	0.65	0.48	0.58	0.28	0.88	0.91	0.64	0.52	0.61	0.31	0.87	0.88	0.51	0.48	0.57	0.22	0.88	0.87	0.63	0.54	0.6	0.33	0.87	0.85	0.58	0.52	0.58	0.29	0.88	0.89	0.6	0.54	0.59	0.31	0.87	0.81	0.63	0.52	0.55	0.34
360	0.88	0.82	0.74	0.52	0.59	0.39	0.87	0.83	0.61	0.48	0.57	0.26	0.88	0.81	0.69	0.52	0.58	0.36	0.87	0.83	0.61	0.48	0.57	0.26	0.88	0.89	0.6	0.54	0.6	0.31	0.87	0.85	0.58	0.52	0.57	0.3	0.88	0.9	0.66	0.54	0.61	0.34	0.87	0.83	0.65	0.52	0.55	0.35
361	0.88	0.79	0.71	0.52	0.57	0.38	0.87	0.83	0.62	0.48	0.56	0.27	0.88	0.89	0.65	0.52	0.59	0.34	0.87	0.84	0.61	0.48	0.57	0.26	0.88	0.87	0.67	0.54	0.6	0.36	0.87	0.83	0.6	0.52	0.56	0.32	0.88	0.86	0.62	0.54	0.59	0.34	0.87	0.82	0.62	0.52	0.55	0.34
362	0.88	0.83	0.68	0.52	0.58	0.35	0.87	0.84	0.69	0.48	0.58	0.32	0.88	0.9	0.66	0.52	0.59	0.33	0.87	0.85	0.61	0.48	0.56	0.25	0.88	0.88	0.6	0.54	0.6	0.31	0.87	0.83	0.65	0.52	0.57	0.34	0.88	0.86	0.58	0.54	0.58	0.3	0.87	0.83	0.62	0.52	0.55	0.34
363	0.88	0.82	0.73	0.52	0.61	0.38	0.87	0.77	0.71	0.48	0.56	0.33	0.88	0.87	0.68	0.52	0.59	0.34	0.87	0.86	0.56	0.48	0.56	0.24	0.88	0.88	0.6	0.54	0.6	0.31	0.87	0.84	0.64	0.52	0.57	0.34	0.88	0.85	0.62	0.54	0.58	0.35	0.87	0.83	0.62	0.52	0.55	0.34
364	0.88	0.89	0.6	0.52	0.58	0.29	0.87	0.82	0.69	0.48	0.57	0.31	0.88	0.91	0.57	0.52	0.6	0.27	0.87	0.87	0.54	0.48	0.58	0.23	0.88	0.89	0.6	0.54	0.59	0.31	0.87	0.84	0.59	0.52	0.57	0.31	0.88	0.88	0.63	0.54	0.58	0.34	0.87	0.8	0.62	0.52	0.55	0.33
365	0.88	0.85	0.67	0.52	0.59	0.34	0.87	0.85	0.61	0.48	0.57	0.26	0.88	0.85	0.61	0.52	0.58	0.3	0.87	0.87	0.54	0.48	0.56	0.24	0.88	0.87	0.62	0.54	0.59	0.32	0.87	0.84	0.6	0.52	0.57	0.31	0.88	0.87	0.6	0.54	0.59	0.33	0.87	0.82	0.63	0.52	0.55	0.34
366	0.88	0.89	0.63	0.52	0.58	0.31	0.87	0.86	0.64	0.48	0.59	0.27	0.88	0.88	0.6	0.52	0.58	0.29	0.87	0.87	0.58	0.48	0.57	0.25	0.88	0.89	0.61	0.54	0.6	0.31	0.87	0.86	0.58	0.52	0.59	0.29	0.88	0.85	0.62	0.54	0.58	0.35	0.87	0.82	0.65	0.52	0.56	0.35
367	0.88	0.84	0.68	0.52	0.59	0.36	0.87	0.83	0.65	0.48	0.58	0.29	0.88	0.83	0.62	0.52	0.58	0.31	0.87	0.85	0.56	0.48	0.56	0.24	0.88	0.9	0.58	0.54	0.61	0.29	0.87	0.86	0.57	0.52	0.58	0.3	0.88	0.88	0.62	0.54	0.59	0.32	0.87	0.82	0.62	0.52	0.56	0.33
368	0.88	0.81	0.66	0.52	0.57	0.34	0.87	0.85	0.63	0.48	0.59	0.27	0.88	0.87	0.66	0.52	0.59	0.34	0.87	0.86	0.56	0.48	0.57	0.23	0.88	0.9	0.59	0.54	0.61	0.29	0.87	0.84	0.64	0.52	0.57	0.33	0.88	0.88	0.62	0.54	0.59	0.32	0.87	0.82	0.65	0.52	0.55	0.35
369	0.88	0.89	0.61	0.52	0.58	0.29	0.87	0.82	0.66	0.48	0.57	0.29	0.88	0.88	0.57	0.52	0.58	0.27	0.87	0.84	0.58	0.48	0.56	0.24	0.88	0.85	0.62	0.54	0.6	0.33	0.87	0.85	0.59	0.52	0.57	0.31	0.88	0.87	0.62	0.54	0.59	0.34	0.87	0.82	0.62	0.52	0.55	0.34
370	0.88	0.88	0.6	0.52	0.58	0.29	0.87	0.85	0.65	0.48	0.58	0.29	0.88	0.89	0.63	0.52	0.58	0.31	0.87	0.85	0.57	0.48	0.56	0.24	0.88	0.89	0.62	0.54	0.61	0.33	0.87	0.85	0.58	0.52	0.57	0.3	0.88	0.87	0.63	0.54	0.58	0.34	0.87	0.82	0.63	0.52	0.55	0.34
371	0.88	0.78	0.74	0.52	0.57	0.4	0.87	0.85	0.64	0.48	0.59	0.28	0.88	0.81	0.63	0.52	0.58	0.31	0.87	0.85	0.6	0.48	0.56	0.26	0.88	0.88	0.6	0.54	0.6	0.31	0.87	0.85	0.59	0.52	0.57	0.3	0.88	0.88	0.65	0.54	0.6	0.35	0.87	0.81	0.63	0.52	0.55	0.34
372	0.88	0.81	0.76	0.52	0.59	0.41	0.87	0.84	0.57	0.48	0.56	0.25	0.88	0.86	0.74	0.52	0.61	0.4	0.87	0.85	0.6	0.48	0.56	0.25	0.88	0.87	0.63	0.54	0.6	0.34	0.87	0.86	0.58	0.52	0.58	0.29	0.88	0.87	0.64	0.54	0.58	0.34	0.87	0.82	0.65	0.52	0.55	0.35
373	0.88	0.84	0.67	0.52	0.59	0.35	0.87	0.86	0.59	0.48	0.56	0.25	0.88	0.89	0.63	0.52	0.58	0.31	0.87	0.87	0.54	0.48	0.57	0.23	0.88	0.85	0.61	0.54	0.6	0.32	0.87	0.84	0.64	0.52	0.57	0.34	0.88	0.88	0.66	0.54	0.59	0.37	0.87	0.82	0.65	0.52	0.56	0.35
374	0.88	0.83	0.72	0.52	0.6	0.38	0.87	0.86	0.6	0.48	0.57	0.25	0.88	0.83	0.65	0.52	0.57	0.33	0.87	0.85	0.57	0.48	0.56	0.25	0.88	0.83	0.66	0.54	0.58	0.35	0.87	0.86	0.58	0.52	0.58	0.29	0.88	0.89	0.61	0.54	0.59	0.32	0.87	0.82	0.62	0.52	0.55	0.33
375	0.88	0.88	0.61	0.52	0.57	0.29	0.87	0.84	0.61	0.48	0.57	0.26	0.88	0.89	0.63	0.52	0.58	0.31	0.87	0.85	0.57	0.48	0.56	0.24	0.88	0.89	0.6	0.54	0.6	0.3	0.87	0.83	0.61	0.52	0.56	0.32	0.88	0.9	0.59	0.54	0.6	0.3	0.87	0.83	0.65	0.52	0.56	0.35
376	0.88	0.76	0.75	0.52	0.57	0.4	0.87	0.86	0.67	0.48	0.59	0.29	0.88	0.89	0.67	0.52	0.59	0.33	0.87	0.85	0.64	0.48	0.58	0.28	0.88	0.88	0.61	0.54	0.6	0.31	0.87	0.85	0.61	0.52	0.58	0.32	0.88	0.88	0.62	0.54	0.59	0.32	0.87	0.82	0.65	0.52	0.55	0.35
377	0.88	0.87	0.6	0.52	0.58	0.29	0.87	0.83	0.61	0.48	0.56	0.26	0.88	0.88	0.67	0.52	0.59	0.34	0.87	0.85	0.6	0.48	0.57	0.26	0.88	0.89	0.6	0.54	0.6	0.3	0.87	0.86	0.58	0.52	0.58	0.29	0.88	0.87	0.63	0.54	0.58	0.34	0.87	0.84	0.61	0.52	0.57	0.31
378	0.88	0.81	0.67	0.52	0.57	0.34	0.87	0.87	0.61	0.48	0.56	0.25	0.88	0.89	0.63	0.52	0.58	0.31	0.87	0.85	0.64	0.48	0.58	0.28	0.88	0.9	0.59	0.54	0.61	0.29	0.87	0.83	0.64	0.52	0.57	0.34	0.88	0.87	0.57	0.54	0.59	0.29	0.87	0.86	0.58	0.52	0.58	0.29
379	0.88	0.89	0.6	0.52	0.58	0.28	0.87	0.86	0.6	0.48	0.57	0.26	0.88	0.89	0.67	0.52	0.59	0.33	0.87	0.84	0.57	0.48	0.56	0.25	0.88	0.87	0.59	0.54	0.6	0.32	0.87	0.84	0.58	0.52	0.58	0.29	0.88	0.88	0.62	0.54	0.59	0.32	0.87	0.83	0.65	0.52	0.56	0.35
380	0.88	0.87	0.66	0.52	0.6	0.34	0.87	0.85	0.6	0.48	0.56	0.26	0.88	0.89	0.61	0.52	0.58	0.29	0.87	0.85	0.56	0.48	0.56	0.24	0.88	0.87	0.63	0.54	0.59	0.32	0.87	0.84	0.6	0.52	0.57	0.31	0.88	0.86	0.61	0.54	0.59	0.32	0.87	0.85	0.6	0.52	0.57	0.31
381	0.88	0.84	0.69	0.52	0.59	0.36	0.87	0.85	0.61	0.48	0.57	0.25	0.88	0.85	0.69	0.52	0.59	0.36	0.87	0.85	0.61	0.48	0.57	0.26	0.88	0.88	0.59	0.54	0.6	0.33	0.87	0.81	0.66	0.52	0.57	0.34	0.88	0.86	0.62	0.54	0.59	0.34	0.87	0.82	0.62	0.52	0.55	0.33
382	0.88	0.87	0.59	0.52	0.58	0.3	0.87	0.83	0.59	0.48	0.56	0.25	0.88	0.88	0.6	0.52	0.58	0.29	0.87	0.87	0.64	0.48	0.58	0.27	0.88	0.88	0.61	0.54	0.59	0.32	0.87	0.83	0.62	0.52	0.56	0.32	0.88	0.89	0.6	0.54	0.6	0.3	0.87	0.83	0.6	0.52	0.57	0.31
383	0.88	0.83	0.69	0.52	0.58	0.36	0.87	0.85	0.67	0.48	0.59	0.3	0.88	0.87	0.61	0.52	0.59	0.31	0.87	0.85	0.58	0.48	0.56	0.25	0.88	0.89	0.59	0.54	0.61	0.3	0.87	0.85	0.59	0.52	0.58	0.29	0.88	0.86	0.62	0.54	0.58	0.35	0.87	0.82	0.62	0.52	0.55	0.34
384	0.88	0.86	0.71	0.52	0.62	0.36	0.87	0.84	0.61	0.48	0.56	0.26	0.88	0.89	0.7	0.52	0.62	0.37	0.87	0.85	0.6	0.48	0.57	0.25	0.88	0.83	0.7	0.54	0.59	0.38	0.87	0.89	0.66	0.52	0.59	0.31	0.88	0.87	0.63	0.54	0.58	0.34	0.87	0.81	0.66	0.52	0.55	0.36
385	0.88	0.87	0.6	0.52	0.58	0.29	0.87	0.85	0.6	0.48	0.57	0.25	0.88	0.88	0.67	0.52	0.58	0.34	0.87	0.84	0.56	0.48	0.57	0.24	0.88	0.9	0.64	0.54	0.59	0.31	0.87	0.83	0.6	0.52	0.58	0.31	0.88	0.86	0.63	0.54	0.58	0.34	0.87	0.85	0.59	0.52	0.58	0.31
386	0.88	0.88	0.63	0.52	0.58	0.31	0.87	0.83	0.68	0.48	0.57	0.31	0.88	0.89	0.6	0.52	0.58	0.29	0.87	0.84	0.61	0.48	0.57	0.26	0.88	0.87	0.62	0.54	0.59	0.32	0.87	0.85	0.62	0.52	0.57	0.32	0.88	0.85	0.59	0.54	0.58	0.31	0.87	0.83	0.66	0.52	0.55	0.35
387	0.88	0.8	0.71	0.52	0.58	0.37	0.87	0.85	0.6	0.48	0.57	0.25	0.88	0.88	0.68	0.52	0.58	0.34	0.87	0.85	0.57	0.48	0.56	0.25	0.88	0.87	0.6	0.54	0.59	0.32	0.87	0.84	0.59	0.52	0.57	0.3	0.88	0.86	0.61	0.54	0.59	0.32	0.87	0.83	0.6	0.52	0.56	0.31
388	0.88	0.82	0.7	0.52	0.59	0.36	0.87	0.85	0.65	0.48	0.59	0.28	0.88	0.87	0.65	0.52	0.58	0.32	0.87	0.87	0.56	0.48	0.57	0.25	0.88	0.89	0.61	0.54	0.6	0.31	0.87	0.86	0.58	0.52	0.58	0.29	0.88	0.87	0.61	0.54	0.59	0.33	0.87	0.82	0.66	0.52	0.56	0.35
389	0.88	0.83	0.69	0.52	0.58	0.36	0.87	0.8	0.7	0.48	0.57	0.32	0.88	0.87	0.6	0.52	0.58	0.29	0.87	0.84	0.57	0.48	0.56	0.25	0.88	0.89	0.6	0.54	0.6	0.31	0.87	0.82	0.61	0.52	0.57	0.31	0.88	0.85	0.62	0.54	0.58	0.35	0.87	0.83	0.6	0.52	0.56	0.32
390	0.88	0.89	0.6	0.52	0.58	0.29	0.87	0.85	0.6	0.48	0.56	0.26	0.88	0.89	0.61	0.52	0.57	0.28	0.87	0.84	0.62	0.48	0.56	0.27	0.88	0.9	0.59	0.54	0.61	0.29	0.87	0.84	0.59	0.52	0.57	0.3	0.88	0.87	0.63	0.54	0.59	0.33	0.87	0.81	0.63	0.52	0.55	0.34
391	0.88	0.87	0.63	0.52	0.58	0.31	0.87	0.85	0.61	0.48	0.57	0.26	0.88	0.89	0.55	0.52	0.59	0.26	0.87	0.86	0.56	0.48	0.56	0.24	0.88	0.84	0.65	0.54	0.58	0.34	0.87	0.86	0.62	0.52	0.59	0.32	0.88	0.88	0.63	0.54	0.58	0.34	0.87	0.86	0.58	0.52	0.58	0.3
392	0.88	0.87	0.7	0.52	0.59	0.35	0.87	0.84	0.67	0.48	0.58	0.3	0.88	0.88	0.62	0.52	0.57	0.29	0.87	0.85	0.57	0.48	0.56	0.24	0.88	0.88	0.67	0.54	0.6	0.36	0.87	0.86	0.62	0.52	0.59	0.32	0.88	0.85	0.62	0.54	0.58	0.35	0.87	0.83	0.65	0.52	0.56	0.35
393	0.88	0.78	0.74	0.52	0.57	0.39	0.87	0.84	0.68	0.48	0.58	0.31	0.88	0.86	0.67	0.52	0.59	0.35	0.87	0.82	0.64	0.48	0.56	0.28	0.88	0.88	0.61	0.54	0.59	0.32	0.87	0.85	0.59	0.52	0.58	0.3	0.88	0.88	0.62	0.54	0.59	0.33	0.87	0.82	0.66	0.52	0.55	0.36
394	0.88	0.89	0.6	0.52	0.58	0.29	0.87	0.85	0.61	0.48	0.57	0.26	0.88	0.84	0.69	0.52	0.58	0.35	0.87	0.85	0.61	0.48	0.57	0.26	0.88	0.89	0.59	0.54	0.6	0.3	0.87	0.82	0.65	0.52	0.55	0.35	0.88	0.86	0.62	0.54	0.59	0.34	0.87	0.83	0.6	0.52	0.56	0.32
395	0.88	0.83	0.69	0.52	0.59	0.36	0.87	0.84	0.61	0.48	0.57	0.26	0.88	0.88	0.61	0.52	0.58	0.29	0.87	0.83	0.61	0.48	0.56	0.26	0.88	0.89	0.6	0.54	0.6	0.3	0.87	0.82	0.6	0.52	0.55	0.32	0.88	0.88	0.63	0.54	0.59	0.33	0.87	0.83	0.62	0.52	0.56	0.33
396	0.88	0.83	0.69	0.52	0.59	0.36	0.87	0.87	0.59	0.48	0.57	0.26	0.88	0.85	0.67	0.52	0.58	0.35	0.87	0.87	0.6	0.48	0.57	0.25	0.88	0.82	0.66	0.54	0.58	0.34	0.87	0.83	0.62	0.52	0.56	0.32	0.88	0.87	0.65	0.54	0.59	0.36	0.87	0.81	0.67	0.52	0.55	0.36
397	0.88	0.88	0.6	0.52	0.58	0.29	0.87	0.86	0.56	0.48	0.56	0.24	0.88	0.86	0.6	0.52	0.58	0.28	0.87	0.82	0.63	0.48	0.54	0.29	0.88	0.88	0.66	0.54	0.61	0.35	0.87	0.79	0.69	0.52	0.57	0.35	0.88	0.86	0.62	0.54	0.58	0.35	0.87	0.82	0.62	0.52	0.55	0.34
398	0.88	0.85	0.75	0.52	0.6	0.41	0.87	0.81	0.69	0.48	0.57	0.32	0.88	0.87	0.62	0.52	0.57	0.29	0.87	0.86	0.59	0.48	0.56	0.24	0.88	0.8	0.67	0.54	0.59	0.35	0.87	0.86	0.58	0.52	0.58	0.29	0.88	0.84	0.63	0.54	0.58	0.35	0.87	0.82	0.65	0.52	0.55	0.35
399	0.88	0.83	0.65	0.52	0.58	0.33	0.87	0.85	0.6	0.48	0.57	0.26	0.88	0.87	0.59	0.52	0.58	0.29	0.87	0.84	0.57	0.48	0.56	0.25	0.88	0.86	0.69	0.54	0.59	0.38	0.87	0.86	0.57	0.52	0.58	0.29	0.88	0.88	0.62	0.54	0.59	0.33	0.87	0.83	0.61	0.52	0.57	0.32
400	0.88	0.89	0.63	0.52	0.58	0.31	0.87	0.86	0.67	0.48	0.59	0.29	0.88	0.89	0.61	0.52	0.58	0.29	0.87	0.85	0.58	0.48	0.56	0.25	0.88	0.88	0.61	0.54	0.59	0.32	0.87	0.83	0.6	0.52	0.57	0.31	0.88	0.86	0.63	0.54	0.58	0.33	0.87	0.82	0.63	0.52	0.55	0.34
401	0.88	0.78	0.74	0.52	0.57	0.39	--	--	--	--	--	--	0.88	0.87	0.59	0.52	0.59	0.3	0.87	0.85	0.56	0.48	0.56	0.24	0.88	0.87	0.63	0.54	0.6	0.34	0.87	0.84	0.61	0.52	0.56	0.32	0.88	0.86	0.62	0.54	0.59	0.34	0.87	0.81	0.63	0.52	0.55	0.34
402	0.88	0.86	0.62	0.52	0.57	0.3	0.87	0.85	0.68	0.48	0.58	0.3	0.88	0.88	0.63	0.52	0.58	0.31	0.87	0.85	0.6	0.48	0.57	0.26	0.88	0.89	0.6	0.54	0.6	0.31	0.87	0.86	0.58	0.52	0.58	0.29	0.88	0.82	0.65	0.54	0.58	0.35	0.87	0.83	0.61	0.52	0.56	0.32
403	0.88	0.83	0.69	0.52	0.58	0.36	0.87	0.85	0.61	0.48	0.56	0.26	0.88	0.89	0.56	0.52	0.59	0.25	0.87	0.83	0.57	0.48	0.56	0.24	0.88	0.85	0.63	0.54	0.59	0.34	0.87	0.86	0.57	0.52	0.58	0.29	0.88	0.87	0.63	0.54	0.59	0.33	0.87	0.83	0.62	0.52	0.55	0.34
404	0.88	0.8	0.68	0.52	0.56	0.34	0.87	0.69	0.73	0.48	0.52	0.35	0.88	0.88	0.6	0.52	0.58	0.29	0.87	0.88	0.58	0.48	0.57	0.24	0.88	0.89	0.6	0.54	0.6	0.31	0.87	0.85	0.59	0.52	0.58	0.3	0.88	0.88	0.61	0.54	0.6	0.31	0.87	0.83	0.65	0.52	0.56	0.35
405	0.88	0.9	0.66	0.52	0.59	0.33	0.87	0.86	0.64	0.48	0.58	0.28	0.88	0.83	0.69	0.52	0.59	0.36	0.87	0.86	0.59	0.48	0.57	0.25	0.88	0.87	0.62	0.54	0.58	0.33	0.87	0.83	0.63	0.52	0.58	0.32	0.88	0.87	0.63	0.54	0.59	0.33	0.87	0.82	0.61	0.52	0.55	0.33
406	--	--	--	--	--	--	0.87	0.84	0.6	0.48	0.57	0.26	0.88	0.88	0.61	0.52	0.58	0.29	0.87	0.85	0.56	0.48	0.56	0.24	0.88	0.89	0.6	0.54	0.6	0.3	0.87	0.85	0.58	0.52	0.57	0.3	0.88	0.84	0.63	0.54	0.58	0.35	0.87	0.82	0.66	0.52	0.56	0.35
407	0.88	0.87	0.68	0.52	0.59	0.34	0.87	0.84	0.58	0.48	0.56	0.25	0.88	0.88	0.61	0.52	0.58	0.29	0.87	0.87	0.54	0.48	0.57	0.24	0.88	0.83	0.69	0.54	0.6	0.36	0.87	0.84	0.59	0.52	0.58	0.3	0.88	0.87	0.64	0.54	0.59	0.35	0.87	0.82	0.63	0.52	0.55	0.34
408	0.88	0.86	0.63	0.52	0.57	0.3	0.87	0.85	0.6	0.48	0.56	0.26	0.88	0.81	0.69	0.52	0.56	0.36	0.87	0.84	0.62	0.48	0.57	0.26	0.88	0.83	0.65	0.54	0.58	0.33	0.87	0.86	0.58	0.52	0.58	0.29	0.88	0.87	0.64	0.54	0.59	0.34	0.87	0.82	0.65	0.52	0.56	0.35
409	0.88	0.88	0.6	0.52	0.58	0.29	0.87	0.79	0.7	0.48	0.56	0.32	0.88	0.86	0.63	0.52	0.58	0.32	0.87	0.86	0.64	0.48	0.58	0.28	0.88	0.86	0.67	0.54	0.6	0.36	0.87	0.85	0.58	0.52	0.58	0.29	0.88	0.85	0.58	0.54	0.59	0.3	0.87	0.85	0.59	0.52	0.57	0.31
410	0.88	0.86	0.63	0.52	0.57	0.31	0.87	0.83	0.69	0.48	0.57	0.31	0.88	0.88	0.6	0.52	0.58	0.29	0.87	0.86	0.58	0.48	0.57	0.25	0.88	0.85	0.64	0.54	0.59	0.33	0.87	0.83	0.61	0.52	0.56	0.32	0.88	0.87	0.57	0.54	0.59	0.29	0.87	0.82	0.65	0.52	0.56	0.35
411	0.88	0.87	0.63	0.52	0.58	0.31	0.87	0.81	0.7	0.48	0.55	0.33	0.88	0.87	0.65	0.52	0.59	0.33	0.87	0.85	0.57	0.48	0.56	0.25	0.88	0.89	0.64	0.54	0.61	0.34	0.87	0.84	0.6	0.52	0.56	0.32	0.88	0.89	0.6	0.54	0.6	0.31	0.87	0.82	0.66	0.52	0.55	0.35
412	0.88	0.81	0.7	0.52	0.58	0.37	0.87	0.86	0.64	0.48	0.58	0.28	0.88	0.88	0.57	0.52	0.58	0.27	0.87	0.84	0.61	0.48	0.56	0.27	0.88	0.88	0.6	0.54	0.6	0.3	0.87	0.86	0.58	0.52	0.58	0.29	0.88	0.86	0.66	0.54	0.58	0.37	0.87	0.83	0.62	0.52	0.56	0.33
413	0.88	0.9	0.64	0.52	0.61	0.31	0.87	0.84	0.66	0.48	0.57	0.29	0.88	0.87	0.61	0.52	0.58	0.3	0.87	0.87	0.54	0.48	0.57	0.23	0.88	0.89	0.61	0.54	0.6	0.31	0.87	0.84	0.6	0.52	0.58	0.31	0.88	0.87	0.63	0.54	0.58	0.34	0.87	0.83	0.68	0.52	0.56	0.36
414	0.88	0.81	0.73	0.52	0.58	0.39	0.87	0.85	0.61	0.48	0.57	0.26	0.88	0.88	0.68	0.52	0.58	0.35	0.87	0.87	0.55	0.48	0.57	0.24	0.88	0.89	0.62	0.54	0.61	0.33	0.87	0.85	0.62	0.52	0.58	0.33	0.88	0.87	0.63	0.54	0.59	0.35	0.87	0.85	0.59	0.52	0.57	0.31
415	0.88	0.89	0.66	0.52	0.59	0.33	0.87	0.84	0.61	0.48	0.57	0.26	0.88	0.87	0.62	0.52	0.57	0.29	0.87	0.86	0.59	0.48	0.57	0.25	0.88	0.88	0.6	0.54	0.6	0.31	0.87	0.82	0.6	0.52	0.57	0.31	0.88	0.88	0.62	0.54	0.59	0.32	0.87	0.82	0.62	0.52	0.56	0.32
416	0.88	0.87	0.68	0.52	0.59	0.34	0.87	0.85	0.61	0.48	0.57	0.26	0.88	0.89	0.6	0.52	0.58	0.29	0.87	0.87	0.57	0.48	0.58	0.24	0.88	0.89	0.6	0.54	0.6	0.31	0.87	0.84	0.59	0.52	0.57	0.3	0.88	0.86	0.63	0.54	0.59	0.33	0.87	0.82	0.66	0.52	0.56	0.35
417	0.88	0.88	0.63	0.52	0.58	0.31	0.87	0.84	0.69	0.48	0.58	0.32	0.88	0.89	0.64	0.52	0.6	0.33	0.87	0.85	0.57	0.48	0.56	0.25	0.88	0.88	0.62	0.54	0.59	0.32	0.87	0.83	0.65	0.52	0.56	0.34	0.88	0.86	0.62	0.54	0.58	0.34	0.87	0.83	0.61	0.52	0.56	0.32
418	0.88	0.89	0.67	0.52	0.59	0.34	0.87	0.85	0.67	0.48	0.58	0.3	0.88	0.85	0.63	0.52	0.58	0.32	0.87	0.84	0.6	0.48	0.56	0.26	0.88	0.9	0.59	0.54	0.61	0.29	0.87	0.83	0.65	0.52	0.56	0.35	0.88	0.89	0.61	0.54	0.6	0.31	0.87	0.85	0.62	0.52	0.58	0.32
419	0.88	0.89	0.6	0.52	0.58	0.28	0.87	0.86	0.6	0.48	0.56	0.25	0.88	0.88	0.61	0.52	0.59	0.31	0.87	0.84	0.58	0.48	0.56	0.25	0.88	0.87	0.63	0.54	0.59	0.34	0.87	0.86	0.58	0.52	0.58	0.29	0.88	0.86	0.63	0.54	0.58	0.34	0.87	0.85	0.6	0.52	0.57	0.31
420	0.88	0.85	0.67	0.52	0.59	0.35	0.87	0.8	0.7	0.48	0.56	0.32	0.88	0.87	0.65	0.52	0.59	0.33	0.87	0.85	0.65	0.48	0.58	0.28	0.88	0.87	0.62	0.54	0.59	0.33	0.87	0.84	0.6	0.52	0.57	0.3	0.88	0.86	0.62	0.54	0.59	0.34	0.87	0.84	0.6	0.52	0.56	0.32
421	0.88	0.86	0.67	0.52	0.59	0.34	0.87	0.86	0.64	0.48	0.59	0.28	0.88	0.88	0.6	0.52	0.58	0.29	0.87	0.86	0.5	0.48	0.55	0.21	0.88	0.82	0.67	0.54	0.58	0.37	0.87	0.84	0.6	0.52	0.58	0.31	0.88	0.87	0.64	0.54	0.58	0.34	0.87	0.82	0.62	0.52	0.55	0.33
422	0.88	0.83	0.65	0.52	0.58	0.33	0.87	0.83	0.66	0.48	0.57	0.3	0.88	0.86	0.67	0.52	0.59	0.34	0.87	0.85	0.6	0.48	0.56	0.26	0.88	0.87	0.63	0.54	0.6	0.34	0.87	0.82	0.65	0.52	0.57	0.34	0.88	0.88	0.62	0.54	0.59	0.32	0.87	0.82	0.65	0.52	0.56	0.35
423	0.88	0.87	0.68	0.52	0.59	0.35	0.87	0.83	0.69	0.48	0.57	0.32	0.88	0.87	0.62	0.52	0.59	0.32	0.87	0.84	0.58	0.48	0.56	0.25	0.88	0.87	0.6	0.54	0.6	0.32	0.87	0.83	0.61	0.52	0.56	0.32	0.88	0.88	0.63	0.54	0.59	0.33	0.87	0.84	0.61	0.52	0.57	0.31
424	0.88	0.83	0.69	0.52	0.58	0.36	0.87	0.85	0.61	0.48	0.57	0.26	0.88	0.88	0.61	0.52	0.58	0.29	0.87	0.86	0.57	0.48	0.57	0.23	0.88	0.87	0.6	0.54	0.6	0.32	0.87	0.86	0.58	0.52	0.58	0.3	0.88	0.87	0.55	0.54	0.6	0.28	0.87	0.83	0.65	0.52	0.56	0.35
425	0.88	0.83	0.69	0.52	0.59	0.36	0.87	0.84	0.61	0.48	0.57	0.26	0.88	0.87	0.57	0.52	0.58	0.27	0.87	0.84	0.62	0.48	0.56	0.27	0.88	0.87	0.67	0.54	0.61	0.36	0.87	0.82	0.61	0.52	0.56	0.32	0.88	0.81	0.6	0.54	0.58	0.31	0.87	0.82	0.62	0.52	0.56	0.33
426	0.88	0.86	0.63	0.52	0.58	0.3	0.87	0.85	0.64	0.48	0.58	0.28	0.88	0.88	0.59	0.52	0.58	0.28	0.87	0.85	0.6	0.48	0.56	0.26	0.88	0.9	0.59	0.54	0.61	0.3	0.87	0.84	0.61	0.52	0.56	0.32	0.88	0.86	0.68	0.54	0.58	0.37	0.87	0.82	0.65	0.52	0.56	0.35
427	0.88	0.87	0.68	0.52	0.59	0.35	0.87	0.84	0.61	0.48	0.57	0.26	0.88	0.91	0.66	0.52	0.6	0.33	0.87	0.86	0.55	0.48	0.57	0.23	0.88	0.89	0.6	0.54	0.6	0.3	0.87	0.86	0.62	0.52	0.59	0.32	0.88	0.87	0.57	0.54	0.59	0.3	0.87	0.83	0.65	0.52	0.56	0.34
428	0.88	0.88	0.6	0.52	0.58	0.29	0.87	0.85	0.57	0.48	0.57	0.24	0.88	0.88	0.6	0.52	0.58	0.29	0.87	0.86	0.56	0.48	0.57	0.24	0.88	0.88	0.57	0.54	0.61	0.3	0.87	0.85	0.57	0.52	0.58	0.29	0.88	0.87	0.62	0.54	0.59	0.32	0.87	0.83	0.65	0.52	0.55	0.35
429	0.88	0.89	0.63	0.52	0.59	0.3	0.87	0.87	0.62	0.48	0.59	0.27	0.88	0.81	0.66	0.52	0.57	0.33	0.87	0.87	0.6	0.48	0.57	0.25	0.88	0.9	0.59	0.54	0.61	0.29	0.87	0.85	0.58	0.52	0.57	0.3	0.88	0.83	0.7	0.54	0.57	0.39	0.87	0.83	0.65	0.52	0.55	0.35
430	--	--	--	--	--	--	0.87	0.87	0.67	0.48	0.6	0.29	0.88	0.84	0.69	0.52	0.58	0.37	0.87	0.87	0.59	0.48	0.58	0.25	0.88	0.8	0.72	0.54	0.57	0.4	0.87	0.83	0.65	0.52	0.57	0.34	0.88	0.88	0.62	0.54	0.6	0.32	0.87	0.84	0.64	0.52	0.57	0.34
431	--	--	--	--	--	--	0.87	0.87	0.64	0.48	0.59	0.28	0.88	0.89	0.61	0.52	0.57	0.29	0.87	0.85	0.56	0.48	0.56	0.24	0.88	0.89	0.59	0.54	0.61	0.29	0.87	0.86	0.58	0.52	0.58	0.29	0.88	0.87	0.63	0.54	0.59	0.33	0.87	0.83	0.66	0.52	0.55	0.35
432	--	--	--	--	--	--	0.87	0.73	0.71	0.48	0.55	0.33	0.88	0.83	0.69	0.52	0.59	0.36	0.87	0.85	0.57	0.48	0.56	0.24	0.88	0.88	0.62	0.54	0.61	0.33	0.87	0.82	0.61	0.52	0.57	0.32	0.88	0.87	0.67	0.54	0.58	0.37	0.87	0.82	0.62	0.52	0.55	0.34
433	0.88	0.89	0.6	0.52	0.58	0.28	0.87	0.85	0.61	0.48	0.56	0.25	0.88	0.89	0.6	0.52	0.58	0.29	0.87	0.84	0.57	0.48	0.56	0.25	0.88	0.86	0.62	0.54	0.59	0.34	--	--	--	--	--	--	0.88	0.87	0.6	0.54	0.58	0.34	0.87	0.82	0.66	0.52	0.56	0.35
434	0.88	0.85	0.67	0.52	0.59	0.35	0.87	0.86	0.56	0.48	0.57	0.24	0.88	0.89	0.6	0.52	0.58	0.29	0.87	0.85	0.61	0.48	0.56	0.26	0.88	0.88	0.61	0.54	0.59	0.32	0.87	0.84	0.64	0.52	0.57	0.34	0.88	0.87	0.63	0.54	0.58	0.33	0.87	0.82	0.66	0.52	0.56	0.35
435	0.88	0.85	0.7	0.52	0.58	0.35	0.87	0.85	0.6	0.48	0.58	0.25	0.88	0.87	0.59	0.52	0.59	0.3	0.87	0.86	0.56	0.48	0.57	0.24	0.88	0.9	0.59	0.54	0.61	0.29	0.87	0.85	0.59	0.52	0.58	0.3	0.88	0.86	0.62	0.54	0.59	0.34	0.87	0.8	0.63	0.52	0.55	0.33
436	--	--	--	--	--	--	0.87	0.86	0.65	0.48	0.59	0.28	0.88	0.83	0.69	0.52	0.59	0.36	0.87	0.86	0.6	0.48	0.57	0.26	0.88	0.89	0.6	0.54	0.6	0.3	0.87	0.82	0.65	0.52	0.58	0.33	0.88	0.86	0.63	0.54	0.58	0.34	0.87	0.82	0.66	0.52	0.56	0.35
437	--	--	--	--	--	--	0.87	0.84	0.6	0.48	0.57	0.26	0.88	0.86	0.67	0.52	0.59	0.35	0.87	0.85	0.6	0.48	0.56	0.25	0.88	0.87	0.67	0.54	0.6	0.36	0.87	0.83	0.64	0.52	0.58	0.32	0.88	0.87	0.62	0.54	0.58	0.34	0.87	0.82	0.62	0.52	0.56	0.33
438	0.88	0.84	0.7	0.52	0.57	0.36	0.87	0.84	0.61	0.48	0.56	0.26	0.88	0.87	0.62	0.52	0.57	0.29	0.87	0.87	0.63	0.48	0.58	0.27	0.88	0.9	0.59	0.54	0.6	0.31	0.87	0.86	0.58	0.52	0.58	0.3	0.88	0.88	0.62	0.54	0.59	0.32	0.87	0.82	0.65	0.52	0.56	0.35
439	0.88	0.85	0.69	0.52	0.59	0.34	0.87	0.87	0.55	0.48	0.57	0.24	0.88	0.81	0.7	0.52	0.58	0.37	0.87	0.86	0.61	0.48	0.57	0.26	0.88	0.84	0.65	0.54	0.58	0.34	0.87	0.85	0.63	0.52	0.58	0.32	0.88	0.88	0.62	0.54	0.59	0.34	0.87	0.83	0.61	0.52	0.56	0.33
440	0.88	0.81	0.66	0.52	0.57	0.34	0.87	0.85	0.6	0.48	0.57	0.26	0.88	0.79	0.71	0.52	0.57	0.37	0.87	0.87	0.53	0.48	0.57	0.23	0.88	0.89	0.61	0.54	0.59	0.32	0.87	0.86	0.58	0.52	0.59	0.29	0.88	0.87	0.61	0.54	0.6	0.32	0.87	0.81	0.63	0.52	0.56	0.34
441	--	--	--	--	--	--	0.87	0.84	0.69	0.48	0.58	0.32	0.88	0.89	0.6	0.52	0.58	0.29	0.87	0.84	0.57	0.48	0.55	0.25	0.88	0.88	0.61	0.54	0.6	0.31	0.87	0.82	0.65	0.52	0.57	0.33	0.88	0.89	0.59	0.54	0.6	0.3	0.87	0.83	0.66	0.52	0.56	0.35
442	0.88	0.87	0.67	0.52	0.59	0.34	0.87	0.85	0.58	0.48	0.56	0.25	0.88	0.87	0.62	0.52	0.58	0.31	0.87	0.87	0.55	0.48	0.57	0.23	0.88	0.87	0.62	0.54	0.59	0.33	0.87	0.85	0.59	0.52	0.57	0.31	0.88	0.86	0.57	0.54	0.58	0.3	0.87	0.82	0.62	0.52	0.56	0.33
443	0.88	0.83	0.68	0.52	0.58	0.35	0.87	0.78	0.71	0.48	0.56	0.33	0.88	0.88	0.62	0.52	0.58	0.32	0.87	0.87	0.53	0.48	0.57	0.23	0.88	0.87	0.62	0.54	0.59	0.32	0.87	0.86	0.58	0.52	0.59	0.29	0.88	0.86	0.58	0.54	0.58	0.31	0.87	0.84	0.6	0.52	0.57	0.31
444	0.88	0.83	0.69	0.52	0.59	0.36	0.87	0.85	0.66	0.48	0.59	0.29	0.88	0.89	0.67	0.52	0.59	0.33	0.87	0.85	0.57	0.48	0.56	0.24	0.88	0.87	0.62	0.54	0.59	0.32	0.87	0.84	0.59	0.52	0.57	0.31	0.88	0.85	0.62	0.54	0.58	0.35	0.87	0.83	0.65	0.52	0.56	0.35
445	0.88	0.85	0.66	0.52	0.59	0.35	0.87	0.86	0.58	0.48	0.57	0.25	0.88	0.89	0.63	0.52	0.58	0.31	0.87	0.86	0.57	0.48	0.57	0.24	0.88	0.88	0.65	0.54	0.6	0.35	0.87	0.83	0.65	0.52	0.56	0.34	0.88	0.86	0.62	0.54	0.59	0.34	0.87	0.82	0.65	0.52	0.56	0.35
446	0.88	0.84	0.72	0.52	0.61	0.38	0.87	0.85	0.61	0.48	0.56	0.26	0.88	0.89	0.63	0.52	0.58	0.31	0.87	0.85	0.6	0.48	0.56	0.25	0.88	0.85	0.66	0.54	0.58	0.36	0.87	0.86	0.57	0.52	0.59	0.29	0.88	0.87	0.63	0.54	0.58	0.34	0.87	0.82	0.62	0.52	0.55	0.34
447	0.88	0.88	0.63	0.52	0.59	0.3	0.87	0.84	0.61	0.48	0.57	0.26	0.88	0.86	0.67	0.52	0.58	0.36	0.87	0.85	0.65	0.48	0.58	0.28	0.88	0.87	0.67	0.54	0.6	0.36	0.87	0.82	0.61	0.52	0.56	0.32	0.88	0.88	0.62	0.54	0.59	0.32	0.87	0.83	0.65	0.52	0.56	0.35
448	0.88	0.86	0.67	0.52	0.61	0.34	0.87	0.84	0.6	0.48	0.57	0.26	0.88	0.84	0.69	0.52	0.6	0.36	0.87	0.86	0.55	0.48	0.56	0.24	0.88	0.89	0.6	0.54	0.6	0.31	0.87	0.82	0.66	0.52	0.56	0.35	0.88	0.87	0.63	0.54	0.59	0.32	0.87	0.84	0.59	0.52	0.57	0.31
449	0.88	0.83	0.69	0.52	0.58	0.36	0.87	0.76	0.71	0.48	0.55	0.33	0.88	0.88	0.6	0.52	0.58	0.29	0.87	0.85	0.57	0.48	0.56	0.25	0.88	0.85	0.61	0.54	0.59	0.33	0.87	0.82	0.61	0.52	0.56	0.32	0.88	0.86	0.64	0.54	0.58	0.34	0.87	0.81	0.66	0.52	0.55	0.36
450	0.88	0.83	0.68	0.52	0.59	0.35	0.87	0.85	0.67	0.48	0.59	0.3	0.88	0.88	0.61	0.52	0.57	0.29	0.87	0.84	0.65	0.48	0.58	0.29	0.88	0.9	0.6	0.54	0.61	0.3	0.87	0.85	0.6	0.52	0.58	0.31	0.88	0.88	0.64	0.54	0.59	0.34	0.87	0.82	0.65	0.52	0.55	0.35
451	0.88	0.81	0.7	0.52	0.58	0.37	0.87	0.85	0.61	0.48	0.57	0.25	0.88	0.87	0.68	0.52	0.59	0.34	0.87	0.88	0.53	0.48	0.57	0.22	0.88	0.86	0.6	0.54	0.6	0.33	0.87	0.86	0.62	0.52	0.57	0.32	0.88	0.87	0.68	0.54	0.59	0.37	0.87	0.82	0.65	0.52	0.56	0.35
452	0.88	0.83	0.69	0.52	0.59	0.36	0.87	0.85	0.61	0.48	0.57	0.26	0.88	0.89	0.67	0.52	0.58	0.33	0.87	0.85	0.57	0.48	0.56	0.25	0.88	0.85	0.62	0.54	0.59	0.33	0.87	0.86	0.58	0.52	0.58	0.29	0.88	0.89	0.61	0.54	0.59	0.31	0.87	0.86	0.58	0.52	0.58	0.29
453	0.88	0.82	0.7	0.52	0.58	0.36	0.87	0.86	0.67	0.48	0.59	0.29	0.88	0.81	0.69	0.52	0.58	0.36	0.87	0.87	0.57	0.48	0.57	0.25	0.88	0.89	0.6	0.54	0.6	0.3	0.87	0.84	0.66	0.52	0.58	0.34	0.88	0.87	0.63	0.54	0.58	0.33	0.87	0.82	0.62	0.52	0.55	0.33
454	0.88	0.86	0.67	0.52	0.59	0.34	0.87	0.84	0.65	0.48	0.57	0.29	0.88	0.88	0.6	0.52	0.58	0.29	0.87	0.86	0.6	0.48	0.57	0.25	0.88	0.89	0.6	0.54	0.6	0.31	0.87	0.85	0.59	0.52	0.57	0.31	0.88	0.85	0.63	0.54	0.58	0.35	0.87	0.83	0.62	0.52	0.55	0.34
455	0.88	0.87	0.64	0.52	0.6	0.33	0.87	0.85	0.65	0.48	0.58	0.28	0.88	0.89	0.67	0.52	0.59	0.33	0.87	0.85	0.57	0.48	0.56	0.24	0.88	0.88	0.6	0.54	0.6	0.31	0.87	0.86	0.58	0.52	0.58	0.29	0.88	0.86	0.63	0.54	0.58	0.33	0.87	0.82	0.65	0.52	0.55	0.35
456	0.88	0.87	0.63	0.52	0.58	0.31	0.87	0.86	0.6	0.48	0.58	0.25	0.88	0.83	0.69	0.52	0.59	0.36	0.87	0.85	0.57	0.48	0.56	0.24	0.88	0.86	0.61	0.54	0.59	0.34	0.87	0.83	0.62	0.52	0.56	0.33	0.88	0.87	0.67	0.54	0.58	0.37	0.87	0.82	0.66	0.52	0.56	0.35
457	--	--	--	--	--	--	0.87	0.84	0.61	0.48	0.56	0.26	0.88	0.84	0.68	0.52	0.6	0.34	0.87	0.85	0.56	0.48	0.56	0.24	0.88	0.9	0.58	0.54	0.61	0.29	0.87	0.85	0.59	0.52	0.58	0.3	0.88	0.86	0.62	0.54	0.58	0.34	0.87	0.82	0.62	0.52	0.56	0.33
458	0.88	0.78	0.71	0.52	0.57	0.37	0.87	0.87	0.67	0.48	0.6	0.29	0.88	0.84	0.69	0.52	0.59	0.36	0.87	0.86	0.55	0.48	0.57	0.23	0.88	0.88	0.61	0.54	0.59	0.32	0.87	0.86	0.58	0.52	0.58	0.29	0.88	0.88	0.63	0.54	0.58	0.33	0.87	0.82	0.66	0.52	0.56	0.35
459	0.88	0.88	0.58	0.52	0.58	0.27	0.87	0.86	0.6	0.48	0.57	0.25	0.88	0.89	0.63	0.52	0.58	0.31	0.87	0.86	0.6	0.48	0.57	0.25	0.88	0.86	0.62	0.54	0.59	0.33	0.87	0.86	0.62	0.52	0.59	0.31	0.88	0.87	0.62	0.54	0.59	0.33	0.87	0.82	0.65	0.52	0.55	0.35
460	0.88	0.82	0.69	0.52	0.58	0.36	0.87	0.86	0.59	0.48	0.57	0.26	0.88	0.82	0.7	0.52	0.58	0.37	0.87	0.85	0.57	0.48	0.56	0.25	0.88	0.87	0.59	0.54	0.6	0.31	0.87	0.83	0.65	0.52	0.57	0.34	0.88	0.88	0.61	0.54	0.6	0.31	0.87	0.82	0.66	0.52	0.55	0.36
461	0.88	0.86	0.63	0.52	0.57	0.3	0.87	0.85	0.6	0.48	0.58	0.25	0.88	0.87	0.57	0.52	0.58	0.27	0.87	0.85	0.6	0.48	0.56	0.26	0.88	0.87	0.6	0.54	0.59	0.32	0.87	0.84	0.61	0.52	0.57	0.31	0.88	0.83	0.65	0.54	0.58	0.35	0.87	0.82	0.66	0.52	0.56	0.36
462	--	--	--	--	--	--	0.87	0.81	0.7	0.48	0.55	0.33	0.88	0.87	0.62	0.52	0.57	0.29	0.87	0.85	0.56	0.48	0.56	0.24	0.88	0.89	0.61	0.54	0.6	0.31	0.87	0.86	0.61	0.52	0.59	0.31	0.88	0.87	0.57	0.54	0.59	0.3	0.87	0.82	0.62	0.52	0.55	0.34
463	0.88	0.88	0.66	0.52	0.59	0.33	0.87	0.85	0.6	0.48	0.57	0.25	0.88	0.89	0.63	0.52	0.58	0.31	0.87	0.87	0.53	0.48	0.57	0.24	0.88	0.88	0.61	0.54	0.6	0.31	0.87	0.83	0.64	0.52	0.57	0.33	0.88	0.87	0.62	0.54	0.59	0.32	0.87	0.83	0.65	0.52	0.55	0.35
464	0.88	0.83	0.69	0.52	0.59	0.36	0.87	0.81	0.7	0.48	0.56	0.33	0.88	0.83	0.69	0.52	0.59	0.36	0.87	0.85	0.61	0.48	0.57	0.27	0.88	0.87	0.61	0.54	0.59	0.33	0.87	0.86	0.58	0.52	0.58	0.3	0.88	0.87	0.6	0.54	0.6	0.33	0.87	0.82	0.65	0.52	0.56	0.35
465	--	--	--	--	--	--	0.87	0.84	0.67	0.48	0.58	0.3	0.88	0.79	0.72	0.52	0.57	0.38	0.87	0.85	0.64	0.48	0.57	0.28	0.88	0.9	0.59	0.54	0.61	0.3	0.87	0.83	0.65	0.52	0.57	0.34	0.88	0.86	0.64	0.54	0.58	0.34	0.87	0.85	0.59	0.52	0.57	0.31
466	0.88	0.82	0.69	0.52	0.58	0.35	0.87	0.86	0.56	0.48	0.57	0.24	0.88	0.89	0.67	0.52	0.59	0.33	0.87	0.86	0.56	0.48	0.56	0.24	0.88	0.86	0.67	0.54	0.6	0.36	0.87	0.83	0.61	0.52	0.56	0.32	0.88	0.85	0.64	0.54	0.58	0.34	0.87	0.85	0.6	0.52	0.57	0.31
467	0.88	0.87	0.6	0.52	0.58	0.29	0.87	0.82	0.62	0.48	0.56	0.27	0.88	0.88	0.61	0.52	0.57	0.29	0.87	0.85	0.6	0.48	0.57	0.26	0.88	0.9	0.6	0.54	0.61	0.3	0.87	0.86	0.62	0.52	0.59	0.32	0.88	0.86	0.57	0.54	0.59	0.3	0.87	0.82	0.62	0.52	0.55	0.33
468	0.88	0.83	0.69	0.52	0.59	0.36	0.87	0.84	0.57	0.48	0.56	0.25	0.88	0.88	0.61	0.52	0.57	0.29	0.87	0.86	0.6	0.48	0.57	0.25	0.88	0.8	0.65	0.54	0.57	0.35	0.87	0.84	0.6	0.52	0.58	0.3	0.88	0.87	0.61	0.54	0.59	0.33	0.87	0.83	0.61	0.52	0.56	0.32
469	--	--	--	--	--	--	0.87	0.86	0.6	0.48	0.57	0.25	0.88	0.82	0.69	0.52	0.59	0.36	0.87	0.84	0.58	0.48	0.56	0.25	0.88	0.86	0.63	0.54	0.59	0.33	0.87	0.82	0.61	0.52	0.56	0.33	0.88	0.86	0.58	0.54	0.58	0.3	0.87	0.82	0.65	0.52	0.55	0.35
470	0.88	0.87	0.68	0.52	0.59	0.34	0.87	0.85	0.6	0.48	0.57	0.26	0.88	0.86	0.67	0.52	0.58	0.35	0.87	0.85	0.61	0.48	0.57	0.26	0.88	0.89	0.6	0.54	0.6	0.3	0.87	0.86	0.58	0.52	0.58	0.29	0.88	0.88	0.61	0.54	0.59	0.33	0.87	0.83	0.62	0.52	0.55	0.34
471	0.88	0.87	0.65	0.52	0.59	0.34	0.87	0.79	0.68	0.48	0.56	0.31	0.88	0.85	0.67	0.52	0.58	0.35	0.87	0.86	0.56	0.48	0.58	0.23	0.88	0.86	0.6	0.54	0.59	0.32	0.87	0.83	0.64	0.52	0.57	0.34	0.88	0.85	0.63	0.54	0.58	0.35	0.87	0.84	0.64	0.52	0.57	0.34
472	0.88	0.83	0.69	0.52	0.59	0.36	0.87	0.78	0.7	0.48	0.56	0.33	0.88	0.82	0.63	0.52	0.58	0.31	0.87	0.86	0.59	0.48	0.57	0.25	0.88	0.9	0.59	0.54	0.6	0.3	0.87	0.84	0.66	0.52	0.59	0.33	0.88	0.89	0.6	0.54	0.59	0.31	0.87	0.83	0.62	0.52	0.55	0.34
473	0.88	0.87	0.64	0.52	0.59	0.33	0.87	0.85	0.67	0.48	0.6	0.3	0.88	0.83	0.66	0.52	0.58	0.33	0.87	0.85	0.56	0.48	0.56	0.24	0.88	0.87	0.6	0.54	0.6	0.31	0.87	0.84	0.6	0.52	0.56	0.31	0.88	0.85	0.65	0.54	0.58	0.35	0.87	0.82	0.62	0.52	0.55	0.33
474	0.88	0.85	0.69	0.52	0.59	0.36	0.87	0.8	0.68	0.48	0.54	0.31	0.88	0.89	0.66	0.52	0.59	0.34	0.87	0.84	0.57	0.48	0.56	0.25	0.88	0.84	0.66	0.54	0.58	0.37	0.87	0.85	0.59	0.52	0.57	0.31	0.88	0.87	0.55	0.54	0.59	0.29	0.87	0.81	0.66	0.52	0.55	0.36
475	--	--	--	--	--	--	0.87	0.86	0.64	0.48	0.58	0.28	0.88	0.9	0.65	0.52	0.6	0.33	0.87	0.85	0.57	0.48	0.56	0.24	0.88	0.88	0.61	0.54	0.59	0.32	0.87	0.85	0.59	0.52	0.58	0.3	0.88	0.86	0.69	0.54	0.58	0.38	0.87	0.86	0.61	0.52	0.58	0.31
476	0.88	0.88	0.6	0.52	0.58	0.29	0.87	0.79	0.63	0.48	0.55	0.28	0.88	0.83	0.69	0.52	0.58	0.36	0.87	0.86	0.55	0.48	0.56	0.24	0.88	0.88	0.61	0.54	0.59	0.31	0.87	0.84	0.59	0.52	0.57	0.3	0.88	0.86	0.63	0.54	0.58	0.33	0.87	0.83	0.68	0.52	0.56	0.36
477	0.88	0.89	0.6	0.52	0.58	0.28	0.87	0.84	0.61	0.48	0.57	0.26	0.88	0.89	0.6	0.52	0.58	0.29	0.87	0.86	0.6	0.48	0.56	0.26	0.88	0.89	0.6	0.54	0.6	0.31	0.87	0.84	0.59	0.52	0.57	0.3	0.88	0.87	0.63	0.54	0.59	0.34	0.87	0.82	0.62	0.52	0.55	0.33
478	--	--	--	--	--	--	--	--	--	--	--	--	0.88	0.88	0.6	0.52	0.58	0.29	0.87	0.86	0.6	0.48	0.57	0.25	0.88	0.89	0.61	0.54	0.6	0.31	0.87	0.84	0.64	0.52	0.58	0.33	0.88	0.88	0.63	0.54	0.59	0.33	0.87	0.84	0.64	0.52	0.56	0.35
479	0.88	0.83	0.69	0.52	0.59	0.36	0.87	0.86	0.6	0.48	0.57	0.26	0.88	0.85	0.68	0.52	0.59	0.35	0.87	0.85	0.57	0.48	0.56	0.24	0.88	0.87	0.63	0.54	0.59	0.33	0.87	0.86	0.61	0.52	0.59	0.31	0.88	0.88	0.62	0.54	0.59	0.32	0.87	0.8	0.64	0.52	0.55	0.35
480	0.88	0.88	0.66	0.52	0.59	0.33	0.87	0.87	0.59	0.48	0.57	0.25	0.88	0.84	0.69	0.52	0.58	0.36	0.87	0.86	0.58	0.48	0.57	0.24	0.88	0.86	0.68	0.54	0.6	0.37	0.87	0.86	0.64	0.52	0.59	0.32	0.88	0.87	0.63	0.54	0.58	0.34	0.87	0.81	0.66	0.52	0.55	0.36
481	0.88	0.85	0.7	0.52	0.58	0.35	0.87	0.85	0.68	0.48	0.58	0.3	0.88	0.83	0.69	0.52	0.59	0.36	0.87	0.87	0.63	0.48	0.58	0.27	0.88	0.87	0.6	0.54	0.59	0.32	0.87	0.86	0.58	0.52	0.58	0.29	0.88	0.88	0.62	0.54	0.59	0.32	0.87	0.85	0.6	0.52	0.57	0.31
482	0.88	0.88	0.63	0.52	0.58	0.31	0.87	0.86	0.67	0.48	0.59	0.29	0.88	0.89	0.6	0.52	0.58	0.29	0.87	0.85	0.55	0.48	0.57	0.23	0.88	0.87	0.63	0.54	0.58	0.33	0.87	0.82	0.61	0.52	0.56	0.33	0.88	0.85	0.68	0.54	0.59	0.38	0.87	0.82	0.66	0.52	0.56	0.35
483	0.88	0.9	0.6	0.52	0.58	0.26	0.87	0.86	0.67	0.48	0.59	0.29	0.88	0.89	0.6	0.52	0.58	0.28	0.87	0.88	0.63	0.48	0.6	0.27	0.88	0.85	0.67	0.54	0.61	0.36	0.87	0.86	0.58	0.52	0.58	0.29	0.88	0.85	0.62	0.54	0.58	0.34	0.87	0.82	0.62	0.52	0.55	0.34
484	0.88	0.8	0.73	0.52	0.58	0.39	0.87	0.85	0.64	0.48	0.59	0.28	0.88	0.83	0.66	0.52	0.58	0.33	0.87	0.85	0.55	0.48	0.54	0.21	0.88	0.87	0.63	0.54	0.59	0.33	0.87	0.86	0.57	0.52	0.58	0.29	0.88	0.88	0.61	0.54	0.59	0.32	0.87	0.86	0.59	0.52	0.58	0.3
485	0.88	0.88	0.6	0.52	0.58	0.29	0.87	0.84	0.68	0.48	0.58	0.31	0.88	0.81	0.69	0.52	0.58	0.36	0.87	0.85	0.56	0.48	0.56	0.25	0.88	0.89	0.6	0.54	0.59	0.31	0.87	0.86	0.58	0.52	0.58	0.3	0.88	0.87	0.67	0.54	0.58	0.37	0.87	0.82	0.62	0.52	0.56	0.32
486	0.88	0.83	0.69	0.52	0.59	0.36	0.87	0.85	0.6	0.48	0.57	0.26	0.88	0.86	0.67	0.52	0.59	0.35	0.87	0.83	0.62	0.48	0.57	0.27	0.88	0.88	0.61	0.54	0.59	0.32	0.87	0.86	0.61	0.52	0.59	0.31	0.88	0.87	0.6	0.54	0.6	0.33	0.87	0.83	0.68	0.52	0.56	0.36
487	0.88	0.9	0.59	0.52	0.59	0.27	0.87	0.85	0.6	0.48	0.57	0.26	--	--	--	--	--	--	0.87	0.86	0.58	0.48	0.58	0.24	0.88	0.88	0.56	0.54	0.59	0.28	0.87	0.83	0.65	0.52	0.57	0.34	0.88	0.88	0.63	0.54	0.58	0.34	0.87	0.83	0.61	0.52	0.56	0.33
488	0.88	0.89	0.59	0.52	0.59	0.28	0.87	0.83	0.65	0.48	0.58	0.28	0.88	0.88	0.62	0.52	0.57	0.29	0.87	0.85	0.58	0.48	0.56	0.25	0.88	0.88	0.59	0.54	0.61	0.31	0.87	0.86	0.62	0.52	0.58	0.32	0.88	0.86	0.64	0.54	0.58	0.34	0.87	0.83	0.66	0.52	0.55	0.35
489	0.88	0.86	0.66	0.52	0.59	0.34	0.87	0.81	0.69	0.48	0.56	0.31	0.88	0.88	0.56	0.52	0.59	0.26	0.87	0.86	0.58	0.48	0.57	0.24	0.88	0.89	0.6	0.54	0.6	0.31	0.87	0.83	0.6	0.52	0.56	0.31	0.88	0.87	0.61	0.54	0.58	0.34	0.87	0.82	0.68	0.52	0.56	0.36
490	0.88	0.83	0.69	0.52	0.59	0.36	0.87	0.86	0.67	0.48	0.59	0.29	0.88	0.87	0.65	0.52	0.59	0.33	0.87	0.85	0.57	0.48	0.57	0.24	0.88	0.88	0.66	0.54	0.6	0.36	0.87	0.84	0.64	0.52	0.58	0.33	0.88	0.87	0.61	0.54	0.59	0.34	0.87	0.84	0.61	0.52	0.56	0.32
491	0.88	0.86	0.63	0.52	0.57	0.3	0.87	0.86	0.64	0.48	0.59	0.28	0.88	0.87	0.67	0.52	0.58	0.34	0.87	0.85	0.61	0.48	0.57	0.26	0.88	0.88	0.57	0.54	0.61	0.3	0.87	0.86	0.58	0.52	0.58	0.29	0.88	0.87	0.61	0.54	0.59	0.33	0.87	0.83	0.61	0.52	0.56	0.32
492	0.88	0.83	0.68	0.52	0.61	0.34	0.87	0.85	0.61	0.48	0.57	0.26	0.88	0.89	0.59	0.52	0.59	0.28	0.87	0.86	0.55	0.48	0.56	0.24	0.88	0.89	0.6	0.54	0.6	0.31	0.87	0.86	0.58	0.52	0.58	0.29	0.88	0.85	0.69	0.54	0.59	0.38	0.87	0.81	0.65	0.52	0.55	0.35
493	0.88	0.84	0.69	0.52	0.6	0.35	0.87	0.85	0.6	0.48	0.57	0.26	0.88	0.87	0.69	0.52	0.58	0.35	0.87	0.86	0.58	0.48	0.58	0.24	0.88	0.89	0.6	0.54	0.6	0.3	0.87	0.86	0.58	0.52	0.58	0.29	0.88	0.88	0.63	0.54	0.58	0.34	0.87	0.84	0.64	0.52	0.58	0.33
494	0.88	0.89	0.6	0.52	0.58	0.29	0.87	0.85	0.6	0.48	0.57	0.26	0.88	0.89	0.66	0.52	0.59	0.33	0.87	0.86	0.63	0.48	0.58	0.27	0.88	0.86	0.67	0.54	0.6	0.35	0.87	0.86	0.62	0.52	0.58	0.32	0.88	0.87	0.67	0.54	0.59	0.36	0.87	0.82	0.66	0.52	0.55	0.35
495	0.88	0.89	0.6	0.52	0.58	0.29	0.87	0.87	0.59	0.48	0.57	0.25	0.88	0.86	0.62	0.52	0.58	0.31	0.87	0.84	0.57	0.48	0.56	0.25	0.88	0.89	0.61	0.54	0.59	0.32	0.87	0.86	0.57	0.52	0.58	0.29	0.88	0.86	0.57	0.54	0.58	0.3	0.87	0.83	0.62	0.52	0.55	0.33
496	--	--	--	--	--	--	0.87	0.85	0.56	0.48	0.57	0.24	0.88	0.89	0.57	0.52	0.6	0.28	0.87	0.85	0.57	0.48	0.56	0.24	0.88	0.88	0.62	0.54	0.59	0.32	0.87	0.86	0.58	0.52	0.58	0.29	0.88	0.87	0.67	0.54	0.59	0.36	0.87	0.81	0.64	0.52	0.55	0.34
497	0.88	0.82	0.7	0.52	0.59	0.36	0.87	0.8	0.69	0.48	0.56	0.33	--	--	--	--	--	--	0.87	0.81	0.64	0.48	0.54	0.29	0.88	0.9	0.59	0.54	0.61	0.3	0.87	0.83	0.65	0.52	0.57	0.34	0.88	0.89	0.6	0.54	0.6	0.31	0.87	0.82	0.62	0.52	0.55	0.34
498	0.88	0.8	0.7	0.52	0.58	0.37	0.87	0.85	0.61	0.48	0.57	0.25	0.88	0.86	0.67	0.52	0.58	0.35	0.87	0.83	0.64	0.48	0.58	0.28	0.88	0.87	0.59	0.54	0.6	0.32	0.87	0.83	0.64	0.52	0.58	0.33	0.88	0.86	0.64	0.54	0.58	0.35	0.87	0.83	0.65	0.52	0.55	0.35
499	0.88	0.87	0.68	0.52	0.59	0.34	0.87	0.86	0.61	0.48	0.57	0.26	0.88	0.89	0.63	0.52	0.58	0.31	0.87	0.87	0.53	0.48	0.56	0.24	0.88	0.88	0.6	0.54	0.59	0.31	0.87	0.84	0.59	0.52	0.57	0.31	0.88	0.86	0.61	0.54	0.59	0.34	0.87	0.82	0.63	0.52	0.55	0.34
500	0.88	0.85	0.72	0.52	0.61	0.38	0.87	0.83	0.62	0.48	0.56	0.26	0.88	0.88	0.6	0.52	0.58	0.29	0.87	0.85	0.6	0.48	0.56	0.25	0.88	0.83	0.64	0.54	0.6	0.34	0.87	0.84	0.63	0.52	0.58	0.33	0.88	0.87	0.61	0.54	0.59	0.32	0.87	0.83	0.61	0.52	0.56	0.32
501	0.88	0.86	0.62	0.52	0.57	0.3	0.87	0.85	0.67	0.48	0.59	0.29	0.88	0.9	0.61	0.52	0.58	0.28	0.87	0.85	0.57	0.48	0.57	0.24	0.88	0.86	0.68	0.54	0.59	0.37	0.87	0.84	0.59	0.52	0.57	0.3	0.88	0.86	0.56	0.54	0.59	0.29	0.87	0.84	0.6	0.52	0.56	0.32
502	--	--	--	--	--	--	0.87	0.84	0.68	0.48	0.57	0.31	--	--	--	--	--	--	0.87	0.86	0.56	0.48	0.57	0.24	0.88	0.88	0.61	0.54	0.59	0.32	0.87	0.86	0.58	0.52	0.58	0.29	0.88	0.87	0.56	0.54	0.59	0.29	0.87	0.81	0.66	0.52	0.55	0.36
503	0.88	0.89	0.6	0.52	0.58	0.29	0.87	0.85	0.57	0.48	0.56	0.25	0.88	0.88	0.6	0.52	0.58	0.29	0.87	0.86	0.56	0.48	0.58	0.23	0.88	0.87	0.6	0.54	0.59	0.32	0.87	0.84	0.61	0.52	0.56	0.32	0.88	0.88	0.64	0.54	0.6	0.35	0.87	0.81	0.63	0.52	0.55	0.34
504	--	--	--	--	--	--	0.87	0.85	0.6	0.48	0.57	0.26	0.88	0.87	0.62	0.52	0.57	0.29	0.87	0.83	0.58	0.48	0.56	0.25	0.88	0.89	0.6	0.54	0.6	0.3	0.87	0.86	0.58	0.52	0.58	0.3	0.88	0.86	0.63	0.54	0.58	0.33	0.87	0.84	0.63	0.52	0.57	0.33
505	0.88	0.88	0.6	0.52	0.58	0.28	0.87	0.84	0.61	0.48	0.57	0.25	0.88	0.88	0.61	0.52	0.57	0.29	0.87	0.85	0.66	0.48	0.58	0.29	0.88	0.87	0.63	0.54	0.6	0.34	0.87	0.83	0.65	0.52	0.56	0.34	0.88	0.87	0.67	0.54	0.59	0.36	0.87	0.82	0.61	0.52	0.56	0.32
506	0.88	0.88	0.6	0.52	0.58	0.29	0.87	0.8	0.68	0.48	0.56	0.31	0.88	0.84	0.69	0.52	0.59	0.36	0.87	0.85	0.56	0.48	0.56	0.24	0.88	0.9	0.58	0.54	0.61	0.29	0.87	0.85	0.66	0.52	0.59	0.33	0.88	0.87	0.67	0.54	0.58	0.38	0.87	0.82	0.6	0.52	0.56	0.32
507	0.88	0.89	0.63	0.52	0.58	0.31	0.87	0.85	0.6	0.48	0.57	0.25	0.88	0.85	0.67	0.52	0.58	0.35	0.87	0.85	0.61	0.48	0.57	0.26	0.88	0.89	0.6	0.54	0.6	0.3	0.87	0.84	0.6	0.52	0.58	0.3	0.88	0.86	0.63	0.54	0.58	0.34	0.87	0.83	0.61	0.52	0.56	0.32
508	0.88	0.83	0.69	0.52	0.58	0.36	0.87	0.85	0.6	0.48	0.56	0.26	0.88	0.87	0.65	0.52	0.59	0.34	0.87	0.85	0.6	0.48	0.56	0.25	0.88	0.86	0.64	0.54	0.59	0.34	0.87	0.83	0.64	0.52	0.56	0.34	0.88	0.87	0.57	0.54	0.59	0.3	0.87	0.83	0.61	0.52	0.56	0.33
509	0.88	0.83	0.69	0.52	0.58	0.36	0.87	0.84	0.61	0.48	0.57	0.26	0.88	0.88	0.6	0.52	0.58	0.29	0.87	0.85	0.61	0.48	0.57	0.26	0.88	0.85	0.68	0.54	0.59	0.37	0.87	0.85	0.63	0.52	0.58	0.32	0.88	0.86	0.64	0.54	0.59	0.34	0.87	0.82	0.62	0.52	0.56	0.32
510	0.88	0.85	0.71	0.52	0.6	0.38	0.87	0.85	0.6	0.48	0.58	0.26	0.88	0.85	0.68	0.52	0.6	0.35	0.87	0.85	0.61	0.48	0.56	0.26	0.88	0.88	0.66	0.54	0.61	0.35	0.87	0.85	0.59	0.52	0.58	0.3	0.88	0.87	0.6	0.54	0.6	0.32	0.87	0.83	0.61	0.52	0.56	0.33
511	0.88	0.84	0.69	0.52	0.59	0.36	0.87	0.82	0.67	0.48	0.57	0.3	0.88	0.88	0.61	0.52	0.58	0.28	0.87	0.86	0.56	0.48	0.57	0.24	0.88	0.89	0.6	0.54	0.6	0.31	0.87	0.85	0.58	0.52	0.58	0.3	0.88	0.87	0.63	0.54	0.59	0.33	0.87	0.82	0.62	0.52	0.55	0.34
512	0.88	0.84	0.69	0.52	0.59	0.36	0.87	0.85	0.61	0.48	0.57	0.26	0.88	0.88	0.61	0.52	0.58	0.29	0.87	0.85	0.58	0.48	0.56	0.25	0.88	0.85	0.61	0.54	0.59	0.33	0.87	0.79	0.67	0.52	0.55	0.36	0.88	0.87	0.56	0.54	0.6	0.29	0.87	0.85	0.59	0.52	0.57	0.31
513	0.88	0.89	0.66	0.52	0.59	0.34	0.87	0.84	0.61	0.48	0.57	0.26	0.88	0.89	0.66	0.52	0.59	0.34	0.87	0.84	0.58	0.48	0.56	0.25	0.88	0.9	0.59	0.54	0.61	0.29	0.87	0.84	0.64	0.52	0.57	0.34	0.88	0.89	0.62	0.54	0.59	0.33	0.87	0.83	0.64	0.52	0.56	0.35
514	0.88	0.89	0.63	0.52	0.58	0.31	0.87	0.85	0.61	0.48	0.57	0.26	0.88	0.88	0.67	0.52	0.58	0.33	0.87	0.85	0.57	0.48	0.56	0.25	0.88	0.87	0.62	0.54	0.6	0.31	0.87	0.85	0.59	0.52	0.58	0.3	0.88	0.88	0.62	0.54	0.59	0.33	0.87	0.81	0.64	0.52	0.56	0.34
515	0.88	0.83	0.65	0.52	0.57	0.33	0.87	0.81	0.67	0.48	0.56	0.3	0.88	0.88	0.57	0.52	0.58	0.27	0.87	0.86	0.59	0.48	0.57	0.24	0.88	0.88	0.67	0.54	0.59	0.37	0.87	0.84	0.59	0.52	0.56	0.31	0.88	0.86	0.66	0.54	0.58	0.37	0.87	0.82	0.66	0.52	0.55	0.35
516	0.88	0.79	0.71	0.52	0.57	0.37	0.87	0.79	0.7	0.48	0.57	0.32	0.88	0.86	0.68	0.52	0.6	0.35	0.87	0.86	0.6	0.48	0.58	0.25	0.88	0.85	0.61	0.54	0.58	0.33	0.87	0.84	0.59	0.52	0.57	0.3	0.88	0.87	0.61	0.54	0.6	0.33	0.87	0.84	0.61	0.52	0.58	0.3
517	0.88	0.88	0.66	0.52	0.59	0.33	0.87	0.83	0.69	0.48	0.57	0.32	0.88	0.87	0.66	0.52	0.57	0.32	0.87	0.85	0.56	0.48	0.56	0.24	0.88	0.9	0.6	0.54	0.61	0.3	0.87	0.86	0.57	0.52	0.58	0.29	0.88	0.86	0.62	0.54	0.58	0.35	0.87	0.84	0.6	0.52	0.56	0.32
518	0.88	0.88	0.62	0.52	0.57	0.28	0.87	0.76	0.71	0.48	0.54	0.34	0.88	0.85	0.68	0.52	0.6	0.35	0.87	0.86	0.59	0.48	0.57	0.25	0.88	0.87	0.63	0.54	0.59	0.34	0.87	0.83	0.61	0.52	0.56	0.32	0.88	0.87	0.67	0.54	0.59	0.37	0.87	0.82	0.62	0.52	0.55	0.33
519	0.88	0.88	0.61	0.52	0.58	0.29	0.87	0.85	0.6	0.48	0.57	0.26	0.88	0.88	0.61	0.52	0.58	0.28	0.87	0.84	0.57	0.48	0.57	0.25	0.88	0.89	0.59	0.54	0.6	0.3	0.87	0.86	0.58	0.52	0.59	0.29	0.88	0.87	0.62	0.54	0.58	0.33	0.87	0.82	0.65	0.52	0.55	0.35
520	0.88	0.85	0.68	0.52	0.59	0.35	0.87	0.85	0.67	0.48	0.58	0.29	0.88	0.89	0.63	0.52	0.58	0.3	0.87	0.84	0.61	0.48	0.56	0.26	0.88	0.81	0.66	0.54	0.58	0.34	0.87	0.83	0.64	0.52	0.58	0.33	0.88	0.86	0.56	0.54	0.59	0.29	0.87	0.82	0.62	0.52	0.55	0.33
521	0.88	0.86	0.63	0.52	0.57	0.3	0.87	0.85	0.64	0.48	0.57	0.29	0.88	0.88	0.57	0.52	0.58	0.28	0.87	0.85	0.57	0.48	0.56	0.25	0.88	0.9	0.59	0.54	0.61	0.3	0.87	0.84	0.64	0.52	0.57	0.33	0.88	0.87	0.62	0.54	0.59	0.32	0.87	0.83	0.65	0.52	0.56	0.35
522	0.88	0.83	0.7	0.52	0.57	0.37	0.87	0.85	0.63	0.48	0.59	0.27	0.88	0.85	0.68	0.52	0.6	0.35	0.87	0.86	0.6	0.48	0.57	0.26	0.88	0.86	0.66	0.54	0.6	0.35	0.87	0.85	0.59	0.52	0.58	0.3	0.88	0.88	0.62	0.54	0.59	0.32	0.87	0.85	0.6	0.52	0.57	0.31
523	0.88	0.88	0.62	0.52	0.58	0.28	0.87	0.84	0.61	0.48	0.57	0.26	0.88	0.88	0.6	0.52	0.58	0.29	0.87	0.86	0.55	0.48	0.57	0.23	0.88	0.87	0.67	0.54	0.59	0.37	0.87	0.86	0.58	0.52	0.58	0.29	0.88	0.86	0.63	0.54	0.59	0.33	0.87	0.82	0.65	0.52	0.56	0.35
524	0.88	0.83	0.68	0.52	0.59	0.35	0.87	0.86	0.66	0.48	0.59	0.29	0.88	0.82	0.71	0.52	0.58	0.37	0.87	0.84	0.61	0.48	0.56	0.27	0.88	0.88	0.62	0.54	0.6	0.32	0.87	0.86	0.62	0.52	0.58	0.32	0.88	0.86	0.64	0.54	0.58	0.35	0.87	0.82	0.62	0.52	0.55	0.33
525	--	--	--	--	--	--	0.87	0.85	0.6	0.48	0.57	0.25	0.88	0.81	0.7	0.52	0.58	0.36	0.87	0.85	0.56	0.48	0.56	0.25	0.88	0.87	0.64	0.54	0.61	0.34	0.87	0.84	0.64	0.52	0.57	0.33	0.88	0.89	0.61	0.54	0.59	0.33	0.87	0.81	0.66	0.52	0.56	0.36
526	0.88	0.82	0.69	0.52	0.58	0.36	0.87	0.86	0.6	0.48	0.57	0.25	0.88	0.81	0.66	0.52	0.57	0.33	0.87	0.86	0.6	0.48	0.57	0.25	0.88	0.86	0.6	0.54	0.59	0.33	0.87	0.85	0.66	0.52	0.59	0.33	0.88	0.87	0.61	0.54	0.59	0.34	0.87	0.82	0.65	0.52	0.56	0.35
527	0.88	0.87	0.6	0.52	0.58	0.29	0.87	0.84	0.66	0.48	0.59	0.29	0.88	0.83	0.67	0.52	0.58	0.34	0.87	0.85	0.6	0.48	0.57	0.26	0.88	0.88	0.65	0.54	0.61	0.34	0.87	0.81	0.63	0.52	0.55	0.34	0.88	0.86	0.64	0.54	0.59	0.33	0.87	0.81	0.66	0.52	0.55	0.35
528	--	--	--	--	--	--	0.87	0.85	0.67	0.48	0.59	0.3	0.88	0.88	0.61	0.52	0.57	0.29	0.87	0.84	0.58	0.48	0.56	0.25	0.88	0.89	0.6	0.54	0.6	0.3	0.87	0.84	0.59	0.52	0.58	0.3	0.88	0.88	0.62	0.54	0.59	0.32	0.87	0.8	0.63	0.52	0.55	0.34
529	0.88	0.89	0.61	0.52	0.58	0.28	0.87	0.84	0.57	0.48	0.56	0.25	0.88	0.89	0.57	0.52	0.59	0.26	0.87	0.85	0.6	0.48	0.57	0.26	0.88	0.88	0.61	0.54	0.6	0.31	0.87	0.84	0.64	0.52	0.57	0.33	0.88	0.88	0.63	0.54	0.6	0.35	0.87	0.83	0.65	0.52	0.56	0.35
530	0.88	0.84	0.69	0.52	0.59	0.36	0.87	0.86	0.59	0.48	0.56	0.25	0.88	0.87	0.59	0.52	0.58	0.29	0.87	0.88	0.56	0.48	0.57	0.25	0.88	0.88	0.58	0.54	0.61	0.3	0.87	0.86	0.57	0.52	0.58	0.29	0.88	0.9	0.59	0.54	0.62	0.3	0.87	0.82	0.61	0.52	0.57	0.32
531	0.88	0.85	0.68	0.52	0.58	0.36	0.87	0.84	0.57	0.48	0.57	0.24	0.88	0.82	0.71	0.52	0.59	0.37	0.87	0.85	0.61	0.48	0.57	0.26	0.88	0.87	0.6	0.54	0.6	0.32	--	--	--	--	--	--	0.88	0.88	0.62	0.54	0.59	0.32	0.87	0.81	0.67	0.52	0.55	0.36
532	0.88	0.83	0.68	0.52	0.59	0.35	0.87	0.85	0.67	0.48	0.59	0.3	0.88	0.89	0.64	0.52	0.59	0.33	0.87	0.87	0.58	0.48	0.57	0.24	0.88	0.87	0.56	0.54	0.6	0.29	0.87	0.86	0.61	0.52	0.59	0.31	0.88	0.86	0.61	0.54	0.58	0.34	0.87	0.83	0.66	0.52	0.55	0.35
533	0.88	0.89	0.6	0.52	0.58	0.29	0.87	0.83	0.62	0.48	0.57	0.26	0.88	0.81	0.64	0.52	0.58	0.32	0.87	0.83	0.66	0.48	0.58	0.29	0.88	0.89	0.6	0.54	0.6	0.31	0.87	0.83	0.64	0.52	0.57	0.33	0.88	0.87	0.64	0.54	0.59	0.35	0.87	0.85	0.59	0.52	0.57	0.31
534	--	--	--	--	--	--	0.87	0.85	0.67	0.48	0.59	0.29	0.88	0.87	0.62	0.52	0.57	0.29	0.87	0.83	0.61	0.48	0.57	0.26	0.88	0.87	0.63	0.54	0.58	0.33	0.87	0.83	0.61	0.52	0.56	0.32	0.88	0.86	0.63	0.54	0.58	0.34	0.87	0.83	0.65	0.52	0.55	0.35
535	0.88	0.89	0.6	0.52	0.59	0.28	0.87	0.78	0.7	0.48	0.56	0.33	0.88	0.82	0.69	0.52	0.58	0.36	0.87	0.83	0.62	0.48	0.56	0.26	0.88	0.88	0.6	0.54	0.6	0.31	0.87	0.86	0.62	0.52	0.59	0.32	0.88	0.88	0.62	0.54	0.6	0.32	0.87	0.81	0.63	0.52	0.55	0.34
536	0.88	0.88	0.61	0.52	0.58	0.29	0.87	0.85	0.59	0.48	0.58	0.25	0.88	0.88	0.59	0.52	0.59	0.28	0.87	0.84	0.61	0.48	0.57	0.26	--	--	--	--	--	--	0.87	0.86	0.58	0.52	0.58	0.29	0.88	0.88	0.62	0.54	0.59	0.32	0.87	0.82	0.65	0.52	0.56	0.34
537	0.88	0.87	0.69	0.52	0.59	0.35	0.87	0.85	0.6	0.48	0.58	0.25	0.88	0.89	0.64	0.52	0.6	0.33	0.87	0.85	0.57	0.48	0.56	0.24	0.88	0.88	0.62	0.54	0.61	0.32	0.87	0.8	0.69	0.52	0.58	0.35	0.88	0.87	0.62	0.54	0.59	0.33	0.87	0.84	0.6	0.52	0.57	0.31
538	0.88	0.8	0.74	0.52	0.58	0.4	0.87	0.86	0.6	0.48	0.57	0.26	0.88	0.87	0.57	0.52	0.58	0.27	0.87	0.85	0.58	0.48	0.57	0.26	0.88	0.9	0.59	0.54	0.61	0.29	0.87	0.84	0.59	0.52	0.58	0.3	0.88	0.8	0.69	0.54	0.57	0.39	0.87	0.82	0.62	0.52	0.56	0.32
539	0.88	0.85	0.67	0.52	0.58	0.35	0.87	0.85	0.68	0.48	0.58	0.3	0.88	0.89	0.63	0.52	0.58	0.31	0.87	0.86	0.56	0.48	0.56	0.24	0.88	0.88	0.6	0.54	0.6	0.3	0.87	0.84	0.59	0.52	0.57	0.31	0.88	0.86	0.62	0.54	0.59	0.34	0.87	0.84	0.61	0.52	0.56	0.32
540	0.88	0.84	0.69	0.52	0.59	0.36	0.87	0.85	0.65	0.48	0.58	0.28	0.88	0.89	0.7	0.52	0.62	0.37	0.87	0.84	0.58	0.48	0.56	0.25	0.88	0.83	0.63	0.54	0.58	0.34	0.87	0.86	0.58	0.52	0.58	0.29	0.88	0.87	0.63	0.54	0.58	0.33	0.87	0.82	0.62	0.52	0.56	0.33
541	0.88	0.87	0.68	0.52	0.6	0.34	0.87	0.86	0.67	0.48	0.59	0.29	0.88	0.89	0.6	0.52	0.58	0.29	0.87	0.86	0.63	0.48	0.58	0.27	0.88	0.88	0.61	0.54	0.6	0.31	0.87	0.84	0.59	0.52	0.56	0.31	0.88	0.89	0.61	0.54	0.6	0.31	0.87	0.83	0.66	0.52	0.55	0.35
542	0.88	0.83	0.7	0.52	0.57	0.36	0.87	0.86	0.6	0.48	0.57	0.26	0.88	0.82	0.71	0.52	0.59	0.37	0.87	0.86	0.55	0.48	0.57	0.23	0.88	0.89	0.55	0.54	0.59	0.28	0.87	0.84	0.63	0.52	0.58	0.32	0.88	0.86	0.62	0.54	0.58	0.34	0.87	0.82	0.62	0.52	0.56	0.32
543	0.88	0.89	0.63	0.52	0.58	0.31	0.87	0.85	0.67	0.48	0.59	0.29	0.88	0.88	0.61	0.52	0.57	0.29	0.87	0.83	0.61	0.48	0.56	0.27	0.88	0.89	0.6	0.54	0.6	0.3	0.87	0.85	0.58	0.52	0.58	0.29	0.88	0.86	0.67	0.54	0.59	0.36	0.87	0.82	0.62	0.52	0.55	0.34
544	0.88	0.83	0.73	0.52	0.6	0.39	0.87	0.81	0.68	0.48	0.59	0.3	0.88	0.82	0.62	0.52	0.58	0.31	0.87	0.85	0.56	0.48	0.57	0.24	0.88	0.88	0.62	0.54	0.6	0.32	0.87	0.86	0.58	0.52	0.58	0.29	0.88	0.87	0.67	0.54	0.58	0.37	0.87	0.82	0.61	0.52	0.56	0.32
545	0.88	0.89	0.6	0.52	0.58	0.28	0.87	0.84	0.57	0.48	0.56	0.25	0.88	0.84	0.69	0.52	0.59	0.36	0.87	0.86	0.64	0.48	0.58	0.28	0.88	0.88	0.62	0.54	0.59	0.32	--	--	--	--	--	--	0.88	0.86	0.68	0.54	0.58	0.38	0.87	0.84	0.6	0.52	0.57	0.3
546	--	--	--	--	--	--	0.87	0.85	0.61	0.48	0.56	0.26	0.88	0.89	0.63	0.52	0.58	0.31	0.87	0.85	0.57	0.48	0.56	0.25	0.88	0.89	0.6	0.54	0.6	0.3	0.87	0.83	0.61	0.52	0.56	0.32	0.88	0.88	0.62	0.54	0.59	0.32	0.87	0.83	0.64	0.52	0.57	0.34
547	0.88	0.88	0.66	0.52	0.59	0.33	0.87	0.84	0.61	0.48	0.57	0.26	0.88	0.84	0.62	0.52	0.58	0.31	0.87	0.84	0.58	0.48	0.56	0.25	0.88	0.89	0.6	0.54	0.6	0.31	0.87	0.86	0.64	0.52	0.59	0.31	0.88	0.82	0.66	0.54	0.57	0.35	0.87	0.81	0.63	0.52	0.55	0.34
548	0.88	0.85	0.7	0.52	0.58	0.35	0.87	0.87	0.55	0.48	0.58	0.23	0.88	0.89	0.67	0.52	0.59	0.33	0.87	0.85	0.61	0.48	0.57	0.26	0.88	0.89	0.6	0.54	0.6	0.3	0.87	0.83	0.61	0.52	0.56	0.32	0.88	0.86	0.68	0.54	0.58	0.37	0.87	0.82	0.66	0.52	0.55	0.36
549	0.88	0.83	0.72	0.52	0.59	0.37	0.87	0.83	0.61	0.48	0.57	0.26	0.88	0.88	0.61	0.52	0.58	0.29	0.87	0.85	0.67	0.48	0.59	0.3	0.88	0.89	0.61	0.54	0.6	0.3	0.87	0.85	0.66	0.52	0.59	0.33	0.88	0.81	0.65	0.54	0.58	0.35	0.87	0.82	0.62	0.52	0.56	0.32
550	0.88	0.86	0.7	0.52	0.62	0.36	0.87	0.84	0.68	0.48	0.57	0.31	0.88	0.83	0.69	0.52	0.58	0.37	0.87	0.86	0.57	0.48	0.57	0.25	0.88	0.9	0.59	0.54	0.61	0.3	0.87	0.85	0.58	0.52	0.58	0.29	0.88	0.86	0.62	0.54	0.58	0.35	0.87	0.84	0.61	0.52	0.56	0.32
551	0.88	0.86	0.7	0.52	0.58	0.35	0.87	0.86	0.64	0.48	0.59	0.28	0.88	0.83	0.69	0.52	0.58	0.37	0.87	0.86	0.59	0.48	0.57	0.25	0.88	0.84	0.66	0.54	0.59	0.36	0.87	0.86	0.57	0.52	0.58	0.29	0.88	0.88	0.62	0.54	0.59	0.32	0.87	0.85	0.59	0.52	0.57	0.3
552	0.88	0.84	0.68	0.52	0.59	0.35	0.87	0.86	0.67	0.48	0.59	0.29	0.88	0.88	0.65	0.52	0.59	0.34	0.87	0.86	0.57	0.48	0.57	0.24	0.88	0.9	0.58	0.54	0.61	0.3	0.87	0.86	0.58	0.52	0.58	0.3	0.88	0.88	0.61	0.54	0.6	0.31	0.87	0.83	0.65	0.52	0.55	0.35
553	0.88	0.87	0.73	0.52	0.62	0.39	0.87	0.85	0.68	0.48	0.58	0.3	0.88	0.83	0.7	0.52	0.59	0.36	0.87	0.85	0.56	0.48	0.56	0.25	0.88	0.82	0.6	0.54	0.58	0.31	0.87	0.86	0.62	0.52	0.58	0.32	0.88	0.87	0.59	0.54	0.58	0.3	0.87	0.83	0.64	0.52	0.57	0.34
554	0.88	0.91	0.57	0.52	0.6	0.26	0.87	0.82	0.67	0.48	0.55	0.31	0.88	0.81	0.67	0.52	0.57	0.34	0.87	0.87	0.54	0.48	0.56	0.24	0.88	0.86	0.67	0.54	0.59	0.37	0.87	0.86	0.58	0.52	0.58	0.3	0.88	0.87	0.61	0.54	0.59	0.33	0.87	0.82	0.66	0.52	0.56	0.36
555	0.88	0.86	0.66	0.52	0.59	0.34	0.87	0.85	0.68	0.48	0.58	0.3	0.88	0.81	0.66	0.52	0.57	0.34	0.87	0.87	0.64	0.48	0.58	0.27	0.88	0.86	0.69	0.54	0.6	0.36	0.87	0.85	0.58	0.52	0.58	0.29	0.88	0.85	0.62	0.54	0.59	0.34	0.87	0.82	0.65	0.52	0.55	0.35
556	0.88	0.81	0.7	0.52	0.58	0.36	0.87	0.79	0.7	0.48	0.56	0.32	0.88	0.88	0.68	0.52	0.61	0.35	0.87	0.85	0.56	0.48	0.57	0.24	0.88	0.9	0.6	0.54	0.61	0.3	0.87	0.86	0.58	0.52	0.58	0.29	0.88	0.87	0.57	0.54	0.59	0.3	0.87	0.84	0.6	0.52	0.57	0.3
557	0.88	0.81	0.73	0.52	0.59	0.39	0.87	0.84	0.68	0.48	0.58	0.31	0.88	0.89	0.6	0.52	0.58	0.28	0.87	0.86	0.59	0.48	0.57	0.25	0.88	0.87	0.63	0.54	0.59	0.32	0.87	0.83	0.59	0.52	0.57	0.31	0.88	0.87	0.62	0.54	0.59	0.32	0.87	0.83	0.62	0.52	0.56	0.33
558	0.88	0.84	0.69	0.52	0.59	0.36	0.87	0.85	0.61	0.48	0.57	0.26	0.88	0.81	0.66	0.52	0.58	0.33	0.87	0.86	0.6	0.48	0.57	0.25	0.88	0.9	0.6	0.54	0.61	0.3	0.87	0.83	0.61	0.52	0.57	0.31	0.88	0.85	0.67	0.54	0.57	0.37	0.87	0.86	0.57	0.52	0.58	0.29
559	0.88	0.83	0.66	0.52	0.58	0.33	0.87	0.85	0.65	0.48	0.59	0.28	0.88	0.84	0.68	0.52	0.57	0.36	0.87	0.86	0.57	0.48	0.56	0.24	0.88	0.89	0.6	0.54	0.6	0.31	0.87	0.84	0.64	0.52	0.57	0.34	0.88	0.88	0.63	0.54	0.59	0.33	0.87	0.82	0.66	0.52	0.56	0.35
560	0.88	0.83	0.69	0.52	0.59	0.36	0.87	0.84	0.69	0.48	0.58	0.32	0.88	0.88	0.62	0.52	0.58	0.29	0.87	0.85	0.6	0.48	0.57	0.25	0.88	0.89	0.61	0.54	0.6	0.31	0.87	0.85	0.58	0.52	0.58	0.29	0.88	0.87	0.61	0.54	0.59	0.33	0.87	0.82	0.62	0.52	0.55	0.33
561	0.88	0.88	0.69	0.52	0.58	0.35	0.87	0.78	0.7	0.48	0.56	0.32	0.88	0.87	0.57	0.52	0.58	0.27	0.87	0.87	0.63	0.48	0.58	0.27	0.88	0.9	0.58	0.54	0.61	0.29	0.87	0.83	0.6	0.52	0.57	0.3	0.88	0.88	0.62	0.54	0.59	0.32	0.87	0.83	0.65	0.52	0.55	0.35
562	0.88	0.88	0.63	0.52	0.59	0.3	0.87	0.85	0.6	0.48	0.57	0.25	0.88	0.9	0.59	0.52	0.59	0.27	0.87	0.85	0.58	0.48	0.56	0.24	0.88	0.87	0.6	0.54	0.6	0.32	0.87	0.86	0.58	0.52	0.58	0.29	0.88	0.85	0.62	0.54	0.58	0.34	0.87	0.82	0.66	0.52	0.56	0.35
563	0.88	0.89	0.63	0.52	0.58	0.31	0.87	0.85	0.65	0.48	0.57	0.29	0.88	0.89	0.67	0.52	0.59	0.33	0.87	0.81	0.66	0.48	0.57	0.3	0.88	0.85	0.64	0.54	0.58	0.33	0.87	0.84	0.59	0.52	0.57	0.3	0.88	0.88	0.58	0.54	0.59	0.32	0.87	0.82	0.66	0.52	0.56	0.35
564	0.88	0.89	0.6	0.52	0.58	0.29	0.87	0.86	0.6	0.48	0.57	0.25	0.88	0.83	0.69	0.52	0.59	0.36	0.87	0.84	0.6	0.48	0.57	0.26	0.88	0.9	0.59	0.54	0.6	0.3	0.87	0.84	0.59	0.52	0.58	0.3	0.88	0.87	0.67	0.54	0.59	0.36	0.87	0.84	0.64	0.52	0.57	0.33
565	0.88	0.88	0.6	0.52	0.58	0.29	0.87	0.85	0.65	0.48	0.57	0.29	0.88	0.89	0.67	0.52	0.59	0.33	0.87	0.85	0.56	0.48	0.56	0.24	0.88	0.88	0.62	0.54	0.6	0.32	0.87	0.85	0.57	0.52	0.58	0.3	0.88	0.88	0.62	0.54	0.59	0.32	0.87	0.81	0.66	0.52	0.55	0.36
566	0.88	0.85	0.68	0.52	0.6	0.35	0.87	0.82	0.69	0.48	0.57	0.32	0.88	0.88	0.57	0.52	0.58	0.27	0.87	0.85	0.64	0.48	0.58	0.28	0.88	0.87	0.61	0.54	0.59	0.32	0.87	0.84	0.66	0.52	0.58	0.34	0.88	0.88	0.62	0.54	0.6	0.32	0.87	0.83	0.62	0.52	0.55	0.33
567	0.88	0.83	0.68	0.52	0.58	0.35	0.87	0.84	0.62	0.48	0.56	0.26	0.88	0.85	0.69	0.52	0.59	0.36	0.87	0.88	0.62	0.48	0.59	0.26	0.88	0.88	0.61	0.54	0.6	0.31	0.87	0.86	0.58	0.52	0.58	0.29	0.88	0.86	0.57	0.54	0.59	0.3	0.87	0.82	0.66	0.52	0.55	0.36
568	0.88	0.88	0.58	0.52	0.59	0.28	0.87	0.86	0.59	0.48	0.58	0.24	0.88	0.89	0.6	0.52	0.58	0.29	0.87	0.85	0.56	0.48	0.57	0.24	0.88	0.89	0.61	0.54	0.6	0.31	0.87	0.86	0.61	0.52	0.58	0.31	0.88	0.88	0.63	0.54	0.59	0.32	0.87	0.82	0.62	0.52	0.55	0.33
569	0.88	0.88	0.59	0.52	0.59	0.28	0.87	0.83	0.68	0.48	0.58	0.3	0.88	0.89	0.6	0.52	0.58	0.29	0.87	0.8	0.64	0.48	0.55	0.28	0.88	0.9	0.59	0.54	0.61	0.29	0.87	0.85	0.59	0.52	0.57	0.31	0.88	0.89	0.6	0.54	0.59	0.31	0.87	0.82	0.66	0.52	0.56	0.35
570	0.88	0.79	0.71	0.52	0.57	0.37	0.87	0.84	0.6	0.48	0.57	0.26	0.88	0.89	0.6	0.52	0.58	0.29	0.87	0.85	0.57	0.48	0.56	0.24	0.88	0.89	0.61	0.54	0.6	0.31	0.87	0.83	0.61	0.52	0.56	0.32	0.88	0.88	0.63	0.54	0.58	0.34	0.87	0.82	0.62	0.52	0.55	0.34
571	0.88	0.84	0.69	0.52	0.59	0.36	0.87	0.84	0.65	0.48	0.57	0.28	0.88	0.89	0.6	0.52	0.58	0.29	0.87	0.86	0.56	0.48	0.57	0.24	0.88	0.87	0.63	0.54	0.61	0.32	0.87	0.83	0.65	0.52	0.57	0.34	0.88	0.87	0.61	0.54	0.59	0.33	0.87	0.84	0.59	0.52	0.57	0.3
572	0.88	0.83	0.68	0.52	0.58	0.35	0.87	0.84	0.66	0.48	0.58	0.29	0.88	0.89	0.59	0.52	0.58	0.26	0.87	0.85	0.6	0.48	0.57	0.26	0.88	0.87	0.67	0.54	0.6	0.35	0.87	0.86	0.58	0.52	0.58	0.29	0.88	0.85	0.63	0.54	0.58	0.35	0.87	0.82	0.65	0.52	0.55	0.35
573	0.88	0.89	0.6	0.52	0.58	0.29	0.87	0.86	0.67	0.48	0.59	0.29	0.88	0.82	0.69	0.52	0.58	0.36	0.87	0.85	0.57	0.48	0.56	0.24	0.88	0.81	0.67	0.54	0.59	0.37	0.87	0.86	0.57	0.52	0.58	0.29	0.88	0.86	0.57	0.54	0.59	0.29	0.87	0.85	0.6	0.52	0.57	0.31
574	0.88	0.86	0.68	0.52	0.58	0.35	0.87	0.86	0.57	0.48	0.57	0.24	0.88	0.83	0.7	0.52	0.59	0.37	0.87	0.87	0.58	0.48	0.57	0.24	0.88	0.85	0.68	0.54	0.59	0.37	0.87	0.85	0.59	0.52	0.58	0.3	0.88	0.86	0.62	0.54	0.58	0.34	0.87	0.83	0.61	0.52	0.56	0.32
575	0.88	0.88	0.66	0.52	0.59	0.33	0.87	0.85	0.67	0.48	0.58	0.3	0.88	0.86	0.59	0.52	0.58	0.29	0.87	0.85	0.6	0.48	0.57	0.25	0.88	0.86	0.58	0.54	0.58	0.31	0.87	0.87	0.61	0.52	0.59	0.3	0.88	0.88	0.62	0.54	0.59	0.33	0.87	0.81	0.68	0.52	0.57	0.36
576	0.88	0.88	0.68	0.52	0.58	0.35	--	--	--	--	--	--	0.88	0.85	0.69	0.52	0.59	0.36	0.87	0.85	0.57	0.48	0.56	0.25	0.88	0.88	0.58	0.54	0.6	0.31	0.87	0.84	0.59	0.52	0.56	0.31	0.88	0.88	0.62	0.54	0.59	0.32	0.87	0.83	0.62	0.52	0.55	0.34
577	0.88	0.86	0.66	0.52	0.59	0.35	0.87	0.84	0.61	0.48	0.57	0.26	0.88	0.89	0.61	0.52	0.58	0.29	0.87	0.84	0.57	0.48	0.56	0.25	0.88	0.84	0.72	0.54	0.59	0.39	0.87	0.84	0.59	0.52	0.58	0.3	0.88	0.86	0.63	0.54	0.59	0.33	0.87	0.82	0.65	0.52	0.55	0.35
578	0.88	0.82	0.73	0.52	0.59	0.39	0.87	0.85	0.57	0.48	0.57	0.24	0.88	0.84	0.69	0.52	0.59	0.36	0.87	0.85	0.57	0.48	0.56	0.24	0.88	0.87	0.68	0.54	0.6	0.36	0.87	0.84	0.59	0.52	0.57	0.3	0.88	0.85	0.64	0.54	0.58	0.34	0.87	0.83	0.68	0.52	0.56	0.36
579	0.88	0.76	0.76	0.52	0.56	0.41	0.87	0.85	0.64	0.48	0.57	0.28	0.88	0.89	0.67	0.52	0.59	0.33	0.87	0.88	0.64	0.48	0.6	0.27	0.88	0.9	0.59	0.54	0.6	0.3	0.87	0.84	0.63	0.52	0.58	0.32	0.88	0.87	0.62	0.54	0.6	0.32	0.87	0.82	0.66	0.52	0.55	0.35
580	0.88	0.86	0.63	0.52	0.57	0.3	0.87	0.84	0.68	0.48	0.58	0.31	0.88	0.84	0.69	0.52	0.59	0.36	0.87	0.84	0.6	0.48	0.56	0.26	0.88	0.86	0.65	0.54	0.59	0.35	0.87	0.85	0.59	0.52	0.58	0.3	0.88	0.88	0.66	0.54	0.6	0.36	0.87	0.82	0.62	0.52	0.56	0.33
581	0.88	0.87	0.7	0.52	0.62	0.37	0.87	0.85	0.61	0.48	0.57	0.26	0.88	0.88	0.66	0.52	0.59	0.34	0.87	0.85	0.56	0.48	0.56	0.24	0.88	0.86	0.68	0.54	0.59	0.38	0.87	0.83	0.62	0.52	0.57	0.32	0.88	0.87	0.63	0.54	0.59	0.32	0.87	0.82	0.62	0.52	0.55	0.34
582	0.88	0.83	0.69	0.52	0.59	0.36	0.87	0.82	0.67	0.48	0.57	0.29	0.88	0.83	0.69	0.52	0.58	0.36	0.87	0.85	0.56	0.48	0.55	0.24	0.88	0.88	0.62	0.54	0.61	0.33	0.87	0.84	0.6	0.52	0.57	0.32	0.88	0.86	0.58	0.54	0.58	0.3	0.87	0.82	0.63	0.52	0.55	0.34
583	0.88	0.79	0.71	0.52	0.57	0.38	0.87	0.85	0.6	0.48	0.57	0.25	0.88	0.89	0.56	0.52	0.59	0.26	0.87	0.85	0.56	0.48	0.56	0.24	0.88	0.88	0.62	0.54	0.59	0.33	0.87	0.85	0.58	0.52	0.58	0.29	0.88	0.87	0.63	0.54	0.58	0.34	0.87	0.82	0.65	0.52	0.55	0.35
584	0.88	0.83	0.68	0.52	0.59	0.35	0.87	0.86	0.67	0.48	0.59	0.29	0.88	0.88	0.61	0.52	0.58	0.28	0.87	0.85	0.56	0.48	0.56	0.24	0.88	0.89	0.6	0.54	0.6	0.3	0.87	0.84	0.59	0.52	0.57	0.3	0.88	0.86	0.63	0.54	0.58	0.34	0.87	0.83	0.65	0.52	0.55	0.35
585	0.88	0.79	0.68	0.52	0.57	0.35	--	--	--	--	--	--	0.88	0.89	0.63	0.52	0.58	0.31	0.87	0.86	0.58	0.48	0.58	0.25	0.88	0.89	0.6	0.54	0.59	0.31	0.87	0.83	0.6	0.52	0.56	0.31	0.88	0.86	0.62	0.54	0.58	0.34	0.87	0.82	0.66	0.52	0.56	0.35
586	0.88	0.82	0.74	0.52	0.58	0.4	0.87	0.82	0.68	0.48	0.57	0.31	0.88	0.87	0.57	0.52	0.58	0.27	0.87	0.86	0.6	0.48	0.57	0.25	0.88	0.89	0.61	0.54	0.6	0.31	0.87	0.85	0.58	0.52	0.58	0.3	0.88	0.86	0.62	0.54	0.59	0.34	0.87	0.82	0.66	0.52	0.56	0.35
587	0.88	0.88	0.63	0.52	0.58	0.31	0.87	0.86	0.6	0.48	0.57	0.26	0.88	0.88	0.68	0.52	0.58	0.35	0.87	0.86	0.6	0.48	0.57	0.25	0.88	0.87	0.6	0.54	0.6	0.32	0.87	0.84	0.6	0.52	0.58	0.3	0.88	0.88	0.63	0.54	0.61	0.34	0.87	0.81	0.66	0.52	0.55	0.35
588	0.88	0.88	0.66	0.52	0.59	0.33	0.87	0.85	0.67	0.48	0.59	0.3	0.88	0.86	0.66	0.52	0.59	0.35	0.87	0.86	0.54	0.48	0.56	0.23	0.88	0.87	0.61	0.54	0.59	0.33	0.87	0.86	0.58	0.52	0.58	0.29	0.88	0.87	0.63	0.54	0.59	0.33	0.87	0.82	0.66	0.52	0.56	0.36
589	0.88	0.86	0.68	0.52	0.58	0.35	0.87	0.79	0.7	0.48	0.55	0.33	0.88	0.89	0.63	0.52	0.58	0.31	0.87	0.84	0.57	0.48	0.56	0.25	0.88	0.89	0.6	0.54	0.6	0.3	0.87	0.84	0.64	0.52	0.57	0.34	0.88	0.89	0.62	0.54	0.6	0.32	0.87	0.82	0.62	0.52	0.55	0.34
590	--	--	--	--	--	--	0.87	0.73	0.71	0.48	0.54	0.34	0.88	0.84	0.69	0.52	0.6	0.36	0.87	0.86	0.56	0.48	0.57	0.23	0.88	0.89	0.6	0.54	0.61	0.3	0.87	0.86	0.64	0.52	0.58	0.32	0.88	0.87	0.63	0.54	0.58	0.34	0.87	0.82	0.65	0.52	0.56	0.35
591	0.88	0.89	0.65	0.52	0.6	0.35	0.87	0.84	0.61	0.48	0.57	0.26	0.88	0.81	0.69	0.52	0.58	0.36	0.87	0.84	0.57	0.48	0.56	0.25	0.88	0.89	0.61	0.54	0.6	0.31	0.87	0.86	0.58	0.52	0.58	0.29	0.88	0.86	0.56	0.54	0.59	0.29	0.87	0.84	0.64	0.52	0.57	0.33
592	0.88	0.82	0.67	0.52	0.57	0.34	0.87	0.84	0.61	0.48	0.57	0.26	0.88	0.88	0.61	0.52	0.58	0.28	0.87	0.86	0.6	0.48	0.56	0.26	0.88	0.85	0.68	0.54	0.59	0.37	--	--	--	--	--	--	0.88	0.86	0.63	0.54	0.59	0.33	0.87	0.85	0.59	0.52	0.57	0.3
593	0.88	0.85	0.7	0.52	0.58	0.35	0.87	0.85	0.61	0.48	0.56	0.26	0.88	0.83	0.69	0.52	0.58	0.36	0.87	0.85	0.61	0.48	0.57	0.26	0.88	0.85	0.68	0.54	0.59	0.37	0.87	0.82	0.65	0.52	0.57	0.34	0.88	0.84	0.63	0.54	0.58	0.35	0.87	0.83	0.65	0.52	0.56	0.35
594	0.88	0.86	0.7	0.52	0.59	0.36	0.87	0.83	0.63	0.48	0.56	0.27	0.88	0.88	0.64	0.52	0.58	0.31	0.87	0.84	0.58	0.48	0.56	0.25	0.88	0.88	0.61	0.54	0.59	0.32	0.87	0.84	0.64	0.52	0.57	0.33	0.88	0.79	0.71	0.54	0.57	0.39	0.87	0.82	0.65	0.52	0.56	0.35
595	0.88	0.89	0.61	0.52	0.58	0.28	0.87	0.8	0.7	0.48	0.56	0.32	0.88	0.79	0.71	0.52	0.56	0.37	0.87	0.85	0.57	0.48	0.56	0.24	0.88	0.9	0.6	0.54	0.61	0.3	0.87	0.81	0.66	0.52	0.57	0.34	0.88	0.87	0.63	0.54	0.59	0.33	0.87	0.82	0.62	0.52	0.55	0.34
596	0.88	0.87	0.64	0.52	0.58	0.31	0.87	0.85	0.6	0.48	0.57	0.26	0.88	0.86	0.63	0.52	0.59	0.31	0.87	0.84	0.57	0.48	0.56	0.25	0.88	0.85	0.64	0.54	0.58	0.34	0.87	0.83	0.6	0.52	0.57	0.31	0.88	0.88	0.64	0.54	0.6	0.35	0.87	0.84	0.61	0.52	0.56	0.32
597	0.88	0.88	0.62	0.52	0.59	0.31	0.87	0.85	0.65	0.48	0.59	0.28	0.88	0.85	0.68	0.52	0.6	0.35	0.87	0.85	0.61	0.48	0.57	0.26	0.88	0.79	0.71	0.54	0.58	0.39	0.87	0.86	0.64	0.52	0.58	0.33	0.88	0.86	0.63	0.54	0.58	0.34	0.87	0.84	0.6	0.52	0.57	0.31
598	0.88	0.86	0.67	0.52	0.59	0.34	0.87	0.86	0.6	0.48	0.57	0.26	0.88	0.89	0.63	0.52	0.58	0.31	0.87	0.86	0.6	0.48	0.57	0.25	0.88	0.88	0.6	0.54	0.6	0.3	0.87	0.86	0.58	0.52	0.58	0.29	0.88	0.87	0.62	0.54	0.58	0.33	0.87	0.82	0.65	0.52	0.56	0.35
599	0.88	0.8	0.72	0.52	0.57	0.38	0.87	0.85	0.6	0.48	0.57	0.26	0.88	0.87	0.57	0.52	0.58	0.27	0.87	0.88	0.56	0.48	0.58	0.23	0.88	0.89	0.61	0.54	0.6	0.31	0.87	0.86	0.62	0.52	0.58	0.32	0.88	0.86	0.68	0.54	0.58	0.37	0.87	0.82	0.62	0.52	0.55	0.34
600	0.88	0.85	0.68	0.52	0.59	0.35	0.87	0.85	0.68	0.48	0.59	0.31	0.88	0.89	0.66	0.52	0.6	0.33	0.87	0.84	0.6	0.48	0.56	0.26	0.88	0.9	0.59	0.54	0.6	0.3	0.87	0.84	0.66	0.52	0.58	0.34	0.88	0.85	0.63	0.54	0.58	0.33	0.87	0.82	0.65	0.52	0.56	0.35
601	0.88	0.83	0.68	0.52	0.58	0.35	0.87	0.85	0.61	0.48	0.57	0.25	0.88	0.88	0.57	0.52	0.58	0.27	0.87	0.83	0.58	0.48	0.56	0.24	0.88	0.84	0.65	0.54	0.59	0.33	0.87	0.83	0.6	0.52	0.57	0.31	0.88	0.87	0.63	0.54	0.58	0.34	0.87	0.81	0.66	0.52	0.55	0.36
602	0.88	0.87	0.62	0.52	0.57	0.29	0.87	0.86	0.57	0.48	0.56	0.24	0.88	0.86	0.67	0.52	0.58	0.36	0.87	0.84	0.61	0.48	0.55	0.27	0.88	0.9	0.59	0.54	0.61	0.29	0.87	0.84	0.59	0.52	0.57	0.3	0.88	0.86	0.64	0.54	0.58	0.34	0.87	0.83	0.66	0.52	0.56	0.35
603	0.88	0.84	0.69	0.52	0.59	0.36	0.87	0.84	0.61	0.48	0.57	0.26	0.88	0.88	0.64	0.52	0.57	0.31	0.87	0.85	0.57	0.48	0.56	0.24	0.88	0.9	0.57	0.54	0.61	0.29	0.87	0.84	0.59	0.52	0.57	0.3	0.88	0.86	0.63	0.54	0.58	0.33	0.87	0.82	0.65	0.52	0.55	0.35
604	0.88	0.87	0.59	0.52	0.59	0.3	0.87	0.85	0.68	0.48	0.58	0.3	0.88	0.83	0.69	0.52	0.59	0.36	0.87	0.85	0.57	0.48	0.56	0.25	0.88	0.89	0.63	0.54	0.62	0.32	0.87	0.86	0.57	0.52	0.58	0.29	0.88	0.88	0.64	0.54	0.6	0.35	0.87	0.82	0.62	0.52	0.55	0.34
605	0.88	0.86	0.67	0.52	0.6	0.35	0.87	0.86	0.6	0.48	0.57	0.25	0.88	0.84	0.68	0.52	0.6	0.34	0.87	0.86	0.55	0.48	0.57	0.24	0.88	0.86	0.64	0.54	0.59	0.33	0.87	0.82	0.65	0.52	0.56	0.35	0.88	0.88	0.62	0.54	0.59	0.32	0.87	0.83	0.65	0.52	0.56	0.35
606	--	--	--	--	--	--	0.87	0.85	0.56	0.48	0.57	0.23	0.88	0.9	0.57	0.52	0.6	0.26	0.87	0.86	0.59	0.48	0.57	0.25	0.88	0.82	0.64	0.54	0.57	0.36	0.87	0.86	0.58	0.52	0.59	0.29	0.88	0.87	0.64	0.54	0.59	0.35	0.87	0.83	0.65	0.52	0.56	0.35
607	0.88	0.89	0.66	0.52	0.59	0.33	0.87	0.85	0.64	0.48	0.59	0.28	0.88	0.85	0.67	0.52	0.58	0.35	0.87	0.84	0.58	0.48	0.56	0.25	0.88	0.88	0.61	0.54	0.6	0.31	0.87	0.83	0.6	0.52	0.58	0.3	0.88	0.89	0.61	0.54	0.59	0.31	0.87	0.84	0.61	0.52	0.56	0.32
608	0.88	0.88	0.61	0.52	0.57	0.29	0.87	0.85	0.67	0.48	0.58	0.29	0.88	0.88	0.66	0.52	0.59	0.33	0.87	0.84	0.58	0.48	0.56	0.25	0.88	0.85	0.7	0.54	0.6	0.37	0.87	0.85	0.59	0.52	0.57	0.3	0.88	0.88	0.62	0.54	0.59	0.32	0.87	0.82	0.66	0.52	0.55	0.35
609	0.88	0.85	0.61	0.52	0.59	0.3	0.87	0.84	0.61	0.48	0.57	0.26	0.88	0.89	0.6	0.52	0.58	0.29	0.87	0.86	0.6	0.48	0.57	0.25	0.88	0.88	0.57	0.54	0.61	0.3	--	--	--	--	--	--	0.88	0.86	0.62	0.54	0.59	0.34	0.87	0.82	0.65	0.52	0.56	0.35
610	0.88	0.88	0.63	0.52	0.58	0.31	0.87	0.85	0.6	0.48	0.57	0.25	0.88	0.89	0.63	0.52	0.58	0.31	0.87	0.86	0.61	0.48	0.57	0.25	0.88	0.87	0.59	0.54	0.6	0.32	0.87	0.83	0.61	0.52	0.56	0.32	0.88	0.89	0.61	0.54	0.6	0.31	0.87	0.83	0.62	0.52	0.55	0.34
611	0.88	0.88	0.6	0.52	0.58	0.29	0.87	0.86	0.57	0.48	0.56	0.23	0.88	0.88	0.65	0.52	0.59	0.34	0.87	0.85	0.58	0.48	0.57	0.25	0.88	0.9	0.59	0.54	0.61	0.29	0.87	0.86	0.58	0.52	0.58	0.29	0.88	0.83	0.67	0.54	0.59	0.37	0.87	0.82	0.63	0.52	0.55	0.34
612	0.88	0.84	0.65	0.52	0.58	0.33	0.87	0.8	0.68	0.48	0.55	0.31	0.88	0.89	0.6	0.52	0.58	0.29	0.87	0.87	0.58	0.48	0.57	0.24	0.88	0.9	0.59	0.54	0.61	0.3	0.87	0.86	0.61	0.52	0.58	0.31	0.88	0.88	0.55	0.54	0.6	0.28	0.87	0.82	0.65	0.52	0.57	0.34
613	0.88	0.85	0.68	0.52	0.59	0.35	0.87	0.81	0.67	0.48	0.56	0.3	0.88	0.89	0.67	0.52	0.59	0.33	0.87	0.85	0.61	0.48	0.57	0.26	0.88	0.9	0.58	0.54	0.61	0.29	0.87	0.84	0.64	0.52	0.57	0.34	0.88	0.86	0.57	0.54	0.59	0.29	0.87	0.82	0.62	0.52	0.55	0.33
614	0.88	0.88	0.68	0.52	0.59	0.33	0.87	0.84	0.59	0.48	0.56	0.25	0.88	0.88	0.6	0.52	0.58	0.29	0.87	0.87	0.54	0.48	0.56	0.24	0.88	0.83	0.63	0.54	0.6	0.33	0.87	0.85	0.63	0.52	0.58	0.33	0.88	0.88	0.67	0.54	0.59	0.36	0.87	0.85	0.59	0.52	0.57	0.31
615	0.88	0.8	0.71	0.52	0.57	0.37	0.87	0.82	0.7	0.48	0.57	0.32	0.88	0.87	0.65	0.52	0.58	0.31	0.87	0.84	0.57	0.48	0.56	0.25	0.88	0.75	0.74	0.54	0.57	0.4	0.87	0.84	0.64	0.52	0.57	0.34	0.88	0.87	0.64	0.54	0.58	0.34	0.87	0.83	0.6	0.52	0.57	0.31
616	0.88	0.8	0.74	0.52	0.58	0.4	0.87	0.86	0.6	0.48	0.58	0.25	0.88	0.83	0.69	0.52	0.58	0.36	0.87	0.86	0.59	0.48	0.57	0.25	0.88	0.86	0.62	0.54	0.59	0.32	0.87	0.86	0.62	0.52	0.58	0.32	0.88	0.86	0.62	0.54	0.58	0.35	0.87	0.83	0.66	0.52	0.55	0.35
617	0.88	0.89	0.61	0.52	0.58	0.28	0.87	0.85	0.67	0.48	0.58	0.3	0.88	0.9	0.66	0.52	0.59	0.33	0.87	0.87	0.64	0.48	0.58	0.27	0.88	0.89	0.59	0.54	0.6	0.31	0.87	0.86	0.58	0.52	0.59	0.29	0.88	0.87	0.62	0.54	0.59	0.32	0.87	0.83	0.62	0.52	0.55	0.33
618	0.88	0.82	0.69	0.52	0.58	0.35	0.87	0.85	0.67	0.48	0.59	0.3	0.88	0.83	0.69	0.52	0.59	0.36	0.87	0.85	0.57	0.48	0.56	0.25	0.88	0.87	0.56	0.54	0.6	0.29	0.87	0.84	0.59	0.52	0.57	0.3	0.88	0.86	0.66	0.54	0.59	0.36	0.87	0.82	0.62	0.52	0.55	0.34
619	0.88	0.84	0.69	0.52	0.59	0.35	--	--	--	--	--	--	0.88	0.9	0.62	0.52	0.59	0.29	0.87	0.87	0.58	0.48	0.58	0.24	0.88	0.89	0.6	0.54	0.6	0.3	0.87	0.84	0.6	0.52	0.57	0.3	0.88	0.87	0.7	0.54	0.58	0.38	0.87	0.82	0.65	0.52	0.55	0.35
620	0.88	0.87	0.6	0.52	0.58	0.29	0.87	0.85	0.57	0.48	0.57	0.24	0.88	0.88	0.64	0.52	0.58	0.31	0.87	0.86	0.6	0.48	0.57	0.25	0.88	0.9	0.6	0.54	0.6	0.3	0.87	0.86	0.58	0.52	0.58	0.29	0.88	0.87	0.71	0.54	0.59	0.38	0.87	0.81	0.65	0.52	0.55	0.35
621	0.88	0.82	0.7	0.52	0.58	0.36	0.87	0.84	0.57	0.48	0.56	0.24	0.88	0.82	0.64	0.52	0.58	0.32	0.87	0.84	0.58	0.48	0.56	0.25	0.88	0.87	0.63	0.54	0.58	0.33	0.87	0.86	0.58	0.52	0.58	0.29	0.88	0.88	0.66	0.54	0.59	0.36	0.87	0.82	0.65	0.52	0.56	0.35
622	0.88	0.86	0.63	0.52	0.58	0.32	0.87	0.78	0.69	0.48	0.56	0.32	0.88	0.85	0.65	0.52	0.57	0.34	0.87	0.85	0.57	0.48	0.56	0.25	0.88	0.88	0.61	0.54	0.59	0.32	0.87	0.86	0.57	0.52	0.58	0.29	0.88	0.87	0.62	0.54	0.59	0.33	0.87	0.82	0.66	0.52	0.56	0.35
623	0.88	0.88	0.6	0.52	0.58	0.29	0.87	0.84	0.68	0.48	0.58	0.3	0.88	0.87	0.62	0.52	0.57	0.29	0.87	0.87	0.59	0.48	0.57	0.25	0.88	0.84	0.64	0.54	0.6	0.32	0.87	0.84	0.59	0.52	0.57	0.3	0.88	0.85	0.66	0.54	0.58	0.37	0.87	0.82	0.65	0.52	0.56	0.35
624	0.88	0.88	0.6	0.52	0.58	0.29	0.87	0.82	0.7	0.48	0.56	0.32	0.88	0.88	0.65	0.52	0.59	0.34	0.87	0.86	0.57	0.48	0.56	0.24	0.88	0.86	0.64	0.54	0.6	0.34	0.87	0.86	0.58	0.52	0.58	0.29	0.88	0.85	0.58	0.54	0.59	0.3	0.87	0.82	0.65	0.52	0.55	0.35
625	0.88	0.8	0.74	0.52	0.58	0.39	0.87	0.84	0.62	0.48	0.57	0.26	0.88	0.88	0.61	0.52	0.58	0.28	0.87	0.86	0.65	0.48	0.58	0.28	0.88	0.87	0.66	0.54	0.61	0.34	0.87	0.85	0.58	0.52	0.58	0.29	0.88	0.88	0.62	0.54	0.59	0.33	0.87	0.82	0.66	0.52	0.55	0.35
626	0.88	0.88	0.67	0.52	0.58	0.33	0.87	0.85	0.67	0.48	0.59	0.3	0.88	0.85	0.66	0.52	0.59	0.35	0.87	0.86	0.59	0.48	0.57	0.25	0.88	0.88	0.58	0.54	0.6	0.31	0.87	0.83	0.62	0.52	0.56	0.33	0.88	0.87	0.62	0.54	0.59	0.32	0.87	0.83	0.66	0.52	0.55	0.35
627	--	--	--	--	--	--	0.87	0.85	0.61	0.48	0.57	0.26	0.88	0.89	0.6	0.52	0.58	0.28	0.87	0.87	0.57	0.48	0.57	0.25	0.88	0.89	0.59	0.54	0.6	0.3	0.87	0.84	0.61	0.52	0.57	0.32	0.88	0.85	0.63	0.54	0.58	0.35	0.87	0.83	0.62	0.52	0.55	0.34
628	0.88	0.87	0.68	0.52	0.59	0.34	0.87	0.85	0.61	0.48	0.56	0.26	0.88	0.84	0.68	0.52	0.59	0.35	0.87	0.85	0.57	0.48	0.56	0.24	0.88	0.88	0.62	0.54	0.59	0.32	0.87	0.85	0.59	0.52	0.57	0.31	0.88	0.88	0.66	0.54	0.6	0.36	0.87	0.85	0.6	0.52	0.57	0.31
629	0.88	0.81	0.7	0.52	0.58	0.37	0.87	0.86	0.6	0.48	0.57	0.25	0.88	0.87	0.65	0.52	0.59	0.34	0.87	0.85	0.55	0.48	0.56	0.24	0.88	0.9	0.61	0.54	0.59	0.28	0.87	0.85	0.59	0.52	0.57	0.3	0.88	0.85	0.65	0.54	0.58	0.35	0.87	0.82	0.62	0.52	0.56	0.33
630	0.88	0.81	0.73	0.52	0.56	0.37	0.87	0.85	0.61	0.48	0.57	0.26	0.88	0.89	0.6	0.52	0.6	0.26	0.87	0.86	0.6	0.48	0.58	0.25	0.88	0.9	0.58	0.54	0.61	0.29	0.87	0.85	0.58	0.52	0.58	0.3	0.88	0.88	0.6	0.54	0.59	0.33	0.87	0.82	0.65	0.52	0.56	0.35
631	0.88	0.89	0.62	0.52	0.59	0.29	0.87	0.82	0.63	0.48	0.56	0.28	0.88	0.88	0.63	0.52	0.58	0.31	0.87	0.86	0.56	0.48	0.56	0.24	0.88	0.89	0.59	0.54	0.6	0.3	0.87	0.85	0.59	0.52	0.58	0.3	0.88	0.87	0.62	0.54	0.59	0.33	0.87	0.84	0.6	0.52	0.57	0.31
632	0.88	0.83	0.69	0.52	0.59	0.36	0.87	0.86	0.6	0.48	0.57	0.25	--	--	--	--	--	--	0.87	0.84	0.58	0.48	0.56	0.25	0.88	0.9	0.6	0.54	0.61	0.3	0.87	0.84	0.64	0.52	0.58	0.32	0.88	0.87	0.63	0.54	0.59	0.35	0.87	0.82	0.66	0.52	0.55	0.35
633	0.88	0.89	0.66	0.52	0.59	0.33	0.87	0.85	0.6	0.48	0.57	0.26	--	--	--	--	--	--	0.87	0.86	0.56	0.48	0.57	0.24	0.88	0.87	0.67	0.54	0.6	0.36	0.87	0.86	0.58	0.52	0.58	0.29	0.88	0.87	0.63	0.54	0.58	0.33	0.87	0.82	0.62	0.52	0.55	0.34
634	0.88	0.83	0.69	0.52	0.59	0.36	0.87	0.85	0.6	0.48	0.57	0.25	0.88	0.88	0.6	0.52	0.58	0.28	0.87	0.85	0.57	0.48	0.56	0.24	0.88	0.88	0.62	0.54	0.59	0.33	0.87	0.85	0.62	0.52	0.58	0.32	0.88	0.87	0.63	0.54	0.58	0.34	0.87	0.82	0.62	0.52	0.56	0.33
635	0.88	0.8	0.68	0.52	0.57	0.34	0.87	0.8	0.67	0.48	0.57	0.31	0.88	0.8	0.64	0.52	0.57	0.32	0.87	0.82	0.62	0.48	0.56	0.27	0.88	0.89	0.6	0.54	0.6	0.31	0.87	0.82	0.6	0.52	0.57	0.31	0.88	0.87	0.63	0.54	0.59	0.33	0.87	0.83	0.65	0.52	0.57	0.34
636	0.88	0.84	0.7	0.52	0.6	0.36	0.87	0.86	0.59	0.48	0.57	0.25	0.88	0.89	0.64	0.52	0.6	0.33	0.87	0.87	0.56	0.48	0.56	0.23	0.88	0.89	0.61	0.54	0.6	0.31	0.87	0.85	0.59	0.52	0.57	0.31	0.88	0.87	0.61	0.54	0.59	0.34	0.87	0.83	0.65	0.52	0.56	0.35
637	0.88	0.89	0.6	0.52	0.58	0.29	0.87	0.8	0.7	0.48	0.56	0.33	0.88	0.88	0.7	0.52	0.63	0.37	0.87	0.85	0.57	0.48	0.56	0.24	0.88	0.89	0.59	0.54	0.6	0.3	0.87	0.85	0.58	0.52	0.58	0.29	0.88	0.88	0.62	0.54	0.59	0.32	0.87	0.82	0.66	0.52	0.55	0.36
638	0.88	0.85	0.73	0.52	0.61	0.39	0.87	0.86	0.59	0.48	0.58	0.25	0.88	0.89	0.59	0.52	0.59	0.29	0.87	0.85	0.57	0.48	0.56	0.24	0.88	0.89	0.6	0.54	0.6	0.31	0.87	0.86	0.57	0.52	0.58	0.29	0.88	0.79	0.62	0.54	0.57	0.32	0.87	0.81	0.66	0.52	0.55	0.36
639	0.88	0.88	0.6	0.52	0.58	0.29	0.87	0.8	0.68	0.48	0.56	0.31	0.88	0.85	0.67	0.52	0.58	0.35	0.87	0.85	0.53	0.48	0.55	0.21	0.88	0.87	0.66	0.54	0.6	0.35	0.87	0.86	0.62	0.52	0.58	0.32	0.88	0.86	0.62	0.54	0.58	0.35	0.87	0.81	0.66	0.52	0.55	0.36
640	0.88	0.84	0.69	0.52	0.58	0.36	0.87	0.86	0.65	0.48	0.59	0.29	0.88	0.89	0.66	0.52	0.59	0.34	0.87	0.86	0.6	0.48	0.57	0.25	0.88	0.83	0.69	0.54	0.58	0.38	0.87	0.83	0.64	0.52	0.57	0.33	0.88	0.86	0.61	0.54	0.58	0.34	0.87	0.82	0.65	0.52	0.56	0.35
641	0.88	0.85	0.69	0.52	0.6	0.36	0.87	0.84	0.61	0.48	0.57	0.26	0.88	0.89	0.63	0.52	0.58	0.31	0.87	0.86	0.56	0.48	0.57	0.24	0.88	0.87	0.63	0.54	0.6	0.34	0.87	0.85	0.58	0.52	0.58	0.29	0.88	0.86	0.62	0.54	0.59	0.34	0.87	0.82	0.62	0.52	0.56	0.33
642	0.88	0.84	0.69	0.52	0.59	0.36	0.87	0.86	0.6	0.48	0.58	0.25	0.88	0.79	0.7	0.52	0.56	0.37	0.87	0.87	0.54	0.48	0.57	0.24	0.88	0.87	0.62	0.54	0.59	0.32	0.87	0.83	0.61	0.52	0.57	0.32	0.88	0.87	0.63	0.54	0.58	0.33	0.87	0.84	0.64	0.52	0.57	0.33
643	0.88	0.86	0.62	0.52	0.57	0.3	0.87	0.88	0.58	0.48	0.58	0.24	0.88	0.87	0.62	0.52	0.59	0.32	0.87	0.85	0.56	0.48	0.56	0.24	0.88	0.86	0.61	0.54	0.59	0.32	0.87	0.86	0.58	0.52	0.58	0.29	0.88	0.87	0.63	0.54	0.58	0.34	0.87	0.83	0.67	0.52	0.57	0.35
644	0.88	0.8	0.71	0.52	0.58	0.37	0.87	0.85	0.61	0.48	0.57	0.26	0.88	0.87	0.63	0.52	0.58	0.32	0.87	0.85	0.59	0.48	0.57	0.26	0.88	0.87	0.59	0.54	0.61	0.31	0.87	0.81	0.66	0.52	0.57	0.34	0.88	0.87	0.67	0.54	0.59	0.37	0.87	0.84	0.59	0.52	0.58	0.3
645	0.88	0.89	0.6	0.52	0.58	0.29	0.87	0.85	0.6	0.48	0.57	0.26	0.88	0.89	0.67	0.52	0.59	0.33	0.87	0.85	0.57	0.48	0.56	0.24	0.88	0.89	0.6	0.54	0.6	0.3	0.87	0.86	0.58	0.52	0.58	0.29	0.88	0.88	0.62	0.54	0.59	0.32	0.87	0.83	0.65	0.52	0.56	0.35
646	0.88	0.88	0.6	0.52	0.58	0.28	0.87	0.86	0.67	0.48	0.58	0.3	0.88	0.88	0.68	0.52	0.61	0.35	0.87	0.85	0.63	0.48	0.57	0.28	0.88	0.89	0.59	0.54	0.6	0.31	0.87	0.86	0.58	0.52	0.58	0.29	0.88	0.86	0.64	0.54	0.58	0.35	0.87	0.82	0.65	0.52	0.55	0.35
647	0.88	0.82	0.66	0.52	0.57	0.34	0.87	0.86	0.67	0.48	0.59	0.3	0.88	0.88	0.66	0.52	0.59	0.33	0.87	0.85	0.57	0.48	0.56	0.25	0.88	0.89	0.57	0.54	0.61	0.3	0.87	0.86	0.61	0.52	0.6	0.3	0.88	0.88	0.62	0.54	0.59	0.32	0.87	0.84	0.65	0.52	0.57	0.34
648	0.88	0.83	0.68	0.52	0.6	0.34	0.87	0.86	0.67	0.48	0.59	0.29	0.88	0.89	0.63	0.52	0.58	0.31	0.87	0.85	0.57	0.48	0.56	0.25	0.88	0.9	0.58	0.54	0.61	0.29	0.87	0.84	0.6	0.52	0.58	0.3	0.88	0.88	0.63	0.54	0.59	0.32	0.87	0.82	0.66	0.52	0.55	0.35
649	0.88	0.9	0.66	0.52	0.59	0.32	0.87	0.84	0.69	0.48	0.58	0.32	0.88	0.8	0.71	0.52	0.57	0.37	0.87	0.85	0.6	0.48	0.56	0.26	0.88	0.89	0.61	0.54	0.6	0.31	0.87	0.86	0.61	0.52	0.59	0.31	0.88	0.86	0.62	0.54	0.59	0.34	0.87	0.83	0.65	0.52	0.56	0.35
650	0.88	0.88	0.66	0.52	0.59	0.33	0.87	0.85	0.67	0.48	0.59	0.3	0.88	0.87	0.57	0.52	0.58	0.27	0.87	0.83	0.58	0.48	0.56	0.24	0.88	0.87	0.59	0.54	0.6	0.31	0.87	0.86	0.59	0.52	0.58	0.3	0.88	0.87	0.64	0.54	0.6	0.35	0.87	0.83	0.61	0.52	0.56	0.32
651	0.88	0.89	0.67	0.52	0.59	0.33	0.87	0.84	0.61	0.48	0.57	0.26	0.88	0.79	0.74	0.52	0.57	0.39	0.87	0.86	0.55	0.48	0.57	0.24	0.88	0.85	0.69	0.54	0.6	0.36	0.87	0.86	0.58	0.52	0.58	0.29	0.88	0.88	0.62	0.54	0.59	0.34	0.87	0.82	0.66	0.52	0.56	0.35
652	0.88	0.8	0.74	0.52	0.57	0.39	0.87	0.84	0.61	0.48	0.56	0.26	0.88	0.87	0.6	0.52	0.58	0.29	0.87	0.85	0.57	0.48	0.56	0.24	0.88	0.88	0.65	0.54	0.61	0.34	0.87	0.85	0.6	0.52	0.58	0.31	0.88	0.87	0.65	0.54	0.59	0.36	0.87	0.82	0.64	0.52	0.55	0.33
653	0.88	0.89	0.63	0.52	0.58	0.31	0.87	0.85	0.6	0.48	0.57	0.26	0.88	0.83	0.68	0.52	0.58	0.35	0.87	0.85	0.61	0.48	0.57	0.26	0.88	0.87	0.68	0.54	0.6	0.36	0.87	0.83	0.65	0.52	0.57	0.34	0.88	0.86	0.58	0.54	0.58	0.3	0.87	0.82	0.61	0.52	0.56	0.32
654	0.88	0.84	0.69	0.52	0.59	0.36	0.87	0.85	0.6	0.48	0.57	0.26	0.88	0.89	0.6	0.52	0.58	0.29	0.87	0.84	0.61	0.48	0.57	0.26	0.88	0.86	0.63	0.54	0.59	0.32	0.87	0.83	0.65	0.52	0.57	0.34	0.88	0.85	0.58	0.54	0.58	0.31	0.87	0.82	0.61	0.52	0.56	0.32
655	0.88	0.86	0.69	0.52	0.59	0.34	0.87	0.84	0.61	0.48	0.57	0.26	0.88	0.83	0.69	0.52	0.59	0.36	0.87	0.86	0.56	0.48	0.56	0.24	0.88	0.86	0.6	0.54	0.6	0.32	0.87	0.85	0.59	0.52	0.58	0.3	0.88	0.87	0.63	0.54	0.58	0.34	0.87	0.82	0.65	0.52	0.55	0.35
656	0.88	0.87	0.6	0.52	0.58	0.29	0.87	0.85	0.67	0.48	0.59	0.3	0.88	0.9	0.58	0.52	0.59	0.27	0.87	0.82	0.63	0.48	0.55	0.28	0.88	0.89	0.62	0.54	0.6	0.33	0.87	0.85	0.58	0.52	0.58	0.29	0.88	0.88	0.62	0.54	0.59	0.32	0.87	0.85	0.59	0.52	0.57	0.31
657	--	--	--	--	--	--	0.87	0.84	0.61	0.48	0.57	0.26	0.88	0.89	0.6	0.52	0.58	0.29	0.87	0.85	0.59	0.48	0.57	0.26	0.88	0.87	0.6	0.54	0.59	0.32	0.87	0.83	0.61	0.52	0.56	0.32	0.88	0.87	0.6	0.54	0.59	0.34	0.87	0.82	0.66	0.52	0.56	0.35
658	0.88	0.83	0.69	0.52	0.58	0.36	0.87	0.84	0.57	0.48	0.57	0.24	0.88	0.89	0.64	0.52	0.6	0.33	0.87	0.86	0.56	0.48	0.56	0.24	0.88	0.85	0.62	0.54	0.59	0.34	0.87	0.82	0.64	0.52	0.58	0.33	0.88	0.88	0.66	0.54	0.59	0.36	0.87	0.84	0.6	0.52	0.57	0.3
659	0.88	0.86	0.66	0.52	0.61	0.34	0.87	0.85	0.64	0.48	0.59	0.28	0.88	0.81	0.71	0.52	0.56	0.38	0.87	0.85	0.6	0.48	0.56	0.26	0.88	0.89	0.6	0.54	0.6	0.31	0.87	0.86	0.58	0.52	0.58	0.29	0.88	0.87	0.64	0.54	0.58	0.34	0.87	0.85	0.6	0.52	0.57	0.31
660	0.88	0.88	0.6	0.52	0.58	0.28	0.87	0.85	0.67	0.48	0.59	0.3	0.88	0.87	0.67	0.52	0.6	0.34	0.87	0.85	0.56	0.48	0.57	0.24	0.88	0.89	0.6	0.54	0.6	0.31	0.87	0.8	0.63	0.52	0.56	0.33	0.88	0.87	0.63	0.54	0.59	0.32	0.87	0.83	0.65	0.52	0.56	0.35
661	0.88	0.85	0.7	0.52	0.58	0.35	0.87	0.86	0.67	0.48	0.59	0.29	0.88	0.86	0.63	0.52	0.57	0.3	0.87	0.85	0.56	0.48	0.57	0.24	0.88	0.85	0.58	0.54	0.58	0.31	0.87	0.83	0.61	0.52	0.56	0.32	0.88	0.88	0.63	0.54	0.59	0.32	0.87	0.82	0.62	0.52	0.55	0.33
662	0.88	0.84	0.7	0.52	0.6	0.36	0.87	0.85	0.67	0.48	0.59	0.3	0.88	0.89	0.6	0.52	0.59	0.28	0.87	0.85	0.56	0.48	0.56	0.25	0.88	0.79	0.71	0.54	0.58	0.38	0.87	0.86	0.58	0.52	0.59	0.29	0.88	0.88	0.6	0.54	0.6	0.32	0.87	0.82	0.65	0.52	0.55	0.35
663	--	--	--	--	--	--	0.87	0.87	0.59	0.48	0.57	0.25	0.88	0.88	0.6	0.52	0.59	0.29	0.87	0.85	0.56	0.48	0.56	0.25	0.88	0.89	0.59	0.54	0.6	0.3	0.87	0.86	0.58	0.52	0.58	0.29	0.88	0.87	0.67	0.54	0.59	0.36	0.87	0.83	0.65	0.52	0.56	0.35
664	--	--	--	--	--	--	0.87	0.82	0.69	0.48	0.57	0.32	0.88	0.9	0.63	0.52	0.59	0.3	0.87	0.85	0.57	0.48	0.56	0.25	0.88	0.86	0.6	0.54	0.59	0.33	0.87	0.85	0.59	0.52	0.58	0.3	0.88	0.88	0.62	0.54	0.6	0.32	0.87	0.82	0.66	0.52	0.55	0.35
665	0.88	0.88	0.6	0.52	0.58	0.29	0.87	0.86	0.67	0.48	0.59	0.29	0.88	0.87	0.61	0.52	0.58	0.29	0.87	0.85	0.61	0.48	0.57	0.26	0.88	0.87	0.66	0.54	0.6	0.35	0.87	0.85	0.59	0.52	0.58	0.3	0.88	0.87	0.62	0.54	0.58	0.34	0.87	0.84	0.64	0.52	0.57	0.34
666	0.88	0.84	0.68	0.52	0.59	0.35	0.87	0.72	0.71	0.48	0.54	0.34	0.88	0.89	0.6	0.52	0.58	0.29	0.87	0.86	0.55	0.48	0.56	0.24	0.88	0.88	0.62	0.54	0.59	0.32	0.87	0.86	0.62	0.52	0.58	0.32	0.88	0.81	0.71	0.54	0.57	0.39	0.87	0.83	0.6	0.52	0.56	0.32
667	0.88	0.79	0.71	0.52	0.58	0.37	0.87	0.84	0.6	0.48	0.57	0.26	0.88	0.84	0.69	0.52	0.58	0.35	0.87	0.84	0.62	0.48	0.57	0.27	0.88	0.89	0.6	0.54	0.6	0.3	0.87	0.81	0.66	0.52	0.55	0.36	0.88	0.85	0.62	0.54	0.58	0.35	0.87	0.82	0.62	0.52	0.55	0.33
668	0.88	0.85	0.66	0.52	0.59	0.35	0.87	0.85	0.6	0.48	0.56	0.26	0.88	0.83	0.69	0.52	0.59	0.36	0.87	0.85	0.58	0.48	0.56	0.25	0.88	0.89	0.6	0.54	0.6	0.3	0.87	0.85	0.59	0.52	0.58	0.3	0.88	0.83	0.64	0.54	0.57	0.36	0.87	0.82	0.66	0.52	0.56	0.35
669	0.88	0.87	0.64	0.52	0.58	0.31	0.87	0.86	0.59	0.48	0.57	0.25	0.88	0.89	0.63	0.52	0.58	0.31	0.87	0.85	0.56	0.48	0.56	0.25	0.88	0.89	0.61	0.54	0.6	0.31	0.87	0.81	0.66	0.52	0.56	0.35	0.88	0.88	0.66	0.54	0.59	0.36	0.87	0.83	0.65	0.52	0.56	0.35
670	0.88	0.89	0.6	0.52	0.58	0.29	0.87	0.84	0.61	0.48	0.56	0.26	0.88	0.9	0.63	0.52	0.59	0.3	0.87	0.86	0.6	0.48	0.57	0.25	0.88	0.87	0.59	0.54	0.6	0.32	0.87	0.86	0.58	0.52	0.57	0.3	0.88	0.9	0.62	0.54	0.62	0.31	0.87	0.84	0.64	0.52	0.57	0.33
671	0.88	0.88	0.66	0.52	0.59	0.33	0.87	0.85	0.61	0.48	0.56	0.26	0.88	0.89	0.63	0.52	0.59	0.3	0.87	0.85	0.6	0.48	0.56	0.25	0.88	0.86	0.68	0.54	0.59	0.38	0.87	0.85	0.58	0.52	0.57	0.3	0.88	0.87	0.67	0.54	0.58	0.37	0.87	0.86	0.59	0.52	0.58	0.3
672	0.88	0.9	0.59	0.52	0.59	0.27	0.87	0.85	0.6	0.48	0.58	0.25	0.88	0.89	0.6	0.52	0.58	0.29	0.87	0.86	0.6	0.48	0.56	0.26	0.88	0.88	0.62	0.54	0.61	0.32	0.87	0.85	0.58	0.52	0.58	0.29	0.88	0.87	0.61	0.54	0.59	0.34	0.87	0.84	0.61	0.52	0.56	0.33
673	0.88	0.85	0.69	0.52	0.59	0.36	0.87	0.88	0.59	0.48	0.53	0.22	0.88	0.89	0.63	0.52	0.59	0.3	0.87	0.86	0.55	0.48	0.56	0.24	0.88	0.85	0.64	0.54	0.59	0.33	0.87	0.81	0.65	0.52	0.56	0.35	0.88	0.88	0.63	0.54	0.61	0.34	0.87	0.83	0.61	0.52	0.56	0.32
674	0.88	0.84	0.68	0.52	0.59	0.35	0.87	0.86	0.6	0.48	0.58	0.25	0.88	0.89	0.61	0.52	0.58	0.29	0.87	0.85	0.57	0.48	0.56	0.25	0.88	0.89	0.61	0.54	0.6	0.31	0.87	0.84	0.67	0.52	0.58	0.34	0.88	0.87	0.63	0.54	0.58	0.33	0.87	0.83	0.65	0.52	0.56	0.35
675	0.88	0.88	0.6	0.52	0.58	0.29	0.87	0.86	0.59	0.48	0.57	0.25	0.88	0.82	0.62	0.52	0.59	0.3	0.87	0.84	0.57	0.48	0.56	0.25	0.88	0.86	0.68	0.54	0.59	0.38	0.87	0.83	0.61	0.52	0.56	0.32	0.88	0.86	0.62	0.54	0.58	0.34	0.87	0.82	0.65	0.52	0.56	0.35
676	0.88	0.89	0.6	0.52	0.58	0.29	0.87	0.85	0.67	0.48	0.58	0.29	0.88	0.83	0.69	0.52	0.58	0.36	0.87	0.84	0.58	0.48	0.56	0.25	0.88	0.88	0.62	0.54	0.59	0.33	0.87	0.86	0.57	0.52	0.58	0.29	0.88	0.86	0.67	0.54	0.58	0.37	0.87	0.83	0.61	0.52	0.56	0.32
677	0.88	0.88	0.69	0.52	0.59	0.34	0.87	0.86	0.56	0.48	0.57	0.24	0.88	0.88	0.6	0.52	0.58	0.29	0.87	0.85	0.6	0.48	0.56	0.25	0.88	0.87	0.6	0.54	0.59	0.32	0.87	0.82	0.62	0.52	0.55	0.34	0.88	0.88	0.66	0.54	0.59	0.36	0.87	0.84	0.6	0.52	0.56	0.32
678	--	--	--	--	--	--	0.87	0.84	0.69	0.48	0.58	0.32	0.88	0.87	0.71	0.52	0.62	0.37	0.87	0.86	0.59	0.48	0.57	0.25	0.88	0.88	0.61	0.54	0.59	0.32	0.87	0.84	0.59	0.52	0.57	0.3	0.88	0.86	0.58	0.54	0.58	0.31	0.87	0.82	0.61	0.52	0.56	0.32
679	0.88	0.9	0.65	0.52	0.6	0.32	0.87	0.85	0.6	0.48	0.57	0.26	0.88	0.85	0.67	0.52	0.58	0.35	0.87	0.86	0.6	0.48	0.57	0.26	0.88	0.87	0.63	0.54	0.59	0.32	0.87	0.86	0.65	0.52	0.6	0.31	0.88	0.87	0.63	0.54	0.58	0.34	0.87	0.82	0.66	0.52	0.55	0.36
680	0.88	0.88	0.6	0.52	0.58	0.29	0.87	0.84	0.61	0.48	0.57	0.26	0.88	0.86	0.63	0.52	0.57	0.3	0.87	0.84	0.58	0.48	0.56	0.25	0.88	0.88	0.6	0.54	0.6	0.3	0.87	0.86	0.62	0.52	0.57	0.32	0.88	0.85	0.62	0.54	0.58	0.35	0.87	0.85	0.63	0.52	0.58	0.32
681	0.88	0.85	0.72	0.52	0.6	0.38	0.87	0.84	0.62	0.48	0.57	0.26	0.88	0.86	0.66	0.52	0.6	0.34	0.87	0.85	0.56	0.48	0.56	0.25	0.88	0.89	0.61	0.54	0.6	0.31	0.87	0.85	0.59	0.52	0.57	0.31	0.88	0.85	0.63	0.54	0.58	0.35	0.87	0.82	0.65	0.52	0.56	0.35
682	0.88	0.82	0.71	0.52	0.58	0.38	0.87	0.85	0.7	0.48	0.58	0.32	0.88	0.83	0.69	0.52	0.58	0.36	0.87	0.85	0.57	0.48	0.56	0.25	0.88	0.88	0.63	0.54	0.6	0.34	0.87	0.85	0.6	0.52	0.57	0.31	0.88	0.86	0.62	0.54	0.59	0.34	0.87	0.83	0.65	0.52	0.56	0.35
683	0.88	0.85	0.67	0.52	0.58	0.35	0.87	0.84	0.62	0.48	0.57	0.27	0.88	0.87	0.62	0.52	0.57	0.29	0.87	0.85	0.56	0.48	0.56	0.24	0.88	0.88	0.62	0.54	0.59	0.32	0.87	0.82	0.65	0.52	0.57	0.34	0.88	0.87	0.62	0.54	0.59	0.32	0.87	0.82	0.66	0.52	0.56	0.35
684	0.88	0.89	0.6	0.52	0.58	0.28	0.87	0.85	0.64	0.48	0.58	0.28	0.88	0.89	0.66	0.52	0.59	0.34	0.87	0.84	0.57	0.48	0.57	0.24	0.88	0.88	0.66	0.54	0.61	0.35	0.87	0.82	0.61	0.52	0.56	0.32	0.88	0.89	0.65	0.54	0.6	0.35	0.87	0.82	0.66	0.52	0.56	0.35
685	0.88	0.82	0.72	0.52	0.59	0.38	0.87	0.86	0.61	0.48	0.57	0.25	0.88	0.86	0.66	0.52	0.59	0.34	0.87	0.85	0.58	0.48	0.55	0.26	0.88	0.89	0.61	0.54	0.6	0.31	0.87	0.84	0.59	0.52	0.57	0.3	0.88	0.89	0.61	0.54	0.59	0.31	0.87	0.82	0.66	0.52	0.55	0.35
686	0.88	0.9	0.62	0.52	0.59	0.3	0.87	0.85	0.66	0.48	0.59	0.29	0.88	0.89	0.63	0.52	0.58	0.31	0.87	0.85	0.54	0.48	0.54	0.22	0.88	0.88	0.61	0.54	0.61	0.31	0.87	0.84	0.6	0.52	0.56	0.32	0.88	0.83	0.67	0.54	0.58	0.37	0.87	0.84	0.59	0.52	0.57	0.3
687	0.88	0.84	0.68	0.52	0.59	0.35	0.87	0.86	0.67	0.48	0.59	0.29	0.88	0.89	0.63	0.52	0.58	0.31	0.87	0.86	0.56	0.48	0.56	0.23	0.88	0.88	0.58	0.54	0.61	0.31	0.87	0.84	0.6	0.52	0.57	0.32	0.88	0.87	0.63	0.54	0.58	0.34	0.87	0.85	0.59	0.52	0.57	0.31
688	0.88	0.83	0.72	0.52	0.59	0.38	0.87	0.86	0.6	0.48	0.57	0.26	0.88	0.86	0.69	0.52	0.58	0.34	0.87	0.86	0.56	0.48	0.57	0.24	0.88	0.89	0.6	0.54	0.6	0.31	0.87	0.86	0.58	0.52	0.58	0.29	0.88	0.86	0.62	0.54	0.58	0.35	0.87	0.85	0.6	0.52	0.57	0.31
689	0.88	0.84	0.65	0.52	0.58	0.33	0.87	0.85	0.61	0.48	0.57	0.25	0.88	0.88	0.57	0.52	0.58	0.27	0.87	0.85	0.56	0.48	0.56	0.25	0.88	0.9	0.65	0.54	0.62	0.33	0.87	0.84	0.61	0.52	0.57	0.32	0.88	0.86	0.62	0.54	0.58	0.35	0.87	0.84	0.64	0.52	0.57	0.34
690	0.88	0.84	0.72	0.52	0.6	0.38	0.87	0.85	0.67	0.48	0.59	0.3	0.88	0.84	0.69	0.52	0.59	0.36	0.87	0.85	0.56	0.48	0.56	0.24	0.88	0.85	0.61	0.54	0.58	0.33	0.87	0.84	0.64	0.52	0.58	0.32	0.88	0.86	0.63	0.54	0.58	0.33	0.87	0.82	0.65	0.52	0.56	0.35
691	--	--	--	--	--	--	0.87	0.85	0.58	0.48	0.57	0.24	0.88	0.89	0.63	0.52	0.58	0.31	0.87	0.85	0.57	0.48	0.56	0.25	0.88	0.87	0.66	0.54	0.6	0.35	0.87	0.83	0.64	0.52	0.56	0.34	0.88	0.86	0.57	0.54	0.58	0.3	0.87	0.83	0.61	0.52	0.56	0.32
692	0.88	0.84	0.7	0.52	0.6	0.35	0.87	0.85	0.61	0.48	0.57	0.26	0.88	0.89	0.63	0.52	0.58	0.31	0.87	0.87	0.54	0.48	0.57	0.23	0.88	0.88	0.6	0.54	0.6	0.3	0.87	0.84	0.59	0.52	0.57	0.3	0.88	0.86	0.62	0.54	0.59	0.34	0.87	0.83	0.62	0.52	0.55	0.33
693	0.88	0.83	0.69	0.52	0.58	0.36	0.87	0.85	0.59	0.48	0.57	0.25	0.88	0.88	0.66	0.52	0.59	0.33	0.87	0.85	0.57	0.48	0.56	0.24	0.88	0.89	0.6	0.54	0.59	0.31	0.87	0.83	0.6	0.52	0.56	0.32	0.88	0.88	0.63	0.54	0.59	0.32	0.87	0.84	0.65	0.52	0.57	0.34
694	0.88	0.8	0.71	0.52	0.58	0.37	0.87	0.84	0.59	0.48	0.55	0.25	0.88	0.85	0.64	0.52	0.58	0.32	0.87	0.85	0.61	0.48	0.57	0.26	0.88	0.89	0.61	0.54	0.6	0.31	0.87	0.81	0.66	0.52	0.56	0.35	0.88	0.9	0.58	0.54	0.61	0.29	0.87	0.81	0.66	0.52	0.55	0.36
695	0.88	0.91	0.66	0.52	0.59	0.33	0.87	0.84	0.6	0.48	0.57	0.26	0.88	0.88	0.57	0.52	0.58	0.27	0.87	0.85	0.64	0.48	0.58	0.28	0.88	0.89	0.6	0.54	0.6	0.3	0.87	0.85	0.61	0.52	0.59	0.3	0.88	0.89	0.61	0.54	0.59	0.31	0.87	0.82	0.66	0.52	0.56	0.35
696	0.88	0.83	0.63	0.52	0.58	0.31	0.87	0.84	0.6	0.48	0.57	0.26	0.88	0.88	0.61	0.52	0.58	0.28	0.87	0.86	0.63	0.48	0.58	0.27	0.88	0.87	0.6	0.54	0.59	0.32	0.87	0.85	0.63	0.52	0.58	0.32	0.88	0.86	0.58	0.54	0.59	0.3	0.87	0.82	0.65	0.52	0.56	0.35
697	0.88	0.89	0.66	0.52	0.59	0.33	--	--	--	--	--	--	0.88	0.88	0.62	0.52	0.58	0.29	0.87	0.85	0.61	0.48	0.57	0.26	0.88	0.87	0.67	0.54	0.59	0.36	0.87	0.85	0.65	0.52	0.57	0.33	0.88	0.87	0.63	0.54	0.59	0.35	0.87	0.82	0.62	0.52	0.56	0.33
698	0.88	0.89	0.63	0.52	0.58	0.31	0.87	0.86	0.68	0.48	0.59	0.3	0.88	0.89	0.63	0.52	0.58	0.31	0.87	0.85	0.6	0.48	0.56	0.26	0.88	0.9	0.59	0.54	0.61	0.3	0.87	0.86	0.58	0.52	0.58	0.29	0.88	0.87	0.6	0.54	0.59	0.33	0.87	0.82	0.65	0.52	0.55	0.35
699	0.88	0.83	0.68	0.52	0.58	0.35	0.87	0.86	0.67	0.48	0.59	0.29	0.88	0.89	0.67	0.52	0.59	0.33	0.87	0.85	0.62	0.48	0.57	0.26	0.88	0.87	0.63	0.54	0.59	0.32	0.87	0.84	0.59	0.52	0.57	0.3	0.88	0.87	0.61	0.54	0.59	0.33	0.87	0.83	0.65	0.52	0.55	0.35
700	0.88	0.79	0.7	0.52	0.57	0.37	0.87	0.81	0.7	0.48	0.56	0.32	0.88	0.88	0.65	0.52	0.58	0.32	0.87	0.86	0.6	0.48	0.57	0.25	0.88	0.9	0.6	0.54	0.6	0.31	0.87	0.86	0.59	0.52	0.58	0.3	0.88	0.87	0.63	0.54	0.59	0.33	0.87	0.83	0.65	0.52	0.56	0.35
701	0.88	0.81	0.71	0.52	0.57	0.37	0.87	0.86	0.67	0.48	0.59	0.3	0.88	0.88	0.57	0.52	0.58	0.27	0.87	0.86	0.6	0.48	0.57	0.25	0.88	0.88	0.54	0.54	0.6	0.28	0.87	0.86	0.62	0.52	0.58	0.32	0.88	0.88	0.62	0.54	0.59	0.32	0.87	0.82	0.66	0.52	0.55	0.36
702	0.88	0.79	0.71	0.52	0.57	0.37	0.87	0.85	0.68	0.48	0.58	0.3	0.88	0.88	0.57	0.52	0.58	0.27	0.87	0.86	0.67	0.48	0.57	0.3	0.88	0.86	0.64	0.54	0.6	0.35	0.87	0.82	0.66	0.52	0.56	0.35	0.88	0.87	0.67	0.54	0.59	0.36	0.87	0.82	0.62	0.52	0.55	0.33
703	--	--	--	--	--	--	0.87	0.87	0.67	0.48	0.6	0.3	0.88	0.87	0.59	0.52	0.58	0.3	0.87	0.84	0.57	0.48	0.56	0.25	0.88	0.89	0.61	0.54	0.6	0.31	0.87	0.84	0.59	0.52	0.58	0.3	0.88	0.87	0.63	0.54	0.59	0.32	0.87	0.82	0.65	0.52	0.56	0.35
704	0.88	0.89	0.6	0.52	0.58	0.29	0.87	0.85	0.67	0.48	0.59	0.29	0.88	0.88	0.61	0.52	0.58	0.28	0.87	0.85	0.57	0.48	0.56	0.24	0.88	0.88	0.62	0.54	0.59	0.32	0.87	0.85	0.59	0.52	0.57	0.3	0.88	0.89	0.6	0.54	0.59	0.31	0.87	0.82	0.65	0.52	0.56	0.35
705	0.88	0.8	0.71	0.52	0.58	0.37	0.87	0.85	0.67	0.48	0.59	0.29	0.88	0.87	0.61	0.52	0.58	0.29	0.87	0.85	0.6	0.48	0.57	0.26	0.88	0.83	0.71	0.54	0.59	0.38	0.87	0.82	0.68	0.52	0.56	0.36	0.88	0.88	0.62	0.54	0.59	0.32	0.87	0.83	0.65	0.52	0.56	0.35
706	0.88	0.88	0.67	0.52	0.59	0.34	0.87	0.81	0.7	0.48	0.56	0.32	0.88	0.85	0.64	0.52	0.57	0.33	0.87	0.86	0.57	0.48	0.57	0.24	0.88	0.86	0.68	0.54	0.6	0.37	0.87	0.83	0.62	0.52	0.56	0.32	0.88	0.87	0.62	0.54	0.59	0.32	0.87	0.85	0.58	0.52	0.57	0.3
707	0.88	0.85	0.71	0.52	0.61	0.38	0.87	0.76	0.71	0.48	0.54	0.34	--	--	--	--	--	--	0.87	0.85	0.56	0.48	0.56	0.24	0.88	0.87	0.62	0.54	0.58	0.33	0.87	0.86	0.58	0.52	0.58	0.29	0.88	0.85	0.66	0.54	0.58	0.37	0.87	0.85	0.6	0.52	0.58	0.31
708	0.88	0.85	0.71	0.52	0.61	0.37	0.87	0.85	0.68	0.48	0.58	0.3	0.88	0.88	0.61	0.52	0.58	0.28	0.87	0.85	0.56	0.48	0.56	0.25	0.88	0.85	0.68	0.54	0.6	0.36	0.87	0.84	0.64	0.52	0.57	0.34	0.88	0.86	0.63	0.54	0.59	0.32	0.87	0.85	0.6	0.52	0.57	0.31
709	0.88	0.82	0.69	0.52	0.59	0.36	0.87	0.85	0.67	0.48	0.59	0.29	0.88	0.85	0.63	0.52	0.58	0.3	0.87	0.85	0.57	0.48	0.57	0.24	0.88	0.89	0.59	0.54	0.6	0.3	0.87	0.83	0.6	0.52	0.56	0.31	0.88	0.87	0.65	0.54	0.59	0.35	0.87	0.81	0.66	0.52	0.55	0.36
710	0.88	0.88	0.67	0.52	0.59	0.34	0.87	0.83	0.65	0.48	0.57	0.28	0.88	0.88	0.65	0.52	0.59	0.34	0.87	0.85	0.57	0.48	0.56	0.24	0.88	0.87	0.6	0.54	0.6	0.32	0.87	0.83	0.6	0.52	0.56	0.32	0.88	0.88	0.62	0.54	0.6	0.34	0.87	0.83	0.65	0.52	0.55	0.35
711	0.88	0.89	0.61	0.52	0.58	0.29	0.87	0.87	0.62	0.48	0.59	0.27	0.88	0.82	0.63	0.52	0.58	0.31	0.87	0.85	0.57	0.48	0.56	0.24	0.88	0.88	0.62	0.54	0.59	0.32	0.87	0.83	0.61	0.52	0.56	0.32	0.88	0.87	0.63	0.54	0.59	0.34	0.87	0.83	0.65	0.52	0.55	0.35
712	0.88	0.82	0.69	0.52	0.58	0.36	0.87	0.85	0.61	0.48	0.56	0.26	0.88	0.88	0.61	0.52	0.58	0.29	0.87	0.86	0.56	0.48	0.57	0.23	0.88	0.87	0.6	0.54	0.61	0.32	0.87	0.86	0.58	0.52	0.58	0.29	0.88	0.88	0.62	0.54	0.59	0.32	0.87	0.83	0.61	0.52	0.56	0.32
713	0.88	0.83	0.68	0.52	0.59	0.35	--	--	--	--	--	--	0.88	0.81	0.66	0.52	0.58	0.33	0.87	0.87	0.54	0.48	0.57	0.24	0.88	0.89	0.6	0.54	0.6	0.31	0.87	0.86	0.58	0.52	0.58	0.29	0.88	0.85	0.62	0.54	0.58	0.35	0.87	0.82	0.66	0.52	0.55	0.35
714	0.88	0.88	0.67	0.52	0.58	0.33	0.87	0.83	0.61	0.48	0.57	0.26	0.88	0.82	0.7	0.52	0.58	0.37	0.87	0.85	0.61	0.48	0.57	0.26	0.88	0.87	0.63	0.54	0.59	0.33	0.87	0.84	0.64	0.52	0.58	0.34	0.88	0.86	0.63	0.54	0.58	0.34	0.87	0.81	0.66	0.52	0.55	0.36
715	0.88	0.87	0.59	0.52	0.58	0.3	0.87	0.85	0.67	0.48	0.58	0.3	0.88	0.87	0.58	0.52	0.58	0.27	0.87	0.85	0.57	0.48	0.56	0.24	0.88	0.87	0.68	0.54	0.59	0.37	0.87	0.86	0.57	0.52	0.58	0.29	0.88	0.88	0.67	0.54	0.6	0.36	0.87	0.82	0.65	0.52	0.55	0.35
716	0.88	0.89	0.64	0.52	0.6	0.32	0.87	0.84	0.58	0.48	0.56	0.25	0.88	0.85	0.67	0.52	0.58	0.35	0.87	0.85	0.57	0.48	0.56	0.24	0.88	0.89	0.6	0.54	0.6	0.3	0.87	0.83	0.65	0.52	0.56	0.34	0.88	0.86	0.62	0.54	0.58	0.34	0.87	0.82	0.63	0.52	0.55	0.34
717	0.88	0.87	0.68	0.52	0.59	0.34	0.87	0.85	0.61	0.48	0.57	0.26	0.88	0.85	0.72	0.52	0.61	0.38	0.87	0.84	0.6	0.48	0.56	0.26	0.88	0.88	0.66	0.54	0.6	0.35	0.87	0.86	0.57	0.52	0.58	0.29	0.88	0.87	0.62	0.54	0.58	0.33	0.87	0.84	0.64	0.52	0.57	0.34
718	0.88	0.82	0.68	0.52	0.59	0.35	0.87	0.85	0.61	0.48	0.57	0.26	0.88	0.8	0.71	0.52	0.58	0.37	0.87	0.86	0.56	0.48	0.57	0.24	0.88	0.9	0.59	0.54	0.61	0.3	0.87	0.84	0.59	0.52	0.57	0.3	0.88	0.88	0.62	0.54	0.59	0.32	0.87	0.86	0.58	0.52	0.58	0.29
719	0.88	0.88	0.64	0.52	0.59	0.31	0.87	0.85	0.67	0.48	0.59	0.3	0.88	0.9	0.67	0.52	0.6	0.33	0.87	0.85	0.61	0.48	0.56	0.27	0.88	0.87	0.61	0.54	0.59	0.33	0.87	0.86	0.58	0.52	0.58	0.29	0.88	0.88	0.63	0.54	0.59	0.32	0.87	0.82	0.63	0.52	0.55	0.34
720	0.88	0.83	0.69	0.52	0.58	0.36	0.87	0.86	0.59	0.48	0.57	0.26	0.88	0.81	0.71	0.52	0.58	0.37	0.87	0.85	0.57	0.48	0.56	0.25	0.88	0.8	0.66	0.54	0.56	0.37	0.87	0.84	0.63	0.52	0.57	0.33	0.88	0.88	0.62	0.54	0.59	0.32	0.87	0.82	0.65	0.52	0.55	0.35
721	0.88	0.82	0.69	0.52	0.58	0.36	--	--	--	--	--	--	0.88	0.89	0.59	0.52	0.59	0.27	0.87	0.87	0.59	0.48	0.57	0.25	0.88	0.9	0.65	0.54	0.62	0.32	0.87	0.85	0.59	0.52	0.57	0.3	0.88	0.87	0.66	0.54	0.59	0.36	0.87	0.83	0.68	0.52	0.56	0.36
722	0.88	0.9	0.66	0.52	0.6	0.33	0.87	0.85	0.68	0.48	0.58	0.3	0.88	0.88	0.66	0.52	0.59	0.34	0.87	0.85	0.58	0.48	0.56	0.25	0.88	0.88	0.61	0.54	0.59	0.32	0.87	0.83	0.66	0.52	0.59	0.33	0.88	0.87	0.63	0.54	0.58	0.34	0.87	0.83	0.61	0.52	0.56	0.33
723	0.88	0.89	0.65	0.52	0.59	0.34	0.87	0.85	0.61	0.48	0.57	0.26	0.88	0.89	0.61	0.52	0.58	0.29	0.87	0.86	0.56	0.48	0.56	0.24	0.88	0.86	0.62	0.54	0.59	0.34	0.87	0.85	0.59	0.52	0.58	0.3	0.88	0.85	0.62	0.54	0.58	0.35	0.87	0.82	0.62	0.52	0.55	0.34
724	0.88	0.9	0.66	0.52	0.59	0.33	0.87	0.84	0.62	0.48	0.57	0.26	0.88	0.86	0.64	0.52	0.58	0.33	0.87	0.86	0.55	0.48	0.56	0.24	0.88	0.86	0.62	0.54	0.58	0.34	0.87	0.82	0.66	0.52	0.56	0.35	0.88	0.89	0.61	0.54	0.6	0.31	0.87	0.82	0.66	0.52	0.55	0.35
725	0.88	0.86	0.67	0.52	0.61	0.33	0.87	0.86	0.6	0.48	0.57	0.26	0.88	0.88	0.6	0.52	0.58	0.29	0.87	0.86	0.57	0.48	0.56	0.25	0.88	0.88	0.62	0.54	0.61	0.33	0.87	0.84	0.59	0.52	0.57	0.3	0.88	0.86	0.58	0.54	0.59	0.3	0.87	0.82	0.65	0.52	0.56	0.35
726	0.88	0.85	0.68	0.52	0.6	0.34	0.87	0.85	0.61	0.48	0.57	0.26	0.88	0.88	0.58	0.52	0.58	0.27	0.87	0.84	0.57	0.48	0.56	0.25	0.88	0.9	0.58	0.54	0.61	0.29	0.87	0.84	0.59	0.52	0.58	0.3	0.88	0.87	0.62	0.54	0.58	0.34	0.87	0.82	0.62	0.52	0.55	0.33
727	0.88	0.85	0.64	0.52	0.58	0.33	0.87	0.81	0.69	0.48	0.56	0.32	0.88	0.83	0.69	0.52	0.58	0.36	0.87	0.86	0.55	0.48	0.57	0.24	0.88	0.85	0.65	0.54	0.58	0.34	0.87	0.82	0.66	0.52	0.56	0.35	0.88	0.87	0.57	0.54	0.59	0.29	0.87	0.83	0.67	0.52	0.56	0.36
728	0.88	0.9	0.63	0.52	0.59	0.3	--	--	--	--	--	--	0.88	0.89	0.63	0.52	0.58	0.31	0.87	0.85	0.57	0.48	0.56	0.24	0.88	0.88	0.6	0.54	0.59	0.33	0.87	0.84	0.59	0.52	0.57	0.3	0.88	0.87	0.63	0.54	0.59	0.32	0.87	0.85	0.61	0.52	0.57	0.32
729	0.88	0.83	0.69	0.52	0.59	0.36	0.87	0.85	0.65	0.48	0.58	0.28	0.88	0.83	0.68	0.52	0.6	0.34	0.87	0.85	0.61	0.48	0.57	0.26	0.88	0.85	0.68	0.54	0.59	0.37	0.87	0.86	0.58	0.52	0.58	0.29	0.88	0.89	0.61	0.54	0.59	0.32	0.87	0.86	0.59	0.52	0.58	0.3
730	0.88	0.83	0.7	0.52	0.57	0.36	0.87	0.8	0.67	0.48	0.55	0.31	0.88	0.88	0.6	0.52	0.58	0.29	0.87	0.86	0.59	0.48	0.57	0.25	0.88	0.87	0.64	0.54	0.59	0.34	0.87	0.84	0.65	0.52	0.57	0.34	0.88	0.87	0.64	0.54	0.58	0.34	0.87	0.83	0.61	0.52	0.56	0.32
731	0.88	0.84	0.68	0.52	0.59	0.35	0.87	0.85	0.67	0.48	0.59	0.3	0.88	0.85	0.69	0.52	0.58	0.35	0.87	0.85	0.6	0.48	0.57	0.26	0.88	0.89	0.6	0.54	0.59	0.31	0.87	0.86	0.58	0.52	0.58	0.29	0.88	0.87	0.59	0.54	0.6	0.32	0.87	0.84	0.64	0.52	0.57	0.33
732	0.88	0.78	0.76	0.52	0.57	0.41	0.87	0.84	0.68	0.48	0.58	0.31	0.88	0.84	0.73	0.52	0.6	0.39	0.87	0.85	0.6	0.48	0.57	0.26	0.88	0.91	0.57	0.54	0.61	0.29	0.87	0.83	0.64	0.52	0.58	0.33	0.88	0.86	0.61	0.54	0.6	0.32	0.87	0.82	0.62	0.52	0.55	0.33
733	0.88	0.84	0.67	0.52	0.59	0.34	0.87	0.87	0.67	0.48	0.6	0.3	0.88	0.88	0.57	0.52	0.58	0.27	0.87	0.84	0.57	0.48	0.55	0.25	0.88	0.88	0.62	0.54	0.61	0.32	0.87	0.84	0.61	0.52	0.57	0.31	0.88	0.85	0.62	0.54	0.58	0.34	0.87	0.82	0.65	0.52	0.55	0.35
734	0.88	0.82	0.68	0.52	0.59	0.35	0.87	0.85	0.6	0.48	0.57	0.26	0.88	0.89	0.6	0.52	0.58	0.29	0.87	0.86	0.59	0.48	0.57	0.25	0.88	0.87	0.68	0.54	0.6	0.36	0.87	0.85	0.65	0.52	0.58	0.33	0.88	0.86	0.62	0.54	0.59	0.34	0.87	0.83	0.65	0.52	0.56	0.35
735	0.88	0.86	0.62	0.52	0.58	0.29	0.87	0.85	0.6	0.48	0.58	0.25	0.88	0.88	0.61	0.52	0.58	0.29	0.87	0.84	0.59	0.48	0.58	0.25	0.88	0.85	0.64	0.54	0.58	0.34	0.87	0.84	0.63	0.52	0.57	0.33	0.88	0.87	0.61	0.54	0.59	0.33	0.87	0.82	0.65	0.52	0.55	0.35
736	0.88	0.8	0.69	0.52	0.58	0.37	0.87	0.73	0.72	0.48	0.53	0.34	0.88	0.89	0.59	0.52	0.58	0.29	0.87	0.85	0.6	0.48	0.57	0.26	0.88	0.83	0.68	0.54	0.58	0.38	0.87	0.86	0.58	0.52	0.58	0.29	0.88	0.86	0.62	0.54	0.58	0.34	0.87	0.84	0.6	0.52	0.57	0.32
737	0.88	0.84	0.69	0.52	0.59	0.36	0.87	0.87	0.67	0.48	0.59	0.3	0.88	0.85	0.64	0.52	0.57	0.33	0.87	0.87	0.57	0.48	0.57	0.25	0.88	0.9	0.6	0.54	0.61	0.3	0.87	0.84	0.66	0.52	0.58	0.33	0.88	0.86	0.61	0.54	0.58	0.34	0.87	0.84	0.64	0.52	0.56	0.34
738	0.88	0.88	0.6	0.52	0.58	0.29	0.87	0.84	0.6	0.48	0.56	0.25	0.88	0.89	0.6	0.52	0.58	0.29	0.87	0.81	0.56	0.48	0.53	0.24	0.88	0.88	0.69	0.54	0.6	0.35	0.87	0.84	0.64	0.52	0.57	0.33	0.88	0.86	0.63	0.54	0.58	0.33	0.87	0.81	0.63	0.52	0.55	0.34
739	0.88	0.83	0.69	0.52	0.58	0.36	0.87	0.87	0.61	0.48	0.56	0.25	0.88	0.89	0.63	0.52	0.58	0.31	0.87	0.88	0.56	0.48	0.58	0.23	0.88	0.88	0.57	0.54	0.61	0.3	0.87	0.84	0.59	0.52	0.57	0.3	0.88	0.87	0.6	0.54	0.59	0.33	0.87	0.82	0.65	0.52	0.55	0.35
740	--	--	--	--	--	--	0.87	0.88	0.6	0.48	0.59	0.27	0.88	0.89	0.63	0.52	0.58	0.31	0.87	0.84	0.58	0.48	0.56	0.25	0.88	0.86	0.67	0.54	0.6	0.36	0.87	0.86	0.58	0.52	0.58	0.29	0.88	0.87	0.61	0.54	0.59	0.33	0.87	0.82	0.66	0.52	0.56	0.35
741	0.88	0.87	0.63	0.52	0.58	0.31	0.87	0.81	0.63	0.48	0.56	0.27	--	--	--	--	--	--	0.87	0.84	0.61	0.48	0.56	0.27	0.88	0.9	0.56	0.54	0.61	0.28	0.87	0.84	0.6	0.52	0.57	0.3	0.88	0.88	0.61	0.54	0.6	0.31	0.87	0.8	0.63	0.52	0.55	0.34
742	0.88	0.87	0.68	0.52	0.59	0.34	0.87	0.86	0.6	0.48	0.57	0.25	0.88	0.89	0.67	0.52	0.59	0.33	0.87	0.85	0.6	0.48	0.57	0.25	0.88	0.9	0.59	0.54	0.6	0.3	0.87	0.86	0.62	0.52	0.58	0.32	0.88	0.87	0.62	0.54	0.59	0.32	0.87	0.84	0.63	0.52	0.58	0.33
743	0.88	0.81	0.66	0.52	0.56	0.34	0.87	0.86	0.67	0.48	0.59	0.29	0.88	0.86	0.66	0.52	0.59	0.34	0.87	0.85	0.63	0.48	0.57	0.28	0.88	0.88	0.62	0.54	0.59	0.32	0.87	0.82	0.65	0.52	0.57	0.34	0.88	0.85	0.62	0.54	0.59	0.34	0.87	0.82	0.66	0.52	0.55	0.35
744	0.88	0.89	0.6	0.52	0.58	0.28	0.87	0.84	0.65	0.48	0.58	0.28	0.88	0.89	0.63	0.52	0.58	0.31	0.87	0.85	0.61	0.48	0.56	0.27	0.88	0.87	0.62	0.54	0.59	0.32	0.87	0.84	0.59	0.52	0.58	0.3	0.88	0.87	0.56	0.54	0.59	0.29	0.87	0.82	0.66	0.52	0.56	0.35
745	0.88	0.86	0.62	0.52	0.58	0.31	0.87	0.84	0.61	0.48	0.57	0.26	0.88	0.89	0.61	0.52	0.57	0.29	0.87	0.85	0.57	0.48	0.56	0.24	0.88	0.86	0.64	0.54	0.6	0.34	0.87	0.85	0.59	0.52	0.57	0.31	0.88	0.88	0.64	0.54	0.59	0.34	0.87	0.84	0.6	0.52	0.56	0.31
746	0.88	0.88	0.6	0.52	0.58	0.29	0.87	0.85	0.67	0.48	0.59	0.3	0.88	0.88	0.66	0.52	0.59	0.34	0.87	0.85	0.57	0.48	0.56	0.24	0.88	0.83	0.64	0.54	0.59	0.33	0.87	0.84	0.59	0.52	0.58	0.3	0.88	0.87	0.62	0.54	0.59	0.32	0.87	0.83	0.68	0.52	0.56	0.36
747	0.88	0.84	0.72	0.52	0.6	0.38	0.87	0.86	0.56	0.48	0.56	0.24	0.88	0.88	0.57	0.52	0.58	0.27	0.87	0.86	0.59	0.48	0.56	0.25	0.88	0.87	0.6	0.54	0.61	0.31	0.87	0.85	0.62	0.52	0.58	0.32	0.88	0.85	0.65	0.54	0.58	0.34	0.87	0.82	0.65	0.52	0.56	0.35
748	--	--	--	--	--	--	--	--	--	--	--	--	0.88	0.83	0.69	0.52	0.59	0.36	0.87	0.84	0.61	0.48	0.57	0.26	0.88	0.87	0.6	0.54	0.6	0.32	0.87	0.83	0.65	0.52	0.57	0.34	0.88	0.87	0.61	0.54	0.59	0.34	0.87	0.85	0.64	0.52	0.58	0.32
749	0.88	0.86	0.63	0.52	0.58	0.32	0.87	0.85	0.61	0.48	0.57	0.26	0.88	0.89	0.6	0.52	0.58	0.29	0.87	0.87	0.55	0.48	0.57	0.23	0.88	0.85	0.62	0.54	0.58	0.34	0.87	0.84	0.6	0.52	0.57	0.3	0.88	0.87	0.57	0.54	0.59	0.3	0.87	0.85	0.6	0.52	0.57	0.31
750	0.88	0.88	0.6	0.52	0.58	0.28	0.87	0.83	0.68	0.48	0.58	0.3	0.88	0.88	0.61	0.52	0.58	0.28	0.87	0.86	0.59	0.48	0.57	0.25	0.88	0.88	0.62	0.54	0.59	0.32	0.87	0.85	0.62	0.52	0.58	0.32	0.88	0.87	0.67	0.54	0.59	0.37	0.87	0.82	0.65	0.52	0.56	0.35
751	0.88	0.85	0.67	0.52	0.59	0.35	0.87	0.85	0.67	0.48	0.6	0.3	0.88	0.89	0.63	0.52	0.58	0.31	0.87	0.86	0.55	0.48	0.56	0.24	0.88	0.87	0.62	0.54	0.59	0.33	0.87	0.85	0.59	0.52	0.58	0.29	0.88	0.83	0.65	0.54	0.58	0.34	0.87	0.83	0.67	0.52	0.56	0.36
752	0.88	0.87	0.68	0.52	0.59	0.34	0.87	0.85	0.6	0.48	0.57	0.26	0.88	0.88	0.63	0.52	0.58	0.31	0.87	0.82	0.63	0.48	0.55	0.28	0.88	0.88	0.59	0.54	0.59	0.27	0.87	0.83	0.67	0.52	0.59	0.33	0.88	0.89	0.57	0.54	0.61	0.3	0.87	0.82	0.63	0.52	0.55	0.34
753	0.88	0.88	0.63	0.52	0.58	0.31	0.87	0.86	0.64	0.48	0.59	0.28	0.88	0.89	0.67	0.52	0.59	0.33	0.87	0.85	0.56	0.48	0.56	0.25	0.88	0.83	0.71	0.54	0.59	0.38	0.87	0.86	0.58	0.52	0.58	0.29	0.88	0.86	0.63	0.54	0.58	0.34	0.87	0.83	0.62	0.52	0.56	0.33
754	0.88	0.84	0.72	0.52	0.59	0.38	0.87	0.83	0.62	0.48	0.56	0.27	0.88	0.86	0.66	0.52	0.57	0.32	0.87	0.87	0.58	0.48	0.57	0.25	0.88	0.87	0.62	0.54	0.59	0.32	0.87	0.86	0.62	0.52	0.58	0.32	0.88	0.89	0.61	0.54	0.6	0.31	0.87	0.84	0.6	0.52	0.57	0.31
755	0.88	0.85	0.7	0.52	0.61	0.37	0.87	0.84	0.61	0.48	0.57	0.26	0.88	0.82	0.68	0.52	0.58	0.36	0.87	0.86	0.64	0.48	0.58	0.28	0.88	0.89	0.66	0.54	0.59	0.33	0.87	0.82	0.6	0.52	0.57	0.31	0.88	0.86	0.61	0.54	0.58	0.34	0.87	0.83	0.64	0.52	0.56	0.34
756	0.88	0.8	0.7	0.52	0.58	0.37	0.87	0.86	0.56	0.48	0.57	0.24	0.88	0.89	0.59	0.52	0.59	0.27	0.87	0.86	0.55	0.48	0.57	0.23	0.88	0.89	0.61	0.54	0.6	0.32	0.87	0.83	0.6	0.52	0.57	0.31	0.88	0.88	0.62	0.54	0.59	0.32	0.87	0.84	0.59	0.52	0.57	0.31
757	0.88	0.89	0.65	0.52	0.59	0.33	0.87	0.76	0.71	0.48	0.54	0.34	0.88	0.89	0.66	0.52	0.59	0.34	0.87	0.83	0.59	0.48	0.56	0.25	0.88	0.89	0.6	0.54	0.6	0.3	0.87	0.85	0.58	0.52	0.58	0.29	0.88	0.88	0.67	0.54	0.59	0.37	0.87	0.81	0.66	0.52	0.55	0.36
758	0.88	0.88	0.66	0.52	0.59	0.33	0.87	0.84	0.61	0.48	0.57	0.26	0.88	0.88	0.6	0.52	0.58	0.28	0.87	0.85	0.57	0.48	0.56	0.24	0.88	0.89	0.6	0.54	0.61	0.3	0.87	0.84	0.59	0.52	0.57	0.3	0.88	0.88	0.62	0.54	0.59	0.32	0.87	0.83	0.65	0.52	0.56	0.35
759	0.88	0.88	0.66	0.52	0.59	0.33	0.87	0.85	0.68	0.48	0.58	0.3	0.88	0.89	0.63	0.52	0.58	0.31	0.87	0.89	0.55	0.48	0.57	0.22	0.88	0.87	0.6	0.54	0.59	0.32	0.87	0.84	0.66	0.52	0.59	0.34	0.88	0.86	0.63	0.54	0.59	0.33	0.87	0.82	0.65	0.52	0.56	0.35
760	0.88	0.89	0.59	0.52	0.58	0.26	0.87	0.82	0.69	0.48	0.57	0.32	0.88	0.88	0.66	0.52	0.59	0.32	0.87	0.85	0.57	0.48	0.56	0.25	0.88	0.86	0.64	0.54	0.6	0.34	0.87	0.84	0.59	0.52	0.57	0.3	0.88	0.87	0.67	0.54	0.58	0.37	0.87	0.82	0.62	0.52	0.55	0.33
761	0.88	0.86	0.7	0.52	0.61	0.37	0.87	0.85	0.64	0.48	0.58	0.28	0.88	0.88	0.62	0.52	0.59	0.32	0.87	0.86	0.59	0.48	0.56	0.25	0.88	0.89	0.6	0.54	0.6	0.31	0.87	0.82	0.68	0.52	0.56	0.36	0.88	0.87	0.6	0.54	0.6	0.33	0.87	0.82	0.62	0.52	0.56	0.33
762	0.88	0.84	0.69	0.52	0.58	0.36	0.87	0.85	0.68	0.48	0.58	0.3	0.88	0.9	0.65	0.52	0.6	0.33	0.87	0.85	0.57	0.48	0.57	0.24	0.88	0.9	0.58	0.54	0.61	0.29	0.87	0.86	0.62	0.52	0.57	0.32	0.88	0.87	0.64	0.54	0.58	0.35	0.87	0.81	0.63	0.52	0.55	0.34
763	0.88	0.83	0.69	0.52	0.59	0.36	0.87	0.84	0.61	0.48	0.57	0.26	0.88	0.9	0.53	0.52	0.6	0.24	0.87	0.86	0.53	0.48	0.54	0.21	0.88	0.86	0.61	0.54	0.6	0.33	0.87	0.86	0.58	0.52	0.58	0.29	0.88	0.85	0.61	0.54	0.59	0.33	0.87	0.83	0.65	0.52	0.56	0.35
764	0.88	0.86	0.68	0.52	0.58	0.35	0.87	0.86	0.67	0.48	0.59	0.29	0.88	0.82	0.69	0.52	0.58	0.37	0.87	0.85	0.57	0.48	0.57	0.25	0.88	0.86	0.62	0.54	0.58	0.34	0.87	0.87	0.61	0.52	0.59	0.3	0.88	0.87	0.67	0.54	0.58	0.37	0.87	0.85	0.63	0.52	0.58	0.33
765	0.88	0.8	0.7	0.52	0.57	0.37	0.87	0.86	0.67	0.48	0.59	0.3	0.88	0.9	0.66	0.52	0.59	0.33	0.87	0.86	0.56	0.48	0.57	0.24	0.88	0.9	0.6	0.54	0.61	0.3	0.87	0.81	0.63	0.52	0.55	0.34	0.88	0.89	0.6	0.54	0.59	0.31	0.87	0.82	0.63	0.52	0.55	0.34
766	0.88	0.84	0.68	0.52	0.57	0.36	0.87	0.88	0.62	0.48	0.59	0.27	0.88	0.78	0.66	0.52	0.56	0.33	0.87	0.86	0.6	0.48	0.57	0.25	0.88	0.87	0.6	0.54	0.61	0.32	0.87	0.86	0.58	0.52	0.58	0.29	0.88	0.86	0.62	0.54	0.59	0.34	0.87	0.82	0.66	0.52	0.56	0.35
767	0.88	0.81	0.71	0.52	0.59	0.36	0.87	0.85	0.61	0.48	0.57	0.26	0.88	0.89	0.66	0.52	0.59	0.34	0.87	0.85	0.6	0.48	0.56	0.26	0.88	0.86	0.62	0.54	0.6	0.33	0.87	0.84	0.6	0.52	0.57	0.31	0.88	0.86	0.58	0.54	0.58	0.3	0.87	0.82	0.65	0.52	0.55	0.35
768	0.88	0.89	0.6	0.52	0.58	0.28	0.87	0.85	0.61	0.48	0.57	0.26	0.88	0.83	0.69	0.52	0.59	0.36	0.87	0.84	0.57	0.48	0.56	0.25	0.88	0.88	0.61	0.54	0.59	0.31	0.87	0.86	0.58	0.52	0.58	0.3	0.88	0.87	0.63	0.54	0.59	0.33	0.87	0.82	0.62	0.52	0.56	0.33
769	0.88	0.88	0.68	0.52	0.6	0.33	0.87	0.86	0.67	0.48	0.59	0.29	0.88	0.88	0.6	0.52	0.58	0.29	0.87	0.86	0.55	0.48	0.57	0.24	0.88	0.88	0.61	0.54	0.59	0.32	0.87	0.85	0.59	0.52	0.58	0.3	0.88	0.87	0.67	0.54	0.59	0.36	0.87	0.82	0.65	0.52	0.56	0.35
770	0.88	0.85	0.68	0.52	0.6	0.35	0.87	0.84	0.65	0.48	0.58	0.29	0.88	0.89	0.6	0.52	0.58	0.29	0.87	0.83	0.58	0.48	0.56	0.25	0.88	0.87	0.6	0.54	0.59	0.32	0.87	0.83	0.62	0.52	0.56	0.32	0.88	0.86	0.62	0.54	0.58	0.34	0.87	0.82	0.65	0.52	0.56	0.35
771	0.88	0.87	0.62	0.52	0.57	0.29	0.87	0.84	0.64	0.48	0.58	0.28	0.88	0.89	0.6	0.52	0.58	0.29	0.87	0.87	0.58	0.48	0.58	0.24	0.88	0.9	0.59	0.54	0.61	0.3	0.87	0.84	0.59	0.52	0.58	0.3	0.88	0.87	0.67	0.54	0.59	0.36	0.87	0.83	0.62	0.52	0.56	0.33
772	0.88	0.86	0.66	0.52	0.59	0.35	0.87	0.86	0.59	0.48	0.58	0.24	0.88	0.9	0.66	0.52	0.59	0.33	0.87	0.86	0.59	0.48	0.57	0.25	0.88	0.88	0.59	0.54	0.6	0.32	0.87	0.86	0.58	0.52	0.58	0.29	0.88	0.86	0.62	0.54	0.58	0.35	0.87	0.81	0.66	0.52	0.56	0.35
773	0.88	0.82	0.7	0.52	0.58	0.36	0.87	0.86	0.6	0.48	0.57	0.26	0.88	0.88	0.59	0.52	0.57	0.28	0.87	0.85	0.58	0.48	0.56	0.25	0.88	0.85	0.64	0.54	0.58	0.34	0.87	0.84	0.59	0.52	0.57	0.31	0.88	0.89	0.6	0.54	0.6	0.31	0.87	0.82	0.61	0.52	0.56	0.32
774	0.88	0.85	0.72	0.52	0.61	0.38	--	--	--	--	--	--	0.88	0.81	0.7	0.52	0.58	0.38	0.87	0.85	0.56	0.48	0.56	0.24	0.88	0.9	0.6	0.54	0.61	0.3	0.87	0.84	0.6	0.52	0.56	0.32	0.88	0.88	0.66	0.54	0.59	0.36	0.87	0.85	0.59	0.52	0.57	0.31
775	0.88	0.86	0.68	0.52	0.6	0.35	0.87	0.85	0.64	0.48	0.57	0.29	0.88	0.88	0.6	0.52	0.58	0.29	0.87	0.85	0.56	0.48	0.56	0.24	0.88	0.89	0.61	0.54	0.62	0.31	0.87	0.84	0.59	0.52	0.57	0.31	0.88	0.87	0.63	0.54	0.58	0.34	0.87	0.84	0.64	0.52	0.56	0.34
776	0.88	0.7	0.73	0.52	0.54	0.4	0.87	0.87	0.59	0.48	0.58	0.25	0.88	0.83	0.69	0.52	0.58	0.36	0.87	0.85	0.56	0.48	0.57	0.23	0.88	0.86	0.57	0.54	0.59	0.3	0.87	0.86	0.58	0.52	0.58	0.29	0.88	0.86	0.62	0.54	0.58	0.35	0.87	0.83	0.65	0.52	0.55	0.35
777	0.88	0.87	0.6	0.52	0.58	0.29	0.87	0.84	0.57	0.48	0.56	0.25	0.88	0.9	0.59	0.52	0.59	0.28	0.87	0.85	0.6	0.48	0.57	0.26	0.88	0.87	0.64	0.54	0.59	0.35	0.87	0.84	0.63	0.52	0.58	0.33	0.88	0.87	0.63	0.54	0.58	0.34	0.87	0.82	0.65	0.52	0.56	0.35
778	0.88	0.89	0.6	0.52	0.58	0.29	0.87	0.82	0.69	0.48	0.57	0.32	0.88	0.86	0.67	0.52	0.59	0.35	0.87	0.84	0.57	0.48	0.56	0.25	0.88	0.89	0.6	0.54	0.59	0.31	0.87	0.86	0.57	0.52	0.58	0.29	0.88	0.86	0.63	0.54	0.58	0.33	0.87	0.81	0.63	0.52	0.55	0.34
779	0.88	0.8	0.71	0.52	0.58	0.38	0.87	0.8	0.7	0.48	0.56	0.33	0.88	0.84	0.68	0.52	0.58	0.36	0.87	0.81	0.63	0.48	0.55	0.28	0.88	0.87	0.63	0.54	0.6	0.34	0.87	0.84	0.64	0.52	0.58	0.33	0.88	0.86	0.57	0.54	0.59	0.3	0.87	0.82	0.66	0.52	0.55	0.36
780	0.88	0.89	0.63	0.52	0.58	0.31	0.87	0.85	0.64	0.48	0.58	0.28	0.88	0.88	0.63	0.52	0.58	0.31	0.87	0.84	0.62	0.48	0.57	0.26	0.88	0.9	0.59	0.54	0.61	0.29	0.87	0.85	0.58	0.52	0.57	0.3	0.88	0.87	0.57	0.54	0.59	0.29	0.87	0.84	0.6	0.52	0.58	0.31
781	0.88	0.78	0.72	0.52	0.57	0.38	0.87	0.85	0.6	0.48	0.56	0.26	0.88	0.83	0.63	0.52	0.57	0.32	0.87	0.85	0.66	0.48	0.57	0.29	0.88	0.88	0.62	0.54	0.59	0.33	0.87	0.83	0.6	0.52	0.57	0.31	0.88	0.87	0.6	0.54	0.6	0.32	0.87	0.82	0.62	0.52	0.55	0.33
782	0.88	0.83	0.68	0.52	0.59	0.35	0.87	0.82	0.69	0.48	0.57	0.32	0.88	0.84	0.66	0.52	0.57	0.34	0.87	0.83	0.58	0.48	0.56	0.25	0.88	0.9	0.57	0.54	0.61	0.29	0.87	0.86	0.58	0.52	0.58	0.29	0.88	0.85	0.69	0.54	0.58	0.38	0.87	0.82	0.62	0.52	0.56	0.34
783	0.88	0.81	0.7	0.52	0.58	0.37	0.87	0.85	0.65	0.48	0.58	0.29	0.88	0.82	0.66	0.52	0.56	0.34	0.87	0.85	0.56	0.48	0.56	0.25	0.88	0.86	0.63	0.54	0.59	0.33	0.87	0.85	0.59	0.52	0.57	0.3	0.88	0.87	0.67	0.54	0.59	0.37	0.87	0.85	0.64	0.52	0.57	0.34
784	0.88	0.82	0.68	0.52	0.59	0.35	0.87	0.85	0.67	0.48	0.59	0.3	0.88	0.89	0.63	0.52	0.58	0.31	0.87	0.86	0.6	0.48	0.56	0.26	0.88	0.86	0.64	0.54	0.58	0.34	0.87	0.85	0.58	0.52	0.58	0.29	0.88	0.87	0.63	0.54	0.58	0.34	0.87	0.83	0.61	0.52	0.56	0.32
785	0.88	0.9	0.67	0.52	0.6	0.33	0.87	0.85	0.61	0.48	0.58	0.25	0.88	0.83	0.68	0.52	0.57	0.35	0.87	0.85	0.57	0.48	0.56	0.25	0.88	0.88	0.61	0.54	0.59	0.32	0.87	0.84	0.64	0.52	0.59	0.32	0.88	0.88	0.63	0.54	0.59	0.32	0.87	0.83	0.66	0.52	0.56	0.35
786	0.88	0.84	0.69	0.52	0.59	0.35	0.87	0.83	0.65	0.48	0.57	0.29	0.88	0.88	0.65	0.52	0.6	0.34	0.87	0.85	0.57	0.48	0.56	0.25	0.88	0.89	0.59	0.54	0.6	0.31	0.87	0.85	0.58	0.52	0.58	0.29	0.88	0.87	0.61	0.54	0.59	0.33	0.87	0.82	0.65	0.52	0.56	0.35
787	0.88	0.84	0.69	0.52	0.59	0.35	0.87	0.86	0.6	0.48	0.57	0.25	0.88	0.87	0.62	0.52	0.57	0.29	0.87	0.85	0.57	0.48	0.56	0.25	0.88	0.89	0.6	0.54	0.6	0.31	0.87	0.86	0.58	0.52	0.58	0.29	0.88	0.86	0.64	0.54	0.59	0.35	0.87	0.83	0.65	0.52	0.56	0.34
788	0.88	0.87	0.65	0.52	0.58	0.32	0.87	0.83	0.69	0.48	0.57	0.31	--	--	--	--	--	--	0.87	0.84	0.59	0.48	0.55	0.25	0.88	0.87	0.62	0.54	0.59	0.32	0.87	0.84	0.59	0.52	0.57	0.3	0.88	0.85	0.64	0.54	0.58	0.34	0.87	0.82	0.64	0.52	0.56	0.35
789	--	--	--	--	--	--	0.87	0.86	0.67	0.48	0.59	0.29	0.88	0.81	0.66	0.52	0.57	0.33	0.87	0.85	0.61	0.48	0.57	0.26	0.88	0.86	0.67	0.54	0.61	0.36	0.87	0.85	0.62	0.52	0.58	0.32	0.88	0.84	0.65	0.54	0.58	0.35	0.87	0.85	0.63	0.52	0.58	0.32
790	--	--	--	--	--	--	0.87	0.85	0.67	0.48	0.59	0.3	0.88	0.89	0.65	0.52	0.59	0.34	0.87	0.86	0.59	0.48	0.57	0.25	0.88	0.88	0.67	0.54	0.6	0.36	0.87	0.86	0.58	0.52	0.58	0.29	0.88	0.86	0.57	0.54	0.59	0.3	0.87	0.82	0.65	0.52	0.55	0.35
791	0.88	0.83	0.68	0.52	0.58	0.35	0.87	0.84	0.61	0.48	0.56	0.27	0.88	0.84	0.69	0.52	0.59	0.36	0.87	0.87	0.57	0.48	0.58	0.24	0.88	0.89	0.6	0.54	0.6	0.3	0.87	0.84	0.59	0.52	0.58	0.3	0.88	0.87	0.64	0.54	0.58	0.35	0.87	0.81	0.63	0.52	0.55	0.34
792	0.88	0.89	0.63	0.52	0.58	0.31	0.87	0.86	0.67	0.48	0.59	0.29	0.88	0.88	0.57	0.52	0.58	0.27	0.87	0.88	0.59	0.48	0.58	0.25	0.88	0.84	0.7	0.54	0.6	0.37	0.87	0.85	0.59	0.52	0.58	0.3	0.88	0.86	0.57	0.54	0.59	0.3	0.87	0.82	0.66	0.52	0.55	0.35
793	0.88	0.85	0.67	0.52	0.59	0.35	--	--	--	--	--	--	0.88	0.87	0.62	0.52	0.57	0.29	0.87	0.85	0.6	0.48	0.57	0.26	0.88	0.89	0.61	0.54	0.6	0.32	0.87	0.84	0.6	0.52	0.57	0.31	0.88	0.86	0.62	0.54	0.58	0.34	0.87	0.81	0.62	0.52	0.55	0.33
794	0.88	0.84	0.69	0.52	0.58	0.36	0.87	0.82	0.62	0.48	0.56	0.27	0.88	0.84	0.74	0.52	0.61	0.4	0.87	0.85	0.57	0.48	0.56	0.24	0.88	0.82	0.72	0.54	0.58	0.4	0.87	0.84	0.6	0.52	0.57	0.31	0.88	0.89	0.61	0.54	0.59	0.32	0.87	0.84	0.64	0.52	0.57	0.34
795	0.88	0.91	0.62	0.52	0.59	0.3	0.87	0.86	0.67	0.48	0.59	0.29	0.88	0.9	0.62	0.52	0.59	0.29	0.87	0.87	0.57	0.48	0.55	0.23	0.88	0.88	0.57	0.54	0.61	0.3	0.87	0.85	0.59	0.52	0.58	0.3	0.88	0.87	0.61	0.54	0.59	0.33	0.87	0.83	0.61	0.52	0.56	0.32
796	0.88	0.85	0.71	0.52	0.61	0.37	0.87	0.84	0.61	0.48	0.57	0.26	0.88	0.89	0.63	0.52	0.58	0.31	0.87	0.85	0.6	0.48	0.57	0.25	0.88	0.86	0.67	0.54	0.6	0.36	0.87	0.85	0.63	0.52	0.58	0.32	0.88	0.87	0.63	0.54	0.58	0.34	0.87	0.84	0.64	0.52	0.56	0.34
797	0.88	0.83	0.69	0.52	0.59	0.36	0.87	0.85	0.57	0.48	0.56	0.24	0.88	0.88	0.67	0.52	0.61	0.35	0.87	0.86	0.55	0.48	0.57	0.24	0.88	0.88	0.62	0.54	0.59	0.32	0.87	0.84	0.61	0.52	0.56	0.32	0.88	0.88	0.63	0.54	0.58	0.34	0.87	0.84	0.65	0.52	0.57	0.34
798	0.88	0.82	0.69	0.52	0.58	0.36	--	--	--	--	--	--	0.88	0.88	0.61	0.52	0.58	0.29	0.87	0.85	0.57	0.48	0.57	0.25	0.88	0.9	0.6	0.54	0.61	0.3	0.87	0.84	0.59	0.52	0.58	0.3	0.88	0.86	0.57	0.54	0.59	0.3	0.87	0.82	0.65	0.52	0.56	0.35
799	0.88	0.88	0.63	0.52	0.58	0.31	0.87	0.87	0.59	0.48	0.58	0.25	0.88	0.81	0.7	0.52	0.58	0.36	0.87	0.86	0.56	0.48	0.56	0.24	0.88	0.85	0.62	0.54	0.59	0.34	0.87	0.86	0.58	0.52	0.58	0.29	0.88	0.87	0.6	0.54	0.6	0.33	0.87	0.82	0.61	0.52	0.55	0.33
800	0.88	0.83	0.69	0.52	0.59	0.36	0.87	0.83	0.62	0.48	0.56	0.27	0.88	0.89	0.66	0.52	0.6	0.33	0.87	0.83	0.58	0.48	0.56	0.25	0.88	0.9	0.59	0.54	0.61	0.29	0.87	0.84	0.64	0.52	0.58	0.33	0.88	0.89	0.6	0.54	0.59	0.31	0.87	0.82	0.65	0.52	0.56	0.35
801	--	--	--	--	--	--	0.87	0.85	0.6	0.48	0.57	0.26	0.88	0.84	0.69	0.52	0.59	0.36	0.87	0.85	0.57	0.48	0.56	0.25	0.88	0.9	0.58	0.54	0.61	0.29	0.87	0.83	0.59	0.52	0.57	0.3	0.88	0.86	0.62	0.54	0.59	0.34	0.87	0.83	0.65	0.52	0.55	0.35
802	0.88	0.83	0.68	0.52	0.58	0.35	--	--	--	--	--	--	0.88	0.88	0.56	0.52	0.59	0.26	0.87	0.84	0.6	0.48	0.56	0.26	0.88	0.84	0.63	0.54	0.59	0.34	0.87	0.86	0.58	0.52	0.58	0.29	0.88	0.87	0.56	0.54	0.59	0.29	0.87	0.81	0.63	0.52	0.55	0.34
803	0.88	0.86	0.66	0.52	0.58	0.32	0.87	0.86	0.53	0.48	0.55	0.2	0.88	0.86	0.59	0.52	0.59	0.29	0.87	0.85	0.6	0.48	0.57	0.26	0.88	0.88	0.58	0.54	0.61	0.31	0.87	0.84	0.67	0.52	0.58	0.34	0.88	0.88	0.63	0.54	0.59	0.34	0.87	0.82	0.65	0.52	0.56	0.35
804	0.88	0.89	0.61	0.52	0.58	0.28	0.87	0.85	0.57	0.48	0.56	0.25	0.88	0.9	0.66	0.52	0.59	0.33	0.87	0.87	0.55	0.48	0.57	0.25	0.88	0.9	0.6	0.54	0.6	0.3	0.87	0.86	0.58	0.52	0.58	0.29	0.88	0.85	0.66	0.54	0.58	0.37	0.87	0.82	0.62	0.52	0.56	0.33
805	0.88	0.88	0.58	0.52	0.58	0.29	0.87	0.8	0.69	0.48	0.57	0.32	0.88	0.87	0.65	0.52	0.59	0.34	0.87	0.83	0.67	0.48	0.57	0.3	0.88	0.89	0.66	0.54	0.6	0.36	0.87	0.84	0.65	0.52	0.57	0.34	0.88	0.85	0.62	0.54	0.58	0.35	0.87	0.85	0.62	0.52	0.58	0.32
806	0.88	0.88	0.61	0.52	0.58	0.28	0.87	0.86	0.64	0.48	0.59	0.28	0.88	0.82	0.69	0.52	0.58	0.36	0.87	0.86	0.58	0.48	0.56	0.26	0.88	0.9	0.58	0.54	0.6	0.3	0.87	0.86	0.58	0.52	0.58	0.29	0.88	0.88	0.62	0.54	0.59	0.32	0.87	0.82	0.65	0.52	0.56	0.35
807	--	--	--	--	--	--	0.87	0.86	0.6	0.48	0.57	0.25	0.88	0.8	0.64	0.52	0.56	0.32	0.87	0.85	0.57	0.48	0.56	0.24	0.88	0.86	0.65	0.54	0.58	0.36	0.87	0.86	0.58	0.52	0.58	0.29	0.88	0.87	0.61	0.54	0.59	0.32	0.87	0.82	0.65	0.52	0.56	0.35
808	0.88	0.85	0.69	0.52	0.59	0.36	--	--	--	--	--	--	0.88	0.87	0.67	0.52	0.59	0.35	0.87	0.86	0.57	0.48	0.57	0.25	0.88	0.87	0.6	0.54	0.59	0.32	0.87	0.84	0.59	0.52	0.58	0.3	0.88	0.87	0.66	0.54	0.59	0.36	0.87	0.84	0.59	0.52	0.57	0.31
809	--	--	--	--	--	--	0.87	0.86	0.6	0.48	0.57	0.25	0.88	0.89	0.6	0.52	0.58	0.29	0.87	0.84	0.57	0.48	0.56	0.25	0.88	0.89	0.59	0.54	0.61	0.29	0.87	0.85	0.59	0.52	0.57	0.3	0.88	0.88	0.67	0.54	0.6	0.36	0.87	0.86	0.58	0.52	0.58	0.3
810	0.88	0.83	0.72	0.52	0.59	0.38	0.87	0.85	0.67	0.48	0.59	0.29	0.88	0.83	0.69	0.52	0.59	0.36	0.87	0.86	0.53	0.48	0.54	0.21	0.88	0.89	0.6	0.54	0.6	0.31	0.87	0.83	0.61	0.52	0.56	0.32	0.88	0.88	0.62	0.54	0.59	0.32	0.87	0.82	0.62	0.52	0.55	0.33
811	0.88	0.88	0.6	0.52	0.58	0.29	0.87	0.86	0.6	0.48	0.57	0.25	0.88	0.86	0.63	0.52	0.59	0.33	0.87	0.85	0.56	0.48	0.56	0.24	0.88	0.87	0.65	0.54	0.59	0.36	0.87	0.83	0.65	0.52	0.56	0.35	0.88	0.87	0.62	0.54	0.59	0.32	0.87	0.82	0.62	0.52	0.55	0.34
812	0.88	0.83	0.69	0.52	0.58	0.36	0.87	0.84	0.61	0.48	0.57	0.26	0.88	0.88	0.65	0.52	0.6	0.32	0.87	0.84	0.6	0.48	0.56	0.26	0.88	0.89	0.6	0.54	0.6	0.3	0.87	0.86	0.57	0.52	0.58	0.29	0.88	0.88	0.69	0.54	0.59	0.36	0.87	0.84	0.59	0.52	0.57	0.3
813	--	--	--	--	--	--	0.87	0.84	0.69	0.48	0.58	0.32	0.88	0.84	0.68	0.52	0.6	0.34	0.87	0.83	0.58	0.48	0.57	0.25	0.88	0.87	0.62	0.54	0.59	0.32	0.87	0.84	0.59	0.52	0.58	0.3	0.88	0.86	0.61	0.54	0.58	0.34	0.87	0.82	0.65	0.52	0.56	0.35
814	0.88	0.81	0.71	0.52	0.58	0.36	0.87	0.84	0.61	0.48	0.57	0.26	0.88	0.88	0.62	0.52	0.59	0.32	0.87	0.85	0.61	0.48	0.58	0.26	0.88	0.9	0.59	0.54	0.6	0.31	0.87	0.85	0.59	0.52	0.58	0.3	0.88	0.87	0.67	0.54	0.58	0.37	0.87	0.81	0.63	0.52	0.55	0.34
815	0.88	0.89	0.66	0.52	0.59	0.32	0.87	0.85	0.67	0.48	0.59	0.29	0.88	0.87	0.6	0.52	0.58	0.29	0.87	0.86	0.55	0.48	0.57	0.23	0.88	0.85	0.62	0.54	0.58	0.34	0.87	0.83	0.6	0.52	0.57	0.31	0.88	0.86	0.69	0.54	0.58	0.38	0.87	0.84	0.6	0.52	0.57	0.32
816	0.88	0.86	0.63	0.52	0.57	0.3	0.87	0.85	0.61	0.48	0.57	0.26	0.88	0.87	0.59	0.52	0.58	0.29	0.87	0.85	0.61	0.48	0.57	0.26	0.88	0.84	0.59	0.54	0.58	0.31	0.87	0.86	0.62	0.52	0.58	0.32	0.88	0.87	0.63	0.54	0.58	0.34	0.87	0.83	0.65	0.52	0.55	0.35
817	0.88	0.87	0.65	0.52	0.59	0.31	0.87	0.86	0.68	0.48	0.58	0.31	0.88	0.9	0.65	0.52	0.6	0.33	0.87	0.87	0.6	0.48	0.57	0.25	0.88	0.89	0.6	0.54	0.61	0.3	0.87	0.85	0.62	0.52	0.58	0.32	0.88	0.87	0.63	0.54	0.58	0.34	0.87	0.83	0.61	0.52	0.56	0.32
818	0.88	0.83	0.7	0.52	0.59	0.36	0.87	0.84	0.61	0.48	0.57	0.26	0.88	0.84	0.69	0.52	0.58	0.36	0.87	0.84	0.61	0.48	0.57	0.26	0.88	0.88	0.62	0.54	0.6	0.33	0.87	0.86	0.58	0.52	0.58	0.3	0.88	0.87	0.6	0.54	0.6	0.32	0.87	0.81	0.66	0.52	0.55	0.36
819	0.88	0.84	0.69	0.52	0.59	0.36	0.87	0.86	0.67	0.48	0.58	0.3	0.88	0.88	0.6	0.52	0.58	0.29	0.87	0.87	0.58	0.48	0.57	0.24	0.88	0.89	0.6	0.54	0.6	0.3	0.87	0.85	0.58	0.52	0.58	0.29	0.88	0.86	0.62	0.54	0.58	0.34	0.87	0.82	0.62	0.52	0.56	0.33
820	0.88	0.86	0.63	0.52	0.59	0.32	0.87	0.81	0.66	0.48	0.57	0.29	0.88	0.86	0.66	0.52	0.6	0.34	0.87	0.85	0.54	0.48	0.54	0.21	0.88	0.87	0.59	0.54	0.61	0.31	0.87	0.85	0.58	0.52	0.58	0.29	0.88	0.86	0.62	0.54	0.58	0.34	0.87	0.82	0.62	0.52	0.56	0.32
821	0.88	0.8	0.7	0.52	0.58	0.37	0.87	0.85	0.6	0.48	0.57	0.26	0.88	0.86	0.65	0.52	0.57	0.32	0.87	0.85	0.56	0.48	0.56	0.24	0.88	0.83	0.7	0.54	0.58	0.39	0.87	0.83	0.6	0.52	0.56	0.31	0.88	0.87	0.63	0.54	0.58	0.34	0.87	0.84	0.61	0.52	0.56	0.32
822	0.88	0.85	0.67	0.52	0.59	0.34	0.87	0.84	0.67	0.48	0.59	0.3	0.88	0.89	0.61	0.52	0.58	0.29	0.87	0.84	0.62	0.48	0.57	0.27	0.88	0.88	0.57	0.54	0.59	0.28	0.87	0.84	0.59	0.52	0.57	0.3	0.88	0.85	0.62	0.54	0.58	0.35	0.87	0.82	0.65	0.52	0.56	0.35
823	0.88	0.81	0.66	0.52	0.57	0.34	0.87	0.8	0.7	0.48	0.56	0.32	0.88	0.84	0.69	0.52	0.58	0.36	0.87	0.85	0.6	0.48	0.56	0.25	0.88	0.87	0.62	0.54	0.59	0.32	0.87	0.85	0.62	0.52	0.57	0.32	0.88	0.86	0.63	0.54	0.58	0.33	0.87	0.82	0.66	0.52	0.56	0.35
824	0.88	0.86	0.58	0.52	0.58	0.29	0.87	0.86	0.6	0.48	0.57	0.25	0.88	0.8	0.71	0.52	0.57	0.37	0.87	0.85	0.58	0.48	0.56	0.25	0.88	0.88	0.6	0.54	0.59	0.31	0.87	0.86	0.57	0.52	0.58	0.29	0.88	0.87	0.6	0.54	0.6	0.33	0.87	0.83	0.62	0.52	0.55	0.33
825	--	--	--	--	--	--	0.87	0.79	0.64	0.48	0.55	0.28	0.88	0.89	0.6	0.52	0.58	0.28	0.87	0.85	0.57	0.48	0.56	0.24	0.88	0.88	0.61	0.54	0.59	0.32	0.87	0.85	0.59	0.52	0.58	0.3	0.88	0.87	0.56	0.54	0.59	0.29	0.87	0.82	0.66	0.52	0.56	0.35
826	0.88	0.8	0.74	0.52	0.57	0.39	0.87	0.85	0.6	0.48	0.57	0.26	0.88	0.89	0.63	0.52	0.58	0.31	0.87	0.87	0.58	0.48	0.57	0.25	0.88	0.86	0.61	0.54	0.6	0.32	0.87	0.83	0.6	0.52	0.56	0.31	0.88	0.83	0.6	0.54	0.58	0.32	0.87	0.85	0.6	0.52	0.58	0.31
827	0.88	0.82	0.69	0.52	0.58	0.36	0.87	0.84	0.61	0.48	0.57	0.26	0.88	0.88	0.57	0.52	0.58	0.27	0.87	0.83	0.59	0.48	0.55	0.25	0.88	0.8	0.7	0.54	0.59	0.37	0.87	0.85	0.59	0.52	0.57	0.31	0.88	0.89	0.6	0.54	0.6	0.3	0.87	0.81	0.65	0.52	0.56	0.34
828	0.88	0.83	0.69	0.52	0.58	0.36	0.87	0.86	0.67	0.48	0.59	0.29	0.88	0.86	0.68	0.52	0.6	0.35	0.87	0.86	0.61	0.48	0.57	0.26	0.88	0.86	0.67	0.54	0.6	0.36	0.87	0.86	0.58	0.52	0.59	0.29	0.88	0.85	0.59	0.54	0.58	0.31	0.87	0.83	0.62	0.52	0.56	0.33
829	0.88	0.89	0.58	0.52	0.6	0.27	0.87	0.86	0.56	0.48	0.57	0.24	0.88	0.85	0.69	0.52	0.59	0.37	0.87	0.85	0.51	0.48	0.55	0.22	0.88	0.85	0.64	0.54	0.59	0.33	0.87	0.77	0.67	0.52	0.55	0.36	0.88	0.88	0.61	0.54	0.59	0.32	0.87	0.82	0.65	0.52	0.56	0.35
830	0.88	0.86	0.7	0.52	0.61	0.37	0.87	0.85	0.64	0.48	0.58	0.28	0.88	0.88	0.62	0.52	0.58	0.31	0.87	0.85	0.57	0.48	0.56	0.24	0.88	0.81	0.7	0.54	0.58	0.38	0.87	0.84	0.59	0.52	0.57	0.3	0.88	0.87	0.63	0.54	0.58	0.33	0.87	0.84	0.6	0.52	0.57	0.31
831	0.88	0.89	0.69	0.52	0.6	0.34	0.87	0.86	0.6	0.48	0.57	0.25	0.88	0.84	0.67	0.52	0.59	0.34	0.87	0.86	0.59	0.48	0.57	0.25	0.88	0.84	0.62	0.54	0.59	0.34	0.87	0.83	0.64	0.52	0.57	0.34	0.88	0.88	0.62	0.54	0.58	0.34	0.87	0.82	0.62	0.52	0.56	0.33
832	0.88	0.89	0.6	0.52	0.58	0.29	0.87	0.85	0.57	0.48	0.56	0.25	0.88	0.89	0.6	0.52	0.59	0.28	0.87	0.86	0.6	0.48	0.57	0.25	0.88	0.89	0.6	0.54	0.6	0.3	0.87	0.83	0.61	0.52	0.56	0.31	0.88	0.87	0.6	0.54	0.58	0.34	0.87	0.82	0.62	0.52	0.56	0.33
833	0.88	0.88	0.6	0.52	0.58	0.29	0.87	0.84	0.68	0.48	0.58	0.3	0.88	0.89	0.6	0.52	0.58	0.28	0.87	0.85	0.57	0.48	0.56	0.25	0.88	0.87	0.66	0.54	0.6	0.36	0.87	0.86	0.58	0.52	0.59	0.29	0.88	0.86	0.65	0.54	0.58	0.36	0.87	0.82	0.65	0.52	0.56	0.35
834	0.88	0.88	0.6	0.52	0.58	0.29	0.87	0.86	0.6	0.48	0.57	0.25	0.88	0.89	0.55	0.52	0.59	0.26	0.87	0.84	0.58	0.48	0.56	0.25	0.88	0.83	0.63	0.54	0.58	0.34	0.87	0.86	0.58	0.52	0.58	0.29	0.88	0.87	0.61	0.54	0.59	0.33	0.87	0.83	0.61	0.52	0.56	0.33
835	0.88	0.82	0.69	0.52	0.58	0.36	0.87	0.84	0.62	0.48	0.57	0.26	0.88	0.83	0.69	0.52	0.59	0.36	0.87	0.86	0.56	0.48	0.56	0.24	0.88	0.89	0.6	0.54	0.6	0.3	0.87	0.84	0.59	0.52	0.57	0.3	0.88	0.87	0.61	0.54	0.59	0.33	0.87	0.84	0.61	0.52	0.57	0.31
836	0.88	0.87	0.63	0.52	0.58	0.31	0.87	0.8	0.7	0.48	0.56	0.32	0.88	0.89	0.67	0.52	0.59	0.33	0.87	0.85	0.55	0.48	0.57	0.24	0.88	0.87	0.66	0.54	0.6	0.35	0.87	0.86	0.58	0.52	0.58	0.29	0.88	0.84	0.71	0.54	0.57	0.39	0.87	0.84	0.64	0.52	0.57	0.34
837	0.88	0.89	0.6	0.52	0.58	0.28	0.87	0.85	0.6	0.48	0.57	0.26	0.88	0.89	0.66	0.52	0.59	0.34	0.87	0.86	0.54	0.48	0.56	0.24	0.88	0.9	0.59	0.54	0.61	0.29	0.87	0.84	0.6	0.52	0.57	0.3	0.88	0.88	0.63	0.54	0.59	0.32	0.87	0.84	0.64	0.52	0.57	0.34
838	0.88	0.85	0.68	0.52	0.59	0.34	0.87	0.84	0.61	0.48	0.57	0.26	0.88	0.88	0.61	0.52	0.58	0.28	0.87	0.85	0.57	0.48	0.56	0.25	0.88	0.86	0.63	0.54	0.58	0.33	0.87	0.84	0.6	0.52	0.57	0.31	0.88	0.88	0.62	0.54	0.6	0.31	0.87	0.82	0.65	0.52	0.55	0.35
839	0.88	0.83	0.69	0.52	0.58	0.36	0.87	0.84	0.61	0.48	0.56	0.26	0.88	0.83	0.69	0.52	0.59	0.36	0.87	0.83	0.62	0.48	0.56	0.27	0.88	0.89	0.59	0.54	0.6	0.3	0.87	0.86	0.57	0.52	0.58	0.29	0.88	0.86	0.62	0.54	0.58	0.34	0.87	0.84	0.67	0.52	0.58	0.34
840	0.88	0.81	0.7	0.52	0.57	0.37	0.87	0.86	0.6	0.48	0.57	0.25	0.88	0.89	0.6	0.52	0.58	0.28	0.87	0.86	0.6	0.48	0.56	0.26	0.88	0.88	0.61	0.54	0.6	0.31	0.87	0.86	0.58	0.52	0.58	0.29	0.88	0.85	0.59	0.54	0.58	0.31	0.87	0.82	0.66	0.52	0.55	0.35
841	0.88	0.83	0.68	0.52	0.58	0.35	0.87	0.85	0.57	0.48	0.56	0.25	0.88	0.87	0.59	0.52	0.58	0.27	0.87	0.86	0.59	0.48	0.57	0.25	0.88	0.87	0.59	0.54	0.6	0.32	0.87	0.84	0.59	0.52	0.58	0.3	0.88	0.87	0.61	0.54	0.58	0.34	0.87	0.82	0.66	0.52	0.56	0.35
842	0.88	0.89	0.67	0.52	0.59	0.33	0.87	0.82	0.67	0.48	0.56	0.3	0.88	0.88	0.57	0.52	0.58	0.27	0.87	0.85	0.57	0.48	0.56	0.24	0.88	0.9	0.58	0.54	0.61	0.29	0.87	0.85	0.62	0.52	0.58	0.32	0.88	0.87	0.57	0.54	0.6	0.29	0.87	0.83	0.61	0.52	0.56	0.32
843	0.88	0.89	0.67	0.52	0.59	0.33	0.87	0.84	0.67	0.48	0.59	0.29	0.88	0.87	0.63	0.52	0.58	0.31	0.87	0.86	0.55	0.48	0.57	0.24	0.88	0.89	0.64	0.54	0.6	0.34	0.87	0.83	0.65	0.52	0.57	0.34	0.88	0.87	0.64	0.54	0.59	0.33	0.87	0.83	0.65	0.52	0.55	0.35
844	0.88	0.89	0.6	0.52	0.58	0.28	0.87	0.85	0.67	0.48	0.59	0.29	0.88	0.89	0.66	0.52	0.59	0.34	0.87	0.83	0.62	0.48	0.56	0.27	0.88	0.86	0.62	0.54	0.6	0.33	0.87	0.85	0.6	0.52	0.58	0.3	0.88	0.85	0.66	0.54	0.58	0.37	0.87	0.82	0.65	0.52	0.56	0.35
845	0.88	0.82	0.68	0.52	0.59	0.35	0.87	0.85	0.64	0.48	0.59	0.28	0.88	0.81	0.71	0.52	0.58	0.37	0.87	0.86	0.54	0.48	0.57	0.24	0.88	0.88	0.61	0.54	0.59	0.32	0.87	0.84	0.6	0.52	0.57	0.32	0.88	0.86	0.62	0.54	0.58	0.34	0.87	0.82	0.65	0.52	0.55	0.35
846	0.88	0.89	0.6	0.52	0.58	0.29	0.87	0.86	0.58	0.48	0.54	0.24	0.88	0.88	0.66	0.52	0.59	0.33	0.87	0.84	0.58	0.48	0.56	0.25	0.88	0.87	0.58	0.54	0.61	0.31	0.87	0.84	0.59	0.52	0.57	0.3	0.88	0.86	0.68	0.54	0.58	0.37	0.87	0.81	0.67	0.52	0.55	0.36
847	0.88	0.81	0.71	0.52	0.58	0.38	0.87	0.85	0.61	0.48	0.57	0.26	0.88	0.85	0.67	0.52	0.58	0.35	0.87	0.84	0.58	0.48	0.56	0.25	0.88	0.86	0.67	0.54	0.6	0.36	0.87	0.83	0.61	0.52	0.56	0.32	0.88	0.88	0.63	0.54	0.59	0.34	0.87	0.83	0.67	0.52	0.55	0.36
848	0.88	0.83	0.69	0.52	0.59	0.36	0.87	0.86	0.6	0.48	0.57	0.25	0.88	0.87	0.59	0.52	0.58	0.29	0.87	0.85	0.57	0.48	0.56	0.25	0.88	0.86	0.6	0.54	0.59	0.33	0.87	0.84	0.66	0.52	0.58	0.34	0.88	0.88	0.62	0.54	0.59	0.32	0.87	0.84	0.6	0.52	0.57	0.31
849	0.88	0.84	0.68	0.52	0.59	0.36	0.87	0.85	0.61	0.48	0.57	0.25	0.88	0.84	0.69	0.52	0.59	0.36	0.87	0.86	0.59	0.48	0.57	0.25	0.88	0.87	0.62	0.54	0.59	0.32	0.87	0.83	0.65	0.52	0.57	0.34	0.88	0.86	0.65	0.54	0.59	0.35	0.87	0.83	0.61	0.52	0.56	0.32
850	0.88	0.88	0.59	0.52	0.58	0.28	0.87	0.85	0.67	0.48	0.59	0.29	0.88	0.84	0.69	0.52	0.59	0.36	0.87	0.85	0.6	0.48	0.56	0.25	0.88	0.89	0.61	0.54	0.59	0.32	0.87	0.85	0.58	0.52	0.57	0.3	0.88	0.87	0.67	0.54	0.59	0.36	0.87	0.82	0.62	0.52	0.56	0.33
851	0.88	0.8	0.71	0.52	0.57	0.37	0.87	0.84	0.58	0.48	0.56	0.25	0.88	0.85	0.71	0.52	0.6	0.38	0.87	0.86	0.55	0.48	0.57	0.24	0.88	0.89	0.6	0.54	0.6	0.3	0.87	0.81	0.66	0.52	0.57	0.34	0.88	0.86	0.58	0.54	0.59	0.3	0.87	0.82	0.62	0.52	0.56	0.32
852	0.88	0.88	0.6	0.52	0.58	0.29	0.87	0.84	0.65	0.48	0.58	0.28	0.88	0.87	0.62	0.52	0.57	0.29	0.87	0.85	0.58	0.48	0.55	0.24	0.88	0.9	0.58	0.54	0.61	0.29	0.87	0.85	0.58	0.52	0.58	0.3	0.88	0.87	0.61	0.54	0.59	0.34	0.87	0.81	0.63	0.52	0.55	0.34
853	0.88	0.89	0.6	0.52	0.58	0.29	0.87	0.84	0.68	0.48	0.58	0.31	0.88	0.8	0.66	0.52	0.56	0.33	0.87	0.83	0.67	0.48	0.57	0.3	0.88	0.9	0.59	0.54	0.61	0.29	0.87	0.84	0.6	0.52	0.57	0.31	0.88	0.87	0.62	0.54	0.59	0.32	0.87	0.82	0.65	0.52	0.55	0.35
854	0.88	0.81	0.69	0.52	0.58	0.36	0.87	0.83	0.62	0.48	0.57	0.26	0.88	0.84	0.74	0.52	0.61	0.4	0.87	0.83	0.57	0.48	0.56	0.25	0.88	0.85	0.68	0.54	0.6	0.36	0.87	0.85	0.59	0.52	0.57	0.3	0.88	0.88	0.63	0.54	0.59	0.35	0.87	0.82	0.62	0.52	0.55	0.33
855	0.88	0.81	0.74	0.52	0.58	0.4	0.87	0.84	0.61	0.48	0.57	0.26	0.88	0.89	0.55	0.52	0.59	0.26	0.87	0.84	0.57	0.48	0.56	0.25	0.88	0.88	0.61	0.54	0.6	0.32	0.87	0.84	0.64	0.52	0.57	0.33	0.88	0.88	0.62	0.54	0.59	0.32	0.87	0.82	0.68	0.52	0.56	0.36
856	0.88	0.83	0.69	0.52	0.59	0.36	0.87	0.82	0.69	0.48	0.57	0.32	0.88	0.87	0.64	0.52	0.6	0.33	0.87	0.86	0.56	0.48	0.57	0.24	0.88	0.81	0.64	0.54	0.58	0.35	0.87	0.86	0.58	0.52	0.58	0.29	0.88	0.88	0.62	0.54	0.59	0.33	0.87	0.82	0.65	0.52	0.55	0.35
857	0.88	0.85	0.71	0.52	0.61	0.37	0.87	0.84	0.62	0.48	0.57	0.26	0.88	0.88	0.6	0.52	0.58	0.29	0.87	0.85	0.56	0.48	0.56	0.25	0.88	0.86	0.68	0.54	0.6	0.36	0.87	0.86	0.58	0.52	0.58	0.29	0.88	0.85	0.63	0.54	0.58	0.35	0.87	0.83	0.61	0.52	0.56	0.32
858	0.88	0.88	0.67	0.52	0.6	0.33	0.87	0.85	0.57	0.48	0.57	0.24	0.88	0.89	0.61	0.52	0.57	0.29	0.87	0.86	0.59	0.48	0.57	0.25	0.88	0.89	0.61	0.54	0.59	0.32	0.87	0.84	0.6	0.52	0.56	0.31	0.88	0.86	0.62	0.54	0.58	0.34	0.87	0.83	0.61	0.52	0.57	0.32
859	0.88	0.88	0.64	0.52	0.59	0.31	0.87	0.84	0.67	0.48	0.58	0.3	0.88	0.88	0.63	0.52	0.59	0.3	0.87	0.84	0.58	0.48	0.56	0.24	0.88	0.88	0.61	0.54	0.6	0.31	0.87	0.86	0.57	0.52	0.59	0.29	0.88	0.88	0.62	0.54	0.59	0.32	0.87	0.82	0.65	0.52	0.56	0.35
860	0.88	0.8	0.71	0.52	0.58	0.37	0.87	0.88	0.62	0.48	0.59	0.27	0.88	0.88	0.64	0.52	0.6	0.33	0.87	0.86	0.6	0.48	0.57	0.25	0.88	0.87	0.62	0.54	0.59	0.33	0.87	0.86	0.58	0.52	0.58	0.3	0.88	0.86	0.68	0.54	0.59	0.37	0.87	0.83	0.62	0.52	0.56	0.33
861	0.88	0.9	0.63	0.52	0.59	0.3	0.87	0.84	0.61	0.48	0.57	0.26	--	--	--	--	--	--	0.87	0.86	0.54	0.48	0.57	0.24	0.88	0.85	0.63	0.54	0.59	0.34	0.87	0.84	0.6	0.52	0.57	0.31	0.88	0.85	0.63	0.54	0.58	0.35	0.87	0.85	0.59	0.52	0.57	0.3
862	0.88	0.83	0.69	0.52	0.59	0.36	0.87	0.83	0.66	0.48	0.57	0.29	0.88	0.88	0.57	0.52	0.58	0.27	0.87	0.86	0.5	0.48	0.55	0.21	0.88	0.88	0.61	0.54	0.59	0.32	0.87	0.86	0.58	0.52	0.58	0.29	0.88	0.87	0.62	0.54	0.58	0.33	0.87	0.82	0.65	0.52	0.56	0.35
863	0.88	0.84	0.69	0.52	0.59	0.35	--	--	--	--	--	--	0.88	0.89	0.63	0.52	0.58	0.31	0.87	0.85	0.56	0.48	0.56	0.24	0.88	0.9	0.59	0.54	0.61	0.29	0.87	0.84	0.59	0.52	0.57	0.3	0.88	0.89	0.6	0.54	0.6	0.31	0.87	0.83	0.61	0.52	0.56	0.32
864	0.88	0.85	0.7	0.52	0.58	0.36	0.87	0.85	0.57	0.48	0.56	0.25	0.88	0.87	0.67	0.52	0.59	0.35	0.87	0.86	0.59	0.48	0.56	0.25	0.88	0.86	0.62	0.54	0.59	0.33	0.87	0.82	0.66	0.52	0.56	0.35	0.88	0.89	0.61	0.54	0.59	0.33	0.87	0.82	0.65	0.52	0.55	0.35
865	0.88	0.85	0.69	0.52	0.59	0.36	0.87	0.87	0.56	0.48	0.57	0.25	0.88	0.89	0.63	0.52	0.58	0.31	0.87	0.85	0.56	0.48	0.56	0.24	--	--	--	--	--	--	0.87	0.83	0.64	0.52	0.57	0.34	0.88	0.87	0.63	0.54	0.58	0.34	0.87	0.83	0.62	0.52	0.56	0.32
866	0.88	0.85	0.69	0.52	0.59	0.37	0.87	0.8	0.7	0.48	0.57	0.31	0.88	0.89	0.63	0.52	0.58	0.31	0.87	0.85	0.58	0.48	0.56	0.25	0.88	0.89	0.61	0.54	0.6	0.31	0.87	0.84	0.63	0.52	0.58	0.32	0.88	0.87	0.67	0.54	0.59	0.37	0.87	0.85	0.6	0.52	0.57	0.31
867	0.88	0.81	0.7	0.52	0.58	0.36	0.87	0.85	0.61	0.48	0.56	0.26	0.88	0.86	0.67	0.52	0.59	0.36	0.87	0.86	0.6	0.48	0.56	0.25	0.88	0.89	0.6	0.54	0.61	0.3	0.87	0.87	0.6	0.52	0.57	0.28	0.88	0.86	0.56	0.54	0.59	0.29	0.87	0.82	0.65	0.52	0.55	0.35
868	0.88	0.88	0.58	0.52	0.59	0.29	0.87	0.85	0.67	0.48	0.59	0.3	0.88	0.88	0.65	0.52	0.58	0.31	0.87	0.85	0.57	0.48	0.56	0.24	0.88	0.9	0.58	0.54	0.61	0.29	0.87	0.85	0.58	0.52	0.57	0.3	0.88	0.88	0.62	0.54	0.59	0.32	0.87	0.82	0.66	0.52	0.55	0.35
869	0.88	0.85	0.67	0.52	0.59	0.35	0.87	0.86	0.59	0.48	0.57	0.25	0.88	0.89	0.63	0.52	0.58	0.31	0.87	0.86	0.55	0.48	0.56	0.23	0.88	0.87	0.58	0.54	0.59	0.28	0.87	0.84	0.59	0.52	0.58	0.3	0.88	0.86	0.62	0.54	0.58	0.35	0.87	0.84	0.63	0.52	0.58	0.33
870	0.88	0.83	0.68	0.52	0.58	0.35	0.87	0.85	0.6	0.48	0.57	0.26	0.88	0.89	0.6	0.52	0.58	0.29	0.87	0.86	0.56	0.48	0.57	0.23	0.88	0.9	0.6	0.54	0.61	0.3	0.87	0.86	0.58	0.52	0.58	0.29	0.88	0.88	0.66	0.54	0.59	0.36	0.87	0.82	0.62	0.52	0.56	0.33
871	0.88	0.78	0.71	0.52	0.57	0.38	0.87	0.86	0.67	0.48	0.59	0.29	0.88	0.85	0.67	0.52	0.6	0.34	0.87	0.82	0.59	0.48	0.54	0.27	0.88	0.9	0.59	0.54	0.61	0.3	0.87	0.83	0.65	0.52	0.57	0.34	0.88	0.86	0.62	0.54	0.58	0.34	0.87	0.82	0.62	0.52	0.56	0.33
872	0.88	0.86	0.62	0.52	0.57	0.3	0.87	0.83	0.66	0.48	0.55	0.31	0.88	0.82	0.63	0.52	0.57	0.32	0.87	0.86	0.59	0.48	0.57	0.25	0.88	0.88	0.62	0.54	0.59	0.32	0.87	0.84	0.59	0.52	0.57	0.3	0.88	0.88	0.67	0.54	0.59	0.36	0.87	0.83	0.66	0.52	0.56	0.35
873	0.88	0.84	0.69	0.52	0.59	0.36	0.87	0.84	0.61	0.48	0.57	0.26	0.88	0.88	0.61	0.52	0.57	0.29	0.87	0.85	0.56	0.48	0.56	0.25	0.88	0.86	0.62	0.54	0.59	0.33	0.87	0.86	0.62	0.52	0.58	0.32	0.88	0.85	0.62	0.54	0.58	0.34	0.87	0.84	0.6	0.52	0.57	0.31
874	0.88	0.83	0.65	0.52	0.58	0.33	0.87	0.72	0.71	0.48	0.53	0.34	0.88	0.88	0.6	0.52	0.58	0.29	0.87	0.84	0.58	0.48	0.56	0.25	0.88	0.87	0.65	0.54	0.6	0.34	0.87	0.82	0.67	0.52	0.59	0.33	0.88	0.87	0.63	0.54	0.58	0.33	0.87	0.82	0.65	0.52	0.55	0.35
875	0.88	0.85	0.67	0.52	0.59	0.35	0.87	0.85	0.68	0.48	0.58	0.3	0.88	0.88	0.67	0.52	0.58	0.34	0.87	0.85	0.56	0.48	0.56	0.25	0.88	0.86	0.62	0.54	0.6	0.33	0.87	0.84	0.59	0.52	0.57	0.3	0.88	0.87	0.62	0.54	0.58	0.34	0.87	0.82	0.62	0.52	0.55	0.33
876	0.88	0.82	0.69	0.52	0.58	0.36	0.87	0.85	0.56	0.48	0.57	0.24	0.88	0.89	0.6	0.52	0.58	0.29	0.87	0.85	0.56	0.48	0.56	0.24	0.88	0.89	0.61	0.54	0.6	0.31	0.87	0.82	0.6	0.52	0.57	0.3	0.88	0.87	0.61	0.54	0.59	0.34	0.87	0.84	0.6	0.52	0.57	0.31
877	0.88	0.88	0.64	0.52	0.6	0.33	0.87	0.85	0.6	0.48	0.57	0.26	0.88	0.82	0.69	0.52	0.58	0.36	0.87	0.85	0.57	0.48	0.56	0.24	0.88	0.86	0.7	0.54	0.58	0.39	0.87	0.81	0.63	0.52	0.55	0.34	0.88	0.81	0.65	0.54	0.57	0.35	0.87	0.84	0.6	0.52	0.57	0.31
878	0.88	0.89	0.6	0.52	0.58	0.29	0.87	0.84	0.6	0.48	0.57	0.25	0.88	0.87	0.59	0.52	0.57	0.28	0.87	0.85	0.57	0.48	0.56	0.24	0.88	0.86	0.63	0.54	0.58	0.34	0.87	0.84	0.64	0.52	0.58	0.33	0.88	0.88	0.62	0.54	0.58	0.34	0.87	0.84	0.66	0.52	0.58	0.34
879	0.88	0.89	0.64	0.52	0.6	0.31	0.87	0.83	0.62	0.48	0.57	0.26	0.88	0.87	0.62	0.52	0.57	0.29	0.87	0.85	0.61	0.48	0.56	0.26	0.88	0.88	0.59	0.54	0.6	0.32	0.87	0.86	0.62	0.52	0.58	0.32	0.88	0.88	0.61	0.54	0.59	0.32	0.87	0.82	0.65	0.52	0.55	0.35
880	0.88	0.83	0.68	0.52	0.6	0.34	0.87	0.84	0.68	0.48	0.57	0.31	0.88	0.89	0.63	0.52	0.58	0.31	0.87	0.85	0.56	0.48	0.56	0.24	0.88	0.89	0.61	0.54	0.6	0.31	0.87	0.83	0.59	0.52	0.57	0.31	0.88	0.85	0.63	0.54	0.58	0.35	0.87	0.86	0.62	0.52	0.59	0.31
881	0.88	0.82	0.68	0.52	0.59	0.35	0.87	0.82	0.69	0.48	0.56	0.32	0.88	0.87	0.59	0.52	0.57	0.28	0.87	0.85	0.6	0.48	0.56	0.25	0.88	0.89	0.6	0.54	0.6	0.3	0.87	0.85	0.57	0.52	0.58	0.3	0.88	0.86	0.63	0.54	0.58	0.33	0.87	0.83	0.62	0.52	0.55	0.34
882	0.88	0.86	0.62	0.52	0.57	0.3	0.87	0.85	0.67	0.48	0.59	0.3	0.88	0.88	0.65	0.52	0.59	0.34	0.87	0.86	0.64	0.48	0.58	0.27	0.88	0.86	0.6	0.54	0.6	0.32	0.87	0.85	0.58	0.52	0.58	0.29	0.88	0.88	0.64	0.54	0.6	0.34	0.87	0.83	0.61	0.52	0.56	0.32
883	0.88	0.79	0.7	0.52	0.57	0.37	0.87	0.85	0.61	0.48	0.57	0.26	0.88	0.82	0.62	0.52	0.58	0.31	0.87	0.85	0.56	0.48	0.56	0.25	0.88	0.88	0.6	0.54	0.6	0.31	0.87	0.86	0.58	0.52	0.58	0.29	0.88	0.85	0.58	0.54	0.59	0.3	0.87	0.82	0.65	0.52	0.56	0.35
884	0.88	0.85	0.67	0.52	0.59	0.34	0.87	0.85	0.6	0.48	0.58	0.25	0.88	0.89	0.6	0.52	0.58	0.29	0.87	0.86	0.57	0.48	0.57	0.24	0.88	0.88	0.61	0.54	0.6	0.31	0.87	0.85	0.62	0.52	0.58	0.32	0.88	0.86	0.62	0.54	0.59	0.34	0.87	0.82	0.65	0.52	0.56	0.35
885	0.88	0.82	0.73	0.52	0.58	0.38	0.87	0.86	0.59	0.48	0.57	0.25	0.88	0.84	0.69	0.52	0.59	0.36	0.87	0.82	0.63	0.48	0.55	0.28	0.88	0.86	0.6	0.54	0.59	0.32	0.87	0.84	0.66	0.52	0.58	0.34	0.88	0.87	0.57	0.54	0.59	0.29	0.87	0.85	0.6	0.52	0.57	0.31
886	0.88	0.81	0.7	0.52	0.57	0.36	0.87	0.82	0.66	0.48	0.57	0.3	0.88	0.88	0.64	0.52	0.59	0.33	0.87	0.85	0.6	0.48	0.57	0.26	0.88	0.87	0.66	0.54	0.6	0.35	0.87	0.85	0.63	0.52	0.58	0.32	0.88	0.85	0.62	0.54	0.58	0.35	0.87	0.82	0.63	0.52	0.55	0.34
887	0.88	0.8	0.74	0.52	0.58	0.39	0.87	0.84	0.61	0.48	0.57	0.26	0.88	0.89	0.6	0.52	0.58	0.29	0.87	0.87	0.59	0.48	0.58	0.25	0.88	0.89	0.59	0.54	0.6	0.3	0.87	0.83	0.64	0.52	0.57	0.34	0.88	0.86	0.66	0.54	0.59	0.36	0.87	0.82	0.65	0.52	0.56	0.35
888	0.88	0.81	0.7	0.52	0.59	0.37	0.87	0.85	0.68	0.48	0.58	0.3	0.88	0.89	0.6	0.52	0.58	0.29	0.87	0.86	0.59	0.48	0.57	0.25	0.88	0.87	0.59	0.54	0.6	0.31	0.87	0.85	0.62	0.52	0.59	0.31	0.88	0.88	0.64	0.54	0.6	0.35	0.87	0.82	0.63	0.52	0.55	0.34
889	0.88	0.85	0.67	0.52	0.58	0.35	0.87	0.86	0.6	0.48	0.57	0.25	0.88	0.87	0.62	0.52	0.57	0.29	0.87	0.86	0.55	0.48	0.56	0.24	0.88	0.85	0.62	0.54	0.58	0.34	0.87	0.85	0.58	0.52	0.58	0.29	0.88	0.87	0.57	0.54	0.6	0.29	0.87	0.82	0.63	0.52	0.55	0.34
890	0.88	0.88	0.66	0.52	0.62	0.34	0.87	0.85	0.6	0.48	0.57	0.26	0.88	0.88	0.58	0.52	0.58	0.26	0.87	0.85	0.61	0.48	0.56	0.26	0.88	0.87	0.67	0.54	0.59	0.36	0.87	0.85	0.58	0.52	0.58	0.3	0.88	0.86	0.65	0.54	0.59	0.36	0.87	0.83	0.68	0.52	0.56	0.36
891	0.88	0.82	0.73	0.52	0.59	0.39	0.87	0.85	0.56	0.48	0.56	0.24	0.88	0.89	0.63	0.52	0.58	0.31	0.87	0.84	0.61	0.48	0.56	0.26	0.88	0.89	0.62	0.54	0.59	0.32	0.87	0.84	0.59	0.52	0.57	0.3	0.88	0.86	0.63	0.54	0.58	0.34	0.87	0.83	0.65	0.52	0.55	0.35
892	0.88	0.87	0.65	0.52	0.58	0.32	0.87	0.85	0.65	0.48	0.59	0.28	0.88	0.88	0.64	0.52	0.57	0.31	0.87	0.85	0.57	0.48	0.56	0.24	--	--	--	--	--	--	0.87	0.84	0.64	0.52	0.57	0.34	0.88	0.87	0.67	0.54	0.59	0.37	0.87	0.82	0.66	0.52	0.56	0.35
893	0.88	0.86	0.71	0.52	0.61	0.37	0.87	0.85	0.67	0.48	0.59	0.3	0.88	0.89	0.6	0.52	0.58	0.29	0.87	0.86	0.56	0.48	0.57	0.24	0.88	0.88	0.6	0.54	0.59	0.31	0.87	0.85	0.58	0.52	0.58	0.29	0.88	0.88	0.63	0.54	0.61	0.34	0.87	0.82	0.63	0.52	0.55	0.34
894	0.88	0.83	0.69	0.52	0.59	0.36	0.87	0.85	0.65	0.48	0.58	0.28	0.88	0.89	0.66	0.52	0.59	0.33	0.87	0.85	0.61	0.48	0.58	0.26	0.88	0.89	0.65	0.54	0.59	0.33	0.87	0.86	0.58	0.52	0.58	0.29	0.88	0.88	0.62	0.54	0.6	0.31	0.87	0.82	0.62	0.52	0.56	0.32
895	0.88	0.88	0.68	0.52	0.59	0.34	0.87	0.85	0.65	0.48	0.58	0.28	0.88	0.88	0.6	0.52	0.58	0.29	0.87	0.85	0.56	0.48	0.56	0.24	0.88	0.89	0.6	0.54	0.6	0.3	0.87	0.84	0.64	0.52	0.58	0.33	0.88	0.87	0.6	0.54	0.59	0.33	0.87	0.81	0.67	0.52	0.55	0.36
896	0.88	0.87	0.68	0.52	0.59	0.34	0.87	0.86	0.56	0.48	0.57	0.23	0.88	0.89	0.63	0.52	0.58	0.31	0.87	0.88	0.55	0.48	0.58	0.25	0.88	0.89	0.61	0.54	0.59	0.32	0.87	0.81	0.63	0.52	0.55	0.34	0.88	0.87	0.61	0.54	0.59	0.33	0.87	0.8	0.63	0.52	0.55	0.34
897	0.88	0.85	0.68	0.52	0.59	0.35	0.87	0.85	0.6	0.48	0.57	0.25	0.88	0.89	0.67	0.52	0.59	0.33	0.87	0.85	0.57	0.48	0.56	0.25	0.88	0.88	0.61	0.54	0.59	0.31	0.87	0.85	0.62	0.52	0.58	0.32	0.88	0.86	0.61	0.54	0.58	0.33	0.87	0.84	0.6	0.52	0.57	0.31
898	0.88	0.83	0.68	0.52	0.58	0.35	0.87	0.85	0.65	0.48	0.58	0.28	0.88	0.88	0.6	0.52	0.58	0.29	0.87	0.87	0.52	0.48	0.55	0.2	0.88	0.87	0.66	0.54	0.6	0.36	0.87	0.83	0.64	0.52	0.58	0.32	0.88	0.87	0.63	0.54	0.58	0.33	0.87	0.82	0.62	0.52	0.55	0.33
899	0.88	0.89	0.6	0.52	0.58	0.28	0.87	0.85	0.58	0.48	0.56	0.25	0.88	0.87	0.63	0.52	0.58	0.31	0.87	0.83	0.61	0.48	0.56	0.26	0.88	0.87	0.68	0.54	0.6	0.36	0.87	0.86	0.58	0.52	0.58	0.29	0.88	0.85	0.62	0.54	0.58	0.35	0.87	0.83	0.6	0.52	0.57	0.31
900	0.88	0.83	0.68	0.52	0.58	0.35	0.87	0.86	0.56	0.48	0.57	0.24	0.88	0.87	0.65	0.52	0.58	0.32	0.87	0.85	0.6	0.48	0.56	0.26	0.88	0.82	0.7	0.54	0.59	0.38	0.87	0.86	0.57	0.52	0.58	0.29	0.88	0.88	0.62	0.54	0.6	0.34	0.87	0.82	0.66	0.52	0.55	0.35
901	0.88	0.87	0.61	0.52	0.58	0.29	0.87	0.84	0.61	0.48	0.57	0.26	0.88	0.88	0.63	0.52	0.58	0.31	0.87	0.84	0.61	0.48	0.56	0.28	0.88	0.88	0.61	0.54	0.59	0.32	0.87	0.84	0.59	0.52	0.58	0.3	0.88	0.87	0.63	0.54	0.58	0.33	0.87	0.83	0.65	0.52	0.56	0.34
902	0.88	0.84	0.66	0.52	0.59	0.32	0.87	0.8	0.7	0.48	0.56	0.32	0.88	0.87	0.67	0.52	0.59	0.35	0.87	0.87	0.51	0.48	0.55	0.2	0.88	0.87	0.61	0.54	0.59	0.33	0.87	0.84	0.64	0.52	0.57	0.34	0.88	0.87	0.63	0.54	0.58	0.33	0.87	0.82	0.61	0.52	0.55	0.33
903	0.88	0.79	0.73	0.52	0.58	0.39	0.87	0.84	0.57	0.48	0.56	0.25	0.88	0.9	0.59	0.52	0.59	0.27	0.87	0.85	0.56	0.48	0.57	0.24	0.88	0.87	0.68	0.54	0.61	0.35	0.87	0.83	0.6	0.52	0.56	0.31	0.88	0.88	0.62	0.54	0.59	0.32	0.87	0.82	0.63	0.52	0.55	0.34
904	0.88	0.84	0.67	0.52	0.59	0.35	0.87	0.84	0.65	0.48	0.58	0.28	0.88	0.88	0.6	0.52	0.58	0.29	0.87	0.85	0.56	0.48	0.56	0.25	0.88	0.88	0.62	0.54	0.59	0.32	0.87	0.84	0.59	0.52	0.57	0.3	0.88	0.88	0.62	0.54	0.59	0.32	0.87	0.82	0.61	0.52	0.57	0.32
905	--	--	--	--	--	--	0.87	0.84	0.67	0.48	0.58	0.3	0.88	0.88	0.6	0.52	0.58	0.29	0.87	0.86	0.56	0.48	0.56	0.24	0.88	0.88	0.66	0.54	0.6	0.35	0.87	0.84	0.61	0.52	0.56	0.32	0.88	0.87	0.6	0.54	0.6	0.32	0.87	0.83	0.6	0.52	0.56	0.32
906	0.88	0.88	0.6	0.52	0.58	0.29	0.87	0.85	0.64	0.48	0.58	0.28	0.88	0.89	0.6	0.52	0.58	0.28	0.87	0.87	0.53	0.48	0.55	0.2	0.88	0.88	0.59	0.54	0.58	0.28	0.87	0.86	0.58	0.52	0.58	0.29	0.88	0.86	0.63	0.54	0.58	0.33	0.87	0.82	0.66	0.52	0.56	0.36
907	0.88	0.82	0.74	0.52	0.59	0.39	0.87	0.85	0.6	0.48	0.57	0.25	0.88	0.89	0.66	0.52	0.59	0.33	0.87	0.87	0.54	0.48	0.58	0.22	0.88	0.87	0.66	0.54	0.6	0.35	0.87	0.85	0.59	0.52	0.57	0.31	0.88	0.85	0.66	0.54	0.58	0.37	0.87	0.84	0.6	0.52	0.56	0.32
908	--	--	--	--	--	--	0.87	0.85	0.65	0.48	0.58	0.29	0.88	0.87	0.58	0.52	0.58	0.27	0.87	0.85	0.56	0.48	0.56	0.24	0.88	0.85	0.65	0.54	0.6	0.34	0.87	0.84	0.59	0.52	0.57	0.31	0.88	0.87	0.62	0.54	0.58	0.34	0.87	0.85	0.63	0.52	0.58	0.32
909	0.88	0.79	0.72	0.52	0.57	0.38	0.87	0.85	0.68	0.48	0.58	0.3	0.88	0.82	0.67	0.52	0.57	0.34	0.87	0.86	0.55	0.48	0.56	0.24	0.88	0.9	0.58	0.54	0.61	0.3	0.87	0.85	0.58	0.52	0.57	0.3	0.88	0.85	0.62	0.54	0.58	0.35	0.87	0.84	0.64	0.52	0.56	0.34
910	0.88	0.89	0.66	0.52	0.59	0.33	0.87	0.82	0.69	0.48	0.57	0.32	0.88	0.84	0.69	0.52	0.58	0.35	0.87	0.84	0.57	0.48	0.55	0.25	0.88	0.86	0.67	0.54	0.6	0.36	0.87	0.83	0.65	0.52	0.57	0.34	0.88	0.87	0.61	0.54	0.59	0.33	0.87	0.83	0.61	0.52	0.56	0.32
911	0.88	0.87	0.62	0.52	0.57	0.29	0.87	0.86	0.64	0.48	0.59	0.28	0.88	0.89	0.63	0.52	0.58	0.31	0.87	0.85	0.59	0.48	0.57	0.26	0.88	0.88	0.63	0.54	0.58	0.3	0.87	0.83	0.59	0.52	0.56	0.31	0.88	0.89	0.61	0.54	0.59	0.32	0.87	0.83	0.66	0.52	0.57	0.34
912	0.88	0.84	0.69	0.52	0.58	0.36	0.87	0.86	0.6	0.48	0.57	0.26	0.88	0.89	0.6	0.52	0.58	0.29	0.87	0.86	0.64	0.48	0.58	0.28	0.88	0.89	0.6	0.54	0.6	0.3	0.87	0.86	0.62	0.52	0.58	0.32	0.88	0.86	0.62	0.54	0.58	0.35	0.87	0.82	0.62	0.52	0.55	0.34
913	0.88	0.88	0.58	0.52	0.58	0.26	0.87	0.86	0.6	0.48	0.57	0.25	0.88	0.86	0.66	0.52	0.59	0.34	0.87	0.86	0.56	0.48	0.56	0.24	0.88	0.78	0.65	0.54	0.58	0.35	0.87	0.84	0.6	0.52	0.57	0.3	0.88	0.86	0.63	0.54	0.59	0.33	0.87	0.83	0.65	0.52	0.56	0.34
914	0.88	0.88	0.61	0.52	0.57	0.29	0.87	0.84	0.66	0.48	0.57	0.28	0.88	0.88	0.62	0.52	0.58	0.29	0.87	0.85	0.61	0.48	0.57	0.26	0.88	0.88	0.66	0.54	0.61	0.34	0.87	0.84	0.59	0.52	0.57	0.3	0.88	0.88	0.62	0.54	0.59	0.32	0.87	0.8	0.63	0.52	0.55	0.34
915	0.88	0.82	0.69	0.52	0.58	0.36	0.87	0.83	0.69	0.48	0.57	0.32	0.88	0.82	0.62	0.52	0.58	0.31	0.87	0.86	0.56	0.48	0.56	0.24	0.88	0.89	0.59	0.54	0.6	0.31	0.87	0.85	0.59	0.52	0.57	0.31	0.88	0.87	0.62	0.54	0.59	0.32	0.87	0.82	0.66	0.52	0.55	0.35
916	0.88	0.83	0.66	0.52	0.58	0.33	0.87	0.88	0.53	0.48	0.57	0.23	0.88	0.87	0.67	0.52	0.58	0.34	0.87	0.86	0.58	0.48	0.57	0.24	0.88	0.85	0.65	0.54	0.58	0.34	0.87	0.84	0.59	0.52	0.57	0.3	0.88	0.86	0.61	0.54	0.58	0.34	0.87	0.83	0.6	0.52	0.57	0.31
917	0.88	0.76	0.71	0.52	0.57	0.38	0.87	0.85	0.64	0.48	0.59	0.28	0.88	0.87	0.61	0.52	0.57	0.29	0.87	0.86	0.62	0.48	0.59	0.27	0.88	0.9	0.6	0.54	0.61	0.3	0.87	0.85	0.59	0.52	0.58	0.29	0.88	0.85	0.62	0.54	0.58	0.35	0.87	0.82	0.62	0.52	0.55	0.33
918	0.88	0.87	0.64	0.52	0.6	0.33	0.87	0.85	0.65	0.48	0.59	0.28	0.88	0.89	0.58	0.52	0.58	0.28	0.87	0.85	0.61	0.48	0.56	0.26	0.88	0.85	0.66	0.54	0.6	0.35	0.87	0.86	0.61	0.52	0.58	0.32	0.88	0.86	0.57	0.54	0.59	0.3	0.87	0.86	0.63	0.52	0.58	0.32
919	0.88	0.83	0.69	0.52	0.59	0.36	--	--	--	--	--	--	0.88	0.89	0.66	0.52	0.59	0.34	0.87	0.85	0.56	0.48	0.56	0.24	0.88	0.87	0.67	0.54	0.6	0.36	0.87	0.84	0.6	0.52	0.57	0.31	0.88	0.88	0.69	0.54	0.59	0.36	0.87	0.81	0.63	0.52	0.55	0.34
920	0.88	0.86	0.7	0.52	0.59	0.36	0.87	0.85	0.61	0.48	0.57	0.26	0.88	0.83	0.69	0.52	0.59	0.36	0.87	0.85	0.56	0.48	0.56	0.25	0.88	0.89	0.6	0.54	0.6	0.31	0.87	0.85	0.59	0.52	0.57	0.3	0.88	0.87	0.62	0.54	0.59	0.32	0.87	0.82	0.62	0.52	0.55	0.34
921	0.88	0.83	0.68	0.52	0.58	0.35	0.87	0.84	0.67	0.48	0.58	0.3	0.88	0.87	0.56	0.52	0.58	0.28	0.87	0.88	0.6	0.48	0.58	0.27	0.88	0.87	0.6	0.54	0.59	0.32	0.87	0.86	0.57	0.52	0.58	0.29	0.88	0.89	0.59	0.54	0.6	0.3	0.87	0.82	0.66	0.52	0.56	0.35
922	0.88	0.83	0.63	0.52	0.58	0.31	0.87	0.85	0.67	0.48	0.59	0.3	0.88	0.79	0.71	0.52	0.57	0.37	0.87	0.83	0.58	0.48	0.57	0.25	0.88	0.82	0.68	0.54	0.59	0.36	0.87	0.86	0.65	0.52	0.58	0.33	0.88	0.87	0.63	0.54	0.58	0.34	0.87	0.85	0.59	0.52	0.58	0.3
923	0.88	0.8	0.7	0.52	0.57	0.37	0.87	0.86	0.64	0.48	0.59	0.28	0.88	0.88	0.6	0.52	0.58	0.29	0.87	0.85	0.61	0.48	0.57	0.26	0.88	0.85	0.64	0.54	0.58	0.34	0.87	0.84	0.59	0.52	0.57	0.3	0.88	0.89	0.6	0.54	0.6	0.32	0.87	0.82	0.65	0.52	0.56	0.35
924	0.88	0.88	0.63	0.52	0.58	0.31	0.87	0.74	0.71	0.48	0.54	0.34	0.88	0.85	0.68	0.52	0.58	0.36	0.87	0.86	0.59	0.48	0.56	0.26	0.88	0.89	0.6	0.54	0.6	0.31	0.87	0.84	0.64	0.52	0.57	0.34	0.88	0.86	0.63	0.54	0.58	0.33	0.87	0.82	0.66	0.52	0.56	0.35
925	0.88	0.9	0.59	0.52	0.59	0.28	0.87	0.85	0.6	0.48	0.57	0.25	0.88	0.84	0.69	0.52	0.59	0.36	0.87	0.83	0.58	0.48	0.56	0.26	0.88	0.87	0.62	0.54	0.59	0.32	0.87	0.85	0.59	0.52	0.58	0.3	0.88	0.84	0.63	0.54	0.57	0.35	0.87	0.85	0.59	0.52	0.57	0.31
926	0.88	0.89	0.63	0.52	0.58	0.31	0.87	0.85	0.61	0.48	0.57	0.26	0.88	0.89	0.67	0.52	0.59	0.33	0.87	0.8	0.7	0.48	0.56	0.33	0.88	0.87	0.6	0.54	0.59	0.32	0.87	0.84	0.6	0.52	0.58	0.31	0.88	0.87	0.61	0.54	0.59	0.34	0.87	0.82	0.66	0.52	0.56	0.36
927	0.88	0.84	0.68	0.52	0.59	0.35	0.87	0.83	0.59	0.48	0.54	0.26	0.88	0.89	0.63	0.52	0.58	0.31	0.87	0.85	0.61	0.48	0.56	0.26	0.88	0.88	0.61	0.54	0.59	0.31	0.87	0.85	0.58	0.52	0.58	0.29	0.88	0.87	0.6	0.54	0.59	0.33	0.87	0.82	0.62	0.52	0.55	0.34
928	0.88	0.89	0.63	0.52	0.58	0.31	0.87	0.84	0.66	0.48	0.59	0.29	0.88	0.84	0.73	0.52	0.6	0.39	0.87	0.84	0.61	0.48	0.56	0.26	0.88	0.86	0.61	0.54	0.6	0.33	0.87	0.83	0.61	0.52	0.56	0.32	0.88	0.87	0.65	0.54	0.59	0.36	0.87	0.82	0.62	0.52	0.55	0.34
929	0.88	0.88	0.61	0.52	0.57	0.29	0.87	0.85	0.61	0.48	0.57	0.26	0.88	0.88	0.67	0.52	0.58	0.33	0.87	0.86	0.59	0.48	0.58	0.25	0.88	0.87	0.62	0.54	0.59	0.32	0.87	0.86	0.59	0.52	0.58	0.3	0.88	0.87	0.67	0.54	0.58	0.37	0.87	0.83	0.65	0.52	0.55	0.35
930	--	--	--	--	--	--	0.87	0.86	0.67	0.48	0.59	0.29	0.88	0.85	0.63	0.52	0.58	0.32	0.87	0.85	0.57	0.48	0.56	0.24	0.88	0.87	0.6	0.54	0.59	0.32	0.87	0.81	0.66	0.52	0.56	0.35	0.88	0.87	0.63	0.54	0.59	0.32	0.87	0.83	0.65	0.52	0.55	0.35
931	--	--	--	--	--	--	0.87	0.86	0.64	0.48	0.59	0.28	0.88	0.88	0.57	0.52	0.58	0.27	0.87	0.85	0.59	0.48	0.56	0.25	0.88	0.88	0.61	0.54	0.59	0.32	0.87	0.86	0.58	0.52	0.58	0.29	0.88	0.82	0.7	0.54	0.59	0.38	0.87	0.84	0.6	0.52	0.57	0.31
932	0.88	0.88	0.66	0.52	0.59	0.33	0.87	0.85	0.65	0.48	0.59	0.28	0.88	0.89	0.63	0.52	0.58	0.31	0.87	0.85	0.61	0.48	0.57	0.26	0.88	0.89	0.61	0.54	0.61	0.32	0.87	0.83	0.65	0.52	0.56	0.34	0.88	0.86	0.62	0.54	0.58	0.34	0.87	0.83	0.62	0.52	0.56	0.32
933	0.88	0.86	0.63	0.52	0.57	0.3	0.87	0.84	0.57	0.48	0.56	0.24	0.88	0.89	0.64	0.52	0.58	0.31	0.87	0.85	0.57	0.48	0.56	0.25	0.88	0.88	0.57	0.54	0.61	0.3	0.87	0.86	0.57	0.52	0.58	0.29	0.88	0.86	0.64	0.54	0.58	0.34	0.87	0.83	0.62	0.52	0.55	0.34
934	0.88	0.84	0.71	0.52	0.61	0.37	0.87	0.85	0.67	0.48	0.59	0.3	0.88	0.83	0.69	0.52	0.58	0.36	0.87	0.86	0.56	0.48	0.57	0.24	0.88	0.85	0.61	0.54	0.6	0.32	0.87	0.77	0.68	0.52	0.55	0.36	0.88	0.86	0.6	0.54	0.59	0.33	0.87	0.82	0.62	0.52	0.55	0.33
935	0.88	0.89	0.6	0.52	0.58	0.29	0.87	0.84	0.6	0.48	0.57	0.26	0.88	0.87	0.63	0.52	0.58	0.31	0.87	0.84	0.57	0.48	0.56	0.25	0.88	0.89	0.55	0.54	0.62	0.29	0.87	0.85	0.59	0.52	0.57	0.31	0.88	0.86	0.66	0.54	0.58	0.37	0.87	0.86	0.58	0.52	0.58	0.3
936	0.88	0.87	0.65	0.52	0.58	0.32	0.87	0.86	0.64	0.48	0.59	0.27	0.88	0.89	0.56	0.52	0.59	0.26	0.87	0.85	0.59	0.48	0.57	0.26	0.88	0.86	0.64	0.54	0.58	0.34	0.87	0.85	0.58	0.52	0.57	0.3	0.88	0.86	0.63	0.54	0.58	0.33	0.87	0.81	0.63	0.52	0.55	0.34
937	0.88	0.83	0.69	0.52	0.59	0.36	0.87	0.85	0.67	0.48	0.59	0.3	0.88	0.88	0.61	0.52	0.57	0.29	0.87	0.86	0.59	0.48	0.57	0.25	0.88	0.88	0.61	0.54	0.59	0.32	0.87	0.83	0.62	0.52	0.56	0.33	0.88	0.84	0.59	0.54	0.58	0.31	0.87	0.81	0.63	0.52	0.55	0.34
938	0.88	0.9	0.59	0.52	0.59	0.27	0.87	0.84	0.68	0.48	0.58	0.3	0.88	0.88	0.61	0.52	0.58	0.29	0.87	0.85	0.57	0.48	0.56	0.24	0.88	0.88	0.57	0.54	0.6	0.27	0.87	0.86	0.57	0.52	0.58	0.29	0.88	0.88	0.62	0.54	0.59	0.32	0.87	0.83	0.61	0.52	0.56	0.33
939	0.88	0.88	0.67	0.52	0.59	0.34	0.87	0.86	0.67	0.48	0.58	0.3	0.88	0.89	0.6	0.52	0.58	0.29	0.87	0.85	0.57	0.48	0.56	0.24	0.88	0.88	0.67	0.54	0.59	0.33	0.87	0.86	0.62	0.52	0.58	0.32	0.88	0.88	0.62	0.54	0.59	0.32	0.87	0.82	0.63	0.52	0.55	0.34
940	0.88	0.84	0.69	0.52	0.59	0.36	0.87	0.84	0.61	0.48	0.57	0.26	0.88	0.89	0.67	0.52	0.59	0.33	0.87	0.86	0.6	0.48	0.56	0.26	0.88	0.87	0.66	0.54	0.59	0.35	0.87	0.84	0.59	0.52	0.57	0.3	0.88	0.86	0.62	0.54	0.59	0.34	0.87	0.83	0.66	0.52	0.55	0.35
941	0.88	0.87	0.62	0.52	0.57	0.3	0.87	0.85	0.61	0.48	0.57	0.25	0.88	0.89	0.63	0.52	0.58	0.31	0.87	0.84	0.57	0.48	0.56	0.25	0.88	0.83	0.71	0.54	0.59	0.39	0.87	0.86	0.58	0.52	0.58	0.29	0.88	0.86	0.62	0.54	0.58	0.34	0.87	0.82	0.61	0.52	0.56	0.32
942	0.88	0.8	0.71	0.52	0.57	0.37	0.87	0.85	0.6	0.48	0.57	0.26	0.88	0.88	0.61	0.52	0.58	0.28	0.87	0.85	0.65	0.48	0.57	0.29	0.88	0.84	0.62	0.54	0.59	0.34	0.87	0.79	0.66	0.52	0.57	0.34	0.88	0.83	0.65	0.54	0.58	0.34	0.87	0.85	0.6	0.52	0.57	0.31
943	0.88	0.83	0.69	0.52	0.59	0.36	0.87	0.85	0.65	0.48	0.59	0.3	0.88	0.84	0.69	0.52	0.58	0.36	0.87	0.87	0.57	0.48	0.57	0.23	0.88	0.85	0.68	0.54	0.59	0.37	0.87	0.85	0.58	0.52	0.58	0.29	0.88	0.87	0.63	0.54	0.58	0.34	0.87	0.87	0.62	0.52	0.59	0.31
944	0.88	0.84	0.73	0.52	0.59	0.39	0.87	0.85	0.6	0.48	0.57	0.25	0.88	0.89	0.66	0.52	0.59	0.34	0.87	0.85	0.6	0.48	0.57	0.26	0.88	0.87	0.62	0.54	0.59	0.33	0.87	0.84	0.65	0.52	0.57	0.34	0.88	0.87	0.65	0.54	0.59	0.36	0.87	0.82	0.64	0.52	0.55	0.35
945	0.88	0.83	0.7	0.52	0.57	0.36	0.87	0.85	0.55	0.48	0.54	0.21	0.88	0.89	0.6	0.52	0.58	0.28	0.87	0.87	0.58	0.48	0.57	0.25	0.88	0.87	0.61	0.54	0.6	0.33	0.87	0.84	0.61	0.52	0.56	0.32	0.88	0.88	0.67	0.54	0.59	0.36	0.87	0.81	0.63	0.52	0.55	0.34
946	0.88	0.87	0.6	0.52	0.58	0.28	0.87	0.84	0.61	0.48	0.56	0.27	0.88	0.89	0.63	0.52	0.58	0.31	0.87	0.86	0.56	0.48	0.56	0.24	0.88	0.88	0.57	0.54	0.59	0.28	0.87	0.85	0.58	0.52	0.58	0.3	0.88	0.87	0.68	0.54	0.59	0.37	0.87	0.83	0.68	0.52	0.56	0.36
947	0.88	0.83	0.69	0.52	0.58	0.35	0.87	0.82	0.72	0.48	0.56	0.34	0.88	0.89	0.63	0.52	0.58	0.31	0.87	0.86	0.55	0.48	0.57	0.23	0.88	0.88	0.61	0.54	0.6	0.31	0.87	0.81	0.66	0.52	0.58	0.34	0.88	0.86	0.61	0.54	0.59	0.34	0.87	0.8	0.63	0.52	0.55	0.34
948	--	--	--	--	--	--	0.87	0.83	0.61	0.48	0.57	0.26	0.88	0.88	0.6	0.52	0.58	0.29	0.87	0.87	0.54	0.48	0.56	0.24	0.88	0.9	0.59	0.54	0.61	0.29	0.87	0.85	0.62	0.52	0.58	0.32	0.88	0.87	0.61	0.54	0.59	0.32	0.87	0.83	0.6	0.52	0.56	0.31
949	0.88	0.85	0.71	0.52	0.61	0.38	0.87	0.81	0.7	0.48	0.56	0.32	0.88	0.87	0.62	0.52	0.57	0.29	0.87	0.85	0.57	0.48	0.56	0.24	0.88	0.88	0.6	0.54	0.6	0.31	0.87	0.86	0.61	0.52	0.59	0.31	0.88	0.86	0.68	0.54	0.58	0.38	0.87	0.83	0.66	0.52	0.56	0.35
950	0.88	0.86	0.7	0.52	0.58	0.35	0.87	0.85	0.68	0.48	0.58	0.3	0.88	0.89	0.61	0.52	0.59	0.3	0.87	0.85	0.57	0.48	0.56	0.24	0.88	0.9	0.56	0.54	0.59	0.27	0.87	0.83	0.64	0.52	0.57	0.33	0.88	0.87	0.63	0.54	0.58	0.34	0.87	0.83	0.6	0.52	0.56	0.32
951	0.88	0.89	0.63	0.52	0.58	0.31	0.87	0.82	0.66	0.48	0.57	0.3	0.88	0.86	0.67	0.52	0.6	0.34	0.87	0.85	0.6	0.48	0.57	0.25	0.88	0.88	0.61	0.54	0.6	0.31	0.87	0.85	0.59	0.52	0.58	0.29	0.88	0.88	0.63	0.54	0.59	0.34	0.87	0.83	0.68	0.52	0.56	0.36
952	0.88	0.89	0.63	0.52	0.59	0.3	0.87	0.85	0.65	0.48	0.59	0.28	0.88	0.83	0.69	0.52	0.59	0.36	0.87	0.84	0.58	0.48	0.56	0.25	0.88	0.89	0.6	0.54	0.59	0.31	0.87	0.84	0.6	0.52	0.57	0.3	0.88	0.85	0.62	0.54	0.58	0.35	0.87	0.82	0.66	0.52	0.55	0.35
953	0.88	0.89	0.6	0.52	0.58	0.29	0.87	0.85	0.64	0.48	0.59	0.28	0.88	0.87	0.67	0.52	0.59	0.35	0.87	0.85	0.6	0.48	0.57	0.25	0.88	0.84	0.73	0.54	0.61	0.39	0.87	0.84	0.64	0.52	0.57	0.34	0.88	0.87	0.56	0.54	0.59	0.29	0.87	0.82	0.62	0.52	0.55	0.34
954	--	--	--	--	--	--	0.87	0.86	0.59	0.48	0.58	0.25	0.88	0.88	0.57	0.52	0.59	0.27	0.87	0.85	0.57	0.48	0.56	0.24	0.88	0.87	0.59	0.54	0.6	0.31	0.87	0.86	0.62	0.52	0.59	0.3	0.88	0.86	0.64	0.54	0.58	0.34	0.87	0.82	0.65	0.52	0.56	0.35
955	0.88	0.82	0.69	0.52	0.58	0.36	0.87	0.84	0.64	0.48	0.58	0.28	0.88	0.83	0.63	0.52	0.58	0.31	0.87	0.86	0.57	0.48	0.56	0.24	0.88	0.88	0.64	0.54	0.61	0.34	0.87	0.86	0.58	0.52	0.58	0.29	0.88	0.89	0.62	0.54	0.6	0.31	0.87	0.82	0.65	0.52	0.55	0.35
956	0.88	0.89	0.67	0.52	0.59	0.33	0.87	0.84	0.68	0.48	0.58	0.31	0.88	0.88	0.6	0.52	0.58	0.29	0.87	0.85	0.52	0.48	0.55	0.22	0.88	0.85	0.69	0.54	0.59	0.38	0.87	0.83	0.61	0.52	0.56	0.33	0.88	0.89	0.61	0.54	0.59	0.31	0.87	0.82	0.66	0.52	0.55	0.35
957	0.88	0.88	0.61	0.52	0.58	0.29	0.87	0.85	0.67	0.48	0.59	0.29	0.88	0.86	0.63	0.52	0.57	0.3	0.87	0.85	0.6	0.48	0.56	0.25	0.88	0.89	0.61	0.54	0.6	0.31	0.87	0.85	0.59	0.52	0.57	0.3	0.88	0.88	0.62	0.54	0.59	0.32	0.87	0.83	0.65	0.52	0.56	0.35
958	0.88	0.89	0.59	0.52	0.58	0.28	0.87	0.86	0.6	0.48	0.57	0.25	0.88	0.83	0.64	0.52	0.57	0.31	0.87	0.85	0.6	0.48	0.56	0.26	0.88	0.87	0.63	0.54	0.59	0.33	0.87	0.84	0.58	0.52	0.58	0.29	0.88	0.88	0.62	0.54	0.59	0.32	0.87	0.82	0.62	0.52	0.55	0.34
959	0.88	0.83	0.69	0.52	0.59	0.36	0.87	0.84	0.61	0.48	0.57	0.26	0.88	0.87	0.62	0.52	0.57	0.29	0.87	0.86	0.58	0.48	0.56	0.25	0.88	0.83	0.65	0.54	0.59	0.34	0.87	0.84	0.64	0.52	0.57	0.34	0.88	0.85	0.62	0.54	0.58	0.35	0.87	0.82	0.62	0.52	0.55	0.33
960	0.88	0.88	0.6	0.52	0.58	0.29	0.87	0.86	0.66	0.48	0.59	0.28	0.88	0.87	0.62	0.52	0.58	0.29	0.87	0.85	0.57	0.48	0.56	0.24	0.88	0.86	0.61	0.54	0.6	0.32	0.87	0.84	0.59	0.52	0.57	0.3	0.88	0.86	0.63	0.54	0.58	0.33	0.87	0.82	0.65	0.52	0.55	0.35
961	--	--	--	--	--	--	0.87	0.8	0.67	0.48	0.57	0.3	0.88	0.88	0.61	0.52	0.57	0.29	0.87	0.86	0.59	0.48	0.57	0.25	0.88	0.86	0.65	0.54	0.59	0.36	0.87	0.85	0.6	0.52	0.57	0.31	0.88	0.88	0.62	0.54	0.59	0.32	0.87	0.83	0.6	0.52	0.57	0.31
962	0.88	0.89	0.6	0.52	0.59	0.28	0.87	0.83	0.7	0.48	0.58	0.32	0.88	0.87	0.62	0.52	0.57	0.29	0.87	0.85	0.61	0.48	0.57	0.26	0.88	0.88	0.61	0.54	0.59	0.32	0.87	0.86	0.57	0.52	0.58	0.29	0.88	0.87	0.64	0.54	0.59	0.35	0.87	0.85	0.59	0.52	0.57	0.31
963	0.88	0.85	0.67	0.52	0.58	0.35	0.87	0.88	0.62	0.48	0.59	0.27	0.88	0.88	0.61	0.52	0.58	0.28	0.87	0.85	0.6	0.48	0.57	0.25	0.88	0.87	0.61	0.54	0.59	0.34	0.87	0.81	0.66	0.52	0.56	0.35	0.88	0.86	0.57	0.54	0.59	0.3	0.87	0.83	0.65	0.52	0.56	0.35
964	0.88	0.88	0.6	0.52	0.58	0.29	0.87	0.88	0.57	0.48	0.57	0.25	0.88	0.89	0.63	0.52	0.58	0.31	0.87	0.84	0.56	0.48	0.55	0.25	0.88	0.87	0.58	0.54	0.61	0.31	0.87	0.87	0.56	0.52	0.58	0.29	0.88	0.84	0.64	0.54	0.58	0.36	0.87	0.82	0.66	0.52	0.56	0.35
965	0.88	0.83	0.66	0.52	0.58	0.33	0.87	0.85	0.67	0.48	0.59	0.29	0.88	0.89	0.63	0.52	0.58	0.31	0.87	0.86	0.55	0.48	0.57	0.23	0.88	0.89	0.64	0.54	0.62	0.33	0.87	0.83	0.6	0.52	0.56	0.32	0.88	0.87	0.68	0.54	0.58	0.37	0.87	0.82	0.65	0.52	0.56	0.35
966	0.88	0.87	0.62	0.52	0.57	0.3	0.87	0.81	0.67	0.48	0.56	0.31	0.88	0.84	0.68	0.52	0.6	0.34	0.87	0.85	0.57	0.48	0.56	0.25	0.88	0.87	0.66	0.54	0.62	0.34	0.87	0.84	0.61	0.52	0.58	0.31	0.88	0.88	0.55	0.54	0.6	0.28	0.87	0.82	0.66	0.52	0.56	0.35
967	0.88	0.88	0.6	0.52	0.58	0.29	0.87	0.86	0.67	0.48	0.58	0.29	0.88	0.89	0.63	0.52	0.58	0.31	0.87	0.87	0.64	0.48	0.58	0.27	0.88	0.85	0.68	0.54	0.58	0.37	0.87	0.82	0.62	0.52	0.55	0.33	0.88	0.88	0.62	0.54	0.59	0.33	0.87	0.84	0.6	0.52	0.57	0.31
968	0.88	0.84	0.69	0.52	0.58	0.35	0.87	0.82	0.69	0.48	0.56	0.32	0.88	0.89	0.6	0.52	0.58	0.29	0.87	0.84	0.57	0.48	0.56	0.25	0.88	0.88	0.61	0.54	0.6	0.31	0.87	0.83	0.6	0.52	0.57	0.31	0.88	0.87	0.56	0.54	0.59	0.29	0.87	0.83	0.65	0.52	0.56	0.35
969	0.88	0.89	0.63	0.52	0.58	0.31	0.87	0.85	0.61	0.48	0.57	0.26	0.88	0.88	0.57	0.52	0.58	0.27	0.87	0.81	0.66	0.48	0.57	0.31	0.88	0.89	0.6	0.54	0.61	0.3	0.87	0.86	0.57	0.52	0.58	0.29	0.88	0.86	0.62	0.54	0.58	0.34	0.87	0.82	0.65	0.52	0.57	0.34
970	0.88	0.82	0.7	0.52	0.59	0.36	0.87	0.76	0.71	0.48	0.54	0.34	0.88	0.88	0.6	0.52	0.58	0.29	0.87	0.87	0.59	0.48	0.57	0.25	0.88	0.87	0.64	0.54	0.59	0.36	0.87	0.84	0.6	0.52	0.57	0.3	0.88	0.87	0.61	0.54	0.59	0.32	0.87	0.83	0.65	0.52	0.56	0.35
971	0.88	0.83	0.69	0.52	0.59	0.36	0.87	0.85	0.68	0.48	0.58	0.3	--	--	--	--	--	--	0.87	0.85	0.58	0.48	0.56	0.25	0.88	0.88	0.61	0.54	0.59	0.33	0.87	0.83	0.6	0.52	0.57	0.31	0.88	0.85	0.62	0.54	0.58	0.35	0.87	0.82	0.65	0.52	0.56	0.35
972	0.88	0.89	0.6	0.52	0.58	0.28	0.87	0.84	0.62	0.48	0.56	0.27	0.88	0.85	0.67	0.52	0.59	0.34	0.87	0.84	0.57	0.48	0.56	0.25	0.88	0.88	0.6	0.54	0.6	0.3	0.87	0.83	0.62	0.52	0.56	0.33	0.88	0.88	0.62	0.54	0.59	0.32	0.87	0.82	0.62	0.52	0.56	0.33
973	--	--	--	--	--	--	0.87	0.85	0.64	0.48	0.59	0.28	0.88	0.83	0.68	0.52	0.59	0.35	0.87	0.85	0.57	0.48	0.56	0.24	0.88	0.84	0.64	0.54	0.59	0.32	0.87	0.83	0.6	0.52	0.57	0.31	0.88	0.87	0.68	0.54	0.59	0.37	0.87	0.82	0.65	0.52	0.55	0.35
974	0.88	0.79	0.71	0.52	0.57	0.37	0.87	0.79	0.71	0.48	0.54	0.34	0.88	0.89	0.66	0.52	0.59	0.34	0.87	0.84	0.61	0.48	0.57	0.26	0.88	0.9	0.6	0.54	0.61	0.3	0.87	0.86	0.58	0.52	0.58	0.3	0.88	0.87	0.64	0.54	0.58	0.34	0.87	0.84	0.64	0.52	0.57	0.34
975	--	--	--	--	--	--	0.87	0.86	0.67	0.48	0.59	0.29	0.88	0.88	0.61	0.52	0.58	0.28	0.87	0.86	0.61	0.48	0.57	0.26	0.88	0.89	0.61	0.54	0.6	0.31	0.87	0.85	0.59	0.52	0.57	0.31	0.88	0.83	0.65	0.54	0.57	0.35	0.87	0.81	0.63	0.52	0.55	0.34
976	0.88	0.83	0.69	0.52	0.58	0.36	0.87	0.84	0.67	0.48	0.59	0.3	0.88	0.89	0.63	0.52	0.58	0.31	0.87	0.84	0.57	0.48	0.56	0.25	--	--	--	--	--	--	0.87	0.85	0.58	0.52	0.58	0.29	0.88	0.88	0.61	0.54	0.6	0.31	0.87	0.82	0.65	0.52	0.56	0.35
977	0.88	0.83	0.69	0.52	0.59	0.36	0.87	0.8	0.7	0.48	0.56	0.32	0.88	0.88	0.63	0.52	0.58	0.31	0.87	0.85	0.59	0.48	0.57	0.26	0.88	0.9	0.6	0.54	0.61	0.3	0.87	0.85	0.58	0.52	0.58	0.29	0.88	0.88	0.63	0.54	0.58	0.34	0.87	0.82	0.62	0.52	0.55	0.33
978	0.88	0.81	0.73	0.52	0.57	0.37	0.87	0.85	0.61	0.48	0.57	0.27	0.88	0.83	0.69	0.52	0.59	0.36	0.87	0.85	0.57	0.48	0.56	0.25	0.88	0.89	0.62	0.54	0.59	0.32	0.87	0.86	0.62	0.52	0.58	0.32	0.88	0.85	0.65	0.54	0.58	0.35	0.87	0.84	0.6	0.52	0.56	0.32
979	0.88	0.86	0.67	0.52	0.59	0.34	0.87	0.83	0.62	0.48	0.56	0.27	0.88	0.83	0.69	0.52	0.59	0.36	0.87	0.84	0.58	0.48	0.56	0.25	0.88	0.87	0.67	0.54	0.6	0.36	0.87	0.83	0.65	0.52	0.57	0.34	0.88	0.88	0.66	0.54	0.58	0.36	0.87	0.85	0.6	0.52	0.57	0.31
980	0.88	0.88	0.67	0.52	0.59	0.33	0.87	0.85	0.67	0.48	0.59	0.29	0.88	0.89	0.67	0.52	0.59	0.33	0.87	0.87	0.64	0.48	0.58	0.27	0.88	0.87	0.59	0.54	0.6	0.32	0.87	0.84	0.59	0.52	0.57	0.3	0.88	0.87	0.62	0.54	0.59	0.32	0.87	0.84	0.63	0.52	0.56	0.34
981	0.88	0.79	0.74	0.52	0.58	0.39	0.87	0.78	0.7	0.48	0.55	0.32	0.88	0.89	0.63	0.52	0.58	0.31	0.87	0.86	0.56	0.48	0.56	0.24	0.88	0.85	0.69	0.54	0.6	0.36	0.87	0.85	0.59	0.52	0.58	0.29	0.88	0.87	0.61	0.54	0.59	0.33	0.87	0.82	0.61	0.52	0.56	0.33
982	0.88	0.83	0.71	0.52	0.58	0.37	0.87	0.85	0.6	0.48	0.57	0.25	0.88	0.83	0.69	0.52	0.59	0.36	0.87	0.86	0.57	0.48	0.57	0.24	0.88	0.87	0.6	0.54	0.6	0.32	0.87	0.84	0.64	0.52	0.57	0.34	0.88	0.86	0.63	0.54	0.59	0.33	0.87	0.82	0.63	0.52	0.55	0.34
983	0.88	0.88	0.67	0.52	0.59	0.34	0.87	0.82	0.69	0.48	0.57	0.31	0.88	0.87	0.57	0.52	0.58	0.27	0.87	0.85	0.57	0.48	0.56	0.25	0.88	0.89	0.61	0.54	0.6	0.31	0.87	0.82	0.66	0.52	0.55	0.35	0.88	0.88	0.63	0.54	0.58	0.34	0.87	0.83	0.65	0.52	0.57	0.34
984	0.88	0.83	0.66	0.52	0.58	0.33	0.87	0.76	0.72	0.48	0.54	0.34	0.88	0.87	0.62	0.52	0.57	0.29	0.87	0.87	0.54	0.48	0.56	0.24	0.88	0.87	0.6	0.54	0.59	0.32	0.87	0.86	0.59	0.52	0.58	0.3	0.88	0.87	0.65	0.54	0.58	0.36	0.87	0.81	0.63	0.52	0.55	0.34
985	0.88	0.8	0.71	0.52	0.58	0.36	0.87	0.85	0.61	0.48	0.57	0.26	0.88	0.82	0.71	0.52	0.58	0.37	0.87	0.84	0.61	0.48	0.56	0.27	0.88	0.89	0.62	0.54	0.61	0.33	0.87	0.83	0.65	0.52	0.57	0.34	0.88	0.87	0.63	0.54	0.59	0.32	0.87	0.85	0.62	0.52	0.59	0.32
986	0.88	0.81	0.69	0.52	0.57	0.37	0.87	0.86	0.66	0.48	0.59	0.29	0.88	0.89	0.6	0.52	0.58	0.29	0.87	0.84	0.61	0.48	0.55	0.27	0.88	0.89	0.6	0.54	0.6	0.3	0.87	0.83	0.64	0.52	0.57	0.34	0.88	0.88	0.62	0.54	0.59	0.33	0.87	0.82	0.65	0.52	0.56	0.35
987	0.88	0.87	0.69	0.52	0.59	0.34	0.87	0.84	0.61	0.48	0.57	0.26	0.88	0.77	0.71	0.52	0.57	0.37	0.87	0.85	0.6	0.48	0.57	0.26	0.88	0.87	0.63	0.54	0.59	0.33	0.87	0.85	0.59	0.52	0.57	0.3	0.88	0.88	0.66	0.54	0.59	0.36	0.87	0.84	0.61	0.52	0.57	0.31
988	--	--	--	--	--	--	0.87	0.87	0.56	0.48	0.56	0.23	0.88	0.83	0.69	0.52	0.59	0.36	0.87	0.86	0.56	0.48	0.57	0.24	0.88	0.89	0.6	0.54	0.6	0.31	0.87	0.84	0.59	0.52	0.57	0.3	0.88	0.87	0.63	0.54	0.59	0.33	0.87	0.86	0.62	0.52	0.58	0.32
989	0.88	0.86	0.66	0.52	0.6	0.34	0.87	0.79	0.72	0.48	0.57	0.34	0.88	0.89	0.67	0.52	0.59	0.33	0.87	0.84	0.6	0.48	0.56	0.26	0.88	0.88	0.6	0.54	0.6	0.3	0.87	0.84	0.59	0.52	0.57	0.3	0.88	0.85	0.62	0.54	0.58	0.35	0.87	0.82	0.62	0.52	0.56	0.32
990	0.88	0.88	0.6	0.52	0.59	0.28	0.87	0.79	0.65	0.48	0.54	0.3	0.88	0.88	0.58	0.52	0.58	0.26	0.87	0.85	0.64	0.48	0.57	0.28	0.88	0.88	0.61	0.54	0.6	0.31	0.87	0.84	0.59	0.52	0.58	0.3	0.88	0.88	0.54	0.54	0.6	0.28	0.87	0.82	0.65	0.52	0.56	0.35
991	0.88	0.82	0.7	0.52	0.58	0.37	0.87	0.82	0.69	0.48	0.58	0.3	0.88	0.89	0.67	0.52	0.59	0.33	0.87	0.83	0.58	0.48	0.57	0.25	0.88	0.86	0.66	0.54	0.59	0.36	0.87	0.85	0.58	0.52	0.59	0.29	0.88	0.87	0.66	0.54	0.59	0.37	0.87	0.84	0.61	0.52	0.57	0.31
992	0.88	0.87	0.6	0.52	0.58	0.29	0.87	0.83	0.62	0.48	0.56	0.27	0.88	0.89	0.63	0.52	0.58	0.31	0.87	0.86	0.6	0.48	0.57	0.25	0.88	0.88	0.61	0.54	0.6	0.31	0.87	0.84	0.59	0.52	0.57	0.31	0.88	0.86	0.64	0.54	0.58	0.34	0.87	0.83	0.65	0.52	0.55	0.35
993	0.88	0.82	0.65	0.52	0.58	0.33	0.87	0.86	0.67	0.48	0.59	0.29	0.88	0.89	0.63	0.52	0.58	0.31	0.87	0.84	0.61	0.48	0.57	0.26	0.88	0.85	0.61	0.54	0.58	0.34	0.87	0.84	0.66	0.52	0.59	0.34	0.88	0.86	0.63	0.54	0.58	0.33	0.87	0.83	0.66	0.52	0.56	0.35
994	0.88	0.84	0.69	0.52	0.6	0.35	0.87	0.84	0.57	0.48	0.56	0.25	0.88	0.87	0.63	0.52	0.58	0.31	0.87	0.85	0.6	0.48	0.56	0.26	0.88	0.9	0.59	0.54	0.6	0.31	0.87	0.84	0.64	0.52	0.57	0.34	0.88	0.87	0.63	0.54	0.58	0.34	0.87	0.83	0.65	0.52	0.56	0.35
995	0.88	0.82	0.69	0.52	0.58	0.36	0.87	0.8	0.7	0.48	0.56	0.32	0.88	0.88	0.61	0.52	0.57	0.29	0.87	0.85	0.56	0.48	0.56	0.25	0.88	0.89	0.61	0.54	0.6	0.31	0.87	0.85	0.58	0.52	0.58	0.29	0.88	0.87	0.63	0.54	0.59	0.33	0.87	0.83	0.68	0.52	0.56	0.36
996	0.88	0.79	0.74	0.52	0.58	0.39	0.87	0.85	0.65	0.48	0.6	0.29	0.88	0.8	0.71	0.52	0.57	0.38	0.87	0.86	0.68	0.48	0.58	0.31	0.88	0.86	0.62	0.54	0.59	0.34	0.87	0.84	0.6	0.52	0.57	0.3	0.88	0.86	0.64	0.54	0.58	0.35	0.87	0.86	0.58	0.52	0.58	0.29
997	0.88	0.87	0.62	0.52	0.58	0.31	0.87	0.85	0.61	0.48	0.57	0.26	0.88	0.88	0.6	0.52	0.58	0.28	0.87	0.86	0.64	0.48	0.59	0.28	0.88	0.87	0.6	0.54	0.6	0.32	0.87	0.84	0.59	0.52	0.57	0.3	0.88	0.87	0.64	0.54	0.58	0.34	0.87	0.82	0.66	0.52	0.55	0.35
998	0.88	0.87	0.6	0.52	0.58	0.29	0.87	0.86	0.6	0.48	0.57	0.25	0.88	0.89	0.67	0.52	0.59	0.33	0.87	0.86	0.59	0.48	0.57	0.25	0.88	0.88	0.62	0.54	0.6	0.32	0.87	0.83	0.61	0.52	0.56	0.32	0.88	0.87	0.63	0.54	0.58	0.34	0.87	0.85	0.6	0.52	0.57	0.31
999	0.88	0.81	0.7	0.52	0.58	0.37	0.87	0.85	0.61	0.48	0.57	0.26	0.88	0.88	0.57	0.52	0.58	0.27	0.87	0.85	0.56	0.48	0.56	0.24	0.88	0.86	0.6	0.54	0.61	0.31	0.87	0.86	0.58	0.52	0.58	0.29	0.88	0.87	0.61	0.54	0.59	0.33	0.87	0.82	0.6	0.52	0.56	0.32
1000	0.88	0.86	0.69	0.52	0.61	0.38	0.87	0.87	0.57	0.48	0.57	0.25	0.88	0.87	0.65	0.52	0.58	0.32	0.87	0.85	0.6	0.48	0.57	0.26	0.88	0.86	0.63	0.54	0.59	0.33	0.87	0.85	0.59	0.52	0.58	0.31	0.88	0.86	0.62	0.54	0.59	0.34	0.87	0.83	0.6	0.52	0.57	0.31
