# Supplementary material for: Modular gateway-ness connectivity and structural core organization in maritime network science
Source: Nat Commun. 2020 Jun 5;11:2849. doi: 10.1038/s41467-020-16619-5 (PMC7275034; doi:10.1038/s41467-020-16619-5)
Supplement: Supplementary file 4 — Source data [file 41467_2020_16619_MOESM4_ESM.zip › Structural-core-master/Source Data/Source Data-Supplementary Fig. 1b-c.xlsx]

## Sheet: Supplementary Fig. 1b
Ports	BC in the real GLSN	BC in a random network, 1000 iterations
		1	2	3	4	5	6	7	8	9	10	11	12	13	14	15	16	17	18	19	20	21	22	23	24	25	26	27	28	29	30	31	32	33	34	35	36	37	38	39	40	41	42	43	44	45	46	47	48
Aalborg	0	6.48e-05	2.96e-05	1.24e-05	7.25e-06	4.28e-05	1.94e-05	4.76e-05	9.96e-05	4.04e-05	2.43e-05	9.7e-06	1.93e-05	0.000118957	6.74e-05	1.49e-05	5.78e-05	4.41e-05	1.23e-05	1.43e-05	4.05e-05	0.000101721	4.37e-05	1.18e-05	3.37e-05	5.95e-05	7.48e-05	3.04e-05	6.8e-06	5.81e-05	3.87e-05	2.51e-05	1.89e-05	9.87e-06	1.04e-05	6.23e-06	1.71e-05	2.11e-05	0.000137647	3.67e-05	1.93e-05	2.52e-05	3e-05	2.64e-05	2.04e-05	9.96e-06	2.73e-05	3.46e-05	1.38e-05
Aalesund	8.98535e-05	0.000274932	0.000452214	0.00118885	0.000371102	0.000517965	0.000581411	0.000318529	0.000374531	0.00054863	0.000224758	0.000423434	0.000290281	0.000552217	0.000193138	0.000277121	0.000260556	0.000464498	0.000386904	0.000226348	0.000517795	0.000366557	0.00053589	0.000245073	0.000351135	0.000558625	0.000741326	0.000196846	0.000212283	0.00063285	0.000240051	0.000434129	0.000375494	0.0008006	0.000482052	0.000506938	0.000140468	0.000288806	0.000253009	0.000351477	0.000560443	0.00054211	0.000749346	0.000403092	0.00236101	0.000321127	0.000281112	0.000691574	0.000269729
Aarhus	0.00549401	0.00076086	0.000959706	0.000740447	0.00124675	0.00121743	0.00159034	0.00232045	0.00111144	0.00123499	0.000647673	0.00157985	0.000556435	0.0010422	0.00193188	0.00163659	0.00191077	0.00133179	0.000889814	0.00044291	0.00158811	0.00112064	0.00331411	0.000440826	0.000636358	0.000996418	0.00058981	0.00139175	0.000802981	0.00093214	0.00177369	0.00118558	0.00138645	0.00240414	0.00126209	0.000923804	0.000878338	0.000704436	0.00110139	0.00100249	0.00131242	0.00117493	0.000760498	0.00103546	0.00190583	0.00116679	0.00107784	0.0016078	0.00128363
Abidjan	0.0016379	0.00234134	0.00134702	0.00226961	0.00571982	0.00197503	0.0013947	0.00104306	0.0024712	0.00350571	0.00206786	0.00311325	0.00107237	0.00101386	0.00137325	0.00150905	0.00160583	0.00151298	0.00120951	0.00137887	0.00291468	0.00132636	0.00142458	0.00186575	0.000687306	0.0011462	0.00341298	0.00151511	0.00164251	0.00147448	0.00106995	0.00118809	0.00125657	0.00230233	0.00161201	0.00200366	0.000978139	0.000822044	0.00132393	0.0014457	0.00107439	0.00201739	0.00283303	0.00393687	0.00210929	0.00188087	0.00158903	0.00153173	0.00139884
Abu Dhabi	0.00369888	0.00137426	0.00101516	0.00121239	0.0013405	0.00102914	0.00118949	0.000896967	0.00153359	0.000667266	0.00110055	0.00114207	0.00135156	0.00187157	0.00142442	0.000641755	0.00122441	0.00119429	0.0013766	0.00107459	0.00134285	0.00131276	0.00112813	0.00135086	0.00102557	0.00123909	0.0017707	0.00217943	0.00112496	0.000929288	0.000970142	0.00165307	0.00180443	0.00191447	0.000965942	0.00155024	0.00134359	0.00128918	0.00176146	0.000904458	0.00135369	0.000799374	0.00136188	0.00134979	0.00116464	0.00123822	0.00174689	0.00142808	0.00142829
Abu Flous	0	5.38e-06	1.04e-05	3.1e-05	1.7e-05	1.21e-05	1.16e-05	4.24e-06	4.78e-06	1.93e-05	1.43e-06	4.1e-05	3.06e-05	7.59e-06	7.79e-06	2.09e-05	2.39e-05	1.03e-06	2.85e-06	1.33e-05	7.37e-07	2.93e-06	3.61e-05	2.36e-06	8.97e-06	1.76e-05	1.16e-05	5.22e-06	3.46e-06	8.47e-05	5.94e-06	6.03e-06	5.43e-06	8.38e-06	1.88e-05	2.11e-05	3.22e-06	1.2e-06	2.54e-06	3.62e-06	4.52e-06	3.48e-06	5.19e-06	7.91e-06	8.55e-06	2.44e-06	3.57e-06	5.33e-07	1.12e-05
Acajutla	8.54802e-05	5.92e-05	0.000103313	0.000371255	0.000307883	0.000158799	0.000137801	0.000102572	0.000262047	4.61e-05	0.000129884	0.000195467	0.000131692	0.000214417	6.06e-05	9.22e-05	9.99e-05	0.000149105	0.000166329	0.000130718	0.000118026	5.12e-05	0.000183095	9.55e-05	0.00013904	4.37e-05	8.57e-05	0.000150527	0.00225181	3.24e-05	0.000142993	0.000116584	0.000254686	6.67e-05	1.93e-05	4.03e-05	0.000226667	0.00016156	0.000194496	0.000437343	0.000152722	7.3e-05	0.000115475	7.11e-05	9.95e-05	0.000260296	8.92e-05	0.000115952	0.000125692
Adabiya	0	0	0	0	0	0	0	0	0	0	0	0	0	0	0	0	0	0	0	0	0	0	0	0	0	0	0	0	0	0	0	0	0	0	0	0	0	0	0	0	0	0	0	0	0	0	0	0	0
Adelaide	0.000844388	0.00132465	0.00123172	0.000790117	0.000878732	0.00161999	0.00199401	0.00117269	0.000985519	0.00139594	0.0010206	0.0013951	0.00120867	0.00123251	0.00221773	0.00187833	0.00179648	0.00144184	0.00206053	0.00132092	0.00142771	0.000750009	0.00239323	0.00136816	0.00130699	0.0006632	0.00148722	0.00173389	0.00126382	0.0024623	0.0021795	0.0021194	0.00190599	0.00161534	0.00160128	0.00221785	0.000936692	0.00118544	0.000828572	0.0011273	0.00111306	0.00154373	0.00130965	0.00142368	0.000879338	0.00283408	0.0015542	0.00123675	0.000819057
Aden	1.0798e-05	1.9e-05	8.84e-06	1.15e-05	1.41e-05	5.15e-05	5.19e-05	2e-06	4.62e-05	1.69e-05	0.000108845	8.62e-07	4.01e-06	1.07e-05	6.31e-06	2.9e-05	2.76e-05	8.23e-06	8.93e-06	2.31e-05	1.06e-05	2.58e-05	6.24e-06	2.03e-05	2.73e-05	3.58e-05	1.9e-05	9.19e-06	1.43e-05	1.02e-05	2.52e-06	9.37e-06	4.29e-06	3.97e-06	1.54e-05	2.42e-05	4.26e-05	8.51e-06	1.7e-05	8.45e-06	8.17e-06	3.38e-06	1.24e-05	5.72e-06	8.84e-05	6.9e-06	6.99e-05	1.83e-05	1.11e-05
Agadir	0.000382982	0.000503912	0.00068337	0.00070139	0.000660961	0.000312904	0.000853009	0.000828206	0.000476245	0.000376035	0.000386852	0.000435482	0.000431234	0.000362551	0.000422411	0.000432533	0.000798078	0.000841265	0.000614823	0.000935977	0.000927693	0.000851954	0.000585459	0.00066323	0.000888302	0.000828104	0.00267681	0.000793369	0.000690027	0.000402232	0.000612226	0.000661778	0.000318336	0.00028949	0.000256125	0.000296316	0.000384386	0.00072915	0.000766368	0.000643293	0.000515705	0.000425389	0.000246632	0.000584157	0.00068188	0.000561495	0.000569286	0.000456047	0.000399337
Ahus	5.93519e-06	1.78e-05	1.14e-05	5.43e-05	9.98e-06	1e-05	5.32e-05	4.42e-06	2.57e-05	5.76e-06	1.03e-05	2.69e-05	1.53e-06	1.32e-05	3.62e-06	1.61e-05	9.53e-06	3.5e-05	6.03e-06	2.06e-05	5.62e-06	2.47e-06	2.69e-05	4.06e-06	5.55e-06	8.73e-06	5.38e-05	1.1e-05	4.97e-05	8.17e-06	1.82e-05	1.69e-05	8.29e-06	4.15e-06	5.03e-06	3.62e-06	3.51e-06	4.41e-06	4.17e-06	9.37e-06	1.27e-05	5.04e-06	3.09e-06	1.62e-05	2.75e-06	6.75e-06	3.05e-05	6.85e-06	1.56e-05
Aitutaki	0	1.98e-05	8.9e-05	1.21e-05	3.16e-05	6.02e-05	4.22e-05	2.19e-05	9.92e-06	1.71e-05	8.79e-05	1.96e-05	0.00010009	8.5e-05	4.8e-05	5.81e-05	8.92e-05	4.09e-05	6.46e-05	4.11e-05	1.9e-05	1.88e-05	7.83e-05	3.68e-05	0.00224304	4.62e-06	1.41e-05	4.69e-05	1.21e-05	5.23e-05	0.00221502	3.58e-05	0.00251787	3.88e-05	5.18e-05	8.34e-06	2.16e-05	8.56e-05	3.7e-05	4.44e-05	7.97e-05	1.86e-05	2.11e-05	1.52e-05	2.38e-05	3.2e-05	4.28e-05	3.82e-05	7.27e-06
Ajman	0	2.87e-06	2.41e-06	3.15e-06	1.21e-05	2.04e-05	1.61e-05	1.39e-05	2.36e-06	9.82e-07	1.49e-05	2.13e-05	1.71e-06	4.93e-06	1.71e-06	1.29e-05	1.14e-05	4.57e-06	1.78e-05	2.8e-05	6.24e-06	3.01e-06	1.28e-05	1.51e-05	1.41e-05	1.96e-05	3.06e-06	2.22e-06	5.22e-06	1.65e-06	1.52e-06	2.2e-06	1.03e-05	1.2e-05	5.81e-06	2.78e-05	0.000101989	8.59e-06	8.22e-06	2.56e-06	6.65e-06	1.42e-05	1.31e-05	1.61e-05	2.81e-06	1.73e-06	6.25e-06	4.48e-07	6.48e-06
Akita	2.56907e-07	5.98e-06	3.06e-05	8.5e-06	2.04e-05	1.49e-05	2.29e-05	2.26e-05	8.6e-05	8.85e-05	0.000117823	5.47e-05	3.65e-05	1.35e-05	4.03e-05	1.43e-05	2.5e-05	1.23e-05	4.65e-05	1.09e-05	4.9e-05	1.85e-05	1.19e-05	0.000129643	5.63e-05	2.58e-05	0.000110108	7.84e-05	4.43e-05	7.46e-05	6.69e-05	3.13e-05	9.81e-05	0.000100396	5.33e-05	2.35e-05	4.63e-05	7.42e-05	8.3e-05	5.12e-05	3.13e-05	1.62e-05	2.12e-05	2.69e-05	8.49e-05	3.02e-05	4.7e-05	2.6e-05	3.81e-05
Akureyri	0.000896798	8.82e-06	0.000138742	0.000140059	2.96e-05	3.57e-05	4.18e-05	5.85e-05	2.03e-05	2.35e-05	1.7e-05	3.12e-05	2.44e-05	6.39e-05	2.59e-05	9.25e-05	3.66e-05	5.11e-05	3.13e-05	5.42e-05	1.28e-05	1.37e-05	2.02e-05	7.23e-06	3.15e-05	5.73e-05	1.32e-05	1.45e-05	3.09e-05	4.02e-05	6.58e-05	0.000100411	2.27e-05	6.33e-05	5.79e-05	4.7e-05	1.5e-05	2.39e-05	3.03e-05	4.71e-05	3.62e-05	4.35e-05	3.02e-05	0.000103219	2.45e-05	1.58e-05	1.48e-05	2.79e-06	0.000153334
Zuara	0	1.08e-05	1.84e-06	3.03e-05	3.77e-05	1.26e-05	4.65e-06	1.79e-05	8.41e-06	6.27e-06	6.59e-06	1.11e-05	1.71e-05	2.88e-06	1.77e-06	1.15e-06	1.16e-05	1.23e-06	5.4e-06	1.23e-05	2.46e-06	2.8e-06	7.35e-06	1.51e-05	1.43e-05	2.75e-06	1.05e-05	3.62e-06	2.4e-06	3.08e-06	1.61e-05	1.58e-05	2e-06	1.85e-06	2.06e-05	0.000111875	3.45e-05	4.04e-06	1.42e-06	4.03e-05	1.71e-05	3.75e-06	2.35e-05	1.17e-05	4.67e-06	4.29e-06	1.29e-06	2.07e-05	1.59e-06
Alderney	0	2.42e-06	2.23e-06	4.57e-06	1.52e-06	0	1.51e-05	1.94e-06	2.04e-06	0	1.67e-06	5.14e-06	1.66e-06	8.82e-07	2.41e-05	1.06e-06	8.75e-07	1.33e-07	3.9e-06	1.27e-06	6.97e-07	1.16e-06	3.23e-07	3.2e-06	6.27e-06	1.11e-06	4.12e-07	1.95e-06	1.36e-06	3.5e-07	2.92e-07	1.38e-06	3.73e-07	1.04e-06	1.72e-06	0	5.49e-06	1.56e-06	2.62e-06	2e-06	3.88e-06	1.37e-06	2.51e-07	7.87e-07	4.38e-06	7.18e-07	7.74e-07	2.45e-07	3.14e-06
Alexandria	0.00277587	0.0025224	0.00429182	0.00326416	0.00262344	0.00437863	0.00380172	0.00329388	0.00340179	0.00305234	0.00336446	0.0025644	0.00358888	0.00479633	0.00373673	0.00592594	0.0023356	0.00341148	0.00364675	0.00334903	0.00439881	0.00289913	0.00600665	0.00261902	0.00192004	0.00331507	0.00214595	0.00356542	0.00499096	0.00238672	0.00284546	0.00304229	0.00260233	0.00340903	0.00296801	0.00350862	0.00322318	0.00343929	0.00277196	0.00317166	0.0046146	0.00332944	0.00248175	0.00220767	0.00369468	0.00363505	0.0037061	0.00284095	0.00644907
Algeciras	0.0158392	0.0163284	0.0172565	0.0217821	0.0179953	0.0177436	0.0177991	0.0160778	0.0201646	0.0125012	0.0144427	0.0149772	0.0140064	0.0152167	0.0156143	0.0195855	0.0175886	0.0180181	0.0135283	0.0146198	0.0148039	0.0159947	0.0166142	0.0151977	0.0168165	0.0163142	0.0153334	0.0151982	0.0155619	0.0158785	0.0151785	0.0185073	0.0162708	0.0143768	0.0166051	0.0163364	0.0191981	0.014933	0.0152896	0.0144649	0.0167223	0.0176855	0.0186262	0.0175784	0.0166338	0.0177697	0.0197158	0.018257	0.0158244
Algiers	0.0007074	0.00251375	0.00193981	0.00112406	0.0012925	0.00144633	0.00265036	0.00116812	0.00212452	0.00154331	0.000822644	0.00196744	0.00101575	0.00252874	0.00103295	0.00126842	0.000764992	0.00128761	0.00113244	0.00141827	0.00153192	0.0017288	0.000913923	0.00190273	0.00139188	0.0017486	0.00136689	0.00255365	0.00104297	0.00136364	0.00120497	0.00167947	0.000883985	0.00121595	0.00133018	0.00170029	0.00138936	0.00118395	0.00141534	0.00187588	0.00107309	0.00332939	0.00115328	0.000915027	0.00159973	0.00116055	0.00121805	0.00179756	0.00107633
Aliaga	0.00107255	0.00123238	0.0020072	0.000922346	0.00145224	0.00175956	0.00354604	0.0021701	0.00134638	0.00180098	0.00088716	0.00207478	0.000779917	0.0010417	0.00123385	0.00147474	0.00103278	0.00184832	0.00095904	0.00127108	0.000752277	0.000998139	0.0016163	0.00151372	0.0014403	0.000893538	0.00221306	0.00251621	0.00130586	0.00116084	0.00266551	0.00120048	0.00210602	0.00218703	0.00159927	0.0008062	0.000971907	0.00152203	0.00107903	0.00131135	0.00178378	0.00207932	0.00133372	0.0013895	0.00136386	0.0023915	0.00137838	0.00322807	0.00129725
Alicante	2.21965e-05	6.49e-05	3.62e-05	5.03e-05	0.000178214	7.75e-05	0.000149828	6.29e-05	2.91e-05	3.99e-05	0.000278091	3.24e-05	0.000263198	4.21e-05	0.000191495	0.000107486	8.15e-05	4.84e-05	0.000139876	0.000305082	0.000158289	9.16e-05	9.68e-05	4.47e-05	0.000116307	4.54e-05	5.32e-05	5.77e-05	8.77e-05	3.44e-05	0.000115343	6.78e-05	5.96e-05	5.72e-05	0.000202683	0.000106601	9.2e-05	5.77e-05	0.000344248	5.4e-05	0.000284781	3.98e-05	3.22e-05	5.52e-05	0.0001294	3.38e-05	3.05e-05	9.93e-05	0.000113823
Almirante	0	1.43e-06	1.35e-05	2.71e-06	2.57e-05	3.28e-07	9.31e-07	2.78e-07	0	1.85e-06	2.61e-07	9.63e-07	3.06e-06	3.26e-06	1.32e-05	2.09e-06	7.21e-07	1.73e-06	3.49e-06	4.51e-05	3.32e-06	7.62e-05	1.88e-06	1.76e-05	5.79e-07	4.19e-07	1.53e-05	4.11e-06	3.79e-06	9.56e-06	5.18e-06	5.84e-06	2.12e-05	3.44e-06	1.52e-06	1.18e-05	5.26e-06	1.46e-06	5.74e-07	1.94e-05	1.61e-05	7.26e-06	8.53e-06	2.43e-06	1.8e-07	1.16e-06	3.54e-05	4.6e-07	8.33e-07
Alotau	8.59656e-05	3.63e-05	5.94e-05	3.86e-05	4.14e-05	1.61e-05	3.98e-05	4.7e-05	0.000302043	4.34e-05	4.13e-05	2.89e-05	9.58e-06	6.5e-05	0.000100695	3.11e-05	2e-05	7.38e-05	0.00041505	5.16e-05	0.000122385	7.21e-05	7.11e-05	4.55e-05	6.53e-05	3.23e-05	7.83e-05	5.71e-05	0.000163799	5.61e-05	7.63e-05	0.000163803	1.43e-05	4.65e-05	7.55e-05	4.89e-05	1.42e-05	6.84e-05	9.51e-05	5.79e-05	1.85e-05	2.62e-05	4.17e-05	0.00223171	0.000102493	0.000107663	0.000103738	5.56e-05	4.85e-05
Altamira	0.00295222	0.00169393	0.0024555	0.00141874	0.0024245	0.00227012	0.00152033	0.000772406	0.00163954	0.00173242	0.00152947	0.00397212	0.00324347	0.00270187	0.00209847	0.00129107	0.00332764	0.00147265	0.00145768	0.00194353	0.00201347	0.00171674	0.00118769	0.00177381	0.00312651	0.00209777	0.00188132	0.00478751	0.00184228	0.00141085	0.00290048	0.0013574	0.0010994	0.00298165	0.00207013	0.00258985	0.00186322	0.00136578	0.001653	0.00130452	0.00162776	0.00165617	0.00118309	0.00176221	0.00385556	0.00140143	0.00221108	0.00243794	0.0017136
Amsterdam	0.000101172	4.44e-05	0.000190343	0.000182875	0.000145355	8.36e-05	2.37e-05	0.000139921	9.3e-05	9.69e-06	0.000137442	0.000108537	0.00014741	5.25e-05	6.06e-05	4.42e-05	5.09e-05	4.59e-05	0.000177746	8.37e-05	0.000136568	4.35e-05	5.75e-05	0.000155881	6.85e-05	6.48e-05	3.92e-05	2.19e-05	0.000124359	0.000138111	0.000219179	6.63e-05	3.74e-05	9.89e-05	4.32e-05	0.000211733	0.000281188	0.000265033	1.65e-05	5.77e-05	0.000102493	0.000138052	0.000148699	9.45e-05	3.14e-05	7.39e-05	0.00012264	6.67e-05	5.88e-05
Anadyr	0	2.77e-07	1.88e-07	1.15e-06	2.33e-07	9.28e-07	5.32e-07	7.73e-06	1.41e-07	0	8.03e-07	4.77e-07	0	0	2.48e-07	0	8.71e-07	4.31e-07	8.92e-08	1.03e-06	4.91e-07	2.22e-07	0	1.26e-06	2.83e-07	4.95e-08	1.99e-07	1.61e-07	0	2.55e-07	7.28e-07	0	2.07e-06	7.72e-07	2.67e-06	1.83e-07	1.43e-06	1.34e-06	3.1e-06	0	7.03e-07	3.03e-07	5.48e-07	1.1e-07	3.59e-08	3.77e-07	5.79e-07	8.09e-07	0
Anchorage	0	6.39e-07	1.55e-06	6.98e-06	1.7e-06	3.02e-06	1.13e-06	1.48e-06	2.05e-06	1.67e-06	5.39e-07	1.45e-06	1.56e-05	1.25e-05	1.2e-06	1.66e-07	2.88e-06	2.28e-06	1.83e-06	6.54e-07	9.94e-07	2.54e-07	7.52e-06	1.28e-06	2.03e-06	3.95e-06	2.85e-06	6.18e-07	4.75e-06	1.45e-06	1.41e-06	3.49e-06	2.01e-07	4.9e-06	2.8e-06	7.06e-07	1.98e-06	3.3e-07	3.83e-06	1.18e-07	4.88e-06	1.07e-06	2.09e-07	7.43e-07	0	1.76e-06	4.49e-06	8e-07	2.12e-06
Ancona	0.000153111	0.000524823	0.000179182	0.000185776	0.000530586	0.000515543	0.000269583	0.000270912	0.000472007	0.000863886	0.000375441	0.000303469	0.000292366	0.000345995	0.000265581	0.000505739	0.00062433	0.00035761	0.000242975	0.000529014	0.000341407	0.00038554	0.000701124	0.000241863	0.000256763	0.00028313	0.000287142	0.000377272	0.000389901	0.000276257	0.000458448	0.00271731	0.000530736	0.000312746	0.000416406	0.000243954	0.000353399	0.000445386	0.000236715	0.000403244	0.000422105	0.000359337	0.000598067	0.000335005	0.000188226	0.000198074	0.000699798	0.000440389	0.00247167
Andros Island	0	0.000218582	5.14e-05	3.41e-05	7.65e-05	0.000120255	8.67e-05	4.41e-05	1.87e-05	9.32e-05	4.52e-05	9.46e-05	0.00028136	6.56e-05	3.04e-05	4.21e-05	0.000599475	6.24e-05	2.48e-05	4e-05	9.87e-05	1.96e-05	0.000127238	9.65e-05	2.5e-05	5.64e-05	5.55e-05	0.000166951	2.04e-05	5.69e-05	2.98e-05	9.12e-05	9.35e-05	9.08e-05	0.000117091	5.4e-05	4.87e-05	4.97e-05	7.94e-05	2.93e-05	1.66e-05	4.5e-05	2.29e-05	4.42e-05	8.28e-05	2.52e-05	8.3e-05	0.000114711	2.61e-05
Angra do Heroismo	0	7.68e-06	2.29e-06	4.92e-06	1.77e-06	3.49e-05	4.65e-07	1.58e-06	8.28e-07	1.46e-05	1.57e-05	2.02e-05	4.41e-07	3.04e-06	2.26e-06	3.79e-06	5.32e-06	1.65e-06	2.16e-06	2.99e-06	2.6e-06	4.8e-06	3.31e-06	3.27e-06	2.41e-06	2.43e-06	9.37e-06	1.61e-06	2.48e-06	4.39e-06	3.82e-06	9.13e-06	2.7e-06	3.21e-06	2.79e-06	6.53e-05	5.57e-07	2.57e-06	2.54e-06	9.65e-07	3.06e-05	9.16e-06	3.96e-06	1.14e-06	5.76e-06	1.16e-05	5.49e-06	6.08e-06	9.95e-06
Anguilla	3.21481e-06	0.000246275	0.00241295	0.000293174	0.000217019	0.000200914	0.000390183	0.000254308	0.000658674	0.000140766	0.000135061	0.000104776	0.00298218	0.00034827	0.000423263	0.000541779	0.00050078	0.000323257	0.000214585	0.000248396	0.000577217	0.000487092	0.000173089	0.00245277	0.00189433	0.000221532	0.000178798	0.00015147	0.000203838	0.000241125	0.000388756	0.000274414	0.00036393	0.000232388	0.000243816	0.000120679	0.00146456	0.000188606	0.000167715	6.57e-05	0.00022327	0.00011169	0.000278751	0.000133943	0.000350041	0.000455604	0.000244719	0.000445255	0.000318492
Annaba	8.61628e-05	0.000254202	0.000387473	0.000300837	0.000215718	0.000500539	0.000453832	0.000400425	0.000189744	0.000250579	0.000347083	0.00247059	0.000376506	9.83e-05	0.000208438	0.000267266	0.000205996	0.00103067	0.000238091	0.000339316	0.000264552	0.000196959	0.000196035	0.00241177	0.00020131	0.000208482	0.000107688	0.000129011	0.000228422	0.000499981	0.000255196	0.000224425	0.000205234	0.000203226	0.000131617	0.000389985	0.000162756	0.000187828	0.000191394	0.000214055	0.000368555	0.000251322	0.000162269	0.000329437	7.11e-05	0.000133556	0.000221604	0.000198763	0.000150124
Antalya	5.09884e-05	6.36e-05	9.16e-05	0.000205842	0.000158052	4.06e-05	6.59e-05	8.06e-05	6.57e-05	2.66e-05	7.55e-05	8.45e-05	3.35e-05	0.000246673	3.78e-05	8.34e-05	0.000123822	3.61e-05	3.36e-05	6.35e-05	3.45e-05	2.92e-05	8.03e-05	8.41e-05	9.91e-05	9.36e-05	3.36e-05	8.01e-05	4.52e-05	5.9e-05	0.0001806	5.98e-05	5.91e-05	8.04e-05	5.19e-05	9.28e-05	0.000216149	8.76e-05	9.17e-05	0.000106771	2.96e-05	6.89e-05	0.00014366	7.33e-05	5.26e-05	0.000179049	8.37e-05	5.18e-05	0.000125521
Antisiranana	0	1.06e-05	5.6e-06	1.23e-05	3.4e-06	3.1e-06	7.56e-06	3.16e-05	1.51e-06	3.77e-06	2.97e-06	1.4e-05	5.77e-05	1.3e-05	7.8e-06	5.64e-06	8.22e-06	1.85e-06	9.14e-06	9.04e-06	4.16e-06	6.07e-06	3.37e-06	4.72e-06	4.22e-06	1.35e-05	9.64e-05	8.14e-06	2.12e-06	3.11e-06	1.13e-05	6.69e-06	1.06e-05	6.22e-05	9.41e-06	7.82e-06	3.34e-06	4.39e-06	3.66e-06	2.68e-05	1.46e-05	8.5e-06	1.33e-05	0.000104709	1.18e-05	7.34e-06	5.32e-06	0.000111286	0.00220677
Antofagasta	0.0008433	0.000549584	0.000661783	0.000707351	0.000847882	0.00176092	0.000608007	0.000832958	0.000670576	0.000527095	0.000614175	0.00039231	0.000618167	0.000692946	0.000817621	0.00066698	0.00139998	0.000349489	0.00045674	0.000701886	0.000577952	0.000643247	0.000299028	0.000438903	0.00127677	0.00167332	0.000691877	0.000692451	0.00166082	0.000528484	0.000637672	0.000746929	0.00146354	0.00101024	0.000688973	0.000368093	0.000386438	0.000851822	0.000605819	0.000547025	0.000302451	0.00103916	0.000651229	0.000837525	0.000927826	0.000527429	0.000736777	0.000847407	0.001422
Antwerp	0.0641687	0.0404658	0.0415695	0.0427504	0.0399864	0.0334358	0.0379765	0.0412215	0.0375578	0.0378367	0.0444051	0.0425416	0.0378899	0.0449374	0.0460836	0.0378652	0.0394155	0.0416177	0.0439243	0.0353568	0.0368682	0.0386644	0.0414126	0.0405495	0.0393822	0.0391811	0.0393656	0.0397788	0.037968	0.0408103	0.0414488	0.0374975	0.0422499	0.0391036	0.0416507	0.0394096	0.0351464	0.0487968	0.0435965	0.0389122	0.0435434	0.0378434	0.041981	0.0420171	0.0419543	0.0424584	0.0387786	0.0431472	0.0401737
Apia	0.00232669	0.000293875	0.000411252	0.000441275	0.000482366	0.000852545	0.000374483	0.000284018	0.000335065	0.000268146	0.000385599	0.000446289	0.000666741	0.000527498	0.00112505	0.000468977	0.000375001	0.000458524	0.000263529	0.000413322	0.000475704	0.00109532	0.000561861	0.000289254	0.000449888	0.000841177	0.0004242	0.000514933	0.000271895	0.000261292	0.00113279	0.000467826	0.000829238	0.000189815	0.000310033	0.00090932	0.000361306	0.000638178	0.0026942	0.000529671	0.000286019	0.000586182	0.000654786	0.000405565	0.000278383	0.000458097	0.00112131	0.000549083	0.000362377
Aqaba	0.000598545	0.00159372	0.00159907	0.00106349	0.000886712	0.00101598	0.00105592	0.000738224	0.00241441	0.00171813	0.00202101	0.000996552	0.0027586	0.000743551	0.000974805	0.0010762	0.000705822	0.000699516	0.00144933	0.00098284	0.00177314	0.000932609	0.000889625	0.000702559	0.00259348	0.00084722	0.00126822	0.00120193	0.000503856	0.00127681	0.00107563	0.0014271	0.00317024	0.00148794	0.000811716	0.00102283	0.00107715	0.00106551	0.000896217	0.00109466	0.00157131	0.000486384	0.00063582	0.000729729	0.00133676	0.00299622	0.001183	0.00111005	0.0011414
Argentia (NF)	0	2.14e-07	2.65e-06	8.79e-06	3.18e-06	7.95e-06	7.72e-06	2.43e-06	4.77e-06	5.06e-07	2.26e-06	9.95e-06	2.96e-06	1.9e-06	1.57e-05	3.1e-06	1.68e-05	3.75e-06	1.47e-06	6.07e-07	1.93e-06	3e-06	4.65e-07	1.08e-06	1.08e-05	4.08e-06	3.9e-06	3.84e-06	1.23e-06	1.19e-06	2.14e-06	1.32e-06	2.53e-06	2.23e-06	3.82e-07	2.36e-06	5.26e-06	7.1e-06	1.21e-05	5.54e-06	4.92e-07	6.81e-06	1.64e-06	2.61e-06	5.23e-07	4.51e-06	2.37e-06	2.93e-06	6.04e-06
Arica	0.000136841	0.00057142	0.000249658	0.000267972	0.000379545	0.000612825	0.000199971	0.000191499	0.000408176	0.000323225	0.000146872	0.000354105	8.74e-05	0.000266949	0.000176032	0.000209367	0.000636821	0.00053724	0.000312593	0.000186043	0.000137759	0.000226109	0.000215724	0.000195413	0.000242406	0.000394395	0.000348825	0.000295009	0.000507102	0.000328666	0.000129889	0.000128638	0.000247855	0.000162641	0.000160005	0.000633233	0.000212811	0.000570881	0.000400818	0.000233138	0.00263045	0.000203469	0.000429354	0.000251051	0.000170099	0.000458375	0.000946444	0.000683138	0.000178491
Arkhangelsk	0	4.85e-05	4.98e-06	1.81e-05	3.16e-06	3.92e-06	2.04e-06	1.38e-05	1.04e-06	1.22e-05	4.87e-05	9.44e-06	9.87e-06	6.17e-06	8.1e-06	3.2e-06	1.85e-06	3.08e-05	8.27e-06	4.03e-05	4.9e-06	2.57e-05	1.09e-05	0.000107853	1.93e-05	5.31e-06	1.63e-06	4.7e-06	1.77e-05	8.9e-07	2.1e-05	4.24e-05	1.3e-05	2.77e-05	6.01e-06	6.73e-05	9.04e-06	6.59e-06	9.79e-06	8.63e-06	1.48e-05	1.03e-05	1.38e-05	1.22e-05	8.12e-06	7.05e-06	1.75e-05	1.11e-06	1.77e-05
Arrecife	4.55888e-05	4.06e-05	2.25e-05	7.98e-05	9.94e-05	0.000104532	0.000108984	0.000111418	8.38e-05	0.000728625	3.32e-05	4.71e-05	6.33e-05	3.45e-05	2.75e-05	4.65e-05	0.00034057	4.08e-05	7.77e-05	0.000101968	0.000115125	0.000166857	3.69e-05	0.000237677	0.000672117	4.03e-05	4.28e-05	9.64e-05	2.91e-05	2.86e-05	7.92e-05	4.05e-05	0.000128426	2.05e-05	4.87e-05	6.1e-05	3.21e-05	0.000109041	3.78e-05	6.35e-05	2.15e-05	8.6e-05	0.000107219	5.08e-05	0.000104609	4.17e-05	0.000291195	6.86e-05	0.000103816
Arzew	3.14663e-05	0.000114813	3.33e-05	0.00021788	0.000114905	0.00023682	0.000728478	0.00015279	0.000250986	0.000211374	8.35e-05	0.000202132	0.000215449	0.000198305	8.1e-05	0.00020588	7.22e-05	0.000342813	0.000417831	9.01e-05	0.000338048	0.000131455	0.000189815	0.000508064	0.000174453	0.000173851	7.99e-05	0.000193796	0.000136456	0.000245892	0.000412413	0.00234134	0.000370055	0.000202375	0.000198099	0.000160316	0.000241801	0.000134205	0.000168294	0.000171991	0.000297568	0.000120866	0.000389447	0.00230254	7.46e-05	0.000149752	0.000341133	0.000330606	8.08e-05
Ashdod	0.00158804	0.00229727	0.00132507	0.00240406	0.0021663	0.00156517	0.00168876	0.00155897	0.00218293	0.00183247	0.00149166	0.00241682	0.00177501	0.00185999	0.00199975	0.00166576	0.00191073	0.00193202	0.00157165	0.00181466	0.00437681	0.00267137	0.00279618	0.00314194	0.00142916	0.00219657	0.0015572	0.00131036	0.00141251	0.00224474	0.00360729	0.00232497	0.00314641	0.00222463	0.00291313	0.00188998	0.00173244	0.00283742	0.00207668	0.00157046	0.00116201	0.00124835	0.00237197	0.00254502	0.00247882	0.00275597	0.0018889	0.00179128	0.00368208
Asuncion	0	0	2.81e-07	3.13e-07	1.33e-06	1.72e-07	0	5.08e-07	5.24e-07	0	0	0	2.14e-07	2.43e-07	0	5.64e-07	1.31e-06	5.88e-06	7.7e-07	0	0	6.6e-07	9.66e-06	3e-07	1.56e-06	1.43e-06	9.81e-06	1.93e-07	6.08e-07	5.1e-07	7.03e-07	5.17e-07	5.66e-06	1.48e-07	4.64e-07	6.76e-07	1.65e-06	2.56e-06	0	0	2.5e-07	7.9e-06	4.05e-08	4.27e-06	4.04e-07	1.32e-06	1.88e-07	0	0
Atafu	0	5.8e-06	8.96e-06	2.25e-05	1.85e-05	8.82e-06	2.67e-05	4.47e-06	3.8e-06	9.22e-06	1.54e-05	6.71e-06	5.72e-06	7.27e-06	5.15e-06	3.63e-06	2.46e-05	1.65e-06	3.52e-05	1.24e-05	0.00221966	1.1e-05	3.28e-05	7.09e-06	3.32e-05	1.74e-06	2.38e-06	1.01e-05	7.65e-06	5.84e-06	2.05e-06	1.03e-05	2.93e-06	4.41e-06	1.13e-05	1.81e-05	7.09e-06	7.12e-06	4.07e-05	1.29e-05	3.99e-07	8.61e-07	2.41e-05	6.28e-06	1.07e-06	1.33e-06	1.22e-06	9.72e-06	8.69e-06
Auckland	0.00713765	0.00257321	0.00203937	0.00237662	0.00305632	0.00348187	0.00191338	0.00512588	0.00214858	0.00358493	0.00255456	0.0041919	0.00225012	0.00265502	0.00333044	0.00182987	0.00224301	0.00229769	0.00219877	0.0028844	0.00184678	0.00337105	0.00219904	0.00289612	0.00332727	0.00337734	0.00250056	0.00437366	0.00457967	0.00243928	0.00214532	0.00313322	0.00342647	0.00334962	0.00189747	0.00366537	0.00185369	0.00276339	0.00201343	0.00242787	0.00188702	0.00274565	0.00268557	0.00195451	0.00193279	0.00186677	0.00178088	0.00168617	0.00244745
Austevoll	0	0.000157246	0.000207694	0.000139714	0.000228622	0.000182798	0.000188176	0.000168601	0.000438899	0.00041955	0.000351009	0.00020797	0.000194526	8.22e-05	0.000143633	0.000108638	0.00235345	7.72e-05	0.000469838	0.000303449	0.000156466	0.000129871	0.00019792	0.000210966	0.000355729	0.000406754	0.00031153	0.000409222	0.000111699	0.000101091	0.000136469	0.00028305	0.000145863	9.05e-05	0.000164289	0.000133901	0.00015771	7.37e-05	0.000340413	0.000203185	0.000139914	0.00015544	0.000247686	0.000139899	0.000217677	5.94e-05	0.000381478	0.000231853	0.000187152
Bacolod	2.06323e-05	7.33e-05	3.7e-05	0.000190188	3.78e-05	0.000188448	0.00011718	5.64e-05	0.000124329	0.000259046	9.22e-05	6.95e-05	0.000102958	0.000463423	8.43e-05	0.000306235	0.00010282	0.000220475	7.75e-05	0.000115627	8.82e-05	8.54e-05	7.69e-05	3.62e-05	0.000184993	8.95e-05	2.31e-05	8.28e-05	9.38e-05	8.76e-05	3.61e-05	0.000130941	6.8e-05	8.62e-05	6.82e-05	0.000377462	0.000128544	7.38e-05	0.000164647	6.35e-05	0.000167517	8.37e-05	5.11e-05	3.91e-05	3.23e-05	0.000107411	2.61e-05	0.00018247	0.0001685
Bahia Blanca	4.59063e-05	6.09e-05	4.98e-05	6.16e-05	0.000139043	1.39e-05	4.14e-05	5.06e-05	2.76e-05	1.92e-05	2.53e-05	0.000106714	5.53e-05	2.53e-05	0.000130451	0.000162827	0.000122993	2.98e-05	4.05e-05	6.33e-05	0.000149638	5.86e-05	9e-05	4.66e-05	6.8e-05	8.65e-05	1.32e-05	4.83e-05	3.38e-05	0.000141563	9.83e-05	0.000248407	2.44e-05	9.98e-05	7.24e-05	0.000175136	5.61e-05	6.3e-05	0.000105754	4.22e-05	0.000155624	0.000149618	7.5e-05	5.61e-05	7.72e-05	9.59e-05	6.84e-05	0.00180379	7.9e-05
Bahrain	5.19858e-05	0.00052353	0.000354577	0.000367386	0.000391563	0.000680776	0.000482365	0.00018455	0.000222954	0.000320838	0.000133901	0.000217421	9.94e-05	0.00054187	0.000604992	0.00108882	0.000306796	0.000724132	0.000141626	0.000453311	0.000731952	0.000196014	0.000157587	0.000485079	0.000228494	0.000694068	0.000149734	0.000413528	0.000266629	0.000142551	0.000105203	0.000225757	0.000238387	0.000137773	0.000184861	0.000304133	0.000112607	0.000505343	0.000207386	0.000307197	6.43e-05	0.000178486	0.000160722	0.00100947	0.000209783	0.000310045	0.000263268	0.000149554	0.000191783
Balboa	0.00392151	0.00368646	0.00474222	0.00367776	0.00346864	0.00301312	0.00373695	0.00371731	0.00420129	0.00339373	0.00330999	0.00455832	0.00381715	0.00370054	0.00458781	0.00343393	0.00299347	0.00289778	0.00521491	0.00301747	0.00477175	0.00287288	0.00344232	0.00374736	0.00264148	0.00370475	0.00409846	0.00456549	0.00407678	0.00392492	0.00362574	0.0029744	0.00325612	0.00255245	0.00395621	0.00437349	0.00302191	0.00687133	0.00493018	0.00333506	0.00250765	0.00413683	0.00398137	0.00600541	0.0043245	0.00389057	0.00333091	0.00400583	0.00455858
Balikpapan	0	1.5e-06	0	0	4.54e-07	3.38e-07	0	3.27e-07	1.07e-05	0	2.43e-07	6.28e-06	3.4e-06	4.32e-07	0	1.48e-06	5.76e-07	9.13e-08	0	8.68e-07	5.98e-07	5.07e-07	8.88e-08	4.61e-07	1.33e-06	1.7e-06	0	0	2.27e-07	2.73e-07	8.25e-07	7.16e-07	0	5.63e-07	0	3.72e-07	3.8e-07	3.27e-07	5.12e-07	2.71e-07	0	9.81e-07	5.1e-07	5.84e-07	7.96e-07	1.47e-06	3.69e-07	3.57e-07	1.41e-07
Baltimore	0.000385009	0.00152856	0.00161868	0.000993988	0.00105335	0.00208827	0.00129226	0.000548587	0.00179536	0.000629803	0.0019215	0.000822024	0.00396734	0.000905636	0.00178053	0.000955721	0.00102821	0.00195249	0.00115712	0.00148779	0.00101917	0.00109009	0.0016526	0.00168286	0.000983035	0.0010961	0.00152288	0.000724102	0.00231611	0.000943652	0.000898218	0.00191103	0.000775668	0.0013793	0.00159274	0.00223374	0.00105707	0.00142702	0.00114664	0.00126378	0.00158928	0.000824251	0.0011423	0.00116274	0.00148152	0.00243317	0.00208346	0.00219446	0.00156854
Bandar Abbas	0.00372886	0.00146395	0.00115541	0.00118062	0.00129065	0.00111853	0.00095542	0.00105831	0.00114364	0.0016886	0.00115934	0.000718875	0.000842615	0.0012281	0.000860341	0.00127373	0.00240705	0.00114684	0.00315995	0.00157565	0.00127872	0.000788056	0.00134865	0.000885331	0.00112892	0.00189184	0.00147093	0.00146335	0.00143433	0.00179721	0.000664971	0.00257376	0.0018696	0.00139036	0.000854623	0.00154984	0.000899293	0.000703215	0.00122081	0.00119905	0.000960557	0.00246219	0.00104411	0.00121215	0.00123203	0.000966236	0.00233798	0.0012888	0.00191867
Bandar Assaluyeh	1.19664e-06	1.9e-05	8.92e-06	3.77e-05	4.23e-06	9.97e-06	3.85e-06	1.97e-05	1.05e-05	6.81e-06	9.17e-06	7.32e-06	2.11e-05	2.97e-05	2.06e-05	3.18e-05	1.53e-05	4.7e-06	7.07e-06	1.29e-05	2.79e-05	2.45e-05	1.31e-05	1.68e-05	5.11e-05	4.91e-05	1.76e-05	1.8e-05	2.3e-05	2.18e-05	2.98e-05	3.47e-05	4.02e-05	1.09e-05	5.95e-05	7.13e-05	3.88e-05	2.99e-05	1.18e-05	2.58e-05	2.59e-05	9.51e-06	9.49e-06	1.61e-05	7.72e-05	1.14e-05	0.000103337	1.72e-05	9.54e-06
Bandar Imam Khomeini	0.00110358	0.000196734	0.000111272	0.000196889	0.000328857	0.000162492	0.000181477	0.000115047	0.000128501	0.000223379	0.000175081	0.000237924	0.000356058	0.000219892	0.000185576	0.000237593	0.00036378	0.00016009	0.000156117	0.000413833	0.000244965	0.000142781	0.000276466	0.000206279	0.00023796	0.000429492	0.000189194	0.000121286	0.000383374	0.000213551	0.000154129	0.000307925	0.000699631	0.000208884	0.00109094	0.000648727	0.000385405	0.000273938	0.000213533	0.000357082	7.8e-05	0.000259977	0.000421823	0.000153093	0.000118152	0.000570394	0.000217658	0.000151772	0.000105685
Bandirma	0	2.61e-05	3.47e-07	1.09e-06	1.07e-07	3.84e-06	3.16e-06	2.85e-06	5.31e-06	1.11e-06	4.74e-06	7.95e-07	1.49e-06	2.08e-06	2.38e-07	1.42e-06	1.89e-06	1.87e-06	1.15e-06	1.44e-07	1.72e-06	5.52e-06	2.42e-06	8.65e-07	1.5e-06	4.77e-06	4.04e-07	4.65e-07	1.85e-06	3.05e-07	2.34e-07	4.42e-07	1.3e-06	1.18e-06	1.96e-06	3.67e-06	2.47e-06	1.25e-06	4.11e-06	3.22e-06	2.21e-06	3.42e-06	1.43e-06	7.94e-07	2.49e-07	3.58e-06	5.84e-07	6.88e-06	1.48e-06
Bangkok	0.00135944	0.0032243	0.00295925	0.00240459	0.00144249	0.00226923	0.00208081	0.00231444	0.0020097	0.00313821	0.00266736	0.00185295	0.00225741	0.00262962	0.00213658	0.00295961	0.00268337	0.00186422	0.0022475	0.00187823	0.00419329	0.00279647	0.00154331	0.0019271	0.00216893	0.00211859	0.00212025	0.00268182	0.000935125	0.00579745	0.00249325	0.00246425	0.00152939	0.00300911	0.00331677	0.00256871	0.00202954	0.00193961	0.00320255	0.00209068	0.00340836	0.00212336	0.00262232	0.001684	0.00245305	0.00330136	0.00284216	0.00220373	0.00253383
Banjarmasin	8.8393e-05	4.09e-05	0.000310727	0.000141915	4.55e-05	0.00015158	0.000119846	0.000435949	0.000197408	0.000175635	0.00024984	7.99e-05	0.000171431	0.000190775	2.69e-05	0.000140212	0.000198139	0.000102271	0.0001181	9.55e-05	0.000350251	7.29e-05	0.000227733	6.93e-05	6.08e-05	5.54e-05	0.000172049	9.48e-05	0.000179542	0.000227406	0.000171634	8.25e-05	0.000128411	4.88e-05	6.75e-05	0.000170549	0.000107271	0.000160828	0.000162241	4.83e-05	0.000144413	0.00017981	0.000211608	0.00226408	0.000101793	8.27e-05	0.000140546	0.00107395	7.88e-05
Banjul	0.000139955	0.000380499	0.000522954	0.000182022	0.000263222	0.000601575	0.000482564	0.000592316	0.00059994	0.000347805	0.000538516	0.000620046	0.000494689	0.000758676	0.000186553	0.000889536	0.000595472	0.000482095	0.000342468	0.000267289	0.000364359	0.0002122	0.000154965	0.000401425	0.000338626	0.000324347	0.000588271	0.000442613	0.000181636	0.000252136	0.000215801	0.00038316	0.00109638	0.000712319	0.000448672	0.000478699	0.000241655	0.000549414	0.000250625	0.000489193	0.000604258	0.000356389	0.000332301	0.000528392	0.000714321	0.000278362	0.000213563	0.000554304	0.00032292
Bar	1.04611e-05	5.47e-06	1.88e-05	8.84e-06	2.15e-05	4.23e-05	4.76e-06	9.79e-06	4.37e-05	1.34e-05	5.55e-05	1.65e-05	2.99e-05	3.1e-05	2.17e-05	3.66e-05	4.98e-05	5.33e-05	2.92e-05	8.77e-05	1.3e-05	5.24e-05	9.64e-06	1.44e-05	1.71e-05	6.45e-06	4.17e-06	2.61e-05	1.82e-05	4.22e-05	3.12e-05	3.71e-05	1.63e-05	3.43e-05	1.81e-05	8.33e-06	1.41e-05	2.55e-05	1.92e-05	3e-05	4.92e-05	4.04e-05	9.92e-06	8.39e-06	3.94e-05	2.45e-05	0.000145529	1.34e-05	4.2e-06
Barcelona	0.0122977	0.0101652	0.0129956	0.0172675	0.0134254	0.0131505	0.0113097	0.0141815	0.0166766	0.0124654	0.0114624	0.00959777	0.0149679	0.01148	0.0109977	0.0138224	0.0138234	0.0139759	0.0152387	0.0144768	0.012217	0.0149882	0.0123463	0.0114046	0.0125974	0.0103695	0.0147224	0.0176913	0.0178758	0.0122239	0.0120964	0.0141265	0.0135144	0.0113375	0.0170529	0.0101526	0.0108754	0.0109418	0.0142494	0.018333	0.0114947	0.0136939	0.0133325	0.0108022	0.0142352	0.0162297	0.0100808	0.0118703	0.0137538
Bari	3.18041e-06	1.39e-05	2.15e-05	6.15e-05	4.81e-06	1.38e-05	1.76e-05	1.31e-05	1.27e-05	1.12e-05	4.19e-06	4.78e-06	6.84e-06	6.7e-06	2.64e-06	5.8e-07	2.73e-06	1.29e-05	8.48e-06	8.04e-06	5.54e-06	4.07e-06	2.18e-05	1.34e-06	2.74e-06	1.13e-05	4.76e-06	5.28e-07	1.79e-06	3.79e-07	6.66e-06	5.19e-06	8.65e-06	3.72e-06	1.48e-05	1.4e-05	1.87e-05	6.89e-06	1.02e-05	1.75e-05	1.19e-05	9.17e-07	1.02e-05	4.84e-06	2.89e-06	2.62e-05	8.81e-07	1.7e-05	3.52e-06
Barranquilla	0.000175441	0.000364269	0.00138543	0.000539972	0.000428129	0.000702602	0.00310749	0.000484505	0.000515195	0.000833613	0.00109126	0.000881006	0.000728185	0.000582298	0.00101434	0.000521963	0.000527081	0.000618338	0.000577532	0.000417955	0.000459681	0.000386024	0.00103514	0.00053826	0.000318753	0.00109989	0.000608247	0.000648382	0.000654014	0.000411043	0.00131198	0.000586139	0.000878748	0.000788829	0.000387074	0.000427116	0.000774125	0.00251248	0.000502268	0.000667829	0.0006512	0.0010082	0.000702767	0.000547537	0.000530318	0.000661982	0.000582834	0.000621413	0.000561902
Basra	0	4.64e-06	3.73e-06	1.13e-06	4.54e-05	6.05e-06	4.23e-06	0.000286454	2.72e-06	5.53e-06	1.35e-07	2.36e-05	1.35e-05	3.28e-06	9.94e-06	3.07e-05	2.34e-06	7.69e-05	8.63e-06	1.18e-06	2.63e-06	1.2e-06	4.85e-06	1.83e-06	3.05e-06	1.79e-05	2.75e-06	2.35e-06	8.47e-06	1.28e-06	2.44e-05	3.11e-06	1.88e-05	1.71e-07	5.43e-06	8.49e-06	1.19e-06	1.27e-05	1.14e-05	3.93e-05	5.45e-06	7.62e-06	1.65e-05	2.49e-05	3.7e-06	2.17e-06	2.47e-06	5.51e-06	4.56e-06
Bata	0.000547059	0.00126119	0.0011952	0.00101297	0.000455989	0.000986121	0.000702417	0.000428821	0.000556371	0.00286471	0.000699254	0.00103067	0.000902228	0.00073018	0.000962133	0.00118963	0.000620409	0.000496165	0.000313925	0.00157542	0.000482313	0.000815066	0.000598087	0.00138452	0.00040735	0.000507731	0.000828436	0.000593861	0.00105492	0.000800002	0.000505914	0.000866949	0.000521309	0.000793134	0.00199712	0.000737772	0.00125223	0.000226204	0.000515269	0.000650432	0.00120869	0.000695464	0.000530994	0.000622294	0.000551443	0.000724081	0.000544002	0.000975918	0.000543719
Batam	0	5.34e-05	5.11e-06	1.51e-06	1.66e-06	2.16e-05	3.71e-05	2.66e-06	3.74e-06	4.1e-05	2.39e-05	1.55e-05	8.46e-06	1.49e-05	2.1e-06	1.88e-05	2.27e-05	1.64e-05	4.46e-06	1.44e-06	3.45e-06	7.69e-06	3.61e-06	8.71e-06	1.38e-05	2.11e-05	9.9e-06	1.45e-05	1.74e-06	2.24e-05	6.06e-05	5.41e-06	5.72e-06	1.2e-05	1.45e-05	1.29e-05	2.09e-06	9.26e-06	1.99e-06	6.14e-06	5.65e-05	3.62e-06	2.94e-06	0.00220707	1.39e-05	9.71e-06	1.46e-05	3.62e-06	8.93e-06
Batangas	0.00175286	0.000426202	0.00116077	0.00140585	0.000493017	0.000259278	0.000904633	0.0005221	0.000454943	0.000859796	0.00056672	0.00080015	0.00054791	0.000809362	0.000552945	0.000273262	0.000720511	0.000388299	0.000214325	0.000837003	0.000400643	0.000445429	0.00039773	0.000925485	0.0011147	0.000754029	0.000524277	0.000509983	0.000979429	0.000658927	0.00075577	0.000473184	0.000716624	0.000445482	0.00055677	0.000272418	0.000386949	0.000893339	0.000706476	0.000599243	0.000719259	0.00037458	0.000660306	0.00190127	0.000920691	0.00028541	0.000468647	0.000540721	0.000420073
Batumi	3.85323e-05	8.32e-06	2.1e-05	2.74e-05	1.7e-05	6.07e-05	3.6e-06	9.76e-06	1.9e-05	1.58e-05	2.2e-05	3.87e-06	1.07e-05	1.66e-05	7.4e-06	1.26e-05	1.07e-05	2.84e-05	1.2e-05	1.5e-05	2.07e-05	7.64e-05	1.15e-05	2.01e-05	2.31e-05	8.46e-05	0.000193208	2.12e-05	2.23e-05	2.92e-05	2.75e-05	1.01e-05	1.6e-05	5.48e-05	1.38e-05	3.92e-05	2.18e-05	9.65e-06	1.1e-05	2.61e-05	1.65e-05	3.1e-05	1.63e-05	6.8e-06	2.72e-05	1.51e-05	1.71e-05	1.28e-05	9.6e-06
Beibuwan	0.000138815	0.00113689	0.000733648	0.00121796	0.00063802	0.000753494	0.000681711	0.00085949	0.000473083	0.000337148	0.000635144	0.000873204	0.000944529	0.000911545	0.000805149	0.000963848	0.00121477	0.000708426	0.00273054	0.00122363	0.000977737	0.000832093	0.00113532	0.00126571	0.000632589	0.000688415	0.000694741	0.00105039	0.000984348	0.00105149	0.000745314	0.000806699	0.000964889	0.00130253	0.000803795	0.000461001	0.00101969	0.00347317	0.00114027	0.000981313	0.000460135	0.00129009	0.00109437	0.000583423	0.000357894	0.0012982	0.0013521	0.00132838	0.00061015
Beira	0.00022282	0.000412603	7.99e-05	0.000152457	0.000122904	0.000133784	0.000138599	0.000341669	0.0003102	0.000111841	0.000107864	0.000145344	0.000614708	0.00015227	0.000275175	0.000196763	0.000175686	0.000172036	0.000166053	0.000165577	0.000191099	0.000114977	0.00234871	0.000376747	0.000225771	0.000186542	9.29e-05	0.000296409	0.000399903	0.000157027	8.12e-05	0.000229961	0.000208523	0.000200317	0.000232946	0.000148641	0.000168327	9.68e-05	0.000186864	9.4e-05	0.00022726	0.000116668	0.000347845	0.000873122	0.000181643	0.000321002	0.000269173	5.65e-05	0.000273871
Beirut	0.00372064	0.00227069	0.00392322	0.00256984	0.00289201	0.00322476	0.00222428	0.00479995	0.0057683	0.00239789	0.00243444	0.00273141	0.00423807	0.00404216	0.00233583	0.00371916	0.00212412	0.00383133	0.0021016	0.00191515	0.00258648	0.00252514	0.00181873	0.00409167	0.00322092	0.00211543	0.00285023	0.00222154	0.00344355	0.00407766	0.0024705	0.00239423	0.00272649	0.00208227	0.0020842	0.00276679	0.00247756	0.00318404	0.00226864	0.00299936	0.00242187	0.00202345	0.00240805	0.00199845	0.00248535	0.00275602	0.00345654	0.00166421	0.00310987
Bejaia	0.000277902	0.000606259	0.00102501	0.000729916	0.000643763	0.000817441	0.000553714	0.000345412	0.00100628	0.000459944	0.000575961	0.000514018	0.00282288	0.00148671	0.000749378	0.00130294	0.00257989	0.000723232	0.000522406	0.000730329	0.000850305	0.000398047	0.00065445	0.000512025	0.000924635	0.000558716	0.000604055	0.00320266	0.000470266	0.000896382	0.000608492	0.00106618	0.000432376	0.000687463	0.000528519	0.00101685	0.000838259	0.000583421	0.00099158	0.000377	0.000520092	0.00192849	0.000645743	0.000502341	0.000433129	0.000602855	0.000607985	0.000956621	0.00055044
Belawan	0.00106586	0.000212906	0.000101047	0.000572457	0.0003146	0.000228202	0.00016964	0.000336397	0.000162153	0.000148037	0.000218557	0.000226641	0.000253748	0.000281697	0.000104673	0.000233065	0.000212321	0.000293775	0.00128985	0.000170887	0.000201915	0.000456088	0.000545589	0.000182752	0.000238989	0.000179072	0.000667081	0.000236622	0.000309227	0.000397838	0.000321804	0.00018221	0.000478901	0.000293272	0.000316485	0.000133154	0.000186872	0.000120513	0.000130577	0.000342989	0.000314946	0.0002534	0.000160674	0.0023297	0.000101998	0.000384965	0.000187094	0.000260387	0.000160591
Belfast	0.000228228	6.12e-05	0.000138102	0.000309271	9.25e-06	5.81e-05	6.67e-05	1.82e-05	1.61e-05	2.83e-05	2.87e-05	6.65e-05	9.78e-05	7.26e-05	8.05e-05	6.28e-05	0.00038618	2.5e-05	3.8e-05	2.62e-05	0.000104713	3.16e-05	9.49e-05	2.85e-05	3.88e-05	5.66e-05	2.21e-05	4.74e-05	6.22e-05	3.12e-05	2.56e-05	2.01e-05	3.85e-05	5.54e-05	0.00222917	9e-05	3.15e-05	9.84e-05	2.7e-05	7.49e-05	4.33e-05	9.21e-05	1.37e-05	5.58e-05	3.87e-05	5.81e-05	8.99e-05	3.4e-05	5.94e-05
Belize	0.000224728	0.000193306	7.44e-05	2.5e-05	3.78e-05	0.000138362	3.48e-05	6.16e-05	1.8e-05	6.53e-05	3.16e-05	5.19e-05	6.22e-06	6.78e-05	1.59e-05	2.31e-05	3.23e-05	1.26e-05	6.36e-05	1.83e-05	2.89e-05	4.65e-05	3.62e-05	4.32e-06	1.22e-05	3.24e-05	2.41e-05	4.61e-05	7.09e-05	3.04e-05	4.1e-05	1.62e-05	8.69e-05	1.68e-05	5.98e-05	7.39e-06	0.000164011	1.3e-05	2.17e-05	8.61e-05	0.000130383	8.16e-05	0.000213861	0.000102832	6.3e-05	2.6e-05	2.41e-05	9.25e-05	0.000110595
Bell Bay	5.01259e-05	6.49e-05	1.53e-05	2.38e-05	3.09e-05	4.65e-05	3.77e-05	4.65e-05	3.63e-05	2.56e-05	7.8e-05	4.5e-05	1.4e-05	9.67e-06	5.96e-05	1.62e-05	1.5e-05	0.000121974	2.68e-05	0.000108611	4.96e-05	2.99e-05	3.54e-05	0.00018349	1.4e-05	8.05e-05	4.22e-05	2.06e-05	4.6e-05	1.35e-05	5.36e-05	0.000102945	6.16e-05	3.8e-05	6.81e-05	7.15e-05	0.000131445	0.000182084	5.32e-05	0.00013799	5.59e-05	1.88e-05	8.94e-05	3.25e-05	8.44e-05	4.34e-05	1.53e-05	2.2e-05	0.000232051
Benete Bay	0.000331829	0.00019104	4.17e-05	8.05e-05	3.03e-05	3.99e-05	4.88e-05	0.000122546	9.69e-05	6.15e-05	6.84e-05	7.09e-05	3.13e-05	0.000233714	0.000112453	0.000100522	6.63e-05	5.85e-05	5.64e-05	3.16e-05	0.000115525	0.000130881	0.000101315	0.000287684	3.77e-05	7.01e-05	0.00014451	2.42e-05	0.000135877	6.76e-05	0.000444179	0.000164517	4.82e-05	6.28e-05	6.63e-05	4.6e-05	6.95e-05	3.14e-05	9.02e-05	6.1e-05	4.34e-05	8.18e-05	9.18e-05	7.06e-05	6.5e-05	2.53e-05	8.12e-05	2.29e-05	0.000115206
Benghazi	1.21731e-05	0.000118908	0.000149506	0.0001838	0.000115002	0.000134014	8.76e-05	0.000118771	0.000203202	5.25e-05	8.39e-05	0.000145094	0.000141824	0.000121084	0.000115096	7.07e-05	0.000152488	0.000166268	0.000122746	0.00248706	0.000276087	0.000383692	0.000187341	4.75e-05	0.000280544	0.000129116	0.000115724	0.000139115	0.000216196	0.000367	0.000119893	0.000134285	0.000201939	0.000193922	7.09e-05	6.58e-05	0.000110405	0.000106204	0.000120346	0.000251232	0.000158372	3.83e-05	0.000157111	0.000430517	0.000141581	0.000115595	0.000192223	9.36e-05	0.000348166
Benoa	0	2.4e-05	6.24e-05	1.36e-05	1.48e-05	8.42e-05	1.28e-05	1.81e-05	2.31e-05	8.35e-06	7.66e-05	1.6e-05	3.87e-05	3.07e-05	4.54e-05	4.4e-06	1.35e-05	4.9e-06	1.09e-05	1.1e-05	3.98e-06	5.19e-05	5.82e-05	2.82e-05	3.3e-05	2.89e-05	2.54e-05	1.69e-05	1.27e-05	2.34e-05	3e-05	1.39e-05	5.18e-05	3.04e-05	9.67e-05	4.89e-05	0.000292694	7.79e-05	7.32e-05	1.6e-05	2.05e-05	1.98e-05	8.02e-06	1.49e-05	3.89e-06	2.6e-05	2.51e-05	2.68e-05	1.52e-05
Berbera	4.03038e-05	2.4e-05	8.43e-05	3.62e-05	0.000115473	6.69e-05	5.81e-05	4.71e-05	5.43e-05	5.73e-05	8.65e-05	4.14e-05	8.26e-05	0.000152151	6.29e-05	2.59e-05	1.71e-05	4.09e-05	5.88e-05	2.39e-05	5.05e-05	3.37e-05	0.00012038	2.33e-05	3.59e-05	3.14e-05	6.54e-05	4.77e-05	7.56e-05	7.39e-05	2.17e-05	2.21e-05	6.27e-05	5.68e-05	4.78e-05	6.53e-06	0.000170273	6.58e-05	3.26e-05	7.8e-05	0.000101491	0.000152549	5.96e-05	0.000197319	1.38e-05	8.17e-06	3e-05	1.52e-05	4.85e-05
Bergen	2.12962e-05	0.000266587	0.000329774	0.000688678	0.000172439	0.000696898	0.000277354	0.000479766	0.000152584	0.000418931	0.000335415	0.000563784	0.000314647	0.000294242	0.00031137	0.000320781	0.000402712	0.000776923	0.000409426	0.000270979	0.000178342	0.000360199	0.000531505	0.000154655	0.000392732	0.000202332	0.000290259	0.000316282	0.000198805	0.000181406	0.000297709	0.000301663	0.000230639	0.000240119	0.000317747	0.000310143	0.000582974	0.000333576	9.82e-05	0.000359413	0.000329703	0.000281792	0.000394497	0.000160247	0.000199499	0.000320558	0.000279825	0.00034608	0.000270066
Big Creek	0	1.98e-05	3.15e-05	1.31e-05	7.28e-05	1.58e-05	2.92e-05	2.9e-06	2.38e-05	8.55e-05	2.78e-05	2.06e-05	2.81e-05	2.16e-05	3.02e-05	1.11e-05	0.00220637	9.48e-06	2.47e-05	2.65e-06	1.3e-05	2.44e-06	7.58e-06	5.16e-06	5.81e-06	8.16e-06	3.75e-05	1.97e-06	1.68e-05	0.000192905	4.77e-05	3.5e-06	4.99e-06	2.65e-05	1.34e-05	3.86e-05	3.99e-05	5.41e-05	1.75e-05	4.98e-06	8.98e-06	2.04e-05	3.66e-05	2.01e-05	3.51e-05	1.79e-05	6.93e-06	1.56e-05	8.48e-06
Bilbao	0.00456831	0.00124517	0.00174573	0.00171807	0.000877253	0.00160244	0.0014476	0.00178095	0.00139758	0.00330141	0.00140991	0.00175602	0.00277578	0.00163371	0.00232903	0.00122342	0.00168227	0.00150586	0.00175793	0.0016691	0.00163233	0.00107399	0.00157306	0.00291599	0.00222338	0.00189854	0.00186186	0.00161247	0.00138004	0.0015041	0.00154865	0.00156402	0.000910472	0.00152629	0.00157084	0.00163666	0.00278022	0.00162248	0.00101757	0.00121759	0.00151961	0.00157654	0.00185339	0.0014798	0.00374894	0.00105211	0.00165297	0.00231688	0.00167829
Bimini Island	0	2.59e-05	0.00223902	8.31e-05	2.46e-05	6.64e-05	6.42e-05	3.69e-05	3.62e-05	8.21e-05	5.94e-05	4.31e-05	0.00023365	3.69e-05	1.27e-05	4.74e-05	3.14e-05	2.98e-05	9.18e-05	0.000102163	3.29e-05	9.99e-05	0.000228187	4.81e-05	0.000101303	3.11e-05	0.000132431	3.23e-05	0.000179183	7.22e-05	2.38e-05	2.43e-05	2.62e-05	1.77e-05	0.000114689	0.000158342	1.3e-05	3.51e-05	5.03e-05	3.27e-05	0.000110322	4.21e-05	0.00015686	0.000111591	0.000120068	8.66e-05	0.00031713	0.000118804	4.32e-05
Bintulu	0.000258415	0.000229989	0.000152485	0.000155435	0.000151037	0.000342901	0.000337932	0.000336173	0.00016384	0.000263151	0.000523872	0.00054884	0.000545812	0.000629695	0.000254099	0.000519411	0.000348627	0.000166247	0.000194386	0.000294817	0.000358869	0.00026719	0.000223609	0.000254698	0.000161848	0.000251784	0.000319971	0.000422616	0.000663055	0.000327565	0.000261121	0.000168494	0.000174534	0.000263365	0.000717412	0.000484279	0.000214218	0.000352297	0.00021721	0.000128408	0.000141288	0.000366585	0.000542851	0.000384704	0.000507507	0.000196023	0.00029411	0.000179678	0.00043661
Bissau	0	4.23e-06	3.05e-05	2.29e-05	6.07e-06	1.61e-05	5.94e-06	2.37e-06	2.85e-05	0.000137923	2.32e-05	4.84e-06	6.39e-06	7.6e-06	1.67e-05	1.24e-05	6.61e-06	1.59e-05	4.64e-06	7.92e-06	0.000128685	2.05e-05	2.52e-05	1e-05	1.38e-06	4.18e-06	5.54e-06	2.12e-05	5.71e-05	2.62e-05	1.64e-05	1.06e-05	2.14e-06	6.04e-05	1.46e-05	1.81e-05	9.71e-06	2.85e-06	2.37e-06	1.11e-05	1.78e-05	2.22e-05	7.05e-06	2.51e-05	7.02e-06	6.53e-06	1.72e-05	8.75e-06	3.04e-05
Bitung	0	4.81e-06	8.25e-06	3.8e-05	6.74e-06	2.39e-05	3.54e-06	4.97e-06	1.16e-05	8.36e-06	2.91e-06	2.99e-06	1.39e-06	2.23e-05	2.24e-05	1.94e-06	6.22e-06	8.24e-06	2.05e-05	1.99e-05	1.61e-05	6.23e-06	3.35e-05	7.87e-06	5.08e-06	5.82e-06	7.82e-05	5.72e-06	2.38e-05	1.49e-05	1.57e-06	3.31e-06	1.38e-05	7.87e-06	5.63e-07	5.3e-06	2.36e-06	2.91e-06	1.9e-05	4e-05	3.41e-06	2.89e-06	2.91e-06	5.69e-06	3.22e-06	2.16e-06	6.11e-06	7.67e-06	4.51e-06
Bizerte	1.62877e-05	0.000114534	0.000127651	0.000409223	0.000111055	0.000459749	0.000132205	0.000112246	0.000281061	0.000112537	0.000172181	9.25e-05	0.000102819	0.000158346	0.00021222	0.000189689	0.000304417	7.96e-05	0.000165873	0.00025352	6.83e-05	0.000235925	8.27e-05	0.000122781	0.000113565	8.21e-05	9.27e-05	0.000272158	0.000101888	0.000151345	0.000176798	0.000138428	7.76e-05	9.95e-05	0.000180726	0.000100904	0.00030965	7.5e-05	8.88e-05	0.000146271	0.000154429	0.000136742	0.000382157	0.000106347	0.000379687	7.24e-05	6.35e-05	4.58e-05	0.000122151
Bluff	0	0.000189091	7.33e-05	3.98e-05	0.000120205	0.000106193	0.00013803	0.000123354	6.35e-05	0.000139301	0.000102377	0.000117612	0.000103692	6.52e-05	0.000105044	6.36e-05	0.000187499	0.000558627	9.69e-05	0.00019756	8.39e-05	7.06e-05	8.19e-05	5.14e-05	7.63e-05	0.000221338	6.39e-05	9.55e-05	0.000644231	8.97e-05	0.000206686	4.34e-05	8.7e-05	0.000313554	6.98e-05	0.000181424	0.00025197	0.000226712	0.000146696	0.000356471	6.04e-05	0.00123354	8.42e-05	8.08e-05	0.000225477	0.000136434	8.16e-05	0.000115838	0.000120275
Blyth	0	8.2e-05	9.93e-05	6.38e-05	0.000169574	4.15e-05	2.01e-05	0.000204288	3.31e-05	3.1e-05	3.11e-05	3.37e-05	3.65e-05	3.48e-05	0.000498503	4.44e-05	2.49e-05	0.000356973	7.95e-05	7.51e-05	1.11e-05	5.37e-05	0.0001116	2.51e-05	5.13e-05	0.000176169	4.12e-05	9.75e-05	2.62e-05	2.57e-05	3.66e-05	3.69e-05	6.64e-05	5.57e-05	0.000113366	8.29e-05	2.7e-05	3.31e-05	1.86e-05	4.36e-05	1.45e-05	8.72e-05	1.11e-05	1.35e-05	0.000264172	7.04e-05	4.12e-05	1.37e-05	4.67e-05
Boa Vista	6.08463e-07	1.5e-05	1.27e-05	8.01e-05	1.6e-05	2.59e-05	2.35e-05	2.08e-05	8.48e-06	4.97e-06	5.23e-05	0.000132895	3.43e-05	3.5e-05	1.7e-05	7.05e-06	9.61e-06	3.67e-05	3.73e-05	7.22e-06	1.23e-05	3.96e-05	1.41e-05	2.02e-05	3.9e-05	2.58e-05	1.06e-05	2.96e-05	3.77e-05	5.51e-06	2.64e-05	8.04e-06	1.83e-05	3.4e-05	4.85e-05	6.37e-05	5.19e-05	2.88e-05	3.94e-05	1.31e-05	9.72e-06	1.04e-05	7.59e-06	6.71e-06	2.84e-06	2.47e-06	9.74e-06	1.32e-05	2.03e-05
Boca Chica	0.000213227	0.000455712	0.000367619	0.000418037	0.000272122	0.000745091	0.00060372	0.000267134	0.000406486	0.000287754	0.000324709	0.000181871	0.000420572	0.0011486	0.000409687	0.000231964	0.000360651	0.000945117	0.000372983	0.000446397	0.000544716	0.000415992	0.000336751	0.000444925	0.000420056	0.00125584	0.000505045	0.000193137	0.000319332	0.000845257	0.000211218	0.000585923	0.000333802	0.000360274	0.000392541	0.000501095	0.000614129	0.000385372	0.000233028	0.000189806	0.00026368	0.00023618	0.00041119	0.000224026	0.000336633	0.000304874	0.000315697	0.000297019	0.000246291
Bodo	0	9.37e-05	0.000246163	0.000199321	0.000695265	0.000198813	0.000192216	0.000178366	0.000162173	0.000411303	0.00018236	0.000254809	0.000164275	0.000250954	0.000507523	0.000361801	0.0003713	0.000176624	0.000245861	0.000357353	0.000124256	0.000174172	0.000237821	0.000291405	0.000687891	0.00034961	0.000175199	0.000164175	6.74e-05	0.000167841	0.000115691	0.00016864	0.000247299	0.000550608	0.000231756	0.000239803	8.19e-05	0.000139384	0.000174155	0.000173795	0.000283746	0.000325061	0.00028095	0.000237691	0.000232768	0.000201462	9.15e-05	0.000160354	0.000458528
Boma	0	3.17e-06	2.07e-07	2.78e-06	1.91e-07	1.44e-06	2.15e-06	3.24e-07	7.1e-07	3.48e-07	3.08e-06	0	4e-08	6.89e-06	1.57e-06	4.74e-07	2.26e-06	2.54e-07	1.08e-05	3.79e-06	1.66e-06	1.54e-05	6.76e-07	6.03e-06	3.3e-06	2.66e-06	1.15e-06	1.4e-06	4.92e-07	3.99e-06	9.62e-07	7.06e-07	1.26e-06	2.96e-07	1.96e-06	7.92e-07	2.83e-07	1.35e-06	2.97e-06	1.74e-06	8.66e-07	3.93e-06	1.62e-07	5.85e-06	9.78e-07	3.64e-07	2.32e-06	1.26e-06	9.68e-07
Bonaire	0	1.14e-05	5.11e-06	5.74e-05	4.4e-06	6.64e-06	1.78e-05	1.94e-05	6.11e-06	1.81e-05	1.81e-05	1.68e-05	8.39e-06	7.47e-06	2.87e-05	1.64e-05	6.4e-06	2.12e-05	1.54e-05	3.47e-05	3.24e-05	3.94e-06	3.76e-06	4.74e-06	8.74e-06	8.19e-06	3.53e-05	6.24e-06	6.34e-06	2.26e-05	1.16e-05	2.34e-05	3.56e-06	3.66e-06	3.22e-06	2.09e-05	6.33e-06	4.18e-06	1.17e-05	2.74e-05	3.46e-06	4.42e-06	2.21e-06	3.29e-05	1.1e-06	5.02e-06	1.6e-05	5.44e-06	1.05e-05
Bordeaux	1.89228e-05	3.45e-06	5.14e-06	1.62e-05	1.08e-06	1.18e-05	8.39e-06	3.56e-07	1.7e-05	8.58e-07	3.13e-06	3.06e-06	1.38e-06	5.1e-07	3.49e-06	5e-07	1.91e-07	3.29e-06	7.69e-07	4.45e-05	2.14e-06	9.04e-06	1.14e-06	2.92e-05	8.97e-06	5.03e-06	4.02e-06	2.81e-06	5.39e-06	3.43e-06	4.77e-06	5.08e-06	1.47e-06	3.22e-07	5.26e-06	1.58e-05	9.8e-07	3.56e-06	6.13e-06	2.67e-06	1.58e-06	3.25e-06	8.68e-06	1.43e-05	2.89e-06	1.04e-05	4.21e-06	1.09e-05	2.5e-06
Boston (US)	5.72493e-05	0.00014472	0.000338487	0.00033961	0.000340568	0.000714493	0.00036649	0.000500973	0.000159723	0.00018759	0.000179321	0.00029015	0.000574455	0.000515181	0.000776013	0.000280659	0.000312315	0.000351925	0.000488324	0.000239774	0.00057441	0.000646493	0.000954199	0.00117013	0.000841808	0.000172382	0.000577703	0.000324044	0.000168702	0.00061992	0.000487773	0.000562889	0.000435415	0.000246051	0.000370736	0.000535348	0.000204966	0.000236295	0.000779978	0.000574613	0.000687474	0.000294937	0.000423214	0.000566272	0.000342707	0.000397103	0.000414781	0.000599605	0.000552951
Bremen	5.44502e-05	0.000144828	0.000215586	0.00012635	9.98e-05	0.000176991	0.000207379	0.000210923	0.000101411	0.000171924	0.000134335	0.000292675	8.48e-05	0.000125795	0.000222653	0.000124742	0.000247461	0.000204641	0.000189305	0.00029635	0.000406851	0.000336049	0.000437046	0.000239185	0.00015999	0.000575009	0.000370397	0.0022998	0.000786315	0.000181626	0.00112211	0.000138653	0.000207553	0.000180839	0.000169286	0.0002656	9.56e-05	0.000252043	0.000411547	0.000214085	0.000657338	0.000164625	0.000110204	0.000364597	0.000249871	0.000243858	0.000157912	0.000144924	0.000292287
Bremerhaven	0.0273698	0.0134506	0.012544	0.0154288	0.0132472	0.0146865	0.0158157	0.0137043	0.0140498	0.0144782	0.0142943	0.0177499	0.0139441	0.0115701	0.0107568	0.0115755	0.0127112	0.0137075	0.0176224	0.0175291	0.0138871	0.0143605	0.0155	0.0140126	0.0120107	0.0129917	0.013604	0.0131248	0.0146104	0.0179177	0.0140688	0.0143205	0.0164811	0.013213	0.0120934	0.018208	0.010541	0.0137797	0.0149862	0.0133587	0.0139606	0.0115676	0.0134329	0.0147722	0.0139524	0.0147648	0.011862	0.0118615	0.0143817
Brest	1.2609e-05	2.19e-05	2.42e-05	3.5e-05	2.38e-05	4.68e-05	3.06e-05	2.24e-05	2.01e-05	5.23e-05	0.000106267	2.12e-05	6.17e-05	3.63e-05	4.38e-05	1.77e-05	4.39e-05	8.59e-05	8.19e-05	0.000126781	0.0002546	4.86e-05	0.000116547	0.000149072	4.74e-05	0.000154061	2.82e-05	5.6e-05	0.000115621	5.46e-05	3.3e-05	3.73e-05	1.97e-05	1.84e-05	0.000100155	4.27e-05	1.95e-05	4.74e-05	4.33e-05	3.99e-05	4.62e-05	9.13e-05	9.76e-05	5.84e-05	3.59e-05	4.99e-05	5.54e-05	3.15e-05	4.92e-05
Brevik	0	1.9e-05	2.84e-05	1.39e-05	1.03e-05	3.81e-05	4.13e-05	1.78e-05	9.69e-05	3.59e-05	5.49e-05	2.23e-05	3.1e-05	9.67e-05	7.78e-05	2.64e-05	2.63e-05	1.11e-05	2.31e-05	6.86e-05	6.37e-05	2.07e-05	1.53e-05	8.42e-05	0.000125774	1.4e-05	1.04e-05	2.23e-05	6.65e-06	2.63e-05	2.2e-05	1.42e-05	2.29e-05	6.02e-05	5.06e-05	3.56e-05	0.000396629	7.12e-05	3.82e-05	4.26e-05	4.06e-05	6.76e-05	9.35e-05	1.39e-05	0.000164557	1.58e-05	1.16e-05	5e-05	7.67e-05
Bridgetown	0.00138001	0.000719526	0.00110023	0.000918419	0.00286861	0.00104895	0.00299388	0.0017939	0.000487869	0.000802045	0.00106058	0.000829866	0.00116692	0.00102418	0.00144214	0.0011166	0.000822239	0.000716365	0.00111805	0.000509062	0.000651169	0.000678778	0.000956561	0.000969126	0.000660262	0.000987539	0.00088717	0.000983206	0.000496628	0.00057507	0.00119566	0.00078135	0.000563517	0.000950088	0.000767056	0.00195935	0.00161816	0.000703808	0.000738096	0.000610488	0.000824	0.00128055	0.00117059	0.00138224	0.00155344	0.000474474	0.000789117	0.00189853	0.00121864
Brisbane	0.00530552	0.00313652	0.00273264	0.00271598	0.00311666	0.00324999	0.00237243	0.00347501	0.00178162	0.00267395	0.00210431	0.00257528	0.00245519	0.00216007	0.00229688	0.00246728	0.00362266	0.00397664	0.005284	0.00314843	0.00260689	0.00201829	0.00231697	0.00294531	0.00226768	0.00357366	0.00204455	0.00252	0.00209392	0.00246361	0.0024763	0.00288388	0.00194039	0.00285294	0.00270758	0.00289057	0.00242037	0.00260341	0.00242659	0.00600007	0.00384356	0.00229579	0.00145349	0.00476814	0.00260649	0.00240116	0.00376888	0.00217225	0.00199322
Bristol	0.00053364	4.74e-05	7.17e-05	0.000205073	2.08e-05	8.26e-05	1.35e-05	0.000137709	5.2e-05	6.72e-05	5.04e-05	0.000183424	3.7e-05	4.63e-05	6.1e-05	2.65e-05	0.000106468	3.92e-05	6.21e-05	0.000234793	1.6e-05	7.15e-05	6.98e-05	4.78e-05	0.000101418	3.72e-05	2.11e-05	6.13e-05	0.000125117	7.18e-05	2.52e-05	5.92e-05	4.99e-05	6.13e-05	0.000121542	2.76e-05	4.84e-05	5.93e-05	0.000275718	4.8e-05	7.81e-05	1.76e-05	9.73e-05	4.8e-05	5.95e-05	2.13e-05	6.79e-05	0.000112517	9.13e-05
Broome	0	0	1.16e-07	6.2e-07	5.58e-07	2.86e-06	4.39e-07	3.36e-07	0	0	2.26e-07	0	1.05e-06	1.03e-07	6.02e-07	2.38e-07	1.25e-07	0	2.86e-07	3.68e-07	1.25e-06	3.69e-07	1.3e-06	0	0	9.21e-07	2.05e-07	1.18e-07	1.76e-07	5.16e-07	0	2.94e-07	0	0	0	9.54e-07	0	1.6e-07	1.21e-07	1.39e-07	0	0	9.48e-07	7.91e-07	2.3e-06	2.53e-07	0	7.78e-07	2.49e-07
Buchanan	0	7.87e-05	0.000169589	7.64e-05	0.000102925	5.48e-05	3.83e-05	6.19e-05	6.69e-05	8.11e-05	5.54e-05	8.75e-05	8.91e-05	5.16e-05	0.000213638	0.000372385	5.43e-05	6.28e-05	4.88e-05	0.000162631	0.000227256	4.14e-05	0.000118367	0.000244808	0.000196322	4.8e-05	0.000322423	9.98e-05	0.000121309	0.000139132	0.000114601	0.000148441	0.0023952	0.000105266	0.000100029	6.2e-05	6.6e-05	0.000269384	2.05e-05	0.000121614	0.000243992	2.3e-05	0.000198753	0.000261219	0.00025125	8.84e-05	0.000106008	0.000164722	3.21e-05
Buenaventura	0.00168398	0.00189212	0.00164687	0.00328234	0.00160937	0.00183644	0.00272954	0.00139195	0.0042374	0.00175965	0.00152375	0.00159813	0.00292251	0.002884	0.00195213	0.00240521	0.00137347	0.00123286	0.00193199	0.00221252	0.0027472	0.00202685	0.00230755	0.00282777	0.00233744	0.00181857	0.00234498	0.00211898	0.0011386	0.00237291	0.00232438	0.00263216	0.00204931	0.00242069	0.00303236	0.0014866	0.00259229	0.00131095	0.00235598	0.00236639	0.00332396	0.00156518	0.00110356	0.0014534	0.00187061	0.00189459	0.00267351	0.00182274	0.00183968
Buenos Aires	0.00296727	0.001428	0.00168819	0.00188868	0.00120875	0.00138599	0.00236053	0.00140613	0.00131444	0.00183669	0.00111746	0.00190923	0.0014367	0.00159378	0.00147704	0.00166501	0.00101737	0.00119614	0.00146416	0.000625904	0.00252089	0.00142374	0.00146811	0.0012993	0.00103815	0.00123819	0.00171308	0.0015941	0.00253248	0.00167853	0.00116712	0.00135274	0.00118838	0.00221376	0.00148291	0.00103034	0.00111228	0.0015118	0.00444307	0.00172295	0.000988513	0.00173866	0.00171321	0.00164088	0.00217117	0.00405917	0.00186706	0.00123595	0.00181682
Burgas	1.32689e-05	4.06e-05	2.2e-05	0.000115323	5.05e-05	4.14e-05	2.86e-05	0.000102142	2.45e-05	5.15e-05	3.26e-05	6.01e-05	3.54e-05	5.26e-05	0.00013739	6.06e-05	5.34e-05	0.000170647	0.000153643	0.000182763	1.73e-05	1.72e-05	8.1e-05	7.37e-06	4.23e-05	1.42e-05	1.4e-05	1.73e-05	2.84e-05	4.86e-05	0.00012145	4.14e-05	4.72e-05	4.9e-05	0.000158392	3.82e-05	3.41e-05	2.99e-05	2.43e-05	3.95e-05	4.55e-05	5.36e-05	4.51e-05	2.2e-05	3.28e-05	5.76e-05	3.9e-05	0.000115748	5.45e-05
Busan	0.0674583	0.0501997	0.0472439	0.0449536	0.0442039	0.0457299	0.0461573	0.0520374	0.0509824	0.0480008	0.0504366	0.0480458	0.0472789	0.0520111	0.0491046	0.049029	0.0494785	0.0479	0.0483909	0.0485	0.0452069	0.0497098	0.0555186	0.0418475	0.0526638	0.0519304	0.0450671	0.0439562	0.0477744	0.0485568	0.0396555	0.0515434	0.0423495	0.0459016	0.0491804	0.0490936	0.0464246	0.0522579	0.0484099	0.0475395	0.0471615	0.050822	0.051031	0.0473672	0.0481042	0.0498621	0.0486839	0.0427946	0.0465402
Bushehr	2.77464e-05	5.74e-06	1.49e-05	2.64e-05	2.67e-05	0.000104877	2.16e-05	1.25e-05	5.19e-05	5.7e-06	5.76e-05	5.4e-05	2.92e-05	3.12e-05	5.39e-05	1.91e-05	5.24e-05	1.97e-05	1.23e-05	4.24e-05	3.89e-05	1.14e-05	5.08e-05	1.5e-05	6.85e-05	9.32e-06	0.000133429	1.32e-05	6.91e-06	2.11e-05	1.83e-05	4.75e-05	1.52e-05	1.69e-05	5.49e-06	2.13e-05	9.01e-06	2.41e-05	3.23e-05	2.37e-05	6.19e-05	4.51e-05	4.88e-05	3.71e-05	8.83e-06	1.55e-05	1.85e-05	9.8e-06	3.29e-05
Butuan	0	2.26e-06	1.9e-06	6.26e-07	1.64e-06	3e-06	5.46e-06	5.35e-06	2.93e-06	7.19e-06	1.92e-06	4.91e-06	7.77e-07	2.4e-06	1.83e-06	1.94e-06	3.88e-06	3.41e-07	0.000164751	3.35e-06	9.29e-07	2.66e-07	1.44e-06	3.07e-06	5.04e-06	6.05e-07	5.08e-06	3.28e-06	2.4e-06	2.27e-06	5.54e-06	3.86e-06	1.89e-06	9.92e-06	4.95e-06	1.12e-06	2.32e-06	5.77e-07	2.71e-06	5.59e-07	8.21e-06	3.02e-06	1.93e-06	6.1e-07	7.7e-06	8.34e-06	5.25e-06	2.1e-06	1.13e-06
Cabinda	0	0	0	0	0	0	0	0	0	0	0	0	0	0	0	0	0	0	0	0	0	0	0	0	0	0	0	0	0	0	0	0	0	0	0	0	0	0	0	0	0	0	0	0	0	0	0	0	0
Cadiz	1.70571e-05	5.14e-05	3.57e-05	6e-05	7.97e-05	0.000462384	6.94e-05	0.000207652	6.19e-05	9.2e-05	1.87e-05	6.79e-05	4.09e-05	0.000131428	3.82e-05	3.88e-05	2.47e-05	5.96e-05	7.87e-05	5.1e-05	0.000166741	5.59e-05	0.00016369	0.000351807	6.3e-05	6.01e-05	6.16e-05	5.92e-05	9.84e-05	5.24e-05	5.36e-05	0.000334773	8.24e-05	7.77e-05	6.03e-05	0.000138164	0.000126812	6.95e-05	4.63e-05	4.35e-05	7.2e-05	0.000115419	8.49e-05	2.63e-05	0.000370645	0.000137454	0.000210422	0.000203667	3.33e-05
Cagayan de Oro	0.00326776	0.00256216	0.000548368	0.00154412	0.000353626	0.000703561	0.000481503	0.000184394	0.000125958	0.000642747	0.000252992	0.000299322	0.000404944	0.000846151	0.000506455	0.000261157	0.000288272	0.000449038	0.000503658	0.000473766	0.000702625	0.00031646	0.000482393	0.000837726	0.000201934	0.000277052	0.00023482	0.000356937	0.000178458	0.000299583	0.000520426	0.000270608	0.00061842	0.00256482	0.000510973	0.000680882	0.00079192	0.000203065	0.000279035	0.000531093	0.000322452	0.000157879	0.000667149	0.00143069	0.000264533	0.000513699	0.000315781	0.000297997	0.000952131
Cagliari	0.00030828	0.00108579	0.00130587	0.0013362	0.00104184	0.000819045	0.000741503	0.000959579	0.000856739	0.000949197	0.000757082	0.00303696	0.00120481	0.00103444	0.000876078	0.00045671	0.000771858	0.000762129	0.000557669	0.000843887	0.00141711	0.0011908	0.000672281	0.00073869	0.000507572	0.00100174	0.00123611	0.000830876	0.000822198	0.00065817	0.000839141	0.000771883	0.000902121	0.000739942	0.00114588	0.00166343	0.000922707	0.000521954	0.00103941	0.000607447	0.00174366	0.00112444	0.00100397	0.000666083	0.00107671	0.000810555	0.000822113	0.00109477	0.00073264
Cai Lan	0	2.07e-05	1.09e-05	8.13e-05	2.2e-05	1.33e-05	4.25e-05	1.14e-05	2.02e-05	7.03e-05	1.81e-05	6.03e-05	5.4e-05	2.73e-05	2.65e-05	2.39e-05	4.77e-05	1.79e-05	4.64e-05	6.92e-05	1.85e-05	3.36e-05	0.000115437	0.000527058	1.4e-05	6.5e-05	4.59e-05	2.19e-05	2.23e-05	5e-05	1.77e-05	2.16e-05	9.68e-06	3.73e-05	3.23e-05	2.66e-05	0.000173436	2.65e-05	4.47e-05	9.26e-05	5.89e-05	3.95e-05	1.17e-05	2.83e-05	4.52e-05	1.36e-05	5.93e-05	2.23e-05	8.9e-06
Calcutta	0.000143305	7.01e-05	5.48e-05	5.32e-05	7.95e-05	0.000110731	3.01e-05	4.29e-05	2.41e-05	0.000233705	3.51e-05	7.09e-05	6.8e-05	4.63e-05	0.000134457	2.23e-05	3.99e-05	3.87e-05	3.56e-05	8.35e-05	5.12e-05	7.23e-05	4.17e-05	8.83e-05	0.000856465	5.88e-05	3.67e-05	9.75e-05	0.00228167	7.82e-05	9.46e-05	0.000121808	8.99e-05	2.96e-05	3.84e-05	5.78e-05	0.000108435	0.000260872	6.28e-05	0.000154797	7.07e-05	6.69e-05	3.15e-05	2.15e-05	3.6e-05	4.63e-05	0.000149068	3.37e-05	0.000150254
Callao	0.00263854	0.00268361	0.0023171	0.00212359	0.00134913	0.00162122	0.00237836	0.00152504	0.0031592	0.00184729	0.0022643	0.0017971	0.00181407	0.00146977	0.00322436	0.00234489	0.00362523	0.00148055	0.00298934	0.00134359	0.00221669	0.00160166	0.00231388	0.00235165	0.00225375	0.0034114	0.00384952	0.00283183	0.00211797	0.00249376	0.00218422	0.00246436	0.00218432	0.00205327	0.00200737	0.0023737	0.00237715	0.00203215	0.00234141	0.00244288	0.00282076	0.00184234	0.00167334	0.00134889	0.00254817	0.00211547	0.00208756	0.0025558	0.00216421
Camden	0	2.09e-06	2.16e-05	1.58e-05	3.41e-07	2.1e-06	3.01e-06	5.23e-06	4.2e-05	1.11e-06	7.75e-07	1.9e-06	1.1e-05	3.2e-06	1.28e-05	2.02e-06	2.19e-06	1.15e-06	1.55e-06	2.17e-05	3.39e-06	2.2e-06	1.23e-06	2.14e-05	1.35e-07	6.59e-06	3.85e-07	1.53e-05	3.37e-06	1.03e-05	1.42e-06	3.07e-06	2.91e-06	3.43e-06	7.78e-07	7.48e-06	1.58e-05	1.71e-06	2.62e-06	8.11e-06	1.58e-06	1.2e-05	1.58e-05	2.37e-06	4.2e-07	1.06e-06	4.43e-06	2.71e-06	3.57e-06
Campden Park	2.57983e-05	0.000243113	0.000194607	0.00140216	0.000127762	0.000113328	0.000131659	0.000164717	0.000182389	6.49e-05	5.77e-05	8.6e-05	7.84e-05	9.05e-05	8.46e-05	0.000235672	6.59e-05	0.000435788	9.99e-05	0.000102481	0.000188449	0.000248541	0.000140038	0.000313119	7.57e-05	9.51e-05	0.000223258	0.000109254	0.000112462	0.000276145	0.000192309	0.000209717	0.00023685	7.57e-05	4.46e-05	0.000821261	0.000153865	0.000145661	8.18e-05	0.000143341	7.86e-05	6.53e-05	0.00011757	8.32e-05	0.000148522	0.000170661	8.52e-05	0.000136608	9.28e-05
Canical	0	0	9.33e-07	4.66e-07	2.98e-06	0	0	0	2.58e-07	0	6.37e-08	1.16e-07	9.55e-07	0	1.83e-06	8.94e-08	0	0	1.38e-06	1.65e-06	6.4e-08	1.55e-06	1.92e-07	8.55e-07	1.1e-06	0	6.17e-07	0	5.18e-08	0	1.28e-07	2.45e-07	1.61e-07	6.61e-06	1.27e-06	0	1.64e-07	0	1.95e-07	0	5.74e-07	1.27e-06	8.79e-07	0	0	0	0	1.63e-06	2.68e-07
Cap Haitien	0.00038253	0.000357782	0.000587916	0.000443928	0.000166238	0.000526537	0.000605785	0.000859993	0.000526778	0.000515442	0.000406662	0.000557315	0.000402412	0.000265846	0.000399762	0.000498717	0.00224389	0.000746782	0.000347727	0.000988858	0.000321414	0.000482296	0.000356335	0.00144777	0.0010344	0.00037928	0.000293027	0.000692509	0.000647458	0.000585475	0.000565774	0.000213197	0.00029219	0.000637098	0.00140675	0.000287085	0.000762889	0.000439563	0.000404889	0.000607739	0.000345484	0.000664095	0.000482287	0.00095267	0.000343282	0.000489693	0.000284089	0.000517069	0.000515777
Cape Town	0.00357095	0.00193461	0.00191585	0.00126736	0.00133119	0.000943235	0.00132369	0.00124519	0.00171274	0.00120222	0.00107197	0.00211522	0.00134921	0.00166012	0.00130024	0.00239299	0.00086278	0.00147107	0.00231525	0.00148207	0.00134545	0.00206032	0.00102863	0.00194024	0.00364558	0.00132763	0.00218022	0.00111274	0.00176985	0.00169024	0.00126471	0.00133795	0.00227558	0.00220126	0.0015654	0.0020352	0.00158679	0.000902295	0.000928631	0.0012437	0.00152717	0.00129273	0.0011933	0.00115204	0.00147605	0.000994043	0.00159159	0.00108851	0.00201356
Cardiff	0	2.05e-06	1.79e-06	3.72e-06	1.01e-06	3.68e-06	1.02e-06	1.03e-06	1.27e-06	2.37e-06	1.32e-06	1.81e-06	9.88e-07	3.79e-07	6.94e-07	6.05e-06	1.25e-06	8.31e-07	1.9e-05	2.4e-07	4.31e-07	1.04e-06	5.57e-05	9.3e-06	3.81e-07	1.78e-06	1.12e-06	2.95e-06	2.15e-06	8.1e-07	1.57e-06	3.54e-07	3.78e-06	1.69e-06	3.32e-05	3.75e-06	2.69e-06	1.33e-06	1.68e-07	1.16e-06	4.4e-07	7.97e-07	3.92e-07	6.18e-07	1.8e-06	7.1e-07	2.24e-06	1.71e-06	7.12e-06
Cartagena (Col)	0.0122983	0.00968559	0.00934877	0.00994517	0.00972781	0.00938672	0.00961978	0.0104073	0.00984476	0.00876753	0.00804822	0.0098829	0.0071921	0.00659594	0.00981948	0.00696349	0.00861464	0.00857544	0.00921654	0.00804843	0.00737073	0.00964567	0.00858711	0.00759114	0.00814582	0.00911612	0.00805125	0.00861642	0.00931323	0.00826985	0.00993405	0.00799457	0.00930489	0.00885306	0.00884137	0.0105504	0.00877271	0.0110487	0.00784799	0.0114394	0.0104681	0.00798662	0.00785811	0.00882698	0.010005	0.00856223	0.00764304	0.00860656	0.0105731
Cartagena (Spain)	0.000223268	0.000449039	0.00121539	0.000314464	0.000318662	0.000488187	0.000363466	0.000219311	0.000280684	0.000482793	0.000383087	0.000747116	0.00023802	0.000409104	0.000389747	0.000297092	0.000379916	0.000404225	0.000400002	0.000871731	0.000481398	0.00054985	0.00013105	0.000274579	0.000572761	0.000265087	0.000296659	0.00066384	0.00052079	0.000632165	0.000304228	0.00270715	0.000410355	0.000278129	0.000535457	0.000461094	0.000834386	0.000818034	0.00117023	0.000722134	0.000475549	0.000189854	0.000366084	0.000266719	0.000334516	0.000613617	0.00108146	0.000410729	0.000588176
Casablanca	0.00219598	0.00333721	0.00231014	0.00313073	0.00219383	0.00299483	0.00276688	0.00276011	0.00282152	0.00420729	0.00281652	0.00308759	0.00306365	0.0032429	0.00273628	0.00537745	0.00351962	0.00301754	0.00349662	0.00236712	0.00407685	0.00339386	0.0024751	0.00324448	0.006344	0.0034129	0.00388663	0.002968	0.00496716	0.00400073	0.00209926	0.00306361	0.00408232	0.00312998	0.00323684	0.0054754	0.00221493	0.00256921	0.00283075	0.00510593	0.00452404	0.00354053	0.00369186	0.00354423	0.0044898	0.00373575	0.00309864	0.00340448	0.0032255
Castellon	0.000686685	0.00403023	0.00154599	0.00446049	0.00160014	0.00353733	0.00162704	0.00157833	0.00247284	0.00120454	0.00173084	0.00165273	0.00208091	0.00224472	0.00396481	0.00207696	0.00172875	0.00355209	0.00117093	0.00167163	0.00141179	0.00184038	0.00212249	0.00116848	0.00141023	0.00168444	0.00191789	0.00303825	0.00273432	0.0033951	0.00129599	0.00185191	0.00151528	0.00175383	0.000801956	0.00179409	0.00247748	0.00169589	0.00298556	0.00215482	0.0014636	0.00202319	0.0022688	0.00160222	0.00242326	0.00161547	0.00156849	0.00131188	0.00274911
Castries	0.0012243	0.00117825	0.00155599	0.00133928	0.000768667	0.000396432	0.000702719	0.00213742	0.000561294	0.00106799	0.000591088	0.00344735	0.000454862	0.00129586	0.000915303	0.000808187	0.000870916	0.000644494	0.00072575	0.000755629	0.000545603	0.000691092	0.000520456	0.000649474	0.000833783	0.00102635	0.000848207	0.000605822	0.00191181	0.000417228	0.000481101	0.00074696	0.00118811	0.00107209	0.000954002	0.00069828	0.000940732	0.000655986	0.000617549	0.000662794	0.00189738	0.00152792	0.0009238	0.00119383	0.00163993	0.000589623	0.000820771	0.00121835	0.00049273
Cat Island	0	4e-05	2.06e-05	4.42e-05	4.18e-05	6.85e-05	2.12e-05	2.58e-05	9.87e-05	3.62e-05	0.000222158	5.32e-05	0.00016614	7.43e-05	4.6e-05	1.88e-05	0.000344466	0.000198538	0.00016568	3.53e-05	6.16e-05	9.3e-05	8.56e-05	6.29e-05	5.35e-05	5.86e-05	3.23e-05	7.04e-06	3.36e-05	0.000166124	6.45e-05	0.000107554	5.91e-05	6.89e-05	6.95e-05	0.000171696	5.09e-05	3.72e-05	4.66e-05	3.02e-05	2.99e-05	7.72e-05	0.000111825	8.79e-05	0.000103135	3.05e-05	0.000142141	3.25e-05	7.09e-05
Catania	0.000212552	0.000163052	0.000157599	0.00017416	9.63e-05	0.000183902	0.00015147	0.000212253	0.000156106	8.7e-05	0.000267533	0.000224164	0.000133809	0.000253394	0.000101675	0.00066591	0.000291175	0.000435004	0.000272879	0.000260956	0.000199742	8.48e-05	0.000332525	0.00038793	0.000805481	0.000318494	0.000265574	0.000253873	0.000255029	0.000175253	0.000172106	0.000176006	0.000145964	0.000373585	0.000163113	7.3e-05	9.94e-05	0.000155017	0.000109561	0.000470261	0.000171531	0.000208609	0.000102027	0.00032063	4.93e-05	0.000364367	0.000119425	0.000106668	7.99e-05
Caucedo	0.0111696	0.0065783	0.00622108	0.00625755	0.00519457	0.00394926	0.0072792	0.0070734	0.0046251	0.00510551	0.00695078	0.0066704	0.00785739	0.00658565	0.00258318	0.0081053	0.0046223	0.00499921	0.00463751	0.00703587	0.00565112	0.00607785	0.00478301	0.00541334	0.00632814	0.00576862	0.00426266	0.00693744	0.00438404	0.00812809	0.00801618	0.0069545	0.00736963	0.00449195	0.00541859	0.00880341	0.003869	0.00529815	0.00466227	0.00651566	0.00770164	0.00674118	0.00624134	0.00718903	0.00649928	0.00594627	0.00517674	0.00682762	0.00546981
Cebu	0.0026374	0.000571031	0.000568336	0.000758391	0.00260871	0.00038992	0.00039212	0.000300288	0.000600952	0.000865623	0.000343493	0.000452929	0.000481771	0.000824097	0.000528289	0.000630374	0.000281679	0.000687401	0.000592494	0.000808715	0.000229302	0.000377885	0.000432468	0.000467612	0.000371405	0.000565689	0.000217845	0.000489957	0.00049542	0.00106207	0.000726371	0.00025032	0.0008768	0.000598722	0.000275189	0.000765715	0.000527497	0.000598043	0.000291838	0.000629584	0.000397394	0.000905443	0.000783581	0.00069607	0.000346983	0.000786167	0.00115898	0.000636973	0.00274738
Chabahar	7.14024e-06	2.24e-05	2.54e-05	4.35e-05	6.44e-05	5.11e-05	2.34e-05	1.72e-05	1.35e-05	5.2e-06	1.5e-05	1.87e-05	3.59e-05	1.64e-05	7.53e-05	7.52e-05	6.2e-05	3.28e-05	2.34e-05	4.47e-05	3.65e-05	3.68e-05	0.00023758	5.88e-05	0.000100425	8.77e-05	2.88e-05	2.54e-05	0.000107485	1.61e-05	5.09e-05	0.000342239	4.25e-05	2.49e-05	1.54e-05	3.35e-05	2.24e-05	4.78e-05	2.63e-05	0.000102651	2.73e-05	6.95e-05	3.92e-05	0.000439981	6.11e-05	3.57e-05	3.29e-05	4.87e-05	1.7e-05
Chacabuco	0	1.99e-06	4.83e-06	1.35e-06	1.13e-06	2.9e-07	4.44e-06	6.08e-06	3.83e-06	9.81e-06	6.32e-06	3.64e-06	3.87e-06	1.74e-06	2.05e-06	6.52e-06	5.68e-05	1.37e-05	7.64e-06	5e-06	7.5e-06	1.22e-06	3.13e-06	9.55e-07	5.17e-07	1.25e-06	2.11e-05	2.11e-06	5.05e-05	9.76e-06	7.86e-06	3.18e-06	5.77e-06	5.88e-06	2.59e-06	7.77e-07	1.17e-05	1.98e-06	1.91e-06	1.05e-06	5.69e-07	2.41e-06	4.64e-06	6.86e-06	3.44e-07	5.9e-06	7.21e-06	2.89e-06	4.95e-06
Changzhou	0	1.6e-06	1.12e-05	2.59e-06	8.84e-06	6.06e-05	2.14e-05	1.85e-05	6.13e-06	2.62e-05	3.16e-05	5.67e-06	0.000103029	3.85e-05	9.24e-06	2.01e-05	3.39e-05	0.00221896	3.3e-05	6.72e-06	1.36e-05	5.42e-06	0.00221174	0.000188566	3.63e-05	5.3e-06	6.91e-06	5.76e-06	7.12e-05	2.04e-06	7.13e-06	9.5e-06	6.51e-06	5.2e-06	7.58e-06	7.82e-05	4.63e-06	9.72e-06	1.26e-05	6.71e-06	2.03e-05	1.94e-05	7.82e-06	3.85e-06	3.82e-05	5.23e-05	3.69e-06	2.42e-05	2.14e-05
Charleston	0.00238677	0.00694269	0.00483423	0.00573188	0.00627496	0.00771554	0.00477713	0.00479219	0.00471322	0.00627554	0.00631239	0.00442976	0.00575584	0.00428438	0.0048011	0.00547271	0.00523809	0.00586657	0.00424829	0.00475265	0.00604555	0.0058889	0.00381257	0.00665631	0.00491564	0.00637885	0.00505525	0.00620598	0.00507384	0.00462651	0.00401192	0.0063825	0.00612812	0.00563478	0.00825822	0.00476753	0.00577579	0.00553976	0.0057053	0.00535001	0.0049476	0.0070802	0.00362381	0.00683605	0.00726399	0.00468091	0.00570309	0.00613151	0.00676805
Charlestown	0	0.000485691	0.000427298	8.66e-05	0.000276119	0.000395931	0.000292012	0.000154697	0.000159768	0.000168153	0.000133367	0.000187263	0.000106358	0.000135324	0.000174279	0.000176661	9.04e-05	0.000323387	6.32e-05	0.000158527	0.000252276	0.000159819	0.00019198	0.000494801	0.000617988	0.000307446	0.000317631	0.000113302	0.00044325	0.000326397	0.000162676	0.000350111	0.000387826	0.000159274	0.000213416	0.000281941	0.00016666	0.000150143	9.73e-05	0.000173425	0.000143517	0.000154305	0.000417898	0.000375467	0.000381747	0.000350078	0.000308006	0.000311731	0.00237405
Chatham Islands	0	1.76e-06	5.69e-07	1.11e-06	7.95e-07	4.12e-06	3.21e-06	0	1.11e-07	5.5e-06	6.3e-08	3.55e-06	5.98e-06	1.23e-07	9.27e-07	6.81e-06	1.39e-06	2.76e-06	1.95e-05	1.83e-06	2.44e-06	1.97e-06	0	2.66e-05	2.87e-05	1.97e-05	3.81e-07	1.97e-06	1.52e-05	3.22e-06	7.64e-07	1.28e-06	2.12e-06	2.53e-07	7.16e-07	3.01e-06	7.74e-07	4.54e-06	1.74e-05	5.59e-07	4.63e-06	7.04e-06	2.89e-06	0	5.89e-06	1.38e-06	0	3.85e-05	7.81e-06
Chennai	0.00363961	0.00100825	0.00131841	0.000657817	0.0013518	0.000891912	0.00202254	0.00074965	0.00325366	0.00109614	0.0016212	0.00115911	0.000662404	0.00101152	0.0010465	0.00165105	0.000945962	0.000723712	0.000944851	0.00105553	0.00106262	0.000981627	0.000960564	0.00109278	0.00147698	0.000909317	0.000463342	0.00109525	0.0010043	0.000704943	0.000707476	0.00102568	0.00101764	0.0014162	0.00111467	0.00077432	0.000875266	0.000870043	0.00169459	0.000860387	0.000683615	0.00146122	0.000994903	0.000752271	0.000791327	0.000737514	0.0010992	0.000769647	0.00265411
Chester	0.000419306	0.000570188	0.000361325	0.00108968	0.000820244	0.000481084	0.000986742	0.000497283	0.000385564	0.000485281	0.000509451	0.000987515	0.000704379	0.000398249	0.000599478	0.000321636	0.000440061	0.000552026	0.000717594	0.000295194	0.000575095	0.000656	0.000468821	0.000428474	0.000899895	0.0027172	0.000689872	0.000263586	0.00102898	0.000331894	0.000668146	0.000580693	0.000508984	0.000771093	0.000635276	0.000695074	0.00037459	0.000870571	0.00037439	0.000709684	0.000520857	0.000580972	0.000857254	0.000407934	0.00111285	0.000499092	0.000812334	0.000530078	0.000408716
Chiba	0.000133248	0.000994886	0.00101421	0.00116797	0.000979011	0.0019104	0.000568975	0.00068978	0.000860451	0.000718011	0.000991432	0.000933472	0.000544291	0.000550362	0.000762432	0.00064259	0.00278121	0.000487299	0.000477597	0.00100409	0.000883614	0.000990595	0.000919104	0.000482797	0.000679219	0.000847536	0.00113185	0.000804417	0.00142462	0.00195953	0.0010629	0.000730434	0.00308355	0.00066684	0.000523638	0.000457223	0.000936974	0.000590914	0.00150012	0.00132231	0.00117728	0.0022595	0.00116505	0.00137285	0.000488097	0.00118156	0.00138931	0.000843489	0.00056435
Chittagong	0.000738802	0.000357365	0.000249599	0.000277663	0.000156325	0.000239278	0.000185803	0.00038675	0.000135302	0.000342731	0.000249513	0.000100069	0.000514497	0.000484102	0.000448663	0.00024325	0.000218596	0.000173275	0.000392026	0.000434904	0.000707774	0.000102626	0.00017595	0.000272668	0.000329913	0.000207457	0.000358838	0.000181929	0.000173947	0.000471064	0.000137551	0.000216284	0.000310569	0.00022391	0.000195884	0.000811439	0.000268805	0.000231685	0.000432061	0.000211313	9.79e-05	0.000157364	0.000279086	0.000178503	0.00011841	0.000601255	0.000497256	0.000131445	0.000397924
Chofu	0	1.38e-05	4.06e-05	6.02e-05	1.22e-05	2.9e-06	1.21e-05	1.95e-05	4.75e-06	9.16e-06	1.25e-05	3.05e-05	4.49e-06	2e-05	8.3e-05	1.97e-05	8.31e-06	2.27e-05	8.12e-06	0.000120928	1.96e-05	5.61e-06	6.49e-06	5.21e-05	7.48e-06	6.28e-06	1.71e-05	4.6e-06	1.22e-05	3.07e-05	7.95e-06	1.22e-05	3.23e-05	2.57e-05	1.29e-05	6.02e-06	2.75e-05	0.000113474	5e-06	2.39e-05	1.04e-06	1.93e-05	1.1e-05	1.08e-05	1.2e-05	3.85e-06	4.72e-05	3.7e-06	8.22e-06
Christmas Island	0	4.66e-05	5.58e-06	1.28e-05	5.4e-06	1.28e-05	6.73e-06	5.98e-06	1.81e-05	5.95e-06	8.35e-06	4.18e-06	3.76e-06	8.44e-06	7.81e-06	1.3e-05	1.23e-05	8.82e-06	3.17e-05	1.57e-05	5.38e-06	1.85e-05	6.9e-06	1.54e-05	8.2e-06	7.54e-06	8.03e-06	7.73e-07	5.64e-06	9.7e-06	1.69e-05	1.17e-05	2.9e-05	7.65e-05	6.39e-06	3.13e-06	3.91e-06	5.77e-06	5.35e-06	3.54e-05	1.19e-05	4.7e-06	5.03e-06	1.51e-05	9.4e-06	9.01e-06	7.07e-06	2.08e-05	1.31e-05
Chu Lai	0	5.53e-05	4.24e-05	3.36e-05	4.33e-05	3.98e-05	1.51e-05	8.07e-05	1.18e-05	0.000207325	3.68e-05	3.36e-05	7.02e-05	2.03e-05	3.4e-05	3.93e-05	2.37e-05	7.26e-05	2.42e-05	3.64e-05	7.32e-05	0.000112592	5.14e-05	4.41e-05	0.000121209	4.41e-05	0.000126808	3.63e-05	3.21e-05	0.000123088	9.68e-06	3.77e-05	9.18e-05	2.38e-05	1.34e-05	5.78e-05	4.13e-05	6.08e-05	9.51e-06	6.57e-05	5.93e-05	5.79e-05	1.54e-05	6.67e-05	2.72e-05	7.69e-05	4.7e-05	4.04e-05	6.09e-05
Chub Cay	0	2.93e-05	0.000185187	3.78e-05	0.000112743	0.000337091	0.000224141	1.57e-05	6.29e-05	2.48e-05	4.07e-05	8.57e-05	0.000106433	4.34e-05	1.96e-05	2.14e-05	4.78e-05	0.000167544	4.25e-05	0.000217448	0.000100548	2.75e-05	3.94e-05	6.08e-05	3.02e-05	7.65e-05	0.000104654	5.88e-05	0.000133417	0.000226252	5.16e-05	4.87e-05	0.000102515	0.00010472	0.000301093	1.85e-05	8.5e-05	4.98e-05	6.3e-05	3.56e-05	4.12e-05	2.45e-05	3.06e-05	5.47e-05	4e-05	6.88e-05	7.68e-05	7.59e-05	0.000158114
Chuuk	0	5.47e-05	0.000103703	3.98e-05	2.69e-05	8.43e-05	3.75e-05	1.96e-05	5.04e-05	0.000137735	6.42e-06	9.31e-06	2.65e-05	5.6e-05	6.47e-05	7.65e-05	3.68e-05	5.81e-05	3.1e-05	0.000117223	1.89e-05	1.72e-05	5.47e-05	0.000137792	5.94e-05	4.31e-05	2.05e-05	2.97e-05	5.08e-05	2.15e-05	4.6e-05	3.18e-05	2.64e-05	5.85e-05	4.89e-05	3.15e-05	8.13e-05	3.46e-05	4.87e-05	1.94e-05	7.49e-05	6.52e-05	3.91e-05	5.33e-05	3.6e-05	5.09e-05	9e-05	2.71e-05	6.31e-05
Civitavecchia	0.000211521	0.000344409	0.000606145	0.000684557	0.00032155	0.00119866	0.000827912	0.000380694	0.00136807	0.00066998	0.000852092	0.000964312	0.00048019	0.000631703	0.000567542	0.000261478	0.000608736	0.00123307	0.000552862	0.000416746	0.000528159	0.000495638	0.000688675	0.00042391	0.00521428	0.000575371	0.000477141	0.000547643	0.00070423	0.000600924	0.000610982	0.00065573	0.000982548	0.000436449	0.000428635	0.000595371	0.000810407	0.00057765	0.00125138	0.000626942	0.000412859	0.00286616	0.00130975	0.000457428	0.00067759	0.000737508	0.00109553	0.000480923	0.000577852
Cleveland	0	0	0	0	0	0	0	0	0	0	0	0	0	0	0	0	0	0	0	0	0	0	0	0	0	0	0	0	0	0	0	0	0	0	0	0	0	0	0	0	0	0	0	0	0	0	0	0	0
Coatzacoalcos	0	0	0	0	0	0	0	0	0	0	0	0	0	0	0	0	0	0	0	0	0	0	0	0	0	0	0	0	0	0	0	0	0	0	0	0	0	0	0	0	0	0	0	0	0	0	0	0	0
Cochin	0.00152444	0.000811223	0.000654378	0.00148103	0.000987968	0.00242124	0.00148548	0.00097274	0.000932819	0.00143524	0.00101561	0.00169185	0.000815805	0.000647118	0.000761521	0.0011011	0.00115971	0.000714845	0.000854696	0.00106944	0.00311471	0.000931161	0.000555969	0.000692431	0.000948625	0.00394673	0.000714458	0.00218886	0.00101766	0.000816426	0.000604915	0.00134511	0.00131842	0.000740303	0.00109979	0.00130126	0.00253542	0.00113626	0.000959302	0.000628158	0.00104368	0.000458381	0.000868502	0.000976225	0.000837877	0.00136183	0.00389462	0.00107258	0.00113211
Colombo	0.00632648	0.00819953	0.00593031	0.00795208	0.00629514	0.00752788	0.00549684	0.00619162	0.00683683	0.00527225	0.00672057	0.00748548	0.00809555	0.00792722	0.00628202	0.00655521	0.00629167	0.00677501	0.00676406	0.00885338	0.0064266	0.0065518	0.00932129	0.00817759	0.00661433	0.00805805	0.0059676	0.00609857	0.00545852	0.0087252	0.00873662	0.00521546	0.00799914	0.00916731	0.00690527	0.00643925	0.00760121	0.00772367	0.00807256	0.00798583	0.00918767	0.0075581	0.00567077	0.00592994	0.0051892	0.00657798	0.007063	0.00701104	0.00630187
Colon	0.000993331	0.000771491	0.000335054	0.000676517	0.000663708	0.000652435	0.00133114	0.000517426	0.00067865	0.00249534	0.000868186	0.000903119	0.000480963	0.000665816	0.000797944	0.0006152	0.000462111	0.000711465	0.00119983	0.000534785	0.000306561	0.000493125	0.000530041	0.000746668	0.00126761	0.00156964	0.000993396	0.000749749	0.0012393	0.000392638	0.000644294	0.000776409	0.000349354	0.00103986	0.000932677	0.000447628	0.000477259	0.000682929	0.00105457	0.000503359	0.000862732	0.000611706	0.000394947	0.000442446	0.00092757	0.000545413	0.000720834	0.00107053	0.000629199
Colonia Del Sacramento	0	0	0	0	0	0	0	0	0	0	0	0	0	0	0	0	0	0	0	0	0	0	0	0	0	0	0	0	0	0	0	0	0	0	0	0	0	0	0	0	0	0	0	0	0	0	0	0	0
Conakry	8.81963e-05	0.000204896	0.000267053	0.000554695	0.00096931	0.000295241	0.000219595	0.000261573	0.000115942	0.000530191	9.83e-05	0.000549817	0.000245321	0.000266966	0.000215896	0.00027436	0.000406747	0.000302491	0.000193402	0.000284586	0.00019714	0.000276138	0.000610343	0.000809853	0.000287655	0.000444547	0.000246397	0.000165255	0.000383958	0.000244307	0.00117659	0.000810064	0.000136199	0.000438811	0.000204698	0.000190513	0.000204793	0.000180181	0.000255408	0.000130591	0.000199733	0.000314676	0.000307019	0.000434325	0.000269374	0.000183726	0.000278175	0.000283422	0.000684864
Constantza	0.0010663	0.0012703	0.00129149	0.00268665	0.00077466	0.000579453	0.00332683	0.00103724	0.000526474	0.00128872	0.000710775	0.00097415	0.000944936	0.00140349	0.00123449	0.000444079	0.00106	0.000781138	0.00100961	0.000993172	0.000753754	0.0011672	0.00159966	0.000891077	0.000746788	0.000800377	0.000960873	0.000617268	0.000653162	0.000496879	0.00101709	0.000925492	0.000874877	0.000645319	0.000619808	0.000708442	0.00170589	0.000501299	0.000951457	0.00111411	0.00107129	0.00149034	0.000590986	0.000962913	0.000827213	0.000497891	0.00115714	0.000754031	0.000673859
Copenhagen	3.40333e-05	7.47e-05	0.000189587	0.000155894	0.000119025	0.000141276	4.75e-05	3.6e-05	7.1e-05	4.5e-05	0.000105923	0.00016115	0.000110082	0.000506742	2.23e-05	0.000137539	5.84e-05	8.14e-05	9.79e-05	0.000232272	7.59e-05	1.9e-05	6.95e-05	7.18e-05	0.000151329	0.000124568	0.000161859	6.7e-05	5.76e-05	2.78e-05	3.26e-05	0.000149427	0.00025294	3.18e-05	9.97e-05	5.6e-05	9.38e-05	9.3e-05	7.75e-05	8.03e-05	4.64e-05	8.03e-05	0.000109837	0.00011484	6.92e-05	8.98e-05	5.55e-05	6.79e-05	0.000105552
Corinto	1.76344e-05	0.00014157	2.16e-05	0.00016157	7.42e-05	8.91e-05	0.000128179	3.98e-05	0.000134879	0.000106598	5.96e-05	4.79e-05	0.000178371	0.000121608	8.74e-05	0.000131601	0.000111773	0.000204439	8.12e-05	6.97e-05	0.000382826	0.000269694	0.000103784	0.000116324	0.000136447	6.85e-05	0.00016927	9.63e-05	0.000380301	5.15e-05	5.44e-05	4.71e-05	4.9e-05	0.000117427	0.00010542	5.42e-05	0.000393351	5.76e-05	8.56e-05	4.44e-05	4.5e-05	0.000183847	6.94e-05	6.66e-05	4.86e-05	0.000121888	4.43e-05	5.82e-05	0.000248226
Cork	0.000419127	0.000159379	9.46e-05	0.000218389	7.95e-05	0.000110053	6.24e-05	8.27e-05	0.000123657	0.000141309	0.00020576	3.35e-05	0.000205539	0.000220372	5.82e-05	9.22e-05	0.000360088	0.000141426	8.43e-05	0.000302885	6.7e-05	8.27e-05	7.4e-05	6.73e-05	0.000119112	0.000141571	1.12e-05	0.000292675	0.000108973	8.23e-05	0.000100773	0.000153634	0.000120696	9.27e-05	0.00055585	0.000176271	7.14e-05	8.97e-05	0.000121993	0.000234858	5.88e-05	0.000204531	0.000107942	6.37e-05	0.000105733	3.28e-05	0.000169783	0.000104106	0.000618217
Cornerbrook	0	3.13e-06	3.81e-06	1.5e-06	4.17e-08	9.58e-07	6.28e-07	3.69e-07	2.05e-07	1.73e-06	9.52e-06	9.51e-07	0.000830235	1.49e-06	2.23e-06	5.35e-07	1.05e-06	2.95e-06	1.54e-06	3.17e-05	5.57e-06	5.76e-06	9.01e-08	3.15e-07	1.68e-05	4.14e-06	5.44e-06	0	1.63e-07	6.15e-07	7.4e-06	2.13e-06	4.02e-07	0	1.73e-06	1.79e-06	1.4e-05	6.16e-06	2.57e-07	1.37e-05	2.97e-06	0	2.22e-06	6.37e-07	1.67e-06	4.5e-06	3.26e-06	1.1e-06	2.68e-07
Coronel	0.000152246	0.000201276	7.28e-05	0.00011276	0.000314892	0.000701995	0.00064926	0.000159889	0.000699394	0.000410183	0.000237648	0.000129871	0.000311329	0.000145509	0.000279128	0.000495294	0.000858785	0.000247403	0.000345356	0.000412093	0.000331471	0.000227556	0.000615629	0.000222114	0.000427958	0.000319929	0.000231434	0.000290307	0.000161463	0.000293947	0.000416592	0.000178845	0.000317759	0.000258863	0.000307837	0.000366457	0.00010643	0.000420186	0.00031823	0.000362827	0.000299896	0.000226878	0.000308457	0.000406664	0.000158675	9.5e-05	0.000218894	0.000542799	0.000420082
Cotabato	0	1.86e-05	1.14e-05	6.9e-06	1.01e-05	0.000216585	1.28e-05	0.000117468	7.57e-06	0.000124435	1.48e-05	2.81e-05	4.51e-05	7.43e-05	9.98e-06	5.86e-05	2.69e-05	5.66e-06	1.42e-05	3.78e-05	5.33e-05	0.000116143	1.38e-05	1.97e-05	2.36e-05	9.43e-06	4.51e-05	2.51e-05	4.64e-05	8.04e-05	3.46e-05	5.29e-05	1.31e-05	1.33e-05	5.24e-05	1.67e-05	5.01e-05	1.25e-05	4.63e-06	3.13e-05	1.25e-05	1.65e-05	2.65e-05	2.03e-05	1.53e-05	2.98e-05	8.29e-06	5.35e-06	1.1e-05
Cotonou	0.000897412	0.00174575	0.00176363	0.0013449	0.00167689	0.00182008	0.0033419	0.00218845	0.00110247	0.00132273	0.00376556	0.00180271	0.00236872	0.0011514	0.00135613	0.001607	0.00246047	0.00161382	0.00251568	0.00299067	0.00151178	0.00114616	0.000816812	0.00122684	0.00140041	0.00181726	0.00149406	0.00175754	0.00103066	0.00389561	0.00668176	0.0025131	0.00220011	0.0016045	0.00128179	0.00228496	0.00252424	0.00108406	0.00155538	0.00193568	0.00103034	0.00151719	0.00158335	0.00158283	0.00150979	0.00142727	0.00108238	0.0015668	0.00105589
Cristobal	0.00312358	0.00172681	0.00304513	0.00184132	0.00197464	0.00195401	0.00631703	0.00320995	0.00445998	0.00137712	0.00234087	0.00174506	0.00219218	0.00232912	0.00240615	0.00205627	0.00205395	0.00279848	0.00306427	0.00188856	0.00246914	0.00159376	0.00385406	0.00305907	0.00225014	0.00338257	0.00330442	0.00250468	0.00181591	0.00188719	0.00311264	0.00230254	0.00163226	0.0018932	0.0031353	0.00165459	0.00185435	0.00340246	0.00292129	0.00439173	0.00330377	0.00265172	0.00281481	0.00192045	0.00155206	0.00245993	0.00211078	0.00305346	0.00482427
Cua Lo	0	4.13e-06	0	9.29e-07	0	5.71e-07	1.42e-06	3.26e-07	0	0	3.6e-07	6.42e-07	1.79e-06	6.99e-08	9.11e-07	4.49e-07	7.58e-07	4.3e-06	8.03e-07	1.83e-06	5.41e-07	6.44e-07	0	4.24e-06	1.29e-06	2.54e-06	7e-07	2.58e-07	1.77e-07	4.27e-07	6.76e-08	7.16e-07	5.98e-07	5.84e-07	0	3.5e-07	2.75e-06	0	4.42e-07	3.76e-07	3.41e-07	0	1.37e-07	1.06e-07	3.02e-07	0	9.32e-07	0	2.15e-06
Cuxhaven	0	8.15e-06	1.78e-05	8.49e-06	6.6e-05	3.47e-05	3.34e-05	2.87e-05	1.49e-05	3.1e-05	3.25e-05	1.65e-05	3.06e-06	4.65e-06	1.83e-05	2.74e-05	3.16e-05	6.82e-06	3.41e-05	1.6e-05	1.09e-05	8.89e-06	5.08e-06	4.05e-06	5.55e-06	3.21e-05	2.14e-05	1.35e-05	1.21e-05	9.32e-06	3.35e-06	3.81e-06	6.12e-06	7.53e-06	3.34e-05	9.53e-06	4.71e-06	2.8e-06	2.47e-05	7.02e-05	1.28e-05	9.28e-06	2.66e-05	1.89e-06	7.59e-06	1.7e-05	2.29e-05	8.41e-06	6.95e-05
Daesan	3.38312e-05	0.000226699	0.000129949	0.000215825	0.000371761	7.33e-05	0.000162603	0.000193631	0.000214358	0.000191773	7.77e-05	0.000152029	7.4e-05	0.000193695	0.000535853	0.000119961	6.57e-05	0.000259699	0.00012167	0.000263001	0.00015891	0.000121663	0.0001209	7.04e-05	0.000127687	0.000207297	0.000213007	6.56e-05	6.84e-05	0.000159628	0.000204493	0.000201348	0.000226059	0.000153938	0.000202105	0.000115345	0.000127761	0.000209458	0.000324147	0.000144086	9.47e-05	8.88e-05	0.000110584	7.17e-05	0.000118311	0.000303279	0.000287347	0.000173113	0.000328645
Dakar	0.00192274	0.00109237	0.00362975	0.00170063	0.0021332	0.00214618	0.00209941	0.00167334	0.00162982	0.00251797	0.00241207	0.00195583	0.00155852	0.00471452	0.00302675	0.00411551	0.00157909	0.00191927	0.00165462	0.00206354	0.00245837	0.00237832	0.00296998	0.00134898	0.00253248	0.00236187	0.00150737	0.00209964	0.0025277	0.00326495	0.0022272	0.00495005	0.00154387	0.00188554	0.00235712	0.0019619	0.00210091	0.00184908	0.00205675	0.00213582	0.00225702	0.00209149	0.00173403	0.0013771	0.00214461	0.00113473	0.00219138	0.00234121	0.00379641
Dalian	0.00963583	0.0124609	0.0107075	0.0109451	0.0131037	0.0131425	0.0108315	0.0112753	0.0106366	0.0111145	0.0125534	0.0111197	0.00944435	0.0115361	0.0105988	0.0136452	0.0136235	0.0107531	0.011536	0.0121598	0.0126481	0.0120593	0.014174	0.0127555	0.00996093	0.00914606	0.0102544	0.0106783	0.0105715	0.0118735	0.0104147	0.0111244	0.0132865	0.0106717	0.0125449	0.0152396	0.0124993	0.0163462	0.0123359	0.0124648	0.0137379	0.0106165	0.0097059	0.0114762	0.0107336	0.0108392	0.013606	0.011664	0.0147159
Damietta	0.00387723	0.00237749	0.00213386	0.00258658	0.00320321	0.00559884	0.0029509	0.0046247	0.00279448	0.00323725	0.00460672	0.00555687	0.0030935	0.00246145	0.0021782	0.00326004	0.00334564	0.00349215	0.00274578	0.00288994	0.00505932	0.00487656	0.00433615	0.00278673	0.00446827	0.00399447	0.00422906	0.00264353	0.00339411	0.00300865	0.00393774	0.00375087	0.00449847	0.00359741	0.00370994	0.00370805	0.00294691	0.00354674	0.00384271	0.0039878	0.0042404	0.00413429	0.00563238	0.0038647	0.00463036	0.00323683	0.00301926	0.00443921	0.00320785
Dammam	0.00177985	0.00292396	0.00185022	0.00158128	0.00174892	0.00248911	0.00159162	0.00177954	0.00208972	0.00181069	0.00259125	0.00284002	0.00200751	0.0020458	0.00172258	0.00166038	0.00171633	0.00302174	0.00203202	0.00192695	0.00120515	0.00235903	0.00255054	0.00190158	0.00162544	0.00127542	0.002815	0.00130625	0.0026695	0.00218997	0.0016785	0.00214064	0.00209545	0.00194836	0.00169781	0.0014817	0.00204322	0.00154055	0.00212045	0.00141593	0.00129561	0.00215294	0.00211591	0.00206901	0.00198528	0.00200343	0.00121033	0.00149061	0.00229615
Danang	5.56384e-05	0.000611694	0.000206067	0.000573826	0.000408561	0.000398254	0.000622033	0.000475079	0.000481981	0.000368627	0.000469185	0.00106516	0.00065548	0.000138641	0.000342754	0.00040748	0.000638683	0.000544894	0.000512864	0.00047198	0.000372152	0.000382346	0.000310511	0.000899129	0.00290598	0.000605146	0.00120349	0.000417282	0.000379838	0.000331769	0.000656389	0.000632343	0.000434837	0.00044715	0.000781239	0.000512189	0.000240884	0.000591235	0.000195756	0.000366119	0.000689836	0.000511008	0.00036377	0.000940002	0.000535118	0.000394751	0.000571072	0.000721886	0.000347493
Dandong	0	7.96e-05	2.66e-05	0.000209048	7.21e-05	0.000348221	5.52e-05	5.58e-05	0.000109728	0.000159616	4.24e-05	5.17e-05	7.01e-05	2.57e-05	7.63e-05	4.91e-05	0.000506049	9.38e-05	4.51e-05	0.000115879	3.16e-05	6.78e-05	7.04e-05	3.62e-05	7.32e-05	5.02e-05	3.64e-05	4.41e-05	0.000114816	9.42e-05	8.26e-05	9.35e-05	0.000110237	5.1e-05	6.21e-05	0.000211118	6.14e-05	0.000151464	0.000147132	0.000154733	1.9e-05	0.000325154	4.24e-05	8.49e-05	3.01e-05	0.000133107	7.14e-05	3.46e-05	7.91e-05
Dar es Salaam	0.00140423	0.000566042	0.000578751	0.000994938	0.000883157	0.000567041	0.000850641	0.000798017	0.000881016	0.000739733	0.000998869	0.00162063	0.000697577	0.00330187	0.00191642	0.000730613	0.00049183	0.000909792	0.000475727	0.000659486	0.00292803	0.00147285	0.000984995	0.00050197	0.000800799	0.000821292	0.000627475	0.000706198	0.000729458	0.000453375	0.00122638	0.000574266	0.000562814	0.000879115	0.000770852	0.000496487	0.000841355	0.000689631	0.00040341	0.00055033	0.000595984	0.000620199	0.000556524	0.000733981	0.000505729	0.00155289	0.00105008	0.000891331	0.000434086
Darwin	0.000741447	0.000152827	0.000326207	0.000210274	0.000134697	0.000789879	0.000352178	0.000749966	0.00237471	0.000245516	0.000221689	0.000263913	0.000330895	0.000254964	0.000199716	0.0003283	0.000233395	0.000175387	0.000214411	0.000309173	0.000643578	0.000518451	0.000186125	0.000265771	0.000462148	0.000213615	0.000131366	0.000302733	0.000300823	0.000267412	0.00273039	0.000293865	0.000220574	0.000343354	0.000364982	0.000150953	0.000158671	0.000282344	0.000324656	0.000457254	0.000285136	0.000285982	0.000296941	0.000153226	0.000139935	0.000201693	0.000147871	0.000230265	0.000169095
Davao	0.00510685	0.00206588	0.00165897	0.00153781	0.00172905	0.000817056	0.00183657	0.00105589	0.00274646	0.00204519	0.00223396	0.00154319	0.000920714	0.00164062	0.00457801	0.00239283	0.00132509	0.00128439	0.00132298	0.00165878	0.00339363	0.00111189	0.00192696	0.0016671	0.000930309	0.00373752	0.0017154	0.0013037	0.00208421	0.00130748	0.00184786	0.00166427	0.00108267	0.00174749	0.00133069	0.00103794	0.00172498	0.00252279	0.00102457	0.00275786	0.00103917	0.00113919	0.000681071	0.000734851	0.0017757	0.000914677	0.00169564	0.00228	0.00362513
Degrad des Cannes	1.03943e-05	9.13e-05	7.14e-05	2.48e-05	0.000130136	0.000142294	4.74e-05	6.3e-05	0.00011386	0.000146191	4.7e-05	0.000113548	0.00014763	2.08e-05	5e-05	6.96e-05	0.000164723	5.9e-05	4.56e-05	5.28e-05	2.29e-05	0.000112625	4.85e-05	3.28e-05	9.83e-05	7.61e-05	1.96e-05	6.14e-05	3.53e-05	7.58e-05	5.09e-05	0.000215471	4.47e-05	7.31e-05	3.26e-05	8.28e-05	0.000142153	3.22e-05	0.000152086	0.000175857	4.66e-05	3.29e-05	4.89e-05	4.54e-05	5.19e-05	5.17e-05	8.29e-05	0.000124449	3.97e-05
Dhaka	0	3.82e-05	5.71e-06	1.31e-05	5.95e-06	6.38e-06	3.71e-05	3.29e-06	1.31e-05	1.43e-05	5.95e-06	9.48e-06	6.12e-05	1.2e-05	1.45e-05	9.43e-06	7.73e-06	3.47e-05	1.68e-05	2.03e-05	3.36e-05	9.67e-05	3.78e-05	2.12e-05	1.25e-05	1.54e-05	7.86e-06	1.64e-05	3.29e-05	9.3e-06	4.56e-05	2.47e-05	2.03e-05	2.28e-05	1.48e-05	3.27e-06	2.59e-05	2.65e-05	7.89e-06	7.42e-05	9.51e-06	1.83e-05	1.62e-05	2.1e-05	1.65e-05	1.82e-05	7.17e-05	9.02e-06	2.72e-05
Dili	2.13857e-06	2.41e-06	1.1e-05	2.11e-05	1.07e-05	1.74e-05	2.26e-06	0.00220553	2.32e-05	7.32e-06	2.45e-06	7.12e-06	1.73e-06	2.29e-05	9.15e-06	4.03e-06	4.01e-06	1.53e-06	2.37e-06	4.16e-05	4.16e-06	6.93e-06	2.22e-06	4.46e-06	1.16e-05	1.61e-06	7.47e-06	4.64e-06	6.4e-06	1.76e-05	3.51e-07	2.09e-06	8.75e-06	2.34e-06	3.03e-05	6.62e-06	7.19e-05	1.33e-06	2.27e-06	3.58e-06	2e-06	2.67e-06	1.46e-05	6.14e-06	2.55e-06	6.1e-06	6.25e-05	5.21e-06	1.68e-05
Dipolog	0	5.23e-05	6.54e-06	5.67e-06	6.89e-06	2.76e-06	8.51e-07	5.88e-07	9.67e-06	3.86e-06	5.96e-06	1.58e-05	7.49e-05	1.35e-06	8.01e-08	3.73e-06	4.98e-06	3.5e-06	3.5e-05	2.67e-06	7.51e-06	9.57e-07	1.04e-06	5.08e-07	1.18e-05	3.84e-06	1.14e-06	6.95e-07	8.92e-06	1.5e-06	1.32e-06	2.92e-06	1.14e-05	1.85e-07	2.88e-06	2.03e-06	5.58e-06	1.75e-06	3.68e-06	8.96e-07	6.74e-07	4.23e-06	4e-06	9.57e-07	2.47e-06	3.2e-06	1.37e-05	2.91e-05	9.34e-07
Djen Djen	1.62257e-07	5.06e-05	3.96e-05	0.000103857	3.12e-05	3.72e-05	5.1e-05	0.000106632	3.71e-05	1.94e-05	1.47e-05	5.02e-05	5.53e-05	8.48e-05	0.000102523	9.81e-05	5.41e-05	3.72e-05	2.72e-05	1.14e-05	0.000132744	4.43e-05	0.000343172	3.4e-05	6.59e-05	1.6e-05	9.97e-05	3.46e-05	5.63e-05	8.72e-05	2.64e-05	6.9e-05	2.71e-05	4.4e-05	8.55e-05	0.000155361	6.53e-05	1.26e-05	5.27e-05	4.09e-05	2.67e-05	5.38e-05	3.08e-05	5.62e-05	0.000105594	7.98e-05	3.48e-05	0.000155385	1.05e-05
Djibouti	0.00244593	0.00303221	0.00144624	0.00222507	0.00291866	0.0026086	0.00329586	0.00335989	0.00473746	0.0028591	0.00297092	0.00363894	0.00196323	0.00195694	0.0029666	0.00202441	0.00246183	0.00222434	0.00251744	0.00195567	0.00286585	0.00531232	0.00276903	0.0027867	0.00338582	0.00237295	0.00277777	0.0021623	0.00187703	0.00215961	0.00252523	0.00212358	0.00444105	0.0025462	0.00246373	0.00399803	0.00486647	0.00240578	0.0027205	0.00175004	0.00258801	0.004251	0.00317794	0.00308303	0.00344948	0.00251854	0.0022496	0.00328936	0.00229063
Doha	0.0003014	0.000509131	0.000417033	0.000524704	0.000309784	0.000408245	0.000723896	0.000326631	0.000445256	0.000415468	0.000276408	0.000311412	0.000686269	0.000275175	0.000505427	0.000337452	0.000413658	0.00071534	0.000531637	0.000453634	0.000340972	0.000356703	0.000210161	0.00122402	0.000299404	0.000787411	0.000342911	0.000278453	0.000393566	0.000319515	0.000775483	0.000583325	0.000423721	0.000454685	0.000656613	0.000262829	0.000353487	0.000196568	0.000536193	0.000639123	0.000739556	0.000285789	0.000480142	0.000423596	0.000551834	0.000573364	0.00032737	0.000418127	0.00017927
Dongguan	2.03277e-05	0.000340266	0.000247657	0.000190609	0.000235209	0.000137382	0.000182957	0.000219866	0.000183797	0.000151969	0.000130407	0.000109272	0.000229709	0.000175556	0.000212636	0.000113171	0.000213961	0.000190975	0.000162579	0.000102644	0.000183607	0.00025048	0.000215358	0.000150051	0.000530822	0.000195843	7.65e-05	0.00018907	0.000196794	0.000134701	8.4e-05	0.000112597	0.000187218	0.000165754	0.000144857	0.000237923	0.000125958	0.000166015	6.79e-05	0.000145782	0.000322202	0.000144785	7.54e-05	0.00021266	0.000207917	0.000101839	0.000217545	0.000242254	0.000138283
Douala	0.000796331	0.000562097	0.000781449	0.000870924	0.000790862	0.000475542	0.00100319	0.000742534	0.000588203	0.00131514	0.00104169	0.000727281	0.00137591	0.00146125	0.00141741	0.000937944	0.000624163	0.000510337	0.000906865	0.000882716	0.000819678	0.000861044	0.000953299	0.000957157	0.000928916	0.00166498	0.000824878	0.00207706	0.00102515	0.000921764	0.00096444	0.00116046	0.00119639	0.000726176	0.000870646	0.00116131	0.00143296	0.000687729	0.000859461	0.00120527	0.0018281	0.00102012	0.0007506	0.00103541	0.00100274	0.00102659	0.000864335	0.000911659	0.00075188
Dover	1.71029e-05	4.63e-05	0.00021018	0.000185492	7.35e-05	4.77e-05	0.000100437	9.46e-05	3.03e-05	4.5e-05	7.46e-05	6.36e-05	5.12e-05	6.56e-05	8.65e-05	2.17e-05	0.000128914	7.39e-05	9.13e-05	0.000105597	8.16e-05	0.00010859	2.98e-05	3.79e-05	3.25e-05	3.05e-05	2.28e-05	4.22e-05	7.13e-05	7.51e-05	8.16e-05	0.000171501	8.13e-05	8.27e-05	8.94e-05	6.18e-05	7.28e-05	0.000240042	4.06e-05	0.000173526	0.000152236	5.41e-05	7.73e-05	4.15e-05	1.58e-05	5.97e-05	7.98e-05	4.23e-05	8.61e-05
Drammen	5.19222e-06	7.55e-05	0.000121143	0.0001232	6.1e-05	5.6e-05	6.71e-05	8.08e-05	5.31e-05	1.96e-05	0.000167404	1.54e-05	2.72e-05	1.87e-05	1.94e-05	4.37e-05	2.12e-05	2.04e-05	9.77e-05	5.92e-05	5.91e-05	5.35e-05	0.000100501	9.25e-05	2.96e-05	3.25e-05	5.98e-05	3.4e-05	0.000113042	0.000192909	6.04e-05	7.91e-05	4.14e-05	9.4e-05	0.000109615	3.99e-05	3.46e-05	4.69e-05	2.54e-05	2.9e-05	3.86e-05	0.000120386	0.00052203	4.66e-05	5.14e-05	0.000215542	0.00012491	2.77e-05	2.9e-05
Dubai	0	4.04e-05	4.16e-06	3.47e-06	4.6e-06	3.17e-06	2.15e-05	9.69e-06	3.22e-05	7.79e-07	1.13e-05	3.4e-06	7.18e-05	1.28e-06	1.05e-06	2.26e-05	4.05e-06	1.2e-05	2.79e-06	2.04e-05	2.88e-06	3.3e-06	2.1e-06	8.57e-06	3.32e-05	2.94e-06	2.28e-06	4.26e-07	9.74e-06	5.98e-06	3.22e-06	2.54e-06	2.27e-05	2.18e-05	1.43e-06	5.38e-06	1.02e-06	6.84e-06	1.26e-06	1.22e-05	1.69e-05	4.76e-05	1.54e-05	2.16e-06	1.11e-05	5.56e-06	1.92e-06	2.33e-06	7.33e-06
Dublin	0.00174107	0.000246602	0.000287478	0.000302737	0.00036917	0.000221062	0.000295315	0.000296022	0.000374452	0.000366086	0.000274714	0.000440775	0.00035049	0.000469831	0.000400604	0.000616614	0.000268246	0.000781048	0.00131667	0.000315902	0.000457074	0.000341146	0.000324632	0.00045124	0.000618258	0.000396125	0.00075649	0.000456098	0.00036487	0.000536467	0.000472699	0.000399005	0.000363569	0.000515357	0.000277179	0.000359649	0.000460555	0.000435658	0.000578593	0.000425627	0.000333635	0.000476408	0.000232992	0.00046914	0.000389377	0.000269237	0.00027721	0.000398003	0.000197574
Dudinka	0	4.36e-05	1.17e-05	2.32e-05	1.51e-06	1.61e-05	1.01e-05	1.67e-06	5.29e-06	1.24e-05	3.86e-06	8.07e-06	1.05e-05	7.73e-06	2.65e-06	2.63e-05	3.47e-05	1.05e-06	1.46e-05	3.83e-06	2.39e-05	2.47e-06	2.43e-05	9.09e-06	1.55e-05	1.18e-05	4.66e-06	3.27e-06	2.83e-06	7.79e-06	9.75e-06	8.77e-06	8.2e-06	7.71e-06	3.57e-05	1.5e-05	2.75e-06	1.17e-05	7.14e-06	7.81e-06	4.68e-06	1.72e-05	7.6e-06	1.45e-05	8.57e-06	7.69e-06	5e-06	7.82e-06	2.27e-06
Dumaguete	3.02113e-05	4.21e-05	7.11e-05	5.07e-05	7.85e-05	3.42e-05	4.57e-05	0.000125137	6.63e-05	0.000192092	3.31e-05	7.68e-05	4.96e-05	0.000174333	3.69e-05	7.93e-05	6.13e-05	5.88e-05	3.7e-05	2.33e-05	7.25e-05	2.5e-05	0.000395409	4.88e-05	0.00010123	0.000149245	9.1e-05	2.81e-05	7.71e-05	0.000210375	0.000119727	3.85e-05	8.64e-05	8.81e-05	6.16e-05	3.4e-05	0.000181606	0.000401896	0.000150281	0.000370999	6.4e-05	9.14e-05	5.51e-05	5.94e-05	0.000102256	0.000111838	0.000113995	7.89e-05	5.34e-05
Dumaguit	0	1.02e-05	3.14e-05	1.04e-05	6.12e-06	1.31e-05	1.93e-05	9.82e-06	3.38e-06	3.32e-05	8.95e-05	7.52e-07	4.18e-06	3.9e-06	1.48e-05	4.41e-06	1.67e-05	3e-05	5.6e-06	2.67e-05	2.02e-06	2.75e-06	8.91e-06	7.09e-05	5.36e-06	3.39e-05	1.1e-06	7.15e-06	5.08e-06	6.16e-06	4.99e-05	7.31e-06	6.47e-05	1.82e-05	1.47e-05	1.55e-05	5.73e-06	4.37e-06	1.44e-05	7.78e-06	1.05e-05	7.98e-06	9.3e-06	7.66e-06	1.32e-05	9.96e-06	1.38e-05	2.13e-05	8.03e-06
Dumai	0	2.46e-05	4.98e-05	5.38e-05	4.93e-05	0.000116902	2.02e-05	2.88e-05	2.96e-05	2.33e-05	0.00012088	0.000139343	3.75e-05	3.43e-05	0.000111206	8.15e-05	0.000104158	1.74e-05	2.87e-05	4.66e-05	0.000200834	3.83e-05	3.16e-05	8.61e-05	6.53e-05	3.99e-05	7.92e-05	1.96e-05	3.24e-05	9.41e-05	3.27e-05	2.27e-05	4.38e-05	9.06e-05	1.23e-05	2.24e-05	0.000149433	6.95e-05	6.63e-05	1.59e-05	3.64e-05	3.45e-05	3.03e-05	0.000173231	7.65e-05	1.39e-05	2.28e-05	0.000187899	1.76e-05
Dunkirk	0.00299372	0.00166296	0.00238914	0.00171441	0.00247025	0.00237705	0.00340975	0.00214632	0.00208566	0.00637273	0.00215263	0.00198393	0.00114771	0.00376208	0.00253609	0.00314316	0.00224714	0.00335172	0.00187943	0.00201123	0.00210889	0.00178388	0.00358872	0.00210462	0.00271141	0.00307951	0.00225341	0.0026323	0.00160903	0.00200979	0.00196537	0.00134701	0.00173628	0.00228963	0.00257684	0.00334081	0.00188131	0.00400539	0.0021494	0.00140398	0.00225764	0.0017135	0.00255476	0.00179212	0.00260881	0.00317142	0.00284148	0.00204986	0.00254936
Durban	0.00723753	0.00423874	0.00566776	0.0049109	0.00334901	0.00335535	0.00310775	0.0034247	0.0039109	0.00464766	0.00331257	0.00500946	0.00351329	0.00533178	0.00451097	0.00282582	0.00356518	0.00214364	0.00602346	0.00483285	0.00432091	0.00330235	0.00318462	0.00385603	0.00303617	0.00343557	0.0049698	0.00430444	0.00288289	0.00474274	0.0056607	0.00356522	0.00413977	0.00384693	0.00471055	0.00462701	0.00337213	0.00437324	0.00322612	0.00482354	0.00375532	0.00370059	0.00279968	0.00389468	0.00266493	0.00375787	0.00449816	0.00450366	0.00420583
Durres	6.53074e-05	6.78e-05	0.000112318	0.00010311	5.26e-05	0.000114823	0.000231862	7.88e-05	0.00023687	0.000388602	9.43e-05	0.00011926	0.000101057	9.31e-05	6.53e-05	0.000112381	0.000290482	0.000111805	0.000111909	0.000114758	0.000422427	7.92e-05	5.42e-05	0.000172716	7.3e-05	9.73e-05	0.000134643	0.000121293	0.000216547	0.000251704	4.82e-05	9.22e-05	5.97e-05	7.76e-05	0.000123685	8.46e-05	5.13e-05	0.00010698	3.63e-05	0.000286973	4.28e-05	9.03e-05	2.91e-05	5.44e-05	7.27e-05	7.18e-05	0.000172839	5.76e-05	4.54e-05
Dutch Harbor	0.00029278	8.32e-05	3.56e-05	6.68e-05	5.12e-05	3.8e-05	3.2e-05	3.11e-05	5.31e-05	5.12e-05	8.54e-05	3.17e-05	4.53e-05	7.66e-05	6.55e-05	0.000298058	2.65e-05	9.01e-05	2.9e-05	7.03e-05	6.34e-05	3.68e-05	3.86e-05	7.5e-05	5.24e-05	3.47e-05	0.00016792	2.69e-05	0.000101568	2.67e-05	7.96e-05	0.000110919	5.15e-05	0.000197475	9.54e-05	4.72e-05	0.000670512	4.13e-05	3.26e-05	2.46e-05	2.49e-05	0.000149888	5.2e-05	7.64e-05	0.000146343	9.31e-05	5.65e-05	9.31e-05	8.62e-05
East London	0	0	0	0	0	0	0	0	0	0	0	0	0	0	0	0	0	0	0	0	0	0	0	0	0	0	0	0	0	0	0	0	0	0	0	0	0	0	0	0	0	0	0	0	0	0	0	0	0
Ebeye	1.88163e-06	1.74e-05	2.54e-05	2.79e-05	9.7e-05	3.68e-05	1.31e-05	8.81e-05	4.8e-05	2.21e-05	6.7e-05	7.58e-05	4.51e-05	2.78e-05	2.74e-05	7.05e-05	3.59e-05	6.63e-05	5.2e-05	6.59e-05	7.02e-05	8.3e-05	8.07e-05	4.79e-05	8.47e-05	0.000123633	1.91e-05	6.45e-05	6.29e-05	5.95e-05	6.53e-05	0.000114531	0.000616321	0.000122953	4.46e-05	1.53e-05	2.21e-05	0.000118731	8.88e-05	1.46e-05	7.84e-05	0.000111348	6.2e-05	4.05e-05	0.000173906	7.15e-05	2.2e-05	0.000247794	5.2e-05
Ehoala	6.84626e-06	4.37e-06	1.05e-06	5.41e-06	1.01e-06	1.64e-06	1.94e-06	3.81e-06	4.45e-07	9.87e-06	8.57e-07	3.41e-06	2.49e-05	1.2e-06	4.93e-06	7.18e-07	7.23e-06	7.53e-06	7.04e-07	1.29e-06	4.5e-06	2.79e-06	4.67e-06	3.18e-06	2.97e-06	6.66e-07	6.2e-06	3.17e-06	5.15e-05	5.22e-06	1.24e-06	3.85e-06	2.3e-05	1.04e-05	4.59e-06	5.86e-06	1.91e-06	6.39e-06	3.43e-06	7.02e-07	3.9e-05	3.65e-06	2.95e-06	5.13e-07	1.43e-06	1.34e-06	8.49e-07	2.25e-06	1.76e-06
Eigersund	0	6.7e-05	8.47e-05	3.6e-05	3.78e-05	6.21e-05	5.74e-05	5.17e-05	0.000151689	7.16e-05	7.99e-05	4.37e-05	9.89e-05	0.00011538	2.19e-05	0.000209491	3.45e-05	2.19e-05	3.03e-05	3.35e-05	5.02e-05	5.83e-05	2.97e-05	0.000109016	3.66e-05	3.88e-05	2.74e-05	6.17e-05	3.51e-05	4.16e-05	3.86e-05	0.000102006	0.00033031	2.14e-05	5.76e-05	0.000226393	1.61e-05	0.000397584	0.000210503	9.81e-05	6.51e-05	4.43e-05	4.68e-05	5.18e-05	5.58e-05	6.87e-05	1.91e-05	2.78e-05	6.16e-05
El Dekheila	0	1.27e-06	5.65e-07	6.16e-07	1.26e-07	5.24e-07	1.48e-05	2.32e-06	4.54e-07	7.98e-06	3.56e-06	5.76e-07	0	7.54e-06	9.46e-06	1.33e-06	5.58e-06	1.22e-06	3.05e-06	5.72e-06	1.31e-06	3.6e-06	5.9e-07	0	3.7e-07	3.72e-07	3.92e-06	4.58e-06	2.66e-06	2.53e-06	2.92e-05	1.73e-07	1.97e-06	9.82e-08	6.52e-07	8.28e-07	0	3.57e-07	1.83e-06	2.72e-07	3.57e-07	4.66e-06	6.77e-08	6.64e-07	4.82e-06	1.09e-06	8.14e-06	1.49e-06	4.04e-06
El Guamache	8.59085e-07	1.91e-05	1.25e-05	1.73e-05	1.19e-05	2.85e-05	1.65e-05	4.65e-05	1.74e-05	1.91e-05	2.25e-05	9.96e-06	3.36e-05	1.43e-05	1.06e-05	3.06e-05	8.41e-05	1.13e-05	1.07e-05	1.74e-05	1.21e-05	1.05e-05	2.17e-05	6.93e-05	4.2e-05	7.76e-06	2.01e-05	3.67e-06	1.64e-05	1.09e-05	1.8e-05	3.16e-06	7.48e-06	0.000159238	1.7e-05	1.27e-05	4.68e-06	1.05e-05	9.39e-06	2.4e-05	1.76e-05	2.49e-05	6.96e-05	3.43e-05	2.36e-05	1.99e-05	2.3e-05	4.88e-05	2.49e-05
El Khoms	0.000171347	0.000430687	0.00033272	0.000275055	0.000498382	0.000323119	0.00026617	0.000361391	0.000765964	0.000560819	0.000249102	0.000389282	0.000285834	0.000502865	0.000546451	0.000305708	0.000273703	0.000677419	0.000242369	0.000630649	0.00126863	0.000323167	0.0009151	0.000222792	0.000278095	0.000338718	0.000909195	0.000366641	0.000934439	0.000301512	0.000600667	0.00102947	0.00030325	0.00034076	0.000598645	0.000255189	0.000550591	0.000324258	0.000400215	0.000429768	0.000223277	0.000311931	0.000292543	0.000248836	0.000366416	0.000415055	0.000327116	0.000249143	0.00248644
El Rama	0	8.22e-07	1.21e-07	5.21e-08	1.22e-06	7.46e-07	9.19e-07	1.03e-05	8.16e-07	4.06e-06	3.18e-07	1.87e-07	6.33e-07	0	1.88e-06	1.82e-06	4.19e-07	1.63e-06	1.64e-06	1.44e-06	2.52e-07	1.62e-06	3.06e-06	1.51e-06	8.03e-06	9.76e-07	5.14e-07	3.97e-06	1.02e-07	0	7.88e-06	1.49e-06	2.12e-06	2.25e-07	9.74e-07	2.43e-06	5.86e-07	1.15e-05	4.56e-07	3.12e-06	1.76e-06	9.21e-07	2.33e-07	6.7e-06	5.85e-07	1.98e-06	6.71e-07	3.81e-07	4.34e-06
Emden	0	4.99e-05	0.000100717	0.000106773	0.000166563	8.87e-05	6.88e-05	3.69e-05	7.49e-05	2.21e-05	0.00013126	4.33e-05	5.18e-05	2.69e-05	0.000246448	4.46e-05	5.88e-05	5.2e-05	5.42e-05	5.4e-05	0.000130418	0.000101875	6.23e-05	4.53e-05	4e-05	4.27e-05	4.38e-05	3.68e-05	5.08e-05	3.7e-05	4.42e-05	6e-05	4.61e-05	6.19e-05	7.33e-05	8.92e-05	6.34e-05	4.3e-05	1.77e-05	3.87e-05	0.000273168	8.5e-05	0.000110946	0.000150284	7.1e-05	0.000159597	8.9e-05	3.88e-05	0.00017835
Ensenada	0.000466361	0.000182095	0.00019007	0.000224889	0.000281534	0.000281013	0.000257955	9.31e-05	0.000198154	0.000159697	0.000250814	0.000254703	0.000171562	0.00070629	0.000316782	0.000210026	0.000465357	0.000368131	0.000212496	0.000217689	0.000579376	0.000287294	0.000554709	0.000550784	0.000611544	0.00114899	0.000333854	0.000146901	0.000226787	0.00238488	0.000159348	0.000454938	0.000640337	0.000268429	0.000191827	0.000331355	0.000359473	0.000107316	0.000243753	0.000316697	0.000166086	0.000450591	0.000552016	0.000321788	0.000253269	0.00043639	0.000205344	0.000188188	0.000159393
Esmeraldas	0	7.21e-05	2.38e-05	2.42e-05	6.49e-06	0.000114748	3.29e-05	2.79e-05	3.56e-05	7.19e-06	2.59e-05	1.85e-05	3.47e-05	4.78e-05	2.18e-05	8.27e-05	7.39e-05	2.06e-05	1.44e-05	1.61e-05	3.75e-05	3.41e-05	8.12e-05	2.73e-05	5.38e-05	4.26e-05	5.91e-05	7.64e-05	7.57e-05	3.48e-05	0.000101085	2.65e-05	5.49e-05	6.15e-05	0.000101928	1.73e-05	5.83e-06	2.25e-05	4.81e-05	0.000232516	1.14e-05	0.000165126	3.77e-05	1.93e-05	0.000181899	1.61e-05	0.000182448	3.14e-05	3.5e-05
Esperance	4.09922e-07	9.54e-05	0.000255743	0.000292974	0.000133692	0.000199125	0.000226435	0.000249339	0.000183565	0.000260911	7.71e-05	0.000341914	0.000331636	0.000175795	0.000157185	0.000174156	7.83e-05	0.00233188	0.000181775	0.000226564	6.34e-05	0.000146525	0.000107582	0.000297599	0.000836099	0.000618944	0.000213808	8.01e-05	0.000120445	0.000172396	0.00016831	0.000239458	0.000559538	0.000122211	0.000213864	0.000120966	0.000124507	0.000248133	0.000117914	0.000342663	0.000195388	8.67e-05	0.000245826	0.000102644	0.000133295	0.000141479	9.16e-05	0.000128085	0.000193595
Everett	0	0.00011617	3.28e-05	7.75e-05	0.000132841	0.000112077	8.85e-05	0.000146223	6.29e-05	2.32e-05	2.59e-05	4.22e-05	9.11e-05	7.72e-05	0.0003679	3.71e-05	0.000104632	0.000127804	9.92e-05	4.76e-05	0.000122961	0.00017878	5.62e-05	7.22e-05	3.21e-05	0.000230364	7.86e-05	0.000211327	5.33e-05	7.81e-05	8.93e-05	0.000887857	0.000161795	0.000132541	7.22e-05	7.35e-05	0.000110262	2.93e-05	0.000164425	9.92e-05	4.03e-05	0.000192605	5.44e-05	9.9e-05	9.44e-05	4.86e-05	0.000117001	5.49e-05	0.000142405
Exuma Cays	0	0.000112146	6e-05	0.000154739	6.13e-05	0.00014957	0.000307143	0.000108047	2.75e-05	8.39e-05	0.00017325	3.43e-05	5.29e-05	5.48e-05	4.84e-05	3.54e-05	0.000192294	4.54e-05	0.000692457	5.94e-05	4e-05	0.0022283	3.5e-05	2.37e-05	9.89e-05	4.25e-05	3.47e-05	0.000168563	8.63e-05	5.8e-05	9.63e-05	7.26e-05	0.000105795	5.73e-05	2.22e-05	8.82e-05	8.07e-05	2.47e-05	5.17e-05	0.000143075	0.0001918	5.75e-05	0.000217878	9.56e-05	9.35e-05	3.73e-05	4e-05	4.52e-05	7.51e-05
Faial	0	5.85e-06	4.43e-06	2.59e-06	1.31e-06	3.3e-06	1.44e-05	9.85e-07	2.59e-06	5.37e-06	1.62e-05	9.18e-07	5.62e-06	3.1e-06	4.75e-06	1.94e-06	1.2e-06	4.48e-06	3.38e-06	1.77e-06	9.22e-07	6.64e-06	3.36e-06	2.81e-05	2.43e-06	4.48e-06	4.95e-06	7.17e-06	1.92e-06	6.5e-07	2.32e-06	3.57e-06	2.09e-06	8.04e-06	3.72e-06	9.83e-07	2.13e-06	1.33e-05	1.35e-06	1.71e-06	1.64e-07	3.72e-06	2.77e-06	9.91e-06	1.17e-06	8.21e-07	2.04e-06	1.46e-05	2.62e-06
Fakaofo	0	8.84e-06	6.87e-06	1.04e-05	2.78e-05	7.4e-05	2.95e-06	4.32e-06	1.18e-05	4.45e-06	4.06e-06	4.71e-06	5.2e-06	2.25e-06	8.04e-06	1.03e-05	9.56e-06	1.79e-05	1.13e-05	3.52e-06	1.57e-05	7.61e-06	8.21e-06	1.14e-05	4.35e-05	2.01e-05	3.53e-06	2.89e-06	4.22e-06	1.09e-06	1.55e-05	5.03e-06	3.45e-06	2.91e-05	4.82e-06	4.83e-05	9.99e-06	1.33e-05	3.15e-05	1.39e-05	6.95e-06	2.11e-06	1.64e-05	0.000135996	8.63e-06	3.36e-06	2.97e-05	3.88e-06	1.13e-05
Fak-fak	0	4.29e-06	1.21e-06	4.39e-06	2.02e-06	4.4e-06	1.26e-05	3.67e-06	1.36e-05	8.08e-06	5.73e-06	3.02e-05	4.64e-06	4.64e-06	5.05e-06	5.54e-06	2.65e-05	1.18e-06	8.71e-07	6.36e-06	3.43e-06	1.13e-05	1.66e-06	3.55e-05	3.38e-06	2.5e-06	6.22e-06	1.18e-05	2.7e-06	5.74e-06	3.11e-06	6.44e-06	6.46e-06	8.24e-06	2.37e-05	1.09e-06	5.12e-05	0.00220762	2.48e-06	3.65e-05	6.09e-06	4.09e-06	5.26e-06	3.31e-06	4.01e-05	6.65e-06	6.39e-06	6.72e-06	1.38e-06
Famagusta	0	4.04e-06	5.03e-06	8.19e-06	5.71e-06	7.15e-06	1.79e-05	3.38e-05	0.000132865	8.64e-06	3.26e-06	3.19e-05	1.99e-05	5.03e-06	6.99e-06	6.82e-06	2.75e-06	9.13e-06	9.74e-06	5.64e-06	2.96e-05	1.51e-05	1.25e-05	1.62e-05	2.09e-05	4.44e-06	2.79e-05	5.37e-06	4.69e-05	5.31e-05	2.13e-05	2.05e-05	5.77e-06	1.16e-05	2.69e-06	0.00221456	5.78e-06	1.08e-05	5.94e-06	1.55e-05	2.08e-05	1.46e-05	8.26e-06	1.28e-05	2.78e-05	2.33e-06	4.4e-06	9.25e-06	2.8e-05
Fangcheng	1.06741e-05	0.000185578	0.000267328	0.000111481	4.06e-05	0.000153522	9.06e-05	0.000155584	0.000415085	0.000152347	0.000145378	5.35e-05	0.000118176	8.6e-05	7.42e-05	0.000135484	8.72e-05	0.00022404	3.95e-05	0.000168496	3.78e-05	8.35e-05	3.43e-05	0.000128223	5e-05	0.000110392	0.000111704	6.47e-05	0.000152412	5.01e-05	4.81e-05	0.000140063	0.000382724	0.000138237	5.89e-05	9.48e-05	7.73e-05	0.000138232	0.000294359	0.000342938	0.000267306	4.69e-05	4.53e-05	0.000266986	5.18e-05	8.86e-05	0.00011111	3.55e-05	4.39e-05
Felixstowe	0.00605041	0.00496693	0.00442957	0.00455668	0.00482499	0.00786794	0.00509948	0.00459908	0.00610875	0.00648119	0.00475504	0.0055292	0.00796646	0.00425378	0.00536243	0.00570261	0.0053922	0.00933951	0.00398018	0.00594417	0.00719799	0.00498916	0.00399251	0.00477235	0.00457828	0.00465442	0.00553303	0.00483578	0.00900194	0.00429114	0.00521426	0.0048473	0.00417407	0.00601085	0.00588113	0.00627361	0.00435559	0.00474728	0.00542328	0.00482958	0.00571831	0.00676913	0.00672087	0.0068756	0.00545102	0.00527342	0.00485879	0.00562305	0.00656701
Fernandina Beach	0	0	0	0	0	0	0	0	0	0	0	0	0	0	0	0	0	0	0	0	0	0	0	0	0	0	0	0	0	0	0	0	0	0	0	0	0	0	0	0	0	0	0	0	0	0	0	0	0
Figueira da Foz	0	1.2e-05	3.48e-06	3.5e-06	7.62e-07	2.55e-07	2.02e-06	4.43e-06	5.64e-05	8.88e-06	1.45e-05	2.19e-05	1.78e-06	1.74e-05	1.32e-06	3.03e-07	1.37e-06	1.77e-06	2.55e-06	3.96e-06	7.66e-06	3.07e-06	2.46e-06	5.63e-06	0.00225239	2.35e-06	2.19e-06	2.2e-06	5.94e-06	1.21e-06	1.96e-06	2e-06	8.7e-06	2.34e-06	6.57e-06	3.13e-06	1.61e-06	7.1e-07	1.64e-06	8.42e-06	6.7e-07	1.14e-06	2.81e-06	1.31e-06	5.87e-07	5.04e-06	1.86e-06	7.59e-06	1.63e-05
Flores (ID)	0	0	0	0	0	0	0	0	0	0	0	0	0	0	0	0	0	0	0	0	0	0	0	0	0	0	0	0	0	0	0	0	0	0	0	0	0	0	0	0	0	0	0	0	0	0	0	0	0
Flores (PT)	0	1.06e-06	2.52e-06	4.94e-07	6.58e-07	1.21e-06	4.06e-07	5.07e-06	1.84e-07	1.68e-06	1.44e-05	1.69e-06	2.3e-06	1.06e-06	1.98e-07	2.65e-07	3.44e-06	4.67e-07	3.25e-06	2.18e-06	1.23e-06	1.48e-06	1.49e-07	3.32e-06	5.9e-07	1.27e-06	1.34e-06	0	3.46e-07	9.92e-06	1.75e-06	3.74e-07	0	8.24e-06	0	4.79e-06	7.63e-06	6.3e-06	3.39e-06	4.38e-06	2.05e-07	1.17e-06	1.65e-06	7.04e-06	4.67e-06	8.61e-07	6.49e-07	3.69e-06	1.14e-05
Floro	0	0.000598905	0.000182262	0.000214777	0.000140326	0.000522043	0.000161502	0.000122348	0.000141661	0.00235406	7.27e-05	9.77e-05	0.000331703	0.000150898	0.000196846	8.9e-05	8.35e-05	0.000172123	0.000135489	0.00023973	0.000230754	0.00235477	0.000121072	0.00014594	0.000145069	0.000323339	0.000299825	0.000137845	0.000168987	0.00016904	0.000173505	0.000349575	9.81e-05	0.00017516	0.000216029	0.000280276	0.000280131	0.000284488	0.000170476	0.000190328	8.86e-05	0.000879623	0.0022717	8.6e-05	0.000348267	5.16e-05	0.000240394	0.000182565	0.000344157
Fort de France	0.000816475	0.000713078	0.00120561	0.000828189	0.000976812	0.000657947	0.00130239	0.00112662	0.00116872	0.000903843	0.000672095	0.00115844	0.00114923	0.00125584	0.00155686	0.000559302	0.000843551	0.000801197	0.000913073	0.00121416	0.000930986	0.00164899	0.00264307	0.00405866	0.00133446	0.00141446	0.000417321	0.00125992	0.000833347	0.00113073	0.000865884	0.00113048	0.000688915	0.000999147	0.000831798	0.000914487	0.0018137	0.00229836	0.00105777	0.000833372	0.00130087	0.00113778	0.00189375	0.000983389	0.000772379	0.00100538	0.000982189	0.00358716	0.000647932
Fort Lauderdale	0	4.72e-05	4.4e-05	0.000141432	5.49e-05	7e-05	5.01e-05	3.41e-05	2e-05	2.7e-05	0.000192097	5.41e-05	6.18e-05	3.64e-05	0.00010697	6.36e-05	2.1e-05	0.000115084	7.12e-05	8.17e-05	8.23e-05	4.23e-05	9.76e-05	9.62e-05	5.16e-05	3.71e-05	4.79e-05	7.76e-05	0.000105082	3.15e-05	6.51e-05	0.000147058	0.000250032	1.73e-05	4.19e-05	5.65e-05	4.41e-05	4.05e-05	7.07e-05	0.000127359	4.94e-05	8.16e-05	0.000117937	0.000130285	7.52e-05	3.03e-05	7.97e-05	5.96e-05	2.29e-05
Fortaleza	4.09183e-05	0.000130044	4.24e-05	6.85e-05	0.000210323	5.18e-05	7.72e-05	8.62e-05	0.000316146	0.000129782	2.78e-05	0.000103211	6.78e-05	9.49e-05	3.33e-05	0.00013769	4.43e-05	0.000266401	3.89e-05	0.000301776	0.000179028	0.000115186	0.00011496	0.000249255	0.00231502	8.71e-05	0.000183478	6.63e-05	0.000100024	2.07e-05	0.000106088	0.000155978	0.000105157	0.000112736	6.29e-05	0.000303789	9.79e-05	8.94e-05	0.000103879	0.00228056	0.000112575	0.000167236	0.000201363	0.000109612	0.000135879	6.93e-05	6.67e-05	0.000230902	5.44e-05
Fos	0.00242752	0.00710814	0.00615034	0.00598709	0.00594683	0.00597973	0.00521756	0.00661392	0.00670868	0.00685519	0.00598065	0.00636774	0.0052076	0.00774841	0.00630537	0.00641957	0.00546037	0.00590596	0.00963504	0.00749836	0.00673017	0.00502369	0.00634715	0.00634211	0.00566945	0.00580621	0.00816316	0.00560665	0.00536562	0.00573757	0.00618068	0.00541098	0.00489234	0.00610174	0.00702342	0.00662331	0.00710903	0.00468719	0.00529471	0.00778455	0.00500263	0.005572	0.00530506	0.00913273	0.00821116	0.00685058	0.00461096	0.00557515	0.00699795
Fredericia	2.15484e-05	4.38e-05	4.39e-05	2.57e-05	6.31e-05	9.03e-05	2.65e-05	4.78e-05	0.000289606	2.46e-05	4.21e-05	3.34e-05	6.57e-05	8.53e-05	5.18e-05	5.73e-05	0.000100332	6.1e-05	8.51e-05	0.000145539	9.57e-05	4.52e-05	3.06e-05	5e-05	3.82e-05	1.97e-05	3.64e-05	4.64e-05	0.000147972	6.5e-05	0.000417036	3.71e-05	6.2e-05	2.26e-05	5.79e-05	3.24e-05	2.18e-05	0.000134253	6.09e-05	2.21e-05	4.44e-05	8.67e-05	8.46e-05	0.000131593	3.61e-05	0.000638759	3.93e-05	2.73e-05	8.96e-05
Frederiksted	0	3.92e-06	5.08e-06	1.61e-05	2.15e-05	1.33e-05	1.18e-05	1.13e-05	1.67e-05	3.06e-05	2.99e-06	8.69e-06	6.42e-06	3.15e-05	2.5e-05	9.57e-06	2.81e-06	6.51e-06	2.82e-05	1.05e-05	5.51e-06	9.27e-06	2.83e-06	8.77e-06	1.62e-05	3.87e-06	1.39e-05	3.24e-06	1.2e-05	3.51e-06	2.47e-05	1.78e-05	2.19e-05	9.53e-06	4.93e-06	2.42e-05	6.13e-06	6.36e-06	2.1e-05	1.07e-05	5.62e-05	4.73e-06	1.59e-05	1.23e-05	8.28e-06	4.69e-06	1.09e-05	2.11e-05	2.5e-05
Fredrikstad	0.000194303	5.43e-05	0.000337972	0.000133974	4.6e-05	4.96e-05	0.000212495	0.000147811	5.72e-05	0.000145352	0.00246715	5.49e-05	0.000116883	8.57e-05	0.000123736	5.31e-05	0.000343495	5.6e-05	1.97e-05	8.71e-05	8.11e-05	4.77e-05	0.000100472	0.000153252	0.000262684	0.00227146	4.83e-05	2.12e-05	4.95e-05	7.51e-05	5.55e-05	0.000127277	3.16e-05	0.000177886	4.56e-05	0.000151518	9.69e-05	6.57e-05	5.39e-05	0.00022558	6.23e-05	8.92e-05	0.000151944	2.68e-05	0.000235941	9.27e-05	2.64e-05	0.000108979	0.00013173
Freeport (Bah)	0.00947065	0.00305047	0.00213342	0.00212453	0.0036511	0.00229091	0.00296534	0.00199965	0.0025759	0.00292545	0.0026658	0.00253325	0.00241017	0.00161498	0.00193506	0.00197145	0.00148979	0.00219889	0.00231121	0.00443	0.00232446	0.00235184	0.00366976	0.00214807	0.00258872	0.00213006	0.00224184	0.00111368	0.00201074	0.00407275	0.00194803	0.00204149	0.00258299	0.00298442	0.00126417	0.00158066	0.00150045	0.00215071	0.00262778	0.00205634	0.00152191	0.00279403	0.00245933	0.00231735	0.00445076	0.00318733	0.0012254	0.00228959	0.00172435
Freeport (US)	0	6.23e-05	1.58e-05	3.58e-06	2.32e-06	2.06e-05	8.14e-06	1.53e-05	1.52e-05	1.47e-05	1.91e-05	3.69e-06	1.57e-05	6.23e-06	1.89e-05	9.61e-06	3.83e-06	2e-05	4.29e-06	2.75e-05	1.92e-05	1.47e-05	0.000259468	1.07e-05	6.14e-06	3.81e-05	3.07e-05	1.77e-05	1.29e-05	2.7e-05	4.13e-05	2.43e-05	3.52e-06	6.74e-06	1e-05	2.36e-05	6.89e-06	1.34e-05	5.99e-05	1.35e-05	7.23e-06	5.02e-05	8.63e-06	9.33e-06	3.95e-05	6.78e-06	8.09e-06	1.89e-05	7.36e-06
Freetown	5.69665e-05	0.000407704	0.000279553	0.00038718	0.000287351	0.000242906	0.000192802	0.000116362	0.000333974	0.000241945	0.000281093	0.000295114	0.000100539	0.000240241	0.000213735	0.000157404	0.000127031	0.000145793	0.000702121	0.000224872	0.000662562	0.000305744	0.000166543	0.000156365	0.000271704	0.000182114	0.000213459	0.000385736	0.000484723	0.000269503	0.000132101	0.000209366	0.000205106	0.00056245	0.0002861	0.000513001	0.000429099	0.000150814	0.000261512	0.000258708	0.000270491	0.00034098	0.000296795	0.000263381	0.000217665	0.000300851	0.000184468	0.000153373	0.000187744
Fremantle	0.00250462	0.00141817	0.000840968	0.00185782	0.00105398	0.00149966	0.00202444	0.00150597	0.00144522	0.00136998	0.00299842	0.00140668	0.000992986	0.00108167	0.00106942	0.00133474	0.00212048	0.00165891	0.000547472	0.00104971	0.000897041	0.0012557	0.00219066	0.00269036	0.000859859	0.000999404	0.00330889	0.00124046	0.00155901	0.000730529	0.00134593	0.00302047	0.00109707	0.00171792	0.000648927	0.00103802	0.000691738	0.00181646	0.00232753	0.000735819	0.00140628	0.00199621	0.000965717	0.00213242	0.00137384	0.00164292	0.000725376	0.000880649	0.00156378
Fuerteventura	0	4.7e-05	9.79e-06	2.07e-05	1.91e-05	1.84e-05	6.6e-06	7.56e-06	2.56e-05	7e-06	1.2e-05	1.12e-05	1.07e-05	8.7e-06	1.49e-05	1.95e-05	2.64e-05	5.5e-05	3.17e-06	3.18e-05	2.79e-06	0.00220692	1.26e-05	4.47e-05	1.37e-05	1.61e-05	2.07e-05	1.11e-05	2.7e-05	3.86e-06	2.67e-05	3.89e-06	9.69e-06	1.06e-05	0.000356841	1.27e-05	6.75e-05	2.01e-05	6.18e-05	7.79e-06	1.28e-05	1.23e-05	5.73e-06	4.8e-05	2.27e-06	3.93e-05	1.85e-05	4.58e-06	1.81e-05
Fujairah	2.90141e-06	1.39e-05	2.46e-06	1.92e-05	9.33e-06	6.26e-06	9.38e-06	2.59e-06	3.95e-05	1.55e-05	1.04e-05	2.62e-06	4.03e-06	1.44e-05	9.12e-06	4e-06	5.28e-06	2.09e-05	3.48e-06	5.34e-06	1.55e-05	3.17e-06	1.55e-05	2.22e-05	1.5e-05	4.68e-06	4.76e-06	1.05e-05	6.2e-06	3.53e-05	1.31e-05	1.01e-06	8.69e-06	1.68e-05	4.4e-05	7.15e-06	2.5e-05	8.11e-06	3.92e-06	6.54e-05	1.5e-05	1.67e-06	1.14e-05	8e-06	7.13e-06	4.55e-06	5.62e-06	6.57e-05	3.02e-05
Fukuyama	8.01383e-05	0.000221435	0.000445018	0.0002833	0.000474799	0.000350508	0.000457262	0.000197781	0.000393718	0.000315549	0.000534855	0.000239164	0.000296993	0.000937246	0.00028713	0.000235724	0.000956555	0.000264749	0.000313797	0.000365381	0.000581989	0.000585746	0.000268577	0.000273409	0.000143311	0.000585913	0.000407711	0.00056606	0.000260005	0.000242392	0.000131823	0.000185819	0.000252142	0.000420728	0.000325822	0.000565929	0.00029535	0.000228905	0.000555305	0.000541911	0.000315853	0.000259697	0.000555194	0.000586099	0.000472689	0.000235925	0.000273187	0.000393869	0.000181195
Funafuti	0	2.05e-05	2.73e-06	1.56e-06	1.58e-05	4.38e-05	1.46e-06	2.5e-05	2.14e-06	2.64e-06	6.68e-06	4.44e-05	2.22e-05	1.14e-05	1.11e-06	3.63e-05	3.55e-05	8.27e-06	1.16e-05	2.67e-05	3.8e-06	1.32e-05	2.44e-06	1.42e-05	2.84e-05	9.87e-06	1.39e-05	9.44e-06	1.5e-05	2.54e-05	6.14e-06	3.66e-05	2.59e-05	3.76e-06	1.4e-05	1.1e-05	8.97e-06	4.84e-06	2.25e-05	1.3e-05	2.22e-06	1.68e-05	4.47e-06	8.19e-06	3.04e-06	1.05e-05	2.82e-06	6.05e-06	4.63e-05
Futuna	0	1.58e-05	7.92e-06	1.01e-05	1.06e-05	3.05e-06	5.02e-05	3.99e-05	4.34e-06	2.13e-05	1.55e-05	6.33e-06	1.04e-05	5.09e-06	1.79e-06	2.56e-06	1.02e-05	2.77e-05	6.44e-06	7.55e-06	2.42e-05	4.18e-06	7.81e-06	2.09e-05	2.14e-05	2.96e-05	2.17e-05	1.32e-05	1.41e-05	4.53e-06	3.27e-06	1.39e-05	2.36e-05	5.42e-05	5.11e-05	7.69e-07	1.09e-05	1.06e-05	3.65e-06	8.73e-06	9.54e-06	2.34e-05	1.23e-05	4.12e-06	3.56e-05	1.63e-05	7.64e-06	6.44e-06	6.13e-06
Fuzhou	0.000348034	0.00133742	0.00250876	0.00160013	0.00237754	0.00109699	0.00251156	0.00195284	0.00157192	0.00126936	0.00126217	0.00211387	0.00121735	0.00115784	0.000706964	0.00178644	0.00181513	0.00191598	0.00145596	0.000721028	0.00364658	0.00103552	0.000860392	0.00187453	0.0023183	0.00125771	0.00173608	0.00188217	0.00117494	0.00120408	0.00197985	0.00127435	0.00134535	0.00134317	0.00117744	0.00323344	0.00163024	0.00165056	0.00216027	0.00259517	0.0011932	0.0030253	0.0011256	0.00145157	0.00114136	0.00141777	0.00177939	0.00105878	0.0014389
Galveston	0	0	0	0	0	0	0	0	0	0	0	0	0	0	0	0	0	0	0	0	0	0	0	0	0	0	0	0	0	0	0	0	0	0	0	0	0	0	0	0	0	0	0	0	0	0	0	0	0
Gandia	0	3.29e-06	3.73e-06	1.28e-05	1.24e-05	1.62e-06	3.9e-05	1.27e-06	7.66e-06	3.33e-06	1.86e-05	6.71e-06	1.73e-05	2.66e-06	4.98e-06	4.04e-06	9.84e-05	1.22e-06	1.98e-06	2.47e-06	1.92e-05	4.02e-05	1.09e-05	5.79e-06	2.13e-05	8.44e-06	1.67e-05	3.89e-06	1.75e-06	5.51e-06	5.78e-06	1.05e-05	3.44e-05	3.47e-06	3.22e-06	9.1e-06	4.99e-06	3.96e-06	7.7e-06	6.79e-06	2.11e-06	2.82e-06	5.48e-06	5.46e-06	3.76e-06	2.07e-06	7.74e-06	1.03e-05	3.63e-06
Gavle	4.79555e-06	8.16e-05	2.6e-05	3.19e-05	1.4e-05	9.81e-05	5.55e-05	2.02e-05	5.67e-05	1.86e-05	2.43e-05	3.58e-05	6.26e-05	2.93e-05	2.9e-05	0.000182725	0.000150344	9.32e-05	9.96e-05	6.03e-05	1.78e-05	8.63e-05	3.73e-05	3.63e-05	0.000108465	5.76e-05	9.17e-05	8.82e-05	5.4e-05	0.000151644	0.000121607	4.95e-05	0.000117637	3.14e-05	4.1e-05	4.41e-06	2.62e-05	5.64e-05	3.96e-05	2.03e-05	2.65e-05	5.6e-05	6.89e-05	6.73e-05	8.01e-05	8.88e-05	2.06e-05	8.01e-05	2.87e-05
Gdansk	0.000775283	0.000399863	0.000322553	0.000583065	0.000224069	0.000627124	0.000317081	0.000268607	0.000181999	0.000241968	0.00023904	0.00030268	0.000420158	0.000429645	0.000622964	0.000190607	0.000809488	0.000193466	0.000741528	0.000420084	0.000393215	0.00013456	0.000299505	0.000350253	0.000168409	0.000524669	0.000348524	0.000379341	0.000403966	0.00047323	0.00049006	0.000336228	0.000512835	0.000136622	0.000796293	0.000298181	0.000246011	0.000364554	0.000367419	0.000598582	0.00073103	0.000494623	0.00023529	0.000317968	0.000411431	0.00045607	0.000409088	0.000244069	0.000692625
Gdynia	0.000239638	0.000400989	0.000678512	0.000282596	0.000780724	0.000519505	0.000469078	0.000239865	0.00058317	0.000321398	0.000443051	0.000194308	0.000444254	0.000551777	0.000631711	0.00029177	0.000358874	0.000566045	0.000466397	0.000350652	0.000331449	0.0010559	0.000404403	0.000214601	0.000228126	0.000219046	0.00065139	0.000275111	0.000385626	0.00021294	0.000474123	0.000805285	0.000360373	0.000254681	0.000202103	0.000216202	0.000560688	0.00022169	0.000272301	0.000642508	0.00046782	0.000661643	0.000217434	0.000755696	0.000203369	0.000390303	0.00106257	0.000252218	0.000529436
Gebze	0.000679094	0.00097578	0.0010651	0.00144223	0.000821936	0.000746895	0.000923586	0.00230045	0.00189189	0.000788625	0.00170709	0.00111657	0.00141814	0.000933999	0.00225452	0.000835784	0.000755803	0.0011503	0.00193056	0.00116769	0.00107822	0.002235	0.000968014	0.00172014	0.000738854	0.00179402	0.00111485	0.00305001	0.00162368	0.00163869	0.00199122	0.00171615	0.000957678	0.00115199	0.00111331	0.00084498	0.000684817	0.00078344	0.00101902	0.000943668	0.00128763	0.00141293	0.00133979	0.00154721	0.000774987	0.000794225	0.0011974	0.00081722	0.000896914
Gemlik	0.00177507	0.0012722	0.0022428	0.00156933	0.00123884	0.00182898	0.00207239	0.00155935	0.0024286	0.00187348	0.00173766	0.00194796	0.00234645	0.00294119	0.00129053	0.0029389	0.00205378	0.00130234	0.00266893	0.00175215	0.0024593	0.00265846	0.00190024	0.00254139	0.00170677	0.00206445	0.00190743	0.00214873	0.00173803	0.00288146	0.00138793	0.00193315	0.00147774	0.00174199	0.0015199	0.0017808	0.00290826	0.00215201	0.00256176	0.0014248	0.00221586	0.00204734	0.00171689	0.00283036	0.00140717	0.00213102	0.00192787	0.00161449	0.00235906
General Santos	0.00247329	0.000425594	0.00088664	0.000656134	0.000476901	0.000439342	0.000240566	0.000398416	0.000420341	0.000377669	0.000333386	0.000263495	0.000419571	0.000334093	0.000710526	0.000715784	0.000363473	0.000444623	0.00118692	0.000382779	0.000602352	0.00127119	0.00104661	0.000847462	0.000289073	0.000417333	0.000545949	0.000448948	0.000752491	0.000447777	0.000332642	0.000606754	0.000347287	0.000503517	0.000272876	0.00046722	0.000336622	0.000585775	0.000676046	0.00059497	0.00047127	0.000828344	0.0016684	0.000448901	0.00140778	0.00215169	0.000504806	0.00048161	0.000550242
Genoa	0.0160208	0.017458	0.0136569	0.0182449	0.0144355	0.0166493	0.0161836	0.0183977	0.021377	0.0177327	0.0179129	0.017467	0.0169284	0.017345	0.0204848	0.0160319	0.016465	0.0183261	0.0166074	0.0148875	0.0158175	0.0182049	0.0139749	0.0183281	0.0166504	0.013084	0.0198166	0.0191036	0.0169532	0.0162209	0.0204104	0.0206198	0.0215825	0.0172092	0.0152079	0.0165506	0.0188022	0.0157585	0.0161015	0.0166434	0.0158724	0.019134	0.0144094	0.0195005	0.0173966	0.0150848	0.0167715	0.0160177	0.0172067
Georgetown (Cay)	0.000104435	0.000287697	0.000215578	0.000552253	0.00023756	0.000532849	0.000276774	0.00010829	0.000207202	0.000613226	0.000170705	0.00237891	0.000263694	0.000171453	0.00030113	0.000442323	0.000130814	0.000375298	0.000228037	0.000281978	0.000284864	0.000382581	0.00040916	0.000318552	0.000232861	0.000126079	0.000143461	0.00027603	0.000300541	0.000185168	0.000470449	0.00124288	0.000205181	0.000419607	0.000195253	0.000694939	0.000237203	0.000393305	0.000308545	0.000574331	0.000349838	0.000269417	0.000218929	0.000187992	0.000282816	0.000299283	0.00101669	0.000283002	0.000129469
Georgetown (Guy)	0.00018648	0.000218645	0.000266729	0.000458323	0.000320729	0.000222907	0.000327933	0.000333417	0.00018781	0.000162462	0.000213867	0.00039052	0.000389993	0.000112532	0.000164252	0.000641643	0.000272436	0.000173078	0.000870892	0.000458275	0.000628968	0.000111686	0.000124566	0.00033944	0.000317406	0.000112815	0.000294319	0.000239509	0.000392327	0.000125871	0.000364434	0.000234559	0.000219927	0.000558862	0.000446425	0.000197259	0.000207888	0.000282447	0.000636902	0.000163138	0.000313342	0.000111872	0.000255354	0.000396759	0.000603616	0.000110129	0.000118107	0.000443559	0.000144381
Ghazaouet	2.13009e-05	0.000180398	0.000354022	6.12e-05	0.000462992	0.000111899	6.08e-05	0.000102057	8.09e-05	0.000167409	0.000364138	0.000129981	0.00020305	8.19e-05	0.000104875	0.000164261	0.00249499	5.88e-05	9.1e-05	6.72e-05	0.000124721	0.000155046	0.000164165	9.35e-05	0.0001266	9.75e-05	8.22e-05	7.97e-05	0.00018626	0.000163695	0.000113055	0.000170924	0.000100455	7.84e-05	0.000200351	0.000235511	0.000133895	0.000277359	8.96e-05	8.95e-05	0.000132776	0.000177369	2.03e-05	9.13e-05	7.24e-05	0.000207823	0.000184661	5.49e-05	7.74e-05
Gibraltar	1.00174e-05	7.6e-05	0.000234633	5.64e-05	9.87e-05	0.000108033	2.48e-05	2.41e-05	5.57e-05	2.35e-05	7.96e-05	6.79e-05	0.00019867	0.000101767	4.43e-05	0.000102319	0.000112405	9.3e-05	4.2e-05	5.26e-05	2.83e-05	3.43e-05	2.67e-05	4.36e-05	0.000146411	9.08e-05	7.03e-05	4.19e-05	3.5e-05	0.000127089	0.000116144	0.000190018	2.99e-05	0.000131946	2.96e-05	0.000117897	0.000107619	5.41e-05	8.12e-05	2.33e-05	3.3e-05	8.53e-05	4.16e-05	0.000225586	0.00011149	7.61e-05	6.75e-05	0.000116408	5.97e-05
Gijon	4.91116e-05	0.000146359	0.000110486	9.71e-05	8.9e-05	6.61e-05	7.1e-05	8.34e-05	0.000539114	0.000327559	8.33e-05	0.000112575	7.06e-05	2.31e-05	9.26e-05	0.000118936	3.86e-05	4.64e-05	2.11e-05	6.46e-05	0.00012399	6.45e-05	3.7e-05	6.59e-05	9.21e-05	1.54e-05	3.87e-05	0.000227423	6.27e-05	9.36e-05	1.62e-05	9.04e-05	0.000235946	0.000161082	5.68e-05	0.000147606	0.000101855	0.000105611	5.73e-05	0.000219484	0.000146076	7.56e-05	8.2e-05	0.000109708	7.89e-05	4.32e-05	8.36e-05	3.4e-05	8.37e-05
Gioia Tauro	0.0119927	0.00725962	0.00878795	0.00970908	0.00840683	0.0110452	0.00957665	0.00627252	0.00903421	0.00756337	0.00782113	0.00953465	0.0131089	0.00827901	0.00758985	0.0108399	0.00877183	0.00795902	0.00987112	0.00736028	0.00867714	0.00717923	0.0069243	0.00786329	0.00785832	0.0101277	0.0114484	0.00783153	0.00743335	0.00896914	0.00810449	0.00875162	0.0121612	0.00711814	0.010598	0.00877347	0.00908274	0.00968284	0.00754826	0.0112862	0.00772681	0.00796784	0.0136475	0.00817958	0.00806259	0.00845654	0.00764253	0.00991099	0.00695391
Glomfjord	0	0.000109676	0.000168168	0.000114507	0.000173538	0.000261669	0.000111063	0.000133602	0.000324193	9.88e-05	0.000244409	0.000218014	0.000201181	0.000246438	0.000180245	0.000134815	0.000245549	0.000683309	0.000377084	0.0023036	0.000149369	0.000290351	0.000111849	0.000177343	0.000279893	0.000198747	0.000248908	7.22e-05	6.5e-05	0.000127192	0.000204793	0.000113917	8.76e-05	0.000165116	0.000144786	0.000153101	0.000146117	0.000111488	0.000434307	0.000436306	0.000224829	0.000201202	0.000553524	0.000202943	5.46e-05	0.00023334	0.00017366	9.19e-05	0.000133324
Goa	7.59304e-07	1.05e-05	6.88e-06	8.92e-06	1.34e-05	1.87e-06	4.49e-06	1.4e-05	1.1e-05	1.52e-06	6.08e-06	3.38e-05	8.92e-06	4.16e-07	3.24e-06	4.07e-06	6.52e-06	3.15e-06	2.57e-06	3.27e-06	1.22e-06	3.37e-05	2.62e-05	1.74e-05	2.48e-06	6.61e-06	8.04e-06	1.04e-05	2.39e-06	2.32e-05	1.29e-05	1.66e-06	1.21e-05	7.68e-06	1.4e-05	7.51e-06	4.03e-05	4.12e-06	8.81e-06	2.58e-05	1.67e-05	3.91e-06	1.13e-05	8.26e-06	6.27e-06	5.43e-06	3.25e-05	3.07e-05	3.34e-05
Gorontalo	0	6.71e-05	1.99e-05	1.89e-05	2.79e-05	3.23e-05	2.3e-05	0.000199979	2.6e-05	2.16e-05	5.5e-05	0.000114077	7.42e-05	1.01e-05	6.36e-05	3.66e-05	7.35e-05	3.48e-05	6.4e-05	7.44e-05	2.82e-05	3.64e-05	7.85e-05	0.00226207	6.57e-05	1.97e-05	2.18e-05	2.65e-05	0.000218381	0.000136568	1.87e-05	0.000100182	2.99e-05	3.63e-05	8.85e-05	0.00231395	4.83e-05	7.53e-05	0.000112117	7.1e-05	1.22e-05	2.96e-05	2.91e-05	1.05e-05	4.41e-05	2.84e-05	9.27e-05	6.13e-05	6.46e-05
Goteborg	0.00121869	0.00105069	0.000956679	0.000455253	0.00153298	0.00109787	0.000888292	0.00100182	0.000698396	0.000417805	0.000577372	0.000520553	0.00147992	0.00060726	0.000588799	0.00126048	0.000391505	0.000462378	0.000551208	0.000350661	0.000611974	0.000789132	0.000673096	0.000456528	0.000926788	0.000612713	0.000673775	0.000401759	0.00070857	0.000651702	0.000790257	0.000719309	0.000535226	0.000615515	0.000662966	0.000623796	0.000518858	0.000575213	0.000952937	0.000443889	0.000756735	0.00114473	0.00100507	0.000757665	0.00050233	0.000404551	0.000381695	0.000566571	0.00149435
Governor's Harbour	0	0.000194274	3.1e-05	3.8e-05	4.49e-05	3.06e-05	6.01e-05	3.51e-05	9.5e-05	5.63e-05	8.71e-05	0.000199571	0.000123029	6.48e-05	6.46e-05	9.52e-05	0.000121966	6.86e-05	6.2e-05	2.85e-05	6.8e-05	5.21e-05	8.26e-05	7.58e-05	8.68e-05	8.18e-05	0.000110024	8.15e-05	0.000128361	5.95e-05	5.73e-05	5.79e-05	5e-05	3.25e-05	3.51e-05	4.83e-05	5.35e-05	0.000121199	2.23e-05	0.000146752	0.000149918	1.99e-05	2.46e-05	0.000101786	1.88e-05	0.000114826	0.000267395	0.000133508	1.1e-05
Grand Cayman	0	1.18e-05	1.65e-06	6.76e-06	1.12e-06	7.85e-06	9.41e-07	1.51e-06	4.7e-06	1.94e-06	1.57e-06	3.15e-06	1.8e-06	2.95e-06	7.41e-07	6.36e-06	2.45e-05	9.89e-07	3.7e-06	3.58e-06	1.23e-05	3.1e-06	6.76e-07	2.83e-06	4.96e-05	6.59e-06	7.64e-07	1.28e-05	1.05e-05	4.18e-06	3.21e-06	1.98e-06	7.91e-06	1.55e-06	2.01e-07	8.02e-06	2.85e-05	1.44e-06	2.34e-06	1.87e-06	3.26e-07	4.34e-05	8e-06	1.59e-06	1.06e-05	3.1e-06	1.46e-05	1.82e-06	2.62e-05
Grand Turk	0	0.000249805	0.000404422	0.000341932	0.000174712	0.00020248	0.000315678	0.000101293	0.000348744	0.00022521	0.000404528	0.000173134	0.000677781	0.000612876	0.000145279	0.0001	0.000277051	0.000104201	0.000160886	0.000227256	0.000148062	8.15e-05	0.00023084	8.9e-05	0.000180181	0.000233523	0.000256852	0.00032528	0.000268974	0.000265525	0.000149695	0.000632906	0.000172129	0.000166161	0.000134904	0.000902544	0.000455992	0.000379331	0.000137285	0.000318151	0.000565483	9.23e-05	0.000330526	9.2e-05	0.000119753	0.000206558	0.000270325	0.000254831	0.000236414
Grangemouth	2.25131e-06	3.46e-05	2.78e-05	1.88e-05	9.96e-06	4.57e-05	3.84e-05	1.39e-05	1.48e-05	7.64e-06	4.7e-06	7.9e-06	7.9e-05	4.17e-05	1.18e-05	5.04e-05	7.72e-05	0.000113709	3.05e-05	1.35e-05	2.87e-05	5.72e-05	3.27e-05	1.42e-05	1.24e-05	2.71e-05	5.04e-05	4e-06	1.41e-05	3.01e-05	2.46e-05	9.44e-06	0.00222495	1.6e-05	2.78e-05	9.49e-05	3.37e-05	7.37e-06	1.69e-05	4.12e-05	3.1e-05	3.47e-05	7.08e-05	5.39e-05	2.43e-05	2.09e-05	1.46e-05	3.25e-05	2.16e-05
Great Harbour Cay	0	9.54e-05	6.81e-05	3.43e-05	4.16e-05	0.000286753	6.25e-05	5.16e-05	4.15e-05	3.89e-05	9.68e-05	6.05e-05	0.000107098	5.46e-05	6.99e-05	3.8e-05	3.71e-05	2.75e-05	3.71e-05	7.37e-05	2.19e-05	5.64e-05	7.29e-05	5.55e-05	3.54e-05	8.01e-05	1.55e-05	5.37e-05	3.67e-05	5.15e-05	7.7e-05	9.87e-05	6.66e-05	3.63e-05	4.44e-05	6.25e-05	3.59e-05	3.65e-05	0.000120191	4.6e-05	0.000100411	0.000105794	1.99e-05	5.22e-05	0.000142224	4.33e-05	7.2e-05	8.07e-05	9.18e-05
Greenock	0.000279346	3.9e-05	0.000173545	7.94e-05	0.000347542	1.53e-05	2.16e-05	6.15e-05	1.8e-05	0.000173002	3.16e-05	1.47e-05	8.52e-05	5.67e-05	0.000147992	2.44e-05	6.05e-05	6.29e-05	8.57e-05	4.75e-05	2.45e-05	4.68e-05	7.06e-05	9.25e-05	7.64e-05	0.000265753	8.18e-05	2.37e-05	2.56e-05	5.61e-05	6.93e-05	9.4e-05	4.89e-05	6.17e-05	0.00171672	4.01e-05	9.07e-05	8.88e-05	4.06e-05	0.000116835	6.19e-05	7.67e-05	0.000142569	7.94e-05	0.000497667	4.27e-05	5.37e-05	7.17e-05	0.00022262
Grundartangi	5.53702e-06	1.09e-05	2.52e-05	1.41e-05	2.17e-05	2.38e-05	3.84e-05	2.51e-05	4.02e-06	1.14e-05	6.29e-06	3.59e-05	9.15e-05	0.000184781	2.94e-05	6.67e-05	1.33e-05	9.16e-05	4.11e-05	0.00010244	1.65e-05	3.43e-05	8.16e-05	3.44e-05	0.000104351	9.41e-06	2.81e-05	1.6e-05	5.59e-05	0.000157018	1.36e-05	4.57e-05	4.5e-05	2.08e-05	8.78e-06	3.87e-05	6.27e-05	3.29e-05	1.4e-05	5.32e-06	4.11e-05	3.08e-05	0.000105842	0.00011985	2.52e-05	2.71e-05	1.43e-05	8.06e-06	2e-05
Guam	0.000124358	0.00013554	0.000205468	0.000373965	0.000268446	0.000140926	0.000203749	0.000319056	0.000280343	0.000328265	0.000187539	0.000351995	0.000103313	0.000533439	0.000230394	0.000228805	0.000152206	0.000198693	0.00014841	0.000293971	0.000244506	0.000315315	0.000337841	0.000151018	0.00013102	0.000131574	0.000310634	9.96e-05	0.000138648	0.000128349	0.000285601	0.000212615	0.000202186	0.000337972	0.00034312	9.05e-05	0.000214392	0.000180866	0.00048792	0.00012731	0.000233411	0.000142107	0.000215025	0.000296621	0.000279924	0.000299716	0.000173706	0.000387332	0.000242124
Guangzhou	0.011948	0.0113586	0.0105375	0.0123746	0.0126008	0.0108578	0.0136074	0.0123342	0.0126743	0.0104562	0.0134029	0.0124974	0.0119421	0.0107218	0.0124066	0.0139509	0.0109199	0.0129208	0.0143267	0.018576	0.0142334	0.0123484	0.0120072	0.0147202	0.0117738	0.0128425	0.00911121	0.0115996	0.0120615	0.0126476	0.0124405	0.00965166	0.0111138	0.0103807	0.0112019	0.01408	0.0118294	0.011678	0.0133826	0.00910547	0.0108834	0.0133411	0.0154737	0.0143462	0.0123663	0.0134927	0.0124715	0.00953544	0.0130877
Guanta	5.23214e-05	0.000136049	8.8e-05	0.00015224	6.79e-05	0.000130459	5.75e-05	0.00226789	5.2e-05	0.000185838	7.32e-05	0.000109075	4.95e-05	7.58e-05	2.45e-05	6.25e-05	0.000116985	4.75e-05	9.98e-05	0.000180931	9.98e-05	8.39e-05	4.19e-05	0.000196058	8.22e-05	0.000139474	3.48e-05	0.000124556	0.000185071	3.5e-05	3.68e-05	3.29e-05	7.84e-05	0.000107304	3.96e-05	0.000132899	9.67e-05	6.18e-05	0.000156831	3.88e-05	4.28e-05	0.000201564	0.000119462	9.38e-05	6.14e-05	0.000110683	6.99e-05	8.62e-05	0.000102489
Guantanamo	0	0	0	0	0	0	0	0	0	0	0	0	0	0	0	0	0	0	0	0	0	0	0	0	0	0	0	0	0	0	0	0	0	0	0	0	0	0	0	0	0	0	0	0	0	0	0	0	0
Guaranao	1.21458e-06	1.6e-05	3.56e-05	4.42e-05	2.66e-05	1.83e-05	4.25e-06	2.06e-05	1.07e-05	1.08e-05	3.96e-05	9.33e-06	4.65e-05	1.87e-05	1.57e-05	2.66e-05	5.21e-06	2.9e-05	2.12e-05	2.41e-05	1.38e-05	8.1e-06	1.65e-05	6.44e-06	1.27e-05	8.6e-06	1.65e-05	5.52e-05	2.32e-05	2.23e-05	2.01e-05	3.09e-05	4.38e-05	4.09e-05	2.41e-05	1.78e-05	4.73e-05	1.33e-05	4.04e-05	2.65e-05	4.95e-06	4.67e-05	1.18e-05	1.17e-05	0.000168586	1.4e-05	1.68e-05	1.62e-05	2.46e-05
Guayaquil	0.00529054	0.00252654	0.00336186	0.00153667	0.00288411	0.00245847	0.00349899	0.00191592	0.00196976	0.00258004	0.00251236	0.00246096	0.00292029	0.00504313	0.00228582	0.00369586	0.00508365	0.00235995	0.00286583	0.00258461	0.00338565	0.0021267	0.00214213	0.00412079	0.00194998	0.00228498	0.00271773	0.00311588	0.00200614	0.00268746	0.00284029	0.00313579	0.00286273	0.00419315	0.00338795	0.00389769	0.00420126	0.0024707	0.00269657	0.00381344	0.00232272	0.00214337	0.00266223	0.00173747	0.00346172	0.00276214	0.0031603	0.00229316	0.00339398
Guaymas	0	1.84e-07	3.18e-07	2.82e-06	0	3.42e-07	0	0	7.97e-07	1.01e-06	5.41e-07	7.55e-05	2.85e-07	0	6.81e-07	4.68e-07	1.7e-06	2.76e-07	8.64e-07	0	0	3.32e-07	2.09e-07	1.18e-06	1.97e-06	0	0	1.09e-06	3.19e-07	0	1.8e-06	7.94e-07	0	0	0	0	4.79e-07	2.38e-07	2.02e-06	4.69e-06	4.02e-07	2.13e-06	9.15e-07	1.36e-06	1.35e-07	0	4.44e-07	3.43e-06	1.01e-07
Guernsey	0	5.48e-07	1.05e-06	1.62e-06	6.18e-07	4.09e-07	1.56e-06	5.49e-07	3.42e-07	2.8e-07	1.45e-06	1.53e-06	1.32e-06	5.22e-06	2.46e-06	1.49e-06	1.25e-06	1.39e-06	7.16e-07	3.28e-06	0	8.41e-06	5.86e-06	2.02e-06	3.04e-06	7.21e-07	1.57e-06	1.77e-06	2.93e-07	6.13e-07	1.37e-05	3.55e-06	2.04e-06	4.69e-06	5.88e-07	6.45e-06	1.43e-06	5.38e-06	2.74e-07	4.66e-06	5.94e-06	2.02e-07	1.12e-06	2.81e-07	2.83e-06	2.81e-06	2.16e-07	1.85e-05	3.23e-06
Gulfport	1.94773e-05	7.69e-06	5.56e-05	3.03e-05	3.17e-05	4.08e-05	2.78e-05	1.83e-05	2.66e-05	1.07e-05	5.07e-05	1.62e-05	3.31e-05	2.22e-05	2.28e-05	2.05e-05	2.26e-05	2.87e-05	0.000113819	1.3e-05	2.92e-05	5.94e-05	2.69e-05	3.05e-05	3.21e-05	0.000180431	1.84e-05	1.88e-05	1.8e-05	2.17e-05	2.35e-05	2.67e-05	2.25e-05	5.63e-05	2.39e-05	7.45e-05	7.02e-05	5.78e-05	1.57e-05	5.22e-05	3.98e-05	1.44e-05	3.91e-05	8.6e-05	1.67e-05	2.46e-05	1.53e-05	3.28e-05	1.27e-05
Gunsan	0	3.59e-05	3.68e-05	1.11e-05	0.00011359	5.41e-05	0.000112959	4.38e-05	4.96e-05	5.52e-05	6.05e-05	3.44e-05	1.51e-05	3.02e-05	1.72e-05	3.33e-05	6.9e-05	1.97e-05	5.01e-05	2.59e-05	6.55e-05	0.000104514	2.29e-05	2.74e-05	3.48e-05	4.08e-05	5.75e-05	1.06e-05	3.95e-05	2.16e-05	3.78e-05	4.78e-05	0.000206031	3.21e-05	4.93e-05	8.36e-05	7.07e-05	9.1e-05	3.37e-05	2.61e-05	1.81e-05	0.000151899	0.000106107	3.76e-05	5.65e-05	2.72e-05	3.11e-05	1.42e-05	1.54e-05
Gustavia	1.05128e-05	0.000522171	0.000309691	7.37e-05	0.000236294	0.000597538	0.000241751	0.000315237	0.000301724	0.000483181	0.00018724	0.00037481	0.000133234	0.000283839	0.000249506	0.000810163	0.000291608	0.000285712	0.00025754	0.000284677	0.000308551	0.000186292	0.00011054	0.00168574	0.000211196	0.000380427	0.000333655	0.000434842	0.000197407	0.00030854	0.00032314	0.000411704	0.000193049	0.000392239	0.000180109	0.000458535	0.0002477	0.000346762	9.96e-05	0.000196639	0.000137134	0.000454609	0.000267382	0.000412696	0.00064532	0.000444624	0.000469889	0.000347144	0.000350138
Gwadar	0	4.24e-06	5.38e-06	2.66e-05	0.00220667	6.71e-06	1.13e-05	1.28e-05	2.28e-05	3.05e-05	6.07e-06	8.38e-06	1.61e-07	5.76e-06	5e-06	1.63e-05	6.19e-06	3.79e-06	1.7e-05	2.19e-05	2.29e-05	8.64e-06	2.17e-05	1.74e-05	1.75e-05	1.76e-05	1.98e-06	7.14e-06	7.8e-06	1.21e-05	5.62e-06	3.54e-06	5.27e-06	1.32e-05	4.54e-06	8.84e-06	5.59e-06	1.11e-05	3.83e-06	3.61e-05	3.09e-05	3.39e-06	3.49e-05	1.32e-05	8.34e-06	4.84e-06	1.53e-05	4.29e-06	3.18e-05
Hachinohe	0.000102739	0.00175836	0.00206016	0.00151419	0.00157338	0.00137846	0.00102553	0.00208597	0.00108993	0.00164385	0.00164447	0.00218976	0.00120778	0.000728731	0.000945246	0.00106881	0.00107445	0.000724289	0.00140151	0.000576238	0.000676757	0.00192182	0.00125507	0.00151714	0.00152936	0.000792479	0.00113717	0.000924563	0.00239603	0.00152012	0.00171841	0.00100842	0.00202362	0.00119089	0.00114219	0.00108691	0.00119629	0.00120798	0.0035384	0.000871678	0.00110986	0.00155354	0.000647758	0.00381464	0.00109651	0.00185937	0.00281146	0.00118815	0.00117981
Haifa	0.00199176	0.0027373	0.00259131	0.00430201	0.0028917	0.00347074	0.00243127	0.00408705	0.00252851	0.00230214	0.0036808	0.00322443	0.00193678	0.00518517	0.00280629	0.00437464	0.00532564	0.00260804	0.002499	0.00321498	0.00294617	0.00219494	0.00383672	0.00302782	0.00267607	0.00471474	0.00282538	0.00272372	0.00383736	0.00377505	0.00310295	0.00267812	0.00263915	0.00389923	0.00258149	0.00426417	0.00304379	0.00438392	0.00267512	0.00203242	0.00305683	0.00487607	0.00496983	0.00371076	0.00300797	0.00296239	0.00400886	0.00314897	0.00371885
Haikou	1.43529e-05	5.12e-05	8.75e-05	0.000221296	7.54e-05	0.000176663	3e-05	0.000157009	0.000109457	4.8e-05	6.26e-05	7.56e-05	6.78e-05	9.5e-05	3.73e-05	6.71e-05	0.000140971	3.37e-05	5.85e-05	4.34e-05	5.89e-05	7.46e-05	6.42e-05	3.9e-05	5.99e-05	0.000106935	6.71e-05	3.49e-05	3.77e-05	4.22e-05	0.000348705	3.97e-05	0.00016527	7.83e-05	0.000133429	0.000113852	0.000476608	0.000121417	5.78e-05	0.000186164	0.000103087	4.1e-05	6.84e-05	3.95e-05	0.000143299	8.08e-05	8.45e-05	0.000179071	5.76e-05
Haiphong	0.00192063	0.0030193	0.00221227	0.00419471	0.00273635	0.00307187	0.00271841	0.00209875	0.00261627	0.00299011	0.0033471	0.00208755	0.00307912	0.00252028	0.00367685	0.00292595	0.0050787	0.00259772	0.00251943	0.00279597	0.00320704	0.00296632	0.00253558	0.00261349	0.00219551	0.00307945	0.00256719	0.00314125	0.005233	0.00366555	0.00217465	0.00254603	0.00275655	0.00467283	0.0024082	0.00361574	0.00447677	0.00332373	0.00383526	0.00280013	0.00218617	0.00272901	0.00415917	0.00246073	0.00263213	0.00379823	0.00342188	0.00267536	0.00276784
Hakata	0.000839265	0.00280975	0.00323914	0.00161945	0.00276257	0.00335104	0.0034006	0.00388013	0.00219639	0.00254367	0.00279368	0.00292515	0.0026908	0.00332782	0.00215137	0.00664455	0.00267985	0.00306538	0.00266121	0.00374097	0.00356533	0.00328468	0.00353119	0.00335773	0.00378484	0.00513789	0.00527879	0.00282048	0.00295995	0.00308859	0.00479422	0.00604546	0.0024731	0.00336939	0.00396171	0.00258681	0.00309183	0.00272904	0.00319441	0.0026596	0.0029322	0.00330769	0.00299582	0.00323123	0.00416793	0.00197939	0.00215602	0.0023296	0.00238777
Hakodate	0	0.000103674	3.62e-05	6.42e-05	8.71e-05	9.74e-05	5.13e-05	6.81e-05	5.18e-05	5.98e-05	6.15e-05	3.07e-05	0.00013451	8.89e-05	0.000162089	0.000152255	0.000132477	0.000145807	0.000133022	3.97e-05	0.000153184	6.98e-05	9.69e-05	5.19e-05	0.000226887	0.000164315	4.61e-05	0.00038475	6.98e-05	0.000207012	0.000137611	3.24e-05	7.03e-05	4.55e-05	3.76e-05	0.00260735	4.83e-05	7.56e-05	0.000104806	0.000103952	1.61e-05	0.000159394	0.000123578	0.000111776	0.000108672	0.000151161	9.07e-05	7.75e-05	0.000163667
Halden	0	3.06e-06	1.19e-05	1.46e-05	1.38e-05	1.22e-05	8.93e-06	9.76e-06	1.39e-05	1.89e-06	1.11e-05	3.29e-05	9.79e-07	1.7e-06	4.45e-06	0.00221259	2.55e-05	2.28e-05	6.58e-06	5.57e-06	4.61e-06	1.56e-06	5.86e-06	1.21e-06	4.03e-06	1.83e-06	7.05e-06	1.71e-05	3.95e-06	5.49e-06	2.31e-05	1.51e-05	4.42e-06	1.32e-05	2.41e-06	1.68e-05	1.45e-05	3.63e-06	1.13e-05	7.71e-06	6.26e-06	3.03e-06	1.56e-06	1.29e-05	3.92e-06	2.8e-06	1.7e-06	2.91e-06	2.38e-06
Haldia	5.6133e-05	4.96e-05	8.2e-05	3.99e-05	0.000160149	0.00012025	4.07e-05	4.52e-05	4.44e-05	3.23e-05	1.67e-05	0.0022257	3.03e-05	6.66e-05	4.92e-05	5.67e-05	0.000126625	3.94e-05	4.53e-05	1.43e-05	4.1e-05	7.67e-05	7.19e-05	4.8e-05	0.000236511	1.98e-05	2.28e-05	4.1e-05	0.000125314	0.000252066	1.99e-05	3.09e-05	0.000104703	0.000159643	8.76e-05	5.17e-05	3.1e-05	6.28e-05	3.87e-05	0.000272948	6.17e-06	5.45e-05	4.28e-05	1.99e-05	0.000289896	0.000214486	3.95e-05	3.52e-05	6.16e-05
Halifax	0.0116602	0.00166435	0.0018333	0.00203636	0.00287579	0.00303175	0.00213844	0.002493	0.00231413	0.0038825	0.00221547	0.00167204	0.00134898	0.00152617	0.00101891	0.0023748	0.00148872	0.00179334	0.00201434	0.00247767	0.00137772	0.00213376	0.00174759	0.00199651	0.00183795	0.00227196	0.00178133	0.00350231	0.00234078	0.00221705	0.00178685	0.00274454	0.0016933	0.00224722	0.00164674	0.00247058	0.00215041	0.00199459	0.00167844	0.00122515	0.00175162	0.00137684	0.000901808	0.00219216	0.00142698	0.00200593	0.00208465	0.00196335	0.00281186
Halmstad	2.21259e-07	1.85e-05	5.42e-06	3.41e-05	1.1e-05	1.91e-05	2.09e-05	2.84e-05	2.01e-06	3.85e-06	2.2e-05	2.31e-06	4.34e-05	5.41e-06	1.18e-05	1.75e-05	1.26e-05	7.91e-06	2.28e-06	1.19e-05	8.98e-06	5.47e-06	3.51e-06	3.36e-06	7.1e-06	2.91e-07	6.01e-06	1.11e-05	4.71e-06	9.27e-06	2.37e-05	5.95e-06	1.92e-05	5.9e-06	3.91e-06	8.2e-06	2.39e-05	6.57e-06	2.92e-05	1.79e-06	1.37e-05	8.63e-06	2.34e-05	1.02e-06	6.09e-07	7.5e-06	9.39e-06	2.25e-06	1.19e-05
Hamburg	0.0719217	0.0366526	0.0394982	0.0383166	0.0364192	0.0386461	0.0406796	0.0357031	0.0385043	0.0424634	0.0376278	0.0366422	0.0417187	0.0387307	0.0370326	0.0365299	0.0417921	0.0402549	0.0401754	0.0416895	0.0372381	0.0347848	0.037983	0.0373802	0.0413049	0.0407571	0.0390138	0.0417568	0.0359202	0.0357166	0.0350871	0.0369138	0.0402208	0.0418728	0.0347758	0.0396417	0.0395531	0.0333238	0.034483	0.0375005	0.0449008	0.0355166	0.0368195	0.0362938	0.0384289	0.0365887	0.0347241	0.0429397	0.0367717
Hamilton	0.00220507	2.98e-06	1.92e-06	1.34e-05	3.64e-06	8.12e-07	1.48e-06	1.76e-07	4.27e-08	6.38e-07	5.34e-07	2.32e-06	1.72e-05	9.18e-06	8.61e-07	2.39e-07	5.43e-06	1.27e-06	1.46e-06	3.38e-06	6.08e-07	6.54e-06	3.92e-06	0	3.2e-07	0	6.59e-07	1.12e-06	3.68e-06	1.12e-05	2.73e-06	2.34e-06	4.93e-06	3.88e-06	4.36e-07	2.03e-06	1.37e-06	2.49e-07	9.37e-07	3.46e-06	1.5e-06	5.36e-06	8.54e-08	3.36e-06	4.46e-06	3.49e-06	3.93e-06	7.42e-07	1.25e-05
Hamina	0	5.54e-05	6.16e-05	0.000120833	5.36e-05	1.97e-05	0.000117007	0.000144025	4.1e-05	0.000100827	0.00015836	6.35e-05	3.11e-05	3.52e-05	4.92e-05	0.000127241	2.79e-05	8.31e-05	1.78e-05	6.85e-05	5.19e-05	2.47e-05	1.82e-05	3.68e-05	2.2e-05	4.08e-05	2.64e-05	0.000152669	8.22e-05	0.00012083	1.77e-05	6.44e-05	0.000500501	1.82e-05	3.79e-05	9.66e-05	5.47e-05	0.000140706	1.42e-05	1.95e-05	2.61e-05	0.000124081	2.33e-05	0.000479188	6.29e-05	4.72e-05	1.26e-05	4.35e-05	2.16e-05
Hanko	0	5.62e-05	3.59e-05	0.000103381	5.86e-05	0.000115182	3.8e-05	6.67e-05	7.21e-05	3.43e-05	2.5e-05	7.69e-05	9.64e-06	2.19e-05	9.52e-05	5.52e-05	5.5e-05	1.87e-05	1.06e-05	0.000308757	7.81e-05	5.55e-05	5.67e-05	7.27e-05	3.02e-05	2.79e-05	0.000100714	0.000233831	5.3e-05	0.000120111	2.01e-05	6.35e-05	3.19e-05	5.71e-05	5.57e-05	3.18e-05	2.38e-05	6.99e-05	3.44e-05	3.17e-05	0.000655189	1.64e-05	0.00014725	3.99e-05	0.000112334	0.000182052	2.62e-05	6.79e-05	3.52e-05
Harbour Island	0	0.000115012	3.74e-05	0.000142143	2.66e-05	4.1e-05	4.22e-05	3.47e-05	4.75e-05	3.25e-05	3.11e-05	0.000176163	0.00013127	4.12e-05	8.79e-05	9.09e-05	7.34e-05	8.08e-05	2.49e-05	0.000239404	9.12e-05	9.58e-05	6.24e-05	4.19e-05	0.000206688	4.7e-05	5.86e-05	2.81e-05	6.07e-05	6.55e-05	0.000130294	0.000106054	3.73e-05	3.99e-05	4.67e-05	0.0001717	5.07e-05	4.74e-05	6.28e-05	8.25e-05	2.05e-05	6.56e-05	1.87e-05	0.00013747	5.63e-05	7e-05	0.000628128	7.22e-05	3.33e-05
Harwich	0	8.24e-05	7.06e-05	0.000403157	0.000254785	0.000142825	5.96e-05	9.14e-05	9.58e-05	0.000185328	0.000132094	6.76e-05	0.000144946	0.000206738	8.62e-05	8.84e-05	0.000366988	6.91e-05	0.000124868	0.000208715	8.12e-05	4.94e-05	0.000117316	0.000170997	0.000353564	0.000177246	0.000264151	9.02e-05	8.41e-05	0.000255773	9.31e-05	0.000373935	4.84e-05	8.75e-05	0.000132157	4.5e-05	0.000140002	7.29e-05	0.000159328	6.94e-05	0.000136951	0.000152376	9.98e-05	9.55e-05	6.86e-05	0.000105962	5.13e-05	0.000306441	0.000157236
Haugesund	0	0.000214539	0.000258521	0.00256281	0.000605651	0.000577557	0.000288187	7.02e-05	0.000119726	0.000255775	0.000265514	0.000307951	0.000155369	0.000166857	0.000107959	0.000168019	0.000381642	0.000473374	0.000112518	0.000100144	7.24e-05	0.000111956	0.000184241	0.000106363	0.000213034	0.000268411	0.00026649	4.2e-05	0.000193709	0.000437905	0.000128898	0.00226658	0.000126101	0.000156797	0.000466724	9.45e-05	0.000223788	0.000367458	0.000141794	0.00021735	9.1e-05	0.000366393	0.000187189	7.79e-05	0.000412423	0.000178948	0.000173532	0.000209434	0.00018792
Havana	0.000447328	0.000400426	0.000607802	0.00041428	0.000439167	0.00118271	0.000273891	0.000740913	0.000476605	0.00129099	0.000312433	0.000623075	0.000208401	0.00047067	0.000618838	0.000705819	0.000574747	0.0010061	0.00152972	0.00109222	0.000565877	0.00294342	0.000484631	0.000636236	0.00050915	0.000562483	0.0003559	0.000276309	0.000551461	0.000349907	0.000811973	0.000407756	0.00048537	0.000622055	0.00082592	0.00105017	0.000409992	0.000373946	0.000288933	0.000724107	0.000440876	0.000651247	0.000386164	0.000778019	0.000569118	0.000383097	0.000359032	0.00038604	0.000511926
Hazira	0.000770676	0.00143853	0.00109173	0.00177025	0.00141452	0.000930041	0.00131265	0.00101276	0.0010299	0.0012577	0.00140155	0.00109717	0.0016327	0.000997814	0.000878563	0.00105816	0.00206774	0.00176609	0.00155063	0.00120992	0.00194278	0.00221256	0.00106914	0.00118102	0.0018054	0.000921596	0.00125346	0.00163524	0.00132621	0.0013635	0.00137724	0.0011788	0.00143338	0.00121675	0.00118254	0.00344485	0.00372652	0.00125415	0.00121615	0.00144209	0.00178614	0.00109731	0.000673467	0.00129617	0.000871896	0.00120956	0.00105439	0.000918451	0.000949989
Helsingborg	0.000473168	0.000162168	0.00241725	0.00039382	0.000220176	0.000277281	0.000443148	0.000322806	0.000278872	0.000288243	0.000571326	0.000402306	0.000218749	0.000241874	0.000382147	0.000343175	0.000169084	0.000283957	0.00129182	0.000363654	0.000478712	0.000165024	0.000189502	0.000247292	0.000260358	0.000127879	0.000464168	0.000132278	0.000204881	0.000104037	0.000227771	0.000615965	0.000358516	9.53e-05	0.000206639	0.000458754	0.000595734	0.00197083	0.000448422	0.000360812	0.000406857	0.000288138	0.000316281	0.000212198	0.0001373	0.000270619	0.000148236	0.000329122	0.000149515
Helsinki	5.51289e-05	0.00027846	0.000327291	0.000314316	0.000403218	0.000268864	0.000344932	0.000357524	0.000541644	0.000184613	0.00033144	0.000215167	0.000112095	0.000141122	0.000301531	0.000292755	0.00018432	0.002712	0.000272143	0.000187319	0.000264378	9.29e-05	0.000847776	0.000542773	0.000112515	0.000376758	0.000510555	0.000559972	0.000922701	0.000393478	0.000258498	0.000120802	0.000164778	0.000138006	0.000565238	0.000173889	0.000336983	0.00243115	0.0006026	0.000405407	0.00017284	0.000391918	0.00013991	0.00036643	0.000315	0.000114362	0.000332945	0.000392791	0.000112715
Hibikinada	3.07686e-06	0.000350285	0.000520176	0.000363684	0.000552147	0.000457049	0.000337083	0.000392353	0.000114531	0.000783279	0.000338943	0.00025551	0.000430594	0.000511263	0.000460764	0.000700295	0.000317787	0.000292803	0.00134707	0.000447393	0.000285814	0.000400497	0.000624022	0.00116219	0.000578308	0.000693209	0.000583568	0.000444994	0.000508146	0.00029222	0.0004263	0.000467675	0.00109378	0.000496824	0.000316181	0.000533855	0.000698715	0.000376736	0.000449177	0.000333793	0.000496498	0.000292085	0.000531431	0.000562316	0.00112461	0.000578006	0.000600121	0.000525733	0.00036922
Hiroshima	0.000356164	0.00220176	0.00250632	0.0021798	0.00181354	0.00168061	0.00131726	0.00233416	0.00264305	0.00216126	0.00164339	0.00206215	0.00136326	0.00187551	0.00166154	0.00178245	0.00125701	0.00193806	0.00158496	0.0031218	0.00159123	0.00169333	0.00149119	0.00162186	0.00253273	0.00230892	0.00155919	0.00217392	0.00240659	0.00123009	0.00103076	0.00265299	0.00271272	0.00175931	0.0029007	0.00170283	0.0019921	0.00201469	0.00208086	0.00140507	0.00182519	0.00343498	0.00281862	0.00223902	0.00211339	0.00238894	0.00167201	0.00178793	0.00318241
Hitachinaka	3.62644e-05	0.000574338	0.000187939	0.000443087	0.000287459	0.000463646	0.000486279	0.000206993	0.000658569	0.000408224	0.000113986	0.00017444	0.00050826	0.000519772	0.000290804	0.000832	0.000504157	0.000242098	0.00035338	0.000800321	0.000361308	0.00077826	0.000251814	0.000247704	0.000449605	0.000473457	0.000576163	0.00109892	0.000299243	0.000291788	0.000497786	0.000411377	0.00268122	0.000202382	0.00031923	0.000406376	0.000369912	0.000256855	0.000299078	0.000140013	0.000302977	0.000296398	0.00052373	0.000419271	0.000419865	0.000295861	0.000198619	0.00121923	0.000520578
Ho Chi Minh City	0.00834123	0.00813375	0.00746765	0.00881474	0.00640296	0.00707656	0.00816676	0.00810744	0.00814043	0.00714017	0.00859456	0.00623063	0.0113932	0.00804879	0.00785172	0.0091586	0.0144504	0.00905872	0.00803934	0.00862423	0.00970387	0.0104891	0.00877429	0.00781617	0.00865702	0.0087903	0.0107121	0.00862876	0.00769427	0.0067536	0.0106632	0.0100343	0.0064276	0.00824292	0.00872649	0.00690905	0.00855732	0.00675073	0.00744971	0.00872903	0.0095405	0.00824809	0.0074261	0.00970252	0.0112024	0.00896628	0.00850426	0.00660141	0.00955587
Hobart	0	1.94e-05	4.89e-05	0.000103766	1.84e-05	5.51e-05	6.75e-06	2.06e-05	1.24e-05	2.09e-05	1.25e-05	3.46e-05	7.63e-06	3.63e-06	1.22e-05	1.86e-05	3.17e-05	5.94e-06	1.65e-05	1.05e-05	2.62e-05	4.4e-05	1.92e-05	1.55e-05	1.73e-05	1.71e-06	5.58e-06	1.05e-05	1.2e-05	3.56e-05	1.57e-05	1.78e-05	4.91e-06	1.83e-05	3.29e-05	0.000107601	0.00223038	2.54e-05	2.13e-05	2.23e-05	3.13e-06	5e-06	1.73e-05	5.05e-06	2.96e-06	2.06e-05	8.78e-06	2.9e-06	5.51e-06
Hodeidah	4.86771e-07	1.92e-05	1.01e-05	6.97e-06	1.26e-05	9.16e-06	1.27e-06	1.78e-05	1.08e-05	6.9e-06	3.14e-07	9.23e-06	3.42e-05	3.82e-05	2.96e-06	7.55e-06	1.24e-05	2.04e-05	1.53e-06	4.37e-06	8.73e-06	1.95e-06	9.46e-07	3.03e-06	2.61e-06	6.67e-06	9.94e-06	3e-06	2.04e-06	1.09e-05	2.25e-06	2.18e-06	4.9e-06	3.18e-06	2.55e-06	2.57e-06	5.82e-06	8.13e-06	3.09e-06	4.16e-06	2.1e-06	1.63e-05	1.2e-05	1.87e-06	9.56e-06	1.01e-05	2.46e-06	5.02e-06	3.86e-06
Hogset	8.98535e-05	0.000483744	0.000539954	0.00107278	0.000388258	0.000403079	0.00028354	0.000149109	0.000113389	0.000494502	0.000455608	0.000182922	0.000493318	0.000171898	0.000344962	0.000549042	0.000345269	0.000447293	0.000383754	0.000227279	0.000360868	0.000400648	0.000696459	0.000208087	0.000195544	0.000210758	0.000482293	0.000378883	0.000454953	0.000698325	0.000231498	0.000299943	0.000260251	0.000331333	0.00033332	0.000350803	0.000385588	0.000290207	0.000487773	0.000221773	0.000343121	0.000260964	0.000452728	0.000463848	0.000345122	0.000184905	0.000599616	0.000684853	0.000291671
Holla	0	0.00016989	2.27e-05	8.71e-05	5.52e-05	5.57e-05	4.39e-05	6.68e-05	0.00017274	3.59e-05	8.02e-05	6.77e-05	8.01e-05	0.00018944	6.14e-05	2.96e-05	3.59e-05	0.000183366	0.000109397	3.61e-05	2.31e-05	4.33e-05	7.46e-05	0.000365773	7.05e-05	7.37e-05	3.24e-05	0.00015063	2.11e-05	4.81e-05	5.05e-05	4.86e-05	4.25e-05	0.000163966	2.32e-05	0.00025411	3.46e-05	3.38e-05	2.25e-05	4.75e-05	5.94e-05	5.42e-05	5.41e-05	3.34e-05	3.3e-05	2.04e-05	4.34e-05	1.54e-05	4.35e-05
Hong Kong	0.0228788	0.023832	0.0266313	0.0263214	0.0267692	0.0242111	0.0260214	0.0226452	0.0243817	0.0262815	0.0242814	0.0250339	0.0268564	0.0220371	0.0244366	0.02563	0.0222697	0.0283776	0.023838	0.0215706	0.0256643	0.0271087	0.0239895	0.0271352	0.0271106	0.0265395	0.0261791	0.0254055	0.0240286	0.0237484	0.0238091	0.0269058	0.0242446	0.0260809	0.028324	0.0226262	0.0266338	0.0237488	0.0262915	0.0248835	0.0266884	0.0272531	0.0257829	0.0235018	0.0223326	0.0251602	0.0259184	0.0238657	0.0267052
Honiara	0.00626746	0.000958883	0.00105432	0.00176116	0.000936927	0.001832	0.00152584	0.00287077	0.00179869	0.00142803	0.00147168	0.000975127	0.00205111	0.000718483	0.00243855	0.00158534	0.00108892	0.00110384	0.00112448	0.00160492	0.00223204	0.00252375	0.00108891	0.00129475	0.00180217	0.00247673	0.00167752	0.00148021	0.00211698	0.00181185	0.00143521	0.0018176	0.00142924	0.000639961	0.000784106	0.00175123	0.00147657	0.00106542	0.0011346	0.00132324	0.00109563	0.00160228	0.00114323	0.00286963	0.00147348	0.00172807	0.00147634	0.00133477	0.00202683
Honolulu	8.77135e-05	8.44e-05	0.000299746	0.000108139	0.000166092	0.000197732	0.000502885	0.00018883	0.00030444	0.000154108	0.000270701	0.000199965	0.000130423	0.000117534	0.000161313	0.000922866	0.000225702	0.000144718	0.000131781	0.000285308	0.000445325	0.000246525	0.000417312	0.000299784	0.000351034	0.000182015	0.000237538	0.000280771	0.000784138	0.000140666	0.000331624	0.000120405	0.000100867	0.000441826	0.000319521	0.000159785	0.000366331	0.000363341	0.000301406	0.000349846	0.000470955	0.000179101	0.000297298	0.00015045	0.000118404	0.000211052	0.000386683	0.000273834	0.000486497
Hososhima	0.000150485	0.00158875	0.00177505	0.00142778	0.00205142	0.00405399	0.00325642	0.00150427	0.00113894	0.00138276	0.00109806	0.00160078	0.00160349	0.00158504	0.00150405	0.00215404	0.000862481	0.00124599	0.00177914	0.000698855	0.00122911	0.00165732	0.00150667	0.00227585	0.00219578	0.00164535	0.00117857	0.0011297	0.00243183	0.00352974	0.00186665	0.00167671	0.00194442	0.00187039	0.00177798	0.00142805	0.000861367	0.00117969	0.00180272	0.00351866	0.0011054	0.00246429	0.000699866	0.00144497	0.000914669	0.00146535	0.00193573	0.00184046	0.00400025
Houston	0.0111314	0.00469102	0.00599826	0.00589261	0.00617794	0.00744656	0.00649937	0.00570486	0.00524306	0.00666229	0.00425647	0.00656635	0.0068048	0.00739852	0.00588998	0.00583135	0.00630313	0.00652479	0.00630932	0.00505408	0.00473005	0.00649821	0.00489508	0.00354482	0.00425051	0.00749025	0.00747326	0.00417753	0.00782717	0.00536953	0.00668854	0.00688088	0.00447613	0.00590299	0.00679847	0.00651649	0.00381187	0.00562256	0.00803935	0.00637695	0.00558853	0.00804793	0.00548736	0.00580666	0.00513069	0.00636075	0.00546824	0.00414185	0.00410508
Huanghua	0	1.11e-06	1.14e-07	0	4.7e-07	0	0	1.17e-07	0	0	0	6.08e-07	1.28e-07	0	0	1.5e-06	3.1e-07	9.06e-07	6.62e-07	1.29e-06	9.52e-08	6.45e-08	4.76e-07	1.28e-07	7.63e-07	0	2.59e-07	3.8e-07	7.03e-06	1.11e-06	2.04e-06	1.46e-06	8.54e-07	5.02e-07	1.92e-07	2.3e-06	2.92e-07	1.29e-06	0	4.08e-07	0	6.66e-07	0	0	1.62e-07	2.01e-07	6.39e-07	9.59e-07	0
Huelva	4.15622e-05	3.35e-05	0.000108893	0.000176405	0.000222821	4.67e-05	0.000357123	7.83e-05	0.000129629	0.000103014	5.7e-05	6.87e-05	7.54e-05	0.000119333	6.51e-05	0.000396795	0.000468403	8.98e-05	0.000192419	7.72e-05	0.000257622	0.000285442	5.54e-05	2.58e-05	4.66e-05	3.75e-05	5.14e-05	2.42e-05	5.9e-05	7.22e-05	7.84e-05	0.000141193	0.000133141	7.58e-05	0.000266034	0.000107369	6.55e-05	4.64e-05	0.000154529	2.01e-05	5.71e-05	0.000168729	0.000214031	4.22e-05	3.02e-05	3.78e-05	0.000171307	5.95e-05	0.000119141
Huizhou	1.72781e-05	0.000145327	0.000214844	0.000186991	0.000137298	0.00030012	0.000352743	0.000438134	0.000123389	0.00038147	0.000164178	0.000498622	0.000380581	0.000189386	0.000220723	0.000302936	0.000315691	0.000619661	0.000355693	0.000383511	0.0001286	0.000315919	0.000512514	0.000119793	0.000765063	0.000356971	0.000179437	0.000647717	0.000250376	8.68e-05	0.000152465	0.000489193	0.000231033	0.000143055	0.000179757	0.000188424	0.000127225	0.000291413	0.000193477	0.000385477	0.00045442	0.000252058	0.000219304	0.000241638	0.000220664	0.00017026	0.000298847	0.000262424	0.000197523
Hull	0.000217332	5.24e-05	3.96e-05	0.00046158	0.000127847	5.94e-05	0.000107953	0.000126457	4.45e-05	5.9e-05	4.83e-05	4.16e-05	0.000175886	5.74e-05	0.000112446	8.58e-05	9.35e-05	0.000457944	2.81e-05	4.35e-05	5.85e-05	5.02e-05	7.39e-05	0.000117177	0.000235862	7.3e-05	0.000105383	0.000151717	0.000108184	6.94e-05	9.03e-05	0.000465123	7.93e-05	3.69e-05	6.08e-05	7.13e-05	0.000121059	6.23e-05	4.06e-05	7.53e-05	0.000193231	4.13e-05	2.98e-05	0.000123356	0.000165149	7.12e-05	0.00227726	4.1e-05	0.000402724
Husavik	0	0.000137585	9.61e-06	5.08e-06	8e-07	7.17e-06	3.76e-05	3.81e-06	2.14e-05	1.52e-05	9.96e-06	5.35e-05	1.35e-05	1.66e-05	7.12e-06	7.03e-05	3.5e-06	1.72e-05	5.86e-06	1.5e-05	9.39e-06	8.29e-06	2.64e-05	9.01e-06	0.000147625	1.52e-05	6.78e-06	1.53e-05	4.85e-06	1e-06	3.05e-05	6.57e-06	0.000103151	1.36e-05	4.82e-05	2.65e-05	1.18e-05	4.97e-05	3.4e-05	6.5e-06	4.05e-05	1.94e-05	2.37e-05	8.38e-06	2.99e-06	8.91e-06	2.32e-05	2.79e-05	1.35e-05
Husnes	0	0.000456909	0.000214399	0.000127442	0.000177187	0.00027787	9.77e-05	9.81e-05	0.000163634	9.39e-05	0.000373959	0.000442926	0.000197344	0.000211574	0.000115154	0.00156518	0.000251189	0.000165785	0.000366382	0.000243613	0.000426701	0.000289765	7.37e-05	0.000127552	0.000271056	0.000426122	0.000381118	0.000403382	0.000126021	0.00130079	0.000173697	0.000344858	0.000221902	0.000131468	0.000149858	0.000118725	0.000261076	0.000132857	6.55e-05	0.00036195	0.000276931	0.000142223	0.000339665	0.000219972	0.000207537	0.000399875	0.000103077	0.000264838	0.000138963
Husoy	0	4.85e-05	1.65e-05	6.93e-05	1.74e-05	5.85e-05	3.24e-05	5.53e-05	0.00230359	2.9e-05	9.73e-05	3.21e-05	4.93e-05	6.56e-05	0.000121578	5.93e-05	7.33e-05	7.61e-05	2.73e-05	3.87e-05	3.17e-05	5.23e-05	5.89e-05	3.19e-05	2.31e-05	4.62e-05	3.84e-05	4.03e-05	7.58e-05	3.65e-05	9.78e-05	4.12e-05	3.59e-05	9.43e-05	3.65e-05	4.5e-05	2.92e-05	1.09e-05	7.02e-05	5.77e-05	4.17e-05	3.26e-05	2.7e-05	6.58e-05	3.56e-05	3.48e-05	3.32e-05	0.00117566	5.77e-05
Igarka	0	4.12e-06	3.68e-06	4.17e-06	5.65e-06	1.67e-05	6.48e-06	2.25e-05	9.54e-06	0.000265279	2.01e-05	2.59e-05	2.25e-06	0.000103824	1.06e-05	5.66e-06	1.84e-05	2.33e-05	1.12e-05	1.49e-05	3.99e-05	1.43e-05	1.19e-05	7.9e-06	7.76e-06	4.4e-06	9.13e-05	3.92e-06	1e-06	1.86e-05	1.21e-05	3.36e-06	1.22e-05	3.31e-05	1.14e-05	6.1e-06	1.1e-05	1.01e-05	3.83e-06	2.89e-06	1.34e-05	3.79e-06	5.03e-06	2.33e-05	3.94e-06	2.43e-06	1.38e-05	2.26e-06	7.14e-05
Ilichevsk	7.83697e-05	0.000105182	0.000231391	0.000344532	0.000118192	0.000171477	0.000161631	0.000136403	0.000157432	9.53e-05	0.000244618	0.000167784	0.000224194	0.000186414	0.000249203	0.000171842	0.000178946	0.000121545	0.000459445	8.01e-05	8.51e-05	8.84e-05	0.000242645	0.00015393	0.000258904	0.000466136	6.79e-05	8.21e-05	0.000171303	0.000328927	0.000107607	7.6e-05	9.26e-05	0.000102284	0.00028098	8.64e-05	8.11e-05	0.000132934	0.000290283	8.78e-05	0.000192318	0.000132087	0.000256859	0.000154404	8.67e-05	0.000152281	0.000166557	0.000179712	0.000170026
Iligan	0	8.24e-05	3.78e-05	5.64e-05	3.22e-05	4.84e-05	8.66e-05	2.57e-05	6.65e-05	4.47e-05	2.31e-05	1.54e-05	6.24e-06	0.000124256	2.56e-05	3.25e-05	3.08e-05	2.56e-05	0.000119792	3.02e-05	7.48e-05	6.16e-05	2.9e-05	1.33e-05	3.12e-05	4.7e-05	8.6e-05	0.000204817	5.46e-05	1.78e-05	3.31e-05	4.06e-05	1.75e-05	3.15e-05	7.54e-05	0.000102008	3.79e-05	2.33e-05	0.000323771	3.83e-05	4.59e-05	1.82e-05	3.98e-05	4.95e-05	6.74e-05	5.21e-05	3.06e-05	7.22e-05	5.54e-05
Ilo	4.97286e-05	0.000180411	0.000185538	0.000133248	0.000194784	0.000153259	0.00012517	8.57e-05	0.000105958	0.000152719	0.000450425	0.000302482	7.29e-05	0.000137457	0.000256246	9.69e-05	0.000324826	0.000241832	0.000274132	0.000154016	6.57e-05	0.000104927	0.000257134	0.000210004	0.000324359	0.000282365	0.0001639	0.000126977	0.000160789	0.000332932	0.000272866	0.000111773	0.000219194	9.58e-05	0.000231847	0.000135103	0.000320383	9.47e-05	0.000134085	0.00027527	8.51e-05	0.000250338	0.000154531	0.000174656	0.000175904	0.000175328	8.95e-05	0.000119705	0.000131692
Iloilo	2.06323e-05	0.000296484	6.21e-05	0.000264726	0.000284294	8.01e-05	0.00019099	0.000202331	0.000432646	0.000127024	5e-05	0.000250494	7.13e-05	8.56e-05	0.000243565	9.52e-05	2.61e-05	0.000154804	4.7e-05	0.000153191	6.77e-05	4.29e-05	0.000199009	0.000197167	0.000154481	0.000226042	5.99e-05	0.000100434	6.66e-05	0.000210771	0.000179741	0.000108279	4.61e-05	8.77e-05	2.65e-05	8.84e-05	0.000226273	0.000135807	8.9e-05	4.57e-05	6.47e-05	0.000131856	0.000112241	0.000106993	3.59e-05	9.4e-05	6.79e-05	0.000343203	4.12e-05
Imabari	0	3.01e-06	3.73e-06	6.13e-05	1.6e-05	1.81e-05	7.43e-06	4.34e-07	3.55e-06	6.78e-06	1.31e-05	4.66e-05	6.16e-06	6.22e-06	3.36e-05	6.04e-06	9.07e-06	6.36e-05	5.55e-06	4.75e-06	1.92e-05	2.34e-06	2.62e-05	4.23e-05	0.000109887	4.59e-05	8.21e-06	1.24e-05	5.24e-06	6.22e-06	8.34e-07	1.65e-06	1.53e-06	1.37e-05	6.69e-07	7.57e-05	1.11e-05	1.05e-05	9.74e-07	1.69e-05	3.69e-06	8.4e-06	3.18e-06	2.71e-05	6.24e-06	1.98e-06	2.64e-06	1.28e-05	1.61e-05
Imari	5.77177e-06	0.000133474	0.000313105	0.000195703	0.000471768	6.72e-05	6.32e-05	0.000115193	0.000199815	0.000658964	0.000131849	0.000113594	0.0003024	0.000195753	9.06e-05	0.000110467	9.3e-05	9.99e-05	0.000154896	0.000150879	0.000135944	9.47e-05	4.41e-05	0.000196405	0.000896953	0.000104609	0.000110798	0.000119423	0.000118187	0.000128727	0.000182231	0.000217593	0.000395659	0.000471949	0.000284642	0.000787765	0.000191843	0.000252404	0.000110035	0.000256318	0.000297735	0.000167579	0.000261281	0.000415961	0.00031524	0.000162583	0.000653682	0.000190471	0.000169475
Imbituba	0.000317669	0.000395984	0.000232177	0.000119066	0.000126685	0.000140307	0.000147385	0.000181913	0.000179936	0.000335389	0.000315023	0.000586691	9.69e-05	0.000106799	0.000464919	0.000141352	0.000158031	0.000246236	0.000160863	0.000248977	0.00014588	0.000933483	0.000307967	0.00016195	0.000250516	0.00037506	0.000235516	0.000155482	0.000180572	0.000305425	0.000176728	0.000466926	0.000233361	0.000312962	0.000297913	0.000238259	0.000121051	0.00030446	0.000179306	0.000185562	7.92e-05	0.000137451	0.000309873	0.000376595	0.000135143	0.000211512	0.000208081	0.00025332	0.00014431
Immingham	0.00482968	0.000352237	0.000526524	0.000572831	0.00126812	0.000519183	0.000502252	0.000505743	0.000616641	0.000761232	0.000396474	0.000234669	0.000638826	0.000484008	0.000524516	0.000473326	0.000432014	0.000292592	0.000533642	0.000717166	0.000299254	0.00107584	0.000476643	0.000311849	0.000212229	0.000370871	0.000261976	0.000512548	0.000570807	0.000452619	0.00041876	0.000863279	0.000389653	0.000511417	0.000810466	0.000897641	0.000713137	0.000285368	0.00039902	0.000642086	0.000490242	0.000505684	0.00117049	0.000565275	0.000657932	0.000894045	0.00040747	0.000603761	0.000389342
Inchon	0.00111354	0.00292306	0.00357964	0.00348688	0.00356912	0.00224937	0.00246887	0.00192268	0.00258183	0.00210244	0.00405286	0.00350312	0.00376386	0.00251237	0.00457567	0.00280381	0.00341919	0.00251894	0.00215292	0.00289166	0.00225624	0.00183961	0.00206488	0.00335342	0.00344599	0.00281317	0.00213932	0.00224404	0.00352438	0.00213628	0.00277512	0.00301349	0.00232693	0.00222488	0.00311776	0.00371243	0.00311793	0.00190997	0.00269536	0.00230476	0.00314553	0.00274228	0.00274756	0.00155463	0.00311308	0.00370712	0.00355494	0.00296258	0.00319806
Ipswich	0	2.41e-05	1.64e-05	4.8e-06	2.53e-06	3.95e-05	1.6e-05	1.42e-06	4.83e-06	1.11e-05	1.55e-05	4.37e-05	3.4e-05	4.67e-05	1.16e-05	2.31e-05	4.29e-05	3.76e-05	1.08e-05	1.41e-05	1.21e-05	2.91e-05	1.8e-05	9.71e-06	0.0022186	1.31e-05	3.63e-06	1.57e-05	2.24e-05	3.15e-05	2.29e-05	2.4e-05	7.8e-06	9.6e-06	1.2e-05	1.7e-05	0.00016962	2.03e-05	1.73e-05	2.63e-05	1.24e-05	1.18e-05	7.49e-06	9.98e-06	0.0002125	2.93e-05	5.61e-06	6.48e-06	5.63e-05
Iquique	7.78799e-05	0.00011959	0.000173951	0.000109232	0.000327714	0.000389188	0.000146083	0.000420506	0.000121349	0.000102747	0.000106228	0.000507362	9.84e-05	0.000223392	9.3e-05	0.000169471	0.000341732	0.000227447	7.21e-05	0.00015472	0.000209068	0.000106233	0.000596227	0.000321641	0.000377327	0.000188672	0.000169785	0.000104809	0.000227606	0.000154881	0.000110918	0.00065862	0.000197041	0.000234947	0.000189907	0.000227618	0.000155835	0.000128756	0.00010537	6.44e-05	0.000148844	0.000278726	0.000131892	0.000133615	0.000124076	4.8e-05	0.000148591	0.00018662	0.000141938
Iraklion	0	9.96e-07	1.03e-05	1.1e-05	3.3e-06	1.28e-06	5.34e-06	5.12e-06	9.63e-06	1.91e-06	7.29e-06	2.89e-06	2.12e-06	1.16e-06	4.22e-05	5e-07	1.87e-06	1.79e-06	2.71e-06	1.14e-06	1.68e-06	2.31e-06	5.24e-06	1.69e-06	5.85e-06	3.41e-06	8.41e-06	2.01e-05	2.57e-05	1.33e-06	4.09e-06	1.11e-05	2.5e-06	2.04e-06	1.24e-05	6.51e-06	1.9e-05	6.11e-06	1.1e-06	2.58e-06	7.66e-06	2.4e-06	5.24e-06	3.13e-06	6.22e-06	2.06e-06	2.01e-06	1e-06	1.12e-05
Isafjordur	0	3.82e-05	2.7e-05	1.43e-05	3.66e-06	6.23e-05	1.57e-05	6.48e-05	2.76e-05	2.64e-05	1.35e-05	1.03e-05	2.35e-05	1.15e-05	2.04e-06	1.68e-05	3.08e-05	5.09e-06	2e-05	3.82e-05	9.48e-05	2.55e-05	2.52e-06	1.43e-05	2.29e-05	8.85e-06	4.85e-06	4.12e-06	2.87e-05	2.16e-05	7.17e-06	2.39e-05	1.52e-05	9.99e-06	2.27e-05	3.45e-06	3.65e-05	5.85e-05	5.23e-06	1.67e-05	3.62e-05	2.77e-05	4.3e-05	4.3e-06	7.07e-06	6.98e-06	1.08e-05	2.22e-05	1.9e-05
Ishigaki	0	3.89e-06	4.09e-06	1.31e-05	9.72e-06	4.55e-06	1.06e-06	1.14e-05	1.85e-05	2.6e-05	3.39e-06	1.44e-05	9.9e-06	5.15e-07	1.37e-05	3.26e-06	1.27e-05	1.63e-05	1.41e-05	2.42e-05	6.23e-06	3.1e-06	2.06e-06	3.87e-06	8.35e-06	1.06e-05	1.98e-06	7.8e-06	4.41e-06	1.44e-06	3.57e-06	2.31e-05	1.56e-05	2.66e-06	7.3e-06	1.94e-05	3.89e-06	7.61e-06	1.65e-05	1.03e-05	1.13e-06	2.82e-05	6.04e-06	1.98e-06	5.56e-06	5.29e-06	3.7e-06	1.7e-06	4.56e-06
Ishikari	2.35657e-05	0.000272737	0.000200863	0.000485671	0.000264856	0.000256101	0.000360069	0.000118233	0.000649107	0.00032623	0.000159395	6.9e-05	0.000173146	0.000253817	0.000137291	0.000301003	0.000171169	0.000143406	0.000214002	0.000201706	0.000127109	0.000143845	0.000143673	0.000211443	0.000408259	0.000229181	0.000275644	0.000208465	0.000455593	0.000108988	0.000287563	0.000155139	0.000240754	0.000197524	0.000241256	0.000189594	5.18e-05	0.000266634	0.000240211	0.000309402	0.000310545	0.000178612	0.000358957	0.000586751	0.000412327	0.000369389	0.000335461	0.000259634	0.000367761
Iskenderun	0.000424025	0.00110874	0.00162264	0.00127174	0.001418	0.0016122	0.00160028	0.00274157	0.00235571	0.00260605	0.00152862	0.00214019	0.00135393	0.0010773	0.000883837	0.00162243	0.00129531	0.00126543	0.00185582	0.00075217	0.00109386	0.00200724	0.00093253	0.00190909	0.000800071	0.00165857	0.0016516	0.00140003	0.00140482	0.00156562	0.00156835	0.00198313	0.00141909	0.00099746	0.0012373	0.00124854	0.00216628	0.00164126	0.00214634	0.0013316	0.00306863	0.00122845	0.00144667	0.00155429	0.00118129	0.00106913	0.00129226	0.00145966	0.00101523
Istanbul	0.0095165	0.0064718	0.00718182	0.00558216	0.00705464	0.00795363	0.00514563	0.00712812	0.00621834	0.00574286	0.0073856	0.00455111	0.00514418	0.00654854	0.00441396	0.00502844	0.00443997	0.00493881	0.00472229	0.0078137	0.00501296	0.00717622	0.00578007	0.00540953	0.00522761	0.00677727	0.00583775	0.00503619	0.00494908	0.00698485	0.00561944	0.00703823	0.0051897	0.0052564	0.00592074	0.0037474	0.00546167	0.00380322	0.00523267	0.00512237	0.00724047	0.00582207	0.00446124	0.0071548	0.00562693	0.00499976	0.00657185	0.00802986	0.00851996
Itaguai	0.000450595	0.000776742	0.000919841	0.000712745	0.000811977	0.000658776	0.0013032	0.000653275	0.000557497	0.000478892	0.000519849	0.000851703	0.000646584	0.0014777	0.000545285	0.00106962	0.000777436	0.000290895	0.00061936	0.00115859	0.000356549	0.000379183	0.000644866	0.000645325	0.000640034	0.000503921	0.000462295	0.000490161	0.00069615	0.000663252	0.000562418	0.000635383	0.00107372	0.000772604	0.00114448	0.000589269	0.000366914	0.000628106	0.000550467	0.000374524	0.000799243	0.000696437	0.000794283	0.000415152	0.000512605	0.00089659	0.000375343	0.000405704	0.000949862
Itajai	0.000119449	0.000290707	0.000226359	0.000386136	0.000604471	0.000200539	0.000189584	0.000210851	0.000380194	0.00099531	0.000380653	0.00059325	0.000336242	0.00254927	0.00025844	0.000371788	0.000216606	0.000200552	0.000742533	0.000774639	0.000139124	0.000324659	0.000352084	0.000356446	0.000503297	0.000544308	0.000414912	0.000344817	0.000335231	0.000301493	0.000215523	0.000382429	0.000638889	0.000275896	0.000459538	0.000252575	0.000349727	0.000234831	0.000340229	0.000161463	0.000265591	0.000439525	0.000327436	0.00030608	0.000579258	0.000175496	0.00037885	0.000133485	0.00025158
Itapoa	0.00146526	0.00168932	0.00183985	0.000630722	0.00223582	0.00258738	0.00122765	0.00109585	0.00126886	0.00215955	0.0015447	0.00116543	0.000916373	0.00151243	0.00170558	0.00162669	0.00266804	0.000902039	0.00141105	0.00136305	0.00273673	0.0016382	0.00097347	0.00222478	0.00312555	0.001226	0.00146972	0.00162042	0.00162695	0.000819385	0.00147273	0.00207082	0.00134414	0.00213575	0.00133284	0.00329025	0.00139911	0.00240058	0.00347874	0.00104082	0.00108494	0.0033232	0.00253264	0.00128696	0.00140591	0.00163696	0.00118941	0.00112475	0.000948374
Iwakuni	4.43245e-05	0.000553127	0.000258918	0.000785081	0.000688368	0.000545308	0.000470424	0.00107879	0.000354445	0.000715836	0.000607837	0.000685706	0.000630491	0.000756665	0.000294425	0.00076459	0.000616734	0.00105599	0.000754256	0.00106609	0.00057809	0.000859209	0.000607873	0.000808966	0.00037242	0.000370615	0.00203736	0.000961164	0.000782462	0.000945341	0.00117195	0.000790205	0.000715669	0.000943652	0.000848502	0.00058045	0.000656919	0.000810386	0.000593993	0.000762169	0.00062157	0.00105684	0.000318334	0.000567039	0.00130574	0.000329241	0.000411118	0.0010763	0.00108033
Izmir	0.00314737	0.00210039	0.00353135	0.00705005	0.00329053	0.00386852	0.00350139	0.00466442	0.00227463	0.00288398	0.00244718	0.0045973	0.00220272	0.00377521	0.00352282	0.00457002	0.00247728	0.00386619	0.00385711	0.00315482	0.00214766	0.00391755	0.00432499	0.00315183	0.00331041	0.00198208	0.00287805	0.00406759	0.00301586	0.00486232	0.00276936	0.00273551	0.00351763	0.00240403	0.00250274	0.00428415	0.00631749	0.00366742	0.00347078	0.00525438	0.00220598	0.00287218	0.00231703	0.00411753	0.00187068	0.00279872	0.00306467	0.00270719	0.00337131
Izmit	0	6.62e-05	1.33e-05	0.000220299	2.61e-05	4.34e-05	2.17e-05	0.000107629	5.09e-05	2.51e-05	2.27e-05	4.99e-05	1.77e-05	4.61e-05	1.73e-05	1.6e-05	7.68e-05	2.76e-05	3.04e-05	8.4e-05	5.27e-05	3.63e-05	3.49e-05	2.99e-05	2.49e-05	4.07e-05	8.03e-05	1.73e-05	3.98e-05	7.17e-06	6.26e-05	3.05e-05	3.13e-05	7.24e-05	5.98e-06	3.37e-05	4.12e-05	1.91e-05	3.68e-05	8.9e-05	8.29e-06	2.39e-05	8.12e-05	4.53e-05	2.92e-05	2.36e-05	3.42e-05	0.000151129	5.65e-05
Jacksonville	0.00485342	0.00147675	0.00131547	0.00199945	0.0011767	0.00158778	0.00133149	0.00127999	0.000862385	0.00151525	0.0013406	0.00121099	0.000697705	0.00111811	0.00128432	0.000945486	0.0012204	0.00168259	0.00110969	0.00123346	0.0016521	0.00176263	0.00256183	0.0012689	0.00145386	0.00212878	0.00235921	0.0010017	0.00374559	0.00166752	0.00208965	0.000757928	0.00151225	0.000856177	0.00115037	0.00154085	0.00127883	0.00203389	0.000712761	0.000840676	0.00101431	0.00144119	0.00122302	0.00106634	0.00107667	0.00228824	0.00123585	0.00126478	0.000825032
Jakarta	0.0380157	0.00672106	0.00974207	0.00808473	0.00977076	0.00778055	0.00814739	0.00790622	0.00712561	0.00816921	0.00921552	0.00769554	0.0070072	0.00939949	0.00793289	0.00891374	0.00753535	0.00776765	0.00847602	0.00757062	0.00827571	0.00757538	0.00749189	0.00689714	0.00762249	0.00837757	0.00906801	0.0083998	0.00859049	0.00781404	0.00629351	0.00577506	0.00840689	0.00916575	0.00675998	0.00948663	0.0088517	0.00836362	0.00711774	0.00916306	0.008527	0.00604055	0.00789845	0.00806117	0.00818384	0.00642275	0.0076757	0.00823721	0.00981009
Jebel Ali	0.0313962	0.014234	0.0124374	0.00964028	0.0107931	0.0118821	0.0101699	0.0102503	0.0113764	0.0102648	0.00891412	0.00943566	0.010555	0.00928484	0.0133225	0.0100557	0.0126965	0.0101986	0.0127164	0.00815972	0.0140216	0.0109973	0.011303	0.0125658	0.0104656	0.00917179	0.0115969	0.0130938	0.00956703	0.0103327	0.0116892	0.00976583	0.0107295	0.011435	0.00946017	0.0110932	0.0105344	0.0100148	0.0154848	0.0115854	0.0115187	0.0078591	0.00978436	0.00751523	0.00908009	0.008433	0.00836979	0.0115052	0.00953744
Jeddah	0.00719426	0.00621107	0.0057282	0.00526997	0.00747106	0.0058491	0.0077033	0.00815654	0.00499614	0.00518788	0.00567235	0.00809843	0.00557264	0.00559263	0.00646806	0.00721383	0.0041954	0.00403072	0.00663657	0.00857985	0.00758165	0.00501129	0.00657394	0.00685898	0.00509372	0.00585495	0.00676298	0.00652003	0.00579584	0.00687634	0.00594466	0.00511853	0.00620663	0.00616133	0.00505274	0.00583668	0.00494686	0.00695164	0.00735496	0.00569427	0.00659516	0.00825965	0.00526247	0.00667822	0.00458871	0.00450162	0.00716775	0.00355822	0.00500012
Jersey	0	1.55e-06	7.64e-08	5.6e-07	1.01e-05	1.86e-07	3.33e-06	4.44e-07	1.72e-06	0	3.88e-07	0	1.04e-06	7.48e-07	2.76e-06	2.91e-07	6.08e-06	7.52e-07	1.43e-06	8.43e-06	5.24e-06	1.24e-06	2.86e-06	4.94e-07	1.33e-07	3.19e-06	1.65e-07	4.36e-06	4.48e-07	9.43e-06	1.47e-06	2.35e-07	1.64e-06	1.76e-07	7.14e-07	1.9e-06	1.33e-07	4.04e-07	3.73e-07	3.06e-07	2.97e-07	1.72e-06	1.93e-06	1.89e-06	9.14e-06	9e-07	1.2e-06	1.15e-06	5.14e-06
Jiangyin	2.29868e-05	0.000556703	0.000283431	0.000180728	0.000177748	0.000163701	0.000165628	0.000178036	0.000157683	0.000239665	0.0003076	0.000319099	0.000235405	0.000822564	0.000994293	0.000156734	0.000224161	0.000217553	0.000300465	0.000359109	0.000125536	0.000133778	0.000307069	0.000254678	0.000619974	0.000255951	0.000184651	0.00025765	0.00015728	0.0001902	0.000183647	0.000401462	0.000129075	0.000410664	0.000142996	0.000120217	0.000342161	0.00052318	0.0002926	0.000178706	0.000426051	0.000294454	0.000186439	0.000255206	0.000190552	0.000554565	0.000191011	0.000318928	0.000215963
Jinzhou	3.45897e-06	3.46e-05	3.03e-05	4.11e-05	8.57e-05	3.24e-05	8.19e-05	5.19e-05	6.03e-05	5.95e-05	0.000128247	2.55e-05	0.000167227	7.76e-05	8.59e-05	3.84e-05	5.2e-05	0.00012417	6.74e-05	0.0001271	6.29e-05	4.18e-05	6.52e-05	0.000227934	6.64e-05	0.000219424	0.000102742	3.78e-05	6.9e-05	0.000123423	0.000139541	0.000250407	3.23e-05	0.000137221	4.19e-05	0.000102775	4.94e-05	0.000147765	5.15e-05	5.96e-05	0.00016065	0.000706635	6.13e-05	9.25e-05	0.000101033	5.51e-05	9.76e-05	4.53e-05	9.6e-05
Jubail	0.000170262	0.000594144	0.000890616	0.000787538	0.00131391	0.000687242	0.00110024	0.000908089	0.000459795	0.000584719	0.00134085	0.000706769	0.0010193	0.000653878	0.00101679	0.000464146	0.00102749	0.00123018	0.000721935	0.000757895	0.000602328	0.00122681	0.000673458	0.00076093	0.00168668	0.000552819	0.000883168	0.000699743	0.00107326	0.00106391	0.000947578	0.000484765	0.000650522	0.000755716	0.000667162	0.000693455	0.00111637	0.000752773	0.00105554	0.00126767	0.00144481	0.000715448	0.000858005	0.000892532	0.00286323	0.000615899	0.000608198	0.000617593	0.000569896
Kaimana	0	5.45e-06	2.54e-06	2.54e-06	3.05e-06	2.1e-05	1.04e-05	1.96e-05	7.66e-07	3.52e-06	3.99e-06	1.85e-06	1.59e-05	1.53e-06	1.63e-06	1.24e-05	3.5e-06	3.34e-06	1.12e-05	1.93e-05	5.92e-06	2.58e-05	4.19e-07	3.12e-05	5.11e-06	6.57e-06	1.41e-05	1.49e-05	4.56e-06	4.94e-05	4.6e-06	1.34e-05	2.88e-06	2.55e-06	4.26e-05	4.76e-05	1.2e-05	4.04e-05	5.63e-06	1.55e-06	2.63e-06	9.11e-06	3.67e-06	1.99e-05	2.12e-06	3.65e-06	8.66e-06	1.12e-06	5.07e-06
Kakinada	4.35421e-05	6.22e-05	9.75e-05	2.08e-05	2.9e-05	7.92e-05	3.69e-05	5.28e-05	5.57e-05	0.000409828	4.58e-05	4.11e-05	8.9e-05	6.6e-05	1.52e-05	4.04e-05	3.24e-05	2.1e-05	2.87e-05	8.99e-05	3.62e-05	4.25e-05	3.33e-05	2.12e-05	4.12e-05	7.62e-06	5.48e-05	6.41e-05	2.57e-05	4.58e-05	6.64e-05	9e-05	1.3e-05	3.89e-05	0.000184886	0.00228166	0.000279598	9.07e-05	3.79e-05	1.15e-05	2.51e-05	3e-05	0.000100131	5.44e-05	3.73e-05	2.49e-05	4.32e-05	0.000182205	0.000284874
Kaliningrad	2.21357e-05	7.91e-05	0.00017602	9.14e-05	5.52e-05	0.000135237	3.28e-05	0.000114426	0.000135079	9.98e-05	7.17e-05	3.53e-05	6.11e-05	9.47e-05	0.000149744	3.23e-05	4.99e-05	6.3e-05	6.55e-05	0.00018477	2.5e-05	7.86e-05	6.55e-05	5.71e-05	0.000109985	0.000152502	0.0001	0.000110159	0.000261703	9.44e-05	6.14e-05	0.000170919	0.000105502	2.7e-05	7.84e-05	6.15e-05	3.07e-05	0.000124219	5.71e-05	0.000213927	3.94e-05	0.000203883	0.000136286	3.56e-05	4.53e-05	7.69e-05	0.000108119	0.000115289	0.000145302
Kalundborg	0	2.41e-05	6.94e-05	1.38e-05	1.18e-05	1.28e-05	5.07e-05	0.000147391	6.26e-05	4.15e-05	1.25e-05	1.97e-05	8.1e-06	6.49e-06	1.45e-05	2.83e-05	5.3e-05	2.31e-05	2.1e-05	3.63e-05	9.72e-05	2.83e-05	2.72e-05	1.29e-05	9.48e-05	1.09e-05	2.13e-05	2.56e-05	2.33e-05	1.03e-05	6.04e-05	5.05e-06	4.04e-05	7.37e-06	5.07e-05	5.33e-05	3.7e-05	6.19e-05	4.66e-05	3.92e-05	4.89e-05	3.29e-05	5.4e-05	0.000103492	4.01e-05	4.42e-05	7.15e-05	7.24e-05	3.1e-05
Kanazawa	6.06317e-05	0.00108131	0.00140422	0.000398355	0.000711231	0.00103312	0.00106636	0.00071942	0.000546259	0.00118738	0.000763681	0.00103067	0.000689479	0.000418175	0.00107729	0.000669246	0.000976129	0.00305557	0.000392249	0.00152799	0.000701741	0.000730203	0.00072224	0.0010903	0.000731114	0.000878924	0.000825003	0.00127092	0.000552941	0.00064311	0.00121362	0.00057206	0.000450892	0.000777368	0.000884792	0.000677753	0.00123729	0.00122735	0.000844965	0.000935748	0.000750818	0.00088866	0.000671	0.00138338	0.000335252	0.000618737	0.000916058	0.000789451	0.000963625
Kandalaksha	0	7.55e-06	1.25e-05	2.13e-05	3.06e-06	1.08e-05	1.3e-05	2.91e-05	7.69e-05	1.65e-06	6.13e-06	9.26e-06	1.04e-05	3.75e-05	1.64e-05	1.09e-05	3.65e-05	2.45e-06	9.77e-06	5.64e-06	2.23e-05	6.42e-07	3.64e-06	8.35e-06	2.91e-06	5.32e-05	5.88e-06	1.88e-05	1.31e-05	3.33e-06	1.83e-05	5.81e-05	5.7e-05	1.25e-05	8.11e-06	2.73e-05	4.01e-06	4.15e-06	2.3e-05	3.89e-06	6e-06	6.8e-05	9.82e-06	5.61e-06	0.000137475	1.44e-06	5.95e-06	1.87e-05	7.4e-06
Kandla	4.92919e-05	7.88e-05	5.06e-05	3.45e-05	4.94e-05	3.89e-05	4.7e-05	3.81e-05	9.27e-05	5.23e-05	4.21e-05	0.000106791	4.28e-05	7.73e-05	0.000155961	0.00016804	7.02e-05	4.31e-05	0.000126516	0.000120187	7.04e-05	0.000132228	0.000112612	6.58e-05	4.82e-05	0.000211549	3.21e-05	0.000134533	7.08e-05	4.33e-05	6.76e-05	6.21e-05	0.000142646	1.56e-05	9.29e-05	5.16e-05	7.77e-05	6.52e-05	7.59e-05	6.76e-05	3.98e-05	9.5e-05	5e-05	0.000106138	5.94e-05	0.000120507	4.47e-05	3.97e-05	0.000212736
Kaohsiung	0.0224091	0.0195083	0.0207222	0.0191757	0.0190298	0.0184609	0.02122	0.0227886	0.0188662	0.0204824	0.0211418	0.0208226	0.0222191	0.0216305	0.0215498	0.0191988	0.021493	0.022357	0.017767	0.0234689	0.0194611	0.0182139	0.0165099	0.0234144	0.0199876	0.0235414	0.0173367	0.0205622	0.0233218	0.0208387	0.0219554	0.0140742	0.0245134	0.021002	0.025586	0.0222955	0.0223752	0.0201916	0.0194542	0.0184929	0.0217384	0.0174312	0.0210695	0.0212984	0.0193807	0.0159934	0.0205985	0.01828	0.020852
Karachi	0.0046422	0.00241235	0.00500456	0.00183056	0.00498863	0.00342321	0.00405022	0.00331126	0.00246158	0.00284435	0.00365791	0.00244944	0.00318568	0.0041515	0.00233552	0.00300295	0.00266908	0.00389201	0.00287672	0.00319034	0.00312517	0.00418574	0.00561036	0.00296515	0.00446598	0.00282134	0.0033244	0.00494228	0.00263088	0.003942	0.00384511	0.00328103	0.00418668	0.00324496	0.00296566	0.00300725	0.00422242	0.00369603	0.00350908	0.0041091	0.00264042	0.00300083	0.00316422	0.00513248	0.00370938	0.00400513	0.00323649	0.00388654	0.00326792
Karlshamn	0	5.35e-06	6.46e-07	7.68e-07	2.69e-06	6.92e-06	1.26e-05	1.83e-06	1.27e-05	2.82e-06	4.77e-06	9.3e-06	1.23e-05	9.24e-06	1.95e-06	3.86e-06	0.000348975	5.31e-06	1.29e-06	2.81e-06	1.37e-05	1.58e-06	1.62e-06	2.53e-06	4.54e-07	5.39e-06	2.11e-06	1.25e-05	3.71e-06	8.48e-06	6.06e-06	6.48e-06	8.67e-05	1.05e-05	6.69e-07	1e-05	1.96e-05	1.07e-05	7.57e-06	3.38e-06	1.18e-05	7.11e-06	1.99e-06	2.48e-05	1.07e-05	2.39e-06	1.98e-06	1.73e-05	1.39e-06
Kastelorizo	0	4.93e-06	3.63e-07	5.29e-06	3.44e-07	2.83e-06	8.57e-08	3.58e-07	8.46e-06	7e-07	3.21e-06	1.32e-06	1.01e-05	1.21e-06	7.87e-07	1.98e-06	4.13e-05	8.14e-07	2.97e-06	1.63e-07	9.86e-07	1.39e-06	1.42e-06	2.97e-06	8.16e-07	1.65e-06	7.47e-07	4.1e-06	1.91e-07	1.23e-06	1.7e-06	2.68e-06	4.66e-06	2.66e-06	1.45e-06	1.07e-06	3.07e-06	2.77e-06	1.89e-05	9.02e-06	3.93e-06	1.06e-06	6.08e-07	2.05e-06	3.25e-06	0	8.21e-06	2.5e-06	4.96e-07
Kattupalli	5.83353e-05	0.000162156	0.000225904	9.98e-05	0.000107217	0.000132505	0.00022662	0.000190263	0.00022015	0.00010455	0.000115986	6.72e-05	0.000244764	0.000142685	0.00012547	0.000101783	0.000413107	4.8e-05	0.000168864	0.000157565	5.55e-05	7.13e-05	0.000100083	8.93e-05	0.00012637	0.00111378	0.000230709	0.000191932	9.9e-05	0.00013416	0.000106182	0.000132231	0.000133105	0.000142814	0.000200726	0.00012854	6.29e-05	0.000225507	0.00014519	9.95e-05	0.000254416	0.000121282	0.000287274	0.00104738	0.000235493	0.000330376	0.000253613	0.000239945	0.000121172
Kavieng	0	3.01e-05	7.51e-05	1.95e-05	5.13e-05	4.39e-05	5.98e-05	1.33e-05	2.83e-05	0.000109454	1.61e-05	9.5e-06	8.7e-06	1.08e-05	1.17e-05	9.21e-06	2.49e-05	1.26e-05	1.88e-05	2.52e-05	1.13e-05	3.84e-05	2.79e-05	7.71e-05	3.88e-05	1.51e-05	4.9e-05	3.58e-05	1.24e-05	2.9e-05	7.13e-05	3.94e-05	5.66e-05	3.06e-06	1.88e-05	7.69e-06	7.61e-06	1.23e-05	2.62e-05	7.49e-05	2.23e-05	2.73e-05	8.99e-06	5.36e-05	9.4e-06	4.36e-05	2.87e-05	1.35e-05	9.55e-05
Kawasaki	1.21398e-05	0.000178352	0.000265937	0.000251951	0.000149028	0.000719354	0.000685808	0.000181068	0.000264924	0.000320957	0.0001318	0.000623023	0.00027596	0.000138119	0.000236499	0.000288741	0.00017146	0.000203348	0.000257094	0.000151045	0.000340216	0.000241746	0.000413078	0.000162602	0.000210442	0.00050994	0.000316308	0.000233231	0.000133934	0.00148748	0.000283204	6.64e-05	0.000195498	0.000367342	0.000504565	0.000165697	0.000340646	0.000191417	0.000617732	0.000469606	0.000135831	0.000276285	0.000469599	0.000204244	0.000377928	0.00035698	0.000174741	0.000299884	0.000430577
Keelung	0.00108499	0.00250366	0.0017017	0.00273843	0.00177501	0.00250429	0.003257	0.00280575	0.00372308	0.0015311	0.00231179	0.00221248	0.00154636	0.00216834	0.00210429	0.00306345	0.00211032	0.00376982	0.00199134	0.00223543	0.00163372	0.00237351	0.00177397	0.00374756	0.00135897	0.00169881	0.00287145	0.00293558	0.0033214	0.00151051	0.00219344	0.00206825	0.00217767	0.00261793	0.00409182	0.00304485	0.00174578	0.00183045	0.00126928	0.00211993	0.00205682	0.00275165	0.00247617	0.00257513	0.00254412	0.00255161	0.00276292	0.00228111	0.00386335
Kemi	1.15284e-05	4.36e-06	9.87e-05	2.13e-05	1.54e-06	1.83e-05	3.67e-05	5.86e-06	1.7e-05	1.08e-05	5.96e-06	1.51e-05	1.37e-05	2.43e-05	4.8e-06	8.43e-06	4.48e-05	3.58e-05	1.19e-05	1.01e-05	9.26e-06	1.11e-05	7.74e-06	2.87e-05	1.32e-05	2.62e-05	7.93e-06	1.2e-05	9.69e-06	3.45e-05	1.2e-05	4.1e-05	2.24e-05	7.54e-05	2.86e-05	2.03e-05	7.35e-06	2.3e-05	1.29e-05	5.88e-05	3.43e-05	1.6e-05	3.48e-05	1.64e-05	9.85e-05	1.85e-05	6.37e-06	4.44e-06	3.69e-06
Kholmsk	0	3.73e-05	5.05e-06	1.22e-06	1.81e-06	3.21e-06	2.09e-06	3.12e-06	2.52e-06	7.7e-06	1.04e-05	2.09e-06	3.36e-06	1.14e-06	7.88e-06	8.5e-07	5.64e-06	1.09e-06	6.99e-07	3.28e-05	9.99e-07	6.21e-06	2.3e-06	8.61e-07	1.82e-06	2.93e-06	6.09e-05	1.3e-06	4.78e-06	2.02e-06	6.53e-07	3.39e-06	2.4e-06	2.24e-06	5.39e-06	7.96e-07	5.11e-06	5.03e-06	2.08e-06	3.84e-05	1.68e-05	6.49e-07	2.8e-06	2.97e-06	3.91e-06	6.57e-06	1.46e-05	9.3e-07	6.61e-06
Khor Fakkan	0.0035847	0.00283368	0.00335532	0.00172261	0.00602548	0.0033137	0.00277035	0.00366913	0.00340173	0.00374022	0.00262471	0.00187164	0.00232474	0.00264275	0.00289162	0.00283084	0.00162452	0.00240589	0.00307639	0.00250111	0.00329221	0.00365217	0.00410611	0.00587487	0.00191859	0.00224913	0.00386274	0.00338886	0.00262513	0.0045703	0.00344834	0.00342383	0.00373591	0.00171736	0.00338757	0.0022633	0.00249301	0.00195667	0.00479641	0.00201034	0.00226445	0.00170196	0.00375291	0.00382348	0.00300243	0.00210203	0.00258973	0.00395579	0.00293788
Khorramshahr	2.40672e-05	1.37e-05	1.48e-05	7.12e-06	1.14e-05	1.09e-05	7.61e-06	5.27e-05	4.73e-06	2.38e-05	8.31e-06	6.32e-05	1.97e-05	1.44e-06	1.46e-05	1.13e-05	6.98e-06	2.07e-05	8.11e-06	1.37e-05	0.000182012	6.15e-05	8.21e-06	5.66e-05	4.59e-06	1.73e-05	1.12e-05	1.24e-05	1.5e-05	1.22e-05	8.42e-05	1.28e-05	6.13e-06	1.25e-05	1.83e-05	2.71e-05	9.72e-05	1.93e-05	2.65e-05	4.93e-05	1.26e-05	6.09e-06	2.96e-05	5.72e-05	0.000134828	1.62e-05	5.42e-05	4.1e-05	2.63e-06
Kimbe	0.000159791	0.000168699	5.23e-05	9.62e-05	0.000120469	0.00014456	0.000173977	0.000128067	0.00015223	7e-05	8.7e-05	0.000118446	0.000163642	0.000105057	0.000218127	0.0004803	0.000204462	0.000160985	0.000132731	0.000108884	0.000147821	0.00015126	6.51e-05	0.000130106	8.88e-05	4.16e-05	0.000112131	9.7e-05	0.000168463	0.000191093	0.000120519	7.57e-05	0.000104411	0.000127188	0.000112073	0.000135054	0.000134767	0.00011131	5.9e-05	6.77e-05	9.89e-05	0.000137547	0.000191277	0.000217415	9.09e-05	6.46e-05	0.000184403	0.000210274	0.0002397
King Abdullah	0.00236894	0.00286471	0.00315614	0.00255563	0.00347571	0.00266329	0.00341492	0.00380778	0.00300217	0.00226824	0.00284969	0.00259652	0.00369434	0.00307886	0.00224899	0.00211894	0.00325285	0.00283835	0.00380178	0.00309974	0.00201195	0.00195462	0.00396786	0.00300765	0.00236911	0.00371833	0.0036811	0.00160027	0.00249553	0.0019342	0.0021392	0.00472325	0.002987	0.0020192	0.00287286	0.00375494	0.00330544	0.00433475	0.00315589	0.002599	0.00280164	0.00370271	0.00338326	0.00436293	0.0045797	0.00207021	0.00258469	0.00202182	0.00320104
Kingston (Jamaica)	0.0153563	0.00778612	0.00780309	0.00682989	0.00902399	0.00601984	0.00681008	0.00552567	0.00702605	0.00583313	0.00912422	0.00876976	0.00801198	0.00848513	0.0073324	0.00872698	0.00594765	0.00614071	0.00617372	0.0054235	0.00947663	0.00529994	0.00659814	0.00649066	0.00643796	0.00778469	0.00759101	0.0064407	0.00956887	0.00734786	0.00601122	0.00716109	0.0052993	0.00678309	0.0089399	0.00728196	0.00515335	0.00638321	0.00844176	0.00831217	0.00676546	0.00597589	0.00901016	0.00627641	0.00604276	0.00690691	0.00811683	0.00613662	0.00482388
Kingstown	0.000514205	0.000369956	0.000272539	0.000400878	0.000770062	0.000480518	0.000519596	0.000440032	0.000598939	0.000386845	0.000289093	0.000835655	0.000494893	0.000533754	0.000485121	0.000634515	0.000340632	0.000562657	0.000450321	0.000600553	0.000514509	0.000302517	0.000214643	0.000274577	0.00177513	0.000729209	0.000711799	0.000523866	0.000363211	0.000131889	0.00022857	0.000453882	0.000339139	0.000206629	0.000636742	0.000963563	0.000286301	0.000781988	0.000452897	0.000330793	0.000420457	0.000293512	0.000244396	0.000572888	0.000679459	0.000579828	0.000417046	0.000294868	0.000327001
Kiritimati	0	3.25e-06	3.83e-05	1.41e-05	1.79e-05	6.24e-06	3.91e-06	5.15e-05	1.59e-06	2.21e-05	3.42e-06	9.55e-06	8.13e-06	2.06e-05	4.26e-06	7.43e-06	1.42e-05	5.72e-06	0.000120986	5.02e-06	1.12e-05	1.68e-05	9.8e-06	1.63e-05	7.72e-05	1.23e-05	2.93e-05	1.32e-05	8.5e-06	5e-06	7.34e-06	6.85e-06	3.44e-05	7.76e-06	5.7e-05	2.79e-05	2.36e-05	1.52e-05	2.01e-05	1.52e-05	5.04e-06	7.51e-06	1.74e-05	3.65e-06	5.42e-05	7.12e-06	5.06e-06	1.17e-06	3.64e-06
Kish	0	1.23e-05	1.31e-06	1.32e-05	4.84e-06	1.89e-06	2.98e-06	3.02e-06	9.4e-06	4.02e-06	7.44e-06	5.04e-06	4.31e-06	2.23e-06	1.72e-05	2.18e-06	3.16e-07	1.9e-06	1.38e-06	4.36e-06	3.51e-07	1.14e-05	4.38e-06	3.66e-06	1.67e-06	9.49e-07	1.99e-06	1.92e-05	1.78e-06	5.95e-07	2.53e-06	6.35e-06	2.96e-06	3.35e-06	1.78e-05	1.4e-07	4.52e-06	2.15e-05	2.73e-06	5.81e-07	2.93e-05	5.69e-06	1.39e-07	1.67e-06	1.69e-06	4.62e-06	1.88e-05	9.92e-06	1.25e-06
Kismayo	0	2.5e-06	1.35e-05	7.55e-06	1.45e-06	5.79e-06	7.24e-07	4.66e-06	7.36e-06	1.76e-06	4.48e-07	4.06e-06	1.58e-05	2.94e-06	1.21e-06	1.22e-05	2.4e-06	8.62e-06	8.19e-06	3.59e-06	5.85e-06	3.81e-06	1.96e-06	5.89e-06	1.02e-06	2.77e-07	2.38e-05	2.33e-06	2.08e-05	9.09e-06	3.44e-06	8.04e-07	6.78e-06	3.12e-06	1.94e-05	9.23e-06	2.96e-06	8.04e-06	8.05e-06	3.78e-06	1.39e-06	1.26e-06	3.73e-06	3.64e-06	5.17e-07	4.01e-06	3.81e-06	1.04e-06	1.39e-06
Klaipeda	7.92885e-05	0.000169298	9.07e-05	0.000170099	0.000297138	0.000194205	0.00014569	7.3e-05	0.000153211	0.000703709	0.000496553	0.000190863	0.000106687	0.000159358	0.000176012	0.000153638	0.000877192	0.00026109	0.000523391	0.00027419	0.00011191	0.000151122	0.000157913	0.000187469	0.000101745	0.000169274	0.000142368	0.000161873	0.00241127	0.00032038	9.91e-05	0.000120776	0.000157783	0.000301406	0.00021317	8.35e-05	0.000217092	0.000193946	0.000144796	0.000152183	0.000200543	0.000255292	0.000189643	0.000243483	0.000190654	0.000188177	0.000118487	0.000178733	0.000137346
Kobe	0.0134451	0.0151217	0.0135814	0.0123471	0.0125417	0.0113809	0.0134324	0.0109832	0.0140189	0.013175	0.0131905	0.0111793	0.014456	0.012889	0.0132191	0.0164025	0.0112784	0.014874	0.0148989	0.0127006	0.0138917	0.0130843	0.0132981	0.0100103	0.0130164	0.012169	0.0112491	0.01236	0.0128966	0.0141679	0.0092166	0.0122397	0.0145798	0.0148652	0.0106947	0.0123376	0.0122414	0.0154388	0.0120817	0.0142266	0.0127087	0.0133112	0.0153415	0.0133883	0.0133612	0.0129045	0.0160143	0.0117287	0.0113737
Kodiak	0.000179129	7.37e-06	5.9e-06	1.5e-05	1.59e-05	1.38e-05	6.03e-05	2.51e-05	4.66e-05	2.11e-05	1.02e-05	1.02e-05	2.31e-05	3.88e-06	4.17e-05	7.68e-05	2.82e-05	0.000102969	1.06e-05	4.35e-05	1.01e-05	9.69e-06	8.08e-06	2.44e-05	4.14e-05	2.06e-05	2.26e-05	4.33e-05	5.07e-06	2.09e-05	1.8e-05	2.96e-06	1.4e-05	3.72e-05	0.00023434	4.16e-05	7.09e-06	6.61e-06	4.7e-06	5.58e-06	1.05e-05	4.51e-05	3.69e-05	4.11e-05	1.1e-05	4.87e-05	1.12e-05	1.06e-05	4.34e-05
Kokkola	0	3.81e-06	6.62e-06	1.62e-06	2.08e-05	3.99e-07	1.94e-06	1.08e-05	2.53e-06	3.55e-06	3.41e-06	6.87e-07	1.01e-06	1.72e-05	3.82e-06	4.61e-07	1.74e-07	3.75e-06	2.1e-06	2.56e-05	7.4e-06	5.47e-06	7.82e-06	3.25e-06	1.02e-06	2.3e-06	1.34e-06	1.69e-05	8.41e-06	1.97e-06	1.74e-06	5.45e-06	4.75e-06	3.05e-05	2.29e-06	3.63e-06	6.71e-06	1.26e-05	5.29e-06	2.68e-05	1.94e-06	1.05e-05	6.06e-06	1.17e-05	4.5e-06	1.81e-06	2.75e-06	9.11e-07	8.86e-07
Kokura	0	8.24e-05	0.000264566	0.000160261	0.00037468	0.000351176	0.000108937	0.000102792	5.96e-05	0.000102367	6.53e-05	5.42e-05	0.000197989	0.000267744	0.000185582	0.000154352	8.91e-05	0.000172582	0.000189528	0.000317106	8.83e-05	0.000137099	0.000108039	4.73e-05	0.000232776	0.000393921	0.000281384	0.000129017	0.000206779	9.86e-05	4.18e-05	0.000205077	0.000180259	0.000101875	9.35e-05	0.000147117	9.35e-05	0.000280779	0.000114699	0.000142499	5.02e-05	0.00015239	8.72e-05	6.51e-05	6.71e-05	8.42e-05	0.000183178	0.000158484	0.000129318
Koper	0.00069417	0.000638605	0.000985232	0.00105557	0.000419289	0.000881957	0.000583822	0.000863402	0.000749014	0.000455089	0.00115391	0.000919677	0.000748762	0.000846923	0.00110551	0.00150762	0.000419179	0.000667887	0.000808413	0.000850588	0.00116816	0.000491887	0.000732895	0.000935417	0.000420675	0.00127171	0.00056736	0.000553189	0.00147052	0.000733523	0.000931589	0.00145756	0.000866313	0.00134318	0.000688919	0.00103775	0.000357027	0.00138418	0.000779588	0.000813599	0.00053257	0.00116972	0.00148497	0.000921466	0.0028369	0.000935627	0.00124169	0.000501467	0.000908905
Koror	0	4.12e-05	3.26e-06	1.42e-05	6.05e-05	6.1e-05	2.2e-05	2.14e-05	2.06e-05	3.03e-05	5.68e-05	2.52e-05	6.35e-05	1.29e-05	3.35e-05	5.42e-05	6.65e-06	7.23e-06	3.45e-06	0.00222466	2.24e-05	0.000113806	4.85e-05	9.84e-05	2.65e-06	2e-05	9.08e-06	2.55e-05	6.04e-06	3.07e-05	2.1e-05	1.57e-05	2.73e-05	1.19e-05	0.000125934	6.81e-05	1.62e-05	7.02e-06	1.8e-05	0.00227619	1.96e-06	2.06e-05	2.49e-05	1.16e-05	2.65e-05	3.51e-05	2.46e-05	6.63e-05	1.17e-05
Korsakov	0.000181348	1.47e-05	1.89e-05	1.08e-05	3.67e-06	1.67e-05	2.96e-06	1.23e-05	4.05e-05	2.83e-06	9.82e-05	4.61e-06	1.58e-05	2.71e-05	4.17e-06	2.47e-06	5.75e-06	1.28e-05	5.08e-05	7.04e-06	8.67e-06	3.83e-06	1.74e-05	5.72e-06	6.62e-05	5.62e-06	1.39e-05	9.48e-06	1.88e-06	1.24e-05	1.22e-05	3.05e-05	3.59e-06	0.000160715	1.84e-05	3.69e-05	7.67e-06	9.09e-06	7.71e-06	8.28e-06	4.44e-06	2.5e-05	2.84e-05	6.43e-06	2.01e-05	1.5e-05	1.43e-05	2.79e-05	1.23e-05
Kosrae	5.4183e-05	0.000171592	0.000166085	0.000552468	0.000175279	9.41e-05	8.94e-05	0.000100165	8.85e-05	0.000179765	0.000578345	0.000123612	0.000371446	7.01e-05	0.000253471	0.000138447	0.000231307	0.000122691	0.00036466	0.000104295	0.000411524	0.000111453	0.000152389	0.000484197	0.000175621	0.000129289	0.00230588	7.56e-05	9.64e-05	8.8e-05	0.000167232	0.000214711	0.000346644	0.000503326	8.81e-05	0.000166651	6.27e-05	0.000108153	9.21e-05	0.000228821	0.000155051	0.000113941	0.000168287	0.000123899	0.000118719	0.000230045	0.000213993	0.000209187	0.000177714
Kota Kinabalu	4.58372e-05	7.54e-05	0.000105881	5.39e-05	0.000187035	0.000114312	9.94e-05	0.000305099	6.39e-05	0.000137735	0.000124777	0.000157186	0.000173589	4.34e-05	0.000100267	0.000146253	0.00010591	3.98e-05	5.21e-05	2.84e-05	0.000155942	8.05e-05	8.53e-05	0.000176013	7.22e-05	8.22e-05	8.45e-05	8.85e-05	0.000131067	0.000127244	0.000253969	0.000192974	0.000156276	9.58e-05	0.000147246	9.53e-05	8.91e-05	0.000156256	9.11e-05	0.000141631	4.93e-05	0.000884501	0.000416312	0.000118461	0.000122985	4.83e-05	7.91e-05	0.000390249	0.000193314
Kotka	0.000212396	0.000319858	0.0001929	0.000108822	0.000258445	0.000179726	0.000215088	0.000266758	0.000451421	0.000159962	0.000175722	0.000110314	0.000130655	0.000217669	0.000369868	0.000185045	0.00124724	0.000274692	0.000235953	0.000317926	0.000337447	0.000675861	0.000108184	0.000266411	0.000205322	0.000349414	0.000155436	0.000326442	0.000132416	0.000290421	0.00033439	0.000335613	0.000110768	0.000179872	0.000726702	0.000319099	0.000284234	0.00032449	0.000422337	0.000167558	0.000319428	0.000200157	0.000368057	0.000458799	0.000327073	0.00018434	0.0015734	0.000175478	0.000532824
Krishnapatnam	0.000559347	0.000193268	0.000429331	0.000534903	0.000311558	0.000444958	0.00024823	0.000431493	0.000292667	0.000340133	0.000643683	0.000477634	0.000553111	0.000408718	0.000278367	0.000481836	0.000352242	0.000502369	0.000819056	0.000334673	0.000393531	0.000268453	0.000407411	0.000219006	0.000318654	0.000216525	0.000511082	0.000296481	0.000420135	0.000701276	0.000213465	0.000293783	0.000274344	0.000835687	0.00108083	0.000281369	0.000241053	0.000198159	0.00101723	0.000537748	0.00056586	0.000229442	0.000913225	0.000350928	0.000143442	0.000514977	0.000205747	0.00072736	0.000184228
Kristiansand	0.000120342	0.000364411	0.000372583	0.00108485	0.000303139	0.000833179	0.000288855	0.000420597	0.000207965	0.00042021	0.00067065	0.000851154	0.000743625	0.000377703	0.000282862	0.000212004	0.000494611	0.00049971	0.000213531	0.000389481	0.000243638	0.000438886	0.000703984	0.000340474	0.000437022	0.000466433	0.000315697	0.000632219	0.000258425	0.000227192	0.000281592	0.000219561	0.000674523	0.000418994	0.000456359	0.00091331	0.000534579	0.000773531	0.000747214	0.00036935	0.000454399	0.000226074	0.000646268	0.000358354	0.000385821	0.000265442	0.000414687	0.000431859	0.000375735
Kronshtadt	1.62257e-07	8.23e-06	3.38e-06	1.66e-05	2.35e-06	1.6e-05	7.96e-06	2.18e-05	2.02e-05	8.59e-06	6.91e-06	9.23e-06	9.08e-06	1.07e-05	1.55e-05	1.96e-06	1.64e-05	3.26e-06	1.79e-05	8.8e-06	1.16e-05	1.97e-05	1.53e-05	8.84e-06	1.61e-05	1.67e-05	6.41e-06	3.27e-06	5.34e-06	1.16e-05	5.11e-06	4.52e-06	7.63e-06	4.69e-06	5.92e-06	2.47e-06	8.75e-06	6.01e-06	3.35e-06	2.04e-05	1.88e-05	1.66e-05	1.2e-05	8.98e-06	3.49e-06	2.13e-05	0.000215007	3.18e-05	3.18e-06
Kuantan	1.38572e-05	9.31e-05	0.000134726	0.00019743	0.00025609	9.42e-05	0.000352331	0.00121564	0.000312322	0.00019109	0.000118158	0.000217626	0.000208922	0.000421343	9.82e-05	0.000107598	0.000238082	0.00011507	0.00011804	0.000392081	0.000173083	0.000114485	0.000272532	0.000297359	7.21e-05	0.000251744	0.000175254	0.000392444	0.000314575	0.000348258	0.000262184	0.000201692	0.00034274	0.000208371	9.2e-05	0.000150756	0.000457703	0.000132481	0.000114748	0.000102412	9.56e-05	7.31e-05	9.8e-05	0.000142183	0.000180582	0.000358479	0.000273212	0.000179692	0.000546911
Kuching	1.51165e-05	6.34e-05	8.93e-05	0.00020634	2.86e-05	9.1e-05	9.1e-05	2.87e-05	1.15e-05	0.000103674	4.21e-05	8.69e-05	6.9e-05	0.000143794	4.54e-05	7.53e-05	0.000123083	7.94e-05	4.71e-05	6.15e-05	9.74e-05	7.54e-05	6.15e-05	0.000136087	2.45e-05	6.33e-05	0.000124721	8.32e-05	5.42e-05	0.000301989	4.84e-05	4.17e-05	5.21e-05	4.46e-05	0.00011952	0.000107035	3.69e-05	5.21e-05	5.57e-05	6.08e-05	2.84e-05	9.86e-05	0.000276513	7.57e-05	1.73e-05	0.000100086	0.000107312	0.000109852	3.97e-05
Yeosu	0	2.87e-05	1.11e-05	4.78e-05	2.16e-05	1.33e-05	2.06e-06	7.06e-06	8.81e-06	6.12e-06	3.13e-05	1.1e-05	1.09e-05	7.75e-06	7.84e-06	3.41e-06	4.26e-06	5.81e-06	1.54e-05	2.13e-06	5.63e-06	1.07e-05	5.45e-06	2.17e-06	3.22e-05	8.51e-06	8.29e-06	9.7e-06	3.36e-06	1.44e-05	1.29e-05	8.42e-06	1.03e-05	4.44e-06	1.06e-05	8.96e-06	5.54e-05	3.89e-06	8.29e-06	1.15e-05	1.77e-05	1.85e-06	7.81e-06	1.79e-05	1.34e-05	1.58e-06	2.96e-06	1.43e-06	3.71e-05
Kupang	0	1.02e-06	3.82e-06	2.93e-06	2.04e-07	1.28e-07	4.31e-06	5.09e-07	5.8e-07	0	6.92e-07	1.48e-06	1.54e-06	4.31e-07	1.12e-06	3.4e-07	3.85e-06	1.06e-06	1.35e-07	0	4.76e-07	4.28e-08	3.34e-07	0	1.94e-07	1.3e-06	5.29e-07	1.91e-07	3.15e-07	2.74e-07	4.02e-07	6.71e-07	4.5e-07	0	5.42e-07	3.51e-07	1.64e-06	0	1.59e-07	1.21e-06	0	7e-08	0	8.11e-07	2.73e-07	5.51e-07	0	1.23e-06	7.21e-07
Kushiro	1.61359e-06	0.000116051	0.000209095	0.000168014	9.23e-05	0.00012081	0.000207557	0.00023378	0.000784102	7.68e-05	0.000322691	0.000112849	0.00205103	0.000248534	7.33e-05	5.14e-05	0.000306606	0.00011354	0.00012102	0.000179212	0.000175029	0.000168054	0.000125667	7.85e-05	0.000300266	0.000167541	0.000100789	0.000145425	0.000156228	8.06e-05	0.00011643	0.000190323	0.000480388	0.000119948	0.000252014	7.14e-05	7.67e-05	0.000266701	0.000318731	0.000716553	0.000153344	0.00058771	0.000144657	0.000126126	0.000159363	6.19e-05	0.000100566	0.000117549	0.000538727
Kvinesdal	0	5.7e-05	0.000138	6.54e-05	2.57e-05	3.54e-05	2.74e-05	4.62e-05	0.000224342	2.64e-05	7.71e-05	8.93e-05	5.57e-05	2.62e-05	4.3e-05	1.6e-05	2.24e-05	0.000200399	5.22e-05	1.16e-05	5.4e-05	2.39e-05	3.63e-05	8.06e-05	9.57e-05	3.86e-05	2.43e-05	6.83e-05	7.39e-05	0.000126413	6.31e-05	7.31e-05	0.000111781	5.2e-05	3.75e-05	7.04e-05	5.97e-05	0.000300605	0.000114027	7.41e-05	7.96e-06	0.000154339	0.00012409	5.39e-05	6.65e-05	2.08e-05	1.65e-05	4.6e-05	4.74e-05
Kwajalein	1.88163e-06	7.01e-05	3.9e-05	4.57e-05	2.83e-05	5.69e-05	3.33e-05	0.000172866	2.64e-05	3.22e-05	0.000176262	0.000132805	1.51e-05	2.14e-05	5.79e-05	1.73e-05	6.2e-05	6.15e-05	0.000122287	7.72e-05	8.92e-05	0.000130261	5.17e-05	6.53e-05	3.72e-05	7.59e-05	1.76e-05	9.91e-05	9.68e-05	4.18e-05	4.45e-05	5.6e-05	8.05e-05	1.92e-05	9.81e-06	7.79e-05	3.85e-05	3.03e-05	3.47e-05	7.73e-05	6.22e-05	3.04e-05	7.42e-05	5.5e-05	0.000133195	7.56e-06	2.66e-05	7.69e-05	0.000123161
Kwangyang	0.00516048	0.0076079	0.00584488	0.00524485	0.00532609	0.00720764	0.00818237	0.00853465	0.00748608	0.00557761	0.00667276	0.00614299	0.0071322	0.00699019	0.00688365	0.00733722	0.00627741	0.00612487	0.00634403	0.00646968	0.00647212	0.00545704	0.00638617	0.00752017	0.00926747	0.00799159	0.00674943	0.00597102	0.00589302	0.00664277	0.00735974	0.0066956	0.00595893	0.0063304	0.00729795	0.00761955	0.00725612	0.00555828	0.0062415	0.00499072	0.00552669	0.00716884	0.00652047	0.00708874	0.00848479	0.00607044	0.00713932	0.00677843	0.00654322
La Guaira	0.000138715	0.000154495	0.000338668	0.000221653	0.000353551	0.00018678	0.000608953	0.000529955	0.000121635	0.000404753	0.00052595	0.000145807	0.000286671	0.000143459	0.000270113	0.000132964	0.000159612	0.00054153	0.000140286	0.000211534	0.000159811	0.000306405	0.000180302	0.000107956	0.000225078	0.000121092	7.65e-05	0.000124268	0.000415441	0.000160649	0.000190819	0.000227439	0.0002782	0.00023258	5.45e-05	0.000184001	0.000384923	0.000130865	0.000184938	0.000291114	0.000262786	0.000224617	0.000384681	0.000349171	0.000472327	8.65e-05	0.000109459	0.000220976	0.0001778
La Pallice	0	3.61e-07	0	3.7e-06	5.23e-06	1.15e-06	1.16e-06	0	9.68e-08	1.84e-06	1.4e-06	3.11e-07	3.19e-06	2.38e-06	9.72e-07	1.03e-05	6.73e-07	6.34e-06	1.22e-06	1.58e-06	7.16e-07	9.09e-07	3.03e-06	3.14e-05	1.25e-05	0	5.37e-07	1.45e-06	1.33e-06	8.25e-07	1.14e-06	3.08e-06	1.46e-06	7.78e-07	7.53e-07	4.11e-06	2.06e-06	1.23e-06	7.88e-07	6.29e-08	7.91e-07	9.53e-08	8.18e-07	3.72e-06	6.44e-07	2.62e-07	4.43e-07	5.41e-06	1.96e-07
La Romana	0	3.26e-05	1.08e-05	4.2e-05	8.75e-06	9.62e-06	4.31e-06	1.54e-05	6.83e-05	1.97e-05	4.34e-05	7.12e-06	1.06e-05	2.68e-05	8.1e-06	3.19e-06	2.3e-05	1.09e-05	1.08e-05	4.92e-06	5.49e-05	1.23e-05	2.01e-05	4.61e-05	1.81e-05	4.01e-05	4.94e-05	9.26e-05	5.38e-06	4.38e-06	0.000263826	8.3e-05	9.98e-06	7.27e-06	1.61e-05	1.09e-05	6.25e-05	3.94e-06	5.48e-06	5.24e-06	6.69e-06	1.48e-05	7.98e-06	1.11e-05	2.25e-06	1.06e-06	5.82e-05	1.35e-05	9.78e-06
La Spezia	0.00380278	0.00590166	0.00486351	0.00620191	0.00446438	0.00561553	0.00637211	0.00593024	0.00449098	0.00499183	0.00481977	0.00340038	0.00383601	0.00535795	0.0067702	0.00463332	0.00496206	0.00487598	0.0059169	0.00656929	0.00479548	0.00550421	0.00474037	0.0045042	0.00448042	0.00374859	0.00630991	0.00468545	0.00534426	0.00406573	0.00565068	0.004711	0.00477619	0.0060057	0.00779761	0.00513605	0.00522257	0.00706725	0.00510297	0.00330196	0.00503892	0.00617267	0.00370132	0.00424897	0.00646521	0.00467342	0.00654401	0.00394103	0.00436794
Labuan	2.49461e-06	5.43e-05	7.33e-05	5.08e-05	0.000181813	5.87e-05	4.95e-05	0.000116744	7.72e-05	1.01e-05	4.95e-05	0.000154058	6.96e-05	3.91e-05	8.11e-05	7.43e-05	2.65e-05	8.68e-05	2.66e-05	5.75e-05	4.11e-05	7.36e-05	6.26e-05	7.91e-05	9.34e-05	9.88e-05	0.000372684	0.000132347	9.56e-05	5.03e-05	0.000165598	8.24e-05	5.03e-05	5.06e-05	9.17e-05	0.000165921	2.26e-05	3.42e-05	5.04e-05	4.34e-05	7.49e-05	7.07e-05	3.89e-05	7.79e-05	5.92e-05	9.21e-05	0.000215182	3.21e-05	9.81e-05
Lae	0.00147819	0.000932835	0.00114233	0.00137355	0.000971203	0.000965102	0.00140543	0.00126561	0.00131576	0.00115155	0.00240361	0.00115507	0.0012052	0.00189794	0.0011359	0.00111105	0.00103761	0.00308785	0.00138131	0.00147205	0.00195357	0.00155611	0.00174936	0.00138268	0.00104562	0.000981673	0.00137463	0.00232206	0.00267642	0.00212625	0.00102985	0.00175993	0.00164682	0.00142304	0.000931598	0.00133494	0.00344797	0.00136676	0.00185972	0.00152724	0.00291441	0.00174307	0.00134073	0.00108451	0.001324	0.0013779	0.00187306	0.00189573	0.00166469
Laem Chabang	0.00417961	0.00428314	0.00579121	0.00518891	0.00460045	0.00606721	0.00506861	0.00572676	0.00517063	0.00477907	0.00734582	0.00501331	0.00286184	0.00476164	0.00585759	0.00638107	0.00394349	0.00449449	0.00584004	0.00506997	0.00498081	0.00536748	0.00535846	0.00600313	0.00630058	0.0050997	0.00396744	0.0041067	0.00374882	0.00706791	0.00612942	0.00488133	0.00384843	0.00559786	0.00511658	0.00592849	0.00457221	0.00610777	0.00578976	0.00574196	0.00345208	0.00445068	0.00451875	0.00463851	0.00577953	0.00380132	0.00583505	0.00555398	0.00607971
Lagos (Nigeria)	0.00186397	0.0023452	0.00370265	0.0015378	0.001325	0.00309813	0.00164804	0.00248904	0.00228722	0.00421104	0.00225985	0.00134002	0.00146662	0.00209715	0.00243812	0.00195019	0.00195321	0.00234641	0.00243551	0.00385689	0.00304288	0.00223726	0.00338285	0.00277703	0.00215533	0.00339623	0.00201968	0.00307484	0.00318514	0.0030033	0.00276982	0.00237863	0.00250622	0.00150764	0.00432737	0.00317131	0.00360684	0.00340321	0.00214094	0.00211574	0.00419843	0.0025601	0.0044223	0.00281666	0.00123177	0.00235165	0.00276633	0.0016525	0.00218291
Larvik	1.20148e-05	0.000119587	7.87e-05	8.73e-05	3.53e-05	0.000157324	6.7e-05	2.63e-05	3.41e-05	3.73e-05	9.8e-05	6.2e-05	5.59e-05	0.000108066	3.95e-05	0.000108161	0.000110821	8.29e-05	1.71e-05	3.52e-05	5.1e-05	6.26e-05	4.28e-05	3.98e-05	3.74e-05	0.000101802	6.56e-05	4.9e-05	0.000281535	8.6e-05	7.7e-05	4.39e-05	5.75e-05	0.000156242	3.88e-05	6.03e-05	0.000312806	2.26e-05	0.000181649	7.43e-05	4.21e-05	8.57e-05	6.63e-05	9.79e-05	2.17e-05	3.63e-05	8.75e-06	5.06e-05	0.000205229
Las Palmas	0.00296525	0.00432758	0.00202148	0.00183242	0.00365703	0.00221861	0.0023499	0.00193925	0.00291265	0.00170776	0.00348568	0.00247327	0.00173596	0.00430293	0.00169455	0.00283067	0.00233631	0.00146327	0.00215867	0.00262207	0.00250943	0.00283319	0.00301528	0.00241074	0.00146349	0.00340556	0.002022	0.00228093	0.00165992	0.00368935	0.00451557	0.00198331	0.00299266	0.00259209	0.00251615	0.0025429	0.00219362	0.00210191	0.00205945	0.00254924	0.00427008	0.00221462	0.00211216	0.00286526	0.00233243	0.00222389	0.00241212	0.0019464	0.00358708
Lattakia	8.45183e-05	0.000146449	0.000282002	0.000428955	0.000212261	0.000306601	0.000138951	0.000741116	0.000678025	0.000362987	0.000246643	0.000942592	0.000461915	0.000450011	0.000487501	0.000205246	0.000242822	0.00245546	0.000420422	0.000346016	0.000283926	0.000293469	0.00121393	0.000304615	0.000429283	0.000813367	0.000314839	0.000369947	0.000237526	0.000321472	0.000377436	0.000412808	0.000236459	0.000336451	0.000832526	0.000257134	0.000338082	0.000770254	0.000156466	0.000231228	0.00044441	0.000224032	0.000357381	0.000207224	0.000577489	0.000187185	0.000483846	0.00032197	0.000394718
Lautoka	0.00391818	0.0012291	0.000940919	0.00066691	0.00130219	0.00058393	0.000762202	0.00114916	0.000383572	0.000718237	0.00185543	0.000812812	0.00156391	0.000923838	0.000978407	0.00112656	0.000646588	0.00071026	0.00104992	0.00119116	0.000709554	0.00166475	0.00107667	0.0011115	0.000745242	0.000744253	0.00150331	0.000788737	0.00155424	0.000899271	0.00185238	0.000821181	0.00104775	0.000767642	0.000859788	0.00148936	0.00108015	0.000980485	0.00147165	0.000616201	0.00101507	0.000698238	0.00346001	0.000803996	0.000753564	0.000906642	0.00161315	0.00115312	0.000967223
Lazaro Cardenas	0.000730955	0.000858303	0.000430931	0.000302884	0.000522218	0.000317799	0.00257528	0.00051363	0.000724985	0.000682215	0.000435315	0.0005735	0.000707195	0.000378497	0.000542021	0.000684545	0.000642895	0.000625229	0.00105279	0.000639344	0.000317016	0.000407943	0.000459621	0.000603794	0.000634784	0.000544778	0.000365166	0.000687571	0.000743026	0.000370715	0.000666186	0.000747558	0.000219432	0.000205787	0.00076537	0.000393092	0.000883313	0.000378732	0.000468158	0.000457892	0.000682663	0.000642536	0.00083125	0.000231896	0.00079758	0.000313503	0.000589271	0.000686737	0.000538631
Le Havre	0.0263205	0.0180074	0.0201977	0.015877	0.0135476	0.018142	0.019639	0.0173141	0.0149428	0.0193937	0.0150365	0.0204131	0.0186879	0.0196981	0.0218593	0.0194148	0.015133	0.0221242	0.0203391	0.0233368	0.0180096	0.0171677	0.0203204	0.0194495	0.0213457	0.0175301	0.0227042	0.0178831	0.0208556	0.0197556	0.0180112	0.0199783	0.0166487	0.0196915	0.0188892	0.0182458	0.0194593	0.0183325	0.0216484	0.0220026	0.0203764	0.0177827	0.018988	0.0189492	0.0171964	0.0218474	0.0199084	0.0189589	0.0192131
Leixoes	0.00897382	0.00383664	0.00378738	0.00263667	0.00271363	0.0036715	0.00260844	0.00244495	0.00509346	0.00380215	0.00477084	0.0028614	0.00286762	0.00326782	0.00274612	0.00453226	0.00303939	0.00294327	0.00465518	0.00416613	0.00653011	0.00350862	0.00452832	0.00393385	0.00383194	0.0032275	0.00376955	0.00534707	0.0048119	0.00313696	0.00582421	0.00317704	0.00341079	0.0040953	0.00389013	0.00402493	0.0049077	0.00327284	0.00235397	0.00304495	0.0035611	0.00305046	0.00275432	0.00365002	0.00347209	0.00466556	0.00419968	0.00386721	0.00250796
Lembar	0	5.57e-05	2.15e-05	3.99e-05	6.94e-05	6.68e-05	2.27e-05	0.000157462	3.85e-05	5.28e-05	2.57e-05	3.15e-05	3.34e-05	5.44e-05	3.27e-05	4.41e-05	7.44e-05	3.51e-05	4.91e-05	7.3e-05	2.75e-05	3.98e-05	1.15e-05	2.11e-05	6.44e-05	1.41e-05	2.41e-05	2.41e-05	2.61e-05	6.74e-05	8.67e-05	2.19e-05	4.37e-05	2.02e-05	0.000152714	7.27e-06	2.95e-05	7.22e-05	3.22e-05	1.79e-05	2.35e-05	5.64e-05	1.56e-05	7.94e-05	5.32e-05	0.00226563	1.9e-05	2.59e-05	6.83e-05
Lianyungang	0.000648493	0.00133493	0.00179882	0.00396515	0.00165021	0.00192244	0.00110558	0.00146385	0.00105238	0.00114729	0.00131204	0.0010986	0.00121358	0.00202608	0.00173198	0.00195489	0.00164981	0.00151845	0.00170355	0.00115176	0.00233936	0.000953676	0.00117244	0.00136851	0.00163782	0.0014369	0.00155165	0.0016139	0.00190153	0.00166534	0.00481638	0.00174244	0.00108721	0.00145185	0.00152471	0.00117836	0.00343949	0.00106924	0.0014183	0.00156034	0.00147288	0.00116634	0.00227675	0.00276363	0.00116704	0.00178422	0.00178605	0.00148055	0.00212314
Libreville	0.000285423	6.71e-05	0.000291958	0.000219686	8.4e-05	0.000189444	0.000124875	5.65e-05	0.000145804	3.05e-05	0.000164032	7.34e-05	4.64e-05	0.000182681	0.000125965	0.000102684	7.82e-05	0.000198877	0.000102041	0.000106014	6.97e-05	0.000279478	0.000119591	0.000175342	0.000183485	0.000115303	0.000111254	8.01e-05	0.000108849	0.000115385	0.000249536	7.85e-05	0.000538786	0.00015725	0.000125076	9.51e-05	0.000152963	4e-05	7.43e-05	0.000119135	0.000107812	6.71e-05	0.00065529	0.0001603	0.000152799	0.000325815	0.000115568	9.31e-05	0.000327729
Lihir	0	1.8e-05	2.91e-05	1.82e-05	4.51e-05	1e-05	8.11e-05	3.01e-05	1.25e-05	0.000106224	3.66e-05	1.34e-05	5.5e-05	1.98e-05	3.83e-05	8.52e-06	5.11e-05	2.31e-05	2.11e-05	6.97e-05	8.4e-05	1.63e-05	4.44e-05	7.44e-05	4.6e-05	9.6e-06	0.000149408	2.61e-05	2.25e-05	3.29e-05	1.15e-05	1.16e-05	0.000101092	9.27e-05	9.13e-06	1.38e-05	2.26e-05	1.74e-05	2.19e-05	1.46e-05	1.58e-05	5.53e-05	2.17e-05	2.24e-05	1.25e-05	3.04e-05	1.29e-05	3.3e-05	9.77e-05
Limassol	0.000874795	0.000508152	0.000291532	0.000529946	0.00029797	0.000466822	0.000310654	0.00311434	0.000815028	0.00104857	0.000321389	0.000367884	0.00041969	0.00064066	0.000204271	0.000230357	0.000930087	0.000636257	0.000502905	0.000288133	0.00031625	0.000391363	0.000403476	0.000477446	0.000625362	0.000543547	0.000271642	0.000662821	0.00080959	0.00080899	0.00053359	0.000462231	0.000350478	0.000360207	0.000661697	0.000252796	0.000516376	0.000498112	0.000303646	0.000249377	0.000377606	0.000385506	0.000355343	0.000309667	0.000325256	0.000510168	0.000348418	0.00283312	0.000592903
Lirquen	0.00183064	0.000283936	0.000547248	0.000136159	0.000247834	0.000102747	0.000237181	0.000142063	0.000526611	0.000143803	0.000619032	0.000128649	0.000389283	0.000205501	0.000100571	0.000141041	0.000206397	0.000303528	0.000277884	0.000169076	0.000140766	0.000121641	0.000109977	0.000220704	0.000132013	0.000179288	0.000244853	0.000227534	0.000205662	0.000112602	0.000228882	0.000205749	0.00018812	0.000108218	0.000118326	0.000245789	0.000163262	0.00018769	0.000460859	0.000325354	0.000252407	0.000145274	0.000656932	0.000183962	0.000155718	0.000328901	9.24e-05	9.75e-05	0.00034326
Lisbon	0.00849359	0.00193264	0.00206471	0.00374997	0.00185787	0.00270434	0.00175689	0.00202181	0.00227672	0.00376916	0.00216678	0.0024254	0.00194175	0.00213947	0.00238336	0.0023046	0.00268256	0.00291004	0.0019337	0.00201954	0.00209042	0.00172971	0.002022	0.00269404	0.00161863	0.0023019	0.00139042	0.00246549	0.00191718	0.00231921	0.00332543	0.00204634	0.00192528	0.0020468	0.00267216	0.00123146	0.00175587	0.00233077	0.00248553	0.00170561	0.00166396	0.0027835	0.00235559	0.00280369	0.00185568	0.00338075	0.00162232	0.00202049	0.00289764
Liverpool	0.00119585	0.000913694	0.000998262	0.000935695	0.00137924	0.000427615	0.000711171	0.00154188	0.00102118	0.000546569	0.000401882	0.000537269	0.000701762	0.000845262	0.000759161	0.000821512	0.00109984	0.000751723	0.00069713	0.000611354	0.00141289	0.00134551	0.00105406	0.000848308	0.00065058	0.000612366	0.000863487	0.00072802	0.000677105	0.000649595	0.000527116	0.00113375	0.000957433	0.000661063	0.000885602	0.000502125	0.000544533	0.00112808	0.000557349	0.000553917	0.000497533	0.00107081	0.000802148	0.000747376	0.000600117	0.000355404	0.00115913	0.000343709	0.000537441
Livorno	0.0019535	0.00432865	0.00530397	0.00386845	0.00532052	0.00312554	0.00425293	0.00440593	0.00423014	0.00615412	0.00532231	0.00581633	0.00392015	0.005383	0.00405681	0.00319098	0.00390527	0.00537549	0.00463228	0.00335193	0.00358833	0.00330889	0.00513929	0.00429523	0.00432508	0.00586574	0.00299269	0.00419493	0.00480733	0.00386827	0.00299102	0.0031349	0.00430903	0.00373908	0.00507535	0.00378491	0.00485457	0.00596762	0.00392493	0.0040722	0.00620957	0.00452151	0.00243835	0.00480717	0.00429697	0.00583302	0.00397558	0.00404996	0.00394437
Lobito	0.000383085	0.000100256	0.000264	0.000169683	5.07e-05	0.00015051	0.000243508	0.000232262	0.000157131	0.000181788	0.000183905	0.000182624	0.000141241	0.000170122	0.000180489	0.000277999	0.000251241	0.000100996	0.000217949	0.000526112	0.000334814	7.88e-05	0.00013945	0.0001517	0.000502852	0.000144437	0.000166819	0.000176819	0.000120109	0.000106928	0.000295062	0.000112564	0.000130643	0.000267995	0.000286085	0.000363276	0.000359078	0.000148112	8.65e-05	0.000501922	0.000143224	0.000142601	0.000105141	0.000127022	0.000129618	0.000243922	0.00010879	0.000107139	8.81e-05
Lombok	0	1.18e-05	2.1e-05	2.9e-05	2.37e-05	2.13e-05	3.07e-05	4.41e-05	0.000126211	1.1e-05	0.000262321	3.61e-05	0.000107039	4.24e-05	2.91e-05	3.97e-05	3.68e-05	1.14e-05	8.72e-05	1.19e-05	0.000114324	4.69e-05	4.61e-05	3.15e-05	6.2e-05	5.74e-05	3.45e-05	5.44e-05	1.82e-05	5.97e-05	4.44e-05	6.29e-05	2.41e-05	7.2e-05	6.18e-05	3.23e-05	3.49e-05	0.000101555	1.99e-05	5.53e-05	2.78e-05	0.00012094	2.55e-05	7.12e-05	8.03e-05	4.34e-05	7.41e-05	2.75e-05	2.2e-05
Lome	0.0016146	0.00217531	0.00219831	0.00336339	0.00218951	0.00227277	0.0016728	0.00229882	0.00222441	0.00364939	0.00251893	0.0020925	0.00202108	0.00169966	0.0024307	0.00211037	0.00138119	0.00238318	0.00230816	0.00186959	0.00338926	0.0022512	0.0019625	0.00301581	0.00168525	0.00255716	0.00323253	0.00279024	0.00285469	0.00274484	0.00239829	0.00187286	0.00143388	0.0021705	0.00203992	0.00409924	0.00265561	0.00193454	0.00263483	0.00294821	0.00328995	0.00284371	0.0012639	0.00175096	0.00320944	0.00169719	0.00167612	0.00303215	0.0025825
London	0.00721171	0.00826531	0.00864396	0.00916321	0.0108499	0.00861676	0.00789379	0.00816261	0.00870976	0.00633708	0.00767515	0.0069625	0.00511965	0.00871581	0.0065989	0.00706827	0.0080081	0.00654821	0.00613852	0.00858301	0.00750387	0.00760699	0.00677513	0.00676683	0.00648679	0.00705265	0.00780232	0.00669302	0.00957372	0.00889376	0.00903864	0.00916627	0.00787574	0.00630723	0.0102295	0.00654076	0.0059846	0.00684098	0.00814407	0.00629446	0.00837998	0.00828149	0.00804921	0.00686499	0.00913761	0.00827866	0.00902255	0.00868007	0.00765574
Long Beach	0.00110146	0.00330929	0.00179901	0.00258187	0.00372832	0.00195787	0.00385024	0.00235998	0.00426416	0.00150985	0.0015722	0.00201787	0.00253781	0.00183471	0.0019528	0.00290859	0.0030125	0.00105011	0.00170296	0.00192719	0.00449568	0.00225373	0.00190561	0.0022152	0.00291041	0.00160271	0.00359859	0.00217979	0.00419683	0.00304913	0.001758	0.00192098	0.00177559	0.00133087	0.0023217	0.00127172	0.000995169	0.0014066	0.00292266	0.00273523	0.00217121	0.00208011	0.00118503	0.00219104	0.00182283	0.00198473	0.00191693	0.001603	0.00186383
Longoni	0.000126257	5.36e-05	6.11e-05	0.000114925	0.000109228	7.06e-05	0.000174889	0.000115753	6.38e-05	0.000137243	0.00013418	8.19e-05	0.000103279	4.45e-05	8.07e-05	5.5e-05	0.000317267	3.31e-05	0.000197402	7.39e-05	0.000139881	3.34e-05	0.000138133	6.42e-05	0.000108732	0.00014193	5.52e-05	4.59e-05	0.000319287	0.000178191	0.000189329	0.000115305	0.000105108	0.000110569	0.000102482	9.55e-05	0.000122424	0.000137145	6e-05	5.84e-05	0.000338218	0.000631522	9.28e-05	4.36e-05	0.000134919	7.34e-05	3.6e-05	8.82e-05	7.67e-05
Longview	0	3.55e-05	0.000119699	8.5e-06	6.61e-05	4.46e-05	0.000105785	3.71e-05	0.000122248	9.98e-05	0.000170096	8.69e-05	5.84e-05	0.000148479	0.000371469	0.00022057	0.000160946	8.48e-05	6.84e-05	0.000205684	0.00016189	1.67e-05	0.000112662	0.000972444	0.000157983	8.32e-05	0.000165088	3.15e-05	0.000192152	0.000148307	0.000739755	0.000271823	0.000137947	9.88e-05	7.13e-05	2.03e-05	9.49e-05	0.000361555	7.54e-05	0.000125654	0.000200025	9.55e-05	6.9e-05	6.71e-05	0.000116615	0.000124438	6.73e-05	0.000157125	0.000133562
Los Angeles	0.00387704	0.00225876	0.00394274	0.0022003	0.00260855	0.00351287	0.00205134	0.0017725	0.00461653	0.00336794	0.00395802	0.00296644	0.00184678	0.00273131	0.00176236	0.00192286	0.00190784	0.00273539	0.00162441	0.00233014	0.00158207	0.00184959	0.00243334	0.00250114	0.00218495	0.00162526	0.00182979	0.00172591	0.00185179	0.00249793	0.00243593	0.00159459	0.00213287	0.00229112	0.00250318	0.00198308	0.00247727	0.00233348	0.00142589	0.00241763	0.0024295	0.00217874	0.00181274	0.00305925	0.00229625	0.00195272	0.00162968	0.00252703	0.00197588
Luanda	0.00312401	0.00108374	0.00177161	0.00302052	0.00132151	0.00256132	0.00108515	0.00172994	0.00167767	0.00167278	0.00143126	0.00119353	0.00101842	0.0011793	0.00194029	0.00154059	0.000996904	0.00114992	0.00164976	0.00213282	0.00251202	0.00108447	0.00175763	0.00118773	0.00120334	0.000863477	0.00131799	0.000981173	0.00148014	0.00152315	0.00160032	0.00150679	0.00179018	0.00121619	0.001516	0.00177692	0.00308679	0.00128994	0.00130758	0.0016298	0.00398038	0.0025805	0.0016182	0.00117992	0.00136745	0.000931197	0.00139617	0.00115421	0.00166669
Lubeck	5.50439e-05	9.41e-05	0.00027264	7.56e-05	0.000193985	0.000161642	6.15e-05	0.000100887	0.000337798	0.000125975	0.000148836	9.64e-05	0.000188037	8.44e-05	0.000132529	0.000205458	0.0001689	0.00235897	0.000104653	9.79e-05	9.3e-05	0.0012263	9.07e-05	0.000140396	0.000166493	0.000592425	6.94e-05	6.58e-05	0.000186372	8.04e-05	0.000118732	0.000111441	0.000154149	0.000149818	0.000222996	0.000153911	0.000212502	0.000110105	0.000216387	3.01e-05	0.000190054	0.000225913	0.000127371	0.000198733	0.000129972	0.000468458	0.000183979	9.32e-05	0.000104633
Luderitz	0	1.76e-06	5.02e-06	1.75e-05	1.92e-06	4.72e-06	7.05e-06	6.3e-06	1.23e-06	4.36e-06	4.23e-06	1.95e-05	2.91e-05	5.04e-06	3.24e-06	5.31e-06	2.62e-05	1.83e-05	1.23e-05	0.000116749	2.25e-06	2.16e-06	3.01e-06	1.22e-05	1.41e-05	1.49e-05	4.02e-06	1.04e-05	3.15e-05	0.000167872	1.24e-05	2.2e-05	2.35e-05	2.21e-05	0.0001171	2.99e-06	5.2e-06	7.61e-06	1.2e-05	1.72e-05	2.73e-05	9.85e-06	8.96e-06	2.19e-05	1.11e-05	0.000143714	1.69e-05	3.54e-06	3.07e-06
Luwuk	0	6.14e-05	4.6e-05	0.000104206	0.000105634	2.59e-05	2.47e-05	9.04e-05	2.28e-05	0.000296097	2.51e-05	0.00015125	6.56e-05	2.14e-05	5.48e-05	3.89e-05	9.83e-06	5.77e-05	0.000383132	6.09e-05	4.26e-05	6.67e-06	2.76e-05	4.41e-05	5.48e-05	3.94e-05	6.37e-05	4.58e-05	7.89e-05	4.86e-05	0.000133677	9.52e-06	7.93e-05	6.93e-05	9.96e-06	2.13e-05	0.000127313	0.000167745	4.65e-05	7.96e-05	0.000121161	3.82e-05	0.00222552	7.28e-05	0.000185898	3.96e-05	8.63e-05	3.92e-05	2.65e-05
Lyttelton	0.000135831	0.000693152	0.000649954	0.000430982	0.000308965	0.000243258	0.000526345	0.000321778	0.000358461	0.000466737	0.000347697	0.0010602	0.000292447	0.000286887	0.000413141	0.000487577	0.000676682	0.00243966	0.000237294	0.000321866	0.000447994	0.000215637	0.000355813	0.000327859	0.00037207	0.000561659	0.000311846	0.000298249	0.000339883	0.000342594	0.000660971	0.00247745	0.00026452	0.000422532	0.000780176	0.000186777	0.000354811	0.000478364	0.00277173	0.000270609	0.000240769	0.000271071	0.00026232	0.000491737	0.000345347	0.000360638	0.000306828	0.000818726	0.000243905
Maaloy	2.12962e-05	0.000298878	0.000243003	0.000173389	0.000200311	0.000423625	0.000283775	0.000224197	0.000125287	0.000111971	0.00026485	0.000215793	0.000418045	0.000271403	0.000488798	0.000307193	0.000296607	0.000509331	0.000899381	0.000277435	0.000336446	0.00030845	0.000428275	0.000224767	0.000228779	0.000266662	0.000123842	0.000334186	0.000766077	0.000326647	0.000240672	0.000165048	0.000255157	0.000218899	0.000551313	0.000247167	0.000511014	0.000443094	0.000258654	0.00047533	0.00029933	0.000163951	0.000250476	0.000397176	0.000356727	0.000208424	0.000147714	0.000465092	0.000388469
Mackay	0	3.87e-06	3.16e-06	1.61e-06	2.07e-06	1.02e-05	2.06e-06	3.99e-06	5.98e-06	3.82e-06	4.27e-06	5.26e-06	3.8e-06	4.29e-06	9.55e-06	5.13e-06	3.33e-06	4.82e-06	4.26e-06	4.79e-06	3.07e-06	4.31e-06	1.74e-06	9.41e-06	2.52e-06	1.82e-06	3.19e-06	4.14e-06	3.51e-06	1.63e-06	5.24e-06	7.11e-07	4.93e-05	3.43e-06	8.02e-06	6.33e-06	2e-06	2.44e-06	3.82e-05	2.4e-06	1.16e-06	9.52e-06	7.23e-06	7.12e-07	1.97e-07	3.01e-06	1.09e-06	5.33e-06	1.08e-05
Madang	0.00020915	0.000229585	0.000234223	0.000120571	9.37e-05	0.000213575	0.000108915	0.000159406	0.000253121	7.58e-05	0.000131036	0.000328141	0.00024055	0.00011258	0.000132087	0.000176446	0.000261961	8.3e-05	9.38e-05	0.000186703	0.00014905	8.97e-05	0.000343719	0.000119254	0.000163676	0.000247557	0.000146621	0.000162204	0.000141155	0.000128127	0.00017285	0.000322675	0.000247187	0.000159764	0.000199693	0.000127996	8.62e-05	8.41e-05	0.000125344	0.00056447	0.000280396	0.000676023	0.000189526	0.000173359	0.000289235	0.000174624	0.000127376	0.00020248	0.000248006
Magadan	0	1.3e-05	8.21e-06	3.41e-06	9.64e-06	2.72e-06	2.27e-06	1.07e-05	3.96e-06	3.46e-06	3.31e-06	2.52e-06	3.27e-07	1.39e-07	9.81e-06	8.45e-07	7.46e-06	9.79e-06	2.86e-06	1.05e-05	2.08e-07	2.84e-06	8.03e-06	8.82e-06	3.74e-06	6.85e-06	2.83e-06	4.33e-07	2.29e-06	1.45e-06	6.76e-06	4.59e-07	1.64e-05	2.01e-06	1.67e-05	2.06e-06	2.88e-06	1.16e-05	4.6e-06	1.79e-05	1.85e-06	2.78e-06	1.5e-06	2.12e-06	8.91e-06	1.63e-05	7.31e-06	2.57e-06	2.18e-06
Maizuru	5.22811e-06	0.000474032	0.000358603	0.000325961	0.000947833	0.000672031	0.00105061	0.000920132	0.000394383	0.000948297	0.000417323	0.00032721	0.00055327	0.000871015	0.000431193	0.000908886	0.000505484	0.00118132	0.000313155	0.000767735	0.0006725	0.000237299	0.00105371	0.000927924	0.000282527	0.000701332	0.000495616	0.000347364	0.000421789	0.000339145	0.000835347	0.000509572	0.000726366	0.000428444	0.000551798	0.000596814	0.000408513	0.000431451	0.00117472	0.0003831	0.000259903	0.000358044	0.000741421	0.000698438	0.000974921	0.000772687	0.000262767	0.00269709	0.000586242
Majunga	7.29867e-05	4.62e-05	5.86e-06	3.6e-05	8.98e-05	2.49e-05	4.22e-05	1.96e-05	2.99e-05	1.23e-05	1.56e-05	3.22e-05	4.77e-05	2.47e-05	5.96e-06	4.51e-05	3.21e-05	4.51e-05	3.65e-05	4.43e-05	2.07e-05	2.4e-05	8.69e-05	7.92e-06	2.44e-05	2.46e-05	4.62e-05	1.39e-05	1.26e-05	3.22e-05	1.59e-05	0.000138583	7.02e-05	9.82e-06	0.00058563	7.71e-05	2.54e-05	1.54e-05	9.45e-05	8.46e-05	3.91e-06	2.58e-05	3.35e-05	6.56e-05	9.2e-05	7.79e-05	6.95e-05	5.59e-06	1.88e-05
Majuro	0.00150549	0.000625086	0.000246624	0.000824598	0.000412925	0.000495816	0.000868463	0.000378184	0.000421276	0.000339749	0.000805449	0.000611799	0.000253504	0.000863648	0.000392903	0.000542121	0.000652222	0.000405621	0.000414098	0.000453568	0.000571183	0.000476381	0.000925935	0.000737625	0.000636218	0.000760196	0.000874202	0.000597393	0.000569581	0.000367897	0.000604183	0.00034798	0.000391239	0.000334878	0.00253816	0.000338553	0.000268388	0.00123081	0.000989002	0.000456337	0.000612888	0.000554952	0.000361478	0.000610039	0.000521932	0.00032939	0.000479151	0.000442129	0.000290373
Makassar	0.00247592	0.000166325	0.000629024	0.000298478	0.000157667	0.000327959	0.000781392	0.000213001	0.000356343	0.000370502	0.000186392	0.000323976	0.000260851	0.000807975	0.000343689	0.000281681	0.000489392	0.000204358	0.000316149	0.000176936	0.000538749	0.000450344	0.000327563	0.000366977	0.000465317	0.000182834	0.000265999	0.000374241	0.000240116	0.000141026	0.000625513	0.000689109	0.000599023	0.000374933	0.000279034	0.000457247	0.000266525	0.000421569	0.000232149	0.000448229	0.000251793	0.000457482	0.000169251	0.000476419	0.000397123	0.000346705	0.00061127	0.000222259	0.000329615
Malabo	0.000547059	0.000537988	0.000438281	0.000670118	0.0012055	0.000349488	0.00169369	0.000496453	0.00111662	0.000443318	0.000869456	0.00135217	0.000767582	0.000617871	0.000594077	0.000415147	0.000666173	0.000647476	0.00139996	0.000298487	0.000854473	0.00175925	0.000750912	0.000483695	0.00100094	0.00192827	0.000608516	0.000504697	0.000589774	0.000576762	0.000727633	0.00161373	0.00110355	0.000532516	0.000421486	0.00110794	0.00068722	0.000786219	0.000790655	0.00114007	0.00119192	0.000526325	0.000699156	0.000619437	0.000819548	0.000612867	0.000947947	0.000549661	0.0007548
Malaga	0	8.51e-05	1.36e-05	1.18e-05	6.9e-06	6.02e-05	3.2e-06	3.58e-05	6.93e-06	7.3e-06	5.74e-06	3.13e-05	1.33e-05	2.43e-05	8.25e-06	1.48e-05	9.96e-06	3.8e-05	4.03e-06	2.82e-05	5.48e-06	5.3e-06	3.21e-05	1.45e-05	2.83e-06	2.4e-05	3.48e-05	3.91e-06	9.67e-06	3.39e-05	7.57e-05	1.71e-05	1.02e-05	2.59e-05	7.12e-06	2.32e-05	2.02e-05	6.45e-06	8.03e-06	3.93e-06	3.12e-06	7.35e-06	0.000127878	5.85e-06	2.75e-05	1.1e-05	7.83e-06	9.27e-06	1.02e-05
Male	0	3.19e-05	1.32e-05	2.66e-06	3.97e-06	8.59e-06	1.52e-05	3.5e-06	5.73e-06	9.06e-06	2.24e-05	1.38e-05	7.69e-06	2.65e-06	0.000132501	9.81e-06	8.63e-06	6.89e-06	2.12e-05	1.15e-05	5.6e-06	4.22e-06	1.24e-05	6.42e-06	3.17e-05	1.49e-05	1.33e-05	3.38e-05	1.73e-05	2.35e-05	1.02e-06	2.32e-05	2.09e-05	1.31e-05	4.89e-05	7.49e-06	1.51e-05	6.68e-06	7.59e-06	5.38e-06	3.72e-06	4.82e-05	3e-05	1.91e-05	7.64e-06	4.43e-06	7.88e-06	1.02e-05	5.82e-06
Malmo	1.18543e-05	3.5e-05	0.000242029	2.75e-05	3.69e-05	0.000140794	4.17e-05	3.86e-05	3.52e-05	1.24e-05	8.97e-05	3.42e-05	2.12e-05	4.86e-05	0.00019984	0.000149926	0.000171178	7e-05	5.9e-05	0.00231248	7.25e-05	6.76e-05	5.72e-05	5.02e-05	7.5e-05	4.15e-05	6.32e-05	7.48e-05	3.71e-05	5.68e-05	8.96e-05	0.00014406	6.44e-05	7.55e-05	0.000348275	0.000106406	0.000123062	9.99e-05	3.43e-05	5.53e-05	7.72e-05	3.16e-05	5.19e-05	5.83e-05	5.56e-05	3.23e-05	0.000108286	6.08e-05	9.63e-05
Malongo	0	4.13e-06	1.38e-06	8.47e-07	9.47e-06	1.65e-07	1.13e-05	6.75e-06	4.83e-06	1.03e-06	5.3e-06	7.29e-06	1.67e-06	3.09e-06	3.41e-06	1.73e-05	7.12e-07	6.22e-07	5.51e-06	1.05e-05	2.39e-06	3.61e-06	2.19e-06	1.11e-05	9.4e-07	2.53e-06	6.97e-06	1.34e-06	7.88e-06	8.55e-06	1.53e-05	1.59e-06	4.11e-06	1.88e-06	7.77e-06	3.05e-06	7.46e-06	2.87e-06	1.93e-05	8.59e-06	3.49e-06	1.92e-06	4.2e-06	9.13e-06	5.58e-06	3.19e-07	5.98e-06	2.98e-06	4.92e-07
Manaus	9.36787e-05	0.000157014	0.000145015	0.000285675	0.000329371	0.000371144	0.000229724	0.000208502	0.00012404	0.000191688	0.000128769	0.000429848	0.000280713	0.00026754	0.000115177	0.000441943	0.000270049	0.000393589	0.000482433	0.000132752	0.000407127	0.000249082	0.000196304	0.000289844	0.000561255	0.000567254	0.00245547	0.000362147	0.000361872	0.000251275	0.000931904	0.00061649	0.00040132	0.000235743	0.000557977	8.63e-05	0.000365694	0.000186655	0.000391355	0.000614838	0.000165035	0.000157918	0.000124297	0.00049214	0.000228654	0.000502634	0.000155177	0.00148737	0.000294704
Manchester	0	8.51e-06	4.94e-06	1.8e-06	3.19e-06	1.45e-06	9.8e-06	2.74e-06	1.85e-05	1.04e-05	1.43e-06	1.14e-05	1.1e-05	5.13e-06	9.61e-06	2.87e-06	2.39e-05	3.51e-05	1.13e-05	3.33e-06	3.84e-06	4.41e-06	3.04e-06	1.08e-05	5.3e-06	3.4e-05	3.33e-06	7.03e-06	3.56e-06	2.89e-05	8.68e-06	1.73e-05	5.72e-06	2.31e-06	5.13e-07	1.15e-05	2.34e-06	2.48e-06	6.97e-06	2.21e-05	0.00225215	1.03e-05	2.53e-06	2.1e-06	3.79e-06	2.84e-05	2.44e-06	8.1e-06	3.97e-06
Mangalore	3.01604e-06	4.15e-06	1.22e-05	2.49e-05	8.07e-06	2.33e-05	1.1e-05	9.61e-06	1.39e-05	4.75e-05	1.41e-05	5.34e-06	2.31e-05	2.73e-05	8.88e-06	4.02e-05	2.33e-05	1.11e-05	2.18e-05	3.26e-05	1.57e-06	0.000101318	7.2e-05	1.56e-05	3.79e-06	6.8e-06	2.25e-05	2.32e-05	1.42e-05	1.9e-05	6.79e-06	2.82e-06	1.7e-05	2.54e-05	9.87e-06	4.35e-06	1.22e-05	1.48e-05	5.76e-06	1.48e-05	9.28e-05	7.67e-06	1.94e-05	2.82e-05	3.27e-06	4.35e-05	4.72e-06	1.82e-05	7.89e-06
Manila	0.0123111	0.00243107	0.002395	0.00220883	0.00231268	0.00186553	0.00330737	0.00197635	0.00357615	0.00169329	0.00210485	0.00233742	0.00205221	0.00164958	0.00202934	0.00241616	0.00278009	0.00219099	0.00329475	0.00266012	0.00271769	0.00238216	0.00231185	0.0027865	0.00139779	0.00220021	0.00218437	0.00292277	0.00181363	0.0019249	0.00249225	0.00325293	0.00225753	0.00324569	0.00173261	0.00161927	0.00204836	0.00392541	0.00174512	0.00273037	0.00333173	0.00185928	0.00287045	0.00271555	0.00192687	0.00270224	0.00302195	0.00246438	0.00299311
Manzanillo (Dom. Republic)	0	0.000135821	3.37e-05	0.000157786	1.63e-05	6.01e-05	0.000201717	1.19e-05	0.000167624	5.94e-05	7.05e-05	0.000111582	2.12e-05	4.97e-05	7.93e-05	9.32e-05	9.11e-05	1.2e-05	4.73e-05	2.44e-05	2.67e-05	1.47e-05	3.11e-05	7.82e-06	3.17e-05	2.54e-05	0.00010398	4.11e-05	2.03e-05	6.4e-05	0.000106685	5.99e-05	3.04e-05	7.18e-05	4.31e-05	2.55e-05	5.62e-05	2.81e-05	2.92e-05	5.09e-05	6.51e-05	7e-06	1.95e-05	7.08e-05	5.07e-05	2.8e-05	3.63e-05	4.35e-05	2.53e-05
Manzanillo (Mex)	0.00502038	0.00135347	0.00117891	0.00219004	0.00158381	0.00174579	0.00256339	0.00263136	0.00254934	0.00161924	0.00222177	0.00115084	0.0014415	0.00168449	0.000985357	0.0015631	0.00113684	0.00150607	0.00092805	0.00196625	0.00132392	0.0010707	0.00203673	0.00222352	0.00302786	0.00138697	0.00137532	0.00165457	0.00222482	0.00103078	0.0019183	0.00196666	0.00328584	0.00224817	0.00356816	0.00212418	0.00219507	0.00120296	0.00228024	0.00145659	0.00124542	0.00153827	0.00219593	0.00134046	0.0010866	0.00201739	0.00261639	0.000979227	0.00152095
Manzanillo (Pan)	0.0102918	0.00740307	0.0098899	0.00779251	0.00629568	0.00731564	0.00554603	0.00683251	0.00767902	0.00699693	0.00683957	0.00699488	0.00718092	0.0064264	0.00756235	0.00677356	0.00587581	0.00706848	0.0102871	0.0104718	0.011258	0.00724222	0.0069979	0.0114747	0.00804809	0.00708634	0.0102914	0.00920267	0.00724277	0.00785249	0.00973038	0.00615343	0.00847158	0.00618927	0.00588408	0.00678389	0.00860322	0.00772873	0.00803144	0.00852403	0.00720171	0.00544556	0.00639151	0.00624738	0.00745173	0.0075913	0.00575759	0.00749896	0.00647676
Maputo	0.000389124	0.000150429	0.000121961	0.00040315	0.000154536	0.000153046	0.00114656	0.000254507	0.000322528	0.000276421	0.000552887	0.000475538	0.000618892	0.000794035	0.000314065	0.000250978	0.00285085	0.000133343	0.000322839	0.000267603	0.000228893	0.000490146	0.000220845	0.000293241	0.000201819	0.000351983	0.000417935	0.000449085	0.00033269	0.000300785	0.000189513	0.000292159	0.000111401	0.000294696	0.000397188	0.000292059	0.000243289	0.00038035	0.000176021	0.000289516	0.000282901	0.000278519	0.00145184	0.000255447	0.000452954	0.00018065	8.08e-05	0.000309289	0.000312986
Mar Del Plata	1.34776e-05	6.03e-07	1.48e-06	7.53e-06	9.49e-05	9.31e-06	1.79e-06	1.14e-05	1.34e-05	2.56e-06	3.67e-06	2.23e-05	1.62e-06	1.5e-05	3.36e-05	2.08e-05	1.68e-05	2.5e-05	2.63e-05	1.43e-05	6.21e-06	1.23e-05	1.94e-05	2.34e-06	1.25e-05	1.17e-05	8.45e-06	7.83e-06	1.4e-05	1.02e-05	2.08e-05	2.17e-05	5.95e-06	5.18e-07	2.16e-06	0.00010124	3.97e-06	4.31e-06	1.97e-06	7.55e-06	3.43e-06	6.3e-06	1.9e-05	0.000108074	6.15e-06	2.71e-05	4.62e-05	1.04e-05	2e-05
Maracaibo	4.95028e-06	4.45e-05	3.74e-05	6.47e-06	6.6e-05	2.64e-05	1.24e-05	5.96e-05	3.31e-05	4.29e-05	6.42e-05	6.17e-05	2.51e-05	2.9e-05	1.75e-05	0.000364353	0.000124336	7.67e-05	4.76e-05	8.76e-05	0.000125098	0.000102585	4.02e-05	9.25e-05	5.33e-05	2.19e-05	3.33e-05	1.28e-05	7.13e-05	2.49e-05	4.37e-05	1.26e-05	7.83e-05	5.49e-05	3.55e-05	1.65e-05	4.81e-05	1.82e-05	2.26e-05	5.35e-05	1.48e-05	4.85e-05	2.41e-05	4.43e-05	5.02e-05	6.25e-05	3.3e-05	2.71e-05	1.77e-05
Marin	5.18358e-05	5.76e-05	4.11e-05	5.07e-05	0.000153921	0.000419587	7.44e-05	0.000169027	0.000331883	6.74e-05	4.02e-05	0.000124012	5.43e-05	0.000181033	0.000149805	0.000251565	7.45e-05	9.51e-05	0.000193487	0.000242328	0.000320238	0.000103835	0.000290559	8.09e-05	0.000142616	0.000245991	0.000117332	5.69e-05	5.74e-05	8.1e-05	0.000112594	9.18e-05	0.000173597	4.55e-05	5.97e-05	0.000271536	7.22e-05	8.38e-05	9.12e-05	0.000234352	4.71e-05	0.000115822	8.28e-05	8.31e-05	0.000322821	0.000111045	6.87e-05	0.000166395	0.000166986
Marsa El Brega	0	0.000181216	4.72e-05	0.000274421	7.02e-05	0.00012484	2.42e-05	0.000182117	0.000203306	0.000245529	7.89e-05	7.58e-05	9.96e-05	3.97e-05	6.25e-05	6.21e-05	0.000214249	0.000222031	0.00020175	0.000144406	0.000160493	0.000220922	0.000121984	6.61e-05	0.000144493	7.83e-05	0.000229686	6.69e-05	0.000307872	7.8e-05	8.33e-05	0.000191469	0.000199028	7.85e-05	0.000347198	8.85e-05	0.000199011	0.000154686	7.21e-05	8.72e-05	0.000521507	0.00019057	0.000291751	0.000224502	0.000226587	0.000229986	0.000212937	0.000153038	0.000276469
Marsaxlokk	0.0111627	0.00793075	0.00768204	0.00830629	0.00716987	0.00880373	0.00949549	0.00987297	0.00911872	0.0110408	0.00942832	0.00704831	0.00969502	0.0143281	0.00882749	0.00705403	0.00954298	0.00826002	0.00899803	0.00950568	0.00609991	0.00724124	0.00796661	0.00861381	0.00920516	0.00763563	0.00858925	0.013639	0.00794299	0.00770237	0.0130517	0.00854843	0.00953877	0.00859856	0.00814555	0.00798777	0.00880448	0.00709311	0.00856316	0.00752356	0.0100325	0.00700759	0.00743163	0.00972971	0.00796623	0.0121147	0.00721404	0.0097708	0.00781323
Marsden Point	0.000848975	0.000384843	0.000419199	0.000580149	0.000473749	0.000607392	0.000534006	0.000205651	0.000255555	0.0006688	0.000440952	0.000809033	0.000451071	0.000355494	0.000366751	0.000173714	0.000377646	0.000833021	0.000424049	0.000437239	0.000250544	0.000562349	0.000601275	0.000567816	0.000180301	0.000474877	0.000240926	0.000450153	0.000743359	0.000631649	0.000391978	0.000619889	0.000698147	0.000841993	0.000311207	0.000415649	0.000514052	0.000264599	0.00062674	0.000536308	0.000483344	0.000435432	0.00045218	0.000469076	0.000433621	0.000319112	0.000443818	0.000635636	0.000441766
Marseille	0.00358185	0.00258647	0.00213867	0.00266349	0.00270989	0.00212574	0.0024864	0.00324993	0.00181476	0.00120918	0.00197466	0.00150153	0.00229912	0.0018121	0.0023678	0.00267222	0.00306913	0.00231059	0.0013747	0.00237175	0.00387802	0.00149409	0.00164286	0.00234543	0.00219766	0.00275264	0.00233309	0.00265263	0.00347368	0.00230348	0.00161315	0.00290923	0.00291889	0.00267905	0.00327595	0.00367059	0.00268244	0.0033289	0.00175766	0.0010245	0.00163536	0.00224336	0.00246261	0.00355837	0.0027095	0.00235741	0.00321927	0.00262166	0.00205499
Marsh Harbour	0	3.73e-05	4.22e-05	0.000113083	4.52e-05	4.99e-05	0.000150925	5.45e-05	6.25e-05	8.46e-05	0.000197826	0.000103319	9.11e-05	5.94e-05	5.34e-05	0.000177226	0.000150615	8.88e-05	8.43e-05	0.00010578	0.000180131	7.23e-05	3.61e-05	4.32e-05	0.000106067	9.54e-05	1.54e-05	3.89e-05	3.1e-05	3.79e-05	2.51e-05	0.000261613	0.000105947	3.49e-05	7.43e-05	4.91e-05	0.000303759	0.000125475	3.82e-05	3.02e-05	0.000221081	2.94e-05	1.73e-05	0.000140054	1.76e-05	4.78e-05	4.17e-05	4.76e-05	5.53e-05
Masan	0.00170226	0.00164213	0.00183399	0.00185595	0.0021744	0.00238656	0.00155849	0.00163917	0.00160378	0.00199061	0.00120701	0.00261023	0.00195045	0.000949224	0.00147187	0.00122199	0.00133383	0.00197605	0.00110172	0.00174796	0.000948215	0.00210948	0.00272497	0.00443105	0.00166991	0.00124977	0.00149426	0.00174361	0.000836407	0.00113066	0.00327338	0.00128362	0.00125961	0.00192924	0.00170782	0.00103805	0.00402185	0.00122555	0.00151399	0.00205615	0.0011062	0.0016425	0.0017507	0.00115383	0.0019913	0.00138166	0.00283466	0.00202143	0.00147924
Massawa	0	1.23e-05	3.37e-06	2.83e-06	1.29e-06	7.37e-07	2e-05	5.9e-06	4.27e-07	2.56e-06	4.51e-06	2.48e-06	2.46e-06	1.07e-05	5.54e-06	7.04e-07	1.69e-06	1.1e-06	3.8e-06	1.06e-06	7.19e-06	0	1.54e-06	1.12e-06	0	3.38e-07	1.13e-06	2.07e-06	9.73e-07	0	1.18e-06	3.75e-07	2.58e-06	1.03e-06	1.5e-05	1.22e-06	9.37e-06	4.79e-07	1.75e-06	3.33e-06	6.77e-07	9.11e-06	0	2.64e-07	3.81e-06	2.06e-07	1.18e-06	1.39e-06	5.17e-06
Matadi	4.4476e-06	4.01e-06	6.89e-07	1e-05	2.89e-06	8.18e-07	4.04e-06	2.33e-06	3.57e-07	2.25e-05	4.96e-06	9.12e-06	8.56e-07	5.39e-06	6.17e-06	8.33e-07	2.64e-06	3.26e-06	4.19e-06	1.97e-05	4.23e-06	3.31e-06	3.96e-06	1.2e-06	0	1.59e-05	2.72e-06	9.42e-07	3.42e-06	2.12e-06	2.36e-06	2.55e-06	1.42e-06	2.01e-06	1.02e-06	1.25e-05	2.98e-06	1.75e-06	3.2e-06	3.67e-06	1.68e-06	2.64e-06	4.14e-06	1.05e-05	2.11e-06	3.27e-06	8.6e-07	1.3e-06	3.82e-06
Matanzas	0	1.1e-05	4.57e-05	1.88e-05	1.16e-05	2.61e-05	0.000245814	1.18e-05	2.03e-05	3.13e-05	1.27e-05	1.4e-05	7.18e-06	2.78e-05	5.19e-06	1.13e-05	1.39e-05	1.21e-05	1.35e-05	2.67e-05	1.34e-05	3.02e-05	1.24e-05	7.54e-06	3.35e-05	6.41e-06	6.54e-06	8.22e-06	3.32e-05	1.91e-05	1.63e-05	1.05e-05	7.24e-06	3.62e-05	1.81e-05	6.1e-05	8.24e-06	3.35e-05	1.87e-05	2.38e-06	0.000120186	2.92e-05	2.8e-06	7.14e-06	6.96e-06	2.58e-05	1.7e-05	1.94e-05	4.49e-05
Mataram	0	0.000133384	5.07e-05	1.88e-05	4.62e-05	7.01e-05	2.01e-05	4.16e-05	0.00014323	5.52e-05	2.05e-05	3.91e-05	3.65e-05	1.89e-05	3.77e-05	3.45e-05	1.53e-05	4.47e-05	1.14e-05	3.93e-05	5.2e-05	9.48e-06	2.52e-05	0.000135449	2.15e-05	6.26e-05	1.67e-05	1.74e-05	2.79e-05	0.000179145	3.83e-05	3.73e-05	9.25e-05	6.95e-05	1.59e-05	5.01e-05	1.85e-05	6.36e-05	3.22e-05	2.65e-05	0.000121638	9.07e-05	2.77e-05	0.000129826	2.94e-05	3.13e-05	4.68e-05	4.27e-05	1.54e-05
Matarani	5.23816e-05	0.00011792	6.44e-05	4.6e-05	9.15e-05	7.38e-05	4.14e-05	0.000971605	0.000192809	0.000193243	0.000113638	0.000200401	0.000242081	0.000139081	8.28e-05	0.000116502	7.65e-05	0.000111244	8.75e-05	2.61e-05	6.83e-05	8.8e-05	0.000192317	0.000119863	0.000187255	0.000158463	4.34e-05	0.000179037	0.000215255	8.66e-05	0.0001201	4.07e-05	0.000121069	0.000129821	0.000138818	4.78e-05	4.45e-05	0.000163101	4.12e-05	0.000209613	0.000131863	3.55e-05	5.33e-05	0.000110922	6.07e-05	8.91e-05	4.57e-05	3.37e-05	9.53e-05
Matsuyama	4.03548e-05	9.95e-05	6.25e-05	0.000231073	4.57e-05	0.000151242	0.000105471	0.000141735	0.000352921	0.000549637	1.52e-05	6.94e-05	5.91e-05	0.00015866	0.00011446	0.000129612	5.79e-05	9.21e-05	0.000292805	9.47e-05	9.39e-05	0.000151027	5.68e-05	8.1e-05	0.000107654	5.17e-05	0.000624057	0.000124046	4.98e-05	0.000106609	8.43e-05	0.00010797	0.000147878	0.000128438	3.75e-05	5.13e-05	0.000115406	9.94e-05	8.47e-05	7.46e-05	8.71e-05	0.000122479	6.07e-05	8.83e-05	5.99e-05	9.15e-05	6e-05	6.46e-05	0.000423853
Mazatlan	2.60868e-05	1.23e-05	9.54e-06	3.9e-05	2.3e-05	8.78e-06	3.96e-05	1.68e-05	2.31e-05	2.48e-05	3.72e-05	5.23e-06	7.83e-06	4.02e-05	3.07e-05	6.3e-06	1.12e-05	2.68e-05	3.37e-05	6.35e-06	5.39e-05	1.75e-05	4.49e-05	3.67e-05	4.87e-05	7.6e-05	5.77e-05	8.18e-06	4.6e-05	1.53e-05	5.9e-05	2.4e-05	1.18e-05	4.04e-05	3.19e-05	1.7e-05	4.24e-05	4.63e-05	5.02e-05	8.26e-06	8.42e-05	1.58e-05	2.87e-05	2.75e-05	3.13e-05	5.16e-05	2.28e-05	1.7e-05	3.82e-05
Medan	0	4.77e-06	5.17e-06	2.08e-05	2.34e-06	9.73e-06	7.89e-06	1.41e-06	5.4e-06	2.22e-05	8.18e-06	3.1e-06	3.49e-06	1.5e-05	6.03e-06	4.69e-06	2.61e-06	1.85e-06	8.56e-07	2.83e-06	2.26e-06	1.06e-05	4.93e-06	8.66e-06	1.59e-06	3.37e-06	7.51e-06	4.39e-06	1.82e-05	1.88e-06	5.83e-06	1.17e-06	1.79e-05	8.79e-06	3.15e-06	2.28e-05	1.97e-06	1.88e-05	7.11e-07	6.36e-06	2.14e-06	3.72e-05	4.73e-06	3.99e-05	1.25e-05	7.83e-06	2.41e-06	1.35e-05	7.88e-06
Mejillones	0	2.66e-05	9.13e-06	5.64e-06	1.16e-05	2.85e-06	1.6e-06	8.39e-07	3.85e-05	1.28e-05	3.19e-06	6.47e-06	1.49e-06	1.13e-05	4.79e-05	2.04e-05	3.96e-06	3.19e-06	5.64e-06	4.69e-06	8.96e-06	1.07e-06	2.03e-05	3.88e-06	4.24e-06	1.19e-06	1.4e-06	4.63e-06	2.62e-05	4.31e-06	9.55e-06	8.89e-06	2.19e-06	3.57e-06	4.48e-07	3.09e-05	2.78e-06	1.93e-06	6.6e-06	8.43e-07	1.33e-05	9.51e-07	1.41e-05	6.4e-06	1.27e-05	3.83e-06	2.46e-06	2.39e-06	6.19e-06
Melbourne	0.00568258	0.00394223	0.00354514	0.00418801	0.00353273	0.0056208	0.00295336	0.00375737	0.00418112	0.00319599	0.00542663	0.00449739	0.00591474	0.00278304	0.00516898	0.00231381	0.00407173	0.00272096	0.0038839	0.00475801	0.00292013	0.0033124	0.0056484	0.00483538	0.00441601	0.00362163	0.0033209	0.00296892	0.00409486	0.00380411	0.00375001	0.003446	0.00524375	0.00360942	0.0037178	0.00339011	0.00354537	0.00293486	0.00480344	0.00597669	0.00503147	0.00314275	0.00481752	0.0040449	0.00380249	0.00279461	0.00355181	0.00386208	0.00477134
Melilla	3.64073e-05	5.14e-05	5.28e-05	0.000100017	8.32e-05	5.51e-05	4.98e-05	6.54e-05	8.14e-05	0.000120238	0.000191097	5.23e-05	5.37e-05	5.64e-05	0.000112949	0.000126078	3.01e-05	0.000175113	0.000150105	9.02e-05	0.00118355	0.000123758	0.000155696	6.67e-05	8.09e-05	3.87e-05	0.000108811	0.00016088	8.33e-05	7.66e-05	0.000122596	0.00026414	0.000131294	5.79e-05	0.00019512	0.000103446	0.00105484	7.23e-05	2.08e-05	0.000233252	8.81e-05	7.63e-05	2.87e-05	3.81e-05	7.8e-05	0.000128373	4.13e-05	8.03e-05	0.000162941
Merak	0	3.94e-07	2.09e-06	1.09e-06	6.1e-07	1.62e-06	3.36e-07	2.01e-07	4.37e-07	1.18e-06	0	8.23e-07	1.66e-06	5.6e-06	8.63e-07	3.73e-06	1.04e-06	9.48e-07	1.26e-07	3.03e-07	8.16e-07	0	0	1.36e-06	1.48e-06	4.12e-06	2.91e-07	1.74e-07	9.42e-07	0.00220507	3.64e-07	2.17e-07	7.36e-06	3.4e-07	2.66e-06	1.63e-06	5.37e-07	3.14e-06	5.27e-07	5.08e-07	1.36e-06	5.1e-07	4.14e-06	8.26e-07	1.42e-06	2.14e-06	1.34e-06	1.2e-06	6.69e-06
Mersin	0.00351284	0.00406304	0.00511527	0.00451353	0.00313256	0.0063085	0.00573769	0.00483199	0.00527125	0.00485197	0.00589241	0.00455244	0.00536119	0.00558504	0.00404271	0.00458608	0.00372322	0.00450775	0.0055376	0.00614947	0.00479493	0.0057653	0.00474715	0.0039057	0.00563123	0.0054827	0.00340201	0.00611855	0.00398169	0.00470796	0.00393635	0.00438912	0.00395362	0.00590551	0.00423247	0.00616672	0.00431375	0.00718901	0.00329451	0.00384722	0.00427544	0.00474371	0.00559139	0.00338129	0.00633667	0.0041989	0.00600924	0.00511041	0.0060236
Mesaieed	5.40028e-06	6.03e-05	3.48e-05	0.000198536	2.67e-05	1.86e-05	3.55e-05	3.46e-05	2.3e-05	1.4e-05	8.49e-05	1.68e-05	5.5e-06	2.64e-05	2.44e-05	4.52e-05	3.27e-05	1.75e-05	3.05e-05	1.75e-05	1.11e-05	0.000168942	8.81e-05	2.68e-05	3.3e-05	0.000116618	3.11e-05	1.1e-05	2.34e-05	1.97e-05	1.98e-05	1.07e-05	4.58e-05	1.76e-05	0.000260394	1.87e-05	1.31e-05	7.19e-06	1.33e-05	1.15e-05	0.000182093	7.88e-06	1.04e-05	1.37e-05	3.37e-05	2.75e-05	3.59e-05	2.7e-05	6.13e-05
Miami	0.00964825	0.00329679	0.00462817	0.00336263	0.00308998	0.0033672	0.00250348	0.00346877	0.00232054	0.00358783	0.00513873	0.00259351	0.00291495	0.00314818	0.00225382	0.0029816	0.0031128	0.00173246	0.00245024	0.00303599	0.00320075	0.00293458	0.00306712	0.00215175	0.00243578	0.00589441	0.00250647	0.00238608	0.00328835	0.00460948	0.00244804	0.00315071	0.00300213	0.00159311	0.00325589	0.00212864	0.00228392	0.00204814	0.0023137	0.00385716	0.00240367	0.0042196	0.00343327	0.00382836	0.00371813	0.00252112	0.00378426	0.00331005	0.00202163
Mindelo	3.62748e-05	8.82e-05	1.72e-05	3.04e-05	6.97e-05	4.31e-05	5.26e-05	0.000107942	0.000133426	1.43e-05	5.35e-05	2.79e-05	4.29e-05	4.67e-05	4.59e-05	3.25e-05	4.45e-05	3.77e-05	3.42e-05	8.01e-05	5.21e-05	2.6e-05	2.37e-05	4.81e-05	5.69e-05	4.79e-05	9.26e-05	2.73e-05	3.79e-05	6.57e-05	3.64e-05	7.64e-05	4.7e-05	8.1e-05	4.96e-05	7.67e-05	5.88e-05	3.36e-05	1.61e-05	2.66e-05	4.56e-05	2.91e-05	8.08e-05	0.00016932	6.82e-05	3.24e-05	1.61e-05	7.95e-05	6.98e-05
Miri	0	2.6e-05	1.48e-05	0.000106611	4.54e-05	0.000124623	5.71e-06	4.51e-05	4.37e-05	1.53e-05	1.07e-05	1.87e-05	6.74e-06	1.43e-05	0.000105523	3.47e-05	3.78e-05	1.01e-05	1.47e-05	2.28e-05	6.72e-05	1.54e-05	6.5e-05	1.16e-05	1.89e-05	3.71e-05	2.25e-05	2.5e-05	5.33e-05	3.27e-05	2.44e-05	3.21e-05	2.64e-05	7.2e-06	8.45e-06	1.07e-05	7.4e-06	1.95e-05	6.68e-06	0.000102914	2.23e-05	1.47e-05	1.74e-05	2.6e-05	1.2e-05	2.05e-05	1.31e-05	9.42e-06	3.39e-05
Mishima-Kawanoe	1.2391e-05	0.000146645	7.37e-05	0.000337665	0.000435626	0.000725837	7e-05	0.000101472	0.000200851	0.000470602	0.000235205	0.000243674	8.64e-05	0.000157664	0.000135459	0.00107245	0.000339658	0.000176146	0.000188904	0.000193004	0.000163998	0.000311097	0.00014425	0.000396569	0.000672777	0.000633334	0.000516473	8.84e-05	9.98e-05	0.000143786	0.000180548	9.39e-05	0.000151841	0.000180826	0.000147202	0.000382616	0.000267176	0.000292419	0.000174358	0.000422388	0.000227547	0.000276743	0.000105387	0.000112412	0.000176185	0.000348855	0.000204568	0.000110449	0.00145035
Misurata	0.000933277	0.00151867	0.000940118	0.00144512	0.00216076	0.00159413	0.0014439	0.00079007	0.00159221	0.00129912	0.00183987	0.00128915	0.00200595	0.00215259	0.0011757	0.000958947	0.0026813	0.00176195	0.00120629	0.000694601	0.000932438	0.00179129	0.00145979	0.000997493	0.000976728	0.000616547	0.00149239	0.000700304	0.00154248	0.00346368	0.00171689	0.000920501	0.000619288	0.00158935	0.00108473	0.000687546	0.000641619	0.00189443	0.000793155	0.000924812	0.00133073	0.00138407	0.00096175	0.00135308	0.00103847	0.000706532	0.000869893	0.000980686	0.00151526
Miyako	0	4.59e-06	3.43e-05	8.47e-06	4.02e-06	2.56e-06	7.25e-06	8.56e-06	2.82e-05	7.16e-06	2.61e-06	1.01e-05	2.7e-06	3.26e-06	1.74e-06	1.18e-05	1.28e-05	1.36e-05	9.96e-06	1.87e-06	6.06e-06	1.84e-05	3.36e-06	3.71e-06	5.92e-06	8.37e-07	2.36e-06	1.61e-05	2.23e-06	5.81e-06	3.88e-05	9.13e-07	6.02e-07	4.18e-06	2.95e-06	0.00220647	1.46e-05	1.96e-06	7.95e-06	5.23e-06	1.44e-05	1.05e-06	1.29e-05	1.69e-06	5.01e-06	2.27e-05	1.08e-05	1.74e-05	5.41e-06
Mizushima	3.16277e-05	0.000257724	0.000353114	0.000367054	0.000443286	0.000365951	0.000574749	0.000401077	0.000344506	0.000562056	0.000560856	0.000689872	0.000613558	0.000685385	0.000414825	0.000288165	0.000426776	0.000583341	0.000380624	0.000458215	0.000807177	0.00054144	0.000717729	0.000329433	0.000361715	0.000398938	0.000222676	0.000649917	0.000852253	0.000303776	0.000268957	0.000397092	0.000145265	0.000334048	0.000932331	0.000493123	0.000419312	0.000436674	0.000660264	0.000220437	0.00109662	0.000999569	0.000759384	0.000304741	0.000384688	0.000205661	0.00016769	0.000393372	0.000691476
Moa	0	3.21e-05	1.42e-05	4.84e-05	1.62e-05	2.02e-05	1.46e-05	6.87e-05	2.32e-05	0.000117538	0.000161739	2.76e-05	1.87e-05	6.64e-06	1.82e-05	2.13e-05	6.72e-05	7.24e-06	5.72e-06	0.000223889	6.45e-05	4.35e-05	2.42e-05	3.88e-05	3.81e-06	1.23e-05	2.26e-05	7e-06	8.29e-06	2.2e-05	1.23e-05	1.15e-05	1.63e-05	8.27e-06	5.7e-05	5.6e-05	1.39e-05	1.07e-05	1.2e-06	5.21e-05	2.85e-05	1.23e-05	1.55e-05	6.63e-05	6.9e-05	1.83e-05	1.54e-05	1.48e-05	4.16e-05
Mobile	0.00147533	0.00265046	0.000823621	0.000231058	0.000532208	0.000561895	0.00102823	0.000307557	0.000642369	0.000765088	0.000508557	0.00100577	0.000263237	0.000598651	0.000245914	0.00208264	0.000543959	0.000682753	0.000479357	0.000489807	0.000629358	0.000604806	0.000682549	0.000479905	0.000343462	0.000577473	0.000450136	0.000573494	0.000466803	0.000378402	0.000453823	0.000410492	0.000465048	0.000433961	0.000406792	0.00044414	0.000877161	0.000793847	0.00041322	0.000413557	0.000809263	0.000230501	0.000797986	0.000775343	0.000957664	0.000350055	0.000482551	0.000283513	0.000378913
Moerdijk	0.00031775	0.000704866	0.000477607	0.000499731	0.000440092	0.000325652	0.000507656	0.000505442	0.00106464	0.000307561	0.000338228	0.000351505	0.000185622	0.000531761	0.000306997	0.00056655	0.000495896	0.000921305	0.000404469	0.000257783	0.000276311	0.000780804	0.000241027	0.00241245	0.000516258	0.000342784	0.000347609	0.00032919	0.000238134	0.000216118	0.000425934	0.000612071	0.000421902	0.00032084	0.00017436	0.000298946	0.000322243	0.000525885	0.000582466	0.000294906	0.000165876	0.000344449	0.000355777	0.000250728	0.000198288	0.000275906	0.000439709	0.000384426	0.000427055
Mogadishu	1.06486e-05	1.13e-05	0.00163848	2.01e-05	2.18e-05	5.35e-05	3.49e-05	3.26e-05	6.45e-05	2.08e-05	6.23e-05	3.56e-05	0.000126494	3.5e-05	1.34e-05	0.000511434	7.43e-05	9.13e-06	8.49e-05	2.16e-05	4.91e-05	2.5e-05	9.1e-05	5.02e-05	2.66e-05	5.09e-05	1.97e-05	5.5e-05	2.2e-05	3.1e-05	3.52e-05	1.97e-05	4.64e-05	1.21e-05	4.29e-06	2.44e-05	4.2e-05	5.16e-05	6.33e-05	3.91e-05	2.68e-05	4.07e-06	2.51e-05	8.25e-06	3.4e-05	7.68e-06	9.64e-06	0.000108252	0.000116891
Mo-i-Rana	0	0.000152181	0.000172727	0.000188847	0.000146113	8.35e-05	0.000275038	0.000541146	0.000216043	5.84e-05	0.000218081	0.000364463	0.000185607	0.000114549	0.000545473	0.00012324	5.38e-05	0.000223303	0.000365385	0.000448873	9.16e-05	0.000139913	0.000413039	0.000235077	0.000150927	0.000697572	0.000212283	0.000243836	6.4e-05	9.24e-05	0.000140933	0.00246112	0.000142278	0.00016831	0.000174618	0.000422525	0.000142663	0.00233291	0.000178863	0.000178553	0.000113283	0.000318207	0.000471352	0.000620624	0.000173484	0.000213758	0.000232138	9.94e-05	9.36e-05
Moji	0.000431584	0.00203938	0.00278536	0.00209382	0.0020321	0.00169375	0.00246804	0.00349915	0.00275814	0.00268055	0.00283342	0.00219056	0.00167156	0.00206011	0.00297638	0.00155008	0.00399583	0.00232608	0.00204564	0.001917	0.00325653	0.00230708	0.00251868	0.00156371	0.00280608	0.00240665	0.00136436	0.00363129	0.0029876	0.00177334	0.00237538	0.00425994	0.00417781	0.00219218	0.00318916	0.00178206	0.00324252	0.00306109	0.00295519	0.00229486	0.00179349	0.00174528	0.00276202	0.0029811	0.00139203	0.00331977	0.00237632	0.00314292	0.00197994
Mokpo	0	7.41e-06	3.02e-05	2.97e-05	1.25e-05	6.55e-06	5.84e-05	1.44e-05	0.000117337	4.45e-05	8.68e-05	2.06e-05	4.25e-05	1.99e-05	4.49e-05	7.3e-05	9.25e-05	9.5e-06	2.79e-05	1.78e-05	6.58e-05	3.59e-05	7.9e-05	4.09e-05	2.19e-05	3.25e-05	2.03e-05	2.05e-05	4.3e-05	6.17e-05	4.54e-05	1.49e-05	0.000161216	1.86e-05	2.84e-05	6.52e-05	4.78e-05	3.23e-05	0.000114302	9.7e-05	0.00016775	2.61e-05	4.11e-05	1.56e-05	3.35e-05	0.000109656	4.51e-05	3.67e-05	9.63e-05
Mombasa	0.00356323	0.000569746	0.00043848	0.000991452	0.000903115	0.00111619	0.000875257	0.00042099	0.00129836	0.000994606	0.000595617	0.000732187	0.000444085	0.000714012	0.000602592	0.0012175	0.00113213	0.000889574	0.000864484	0.00066282	0.000671618	0.000675942	0.000757197	0.00163947	0.000589467	0.000929639	0.000658201	0.000898559	0.00113916	0.000784638	0.000446538	0.000411372	0.000996015	0.000696825	0.00133988	0.00067608	0.000945535	0.00089726	0.00065862	0.00174958	0.000587839	0.00111423	0.00116271	0.000731672	0.000768875	0.000868894	0.000635506	0.00108743	0.00117789
Mongla	1.73847e-07	3.47e-06	1.74e-06	1.23e-05	4.09e-05	5.73e-06	1.34e-05	3.45e-06	8.28e-06	5.27e-06	8.46e-06	3.88e-06	1.2e-05	1.19e-05	8.98e-06	2e-05	1.92e-06	1.2e-05	3.22e-06	8.72e-06	4.36e-06	2.7e-06	3.24e-06	1.06e-05	1.86e-05	2.56e-06	2.24e-05	2.77e-05	7.45e-06	5.81e-05	5.05e-06	1.81e-05	2.09e-05	2.64e-05	9.03e-06	2.01e-05	5.45e-06	4.64e-05	1.26e-05	1.28e-05	6.07e-06	2.01e-05	3.78e-06	4.12e-06	2.69e-05	1.27e-05	3.13e-06	5.18e-06	0.00054156
Monrovia	7.35926e-05	0.00051416	0.000698712	0.0005504	0.000261432	0.000389644	0.000237677	0.000248067	0.00018127	0.000662807	0.000533726	0.000350005	0.000267402	0.000358722	0.000261503	0.000256889	0.00347556	0.000333692	0.00020922	0.000597883	0.00089271	0.00176894	0.000201817	0.000230811	0.000213641	0.000614341	0.000371742	0.000450599	0.000325122	0.000311683	0.000369165	0.000466503	0.000342521	0.000352401	0.000210652	0.0003547	0.000221484	0.000211613	0.000509273	0.000159517	0.00032379	0.00075936	0.0013142	0.000402143	0.000239648	0.000361657	0.000454076	0.000503731	0.000227219
Montego Bay	0	2.51e-06	6.08e-06	1.11e-05	2.91e-06	8.23e-06	8.85e-07	1.49e-06	7.74e-06	2.98e-06	2e-05	1.62e-06	6.35e-07	1.92e-05	2.37e-06	2.62e-06	2.34e-06	5.21e-06	6.8e-06	3.65e-06	1.2e-07	3.38e-06	2.9e-06	4.68e-06	1.86e-06	4.46e-06	2.02e-06	5.59e-07	3.82e-06	3.53e-06	1.35e-05	5.41e-07	7.66e-07	4.88e-07	8.02e-07	3.01e-06	2.01e-06	6.65e-06	7.02e-07	4.22e-06	2.37e-06	2.33e-06	3.09e-06	1.15e-06	8.55e-06	2.51e-06	0	6.33e-07	1.42e-05
Montevideo	0.0110524	0.00192106	0.00344354	0.00289919	0.00234017	0.00307466	0.003935	0.00207691	0.00199435	0.00267612	0.00195266	0.00261755	0.00239664	0.00211516	0.00163631	0.00209718	0.00391673	0.00247729	0.00459022	0.00292248	0.00299096	0.00319761	0.00506463	0.00236348	0.00385056	0.00215345	0.00253085	0.00166721	0.00280037	0.00223777	0.00394712	0.00272645	0.00267216	0.0023181	0.00366805	0.00281412	0.00299855	0.00259088	0.00167472	0.00136083	0.00338921	0.00206583	0.00244228	0.00222896	0.003148	0.00320046	0.00185756	0.002975	0.00234346
Montoir	0.0024686	0.00181066	0.00187531	0.00166253	0.00174648	0.00143687	0.0012357	0.0016745	0.0018404	0.000471639	0.000745175	0.000762111	0.00116426	0.00177105	0.00122351	0.000866361	0.00133973	0.00134044	0.001667	0.000837719	0.00213678	0.00146362	0.00133707	0.0011844	0.00147	0.000607174	0.00149172	0.0018675	0.00270388	0.00134524	0.000963201	0.000727635	0.00330588	0.00443495	0.00173155	0.00163903	0.000771906	0.00140461	0.00153009	0.00113633	0.001181	0.00133883	0.00143802	0.00261206	0.00135777	0.00131302	0.0014373	0.00134279	0.00156417
Montreal	0.000627508	0.000267053	0.000277131	0.000560349	0.000285679	0.000474334	0.000339559	0.000492185	0.000172402	0.00023979	0.00031177	0.000303469	0.000395123	0.000270708	0.000569124	0.000845073	0.000435831	0.000349631	0.00038182	0.000220802	0.000253299	0.000746732	0.00055351	0.000486676	0.00041639	0.00030809	0.000393886	0.000461373	0.00054305	0.000430171	0.000328648	0.000246202	0.000184198	0.000379321	0.000545893	0.000204471	0.000189896	0.000670132	0.000937885	0.00038874	0.000725951	0.000619156	0.000312163	0.000233232	0.00052781	0.000165745	0.000593844	0.000612606	0.000166224
Morehead City	0	0.000194572	0.000115783	0.000249012	0.000365472	0.00253053	0.000214196	0.000170636	0.000260519	0.000409064	0.000736778	0.000207266	0.000272061	0.0003159	0.000326308	0.00039576	0.000380581	0.00015321	0.000307256	0.000658611	0.000406064	0.000128256	0.000162107	0.000365902	0.000483469	0.000896765	0.000189076	0.000419448	0.000424534	0.000279674	0.000202706	0.00039641	0.000338843	0.00038383	0.00285723	0.000867908	0.000427001	0.000432366	0.000478858	0.000213918	0.000322212	0.000210763	0.000230781	0.000348256	0.000207141	0.000273653	0.000183232	0.000218581	0.000266799
Moroni	0.00107949	6.09e-05	2.45e-05	2.2e-05	1.55e-05	2.48e-05	5.31e-05	1.92e-05	2.07e-05	4.32e-05	4.72e-05	5.61e-05	2.91e-05	3.57e-05	2.46e-05	6.14e-05	3.88e-05	2.49e-05	6.46e-05	1.52e-05	1.2e-05	2.29e-05	1.84e-05	2.32e-05	1.12e-05	1.67e-05	4.74e-05	3.04e-05	2.74e-05	4.74e-05	6.58e-05	5e-05	1.5e-05	1.45e-05	4.1e-05	2.79e-05	2.93e-05	4.02e-05	3.26e-05	9.64e-06	1.76e-05	1.46e-05	2.86e-05	2.26e-05	2.96e-05	2.32e-05	5.17e-05	4.25e-05	1.66e-05
Mosjoen	5.33457e-05	0.000177469	0.000421205	0.00240253	0.000127371	0.000174028	0.000499124	0.000417599	0.000137617	0.00020225	0.000402906	0.0003415	0.0001679	0.000497115	0.000223908	0.000101697	0.000243987	0.000139248	0.000369434	0.000292151	0.000396095	0.00014865	0.00012395	0.000248448	0.00022839	0.000201205	0.000268979	0.000167091	0.000169945	0.00012198	0.000486704	0.000227953	0.000321247	0.000217905	0.000178525	0.000305551	0.000443525	0.000212163	0.000157162	0.000141821	0.000118971	0.0002244	0.000386455	0.000567621	0.000297965	0.000113218	0.000165569	0.000270465	0.000274382
Moss	3.19031e-05	3.36e-05	0.000260468	0.000260512	5.65e-05	0.000242877	0.000265939	9.89e-05	7.72e-05	6.95e-05	0.000120724	5.96e-05	0.000273423	9.23e-05	0.000288343	5.58e-05	4.78e-05	9.71e-05	5.55e-05	9.85e-05	0.000127424	9.95e-05	0.000112315	0.000137979	4.07e-05	4.95e-05	6.04e-05	5.2e-05	9.33e-05	0.000209842	0.000113834	0.000156905	3.08e-05	7.7e-05	0.000123231	0.000306487	4.77e-05	0.000306083	9.43e-05	0.000109997	0.000120264	4.31e-05	4.82e-05	0.000133978	4.02e-05	5.61e-05	9.18e-05	0.000171715	4.59e-05
Mostaganem	9.6206e-05	0.000586666	0.00018474	0.00035025	0.000156456	0.000229963	0.000391452	0.000525776	0.000311694	0.00177304	0.000316849	0.000211815	0.000416983	0.000113093	0.00021695	0.000383619	0.000281448	0.000133251	0.000252397	0.000244733	0.000147001	0.000812723	0.00112153	0.000559316	0.000138286	0.000244978	0.000348952	0.000361742	0.000220386	0.000275357	0.000379827	0.000841368	0.00017473	0.000807256	0.000255337	0.000583664	0.000282475	0.000560281	0.000318927	0.000501749	0.000400529	0.000863435	0.000292763	0.000223812	0.000373459	0.000170326	0.000563742	0.000334642	0.000709112
Mtwara	7.87765e-06	4.18e-05	0.000153918	2.79e-05	2.2e-05	2.57e-05	3.69e-05	2.61e-05	2.6e-05	1.71e-05	5.78e-05	4.03e-05	4.5e-05	3.16e-05	8.26e-05	7.23e-06	0.000107882	4.13e-05	6.7e-05	1.2e-05	2.71e-05	7.67e-05	4.65e-05	1.01e-05	1.98e-05	8.13e-05	0.000102788	0.000279757	0.000143874	6.55e-05	8.39e-05	0.000100892	1.9e-05	2.33e-05	4.71e-05	0.000208727	7.98e-05	6.15e-05	2.09e-05	2.63e-05	4.16e-05	2.71e-05	1.15e-05	5.2e-05	1.88e-05	7.23e-05	6.84e-05	7.37e-05	6.06e-05
Muara	5.8821e-05	7.5e-05	0.000100637	9.97e-05	6.84e-05	0.0001049	9.2e-05	9.29e-05	7.33e-05	7.86e-05	0.000153452	0.000112471	0.000291806	0.000105724	0.000160165	8.58e-05	9.74e-05	0.000105331	0.000287354	0.000215751	0.000187266	0.000178147	9.01e-05	0.000100579	5.78e-05	5.69e-05	9.99e-05	0.00014158	4.65e-05	0.00016657	0.00025545	0.000232784	0.000190821	0.000532865	0.000124787	0.000114927	0.000217767	9.38e-05	0.000119577	0.000110515	0.00227858	0.000173382	0.000238304	0.000204249	0.000172081	0.000255035	9.77e-05	0.000150734	4.35e-05
Mukalla	4.85584e-06	1.64e-05	1.52e-05	7.16e-06	5.44e-06	1.57e-05	9.86e-06	2.24e-05	1.26e-05	8.08e-06	5.94e-06	5.96e-06	4.78e-06	1.51e-05	6.86e-06	4.37e-06	1.04e-05	1.58e-05	1.18e-05	1.56e-05	2.66e-06	1.07e-05	4.68e-06	7.04e-06	5.75e-06	7.87e-06	2.04e-05	3.13e-06	1.96e-05	9.31e-06	1.23e-05	4.12e-06	9.66e-06	1.55e-05	6.19e-06	7.59e-06	2.06e-05	1.73e-05	6.46e-06	3.06e-06	8.21e-05	2.13e-05	5.64e-06	1.48e-05	1.15e-05	1.8e-05	1.54e-06	0.0022075	1.07e-05
Mumbai	0.00201868	0.00562465	0.00467146	0.00561786	0.00563621	0.00604091	0.00436537	0.00518441	0.00473266	0.00433694	0.00408104	0.00508912	0.00542134	0.00393361	0.00359372	0.00440163	0.00384058	0.00634984	0.00370146	0.00758862	0.00335355	0.00444333	0.00557971	0.00372193	0.00477388	0.00591443	0.00563819	0.00499389	0.00587805	0.00492581	0.0044237	0.00559516	0.00476916	0.00601066	0.00412073	0.0039889	0.00418515	0.00403421	0.00718072	0.00419277	0.00443982	0.00445657	0.00360945	0.00574766	0.00538652	0.00274244	0.00541659	0.00428248	0.00462446
Mundra	0.0047474	0.00365869	0.00421849	0.0047299	0.00511204	0.00360497	0.00598574	0.0040445	0.00549648	0.00352115	0.00405453	0.00446794	0.00561084	0.00405849	0.00334949	0.00543864	0.00494861	0.00716475	0.00381564	0.00417322	0.00386161	0.00476123	0.00470629	0.00496663	0.00456995	0.00337528	0.00400637	0.00582567	0.00384257	0.00614902	0.004476	0.00452869	0.00655991	0.00371803	0.00515446	0.00417431	0.00519367	0.00598409	0.00504287	0.00409424	0.00451028	0.00485666	0.00776145	0.00348324	0.0062563	0.00457571	0.00452396	0.00663082	0.00606815
Murmansk	0	1.02e-05	3.43e-05	3.13e-06	6.05e-06	1.13e-05	5.19e-06	7.29e-06	5.86e-06	0.000153106	1.16e-05	3.77e-05	1.83e-06	1.23e-05	3.73e-05	2.6e-05	2.32e-05	1.26e-05	2.24e-05	4.19e-05	1.75e-05	3.55e-06	3.11e-06	1.08e-05	4.96e-06	4.54e-06	2.25e-05	8.32e-05	6.67e-06	2.06e-06	3.74e-06	2.66e-05	1.14e-05	5.4e-06	3.25e-06	1.39e-05	1.35e-05	7.5e-06	2.49e-05	1.63e-05	5.74e-06	1.77e-05	1.23e-05	5.51e-06	8.86e-06	7.69e-06	4.08e-05	2.03e-05	3.49e-05
Muroran	0	2.9e-06	1.73e-06	3.52e-06	2.01e-05	1.22e-06	2.84e-06	9.13e-06	1.4e-05	2.76e-06	2.94e-05	1.14e-06	1.56e-06	1.82e-06	1.26e-05	4.18e-06	9.1e-06	5.29e-06	3.15e-06	1.89e-05	2.54e-05	2.09e-06	5.07e-06	0.00222164	3.21e-05	4.62e-06	3.41e-06	2.36e-06	4.77e-06	6.21e-07	9.28e-06	1.24e-05	5.64e-06	3.14e-06	8.87e-06	2.06e-05	1.46e-06	2.95e-06	1.17e-05	7.52e-06	2.91e-05	8.2e-06	7.98e-06	7.15e-06	1.08e-06	1.78e-05	6.89e-07	1.46e-06	9e-07
Mutsamudu	0.00120045	0.000196122	1.9e-05	0.000101393	2.96e-05	3.16e-05	4.88e-05	3.07e-05	3.5e-05	5.41e-05	5.93e-05	1.51e-05	3.78e-05	3.47e-05	0.00010868	6.98e-05	3.57e-05	0.000106291	3.59e-05	6.3e-05	0.000125539	0.000115014	0.000102106	5.86e-05	0.000159227	3.28e-05	3.58e-05	0.000446642	3.54e-05	5.31e-05	6.78e-05	0.00013555	0.000151918	1.75e-05	3.47e-05	2.45e-05	0.000165137	4.44e-05	5.31e-05	1.52e-05	5.61e-05	0.000121512	3.81e-05	0.000124439	0.00225008	5.13e-05	2.01e-05	5.18e-05	2.7e-05
Nacala	0.000709261	0.000145661	0.000138122	0.000143574	0.000187354	6.62e-05	0.000137615	8.83e-05	0.000107209	5.64e-05	0.000119339	0.00011759	0.000208277	0.000167957	9.81e-05	0.000356884	0.000266958	0.000428366	0.000269777	0.000169821	0.000230505	0.000135611	5.91e-05	0.000227645	0.00028126	8.71e-05	8.65e-05	0.000256527	0.000153512	0.000126023	0.000149865	8.82e-05	9.36e-05	0.000100161	0.000172143	0.00019557	0.000233094	0.000182479	0.000162918	0.000316254	0.000168371	8.43e-05	0.000216997	0.000237369	0.000104993	0.000582707	7.85e-05	0.000249428	0.000180428
Nador	0	1.68e-07	0	3.31e-06	0	1.45e-07	9.27e-07	6.77e-07	3.13e-06	2.64e-07	1.55e-07	2.57e-07	1.88e-07	0	0	2.1e-06	4.2e-07	2.19e-06	3.07e-07	0	0	0	3.62e-07	4.35e-08	2.67e-07	2.16e-07	4.19e-07	1.01e-06	4.13e-07	1.94e-07	2.64e-06	1.75e-07	1.76e-07	4.14e-07	1.76e-07	3.77e-07	1.62e-07	0	0	0	0	1.34e-06	0	2.06e-07	0	5.53e-05	0	5.56e-07	1.38e-06
Nagoya	0.00783664	0.00899271	0.00859297	0.00673308	0.0102033	0.00889848	0.00693551	0.00951243	0.00784887	0.0074241	0.00943425	0.00788201	0.00856073	0.00716276	0.00913078	0.00791549	0.00767763	0.00843577	0.00881688	0.00832769	0.00731347	0.00728119	0.00766851	0.0100401	0.0081695	0.0110052	0.00848761	0.00821026	0.00764581	0.0116328	0.010212	0.00801763	0.00876952	0.0107834	0.010494	0.0103354	0.0111405	0.00701942	0.00664602	0.00885742	0.0108552	0.00890288	0.00910501	0.00980532	0.00729668	0.00627385	0.0111634	0.0106613	0.00829454
Naha	0.000210702	0.000301899	0.000371246	0.000402147	0.000380478	0.000580859	0.000252316	0.00012518	0.000392048	0.000732581	0.000478518	0.000521883	0.000569121	0.000317181	0.000429679	0.000445054	0.000221049	0.000166622	0.000412888	0.000446464	0.000643452	0.000248092	0.000413927	0.0011425	0.000326163	0.000224728	0.00059728	0.000642097	0.000220189	0.000316998	0.000231373	0.000890285	0.000562953	0.000455152	0.000371748	0.00016095	0.000220465	0.00026532	0.000212157	0.00028729	0.00032811	0.000583387	0.000310489	0.000267805	0.000152436	0.000295389	0.0005592	0.000316009	0.000209783
Nakanoseki	9.85523e-06	2.79e-05	7.87e-05	3.56e-05	0.000123104	0.000198002	6.09e-05	0.000103182	4.27e-05	0.000102113	0.000100349	3.62e-05	7.02e-05	6.43e-05	0.000474905	0.000449245	0.000170892	5.81e-05	6.63e-05	4.55e-05	2.44e-05	8.59e-05	5.06e-05	2.52e-05	0.000200151	0.000470763	4.21e-05	7.54e-05	2.21e-05	7.58e-05	0.000103542	0.000145925	3.87e-05	9.53e-05	0.000126248	7.06e-05	0.000102229	8.85e-05	2.32e-05	5.1e-05	0.00018976	0.000128179	0.000114285	9.6e-05	8.1e-05	3.88e-05	0.000180436	4.5e-05	5.25e-05
Nakhodka	0	9.54e-06	9.6e-06	1.22e-06	8.18e-06	7.34e-06	3.27e-06	1.37e-05	3.06e-06	3.39e-05	8.32e-07	2.04e-05	9.1e-07	1.67e-06	3.19e-06	3.92e-06	7.26e-06	1.69e-06	1.38e-05	5.03e-06	9.64e-06	3.61e-06	1.2e-06	2.52e-06	5.12e-06	1.06e-06	2.86e-05	8.35e-06	4.77e-06	1.11e-07	1.02e-06	1.33e-06	1.03e-06	3.48e-06	1.44e-06	6.37e-06	5.64e-06	1.02e-05	2.21e-06	1.07e-06	2.15e-06	2.37e-06	8.7e-05	2.6e-06	6.16e-07	5.31e-06	2.16e-06	4.15e-06	4.77e-07
Namibe	0.00026378	4.37e-05	0.000406831	0.000243683	0.000302307	0.000321561	9.24e-05	0.000195723	8.1e-05	0.000125624	0.000338316	0.000223686	0.000143806	0.000103275	0.000230684	0.000195866	0.000297954	0.000263977	3.83e-05	6.8e-05	0.000457716	0.000135896	0.000113383	0.000153463	0.000109304	0.000190933	0.000190588	0.000420889	0.000193555	0.000139127	0.000198861	0.000346449	0.000208165	0.000134708	6.66e-05	0.000160888	9.65e-05	9.3e-05	0.000146111	0.000206652	8.52e-05	0.00020921	0.000320471	6.05e-05	0.000183965	7.85e-05	0.000331887	0.000186039	0.000143894
Namlea	0	9.39e-06	0.00220518	1.11e-05	2.08e-05	2.06e-06	9.07e-05	3.42e-06	7.58e-06	1.12e-05	1e-06	6.24e-06	8.61e-06	1.49e-05	4.3e-06	6.35e-06	3.21e-05	1.97e-06	5.46e-05	1.66e-05	9.98e-06	9.63e-06	6.7e-06	4.14e-06	2.28e-05	1.76e-05	4.29e-06	2.65e-05	1.37e-05	8.54e-06	5.12e-05	1.83e-06	1.37e-05	6.66e-06	3.1e-05	4.33e-07	1.07e-05	1.73e-06	1.43e-05	7.4e-06	9.42e-06	2.35e-05	3.51e-06	1.02e-05	2.12e-06	1.33e-06	4.43e-06	2.88e-06	3.3e-06
Nanaimo	0	0.000151466	0.000123153	5.39e-05	4.96e-05	0.000209086	0.000123731	0.000694261	0.000117019	3.44e-05	0.000187418	6.75e-05	0.000113706	0.000105408	0.000349913	7.13e-05	0.000346613	5.77e-05	8.81e-05	7.91e-05	8.75e-05	6.94e-05	3.8e-05	0.000153696	6.23e-05	6.07e-05	5.23e-05	2.32e-05	0.000106852	0.000110725	0.000106269	8.99e-05	0.000499078	0.000201496	0.000181676	6.38e-05	6.44e-05	0.000200348	6.76e-05	0.000210644	8.19e-05	0.000133976	9.74e-05	0.000119103	0.000227709	0.000159962	7.07e-05	0.00020629	0.00185398
Nanjing	1.70939e-05	6.79e-05	0.000114972	6.97e-05	0.000200157	0.000126329	0.000127459	8.98e-05	5.79e-05	3.92e-05	3.72e-05	3.73e-05	9.87e-05	0.000290721	3.58e-05	0.000129628	3.48e-05	5.6e-05	0.00019668	4.89e-05	0.000132148	4.08e-05	9.48e-05	1.97e-05	5.01e-05	0.000247204	3.18e-05	4.09e-05	2.63e-05	3.91e-05	5.71e-05	6.38e-05	5.15e-05	6.58e-05	9.58e-05	3.53e-05	4.51e-05	0.000120322	3.85e-05	3.76e-05	2.71e-05	4.51e-05	1.51e-05	4.4e-05	3.17e-05	0.000114512	4.16e-05	4.77e-05	4.06e-05
Nantong	0	2.58e-05	2.8e-05	1.02e-05	5.56e-05	9.16e-06	7.14e-05	0.000107533	2.59e-05	1.79e-05	1.68e-05	9.18e-06	1.5e-05	0.00222018	1.82e-05	2.64e-05	1.45e-05	1.93e-06	1.56e-05	1.82e-05	5.07e-06	7.21e-06	1.74e-05	3.97e-05	3.63e-05	1.79e-05	1.96e-05	1.49e-05	2.43e-05	1.74e-05	1.51e-05	3.15e-05	1.4e-05	2.26e-05	5.63e-05	4.85e-06	2.72e-05	1.45e-05	1.53e-05	3.44e-06	4.89e-06	5.2e-06	2.77e-05	1.6e-05	3.7e-06	8.01e-06	5.42e-06	0.000271079	3.56e-05
Naoetsu	4.36653e-06	0.000187583	0.000187498	0.00017496	0.00028312	0.000149319	0.000154795	0.000232541	0.000342526	0.000112336	0.000267154	0.000158754	7.75e-05	0.00012278	0.000428003	0.000185965	0.000474955	0.00011274	0.000342217	0.000134367	0.000279117	0.000149668	0.000180649	0.00035528	8.29e-05	0.000309899	0.000196649	0.000324622	0.000440221	0.000361328	0.000230113	6.57e-05	0.000152637	0.000223886	0.00032202	0.000393487	0.000534632	0.00025167	0.00012776	0.00014821	0.000113323	0.000169273	0.000283835	0.000223498	0.00014713	0.000146136	0.000113996	0.000143263	7.33e-05
Napier	0.00406298	0.000963197	0.001408	0.00155239	0.0019138	0.00105765	0.00124439	0.00425305	0.00135053	0.00183561	0.00140993	0.00153176	0.00156189	0.000774584	0.00130168	0.000958771	0.00172254	0.000593433	0.000717672	0.000956522	0.00148418	0.00140126	0.00149885	0.00134003	0.00099492	0.00128739	0.00150682	0.00182715	0.0014757	0.000876347	0.00272957	0.00119158	0.00176429	0.00352908	0.00103672	0.00333726	0.0014467	0.00283406	0.00117435	0.00164986	0.00108542	0.00400216	0.00163906	0.00239832	0.00107074	0.00156677	0.00141901	0.00168057	0.00111406
Naples	0.000433795	0.00201395	0.00199827	0.00140147	0.00131977	0.00176471	0.00101154	0.00165215	0.00134998	0.00168178	0.0031472	0.000904176	0.000890674	0.00105153	0.000887591	0.00126766	0.00190159	0.0016457	0.00157624	0.00276289	0.00139352	0.000492928	0.00145562	0.00210245	0.00139236	0.00122171	0.00114369	0.00117852	0.000957289	0.00172487	0.000850381	0.00106131	0.00264421	0.00184315	0.000906425	0.0012252	0.00104793	0.00220314	0.00109392	0.00115139	0.00180603	0.000977014	0.00218753	0.000903315	0.00088107	0.00121924	0.00119063	0.00214327	0.00115485
Nassau	0.00126346	0.000935069	0.000660391	0.00044	0.000559703	0.000437797	0.00068436	0.000517841	0.00107598	0.000714425	0.000936402	0.00172395	0.00142749	0.00140064	0.0012316	0.00102312	0.00179472	0.000590275	0.000763917	0.000469753	0.00139405	0.000483921	0.000670733	0.000435629	0.000934774	0.00110619	0.000426427	0.00078862	0.000486345	0.000383001	0.00061895	0.000475112	0.000474665	0.000497068	0.000800558	0.000445529	0.000664337	0.00121981	0.000944365	0.000600467	0.00106076	0.000697768	0.000969738	0.000551285	0.00155531	0.000755292	0.000453301	0.000429549	0.000829734
Natal	0	7.83e-05	4.24e-05	1.73e-05	5.97e-06	4.49e-06	4e-05	3.46e-05	9.9e-06	4.39e-05	1.43e-05	2.74e-05	3.47e-05	1.27e-05	5.19e-05	1.3e-05	2.33e-05	5.02e-06	2.82e-05	2.12e-05	4.36e-06	8.42e-06	5.85e-05	0.000452817	4.25e-05	3.64e-05	1.41e-05	6.06e-05	1.47e-05	4.51e-05	6.86e-05	1.6e-05	4.78e-05	4.84e-05	1.38e-05	2e-05	5.49e-05	4.69e-05	5.31e-05	1.07e-05	5.87e-06	1.93e-05	0.00015036	4.16e-05	1.73e-05	8.56e-05	4.68e-05	3.95e-05	3.04e-05
Nauru	0	4.39e-07	1.05e-06	6.35e-06	5.62e-06	1.13e-05	8.46e-06	3.24e-06	2.98e-06	1.1e-05	1.08e-05	2.04e-06	1.15e-05	1.6e-06	4.14e-06	3.87e-06	1.84e-06	5.97e-06	6.23e-06	3.01e-07	2.6e-05	4.48e-06	3.71e-06	1.56e-06	2.19e-06	3.3e-06	1.93e-06	2.66e-06	1.23e-05	2.39e-05	1.14e-06	2.19e-06	9.47e-06	2.28e-06	2.2e-06	4.44e-06	1.04e-06	1.26e-05	1.06e-06	3.16e-06	2.26e-06	2.61e-05	3.3e-05	8.57e-08	1.74e-06	9.46e-06	9.15e-06	3.92e-07	7.05e-06
Navegantes	0.000737662	0.00243535	0.001893	0.00185603	0.00215656	0.00188409	0.00172823	0.00194342	0.00175108	0.00149254	0.00142144	0.000995831	0.00168391	0.00185485	0.000725927	0.00117471	0.00135022	0.00196532	0.00444444	0.00168686	0.00211821	0.000954307	0.00242137	0.00115407	0.00206178	0.00165383	0.00118435	0.00118053	0.00138619	0.00134613	0.00181193	0.00160354	0.00226314	0.00170121	0.00153987	0.0014659	0.00192308	0.00348534	0.0010016	0.00185035	0.00141595	0.00103424	0.00134971	0.00161173	0.00338112	0.00300392	0.00113059	0.00201002	0.00120436
Nelson	0.000232117	0.00142686	0.000389706	0.000393903	0.000726081	0.000365408	0.000259095	0.000884515	0.000555711	0.000812422	0.000457737	0.00039334	0.0011076	0.00240747	0.000506166	0.000193232	0.000462663	0.000233614	0.000678051	0.000291626	0.0004233	0.000225422	0.000637027	0.000295901	0.000285791	0.0005632	0.000406605	0.000555096	0.000612706	0.000361395	0.000790092	0.000417041	0.00044187	0.000440816	0.000291792	0.00031612	0.000479882	0.000460952	0.000232975	0.000944781	0.000832034	0.000137058	0.000343874	0.000485689	0.00033888	0.00015832	0.000629664	0.000705985	0.00103985
New Orleans	0.00519414	0.00350804	0.0033361	0.00359244	0.00608017	0.00344994	0.00329627	0.00451853	0.00370072	0.00299748	0.00317109	0.00383731	0.0060939	0.00467753	0.00516981	0.00506104	0.00571845	0.0033237	0.00279907	0.00496447	0.00515239	0.00420525	0.0043155	0.00292043	0.00412807	0.00409016	0.00321064	0.00491053	0.00374086	0.00415277	0.00357294	0.00250026	0.00220592	0.00397525	0.00379344	0.00337076	0.00409317	0.00295156	0.00583604	0.00324667	0.0038439	0.0036082	0.00520915	0.00391244	0.00317888	0.00536174	0.00266494	0.00406309	0.00355419
Newcastle	1.33527e-05	0.000103499	8.99e-06	3.09e-05	7.53e-05	0.000111366	2.73e-05	9.11e-05	2.69e-05	5.18e-05	4.98e-05	2.46e-05	5.42e-05	4.74e-05	8.26e-05	5.18e-05	5.51e-05	3.37e-05	5.25e-05	1.99e-05	3.03e-05	6.46e-05	2.65e-05	1.7e-05	0.000113754	6.02e-05	6.7e-05	1.66e-05	0.000118173	9.75e-05	5.65e-05	0.000105238	4.58e-05	4.03e-05	1.5e-05	1.89e-05	2.2e-05	1.32e-05	7.61e-05	2.41e-05	2.59e-05	3.18e-05	5.47e-05	5.42e-05	0.000246241	1.85e-05	0.000264804	5.6e-05	0.00026099
NewYork-NewJersey	0.03147	0.0128607	0.0127406	0.0111462	0.013125	0.0114563	0.0106923	0.0148922	0.0124217	0.0111825	0.0101431	0.0127932	0.00993023	0.014248	0.013715	0.0110204	0.0118422	0.0131427	0.0102157	0.0112597	0.012956	0.0119718	0.0104543	0.0123558	0.00956368	0.0152029	0.0112651	0.0139079	0.0117791	0.00962146	0.0128649	0.0144167	0.011222	0.0136414	0.0130826	0.0112303	0.00898927	0.0145793	0.0124247	0.0138899	0.00897885	0.0124285	0.0112848	0.0121678	0.00994389	0.0117087	0.0107442	0.010869	0.0103598
Niigata	0.000122382	0.00139832	0.00169819	0.00119382	0.00156148	0.000959877	0.0010312	0.00198869	0.0012659	0.00112566	0.000992963	0.00116916	0.00131813	0.00158981	0.00178174	0.00136286	0.00114906	0.000841764	0.00127932	0.00137191	0.00179541	0.000900349	0.001748	0.00106247	0.00182323	0.000737608	0.000889776	0.00161952	0.00174321	0.0014776	0.00128585	0.00188779	0.00246956	0.00153785	0.00104166	0.00156862	0.000726685	0.000900509	0.000716649	0.00253081	0.00110425	0.00150983	0.000701009	0.0014616	0.000979584	0.000953765	0.00162341	0.000898464	0.0016665
Ningbo-Zhoushan	0.0356677	0.0374538	0.0453627	0.0456247	0.0469133	0.0428677	0.0348742	0.0423682	0.0403486	0.0480083	0.0407445	0.0475365	0.0436659	0.0413697	0.0401656	0.0408359	0.0413366	0.040232	0.0402104	0.0364964	0.046052	0.0429521	0.0439351	0.0429416	0.0418887	0.0421722	0.0392086	0.0437675	0.041648	0.0417027	0.0432015	0.0399983	0.0412813	0.0406264	0.0479082	0.0471586	0.0336104	0.0379013	0.043469	0.040439	0.0378164	0.0466866	0.0381987	0.0419726	0.0403416	0.0381648	0.0419479	0.0424932	0.0399552
Niue	0	1.19e-05	1.83e-05	2.04e-05	1.9e-05	0.000261281	2.62e-05	3.68e-05	6.8e-05	5.99e-05	7.19e-06	7.9e-05	5.79e-05	9.05e-06	5.62e-05	4.1e-05	1.95e-05	3.31e-05	4.27e-05	4.11e-05	6.32e-05	1.38e-05	1.23e-05	1.17e-05	6.18e-05	6.75e-06	0.000155196	1.85e-05	4.06e-05	1.24e-05	3.94e-05	1.5e-05	1.67e-05	3.83e-05	2.34e-05	7.77e-05	4.85e-05	2.28e-05	1.06e-05	0.000131558	1.12e-05	2.23e-05	2.55e-05	2.26e-05	2.21e-05	1.1e-05	2.97e-05	1.36e-05	1.57e-05
Norfolk	0.00236558	0.00817499	0.00501115	0.00675108	0.00617904	0.00460668	0.00562013	0.00450628	0.00422549	0.00414352	0.00530064	0.00506766	0.00629241	0.0043818	0.00664857	0.00709413	0.0049145	0.00419593	0.00465423	0.00396879	0.00441118	0.00648726	0.00372876	0.00660232	0.00426706	0.00717764	0.00496478	0.00450509	0.00531216	0.0040878	0.00445715	0.00462368	0.00627981	0.00413006	0.0050883	0.0053438	0.00787953	0.00822465	0.00669383	0.00498213	0.00418655	0.00549747	0.00680951	0.00640496	0.00376697	0.00648557	0.00590184	0.00487216	0.00625799
Norfolk Island	2.19364e-05	5.87e-05	1.53e-05	2.59e-05	3.84e-05	2.46e-05	2.84e-05	3.03e-05	2.32e-05	8.6e-06	0.00223386	0.00221749	1.94e-05	7.19e-05	3.44e-05	2.98e-05	4.75e-05	2.32e-05	1.09e-05	4.64e-05	5.82e-05	6.36e-06	7.6e-05	8.39e-06	1.09e-05	8.37e-05	3.31e-05	1.89e-05	1.59e-05	5.53e-05	3.72e-05	4.89e-05	3.03e-05	1.38e-05	0.000243412	3.2e-05	3.29e-05	3.06e-05	6.17e-05	5.87e-05	1.67e-05	1.82e-05	4.34e-05	9.23e-05	5.15e-05	1.18e-05	9.59e-05	1.93e-05	6.77e-05
Noro	1.64499e-05	3.05e-05	1.5e-05	5.01e-05	5.99e-05	1.08e-05	2.68e-05	1.54e-05	3.96e-05	4.9e-05	2.22e-05	1.49e-05	0.000118236	4.21e-05	2.81e-05	5.99e-05	1.96e-05	2.32e-05	8.08e-06	0.0001433	3.34e-05	8.22e-06	3.68e-05	4.69e-05	4.27e-05	5.16e-05	5.15e-05	1.23e-05	3.15e-05	3.84e-05	1.55e-05	1.55e-05	1.96e-05	4.7e-05	1.52e-05	4.16e-05	4.62e-05	3.1e-05	1.31e-05	3.19e-05	3.29e-05	2.99e-05	3.59e-05	7.04e-06	6.82e-06	1.46e-05	1.48e-05	0.000108949	7.52e-05
Norrkoping	0.000105052	0.000105468	0.000144559	0.000136047	0.000278108	0.000236604	6.27e-05	0.000152159	0.000209399	0.000480715	0.000105195	0.000606201	0.000147663	0.000442315	0.000251686	0.000186035	0.000148508	0.000144073	0.000491004	8.84e-05	9.24e-05	6.95e-05	0.000241007	8.88e-05	9.1e-05	0.000143317	0.000157604	0.00024963	0.000304294	0.000246038	0.000189248	0.00020641	0.0002837	0.000191368	0.000196176	8.89e-05	0.000219291	0.00018544	0.000137695	0.000124142	8.93e-05	0.000120387	0.000123473	0.000110062	9.23e-05	0.000177029	0.000261688	0.000283272	8.56e-05
Nosy Be	6.66311e-05	2.45e-05	6.71e-06	5.3e-05	3.61e-05	5.27e-05	4.6e-05	6e-05	1.78e-05	3.27e-05	6.44e-05	4.79e-05	9.57e-05	0.00230105	9.44e-06	4.01e-05	6.75e-05	1.76e-05	2.17e-05	2.33e-05	2.33e-05	3.91e-05	4.79e-05	4.99e-05	2.56e-05	3.94e-05	6.89e-05	6.87e-05	7.72e-05	3.54e-05	5.4e-05	0.000131179	6.56e-05	6.2e-05	9.15e-05	8.35e-05	2.62e-05	5.66e-05	3.1e-05	6.46e-05	1.94e-05	3.45e-05	2.88e-05	7.53e-05	5.99e-05	2.55e-05	2.34e-05	3.52e-05	0.000108378
Nouadhibou	4.77003e-05	0.000138899	2.65e-05	0.00010546	7.28e-05	4.13e-05	1.76e-05	0.000199596	3.46e-05	0.000119518	2.35e-05	3.86e-05	3.05e-05	9.17e-05	0.000492082	6.73e-05	6.35e-05	7.16e-05	4.83e-05	3.44e-05	2.6e-05	8.01e-05	9.44e-05	0.000237142	0.000106139	5.15e-05	3.3e-05	7.85e-05	4.93e-05	5.04e-05	4.99e-05	6.26e-05	0.000125738	6.59e-05	2.4e-05	6.19e-05	8.89e-05	4.39e-05	2.53e-05	8.99e-05	7.35e-05	6.29e-05	6.7e-05	2.3e-05	7.48e-05	4.16e-05	3.51e-05	6.41e-05	8.48e-05
Nouakchott	0.00188697	0.000706973	0.000445982	0.000978964	0.000432871	0.000560287	0.000298594	0.000437188	0.000686073	0.000782891	0.000325234	0.000709932	0.000846777	0.000227307	0.000244141	0.000666017	0.000605754	0.000408205	0.000929792	0.000342066	0.000544538	0.000669642	0.00154406	0.000411255	0.000804632	0.000355127	0.000598586	0.000322186	0.000373171	0.000283619	0.000523366	0.000605346	0.000526278	0.00082893	0.00019893	0.000550157	0.000229303	0.000298729	0.000546681	0.000387733	0.000392978	0.00030688	0.000715007	0.00143089	0.000503757	0.00120603	0.000614283	0.000370151	0.000797463
Noumea	0.00168633	0.00231392	0.00188924	0.00230405	0.00181411	0.000891737	0.00162266	0.00161476	0.00107067	0.00158353	0.00260865	0.00135085	0.00155883	0.0019164	0.00251147	0.00295403	0.00105435	0.00199706	0.00304876	0.000986246	0.00172007	0.00142489	0.00121383	0.00161085	0.00142449	0.0020967	0.00118832	0.00144765	0.00142324	0.00256903	0.00483839	0.0012205	0.00129867	0.00129504	0.00248633	0.00350256	0.00139056	0.00273948	0.0015065	0.00155649	0.00130833	0.00204463	0.00213935	0.00186335	0.00304039	0.00172358	0.00117345	0.00137904	0.00171415
Novorossisk	0.000671855	0.00111293	0.000976814	0.000959898	0.00184359	0.00117213	0.00125427	0.000826612	0.00136037	0.00265706	0.00200003	0.00130994	0.000481507	0.000528221	0.00109251	0.00110375	0.00425737	0.00140815	0.001547	0.0015199	0.00097518	0.00101502	0.00102991	0.00131319	0.00106397	0.0011663	0.0010451	0.001408	0.00140816	0.00194479	0.0012636	0.0012112	0.00114747	0.00110793	0.00120109	0.00141387	0.000612931	0.00110602	0.000899237	0.00109366	0.00124913	0.00266473	0.000857215	0.0015883	0.0019059	0.000768008	0.00140248	0.00127359	0.00218712
Nueva Palmira	0	0	2.03e-07	2.08e-06	2.24e-07	1.83e-06	6.99e-07	0	1.32e-07	3.09e-07	8.07e-08	6.05e-06	3.13e-07	0	0	2.02e-07	1.39e-05	0	4.21e-07	0	2.12e-07	2.57e-07	6.07e-07	3.2e-06	0	0	6.5e-07	6.38e-07	3.16e-07	0	5.82e-07	1.49e-06	0	0	2.1e-07	2.1e-07	8.98e-07	1.28e-06	7.13e-07	1.79e-06	0	1.27e-06	3.8e-07	3.37e-07	3.24e-06	6.85e-07	0	3.89e-06	5.27e-06
Nuevitas	0	4.3e-06	6.92e-06	3.6e-05	1.64e-05	0.000581979	4.99e-05	2.49e-05	4.15e-05	1.32e-05	1.05e-05	5.01e-06	3.56e-05	3.28e-05	2.23e-05	3.81e-05	4.31e-05	3.17e-05	4.58e-06	2.74e-05	2.25e-05	1.35e-05	2.96e-05	3.76e-05	2.72e-05	6.25e-06	5.57e-05	1.76e-05	5.42e-06	8.73e-06	9.72e-05	5.88e-05	4.39e-05	3.12e-05	3.86e-05	2.61e-05	4.01e-05	1.85e-05	0.000107207	3.8e-05	1.71e-05	9.17e-06	2.12e-05	2.8e-05	2.03e-05	6.79e-06	3.32e-05	6.34e-06	2.16e-05
Nuku'alofa	0.000730837	0.000179796	0.00028643	0.000657334	0.000190164	0.000262091	0.000584741	0.000313614	0.000507182	0.000399663	0.000333481	0.000272758	0.000296945	0.000603096	0.000537916	0.000302922	0.000286707	0.000420397	0.000824494	0.000294738	0.000277278	0.000558314	0.000249506	0.000299004	0.000380546	0.000272601	0.000457503	0.000154378	0.000531506	0.000575168	0.0004115	0.000438292	0.000392516	0.00241085	0.00030768	0.000748012	0.000229502	0.000556312	0.000411347	0.000580549	0.000468285	0.00122914	0.000179749	0.000411953	0.000403041	0.000240032	0.000351405	0.000269054	0.00036208
Nukunono	0	1.99e-05	2.6e-05	6.62e-06	1.91e-05	6.58e-06	1.33e-05	2.57e-05	1.43e-05	2.84e-05	1.04e-05	5.56e-06	5.45e-06	1.09e-05	3.43e-06	8.54e-06	4.57e-06	5.11e-06	3.34e-06	1.4e-05	1.18e-05	1.07e-06	7.2e-06	2.1e-05	2.27e-05	2.13e-05	2.36e-05	8.52e-06	3.96e-06	1.5e-06	8.3e-06	5e-05	1.32e-05	3.34e-05	7.23e-06	5.57e-06	2.32e-05	1.3e-05	3.75e-06	5.4e-06	2.15e-06	7.42e-06	7.1e-05	8.65e-05	7.39e-06	1.92e-05	5.06e-06	8.89e-06	1.97e-05
Oakland	0.00416792	0.00477421	0.00386262	0.00398912	0.00438821	0.00444398	0.00681207	0.00354252	0.00336237	0.00359116	0.00338975	0.00327478	0.00450582	0.00266719	0.00269493	0.00566895	0.00552298	0.00396162	0.00450098	0.00326209	0.0044041	0.00358688	0.00274271	0.00501085	0.00452679	0.0093246	0.00481503	0.00420924	0.00488314	0.00562948	0.00687422	0.00289112	0.0046452	0.00468246	0.00476496	0.00441832	0.00492351	0.00429685	0.0042856	0.00385687	0.00403517	0.00362215	0.0059458	0.00515016	0.00364442	0.0037211	0.00277331	0.00444103	0.0043221
Odessa	0.000832603	0.000889279	0.000740743	0.000924413	0.000591431	0.00126669	0.000358762	0.000851171	0.000837741	0.000769829	0.00119219	0.000904355	0.00141256	0.000404714	0.00246176	0.000437019	0.00110439	0.000446824	0.00125228	0.000797009	0.00195283	0.000651764	0.000425089	0.000508934	0.00085693	0.000773992	0.00332557	0.00165857	0.000911518	0.000586429	0.000381865	0.000549728	0.000682251	0.000995042	0.00119699	0.000538851	0.00148144	0.00107177	0.000536963	0.000427494	0.000307456	0.00180013	0.00231472	0.00119177	0.000751594	0.000876661	0.000691807	0.000489517	0.000556362
Oita	8.65256e-05	0.000930626	0.000952677	0.000623212	0.00152165	0.000698306	0.000901508	0.00107509	0.00090337	0.0011206	0.000843749	0.000384223	0.000526891	0.000712747	0.00081293	0.000505977	0.000961209	0.00179824	0.000663536	0.000651964	0.00128454	0.00185572	0.000724821	0.00174079	0.00233975	0.000627199	0.000988448	0.000435331	0.000644586	0.000620334	0.00076429	0.000709277	0.00276388	0.00168806	0.000736455	0.00042405	0.000638322	0.0010018	0.000502158	0.000880348	0.000822421	0.000839329	0.000890078	0.000961907	0.00138513	0.00140073	0.00168672	0.00128088	0.00085918
Omaezaki	8.7093e-05	0.000442211	0.000633166	0.00106677	0.000448966	0.000578624	0.000910809	0.00135324	0.000653753	0.000641514	0.000399948	0.000840018	0.000803001	0.00107417	0.000541155	0.000570791	0.00118363	0.000508229	0.000824213	0.00119705	0.000346673	0.000216761	0.000887662	0.00148318	0.00104203	0.000501548	0.000858178	0.000663307	0.000440538	0.000548979	0.000514099	0.000651579	0.000734519	0.000564954	0.000747293	0.00269696	0.000514507	0.000712592	0.00157211	0.000472646	0.00144936	0.000623414	0.00125066	0.000419117	0.000609563	0.000787342	0.000353099	0.000260458	0.000551538
Onahama	2.99657e-05	0.000540821	0.000699724	0.00223934	0.000496319	0.000481607	0.000469707	0.000898455	0.000860401	0.000568629	0.000981545	0.000632368	0.000764254	0.000879281	0.00111246	0.000788653	0.000839013	0.000800142	0.000411259	0.000632036	0.000721893	0.000463166	0.000737549	0.000555335	0.00023102	0.000696752	0.000955799	0.000525696	0.000329349	0.00239444	0.00057957	0.000959005	0.000593126	0.000784482	0.000356199	0.000922048	0.00133988	0.000372794	0.000801314	0.000738508	0.000902931	0.000795573	0.00103685	0.00112179	0.00174114	0.000493837	0.000418151	0.000722936	0.00267715
Onne	0.000177896	0.00236864	0.000521606	0.000180682	0.000167924	0.000295978	0.000311179	0.000468979	0.00062787	0.000794258	0.000335912	0.000355682	0.000297573	0.000414758	0.000485225	0.000401364	0.000352345	0.000208802	0.000576855	0.000429976	0.000326504	0.000593467	0.000422227	0.00063309	0.000397541	0.000337858	0.000380665	0.000284896	0.000481185	0.000526586	0.000439485	0.000311251	0.000348025	0.000288355	0.000241243	0.000381343	0.00030002	0.000280148	0.000328887	0.000491982	0.000272013	0.000356636	0.000351882	0.000969663	0.00060484	0.000624958	0.000351483	0.000694036	0.000552241
Oran	0.000369633	0.000598679	0.000511613	0.000351236	0.000577461	0.000572869	0.000739853	0.00039273	0.000319424	0.000386018	0.000424376	0.000424176	0.00269215	0.000494275	0.000272495	0.000632623	0.000586982	0.000477165	0.000400753	0.000940124	0.000391911	0.000253765	0.000455133	0.000369271	0.000324407	0.000865969	0.000840978	0.000455075	0.00028423	0.000579604	0.00042168	0.000523145	0.000699619	0.000406313	0.00061977	0.000327011	0.000443473	0.000453659	0.000255472	0.000274375	0.000386054	0.000531873	0.00052426	0.000315389	0.000540425	0.000392651	0.000701959	0.00109182	0.000387605
Oranjestad	0.00069278	0.000455139	0.000323121	0.000642459	0.000745916	0.00109695	0.000649493	0.000684551	0.000713959	0.000438932	0.000390199	0.000363529	0.000321788	0.000509778	0.000569373	0.000430115	0.000711594	0.000642518	0.000676711	0.000541228	0.000479639	0.000368568	0.000775257	0.000772123	0.000575464	0.0013095	0.000403225	0.000587384	0.000439201	0.00036026	0.000251844	0.00203214	0.000351825	0.000475857	0.00051418	0.000532881	0.00081846	0.000184272	0.000928721	0.000557555	0.000499765	0.000639678	0.000355017	0.000743129	0.00100955	0.000354502	0.000642942	0.000912615	0.000806452
Orkanger	0	0.000114406	0.00018858	0.000207062	0.000110204	0.000118263	0.000151543	0.000298323	0.000187351	0.000346248	0.000434465	0.000115121	0.000248873	0.000270274	0.000155031	0.00029589	0.000157797	0.000116847	0.000458135	0.000221674	0.000245126	0.000258937	0.000246695	0.00025718	9.92e-05	0.000143759	0.000267855	0.0002954	0.000166945	0.000244037	0.000162997	0.000405277	0.000230928	0.000133566	0.000220846	0.000223765	0.000204771	0.000131495	9.44e-05	0.000190032	0.000251569	0.000112638	0.000355189	0.00019149	0.000266531	0.000228	0.000373408	0.000199169	0.000593617
Oro Bay	8.59656e-05	3.41e-05	5.92e-05	0.000244261	5.93e-05	8e-05	7.89e-05	0.00050663	4.39e-05	0.000161578	3.78e-05	3.25e-05	3.56e-05	0.000159096	2.35e-05	5.21e-05	5.32e-05	1.45e-05	2.09e-05	0.000123305	2.2e-05	8.91e-05	0.000128886	5.7e-05	4.88e-05	0.000207279	2.84e-05	4.87e-05	7.12e-05	6.87e-05	4.76e-05	2.57e-05	1.29e-05	5.69e-05	4.73e-05	3.73e-05	5.41e-05	4.19e-05	0.000223471	5.06e-05	0.00012606	4.47e-05	7.78e-05	2.43e-05	1.72e-05	3.72e-05	1.4e-05	7.02e-05	4.7e-05
Osaka	0.00247649	0.0081433	0.00625848	0.00482686	0.00660572	0.00791475	0.00451404	0.00786697	0.00807914	0.00607199	0.00754375	0.00656704	0.00732869	0.00627068	0.0048318	0.00683398	0.00792659	0.00907299	0.00513784	0.00685179	0.00657843	0.00978181	0.00822209	0.00565464	0.00711435	0.00709747	0.00618791	0.00742055	0.00905754	0.00796403	0.00612062	0.00577602	0.007109	0.00666451	0.00574361	0.00486361	0.00729393	0.00692513	0.00748091	0.00867409	0.00678082	0.00691843	0.00756943	0.00692189	0.00699348	0.0051912	0.00566265	0.00785388	0.00739447
Oslo	7.50555e-05	0.000138653	0.000131714	0.000209272	0.000165537	4.99e-05	8.9e-05	0.000282872	0.000141656	9.25e-05	6.04e-05	0.000124454	0.000154794	0.000115765	4.9e-05	9.98e-05	0.000427654	0.000126384	0.000187176	3.2e-05	9.18e-05	0.000139155	0.000251631	0.000326047	5.61e-05	5.29e-05	0.000177834	7.21e-05	0.000203238	0.000145944	0.000123837	0.000613407	0.000165122	0.000684999	0.000216783	0.000140426	0.000339206	0.000271233	0.000109944	0.000206347	0.000133231	0.000397596	0.000135938	0.000167344	0.00017449	0.000148839	7.96e-05	0.000123668	9.9e-05
Otaru	5.22811e-06	0.000313908	0.000396987	0.000265172	0.000336592	0.000616966	0.000284692	0.00124851	0.000825657	0.000395799	0.000284807	0.000348545	0.000452342	0.00259514	0.000268081	0.000399701	0.000443276	0.000577953	0.000431263	0.000490108	0.0013303	0.000539144	0.000329456	0.000379279	0.00100604	0.00041898	0.000500009	0.000563076	0.000395289	0.000637105	0.000606236	0.000308053	0.000477226	0.000619236	0.00061497	0.000367848	0.000646227	0.000326339	0.000525005	0.00047632	0.000561861	0.000629916	0.000379142	0.000556527	0.000443314	0.000493164	0.000524212	0.000417195	0.000526564
Oulu	1.15284e-05	7.37e-05	1.24e-05	6.18e-05	1.25e-05	0.000210513	4.79e-06	0.00010304	1.5e-05	1.34e-05	2.49e-05	2.84e-05	4.47e-05	2.12e-05	3.02e-06	3.99e-06	2.43e-05	1.85e-06	7.03e-05	1.17e-05	5.27e-05	2.77e-06	4.66e-06	2.33e-05	3.91e-06	8.46e-06	1.3e-05	1.16e-05	1.26e-05	8.56e-06	3.02e-05	8.08e-06	8.26e-06	8.24e-06	2.32e-05	1.23e-05	9.01e-06	1.03e-05	1.99e-05	1.97e-05	4.94e-06	4.57e-05	6.03e-06	2.35e-05	9.15e-06	4.39e-05	5.96e-06	5.32e-07	6.36e-05
Owendo	0	0.000229861	0.000106626	4.2e-05	5.83e-05	4.46e-05	5.06e-05	0.000138376	0.000160499	0.000101756	4.75e-05	6.39e-05	0.000219901	0.000122707	0.000102738	5.07e-05	4.31e-05	7.74e-05	9.8e-05	6.21e-05	0.000139809	8.2e-05	0.000106366	0.000124939	0.000255029	0.000172368	0.000185359	5.53e-05	0.00017721	3.73e-05	0.000166812	6.91e-05	6.28e-05	7.72e-05	5.45e-05	9.51e-05	0.000233766	0.000165323	3.39e-05	5.93e-05	8.5e-05	0.000188388	6.53e-05	4.99e-05	4.71e-05	5.72e-05	0.000115728	0.000133801	0.000161076
Oxelosund	0	4.26e-06	1.27e-05	6.5e-06	5.19e-06	4.92e-06	7.47e-06	4.77e-06	1.27e-05	3.04e-06	0.00220662	1.53e-05	1.49e-05	1.8e-05	3.06e-05	9.1e-06	1.98e-05	5.11e-06	1.27e-05	2.17e-05	2.1e-05	1.26e-05	9.74e-06	2e-06	5.97e-06	1.21e-05	1.01e-05	4.9e-06	4.79e-05	3.79e-06	2.87e-05	4.02e-06	1.3e-06	3.11e-06	5.49e-06	7.36e-05	5.82e-06	1.89e-05	3.21e-05	1.01e-05	3.88e-05	7.85e-06	3.02e-06	2.17e-05	2.92e-05	4.87e-06	2.32e-05	8.57e-06	1.31e-05
Padang	0	1.35e-05	9.28e-05	4.3e-05	3.87e-05	7.86e-05	2.96e-05	0.000147303	6.08e-05	3.24e-05	6.58e-06	0.00216823	4.29e-05	1.52e-05	1.96e-05	0.000125173	5.99e-05	4.26e-05	3.31e-05	3.32e-05	0.000103734	7.53e-05	6.58e-06	1.74e-05	2.86e-05	3.67e-05	4.4e-05	8.41e-06	0.00012534	3.97e-05	0.000165245	6.87e-05	0.000232164	1.97e-05	1.55e-05	8.44e-05	3.08e-05	2.71e-05	8.64e-05	5.22e-05	3.01e-05	3.53e-05	0.000107096	3.53e-05	9.09e-06	9.55e-05	5.65e-05	6.9e-06	8.21e-05
Pago Pago	0.000737933	0.000270717	0.000389533	0.000297661	0.000470958	0.000542264	0.000346947	0.000287937	0.000350327	0.000275765	0.000274989	0.000442472	0.000545269	0.000281155	0.000367209	0.00130794	0.000302244	0.000293246	0.000358391	0.000443399	0.000318614	0.000331624	0.00255091	0.000893648	0.000626232	0.00048659	0.000269703	0.00237574	0.000312654	0.00102549	0.000245823	0.00069493	0.00030515	0.000173409	0.00238302	0.000252887	0.000966466	0.000369147	0.000945927	0.000506102	0.000477792	0.000252337	0.00251507	0.000297717	0.000187328	0.000461834	0.000394322	0.00048794	0.000340044
Paita	0.00195607	0.00103161	0.00142688	0.00137855	0.000796476	0.000978783	0.000950943	0.00174647	0.00102178	0.00089825	0.000796008	0.00118329	0.00118034	0.00106864	0.00117564	0.00115741	0.00114216	0.00121608	0.00111578	0.000609343	0.00129705	0.000607293	0.00145158	0.00120887	0.00154147	0.000650574	0.000920762	0.00139295	0.000986169	0.00131619	0.000643458	0.000908134	0.00111701	0.00107638	0.00188213	0.00131973	0.00058033	0.00131933	0.0010254	0.00103509	0.00115486	0.000903728	0.00185824	0.0014394	0.00129375	0.000783522	0.00129815	0.00126795	0.000915059
Palembang	8.1988e-05	5.03e-05	5.83e-05	0.000183954	0.000172627	1.85e-05	0.000127451	0.000110793	3.15e-05	9.94e-05	0.000302268	9.77e-05	9.28e-05	4.44e-05	0.000105283	4.43e-05	2.02e-05	3.82e-05	5.61e-05	6.36e-05	6.21e-05	2.21e-05	0.000176723	5.69e-05	6.5e-05	1.26e-05	0.000552279	3.33e-05	0.000104525	0.000107759	6.34e-05	8.13e-05	0.000123449	5.27e-05	2.36e-05	0.00016058	5e-05	6.06e-05	6.4e-05	4.16e-05	6.1e-05	0.000118287	3.34e-05	8.67e-05	0.000370272	4.4e-05	2.63e-05	7.21e-05	5.68e-05
Palmeira	6.08463e-07	3.29e-05	5.73e-06	2.61e-05	7.06e-06	3.56e-05	1.04e-05	1e-05	1.36e-05	3.63e-05	9.9e-06	3.49e-05	4.33e-05	1.02e-05	4.22e-05	8.42e-06	5.98e-05	2.32e-05	3.42e-05	2.86e-06	1.42e-05	1.27e-05	1.32e-05	1.29e-05	1.87e-05	0.000101747	2.44e-05	3.01e-05	1.93e-05	1.63e-05	2.52e-05	3.08e-05	1e-05	3.06e-05	3.23e-05	5.7e-05	9.41e-06	1.24e-05	4.88e-05	5.15e-06	1.24e-05	5.03e-05	5.28e-05	2.4e-05	4.4e-05	5.41e-05	4e-05	1.31e-05	9.24e-06
Palu	6.88286e-05	5.88e-05	2.93e-05	1.18e-05	0.000133053	3.89e-05	4.45e-05	5.19e-05	5.91e-05	3.2e-05	8.83e-05	3.59e-05	3.52e-05	2.55e-05	2.88e-05	0.000114216	4.79e-05	1.79e-05	0.00033896	8.16e-05	3.53e-05	0.000106113	0.00228791	3.53e-05	9.8e-05	7.16e-06	1.31e-05	7.22e-05	0.000113004	1.74e-05	7.46e-05	8.38e-05	0.000113153	2.83e-05	6.92e-05	3.63e-05	0.000287019	3.29e-05	4.79e-05	6.68e-05	7.56e-05	2.63e-05	8.81e-05	4.94e-05	5.4e-05	2.32e-05	2.38e-05	7.81e-05	3.08e-05
Panama City	0	1.69e-06	8.75e-07	0	0	1.17e-06	2.37e-07	1.1e-07	5.61e-07	0	1.48e-07	9.28e-07	4.38e-06	7.34e-07	2.06e-06	0	3.94e-06	3.58e-07	3.19e-07	2.94e-07	0	3.15e-07	0	0	2.76e-07	2.18e-07	3.5e-07	8.63e-07	6.52e-07	2.82e-07	2.28e-07	3.11e-07	1.66e-06	8.26e-07	1.52e-07	0	0	1.86e-06	0	4.53e-07	1.13e-06	0	1.36e-07	1.27e-06	0	0	0	2.64e-06	3.08e-06
Panjang	0.000208273	0.000102702	0.000127106	0.0001336	7.88e-05	0.000105635	4.78e-05	9e-05	4.72e-05	4.97e-05	0.00020341	5.06e-05	0.000203946	0.000146975	0.000586012	0.000114286	3.9e-05	0.000121244	7.98e-05	0.000206604	0.00020635	0.00017464	8.64e-05	8.04e-05	0.000203426	2.93e-05	0.000234027	6.79e-05	0.000117703	0.000161906	0.000119709	4.62e-05	8.75e-05	8.85e-05	0.000104916	3.08e-05	0.000129809	0.000125953	0.000174104	8.02e-05	0.000103211	6.75e-05	9.43e-05	4.98e-05	0.00015582	0.000160022	0.000180112	7.03e-05	0.000137479
Papeete	0.000717273	0.000591602	0.000882215	0.000574372	0.000699694	0.000787188	0.00063637	0.00103107	0.000946421	0.000811923	0.0012165	0.000679638	0.00065762	0.00077835	0.000704988	0.000909508	0.000676844	0.000570556	0.000524484	0.000846289	0.00054299	0.000893977	0.00110866	0.000507592	0.00061044	0.000649021	0.000368627	0.0008899	0.000745434	0.000674212	0.00067701	0.000756573	0.000644039	0.000603733	0.000847826	0.00116804	0.000315047	0.000919681	0.000265192	0.00091828	0.000447317	0.000514822	0.000613756	0.000379993	0.000722955	0.00109548	0.000656864	0.000888843	0.000558763
Paradip	3.68891e-05	7.42e-05	1.13e-05	1.96e-05	9.77e-05	3.36e-05	3.27e-05	4.69e-05	6.84e-05	3.15e-05	1.65e-05	8.49e-05	8.95e-05	1.58e-05	0.000141182	1.49e-05	1.13e-05	5e-06	1.49e-05	9.81e-06	6.12e-05	0.000149327	2.09e-05	0.000120872	2.23e-05	2.99e-05	0.000169708	4.6e-05	1.18e-05	4.95e-05	3.67e-05	2.24e-05	2.93e-05	1.68e-05	2.3e-05	8.58e-05	1.98e-05	2.73e-05	2.98e-05	8.46e-05	2.64e-05	2.89e-05	1.4e-05	2.12e-05	2.28e-05	3.75e-05	0.000210346	7.2e-05	4.27e-05
Paramaribo	0.000147963	0.000258138	0.000500662	0.000257673	0.00035348	0.000726078	0.000149449	0.000166878	0.000153347	0.000128242	0.000212835	0.000247035	0.000202208	0.000240001	0.000681999	9.34e-05	0.000284855	0.00019308	0.0013032	9.47e-05	0.000213983	0.000304463	0.000271597	0.000274439	0.000252359	0.000255725	0.000732001	0.0001451	0.000144491	0.000197299	0.000204904	0.000197373	0.000292356	0.000211793	0.000208848	0.000137856	0.000473046	0.000477321	0.000256559	0.000315749	0.000304601	0.000241026	0.000153148	0.000206802	0.00022589	0.000284991	0.000406796	0.00018859	0.000643267
Paranagua	0.001148	0.00257692	0.00142952	0.00136709	0.00215688	0.00142904	0.00234538	0.0016948	0.00261487	0.00304725	0.00149426	0.00243112	0.00302982	0.00152143	0.00152467	0.00216316	0.00187375	0.00177449	0.00140627	0.00216112	0.00235995	0.00252352	0.00267053	0.00186251	0.00146597	0.00125361	0.00418741	0.0013872	0.00401886	0.00321838	0.00171781	0.00114172	0.00176069	0.00277422	0.0020785	0.00231086	0.00262818	0.00278563	0.00123811	0.00171788	0.00242565	0.00135255	0.00321364	0.00229893	0.00158073	0.00155567	0.00128626	0.00135673	0.00172349
ParePare	0	1.96e-05	2.98e-05	4.44e-05	1.22e-05	3.13e-05	0.000131032	3.66e-05	0.000158037	1.95e-05	6.02e-05	0.000144435	0.000111875	8.33e-05	4.2e-05	6.77e-05	7.03e-05	4e-05	4.88e-05	5.24e-05	8.1e-05	2.52e-05	2.53e-05	9.46e-05	3.91e-05	3.8e-05	5.91e-05	2.22e-05	1.74e-05	0.000131517	4.39e-05	1.39e-05	7.26e-05	4.25e-05	3.75e-05	4.08e-05	2e-05	6.94e-05	7.65e-05	2.79e-05	6.15e-05	5.79e-05	6.29e-05	2.27e-05	7.13e-05	1.64e-05	7.19e-05	3.86e-05	3.14e-05
Pasir Gudang	0.000774221	0.000899611	0.000611912	0.00074842	0.00137017	0.00122101	0.00099201	0.000592383	0.00103216	0.00114917	0.000779146	0.000892399	0.0015744	0.000981994	0.0012013	0.00081936	0.000838772	0.00117819	0.000750931	0.000760082	0.000514334	0.00187041	0.00127425	0.000794708	0.000904079	0.00115401	0.000662753	0.000891744	0.00164617	0.0010177	0.00163677	0.000941143	0.000857533	0.00150822	0.000633759	0.00100849	0.000761839	0.000918082	0.00119024	0.00087394	0.000752501	0.00109224	0.00112261	0.00102886	0.000930849	0.000751748	0.000958856	0.00116758	0.000753726
Pecem	0.00029819	0.00032272	0.00098294	0.000733823	0.000309917	0.00196628	0.0015969	0.00075035	0.0003111	0.00124661	0.00051631	0.000639487	0.000655565	0.000354937	0.000438627	0.000646178	0.00116224	0.000311242	0.000473088	0.000336792	0.000559578	0.000520497	0.000562545	0.000219464	0.000519096	0.000381945	0.000513359	0.000838334	0.000670339	0.00080202	0.000743896	0.000445328	0.000753622	0.00098289	0.00050358	0.000456908	0.000519049	0.000547592	0.000282634	0.000492495	0.00122998	0.00030445	0.000491186	0.000321759	0.000696458	0.000310786	0.000460526	0.000524415	0.000824717
Pekanbaru	0	4.66e-05	5.61e-05	5.46e-05	2.11e-05	7.98e-05	0.000139317	7.22e-05	2.84e-05	5.4e-05	4.38e-05	5.46e-05	9.31e-05	1.45e-05	2.37e-05	5.77e-05	1.85e-05	4.02e-05	0.000164109	1.3e-05	1.45e-05	5.45e-05	0.000129023	2.01e-05	7.94e-05	3.42e-05	1.39e-05	3.77e-05	2.53e-05	7.29e-05	4.52e-05	2.08e-05	3.06e-05	3.26e-05	0.000102661	3.81e-05	1.84e-05	2.62e-05	3.5e-05	5.59e-05	2.17e-05	5.96e-05	0.000119904	1.66e-05	7.11e-05	4.33e-05	2.74e-05	5.41e-05	3.8e-05
Pemba	0.000158599	3.02e-05	2.22e-05	3.95e-05	1.65e-05	1.02e-05	5.89e-06	4.53e-05	1.6e-05	6.08e-06	2.45e-05	1.18e-05	2.96e-05	3.65e-06	2.74e-05	1.02e-05	4.5e-05	3.3e-05	4.77e-05	1.1e-05	6.28e-06	2.54e-06	4.23e-05	8.52e-06	9.34e-06	1.65e-05	6.61e-06	8.81e-06	4.07e-05	4.41e-05	3.78e-06	7.38e-06	1.2e-05	8.78e-06	1.14e-05	4.32e-05	1.22e-05	5.28e-05	7.9e-06	3.47e-05	1.31e-05	9.58e-05	1.62e-05	1.04e-05	5.36e-06	1.02e-05	1.75e-05	8.74e-06	9.2e-06
Penang	0.000501124	0.000987678	0.00288124	0.00192082	0.00114549	0.00204081	0.00110691	0.00136671	0.00148741	0.00114639	0.0010841	0.000946936	0.000724549	0.000919497	0.00146566	0.000872708	0.0009315	0.000860582	0.00138908	0.000966643	0.00097025	0.000948549	0.00195295	0.00147036	0.00168372	0.000835792	0.00270824	0.000734344	0.00114235	0.00117599	0.00133587	0.0014132	0.00326131	0.000670698	0.000723368	0.00129919	0.00091583	0.000589695	0.000801302	0.00122005	0.0011409	0.00175602	0.0010336	0.00104104	0.000908035	0.00184548	0.000784267	0.000966628	0.0016314
Petropavlovsk-Kamchatsky	0	2.72e-06	2.71e-06	0	3.48e-07	0	1.01e-06	0	6.48e-07	0	0	1.59e-07	4.56e-07	0	2.38e-07	2.21e-07	2.96e-07	1.7e-06	3.42e-07	0	7.27e-07	5.03e-07	0	0	0	7.88e-07	4.92e-07	0	0	8.61e-06	0	5.74e-07	1.74e-07	0	1.47e-06	1.02e-06	6.03e-07	4.93e-07	2.92e-07	2.77e-07	2.06e-06	2.71e-06	1.13e-06	0	1.5e-07	3.65e-07	2.68e-06	9.83e-07	8.45e-07
Pevek	0	1.37e-07	0	7.74e-08	2.08e-07	5.16e-07	1.22e-06	0	2.22e-07	6.73e-07	1.93e-07	0	1.78e-06	9.37e-07	0	1.3e-07	0	6.05e-07	2.65e-07	0	0	1.7e-06	2.59e-07	3.8e-07	9.78e-07	0	3.25e-07	2.07e-07	0	1.53e-06	1.19e-06	1.3e-07	4.51e-08	2.6e-06	6.04e-07	1.33e-06	1.17e-07	4.79e-07	2.07e-06	0	6.13e-07	2.6e-05	8.73e-07	4.3e-07	2.21e-07	4.91e-07	3.77e-07	1.46e-07	3.89e-07
Philadelphia	0.00563815	0.00276269	0.00255227	0.00197518	0.00228434	0.00186598	0.00141074	0.00147921	0.00136208	0.00178068	0.00216195	0.00298599	0.00125845	0.00491151	0.00218384	0.00430361	0.00169977	0.00177042	0.00257831	0.00178571	0.00221143	0.00233361	0.00187733	0.00254583	0.00192295	0.00186819	0.00157669	0.0025105	0.00328955	0.00233901	0.00128838	0.00203597	0.00211099	0.00509451	0.00197477	0.00282167	0.00249031	0.00265568	0.00134561	0.0014842	0.00169431	0.00243026	0.00324251	0.00246851	0.00339151	0.00176062	0.00153204	0.00237814	0.00147038
Philipsburg	0.00385314	0.00266599	0.000995824	0.00149949	0.00124155	0.00110768	0.00145172	0.00110141	0.00105322	0.00181962	0.0036549	0.00199825	0.00145137	0.000771628	0.00100259	0.0011934	0.00131613	0.00116574	0.00100549	0.00181227	0.00120568	0.00169433	0.000909068	0.00152065	0.00134919	0.00075161	0.00114851	0.0018854	0.00145236	0.0033594	0.00144593	0.00113913	0.00131358	0.00204076	0.00116281	0.00156361	0.00301577	0.00134337	0.00111726	0.00118676	0.00111822	0.00249521	0.0027002	0.00102179	0.00129827	0.00134212	0.00179208	0.00178907	0.00148429
Pipavav	0.000535686	0.00140822	0.000986807	0.00106864	0.00138139	0.000757517	0.00291561	0.00123941	0.00291701	0.00095122	0.00137648	0.00102457	0.00125193	0.00103422	0.000968959	0.000715955	0.00140114	0.00110142	0.000771332	0.00176363	0.00112106	0.00130403	0.000793933	0.000843654	0.000620518	0.00200159	0.00103456	0.00125614	0.00143759	0.00195285	0.00132501	0.00142468	0.00133834	0.000834461	0.000731389	0.000983308	0.000883957	0.000794373	0.00110841	0.00134693	0.000813774	0.00111198	0.000741846	0.00105238	0.00100208	0.00326645	0.000868768	0.00130486	0.00164436
Piraeus	0.00908388	0.00805822	0.00703903	0.00625695	0.00614742	0.00666659	0.0054864	0.00645502	0.00736196	0.00529742	0.00651665	0.00812598	0.00618778	0.00646849	0.00632828	0.00528167	0.0068503	0.00722322	0.0090301	0.00681295	0.0056712	0.00759732	0.00727169	0.00618695	0.00540112	0.00603066	0.00394437	0.00817299	0.00724357	0.00664075	0.00546372	0.00663809	0.00526596	0.00685417	0.00913057	0.00753051	0.00528384	0.00642535	0.0076505	0.00483305	0.0088833	0.00542815	0.00831641	0.00612787	0.006031	0.00631509	0.00551938	0.00904043	0.00529842
Pisco	7.11965e-05	0.000186572	0.000200352	0.000370532	0.00017438	8.67e-05	0.000178717	0.000316071	0.000256012	0.000197385	0.000159569	0.000194939	0.000130787	0.00047563	0.000198072	0.000143373	0.000249223	0.000344224	0.000133013	0.000185393	0.000251416	0.000182262	0.000156292	0.000409421	0.000149719	0.000275829	0.000232398	0.00019076	0.000121772	0.000243336	0.000227925	0.000169348	0.000309203	0.000128116	0.000161405	0.000303213	0.000302227	0.000101265	0.000361583	0.00019258	0.000156272	0.000226933	0.000186402	0.000485297	8.27e-05	0.000489984	0.0001004	0.000124846	0.000161507
Pitea	0	2.45e-05	1.17e-05	5.94e-06	1.26e-05	2.11e-05	2.72e-06	6.2e-05	1.41e-05	9.38e-06	6.08e-06	5.53e-06	5.28e-06	4.8e-06	8.36e-07	2.95e-05	3.84e-06	4.99e-06	3.95e-06	1.85e-05	5.3e-07	2.52e-06	1.76e-06	9.97e-05	0.000180788	8.51e-06	2.51e-06	1.8e-06	2.18e-05	1.59e-06	2.35e-05	8.19e-06	1.11e-05	2.16e-06	4.05e-06	3.15e-06	5.78e-06	1.67e-06	1.22e-06	2.13e-05	5.06e-07	7.49e-06	5.26e-06	1.67e-06	2.41e-06	6.18e-06	3.45e-06	2.55e-06	6.24e-06
Pitt Island	0	0	6.43e-07	3.86e-07	1.99e-06	2.04e-06	2.18e-06	6.5e-06	3.36e-06	2.72e-06	1.09e-06	1.04e-06	1.15e-05	1.64e-06	0	1.9e-06	4.4e-07	5.94e-06	9.99e-06	5.71e-07	2.74e-07	1.14e-06	3.57e-07	1.77e-06	1.9e-06	1.16e-07	7.9e-07	5.84e-06	9.84e-07	6.33e-06	5.75e-07	2.54e-05	4.47e-07	1.73e-06	5.69e-06	1e-06	2.94e-06	1.48e-06	1.21e-06	3.47e-06	1.4e-06	3.15e-06	6.3e-06	2.84e-07	7.36e-08	9.03e-07	1.09e-06	1.18e-06	2.02e-06
Ploce	8.28578e-06	1.07e-05	3.22e-05	3.85e-05	1.34e-05	0.0012554	4.04e-05	0.000133514	5.84e-05	2.11e-05	6.34e-05	1.14e-05	3.67e-05	2.34e-05	5.07e-05	0.000129422	2.21e-05	0.000164594	1.53e-05	1.96e-05	1.73e-05	9.21e-06	1.6e-05	7.64e-06	1.04e-05	1.51e-05	1.53e-05	2.26e-05	6.55e-05	5.51e-06	2.91e-05	2.11e-05	1.53e-05	1.75e-05	7.15e-06	1.32e-05	1.39e-05	2.39e-05	5.74e-05	2.52e-05	1.57e-05	3.19e-05	9.68e-06	2.38e-05	3.03e-05	4.49e-05	4.44e-05	3.08e-05	1.62e-05
Pohang	0.00014427	0.000695362	0.000779927	0.000300366	0.000304949	0.000444708	0.000388547	0.000420956	0.000582538	0.000298906	0.000500705	0.00128295	0.00253153	0.000577109	0.000414924	0.000239188	0.000779528	0.00110376	0.000683001	0.000313774	0.000253683	0.000684923	0.00094992	0.000422058	0.000770965	0.000390775	0.000187734	0.000292842	0.00030705	0.000306738	0.000570135	0.00030862	0.000380982	0.00249349	0.000191316	0.000400895	0.000540804	0.000366211	0.000352126	0.000378909	0.000347072	0.000280322	0.00142467	0.000358915	0.000593561	0.000412789	0.000834746	0.00170061	0.000181909
Pohnpei	0	2.75e-05	0.000319889	0.000115699	2.01e-05	0.000122803	2.81e-05	4.75e-05	0.000102084	1.8e-05	5.85e-05	3.59e-05	7.2e-05	2.21e-05	0.000158087	6.27e-05	1.56e-05	0.000133681	1.28e-05	8.06e-05	2.21e-05	0.000241465	2.19e-05	9.88e-06	1.68e-05	5.24e-05	0.000104261	2.78e-05	4.16e-05	0.000117318	5.42e-05	2.86e-05	0.000148429	0.000388988	3.31e-05	2.32e-05	0.000131525	2.51e-05	1.49e-05	4.72e-05	1.36e-05	0.000134818	1.34e-05	3.75e-05	0.000134876	2.54e-05	4.09e-05	2.36e-05	0.000350221
Point Lisas	0.000637469	0.000528049	0.000571806	0.000461482	0.000460197	0.000676877	0.000387297	0.000462391	0.000482279	0.000345955	0.00066349	0.000278124	0.000639789	0.000375444	0.000682131	0.000384201	0.00132989	0.00115918	0.000393341	0.000370134	0.00035066	0.0002961	0.000486332	0.000526608	0.000345937	0.000622281	0.000611028	0.000426303	0.000657559	0.000348249	0.000949796	0.00189316	0.000412375	0.000378474	0.000840892	0.000599403	0.000287683	0.000569061	0.000639617	0.000354158	0.00104954	0.00112352	0.000326226	0.000496281	0.00105639	0.000425764	0.000401012	0.000329521	0.000594883
Pointe a Pitre	0.00172214	0.000450302	0.000817447	0.000962817	0.000552954	0.00113601	0.0015184	0.000631872	0.000505028	0.000985109	0.00112487	0.00105934	0.000752818	0.000499464	0.000808245	0.00111311	0.00106208	0.000942207	0.00089485	0.000652013	0.00173922	0.000601918	0.000558291	0.00138334	0.000424744	0.000881188	0.0019864	0.000851972	0.000632134	0.00124622	0.00109113	0.000605472	0.00137921	0.00182894	0.000842771	0.000511055	0.00129331	0.000708765	0.000823589	0.000978457	0.000658463	0.00516586	0.00111633	0.000579717	0.000993285	0.00075013	0.00221302	0.000936687	0.000678152
Pointe Noire	0.00772799	0.00113505	0.00115659	0.00414105	0.0020207	0.00218497	0.00222586	0.00177295	0.00158667	0.00186046	0.00171536	0.00254475	0.00324703	0.00305752	0.00112493	0.000960647	0.000905562	0.00116242	0.00178098	0.00166256	0.0013234	0.00157494	0.00217836	0.00165394	0.00107089	0.00139596	0.00243223	0.00154323	0.001444	0.00107796	0.000916198	0.00184495	0.00121048	0.00129232	0.00162911	0.0015091	0.00127583	0.00157449	0.00237332	0.00222572	0.00159812	0.00160825	0.00143004	0.00121652	0.00235762	0.001441	0.00148858	0.00172155	0.0013606
Ponta Delgada	1.23833e-05	7.24e-06	1.86e-05	6.43e-06	1.43e-05	1.73e-06	6.86e-06	1.25e-05	5.32e-06	1.37e-05	3.31e-06	1.96e-05	2.15e-06	1.54e-05	1.26e-05	1.46e-05	8.4e-06	1.31e-05	1.57e-05	3.45e-05	1.56e-05	1.8e-05	2.04e-05	3.75e-05	5.28e-06	1.95e-05	5.5e-06	4.82e-06	4.45e-05	5.5e-06	3.31e-05	1.06e-05	1.61e-05	2.67e-05	4.67e-06	5.64e-06	2.7e-06	6.95e-06	5.4e-06	6.76e-06	4.99e-05	2.15e-06	4.72e-06	6.88e-05	9.68e-06	1.52e-05	3.56e-06	0.000294847	6.99e-06
Pontianak	8.1988e-05	0.000168074	0.00010399	4.81e-05	3.05e-05	3.35e-05	9.22e-05	3.44e-05	4.07e-05	4.09e-05	4.27e-05	0.000103755	0.000202432	7.6e-05	0.000155022	4.83e-05	4.83e-05	5.81e-05	0.000131528	0.000204851	0.000138282	4.91e-05	8.23e-05	8.27e-05	9.63e-05	7.26e-05	0.000172052	6.12e-05	3.7e-05	5.19e-05	5.24e-05	3.24e-05	0.000156712	9.97e-05	9.57e-05	5.36e-05	9.49e-05	7.14e-05	8.09e-05	0.000267716	7e-05	9.13e-05	0.000183643	2.88e-05	5.28e-05	7.32e-05	5.72e-05	3.85e-05	4.97e-05
Pori	0	1.58e-07	3.81e-06	4.73e-07	0	8.4e-07	5.36e-07	0	5.76e-07	3.74e-07	0	3.76e-07	3.69e-06	1.4e-06	0	7.67e-07	1.95e-06	0	0	0	3.84e-07	3.03e-07	0	4.4e-07	2.9e-07	2.8e-08	1.5e-07	3.6e-06	6.48e-07	0	1.08e-06	2.38e-07	1.56e-07	7.13e-07	5.37e-07	0	0	3.09e-07	0	9.78e-08	1.42e-06	2.07e-07	5.65e-07	5.25e-07	0	2.23e-05	3.13e-07	3.8e-06	0
Port Au Prince	0.000191202	0.00125416	0.000327018	0.00010047	0.000127861	0.000343379	0.000127817	0.000236629	0.00013469	0.000649958	0.000692358	0.000605373	0.000115888	0.000179168	0.000291884	0.000187611	0.000435575	0.000202213	0.000183031	0.000276538	0.000174384	0.000122398	0.00018608	0.000194815	0.000289603	0.000164676	8.26e-05	0.00045441	0.000280451	0.00238061	0.000244748	0.000355295	0.000177721	9.69e-05	0.000439362	0.000134267	5.33e-05	0.000224697	0.000127841	0.000516961	0.000348796	0.000136447	0.000329799	0.000267712	0.000341083	0.000196148	6.65e-05	0.000280502	8.26e-05
Port Blair	0	1.72e-06	0.000107631	1.79e-06	2.67e-06	4.12e-06	2.83e-06	1.48e-06	1.2e-05	7.54e-06	1.59e-06	4.16e-06	1.4e-06	2.14e-05	1.26e-05	2.44e-06	3.9e-05	1.31e-06	1.54e-06	1.76e-05	4.49e-07	2.34e-07	4.06e-06	2.56e-06	3.53e-06	1.74e-05	7.35e-06	8.34e-07	9.85e-06	5.54e-07	2.09e-06	4.27e-06	1.22e-06	5.7e-07	3.92e-06	2.91e-06	1.7e-06	0.00018331	6.5e-06	2.27e-05	9.01e-07	1.09e-06	1.81e-05	2.31e-06	1.23e-05	7.02e-06	4.3e-06	5.46e-06	8.08e-06
Port Canaveral	0	2.7e-05	2.58e-05	0.000100043	0.000124929	2.74e-05	1.54e-05	8e-05	7.67e-05	5.12e-05	2.2e-05	3.32e-05	7.59e-05	7.5e-06	3.21e-05	4.93e-05	4.29e-05	7.95e-05	0.000142972	0.000156867	3.72e-05	2.56e-05	2.46e-05	5.93e-05	4.59e-05	3.97e-05	4.15e-05	6.83e-05	6.53e-05	1.94e-05	2.92e-05	5.57e-05	4.71e-05	4.8e-05	1.38e-05	8.33e-05	4.66e-05	0.000103901	7.53e-05	0.00015645	6.67e-05	6.68e-05	0.000108128	4.06e-05	3.03e-05	0.000110058	2.1e-05	2.74e-05	4.09e-05
Port Chalmers	0.000115154	0.000266831	0.000769098	0.000715766	0.000420162	0.00017341	0.000432591	0.000232863	0.000244377	0.000387367	0.000198591	0.000174484	0.000194559	0.000329347	0.000338584	0.000212235	0.000496912	0.000397162	0.000277474	0.00033512	0.00058762	0.000528232	0.000412238	0.000218431	0.000380422	0.000391301	0.0012227	0.00125703	0.000373317	0.000459014	0.000437452	0.000659825	0.00026988	0.000208467	0.000523221	0.000393142	0.000551455	0.000455497	0.000361804	0.000351335	0.000378603	0.00276222	0.000680242	0.000286973	0.000273084	0.000500031	0.000301974	0.000590442	0.000330051
Port Elizabeth	0.0027716	0.001033	0.00205168	0.00141988	0.000848059	0.00240637	0.00113211	0.00174527	0.000969941	0.00151721	0.0010772	0.00187218	0.00207641	0.00121803	0.00130736	0.00123606	0.00243774	0.00194321	0.00171543	0.00187101	0.00110432	0.00231401	0.00183763	0.00173511	0.00101792	0.00112711	0.00128515	0.00182086	0.00307344	0.00155767	0.00122399	0.00102492	0.00216945	0.00138509	0.000830752	0.00180912	0.00144174	0.00128766	0.00115774	0.000950186	0.00142318	0.00115877	0.00226069	0.00146028	0.00185274	0.00229958	0.00129598	0.00112539	0.00156202
Port Everglades	0.0155863	0.00450885	0.00451468	0.00503916	0.00477407	0.00582113	0.00690231	0.00648481	0.00461068	0.00289138	0.00484909	0.00313636	0.00413148	0.00328618	0.0029042	0.0048348	0.00268967	0.00442456	0.00514678	0.00287093	0.00350129	0.00671198	0.00287493	0.00413283	0.00337373	0.00274043	0.00429756	0.00452777	0.00435612	0.00324702	0.00511663	0.00449168	0.00275495	0.00304254	0.0039182	0.00426505	0.00507123	0.00418151	0.00620669	0.00345054	0.00438508	0.00391447	0.00393712	0.00497231	0.00440976	0.00405153	0.00426447	0.00403504	0.00367443
Port Gentil	0	0.000343934	0.000138525	0.000156622	9.24e-05	8.5e-05	5.17e-05	9.25e-05	0.000163868	0.000305914	3.22e-05	0.000171566	2.18e-05	5.15e-05	9.44e-05	0.000153818	7.39e-05	3.28e-05	6.71e-05	4.89e-05	4.05e-05	0.000295272	5.76e-05	0.000220125	0.000764072	5.71e-05	4.9e-05	5.94e-05	4.7e-05	1.72e-05	0.000125737	0.000212767	3.18e-05	0.00228272	8.67e-05	6.73e-05	7.61e-05	0.00033072	8.23e-05	5.34e-05	5.74e-05	4.76e-05	3.44e-05	0.000106073	6.96e-05	9.07e-05	0.000119346	2.74e-05	8.08e-05
Port Hueneme	0.000131136	6.65e-05	0.000183003	9.54e-05	7.81e-05	3.36e-05	2.66e-05	5.81e-05	0.000157281	0.000496111	6.95e-05	0.000127887	6.92e-05	5.18e-05	6.06e-05	0.000176281	3.54e-05	0.000126189	6.64e-05	4.35e-05	6.61e-05	0.000116494	2.56e-05	6.14e-05	5.28e-05	4.2e-05	0.000177917	2.05e-05	3.36e-05	4.63e-05	7.4e-05	0.000106002	4.76e-05	0.000112191	6.49e-05	5.94e-05	1.99e-05	2.97e-05	9.55e-05	0.000220294	9.76e-05	4.83e-05	3.11e-05	0.000162287	0.000118974	0.000142063	3.91e-05	6.46e-05	7.99e-05
Port Kelang	0.0192105	0.0188835	0.0201805	0.0220577	0.0161721	0.0222113	0.0178447	0.0178213	0.0155251	0.0195179	0.0181285	0.0178751	0.016617	0.0164208	0.0221892	0.0167328	0.0178105	0.0180925	0.0204976	0.0208657	0.0184463	0.0177552	0.0213263	0.0150917	0.0184632	0.0181753	0.015816	0.0170942	0.0143565	0.0159247	0.0212856	0.0214605	0.0172317	0.0207774	0.0168855	0.0185925	0.0143457	0.0174523	0.0174668	0.0192181	0.0156603	0.0164912	0.0172799	0.0203725	0.0195137	0.0208225	0.0175072	0.0186213	0.0159808
Port Kembla	0	2.51e-05	3.18e-05	6.87e-06	1.9e-05	3.44e-05	0.000161753	6.94e-06	7.67e-06	8.41e-06	1.62e-05	6.22e-06	3.88e-06	1.01e-05	8.83e-06	4.04e-05	1.8e-05	2.85e-06	8.02e-06	8.9e-06	3.15e-05	4.54e-06	4.04e-06	1.69e-05	1.42e-05	2.96e-06	6.9e-06	8.74e-06	3.79e-06	7.68e-06	1.67e-05	4.25e-05	2.78e-05	1.28e-05	1.23e-05	0.00220964	2.86e-05	8.75e-06	5.84e-06	1.12e-05	3.6e-05	8.43e-06	6.79e-05	8.62e-05	2.3e-05	2.66e-05	8.09e-06	2.87e-06	2.86e-06
Port Laffiteau	1.44462e-06	4.4e-05	4.78e-05	0.000117843	0.000286023	3.04e-05	3.53e-05	6.73e-05	9.91e-05	1.85e-05	6.59e-05	7.06e-06	2.89e-05	1.1e-05	3.44e-05	1.87e-05	1.79e-05	1.67e-05	2.01e-05	0.000281951	3.8e-05	4.04e-05	6.63e-06	3.87e-05	2.56e-05	1.01e-05	6.26e-05	0.000121232	2.36e-05	2.84e-05	3.55e-05	0.000114355	1.17e-05	5.16e-05	4.98e-05	4.93e-06	5.96e-05	1.45e-05	2.22e-05	3.54e-05	2.13e-05	8.45e-05	3.62e-05	1.36e-05	2.06e-05	2.39e-05	8.82e-05	2.71e-05	1.69e-05
Port Louis	0.00344961	0.00108844	0.00179645	0.00151487	0.00183143	0.00161785	0.00124333	0.00152137	0.00275586	0.00218507	0.00120071	0.000596702	0.00109149	0.00165283	0.00112927	0.0010373	0.000835858	0.00128724	0.00159369	0.00185579	0.00133075	0.00112561	0.0019079	0.00192441	0.00151857	0.00114413	0.00139097	0.00214613	0.00191492	0.00294701	0.00147921	0.00243341	0.00136898	0.00157948	0.0010205	0.00114831	0.00135937	0.00127701	0.00133634	0.00135524	0.00172411	0.00125984	0.00170473	0.000759538	0.0028521	0.00199896	0.00203724	0.00107302	0.00101382
Port Manatee	0.00225907	5.16e-06	2.43e-05	1.78e-05	2.92e-06	1.49e-05	4.34e-06	1.19e-05	2.27e-05	0.000163591	3.59e-06	2.92e-06	7.67e-06	1.06e-05	2.45e-05	5e-06	4.9e-06	1.1e-05	1.78e-06	6.83e-05	1.92e-05	3.48e-06	2.92e-05	1.17e-05	6.44e-05	1.48e-05	5.26e-05	9.92e-06	7.1e-06	1.05e-05	2.75e-05	4.65e-06	3.11e-06	1.98e-05	3.37e-06	1.49e-05	1.14e-05	4.15e-06	7.96e-05	3.77e-05	1.3e-05	5.68e-06	3.56e-06	3.27e-06	6.33e-06	7.86e-06	4.7e-05	1.19e-05	6.95e-05
Port Moresby	0.0014738	0.00108914	0.000929968	0.00110222	0.00230841	0.000685898	0.00126049	0.000768314	0.000821968	0.00110284	0.00109902	0.00092295	0.00124811	0.000990708	0.00138007	0.00299061	0.00223705	0.000970001	0.00346811	0.0017319	0.00178878	0.00134183	0.00053431	0.00172503	0.00121927	0.00107903	0.00113262	0.00147018	0.00190698	0.00107033	0.00104093	0.00124536	0.00135115	0.000868084	0.00164101	0.000973545	0.00116353	0.00114225	0.00134371	0.0008776	0.000931991	0.00125047	0.00191642	0.0013806	0.00114921	0.000883172	0.00134764	0.00105404	0.00086377
Port of Spain	0.00383216	0.00141464	0.00187886	0.00186784	0.00202909	0.0012879	0.00153163	0.00114825	0.00178168	0.0035764	0.00109163	0.0012731	0.00142837	0.00138681	0.000855062	0.00161778	0.00116733	0.000791954	0.00176304	0.00207946	0.0011726	0.00242576	0.00142369	0.000960028	0.00129543	0.00194332	0.000992229	0.00197047	0.00192883	0.00146636	0.000807741	0.00171603	0.00172351	0.00125399	0.00164148	0.00130945	0.00158816	0.0016185	0.00194143	0.00115817	0.00194515	0.000897146	0.00141057	0.00152508	0.00116943	0.00126215	0.00133326	0.00151081	0.00102858
Port Said	0.00497094	0.00370701	0.0047948	0.00536929	0.00401245	0.00497119	0.00578327	0.00368212	0.00333516	0.00629715	0.00380768	0.00362245	0.00519298	0.00570542	0.00448683	0.0045126	0.00499795	0.0049079	0.00387693	0.00424241	0.00412396	0.00428639	0.00289063	0.00425737	0.00300066	0.00356679	0.00747915	0.00353381	0.00427399	0.00513689	0.00727633	0.0054862	0.0045324	0.00366144	0.00460272	0.00423255	0.00544263	0.00325684	0.00485022	0.00503712	0.00371641	0.00420807	0.00314705	0.00329197	0.00322685	0.00285507	0.00509194	0.00346756	0.00511432
Port Sudan	5.32435e-05	4.74e-05	0.000113345	3.05e-05	4.76e-05	6.54e-05	0.000485142	6.11e-05	6.89e-05	6.11e-05	4.55e-05	0.000108407	0.000135316	0.000196973	7.14e-05	0.000258728	7.01e-05	0.000247373	6.2e-05	0.000146128	6.74e-05	0.000181249	0.000532337	0.000130497	8.85e-05	0.000113442	6.4e-05	5.16e-05	7.91e-05	5.56e-05	0.000234186	6.71e-05	0.000107632	7.57e-05	0.000166256	8.91e-05	6.9e-05	0.000104461	0.000108222	0.000344469	4.19e-05	0.000314685	0.000127471	8.35e-05	0.000106286	0.000338541	0.000147693	0.000110582	0.000299669
Port Vendres	0.000106453	1.26e-05	1.84e-05	2.89e-05	3.04e-05	9.79e-05	8.6e-06	1.12e-05	3.23e-05	7.84e-05	1.13e-05	3.37e-05	3.62e-05	4.29e-06	0.000159036	2.23e-05	6.26e-05	4.02e-05	1.9e-05	0.00010814	1.83e-05	4.92e-06	1.34e-05	1.33e-05	3.92e-05	2.41e-05	3.18e-05	1.07e-05	3.33e-05	1.17e-05	1.37e-05	1.72e-05	0.000105201	3.03e-06	0.000573001	1.25e-05	3.95e-05	0.000193426	0.000189547	1.93e-05	4.32e-05	2.96e-06	6.69e-05	2.01e-05	9.26e-06	3.57e-05	5.31e-05	2.62e-05	6.26e-05
Port Vila	3.46428e-05	0.000709088	0.000396541	0.000575715	0.000369944	0.000668467	0.000322182	0.000774772	0.000365869	0.000388054	0.00049181	0.000268354	0.000414472	0.000304403	0.000594862	0.000514025	0.000288806	0.000434553	0.000561388	0.000485488	0.00116275	0.000378671	0.000245766	0.000314818	0.000248586	0.000209142	0.000923798	0.000229698	0.000389534	0.000664044	0.000483647	0.000678748	0.000345329	0.000418461	0.000469072	0.000782963	0.000624616	0.000321599	0.000488679	0.000391565	0.000281624	0.000351664	0.00055438	0.000221459	0.000283198	0.000477093	0.000403083	0.000581817	0.000639606
Portland	0	7.74e-06	4.91e-06	7.97e-06	4.9e-06	7.01e-06	1.17e-05	1.34e-05	9.74e-06	3.13e-06	4.15e-05	5.15e-06	3.73e-07	2.13e-06	3.15e-06	1.03e-06	1.52e-06	4.19e-06	5.94e-06	9.4e-07	0	1.77e-06	8.83e-06	2.84e-06	7.42e-06	5.42e-06	8.96e-06	5.11e-06	1.07e-06	2.91e-06	3.48e-06	7.38e-06	4.24e-06	8.73e-07	2.83e-06	1.47e-06	3.07e-06	2.67e-06	6.1e-06	8.52e-07	8.02e-07	6.11e-07	2.44e-06	2.47e-06	5.45e-06	3.02e-06	8e-06	3.65e-06	2.48e-05
Porto Praia	3.48551e-05	1.13e-05	2.35e-05	1.66e-05	1.19e-05	9.75e-06	3.21e-05	2.34e-05	9.75e-06	2.44e-05	4.75e-05	2.86e-05	6.25e-05	9.6e-05	1.75e-05	2.62e-05	2.33e-05	7.52e-05	3.22e-05	5.11e-05	1.61e-05	3.38e-05	5.67e-06	1.48e-05	7.81e-05	4.49e-05	6.81e-05	4.16e-05	8.24e-05	2.17e-05	2.74e-05	1.59e-05	7.9e-05	5.92e-05	3.47e-05	2.91e-05	8.95e-05	2.54e-05	5.98e-06	3.71e-05	8.04e-06	2.3e-05	1.56e-05	0.000160195	3.96e-05	6.96e-05	5.62e-05	5.97e-05	3.19e-05
Portsmouth	0.000734644	0.00236258	0.000547045	0.000474839	0.000606784	0.000423314	0.0008263	0.000441592	0.000450199	0.000476777	0.000572152	0.000992991	0.000865613	0.000925461	0.00121825	0.00249552	0.000733668	0.000509438	0.000404009	0.00113134	0.000511682	0.00133671	0.000438544	0.000924502	0.00128984	0.00166604	0.000490659	0.000912735	0.000849774	0.000417347	0.000231121	0.00123607	0.000438532	0.000513832	0.000754285	0.00040409	0.000750179	0.000831228	0.000271879	0.000884559	0.000661265	0.0016963	0.000678705	0.000436866	0.000646901	0.000402423	0.000339075	0.000460959	0.000619219
Poti	8.93163e-05	9.29e-05	0.000107744	4.37e-05	3.86e-05	4.59e-05	8.9e-05	3.71e-05	8.11e-05	2.81e-05	0.00010511	0.00014805	5.45e-05	8.62e-05	4.61e-05	5.27e-05	7.25e-05	7.43e-05	7.49e-05	7.81e-05	6.14e-05	8.65e-05	3.36e-05	4.61e-05	1.6e-05	7.29e-05	4.05e-05	6.62e-05	4.13e-05	1.4e-05	4.57e-05	0.000126965	6.56e-05	4.73e-05	9.83e-05	4.37e-05	9.75e-05	1.8e-05	3.5e-05	5.68e-05	4.22e-05	7.31e-05	1.66e-05	2.03e-05	3.45e-05	7.52e-05	2e-05	6.31e-05	4.14e-05
Pozzallo	0	1.48e-06	1.88e-06	2.86e-06	4.05e-05	4.01e-06	5.87e-06	6.08e-06	1.46e-06	1.24e-06	1.57e-06	1.26e-06	1.75e-07	4.43e-07	1.84e-07	3.58e-07	1.47e-06	8.66e-07	2.36e-07	6.33e-06	5.89e-06	7.31e-06	3.55e-06	1.31e-06	2.87e-07	5.41e-06	3.67e-06	2.24e-07	2.11e-07	3.19e-06	1.11e-06	2.41e-06	8.64e-07	6.94e-07	2.59e-05	6.8e-06	1.02e-05	2.83e-06	6.18e-07	3.08e-06	2.36e-07	1.4e-06	5.06e-06	1.24e-05	2.22e-06	3.94e-07	6.33e-07	1.14e-06	1.77e-06
Prince Rupert	6.69791e-06	0.000489619	0.000101485	8.29e-05	0.000127018	0.000382818	9.4e-05	0.000142216	0.000145214	0.00012665	0.000820266	8.25e-05	5.54e-05	0.000229659	0.000211089	0.00016607	5.43e-05	0.00011467	7.72e-05	0.00017027	0.000443011	0.00011173	0.000119151	0.000234869	0.000328753	0.000152913	5.91e-05	0.000194516	0.00015738	0.000132901	3.79e-05	0.000225946	0.000133092	0.000105944	8.73e-05	0.00014763	0.00015284	0.000354166	0.000257041	0.000158949	0.000154861	9.9e-05	0.000306106	0.000162103	0.00023317	0.000168455	0.000181726	0.000268603	0.000409891
Progreso	0.000137972	3.01e-05	1.34e-05	2.24e-05	3.71e-05	0.000108022	6.76e-06	7.12e-05	4.53e-05	3.28e-05	5.44e-05	2.61e-05	5.41e-06	6.92e-05	6.59e-05	2.37e-05	5.69e-05	3.88e-05	2.95e-05	3.93e-05	3.44e-05	3.28e-05	2.54e-05	5.39e-05	9.26e-05	0.000202788	2.6e-05	7.98e-06	2.39e-05	1.99e-05	2.1e-05	1.94e-05	3.22e-05	3.5e-05	0.000406028	3.39e-05	2.28e-05	1.64e-05	5.98e-05	2.95e-05	8.51e-05	0.00111147	0.000201346	1.92e-05	3.92e-05	0.000122236	0.00011773	1.51e-05	1.35e-05
Prony	1.61062e-06	0.000369775	0.000122958	0.000264404	0.000146735	0.000150108	0.000659381	0.000152503	7.01e-05	0.000148542	0.000305471	6.65e-05	8.92e-05	5.29e-05	5.54e-05	0.000236269	4.62e-05	0.000196139	9.62e-05	0.000131342	3.35e-05	7.55e-05	0.00019662	0.00011127	0.000514853	0.000103543	0.000160957	9.71e-05	0.000101776	0.000157593	7.08e-05	0.000186596	3.9e-05	9.65e-05	0.000164536	0.000137826	8.92e-05	6.04e-05	6.86e-05	0.00012478	0.000178471	0.000169738	7.68e-05	0.000122597	0.000206325	0.000186789	0.00020436	0.000201668	6.4e-05
Providenciales	9.3355e-05	0.00035579	0.000176317	0.000273267	0.000496896	0.00096856	0.000273117	0.00056439	0.000277622	0.000266318	0.000300186	0.000519231	0.000285235	0.000204503	0.000309057	0.000202732	0.000354873	0.000383839	0.000230944	0.000217606	0.000496368	0.000254433	0.000430537	0.000243216	0.000325009	0.000130479	0.000214414	0.000734419	0.000486644	0.000232729	0.00010462	0.000386388	0.000271521	0.000326257	0.000273506	0.00017683	0.000334398	0.000150479	0.000145912	0.000304278	0.000471043	0.000167194	0.000606547	0.000270459	0.000386078	0.000491977	0.000530876	0.000342943	0.000324309
Puerto Angamos	0.000814744	0.000235838	0.000297973	0.000557038	0.000624549	0.000489493	0.00204224	0.000391354	0.000621845	0.00146925	0.000843964	0.000283469	0.000331108	0.000521533	0.000571899	0.000413083	0.000772657	0.000419503	0.000468725	0.000386914	0.00076567	0.00109495	0.002691	0.000603038	0.000499316	0.000428174	0.000513559	0.000622188	0.000343961	0.000411852	0.000419148	0.000880561	0.000806874	0.000728736	0.000533861	0.000395044	0.000776971	0.000779535	0.000529254	0.000446618	0.000507059	0.000858997	0.00033953	0.000688524	0.000475877	0.000567543	0.000818101	0.000497093	0.000510284
Puerto Barrios	0.000416177	0.00238895	0.000215398	0.00121618	0.000470468	0.000248618	0.000310277	0.000323505	0.00122981	0.000328003	0.000167541	0.000485334	0.00032653	0.000359764	0.000143853	0.000776029	0.000233708	0.000749468	0.000132707	0.00101421	0.000360745	0.000314611	0.00054784	0.000367191	0.000389037	0.000404051	0.00044909	0.000331307	0.000597296	0.000524598	0.000274964	0.000287719	0.000481281	0.000322169	0.00078339	0.000141692	0.000372574	0.000234402	0.0002919	0.000493876	0.000328724	0.000433541	0.000646355	0.000220483	0.000313881	0.000831314	0.000381765	0.000387605	0.000434748
Puerto Bolivar	0.000121467	5.12e-05	2.77e-05	5.32e-05	2.36e-05	2.09e-05	4.59e-05	1.5e-05	3.33e-05	3.14e-05	2.24e-05	4.21e-05	0.000532864	0.00016671	4.58e-05	8.34e-06	0.000116854	7.04e-05	1.76e-05	1.2e-05	5.57e-05	1.17e-05	2.17e-05	3.36e-05	9.75e-05	2.75e-05	6.98e-05	0.000179729	2.9e-05	3.96e-05	3.17e-05	2.35e-05	2.45e-05	2.12e-05	5.7e-05	2.62e-05	0.000232867	0.000273536	2.91e-05	2.46e-05	2.42e-05	3.25e-05	5.37e-05	4.21e-05	1.64e-05	2.73e-05	5.47e-05	2.82e-05	2.08e-05
Puerto Bolivar (Col)	0	1.07e-05	9.66e-06	2.26e-05	1.58e-05	3.21e-05	3.62e-05	4.2e-06	2.66e-05	1.58e-05	1.21e-05	9.39e-06	2.21e-05	6.47e-06	4.97e-05	2.23e-05	1.97e-05	1.23e-05	5.09e-06	1.25e-05	7.31e-05	2.2e-05	7.53e-06	2.08e-05	7.66e-06	2.16e-05	3.14e-05	1.57e-05	2.7e-05	9.7e-06	6.11e-05	7.04e-05	2.7e-05	4.25e-05	1.66e-05	1.69e-05	9.76e-05	5.26e-06	2.36e-05	1.95e-05	1.36e-05	5.78e-06	9.06e-05	1.02e-05	1.25e-05	1.07e-05	1.68e-05	1.04e-05	4.03e-06
Puerto Cabello	0.000133232	0.000398556	0.000202873	0.000162605	0.000462619	0.000284375	0.00241635	0.000120714	0.000111922	0.000308298	0.000104674	0.000242104	0.00058693	0.000146056	0.000610557	0.000284092	0.000167236	0.000114236	0.000239687	0.00028886	0.000214297	0.00029492	0.000176958	0.000217444	0.000172537	0.000198687	0.000395727	0.000162611	0.000468733	0.000216648	0.000198316	0.00019713	0.00013846	0.000121738	0.000211198	0.000173527	0.000227529	0.000150696	0.000102632	0.000464512	5.62e-05	0.000335798	0.000217001	0.000455124	0.000263011	0.000421087	0.000120988	0.000235536	0.000181683
Puerto Caldera	4.73716e-05	9.58e-05	0.000141186	6.47e-05	5.26e-05	5.57e-05	4.14e-05	0.000172648	0.00016877	6.27e-05	3.71e-05	3.01e-05	6.82e-05	8.4e-05	0.00010016	4.8e-05	6.96e-05	0.00019702	4.64e-05	6.1e-05	5.74e-05	4.48e-05	0.000165874	4.18e-05	7.16e-05	0.000201854	0.000264008	5.24e-05	5.46e-05	3.5e-05	0.000114698	2.67e-05	7.03e-05	3.95e-05	0.000101747	6.07e-05	4.53e-05	2.47e-05	0.000114761	0.000110914	0.000170295	0.000113764	0.000137816	0.000239718	0.000108023	7.04e-05	0.000107191	7.28e-05	0.000132933
Puerto Castilla	4.86771e-07	1.58e-05	2e-05	4.62e-05	1.55e-05	3.14e-06	8.46e-06	3.94e-06	4.27e-06	1.75e-05	8.34e-06	3.82e-06	6.22e-05	8.01e-06	7.53e-06	1.98e-05	3.48e-06	1.92e-05	5.56e-06	4.52e-06	6.06e-06	8.66e-06	1.92e-05	7.44e-06	1.05e-05	3.5e-05	1.2e-05	1.01e-05	1.92e-05	3.19e-05	0.000196675	1.59e-05	6.63e-06	3.4e-05	6.41e-06	3.84e-05	4.16e-06	9.24e-06	8.45e-06	8.3e-06	1.13e-05	5.1e-06	1.19e-05	1.8e-05	1.02e-05	1.04e-05	6.36e-06	2.3e-05	1.76e-06
Puerto Chiapas	0	9.84e-08	3.04e-07	7.41e-07	0	2.6e-07	3.13e-07	2.85e-07	2.44e-07	1.15e-05	1.14e-06	0	0	4.67e-07	4.08e-07	0	5.63e-07	3.79e-06	3.63e-06	2.71e-07	1.07e-06	3.23e-07	0	1.72e-07	3.3e-07	1.25e-06	1.32e-06	0	0	1.26e-06	9.69e-07	9.68e-07	2.66e-06	6.07e-08	5.47e-06	0	0	5.96e-07	2.36e-06	3.32e-07	4.02e-07	4.83e-07	4.98e-06	1.28e-07	1.11e-06	0	6.01e-07	1.22e-07	1.18e-06
Puerto Cortes	0.00128295	0.000917147	0.000841001	0.00078201	0.000589665	0.000911462	0.00122827	0.000544468	0.00123142	0.000884225	0.000913793	0.00351016	0.000823115	0.000837334	0.00109212	0.000821512	0.00133954	0.00071733	0.0013176	0.000833627	0.00124564	0.00085102	0.000553648	0.000841889	0.000875484	0.000650046	0.000744014	0.00079463	0.00172105	0.00107724	0.000891199	0.00115717	0.00129027	0.000926669	0.00091227	0.00131867	0.000856605	0.000749461	0.000762107	0.00193393	0.000853977	0.00109072	0.00128246	0.000844929	0.00072141	0.000859932	0.00272317	0.000569296	0.000975305
Puerto del Rosario	3.49105e-05	3.77e-05	1.8e-05	2.71e-05	4.11e-05	3.25e-05	5.18e-05	3.42e-05	3.44e-05	5.77e-05	4.79e-05	8.36e-05	0.000134601	4e-05	5.84e-05	4.81e-05	0.000182713	5.79e-05	7.94e-05	6.34e-05	9.07e-05	2.92e-05	0.000112528	9.01e-05	0.000117731	4.37e-05	2.68e-05	4.56e-05	3.18e-05	0.000123542	2.05e-05	6.5e-05	6.05e-05	2.33e-05	4.69e-05	1.62e-05	3.84e-05	2.59e-05	4.8e-05	6.56e-05	6.2e-05	2.16e-05	7.74e-05	0.000139715	6.44e-05	3.22e-05	4.65e-05	0.000169796	3.2e-05
Puerto Deseado	0	2.35e-06	2.25e-06	1.11e-07	2.31e-06	5.94e-07	2.02e-05	1.33e-05	1.08e-06	2.37e-06	1.36e-06	1.74e-06	9.79e-07	0	3.47e-07	9.15e-06	4.12e-05	3.89e-07	9.98e-07	2.36e-06	5.48e-06	3.15e-06	3.6e-06	9.23e-07	3.28e-07	1.69e-06	2.36e-07	4.08e-07	3.92e-07	6.4e-07	2.17e-06	9.88e-07	7.36e-07	1.27e-06	9.77e-07	7.99e-06	3.27e-06	9.71e-07	4.83e-07	5.12e-07	6.36e-07	2.84e-06	1.83e-06	5.74e-07	1.51e-05	3.83e-06	5.87e-06	3.74e-06	7.54e-07
Puerto Limon	0.00745329	0.00309121	0.00266925	0.00217799	0.00372631	0.00360382	0.00355196	0.0033218	0.0027351	0.00263559	0.00291611	0.00384323	0.00342988	0.00326651	0.00260363	0.00180702	0.00261794	0.00359103	0.00306185	0.00405502	0.00219817	0.00338415	0.00481223	0.00224791	0.00243861	0.0028698	0.003252	0.00204622	0.00408526	0.00232429	0.00268589	0.00273443	0.00221307	0.00252697	0.00190702	0.00357819	0.00194992	0.00480689	0.00353597	0.00673299	0.00238622	0.00272211	0.00252368	0.00371961	0.00250093	0.00292396	0.00281161	0.00277157	0.0028203
Puerto Madryn	0.000135074	0.000100819	9.39e-05	0.000100544	6.92e-05	8.25e-05	7.79e-05	4.72e-05	9.31e-05	0.000119511	0.000116841	0.000111012	4.47e-05	0.000119582	6.54e-05	4.65e-05	0.000467327	0.000134798	0.000102873	7.83e-05	4.6e-05	4.49e-05	0.000206464	8.93e-05	7.49e-05	6.64e-05	8.67e-05	8.18e-05	0.000100534	7.66e-05	8.6e-05	6.91e-05	0.000117778	9.56e-05	0.000160264	0.000220498	1.94e-05	6.21e-05	0.000113506	0.000165817	0.000101142	0.000132165	0.000156713	7.24e-05	0.000183527	8.67e-05	0.000301937	0.000170184	0.000110795
Puerto Montt	0	2.03e-05	8.79e-06	2.04e-06	7.99e-06	9.9e-06	3.24e-07	1.91e-07	4.4e-07	5.56e-06	1.03e-05	2.32e-06	1.79e-05	3.06e-06	1.15e-06	5.32e-06	1.96e-06	1.41e-06	1.95e-05	3.76e-05	3.03e-06	9.28e-07	2.23e-06	1.73e-06	1.47e-06	1.7e-05	1.18e-05	9.15e-07	3.91e-06	2.44e-06	1.48e-06	9.19e-06	2.27e-06	6.1e-06	2.19e-06	3.12e-05	5.96e-06	2.88e-05	9.92e-07	1.1e-06	4.04e-06	4.3e-06	6.36e-07	4.61e-06	5.03e-06	1.04e-05	1.71e-06	6.87e-06	2.71e-06
Puerto Morelos	7.76651e-06	1.18e-05	5.01e-05	3.24e-06	1.16e-05	1.17e-05	8.02e-07	2.83e-06	1.17e-05	1.51e-05	4.34e-06	2.57e-05	5.59e-06	4.59e-06	1.44e-06	2.53e-05	2.18e-05	3.71e-06	2.11e-06	5.35e-06	1.03e-05	5.24e-06	3.88e-06	4.49e-06	5.99e-06	9.65e-07	7.64e-06	2.52e-06	4.6e-05	1.36e-05	4.33e-05	2.2e-06	5.57e-06	2.7e-05	1.02e-05	2.65e-06	1.44e-06	7.41e-06	3.51e-06	5.05e-06	9.21e-06	1.14e-05	1.02e-05	4.58e-06	6.43e-06	5.31e-06	0.000103769	1.88e-05	5.32e-06
Puerto Ordaz	0	1.61e-05	5.64e-06	1.12e-05	1.07e-05	2.3e-05	5.62e-05	4.23e-05	1.44e-05	2.85e-05	7.14e-06	3.52e-05	3.3e-05	1.46e-05	3.33e-05	1.51e-05	4.89e-06	1.73e-05	6.74e-05	2.09e-05	6.35e-05	2.34e-05	2.05e-05	2.44e-05	1.82e-05	3.32e-05	1.74e-05	2.02e-05	9.1e-06	0.000100127	1.21e-05	2.6e-05	6.24e-05	8.63e-05	6.1e-05	5.43e-06	1.53e-05	4.83e-05	5.84e-05	1.16e-05	1.53e-05	1.3e-05	1.7e-05	1.02e-05	9.87e-06	2.9e-05	7.28e-05	3.51e-05	9.92e-06
Puerto Plata	0.00116408	0.000820582	0.000594373	0.000462824	0.000965931	0.000194952	0.000853125	0.000510686	0.000736618	0.000439422	0.000443416	0.000897871	0.000507873	0.000445775	0.000591539	0.000653153	0.000803065	0.00104071	0.000627894	0.000415661	0.000534458	0.000579894	0.000348445	0.000512386	0.000996287	0.000743737	0.000634004	0.000712832	0.000743231	0.00119089	0.00085182	0.000613713	0.00116057	0.000491412	0.000731912	0.00107509	0.000901242	0.000805822	0.000680996	0.000478252	0.00265331	0.00028149	0.000862426	0.00103678	0.00106062	0.00153824	0.000704938	0.00064122	0.000753156
Puerto Princesa	0	3.45e-06	1.35e-05	4.19e-05	1.6e-05	4.43e-06	1.05e-05	2.55e-05	5.84e-06	2.56e-06	6.84e-06	2.68e-06	0.000177279	6.56e-06	2.96e-05	8.87e-06	1.13e-05	8.17e-06	5.88e-05	6.26e-06	9.69e-06	3.19e-06	5.41e-06	1.56e-05	3.85e-05	7.8e-06	1.06e-05	5.15e-06	3.93e-06	2.16e-06	0.000145097	1.24e-05	1.25e-05	1.85e-05	3.55e-05	2.56e-05	9.11e-06	1.68e-05	5.54e-06	1.32e-06	1.42e-05	1.54e-06	1.35e-05	1.19e-05	9.96e-05	2.21e-05	2.34e-05	8.57e-06	2.14e-06
Puerto Quetzal	0.00429521	0.000882686	0.000546532	0.000839264	0.000452918	0.000652526	0.000655837	0.000234858	0.00068483	0.000703679	0.000783247	0.000620311	0.000559866	0.000592247	0.000692206	0.000452754	0.000431327	0.000284113	0.00218199	0.000367598	0.00103797	0.000449345	0.000822855	0.000598424	0.000543335	0.000708044	0.000934019	0.00124508	0.000431619	0.000849956	0.00101915	0.000523255	0.00128632	0.00128525	0.0010806	0.000607917	0.000665329	0.000895496	0.000727304	0.000621353	0.00101568	0.00061836	0.0006223	0.000612825	0.00301345	0.000507641	0.000818511	0.000691735	0.000780156
Puerto Sucre	0	8.82e-06	2.69e-05	1.63e-05	0.00222206	2.99e-05	4.97e-05	1.16e-05	0.000172794	3.03e-05	2.57e-05	2.91e-05	4.55e-05	1.04e-05	1.82e-05	8.22e-05	3.09e-05	5.19e-05	6.87e-05	2.47e-05	3.21e-05	4e-05	7.33e-06	7.94e-05	3.68e-05	1.89e-05	2.19e-05	3.98e-06	2.12e-05	7.41e-05	6.29e-05	1.4e-05	4.15e-05	4.81e-06	1.87e-05	9.41e-05	3.12e-05	2.68e-05	2.03e-05	4.09e-05	1.76e-05	1.71e-05	1.15e-05	4.67e-05	1.93e-05	1.93e-05	3.55e-05	7.1e-05	1.95e-05
Punta Arenas	0.00220507	5.41e-06	1.03e-05	1.5e-05	5.96e-06	3.71e-06	2.87e-06	3.96e-05	5.97e-06	7.62e-06	2.33e-06	4.07e-06	5.63e-06	7.55e-06	4.28e-06	2.76e-06	1.22e-06	1.16e-05	1.81e-05	1.22e-05	5.18e-05	2.18e-06	1.84e-05	7.56e-06	1.23e-06	5.43e-06	3.31e-05	1.98e-05	4.57e-06	1.42e-05	1.44e-06	1.77e-06	1.12e-06	1.87e-06	1.46e-05	7.64e-06	2.36e-06	1.88e-05	3.94e-06	9.55e-06	1.61e-05	2.74e-05	9.16e-06	1.11e-05	1.89e-06	7.44e-06	3.69e-06	1.3e-06	2.09e-05
Pyongtaek	0.000166184	0.000396167	0.00020773	0.000253338	0.000580527	0.000642754	0.00029982	0.000296693	0.000834503	0.00036543	0.000545593	0.000535199	0.000682202	0.000344795	0.00053362	0.00101317	0.00030173	0.000324748	0.000307755	0.000655189	0.000173405	0.000346991	0.000270036	0.000377651	0.000471775	0.00103079	0.000462702	0.000559762	0.000524502	0.000562819	0.000360173	0.000530619	0.000224829	0.000641236	0.000209884	0.000577361	0.000296953	0.000519469	0.000190926	0.000723012	0.000240946	0.000603507	0.000158317	0.000500391	0.000378547	0.000260626	0.000694935	0.000471714	0.00030896
Qingdao	0.0295186	0.0359363	0.0289348	0.0306304	0.0318195	0.0318841	0.0334332	0.0310501	0.0321916	0.0325348	0.0316355	0.0344666	0.0307329	0.0299503	0.0274482	0.0309853	0.032589	0.0261672	0.0320149	0.0274229	0.0312838	0.0297656	0.0327953	0.0337623	0.0298941	0.0253155	0.0372165	0.0337596	0.0250984	0.0297194	0.0324167	0.0290735	0.0331175	0.0286246	0.031462	0.0276638	0.0340352	0.0297139	0.0325003	0.0314494	0.0307911	0.0305259	0.0309501	0.0341465	0.0283325	0.0312102	0.0345857	0.0312059	0.0308332
Qinhuangdao	2.21523e-05	0.000835352	0.000277742	0.000254232	0.000367539	0.000334298	0.000184755	0.000281274	0.000381734	0.000693596	0.000245071	0.000397601	0.000195801	0.000113933	0.00023793	0.000239244	0.000187169	0.00022553	0.000306342	0.000248024	0.000147187	0.000309469	0.000451951	0.000612005	0.000136846	0.000282106	0.000276356	0.00027073	0.000151173	0.000259327	0.000254682	0.000425399	0.000286107	0.000218301	0.000491219	0.00037119	0.000265896	0.000201661	0.000189628	0.000203866	0.000125043	0.000212807	0.000328763	0.00020048	0.000179522	0.00235139	0.000219444	0.000156289	0.00020563
Quanzhou	1.19545e-05	0.000124853	0.000106551	0.000106369	0.000310461	0.000178726	0.000134321	0.000296643	0.000104345	0.000224097	0.000149447	0.000254307	0.00018969	0.000182591	0.000126336	0.000152527	0.000169766	0.000172443	0.000191555	7.95e-05	0.00023538	0.000170176	0.000424464	0.000336717	0.000199166	0.000210082	6.66e-05	0.000281516	8.03e-05	0.000360337	0.000162649	0.000239015	8.64e-05	8.47e-05	0.000390475	0.000173131	0.000177047	0.000483666	0.000186992	0.00010261	0.000226277	0.000280874	0.000187396	0.000128589	0.000202118	0.000133047	0.000184199	0.000435395	0.000323119
Quelimane	0	6.98e-07	7.3e-06	5.71e-06	0	3.04e-07	1.46e-06	2.06e-06	2.87e-07	2.15e-06	0	6.81e-06	1.82e-07	2.08e-07	9.59e-07	7.09e-07	3.42e-06	1.07e-06	7.04e-06	7.25e-06	1.28e-06	1.16e-06	9.74e-06	1.8e-06	1.66e-06	1.25e-05	2.14e-06	3.77e-07	1.36e-06	3.76e-06	2.4e-06	2.82e-07	0	5.62e-07	1.54e-06	6.22e-07	8.41e-06	2.28e-07	2.93e-06	1.56e-06	9.4e-07	1.13e-06	1.64e-06	0	5.86e-06	1.2e-06	4.74e-07	7.31e-07	2.46e-07
Qui Nhon	4.84571e-07	4.8e-05	6.77e-05	6.39e-05	4.74e-05	6.19e-05	3.43e-05	3.33e-05	7.74e-05	4.18e-05	4.25e-05	1.25e-05	9.13e-05	0.00223433	1.78e-05	2.62e-05	0.00024834	9.08e-05	5.54e-05	3.67e-05	5.96e-05	4.87e-05	9.47e-05	8.87e-05	4.69e-05	3.26e-05	3.15e-05	2.1e-05	3.6e-05	3.39e-05	3.43e-05	1.57e-05	0.000158333	3.6e-05	4.1e-05	1.7e-05	4.1e-05	5.16e-05	0.000116521	4.15e-05	3.28e-05	1.85e-05	5.72e-05	0.00224185	4.19e-05	3.47e-05	5.23e-05	6.82e-05	8.83e-05
Rabaul	0.000683522	0.000518485	0.000469921	0.000662362	0.000499442	0.000745055	0.000259813	0.000467439	0.000254456	0.000320316	0.000474612	0.000181118	0.000656441	0.000401237	0.000612612	0.000322774	0.000545749	0.000297978	0.000433717	0.000269419	0.000328214	0.00038963	0.000352268	0.000630162	0.000494054	0.000342263	0.000288343	0.000651365	0.000305733	0.000257187	0.000297912	0.000297245	0.000295457	0.000337649	0.000324643	0.000674949	0.000259533	0.000458866	0.000269216	0.00121064	0.000262895	0.000300134	0.000569027	0.00047157	0.000317546	0.00273553	0.000168734	0.000285363	0.000614955
Radicatel	0	0.000126954	1.94e-05	2.77e-05	6.92e-05	3.7e-05	0.000261671	5.34e-05	4.73e-05	5.35e-05	3.56e-05	3.79e-05	6.66e-05	6.5e-05	6.98e-05	3.48e-05	8.93e-05	4.42e-05	3.48e-05	0.000218474	5.29e-05	4.88e-05	5.14e-05	2.73e-05	4.04e-05	3.35e-05	0.000226484	0.000133473	3.59e-05	2.55e-05	0.000195912	5.49e-05	0.000173177	8.32e-05	0.00046533	0.000120417	2.61e-05	3.81e-05	0.000170912	7.8e-05	0.000125569	2.83e-05	5.72e-05	4.62e-05	8.32e-05	3.25e-05	3.24e-05	3.21e-05	3.7e-05
Rarotonga	0	4.31e-05	1.46e-05	5.55e-05	3.9e-05	3.71e-05	8.51e-05	3.78e-05	1.34e-05	2.81e-05	1.03e-05	3.67e-05	1.33e-05	1.47e-05	2.55e-05	4.17e-05	1.79e-05	9.14e-06	1.73e-05	6.21e-05	2.17e-05	3.69e-05	1.9e-05	3.61e-05	7.17e-06	3.82e-05	3.85e-05	6.43e-06	1.07e-05	2.2e-05	1.57e-05	4.99e-05	1.93e-05	4.31e-05	5.6e-05	1.08e-05	2.87e-05	5.19e-05	3.71e-05	3.06e-05	2.7e-05	4.37e-05	1.51e-05	1.68e-05	2.99e-05	7.16e-05	2.33e-05	9.13e-06	4.76e-05
Ras Lanuf	0	0.000227486	6.54e-05	0.000101048	9.97e-05	0.000115173	7.23e-05	0.000111701	0.000199682	0.000221677	0.000168917	0.000126017	7.86e-05	0.000123987	0.000124518	0.00111303	0.00017497	4.19e-05	8.26e-05	0.000501452	9.5e-05	5.36e-05	9.95e-05	0.00013311	0.000149537	0.000471377	0.000129257	0.000187818	0.000180915	0.000232039	0.000516432	0.000103125	0.000146971	0.000229213	0.000105275	6.04e-05	0.000186772	0.000216495	9.87e-05	7.26e-05	5.6e-05	0.000125958	0.000103117	0.000178206	0.000109564	0.000251791	0.000134823	6.16e-05	0.000108851
Rauma	0.00024692	0.000631064	0.000292837	0.000493203	0.000992241	0.000390586	0.000315399	0.00116289	0.000173476	0.000320816	0.000288602	0.000587403	0.000395203	0.00043964	0.000358555	0.000297658	0.000227034	0.000350052	0.000404055	0.000334971	0.000448982	0.000509399	0.000359951	0.000480738	0.000420152	0.000556344	0.000346228	0.00022617	0.000431949	0.000532371	0.000357352	0.000202287	0.000298147	0.00044387	0.00108489	0.000492038	0.000278131	0.000284931	0.000318004	0.00041326	0.0005748	0.000354184	0.0018773	0.000243498	0.000205974	0.000213928	0.000278074	0.000495248	0.000376828
Ravenna	9.06788e-06	0.00032763	0.00020413	0.00052033	0.000146358	0.000297038	0.000184735	0.000123272	0.000220186	0.000246826	0.000276199	0.000127949	0.000367538	0.000146232	0.000410219	9.14e-05	0.000112622	0.000127622	9.8e-05	8.59e-05	0.00021705	0.000208471	0.000136303	0.000321197	7.21e-05	0.000197444	0.000336736	0.000263836	0.000211291	0.000366787	0.000150746	0.000186259	0.000132657	0.000518495	0.000186576	0.000329554	0.000275571	0.000404074	8.63e-05	0.000174653	0.000142686	0.00192049	0.00014679	0.000314704	0.00016594	0.000172289	0.000299485	9.82e-05	0.000237165
Reunion	0.00428226	0.00143524	0.0011756	0.00191734	0.00175534	0.00164175	0.00229378	0.00146014	0.000995899	0.00182067	0.00164229	0.0017652	0.00127828	0.00109724	0.00205405	0.00138261	0.0014942	0.00136595	0.00208393	0.00106649	0.00136453	0.000852556	0.000790152	0.00189574	0.00156973	0.00196537	0.00179692	0.000995791	0.00170669	0.00130833	0.00205208	0.000993768	0.00148583	0.000787146	0.00117654	0.00188294	0.00113707	0.00134168	0.00411058	0.00205821	0.00107041	0.00103406	0.00149411	0.0025393	0.00154363	0.00106161	0.00121098	0.00130683	0.000934878
Reydarfjordur	9.22002e-05	5.2e-05	3.52e-05	0.000140625	0.000404279	8.31e-05	0.000103512	8.73e-05	7.66e-05	4.12e-05	4.54e-05	0.000143225	6.9e-05	4.85e-05	2.57e-05	0.000122591	5.11e-05	7.28e-05	0.000599014	1.62e-05	6.5e-05	0.000213156	8.79e-05	2.43e-05	0.000121167	7.18e-05	6.04e-05	0.000107818	0.00010188	0.000111831	6.95e-05	9.44e-05	3.03e-05	8.9e-05	0.000118925	3.43e-05	2.68e-05	0.000238952	4.69e-05	0.000203728	4.6e-05	7.84e-05	0.000140265	3.63e-05	0.000115752	0.000235046	4.34e-05	6.5e-05	9.98e-05
Reykjavik	0.00271345	0.000649317	0.000237749	0.00013785	0.000207897	0.00030443	0.000264089	0.000203619	0.000299226	0.000197158	0.000128775	0.000258125	0.000136998	0.000326088	0.000233184	0.00026704	0.000197157	0.000661408	0.000469965	0.000405151	0.000263119	0.000329638	0.000201311	0.000134197	0.000225978	0.000244537	0.000767059	0.000455105	0.00035508	0.000618673	0.000126475	0.000155438	0.000109304	0.000610604	0.000246584	0.000228142	0.000451919	0.00020823	0.000285359	0.000374665	0.000350106	0.000273833	0.000835449	0.000236119	0.000344378	0.000143322	0.000221174	0.000120098	0.000378468
Richards Bay	4.59647e-05	0.000104609	5.58e-05	4.48e-05	3.38e-05	0.0023531	0.000108784	0.000141651	3.91e-05	9.04e-05	0.000122973	4.61e-05	6.17e-05	0.00011715	6.26e-05	0.000147327	3.51e-05	8.73e-05	0.00011204	3.62e-05	3.79e-05	8.48e-05	0.000277806	3.11e-05	3.54e-05	0.000189384	3.42e-05	0.000115558	5.1e-05	3.13e-05	4.96e-05	0.00024558	0.000121215	0.000133687	0.000109094	7.69e-05	3.46e-05	0.000124693	8.59e-05	6.84e-05	2.45e-05	7.45e-05	0.000141774	4.56e-05	7.15e-05	9.83e-05	4.37e-05	0.000193091	0.000199835
Riga	3.54429e-05	0.00082542	0.000208671	0.00018911	0.000246629	0.000135487	0.000210584	0.000118782	8.33e-05	0.000169345	6.73e-05	0.000264569	0.000196528	0.000149232	0.000161283	0.000140258	0.000161619	0.000234764	0.000249464	0.00229514	0.000134905	0.000193147	8.43e-05	0.000139053	0.000129495	0.000116617	0.000227024	0.000126662	0.000206723	0.000501693	0.000147633	0.000289208	0.000324929	7.41e-05	0.000324605	0.000235286	0.00094901	0.000178956	0.000178501	0.000262139	0.000189254	0.00013463	9.88e-05	0.000145553	0.000222583	0.000117806	0.000152613	0.000589306	0.000231862
Rijeka	0.000337662	0.000541158	0.000534997	0.00041976	0.000385707	0.00017084	0.000382095	0.000298427	0.000507529	0.000494314	0.000346119	0.000538383	0.000344033	0.00044584	0.000169908	0.000660407	0.000343085	0.000221895	0.000391075	0.000420912	0.000444813	0.000181908	0.000429099	0.000824707	0.000300836	0.000595576	0.000461575	0.0025063	0.000330304	0.000300368	0.000464477	0.000317149	0.000618749	0.000370237	0.000596946	0.00070257	0.000724666	0.000273611	0.000348633	0.000435062	0.00023917	0.000298274	0.000328599	0.000235432	0.000310191	0.000316235	0.000319472	0.000293874	0.000367517
Rio de Janeiro	0.001169	0.00139676	0.00226518	0.00202042	0.00173284	0.00143047	0.00144198	0.00167407	0.00191064	0.00207979	0.0034647	0.00173283	0.00397389	0.00150925	0.00225001	0.00170147	0.00193139	0.00191616	0.00169887	0.00122041	0.00146065	0.00203956	0.00278428	0.00148287	0.00199801	0.002401	0.00294475	0.00167348	0.0035604	0.00184678	0.00276648	0.00137357	0.00158105	0.00107836	0.0018938	0.00218871	0.00309283	0.00209853	0.00397154	0.00273034	0.00283184	0.00234039	0.00219793	0.00314725	0.00171804	0.00186748	0.00227543	0.00190509	0.00225495
Rio Grande (Brazil)	0.0042005	0.00182326	0.00138166	0.00230976	0.00200449	0.00106195	0.00236135	0.00239299	0.00183775	0.00205777	0.0017903	0.00270219	0.00150511	0.0015931	0.00335229	0.00133687	0.00192443	0.00317573	0.00146475	0.00144732	0.0018806	0.00206548	0.00244746	0.00295051	0.00221396	0.00135341	0.00137848	0.00512874	0.00197126	0.00203801	0.00123301	0.00126979	0.00148996	0.00139791	0.00153855	0.00244135	0.00247516	0.00311697	0.00267936	0.00312645	0.0028098	0.00192344	0.00271544	0.00202827	0.00294473	0.00191843	0.00247614	0.00288113	0.00175802
Rio Haina	0.0028196	0.00466921	0.00190923	0.00211689	0.00294034	0.00256157	0.00193059	0.00213015	0.00276767	0.00195369	0.00224113	0.0026175	0.00245292	0.00259093	0.00220689	0.0017569	0.00225172	0.00284774	0.00421923	0.00340197	0.00485111	0.00200238	0.00149714	0.00252207	0.00215163	0.00308257	0.00499464	0.00129284	0.00330921	0.00447592	0.0024751	0.00214886	0.00188199	0.00422228	0.00210169	0.00347521	0.00206487	0.00332378	0.00182619	0.00309454	0.0025126	0.0023035	0.00195852	0.00268474	0.00223881	0.00178145	0.00216375	0.00151868	0.00283776
Rizhao	2.22773e-05	0.0001768	0.000104961	0.000302358	0.000224052	0.000234709	0.00078375	0.000228142	0.000452737	0.000194118	0.0025749	0.000275632	0.000209974	0.000195842	0.000197078	0.000250576	0.000310964	0.000199516	0.000367726	0.000308623	0.000146478	0.000283143	0.000183606	0.000227015	0.000271055	0.000318097	0.000272009	0.000213059	0.000186468	0.000327321	0.000280136	0.000332955	0.000221371	0.000221194	0.000270028	0.000311657	0.000153831	0.000180146	0.000224744	9.09e-05	0.00024797	0.00014553	0.000247112	0.000433872	0.000331457	0.000310431	0.000377823	0.000224378	0.000418151
Roatan	0	8.16e-06	2.78e-06	7.87e-06	3.43e-06	2.38e-06	4.57e-06	4.66e-07	3.2e-07	1.8e-06	6.58e-06	3.27e-07	6.16e-06	8.72e-07	2.24e-06	9.58e-07	1.38e-06	1.92e-06	1.24e-05	7.63e-07	1.13e-05	1.38e-06	2.66e-06	7.76e-06	2.09e-06	6.99e-06	4.19e-07	4.41e-06	3.4e-07	3.49e-05	6.64e-06	1.31e-06	1.59e-06	3.63e-06	4.5e-05	2.35e-06	7.64e-06	1.81e-06	2.13e-06	0	8.33e-06	2.95e-06	3.93e-06	1.3e-06	6.25e-06	1.68e-06	1.04e-06	6.12e-06	2.65e-06
Rorvik	0	1.22e-05	1.78e-05	3.59e-06	2.3e-06	8.9e-06	8.61e-06	3.67e-06	4.75e-05	1.23e-05	3.07e-05	1.15e-05	2.17e-05	6.34e-06	1.79e-05	5e-06	1.25e-05	1.14e-06	4.34e-06	5.25e-05	1.2e-05	5.28e-06	1.12e-05	3.53e-05	3.65e-05	2.42e-05	6.79e-06	4.26e-05	2.18e-05	1.59e-06	6.22e-06	3.26e-06	4.74e-06	7.43e-06	1.7e-05	1.46e-05	1.19e-05	2.11e-05	2.62e-05	3.75e-06	5.41e-06	4.38e-05	1.95e-06	2.27e-06	2.66e-05	2.33e-05	4.9e-06	9.75e-06	5.6e-06
Rosario	0	4.41e-07	9.46e-07	1.48e-06	0	1.35e-06	4.44e-06	6.43e-07	0	0	4.21e-07	7.69e-07	7.08e-07	4.72e-06	0	0	0	1.47e-07	6.77e-07	0	2.54e-07	1.34e-07	0	1.33e-06	1.22e-07	8.88e-07	2.33e-07	3.08e-07	0	4.12e-07	1.04e-06	2.27e-06	4.12e-06	3.58e-07	2.13e-07	2.38e-07	5.57e-07	3.66e-07	0	4.08e-07	8.96e-07	9.29e-07	5.24e-07	2.13e-07	0	3.36e-07	1.02e-06	4.87e-07	1.27e-07
Roseau	0.00118203	0.000965906	0.000688045	0.000687519	0.0008445	0.000865665	0.001106	0.000579065	0.000972251	0.000671374	0.000493979	0.000680189	0.000900026	0.000687565	0.00104132	0.000723698	0.00036573	0.000377165	0.00192168	0.000567724	0.000544866	0.000705065	0.00055459	0.00120628	0.00115735	0.00334065	0.00134677	0.000251554	0.000553728	0.000718221	0.00106694	0.00111784	0.000600862	0.000561072	0.000437164	0.000898365	0.00177645	0.000640943	0.000390114	0.000414649	0.000430243	0.000802904	0.000750101	0.00190167	0.00102382	0.00128611	0.000645082	0.000724617	0.000244499
Rostov	0	0	0	0	0	0	0	0	0	0	0	0	0	0	0	0	0	0	0	0	0	0	0	0	0	0	0	0	0	0	0	0	0	0	0	0	0	0	0	0	0	0	0	0	0	0	0	0	0
Rotterdam	0.105394	0.0447201	0.0445525	0.0487173	0.0461157	0.0452505	0.0498415	0.0465125	0.0432895	0.04197	0.0435777	0.04734	0.0494507	0.0501417	0.0459212	0.0480398	0.0463206	0.0447798	0.0478318	0.0491403	0.0475976	0.0453747	0.048333	0.051907	0.0496776	0.044898	0.0477898	0.0450532	0.0453373	0.0445486	0.0469844	0.0451692	0.045381	0.0427427	0.0466963	0.0469683	0.0504378	0.047632	0.0442649	0.0531827	0.0442389	0.0460964	0.0426059	0.0400719	0.0488043	0.0519178	0.0485101	0.0506269	0.0445873
Rouen	0	4.92e-05	4.13e-05	4.34e-05	1.33e-05	0.000161913	5.25e-05	3.27e-05	3.66e-05	3.55e-05	0.00222505	0.000147851	2.81e-05	4.32e-05	4.91e-05	6.86e-05	1.07e-05	7.52e-06	2.85e-05	5.19e-05	9.56e-06	2.39e-05	6.58e-05	3.94e-05	3.25e-05	7.54e-05	2.03e-05	1.82e-05	9.15e-05	4.46e-05	4.99e-05	3.2e-05	4.63e-05	1.89e-05	3.74e-05	2.73e-05	5.72e-05	5.74e-05	2.77e-05	4.27e-05	1.76e-05	4.48e-05	4.46e-05	0.000128385	8.3e-05	3.52e-05	4.91e-05	4.08e-05	1.7e-05
Roxas City	5.48131e-05	9.17e-05	5.13e-05	6.36e-05	6.41e-05	4.86e-05	0.000158238	7.68e-05	0.00015333	0.000103728	0.000102813	6.53e-05	6.68e-05	0.000183994	8.66e-05	6.38e-05	0.000250774	0.000141862	7.86e-05	0.000160774	8.39e-05	0.000197338	0.000192027	3.43e-05	0.000132129	0.000105685	0.000119002	0.000528836	5.05e-05	9.32e-05	7.95e-05	9.46e-05	0.000208101	0.000248437	8.99e-05	0.000158946	4.71e-05	0.000169638	0.000120154	6.51e-05	7.65e-05	7.56e-05	9.48e-05	8.71e-05	3.71e-05	0.000117513	7.92e-05	0.000124529	0.000102832
Runavik	0	9.61e-06	1.15e-05	7.56e-06	5.73e-06	1.27e-05	0.000100792	3.21e-06	3.69e-05	3.96e-05	2.7e-05	9.69e-06	7.69e-06	1.03e-05	2.13e-05	6.85e-06	1.98e-05	1.03e-05	1.3e-05	1.66e-05	1.38e-05	6.91e-06	8.66e-06	5.05e-06	1.06e-05	1.66e-05	5.34e-05	6.13e-06	9.26e-06	1.14e-05	2.77e-05	5.04e-06	3.89e-05	2.14e-05	5.32e-06	1.95e-05	3.06e-05	2.46e-05	1.39e-05	3.29e-06	4.99e-06	1.4e-05	9.27e-06	2.04e-05	1.51e-05	3.21e-05	4.03e-06	0.00221709	5.06e-05
Ruwais	0	0	0	0	0	0	0	0	0	0	0	0	0	0	0	0	0	0	0	0	0	0	0	0	0	0	0	0	0	0	0	0	0	0	0	0	0	0	0	0	0	0	0	0	0	0	0	0	0
Sagunto	1.89471e-05	4.77e-05	0.000192296	0.000113752	7.12e-05	0.00011078	6.88e-05	0.00014643	8.13e-05	8.88e-05	0.000132015	0.000147057	0.000147147	8.21e-05	0.00014588	0.000225486	5.76e-05	5.83e-05	6.79e-05	6.04e-05	0.000148249	7.4e-05	9.14e-05	6.16e-05	0.000134175	0.000115828	0.00014596	9.71e-05	0.000100407	7.98e-05	0.000157115	7.25e-05	0.00016829	0.000242703	0.000285457	9.17e-05	5.45e-05	0.000145649	0.000389039	0.000168973	0.000130486	0.000113752	0.000186771	0.000129634	4.39e-05	6.77e-05	4.44e-05	8.72e-05	0.00232482
Saint Georges	0.0012243	0.000882985	0.00100825	0.000485549	0.00110148	0.00109659	0.00163302	0.00126714	0.000649491	0.000698852	0.000601193	0.000837602	0.000997106	0.000426478	0.000829861	0.00109387	0.000958616	0.000509362	0.00227847	0.000977328	0.00169228	0.00298648	0.000941597	0.00060009	0.000861057	0.000536303	0.000522761	0.00119412	0.000672385	0.000497054	0.00119424	0.000766705	0.00102286	0.000672496	0.00168667	0.000807476	0.00157824	0.000492822	0.000908521	0.000677501	0.00045541	0.000784268	0.00164864	0.000766458	0.000865256	0.0032399	0.000914101	0.000671098	0.000744162
Saipan	7.12687e-05	0.000341788	5.26e-05	0.000121984	9.08e-05	9.46e-05	0.000340057	0.00011584	6.73e-05	0.000161732	0.000199811	0.000152101	0.000178012	9.75e-05	0.000134483	0.00020255	0.000128348	0.000130153	0.000182867	0.000353612	8.48e-05	0.000229796	0.000137835	0.000189613	7.56e-05	0.000217662	0.000206187	6.74e-05	0.000164588	9.29e-05	0.000171202	0.00011697	8.51e-05	0.000129436	8.35e-05	0.000276387	0.000109891	0.000258958	0.000608411	0.000175646	0.000243001	0.000212646	0.000217417	7.34e-05	0.000188348	0.000200795	0.000189254	4.7e-05	0.00015029
Sakaiminato	5.59102e-06	0.000507704	0.000474809	0.000615174	0.000317288	0.00052032	0.000317373	0.000424163	0.000555404	0.000400675	0.000371147	0.000466303	0.000569431	0.000420014	0.000287318	0.00042785	0.000292367	0.000421794	0.000484427	0.000981078	0.000543889	0.000466744	0.000749376	0.00100649	0.000598912	0.000751953	0.000387621	0.000802399	0.000301839	0.000683792	0.00070008	0.00142915	0.000793272	0.000453699	0.000363549	0.000428792	0.000462362	0.000530094	0.00042375	0.00030876	0.000632047	0.000296805	0.000755672	0.000466513	0.000232431	0.000388855	0.00195693	0.000475141	0.000927365
Sakata	3.78043e-05	0.000350916	0.000480404	0.000388316	0.000408652	0.000321582	0.000351713	0.00016142	0.000792581	0.000396422	0.000356834	0.000572215	0.000149113	0.000212003	0.000496798	0.000310882	0.000414031	0.000330197	0.000552901	0.000556367	0.000496287	0.000682512	0.000216891	0.000822792	0.000339399	0.000435644	0.000318522	0.000184652	0.000674039	0.000522779	0.000334855	0.000328172	0.000284668	0.00046908	0.000463123	0.000604493	0.000288083	0.000563008	0.000415866	0.000418196	0.000252659	0.000501384	0.000248763	0.000636702	0.000144035	0.000366056	0.000212488	0.000431129	0.000338313
Salalah	0.00673223	0.00616632	0.00571773	0.00567828	0.00522361	0.00530667	0.0071501	0.00592987	0.00455143	0.00505806	0.00551534	0.00693253	0.00446008	0.00585448	0.00722043	0.00523927	0.00569014	0.00553619	0.00599852	0.00447224	0.00468396	0.00566842	0.00578066	0.00510599	0.00475992	0.00583878	0.00724613	0.00580668	0.00521993	0.00703843	0.0059415	0.00555624	0.00640879	0.00861936	0.00522746	0.00575691	0.00483156	0.00859916	0.0053822	0.00579131	0.00363295	0.00541527	0.00543235	0.00515908	0.00519375	0.00654379	0.00646221	0.00447289	0.00555363
Saldanha Bay	0	0.000132991	0.000104437	3.33e-05	0.000163824	6.53e-05	6.61e-05	0.000286822	0.000249329	5.74e-05	0.000192797	0.000149824	9.96e-05	0.000156808	8.27e-05	8.21e-05	5.17e-05	0.000162113	0.000243208	4.85e-05	0.00229441	0.000106087	7.11e-05	6.99e-05	0.000282042	0.000108025	8.97e-05	7.47e-05	5.03e-05	9.14e-05	0.000307501	0.000169896	0.000122043	5.95e-05	7.92e-05	0.000203519	3.97e-05	0.000198398	4.06e-05	7.14e-05	9.38e-05	0.000121314	4.36e-05	0.00011057	0.000226254	0.000110288	0.000115767	0.000158171	0.000164964
Salem	0	2.67e-06	1.21e-06	0	0	2.87e-06	2.46e-06	2.24e-07	0	1.35e-06	1.86e-06	0	1.57e-06	0	2.24e-07	0	3.77e-07	4.44e-07	9.28e-07	0	1.16e-06	3.53e-06	0	2.55e-07	0	3.87e-07	1.07e-06	0	9.17e-07	9.29e-08	7.12e-07	7.08e-07	3.29e-06	3.48e-07	1.4e-06	0	0	2.57e-07	2.01e-07	0	0	7.02e-07	1.37e-07	0	0	2.9e-07	2.89e-06	7.39e-06	6.55e-07
Salerno	0.00161969	0.00256314	0.00231671	0.00289138	0.00258092	0.0029097	0.00193005	0.00161385	0.00183972	0.00320908	0.00317116	0.00461047	0.0031598	0.00685163	0.00272351	0.00225822	0.0032142	0.00265975	0.00324125	0.00348953	0.00277699	0.00354423	0.00290595	0.00273642	0.00244158	0.00384322	0.00594839	0.00263115	0.00262566	0.00339559	0.00247444	0.00293883	0.00403471	0.00189231	0.0024031	0.00260781	0.0032114	0.0029448	0.00435282	0.00421372	0.00257773	0.00230061	0.00359479	0.00266701	0.00217018	0.00300619	0.00248968	0.00263161	0.00192826
Salten	0	0.000155332	8.43e-05	0.000395225	0.000584531	7.46e-05	0.000213738	0.000129207	0.000229869	0.000189545	9.14e-05	0.000398887	0.000218839	0.000196199	0.000397168	0.00245571	0.000100707	8.11e-05	0.000238094	0.000223588	0.00029893	0.000312207	0.00012048	0.000194637	0.000534298	0.000126911	0.000160168	0.000146318	0.000147715	0.000117077	0.000203657	0.000107987	8.2e-05	0.00028693	0.000223304	0.000326479	0.000452685	0.000507249	0.000325122	0.000253563	0.000486165	0.000138001	0.000142814	0.000308496	6.33e-05	0.000184195	0.000255815	0.000165413	0.000322423
Salvador	0.000564065	0.00132014	0.00123649	0.00140146	0.00071556	0.000985362	0.00118985	0.00143144	0.00074407	0.00168377	0.00321639	0.00122087	0.000929896	0.00124374	0.00147649	0.00345045	0.000761956	0.00113541	0.000868737	0.00102906	0.00080408	0.0011547	0.0015675	0.000958466	0.000888481	0.0013338	0.00137711	0.00107384	0.00114463	0.000947227	0.00130093	0.00109992	0.0014355	0.00139825	0.000881176	0.00164287	0.00191498	0.00197262	0.0015096	0.00163408	0.00133692	0.00075007	0.000698626	0.00212437	0.00106172	0.00142365	0.001403	0.00114793	0.00122738
Samarinda	0	1.87e-05	5.02e-05	0.000443981	3.56e-05	4.53e-05	1.41e-05	7.67e-05	5.88e-05	1.45e-05	7.51e-06	1.29e-05	9.7e-06	5.2e-05	2.47e-05	1.35e-05	2.31e-05	3.08e-05	3.02e-05	4.25e-05	1.3e-05	1.2e-05	3.32e-05	6.66e-05	0.000148017	1.06e-05	1.27e-05	1.84e-05	1.62e-05	0.000113494	3.29e-05	4.89e-05	5.63e-05	2.88e-05	2.58e-05	4.33e-06	2.19e-05	8.73e-05	9.8e-06	5.12e-05	2.05e-05	6.2e-05	2.9e-05	2.31e-05	3.6e-05	5.78e-05	5.01e-05	2.07e-05	3.97e-05
Sampit	8.8393e-05	3.91e-05	0.0002612	0.000113099	7.66e-05	0.000106861	0.000112059	0.000120744	0.000135519	0.000241443	5.12e-05	0.00013939	4.33e-05	0.000116366	0.000159217	0.000186307	0.000174526	0.00051542	3.81e-05	0.00012977	9.56e-05	0.00024145	0.000159046	9.4e-05	8.42e-05	0.000136898	7.5e-05	0.000221473	0.000123494	0.000441763	0.000129333	5.99e-05	0.000197448	5.37e-05	0.00022026	5.61e-05	2.78e-05	0.000236645	6.39e-05	0.000167669	8.94e-05	0.000105989	0.000143271	8.76e-05	0.000133679	0.000133376	6.2e-05	0.000219977	0.000162076
Samsun	2.39948e-05	0.000161934	1.3e-05	1.46e-05	2.75e-05	4.11e-05	0.000302381	2.15e-05	8.64e-06	1.75e-05	4.28e-05	0.000177093	1.28e-05	7.88e-05	2.86e-05	2.66e-05	2.17e-05	2.5e-05	5.55e-05	9.09e-06	1.7e-05	4.8e-05	7.43e-05	3.4e-05	2.96e-06	1.89e-05	6.98e-05	1.01e-05	2.22e-05	1.52e-05	2.26e-05	7.97e-05	2.11e-05	1.47e-05	2.82e-05	4.81e-05	1.41e-05	1.73e-05	4.18e-05	8.38e-06	0.000250505	1.84e-05	0.000145283	9.69e-06	8.5e-06	3.42e-05	5.15e-05	3.43e-05	3.75e-05
San Andres	2.55735e-05	1.58e-05	2.17e-05	7.98e-06	1.62e-05	7.52e-05	4.17e-06	2e-05	1.86e-05	4.77e-05	1.71e-05	1.47e-05	4.04e-06	3.41e-05	1.99e-05	2.04e-05	3.79e-05	2.49e-05	2.55e-05	3.17e-06	4.39e-05	3.23e-05	4.19e-05	1.54e-05	1.76e-05	2.27e-05	3.95e-06	6.57e-06	1.66e-05	4.75e-05	4.8e-05	2.15e-05	3.84e-05	8.45e-06	5.71e-06	1.44e-05	1.16e-05	2.05e-06	1.8e-05	5.32e-06	7.55e-06	1.47e-05	2.75e-05	1.47e-06	2.03e-05	2.72e-05	4.7e-05	1.79e-05	4.21e-05
San Antonio (Chile)	0.00798002	0.00140516	0.00134011	0.0015845	0.00181005	0.00180231	0.00155108	0.00217225	0.00242705	0.00171567	0.00205714	0.0021166	0.00153971	0.000992893	0.00271786	0.00205234	0.00327761	0.000974477	0.00218181	0.00240578	0.00145763	0.0014236	0.00236303	0.00161701	0.00398711	0.0012837	0.00174222	0.00130326	0.00108444	0.00180426	0.00206036	0.00116919	0.00350326	0.00162737	0.00109004	0.00174591	0.00201011	0.00170378	0.00194442	0.00211513	0.0020955	0.00162269	0.00195708	0.00268971	0.00217242	0.00199395	0.00156941	0.00143635	0.00241616
San Antonio Este	0	0	0	0	0	0	0	0	0	0	0	0	0	0	0	0	0	0	0	0	0	0	0	0	0	0	0	0	0	0	0	0	0	0	0	0	0	0	0	0	0	0	0	0	0	0	0	0	0
San Diego	0	1.12e-05	1.33e-06	7.48e-07	1.37e-05	5.5e-06	3.59e-07	9.8e-06	4.94e-06	6.28e-06	2.03e-06	7.77e-06	4.92e-06	3.19e-06	1.49e-07	1.13e-05	1.03e-06	7.88e-07	4.44e-06	1.61e-06	4.07e-06	9.2e-07	3.29e-06	5.81e-06	3.03e-06	8.54e-07	2e-06	1.56e-06	8.27e-06	2.37e-05	3.8e-06	3.23e-07	7.15e-07	3.27e-06	1.97e-06	2.92e-06	5.45e-07	1.65e-05	2.08e-05	1.38e-05	1.01e-05	4.06e-08	8.44e-07	6.25e-06	6.46e-06	3.35e-06	2.46e-06	2.56e-06	1.78e-06
San Juan de PR	0.00106793	0.000403371	0.000335185	0.000613183	0.000421934	0.000408234	0.00184524	0.000517869	0.0016728	0.000460308	0.000931146	0.000691442	0.00246347	0.00111181	0.00071487	0.000520719	0.000963461	0.000974802	0.00059574	0.00134587	0.000535843	0.000768646	0.00104921	0.000899808	0.00108405	0.000707203	0.000864022	0.000359977	0.00077445	0.000401565	0.00110548	0.000874715	0.000954094	0.000896129	0.000786852	0.000760678	0.00128555	0.000716181	0.000698284	0.00103094	0.000443749	0.000721217	0.000958274	0.00106155	0.00106139	0.000780522	0.00081915	0.000481554	0.000701872
San Lorenzo	0	1.28e-06	3.71e-06	1.53e-06	1.27e-06	1.42e-06	6.64e-06	1.1e-07	2.72e-07	2.72e-07	2.91e-06	9.25e-07	1.06e-06	1.77e-07	8e-06	2.81e-06	1.86e-06	6.59e-07	7.16e-07	1.6e-06	4.2e-06	1.77e-06	1.51e-06	2.42e-06	0	3.62e-06	8.71e-06	0	7.02e-07	7.81e-06	3.09e-06	2.63e-05	1.83e-06	8.7e-05	3.1e-06	1.51e-06	7.33e-06	4e-06	3.04e-07	3.07e-06	4.28e-06	1.41e-06	5.96e-07	1.55e-05	4.23e-06	8.15e-06	5.17e-07	8.46e-07	2.03e-07
San Pedro	0.000169669	0.000555294	0.000403513	0.000457271	0.000608511	0.000658962	0.00168116	0.000454271	0.000811722	0.000262272	0.00075693	0.00147511	0.000679769	0.000513895	0.000734203	0.000768093	0.000444228	0.000475316	0.00107102	0.000773286	0.00031482	0.00275652	0.000333604	0.000810414	0.000524778	0.00043903	0.0005993	0.000343573	0.000912401	0.000611851	0.000487826	0.00080835	0.000303811	0.000527688	0.000521958	0.000431489	0.000548233	0.000629046	0.00051079	0.0017038	0.00248679	0.00105967	0.000229113	0.000563704	0.000523774	0.000741237	0.000591996	0.000485655	0.000398733
San Vicente	0.000447776	0.000447778	0.000332191	0.00024687	0.000544581	0.000442108	0.000451619	0.000507002	0.00033156	0.000259711	0.000300282	0.000476084	0.000375898	0.000715612	0.000246117	0.000284356	0.000836335	0.000392316	0.000511505	0.00117784	0.000363181	0.000334282	0.00199091	0.000484682	0.000674646	0.00069951	0.000299036	0.000128479	0.000869111	0.000315998	0.000702807	0.000725579	0.000406348	0.000699856	0.00076798	0.000755572	0.000324856	0.000622391	0.000535172	0.000622851	0.000319367	0.000219586	0.000315276	0.000286986	0.000359695	0.000404692	0.000531843	0.000225534	0.000480117
Sandakan	6.41092e-07	2.21e-05	5.65e-05	5.07e-05	1.27e-05	3.14e-05	6.03e-05	6.23e-05	7.62e-05	8.53e-05	9.69e-05	3.47e-05	5.12e-05	5.64e-05	2.19e-05	3.09e-05	0.000170159	3.03e-05	1.25e-05	1.91e-05	1.77e-05	3e-05	3.45e-05	2.74e-05	0.000129037	0.00227339	5.3e-05	6.49e-05	0.00013942	0.00018483	6.77e-05	1.56e-05	0.000265343	9.47e-05	0.000107946	7.28e-05	4.64e-05	2.4e-05	0.000189613	0.00010589	5.7e-05	6.23e-05	0.000137968	4.25e-05	0.000106244	0.000233694	5.21e-05	6.67e-05	3.43e-05
Santa Cruz de Tenerife	0.00082583	0.000575003	0.000670908	0.00143287	0.000621421	0.000688882	0.000920263	0.00104623	0.000418621	0.000320178	0.00167519	0.00100286	0.000384909	0.000647628	0.00123103	0.0011377	0.000945586	0.000940786	0.000745417	0.0011454	0.000917657	0.00153553	0.000985925	0.000926623	0.000841782	0.000545394	0.00217758	0.000700243	0.000766444	0.0009289	0.00136176	0.000866431	0.000959401	0.000447572	0.00159169	0.00127738	0.000673556	0.00111365	0.000900914	0.000729818	0.000583014	0.000880853	0.000782224	0.000695618	0.00121609	0.000451946	0.000808191	0.00112637	0.00118171
Santa Marta	0.00205729	0.00103559	0.000485924	0.000513436	0.000751234	0.000362338	0.000491697	0.000902263	0.000375518	0.000487755	0.000651899	0.000530701	0.000470653	0.001371	0.000958118	0.00064331	0.000624871	0.00123873	0.000593522	0.000511609	0.00076992	0.000368482	0.000482457	0.00034019	0.00046334	0.000938397	0.000441006	0.0005602	0.000550666	0.00063548	0.000593172	0.00128624	0.000376695	0.000302095	0.000510391	0.000384388	0.00199165	0.00074902	0.000368382	0.000551304	0.000551417	0.00126038	0.000568642	0.00127448	0.000381818	0.000469867	0.00064865	0.0030833	0.00066467
Santiago de Cuba	0.000131629	0.000161879	0.000190193	7.96e-05	0.000258751	9.7e-05	0.000231635	0.000496076	0.000109985	0.000127986	0.000176654	0.000320208	0.000113284	0.000145223	0.000472093	9.94e-05	0.000336596	9.12e-05	7.91e-05	0.000169662	0.000689722	4.47e-05	0.000377672	0.000237765	0.000144041	0.000213575	0.000267984	0.000116897	0.000277957	0.000112593	6.7e-05	9.49e-05	0.000179399	0.000198324	0.000172889	0.000135091	7.5e-05	0.000138779	0.000252611	0.000189586	7.33e-05	0.000251895	0.000144274	0.000136654	0.000294091	0.000229351	0.000386441	0.000124785	0.000132046
Santo	5.51894e-06	0.00140848	0.000730317	7.31e-05	0.000171198	0.000231763	0.000271304	0.000313142	0.000470731	0.000311418	0.000206015	0.00241436	0.000272208	0.000191676	0.000233088	0.000216637	0.000643543	0.000231265	0.000595174	0.000153898	0.00140617	0.000101808	0.000225984	0.000258698	0.000240563	0.00012088	0.00014424	0.000137463	0.000180567	0.000135323	0.000540123	9.82e-05	0.000211156	0.000285874	0.00026991	0.000242982	0.000119041	0.000472141	0.000163771	0.000428964	0.00110328	0.000129345	0.000133029	0.0001614	0.000641873	0.000245629	0.000151331	0.000267269	0.000247783
Santo Tomas de Castilla	0.00413605	0.00461444	0.000915672	0.000577075	0.000525148	0.00034713	0.000813905	0.000432927	0.000551564	0.000720076	0.000838791	0.000721919	0.000622217	0.000892669	0.000546644	0.00286216	0.000726154	0.00065304	0.000448519	0.000302438	0.000698698	0.00256186	0.000220415	0.00061087	0.000415117	0.0004226	0.000492067	0.000567247	0.000338834	0.00116062	0.000415884	0.000542687	0.00121952	0.000613824	0.000549453	0.00113816	0.00219983	0.000913447	0.000496007	0.000371598	0.000545598	0.000740603	0.000730543	0.000478054	0.000365552	0.0006401	0.000710594	0.0012558	0.000688467
Santos	0.00607564	0.00316927	0.00324446	0.00299372	0.00362528	0.00398905	0.00459301	0.0046306	0.00396632	0.0027429	0.00372361	0.00308692	0.00612439	0.0049143	0.00594542	0.00363095	0.00316441	0.00419629	0.00417206	0.00272996	0.00412333	0.00346115	0.00315487	0.00351028	0.00469499	0.00316868	0.00280102	0.00305623	0.00357951	0.00277809	0.00305757	0.00252889	0.00424297	0.00553702	0.00448977	0.00276988	0.00444801	0.00433071	0.00321612	0.00442195	0.0044475	0.00334021	0.0035823	0.00394084	0.00233542	0.00331893	0.00317249	0.00394596	0.00290819
Sao Francisco do Sul	0	2.72e-05	8.75e-05	7.3e-05	0.000128329	3.03e-05	2.65e-05	5.29e-05	8.53e-05	2.58e-05	2.98e-05	1.45e-05	6.35e-05	4.29e-05	3.83e-05	0.000102217	2.87e-05	2.67e-05	4.44e-05	0.000100105	6.19e-05	9.03e-05	1.27e-05	4.43e-05	8.28e-05	1.67e-05	3.61e-05	0.000109814	3.6e-05	2.25e-05	7.1e-05	0.000119412	2.28e-05	1.22e-05	3.05e-05	9.25e-05	7.46e-05	4.96e-05	1.16e-05	4.98e-05	3.69e-05	5.5e-05	5.23e-05	1.5e-05	5.01e-05	1.98e-05	7.83e-05	5.06e-05	3.19e-05
Sao Luis	0	6.54e-05	3.34e-05	2.17e-05	2.66e-05	4.99e-05	2.86e-05	5.33e-05	2.48e-05	1.23e-05	3.46e-05	9.78e-06	7.07e-05	6.7e-05	3.02e-05	1.64e-05	0.000197364	5.9e-05	1.9e-05	1.34e-05	0.000173459	1.45e-05	3.54e-05	6.54e-05	4.48e-05	1.76e-05	0.000111142	1.46e-05	6.27e-06	2.89e-05	5.97e-05	4.27e-05	4.63e-05	1.02e-05	8.2e-05	2.01e-05	9.92e-05	2.78e-05	4.76e-05	4.88e-05	8.79e-06	3.66e-05	9.19e-05	1.25e-05	0.000208124	5.82e-05	3.47e-05	3.65e-05	3.79e-05
Sao Tome	0	0.000163919	2.56e-05	3.1e-06	9.48e-06	1.41e-05	3.73e-06	5.41e-05	0.000112661	7.05e-06	2.16e-06	1.72e-06	3.45e-06	4.45e-06	1.25e-05	3.51e-06	2.65e-05	1.56e-06	1.61e-06	3.04e-06	3.48e-06	5.06e-06	3.3e-06	2.86e-05	1.24e-06	1e-06	4.55e-06	6.52e-05	6.38e-05	9.11e-06	2.69e-05	5.94e-06	1.14e-05	3.23e-06	1.32e-05	8.39e-06	6.85e-06	9.05e-06	4.81e-05	5.77e-06	6.78e-06	1.2e-05	5.97e-06	4.58e-06	3.76e-06	6.48e-06	1.83e-05	1.93e-05	1.76e-05
Satsumasendai	0	1.8e-05	3.01e-05	1.87e-05	9.19e-05	3.92e-05	0.000100725	2.11e-05	1.52e-05	7.55e-05	5.68e-05	3.59e-05	3.84e-05	1.78e-05	3.68e-05	0.00222024	4.95e-05	4.15e-05	1.64e-05	2.35e-05	1.28e-05	1.7e-05	4.5e-05	5.73e-05	4.94e-06	4.32e-05	2.89e-05	3.77e-05	1.45e-05	1.51e-05	9.43e-05	4.39e-05	1.21e-05	2.54e-05	4.57e-05	4.46e-05	1.4e-05	3.12e-05	7.12e-06	1.57e-05	1.79e-05	0.000109817	9.95e-06	5.76e-05	4.38e-05	1.26e-05	3.92e-05	2.87e-05	3.03e-05
Sauda	0	9.75e-05	0.000112702	2.87e-05	0.000100258	2.57e-05	7.14e-05	4.16e-05	3.47e-05	8.55e-05	3.12e-05	7.62e-05	3.81e-05	4.78e-05	2.01e-05	4.88e-05	3.09e-05	3.59e-05	6.57e-05	6.58e-05	6.35e-05	3.17e-05	1.82e-05	4.4e-05	0.000138784	2.96e-05	4.74e-05	1.17e-05	9.24e-05	2.89e-05	2.92e-05	4.52e-05	0.000100304	0.000214492	9.75e-05	0.000248064	8.18e-05	0.000186334	2.19e-05	0.000331301	7.27e-05	3.21e-05	8.9e-05	5.38e-05	0.000135607	5.22e-05	2.46e-05	5.94e-05	7.29e-05
Saudarkrokur	0	7.81e-07	7.67e-06	6.69e-06	2.92e-06	3.1e-06	8.43e-06	1.77e-05	5.4e-06	7.05e-06	1.9e-06	3.52e-06	3.23e-05	4.53e-05	7.89e-06	3.91e-07	6.81e-06	1.06e-05	7.46e-06	2.43e-05	1.95e-05	1.96e-06	4.12e-06	2.02e-06	1.03e-05	4.76e-06	4.41e-06	1.92e-05	8.34e-06	2.84e-05	7.07e-06	1.44e-05	6.01e-06	1.79e-06	1.28e-05	6.48e-06	7.41e-06	8.4e-06	1.34e-05	3.2e-05	1.42e-05	6.76e-06	2.08e-05	1.5e-05	3.4e-05	7.43e-06	5.58e-06	1.92e-05	5.92e-06
Savannah	0.00780105	0.00772582	0.0130234	0.00899659	0.00741569	0.00686026	0.0105255	0.00934349	0.0124321	0.0119738	0.0119588	0.00969164	0.00877521	0.0110314	0.0101609	0.00908575	0.00969021	0.00843459	0.00789811	0.00604856	0.00984251	0.00987007	0.00663755	0.0120828	0.00878912	0.00925928	0.00826556	0.011458	0.00794826	0.0101352	0.00888837	0.00876554	0.00853733	0.010137	0.00732821	0.00764105	0.00919541	0.00842002	0.0107261	0.00802919	0.0105565	0.00824756	0.0101571	0.0114706	0.00896009	0.0144887	0.00878612	0.00932091	0.0133157
Scrabster	0	1.99e-05	1.67e-05	6.75e-06	9.88e-06	7e-06	8.93e-06	1.24e-05	5.36e-06	1.86e-05	3.78e-05	5.23e-05	6.73e-06	6.23e-06	0.00220863	1.16e-05	1.49e-05	4.36e-06	1.02e-05	6.93e-06	2.02e-05	2.52e-06	1.14e-05	1.73e-05	1.65e-05	3.63e-05	1.18e-05	6.56e-06	2.36e-05	9.37e-05	1.84e-05	6.26e-06	1.72e-05	9.57e-06	1.09e-05	1.99e-05	3.73e-05	7.2e-06	1.45e-05	2.69e-06	2.01e-05	2.01e-05	2.78e-05	4.23e-05	1.53e-05	1.58e-05	3.97e-06	7.86e-06	1.31e-05
Seattle	0.000456544	0.000884902	0.00139513	0.000777423	0.00147686	0.000797757	0.000672045	0.000699051	0.000763228	0.00114595	0.000865284	0.000549008	0.000717748	0.00077087	0.000908829	0.00135505	0.000687015	0.000630038	0.00124709	0.000730217	0.000673871	0.00125559	0.00231098	0.00280222	0.000854532	0.00118893	0.000998339	0.00119856	0.000699461	0.00105222	0.00105342	0.000776959	0.000960214	0.000990481	0.000742506	0.000731077	0.00150001	0.000533961	0.000810987	0.00104066	0.000434254	0.000829894	0.000878827	0.000571117	0.000820134	0.00112485	0.00106717	0.000669641	0.00037355
Semarang	0.00167322	0.00143156	0.000266027	0.00103158	0.00106136	0.00114784	0.000465607	0.000704676	0.00139568	0.00123568	0.000963344	0.000694203	0.000960437	0.000645979	0.00123416	0.000632527	0.000367273	0.00129982	0.00301119	0.000935174	0.000526602	0.00122343	0.000766423	0.000483357	0.000430381	0.000956638	0.000553171	0.000545787	0.000771028	0.000385742	0.000583564	0.000702465	0.000615761	0.000787587	0.000822545	0.000420399	0.000708051	0.000691719	0.000556154	0.000703103	0.000405704	0.00148575	0.000969275	0.00108782	0.000657164	0.00109315	0.00117497	0.000948049	0.00047083
Senboku	2.31796e-07	3.19e-05	2.35e-05	1.99e-05	0.000162783	4.27e-05	8.08e-05	7.05e-05	4.16e-05	0.000101342	3.62e-05	3.18e-05	0.000145805	5.94e-05	3.54e-05	3.25e-05	0.000104031	0.000150501	4e-05	5.04e-05	2.59e-05	8.83e-05	1.9e-05	8.02e-05	7.03e-05	4.48e-05	8.75e-05	0.000103871	6.38e-05	0.000166065	4.32e-05	8.37e-05	0.000122794	1.92e-05	4.88e-05	0.000129622	8.08e-05	8.8e-05	3.85e-05	0.000222724	0.000108983	0.00010506	5.2e-05	0.00018184	4.4e-05	4.82e-05	9.56e-05	4.93e-05	6.64e-05
Sendai	0.00017841	0.00102681	0.000642417	0.00109055	0.00239651	0.000754373	0.00205673	0.00195091	0.00151267	0.000838683	0.000651265	0.00127164	0.0011505	0.00117662	0.00138546	0.000926891	0.000878232	0.000777104	0.0010236	0.000958516	0.000617211	0.00135007	0.00137504	0.00172429	0.00180604	0.00121421	0.00167918	0.00112534	0.000804522	0.00135173	0.000762181	0.00127037	0.00190142	0.001861	0.00171121	0.00169313	0.001576	0.00101358	0.00128408	0.00114426	0.000984899	0.00129709	0.000696628	0.000932732	0.00208213	0.00109687	0.00138017	0.00162421	0.00145068
Sete	0	2.08e-05	9.33e-05	8.5e-05	2.36e-05	9.5e-05	9.3e-05	5.77e-05	5.7e-05	4.51e-05	0.000176433	4.98e-05	3.3e-05	0.000343543	1.98e-05	0.000624325	7.4e-05	1.58e-05	0.000119061	4.24e-05	4.61e-05	0.000172064	0.000123369	6.93e-05	0.000200322	1.38e-05	3.82e-05	1.63e-05	0.000382097	2.05e-05	4.76e-05	7.62e-05	0.000132296	1.62e-05	2.81e-05	0.000174449	5.42e-05	9.03e-05	3.62e-05	0.000105541	5.38e-05	1.37e-05	0.000103572	4.81e-05	4.3e-05	3.99e-05	6.7e-05	7.99e-05	0.000123314
Setubal	0.0013007	0.000331244	0.000379967	0.000311621	0.000443508	0.000275234	0.000400094	0.000209273	0.000251891	0.000852799	0.000325489	0.000393343	0.000306831	0.000464849	0.000325817	0.000438057	0.000281803	0.0010056	0.000508193	0.000551504	0.00028773	0.00040919	0.000619156	0.000453221	0.000647663	0.000511094	0.00254195	0.000337299	0.000438012	0.000639333	0.000471572	0.000713493	0.000795425	0.000324302	0.000595029	0.0002633	0.000286441	0.000194547	0.000471892	0.000333723	0.000579661	0.00103969	0.000250133	0.000236717	0.000918703	0.000528018	0.000333325	0.00086572	0.000821315
Sevilla	2.38572e-05	4.44e-05	1.84e-05	4.89e-05	3.97e-05	2.22e-05	0.000308111	0.000202994	5.98e-05	1.73e-05	2.31e-05	0.000130036	5.42e-05	4.09e-05	3.65e-05	5.27e-05	6.01e-05	8.44e-05	6.5e-05	6.59e-05	1.41e-05	5.93e-05	5.53e-05	3.6e-05	1.25e-05	3.85e-05	2.04e-05	2.67e-05	5.97e-05	2.36e-05	4.33e-05	5.33e-05	9.28e-05	4.04e-05	1.57e-05	2.44e-05	8.97e-05	2.83e-05	1.16e-05	2.07e-05	1.6e-05	3.14e-05	1.77e-05	1.68e-05	2.8e-05	0.00026508	4e-05	3.58e-05	5.33e-05
Sfax	3.37085e-05	0.000177089	0.000147231	0.000208322	0.000279825	0.000157001	0.000213007	0.000520617	0.000304589	0.00103018	0.000226487	0.000169395	0.000187974	0.000139603	0.000175111	0.000241018	0.000944	0.00014058	9.97e-05	0.000967901	0.000143595	0.000685114	0.000155811	0.000166155	0.00011325	0.000159152	0.000843539	0.000311965	0.000168793	0.000246197	0.000265726	0.00131937	0.000143382	0.000221352	0.000134732	8.28e-05	0.000374144	0.000181566	0.000265409	0.00030329	0.000438618	0.00011663	0.000131972	0.00248105	0.000199362	0.00013553	0.000426258	0.000687753	0.000263517
Shanghai	0.0490821	0.0559406	0.0476313	0.0530807	0.0508009	0.0537344	0.0498612	0.048383	0.0565939	0.0558585	0.0524666	0.0461459	0.0512388	0.0519629	0.0531097	0.0536862	0.0580327	0.0572617	0.0521608	0.0537463	0.049455	0.055714	0.044004	0.0555782	0.0542994	0.0534333	0.0498301	0.049989	0.0494266	0.0554724	0.0499661	0.053802	0.0497005	0.0530998	0.051421	0.0471436	0.0579777	0.0516225	0.049394	0.0501625	0.0540248	0.0544154	0.0534008	0.0465215	0.0531365	0.0452005	0.0581317	0.0562421	0.0569534
Shantou	6.23421e-05	0.000366979	0.000535434	0.00050969	0.000360828	0.000853957	0.000433014	0.000312955	0.000340025	0.000921663	0.000474647	0.000274018	0.00044005	0.000913562	0.000280981	0.000944223	0.000647668	0.000774845	0.000367809	0.000608806	0.000234087	0.000448536	0.000289498	0.00027512	0.000647998	0.000409508	0.000531442	0.000996265	0.000873963	0.000373144	0.000753266	0.000461856	0.000288383	0.000298552	0.000394789	0.0004653	0.000531211	0.000372795	0.000525867	0.000290985	0.000414946	0.0005204	0.000416686	0.0004899	0.000862988	0.000518505	0.000728784	0.000362093	0.000663551
Sharjah	0.000112822	9.46e-05	0.000316252	0.000291147	7.96e-05	0.000391207	0.00029606	0.000346515	0.000110602	0.00010693	0.0002127	0.000154107	0.00023758	0.000253874	9.39e-05	0.00227915	0.000108143	0.000151996	9.01e-05	0.000184265	0.000216166	0.000118619	0.000543827	0.000528215	0.000135881	0.000150281	0.000305734	0.000144534	0.000224431	0.000407851	6.8e-05	0.000125713	8.82e-05	0.000293826	8.57e-05	0.000131045	8.22e-05	0.000218427	0.000178064	4.33e-05	0.000352548	0.000139336	0.00013848	0.000552417	0.000481328	0.000147306	8.1e-05	0.000135817	0.00011212
Sheerness	0	1.05e-06	2.18e-06	1.68e-06	3.18e-07	7.72e-07	1.05e-06	1.05e-05	6.78e-06	3.15e-06	5.57e-06	1.94e-06	2.94e-06	1.28e-05	3.91e-06	8.82e-07	1.28e-06	1.57e-06	1.59e-05	1.07e-06	4.8e-07	2.09e-06	3.95e-07	2.29e-05	5.5e-07	2.98e-06	2.25e-05	3.99e-07	6.09e-06	6.86e-06	6.68e-07	1.46e-07	2.85e-06	1.07e-05	2.07e-06	2.25e-06	9.13e-06	3.86e-06	8.74e-07	1.93e-06	2.68e-06	3.42e-06	1.69e-06	1.21e-05	0.00220683	8.05e-06	1.46e-06	4.52e-06	2.57e-06
Shenzhen	0.028949	0.0336204	0.0337772	0.0312813	0.0358454	0.0360021	0.0294363	0.0377901	0.0318445	0.0352323	0.0354975	0.0336189	0.0345957	0.0341743	0.0412516	0.0355592	0.0398565	0.0320535	0.0284875	0.0370831	0.0329135	0.0335478	0.0339415	0.0331234	0.0329183	0.0352502	0.0367681	0.0324921	0.0367488	0.0267597	0.0311888	0.0356693	0.0361652	0.0364301	0.0316406	0.0348612	0.0368141	0.0283912	0.0351769	0.0374048	0.0333572	0.0353634	0.032875	0.0342329	0.0364227	0.0383154	0.0313908	0.0378424	0.0325323
Shibushi	0.000134546	0.00106997	0.00104997	0.00107147	0.000899495	0.000646134	0.00123872	0.000795094	0.00105177	0.00126993	0.00071738	0.00172778	0.00110422	0.00132834	0.00108948	0.00101139	0.000873652	0.00138073	0.00105352	0.000980611	0.00117472	0.00157966	0.00182799	0.00104018	0.00159288	0.00161274	0.000599114	0.000983275	0.000824991	0.00103615	0.00103687	0.00206854	0.00142567	0.000949368	0.000769191	0.00115197	0.000678805	0.000809519	0.000934973	0.00122052	0.000856344	0.00155928	0.00193384	0.00125161	0.00124788	0.00146361	0.00133919	0.00097589	0.0011362
Shidao	0	6.15e-05	4.07e-05	4.44e-05	9.73e-05	6.94e-05	2.2e-05	8.61e-05	5.49e-05	7.7e-05	0.000168942	8.92e-05	4.07e-05	0.000117493	9.28e-05	3.57e-05	1.97e-05	4.1e-05	4.02e-05	0.000135424	9.97e-05	6.25e-05	2.9e-05	4.91e-05	3.12e-05	7.35e-05	8.58e-05	7.88e-05	7.87e-05	1.35e-05	2.58e-05	7e-05	2.98e-05	4.65e-05	5.15e-05	0.000130754	1.73e-05	3.07e-05	2.83e-05	6.83e-05	4.75e-05	6.89e-05	4.3e-05	6.42e-05	2.76e-05	2.36e-05	4.48e-05	9.84e-05	1.11e-05
Shimizu	0.00275988	0.00309117	0.0025185	0.00472075	0.00222758	0.00329414	0.00399204	0.00249134	0.00285085	0.00427705	0.0032343	0.00434111	0.00430376	0.00313355	0.00259402	0.00386879	0.00353945	0.00345837	0.00327991	0.00304091	0.00338943	0.00411114	0.00329973	0.00402933	0.00268554	0.00288398	0.00445587	0.00274711	0.00529749	0.00331942	0.00454493	0.00495519	0.00282631	0.00279834	0.00655033	0.00494342	0.00279501	0.00281521	0.00587657	0.00514729	0.00324313	0.00343067	0.00265161	0.003525	0.00374362	0.00372198	0.00434496	0.00415416	0.00395111
Shimonoseki	0	1.89e-05	0.000521537	0.000170436	5.6e-05	4.68e-05	0.000118146	0.000126144	0.000212573	0.000114223	9.65e-05	0.00103333	0.000138215	8.43e-05	0.000131932	0.000175051	6.53e-05	8.15e-05	0.00012277	0.000221935	0.000192824	0.000102672	0.00013608	0.000376868	0.000122053	0.000219347	0.00232235	0.000135061	7.92e-05	0.000195101	0.000164592	0.000165634	0.000268216	0.00236108	0.000130813	0.000204134	0.000122596	7.16e-05	0.000121503	5.54e-05	5.43e-05	0.000226984	0.000222181	6.36e-05	0.000202481	8.61e-05	0.000159384	7.02e-05	0.000116701
Shuaiba	0	9.78e-06	6.47e-06	6.68e-05	4.39e-06	2.83e-06	3.06e-06	3.31e-06	1.41e-05	3.07e-06	1.7e-06	5.58e-06	1.17e-06	8.74e-07	2.6e-06	2.47e-06	1.9e-06	4.02e-05	9.45e-07	2.23e-05	1.01e-05	2.42e-06	8.5e-06	1.45e-05	1.76e-06	3.11e-07	2.52e-05	6.75e-06	5.1e-06	2.03e-06	2.78e-06	1.51e-05	2.97e-06	1.55e-06	1.96e-06	2.05e-05	8.76e-06	8.54e-06	8.2e-06	6.87e-06	2.21e-06	2.83e-06	1.12e-06	1.98e-06	3.15e-07	5.35e-07	2.83e-06	1.04e-05	2.02e-06
Shuwaikh	4.60211e-06	6.2e-06	8.07e-06	2.65e-05	3.72e-05	1.33e-05	9.34e-06	6.82e-06	8.56e-06	3.5e-05	1.75e-05	1.08e-05	1.19e-05	2.29e-06	9.29e-06	1.34e-05	2.98e-05	8.2e-05	1.5e-05	1.07e-05	3.23e-05	1.14e-05	1.52e-05	1.31e-05	4.32e-05	1.25e-05	5.51e-06	2.56e-05	5.62e-05	1.49e-05	4.46e-05	1.06e-05	2.46e-05	2.79e-05	3.16e-06	7.96e-06	8.81e-06	1.57e-05	7.35e-06	8.44e-06	8.1e-05	1.59e-05	9.39e-06	2.28e-06	6.95e-05	1.57e-05	1.18e-05	1.76e-05	0.000231415
Sibu	2.26466e-05	0.000109213	5.66e-05	3.63e-05	3.42e-05	4.44e-05	0.00010944	2.72e-05	5.03e-05	0.000116364	0.000106027	6.59e-05	6.03e-05	6.37e-05	4.45e-05	0.000133243	7.04e-05	4.22e-05	0.000144156	2.36e-05	0.000148906	0.000146493	0.000145739	0.000375719	8.14e-05	7.14e-05	5.37e-05	0.000185168	0.000202142	0.000217149	6.01e-05	8.28e-05	6.57e-05	7.25e-05	0.000352688	6.11e-05	3.58e-05	0.00012135	0.000148427	9.47e-05	0.000181765	1.88e-05	0.000196242	0.000121761	0.000340857	5.6e-05	5.09e-05	0.000108354	9.29e-05
Sihanoukville	3.1962e-05	0.00029327	0.000147913	0.000339904	0.000282449	0.000120166	0.000224606	0.000428703	0.000112569	0.000359087	0.000177926	0.000201963	0.000146429	0.000137343	0.000242426	0.000266687	0.000194909	0.000194687	0.000161249	0.000633488	5.73e-05	0.000363144	0.000258714	0.000429752	0.000177651	0.000325953	0.000122969	0.000475924	0.00018075	0.000219639	0.000160731	0.0002768	0.000183033	0.00134125	0.000637254	0.000321512	0.00026824	0.000387679	0.000204679	0.000163529	0.000340622	0.000509459	9.92e-05	0.000129283	0.000527812	0.000147894	0.00021353	0.000268785	0.000307055
Sillamae	0	9.97e-07	8.23e-07	1.66e-06	6.57e-07	1.95e-06	1.02e-06	1.75e-06	3.02e-05	1.93e-07	1.22e-06	2.14e-07	1e-06	1.18e-06	1.32e-06	8.5e-07	6.26e-07	7.72e-06	1.48e-06	1.15e-05	5.91e-07	1.09e-07	0	1.89e-06	1.59e-05	2.24e-06	2.36e-07	3.34e-07	1.96e-07	6.74e-07	7.83e-06	9.16e-07	0	3.16e-07	2.07e-06	1.41e-06	2.09e-06	4.22e-06	9.51e-07	1.64e-06	1.35e-06	3.19e-06	1.3e-06	1.13e-06	1.47e-06	2.43e-07	7.47e-07	1.8e-07	8.43e-06
Sines	0.00370601	0.0042141	0.00529088	0.00409458	0.00351075	0.00475408	0.00422459	0.00526313	0.00474498	0.00397118	0.00506267	0.00552723	0.00445818	0.00507554	0.0054727	0.00521576	0.0042697	0.00626698	0.00427919	0.00377315	0.00525522	0.00500314	0.0053235	0.00518363	0.00575056	0.00409165	0.00469571	0.00444824	0.00468158	0.00558211	0.00604378	0.0055551	0.00360023	0.00440868	0.00639867	0.00571663	0.00600862	0.00605178	0.00345619	0.00777613	0.00624668	0.00509004	0.00411609	0.00959874	0.00496015	0.00454768	0.00609639	0.00485132	0.00465744
Singapore	0.0541442	0.036533	0.042042	0.0353186	0.04184	0.039215	0.0392332	0.0409986	0.0352488	0.0398929	0.0362875	0.0365171	0.0401832	0.0391885	0.0415786	0.0415153	0.0375649	0.0390306	0.0379872	0.0393323	0.0391385	0.0375568	0.037652	0.0368661	0.0409742	0.0403905	0.0317615	0.0373609	0.0400581	0.0414495	0.0384571	0.0411591	0.0371372	0.0406211	0.0335079	0.0393463	0.0409086	0.0387356	0.0369631	0.0406158	0.0419072	0.0377272	0.0360399	0.0413586	0.0391074	0.0417274	0.0422349	0.0402377	0.0359835
Skikda	0.000183289	0.000285573	0.000364845	0.000678725	0.00100078	0.000509974	0.000749366	0.00036094	0.000340565	0.000242967	0.000843221	0.00060315	0.000224123	0.000870753	0.000302416	0.000285553	0.000504071	0.000344502	0.000273361	0.000296545	0.00082184	0.000401941	0.000543931	0.000126881	0.000440067	0.00034577	0.000414721	0.000445428	0.000619843	0.000623455	0.000958836	0.000392137	0.000379803	0.000661503	0.000192502	0.00051211	0.00104324	0.000577246	0.000486964	0.00104065	0.00271825	0.000581373	0.000385088	0.000564359	0.000393146	0.000381841	0.000316974	0.000697646	0.000750229
Sodertalje	0	1.44e-07	6.97e-07	1.79e-06	1.28e-05	9.56e-05	1.6e-05	2.92e-06	1.74e-06	6.98e-06	2.54e-07	8.05e-06	5.2e-06	8.02e-06	1.4e-06	2.54e-05	3.2e-05	4.03e-06	3.66e-07	1.3e-05	6.17e-06	1.84e-05	1.31e-05	5.48e-06	0	1.21e-07	6.2e-06	1.73e-06	7.4e-07	1.22e-05	1.06e-06	5.91e-06	8.8e-06	3.49e-07	4.04e-06	2.5e-06	1.13e-05	5.06e-06	3.17e-06	6.98e-06	3.67e-07	1.12e-05	2e-07	5.94e-06	1.26e-05	2.06e-05	6.49e-06	4.13e-06	7.47e-06
Sohar	0.00181961	0.00215491	0.0013902	0.00199766	0.00219194	0.00139086	0.00125456	0.00133965	0.00169368	0.00138239	0.00152926	0.00224307	0.00310959	0.00271857	0.00157529	0.00219289	0.00106714	0.00178455	0.00184973	0.00234195	0.00130975	0.00148979	0.00169633	0.000888956	0.00147696	0.00137431	0.00202326	0.00182242	0.00140739	0.00102909	0.0014882	0.0022456	0.000925719	0.00195474	0.00250941	0.00124485	0.00169803	0.00103685	0.00170623	0.000790084	0.00197276	0.000655828	0.00290451	0.000848867	0.00122434	0.00165365	0.00278305	0.00160035	0.00105983
Sokhna	7.39946e-06	0.00014461	0.000194456	0.000266843	0.000238858	0.000322092	0.000362914	0.000312373	0.000279224	0.00030101	0.000293939	0.000216509	0.00038533	0.000217958	0.000120129	0.000173432	0.000274077	0.000153809	0.000152308	0.000466973	9.91e-05	0.000241007	9.15e-05	0.000252844	0.000212524	0.000386413	0.000446243	0.000346763	0.000335614	0.000176289	0.00036876	0.000131449	0.000194687	0.000133369	0.000140513	9.1e-05	0.000253673	0.000355712	0.000206458	0.000425486	0.000473749	0.000219622	0.000241696	0.000455548	9.94e-05	0.000229892	0.000432727	8.81e-05	0.000220896
Songkhla	3.58541e-06	7.35e-05	0.000155235	2.44e-05	2.49e-05	4.63e-05	7.07e-05	2.68e-05	6.38e-05	1.59e-05	6.23e-05	3.7e-05	8.94e-05	1.26e-05	0.000100907	1.95e-05	1.03e-05	1.77e-05	3.3e-05	3.86e-05	0.000147506	4.81e-05	1.68e-05	4.19e-05	0.000244017	1.98e-05	5.14e-05	3.1e-05	5.8e-05	1.55e-05	2.15e-05	2.28e-05	2.82e-05	4.15e-05	3.48e-05	6.07e-05	4.38e-05	2.35e-05	4.82e-05	1.4e-05	4.35e-05	2.68e-05	6.6e-05	3.18e-05	1.87e-05	4.04e-05	2.78e-05	5.36e-05	2.14e-05
Sorong	0	3.35e-05	0.000102944	0.000128459	5.25e-05	9.9e-05	3.36e-05	3.31e-05	2.39e-05	7.05e-05	7.06e-05	3.69e-05	6.15e-05	4.36e-05	5.83e-05	8.94e-05	0.000161553	2.32e-05	7.61e-05	3.87e-05	3.06e-05	3.51e-05	7.46e-05	2.15e-05	4.12e-05	7.48e-06	0.000125099	3.98e-05	6.07e-05	0.00010215	4.21e-05	4.92e-05	5.42e-05	0.000116878	7.31e-05	4.63e-05	1.7e-05	1.55e-05	1.38e-05	1.99e-05	1.58e-05	0.0001131	6.26e-05	3.57e-05	0.000154207	4.19e-05	0.000101666	5.2e-05	4.44e-05
Sousse	1.76492e-06	0.000137503	3.85e-05	3.47e-05	2.65e-05	9.57e-06	1.47e-05	0.000142139	2e-05	6.04e-06	5.67e-06	2.72e-05	7.72e-05	2.51e-05	3.1e-05	5.42e-05	3.39e-05	3.25e-05	4.21e-05	7.27e-06	2.81e-05	2.22e-05	3.74e-05	4.93e-05	2.79e-05	5.27e-06	3.22e-05	2.65e-05	1.97e-05	2.86e-05	3.8e-06	0.00222131	9.37e-06	1.36e-05	2.94e-05	2.48e-05	3.03e-05	1.25e-05	1.29e-05	1.39e-05	1.7e-05	1.91e-05	0.000108776	2.15e-05	3.99e-05	3.82e-05	7.98e-05	3.2e-06	2.45e-06
South Shields	0	2.28e-05	3.87e-05	4.96e-06	6.15e-06	1.06e-05	2.17e-06	1.31e-06	2.56e-06	3.15e-05	1.08e-05	1.93e-05	1.23e-06	5.01e-06	3.52e-06	2.04e-06	1.22e-05	6.06e-06	7.76e-06	1.96e-05	2.1e-06	7.18e-06	1.07e-05	3.42e-06	1.95e-06	6.73e-06	3.43e-06	3.09e-05	1.4e-05	7.76e-06	3.48e-06	4.93e-06	9.46e-06	7.64e-06	3.61e-06	2.65e-06	1.19e-05	3.35e-06	1.1e-05	2.14e-05	2.44e-07	8.24e-06	5.06e-06	5e-06	5.35e-06	1.13e-05	9.75e-06	3.82e-05	4.5e-06
Southampton	0.00842835	0.0026968	0.00193607	0.00248705	0.00250957	0.00283281	0.00232104	0.00190926	0.00148608	0.00214013	0.00252497	0.00280834	0.0026845	0.00235586	0.00212364	0.00208198	0.00238845	0.00222872	0.00254359	0.00280361	0.00461221	0.00303628	0.00315163	0.00279805	0.00227172	0.00259455	0.00269399	0.00238586	0.00221879	0.00207414	0.00325333	0.00239511	0.00221023	0.00152927	0.00196427	0.00261625	0.0024042	0.00233261	0.0024297	0.0023826	0.00315122	0.00258066	0.00227248	0.00318438	0.00343636	0.00244737	0.00306661	0.00193733	0.00262518
Soyo	3.20443e-05	2.43e-05	1.34e-05	4.8e-05	1.22e-05	1.96e-06	3.09e-05	1.84e-05	1.93e-05	1.18e-05	3.46e-06	1.25e-05	2.57e-05	1.09e-05	1.68e-05	1.79e-05	9.36e-06	2.21e-06	1.7e-05	7.16e-06	1.62e-05	1.15e-05	2.03e-05	1.57e-05	8.16e-06	7.94e-06	4.63e-06	8.18e-06	1.6e-05	2.86e-05	5.71e-06	2.83e-05	7.78e-06	6.58e-05	1.12e-05	1.97e-05	1.31e-05	1.44e-05	5.16e-05	2.39e-05	2.98e-05	7.3e-06	2.73e-05	1.43e-05	1.26e-05	2.91e-05	1.99e-05	8.19e-06	1.51e-05
Spanish Wells	0	2.6e-05	3.59e-05	6.02e-05	8.12e-05	7.27e-05	7.17e-05	0.000278312	0.000143084	6.78e-05	2.74e-05	0.00018391	4.43e-05	8.13e-05	0.000150098	8.54e-05	7.77e-05	0.000102662	9.35e-05	0.000117958	1.28e-05	8.62e-05	4.71e-05	4.18e-05	1.13e-05	9.06e-05	2.34e-05	0.000101798	9.43e-05	0.00012897	3.94e-05	3.41e-05	4.69e-05	7.89e-05	6.15e-05	9.92e-05	5.36e-05	3.93e-05	3.69e-05	3.25e-05	0.000145305	8.93e-05	6.19e-05	1.81e-05	0.000114806	5.96e-05	4.35e-05	3.92e-05	5.79e-05
Split	0	1.98e-05	5.6e-06	2.27e-05	5.99e-06	4.48e-06	7.3e-06	1.72e-05	1.62e-06	3.48e-06	1.54e-05	2.02e-05	2.14e-05	4.42e-05	1.71e-05	1.6e-05	4.11e-05	3.4e-06	2.12e-05	1.9e-05	6.32e-06	7.12e-05	2.74e-05	5.41e-06	2.49e-05	3.09e-05	7.81e-05	1.24e-05	1.5e-05	4.3e-06	3.55e-05	6.96e-06	3.62e-06	5.34e-06	1.99e-06	3.77e-05	4.61e-06	1.29e-05	5.63e-06	1.92e-05	1.12e-05	0.000732413	5.91e-06	5.61e-05	2.03e-05	5.81e-06	7.6e-06	2.98e-06	2.34e-05
Sri Racha	2.71151e-05	0.000249649	0.000192683	0.000172359	0.000384573	0.000121874	5.76e-05	0.000181104	0.000486257	0.000657306	0.000196641	0.000192024	0.000182422	0.000112354	0.000541272	0.000141781	0.000222534	0.000274543	0.000103865	0.000143212	0.000180678	0.000348108	0.000285649	0.000161536	0.000235396	0.000175142	0.000286052	0.000172023	0.000169704	0.000124045	8.02e-05	0.000368105	0.000131096	8.94e-05	0.00027339	0.0001131	0.00123609	0.000225813	0.000144647	0.000201695	0.00094345	7.11e-05	0.000192155	0.000468684	0.00024295	0.000162155	0.000163245	0.000430082	0.000169128
St Anthony	0	3.55e-06	2.94e-06	7.12e-07	2.78e-06	1.09e-05	1.83e-06	4.93e-06	2.77e-06	9.19e-07	6.4e-05	2.86e-06	3.6e-06	1.62e-06	2.89e-06	1.18e-06	2.7e-05	2.29e-06	2.51e-06	7.98e-07	6.92e-07	1.09e-05	1.66e-06	4.69e-06	6.49e-06	7.59e-07	1.88e-05	2.17e-06	4.97e-06	4.1e-06	2.08e-06	9.1e-06	1.26e-05	2.15e-06	3.75e-06	1.47e-06	3.68e-06	1.27e-05	3.53e-06	6.43e-06	3.31e-05	3.89e-06	2.09e-06	1.2e-05	1.72e-07	1.71e-05	5.09e-06	9.83e-07	2.07e-06
St Croix	0.000286627	0.000464378	0.000334615	0.000314469	0.000586258	0.000458534	0.000939985	0.000464713	0.000923654	0.000820957	0.000515108	0.000772766	0.000486211	0.000230897	0.000655454	0.00049275	0.000285999	0.000535919	0.000585931	0.000315361	0.000766396	0.000314711	0.000218327	0.000267329	0.000444586	0.000248306	0.000419873	0.00055514	0.00043677	0.000438175	0.00054057	0.000547979	0.000195023	0.000479452	0.000282685	0.000726613	0.00043664	0.000291696	0.00132461	0.000408647	0.000708011	0.000532991	0.000332364	0.000759751	0.000365636	0.000705634	0.000502933	0.000402196	0.000284256
St Eustatius	0	0.000144207	0.000131072	0.000157191	0.000342706	0.000205266	0.000207116	0.000326958	0.00019236	0.000238533	0.000181013	0.000296355	0.00247151	0.00036296	0.000298794	0.000380047	0.000303342	0.000133922	0.000241697	0.000340686	0.000381848	0.000302477	0.000445906	0.000286765	9.37e-05	0.000169507	0.000349135	0.000180382	0.000322078	0.000423355	0.00229512	0.000279993	0.000583672	0.000185635	0.000253247	0.000403179	0.000265863	0.000261835	0.000290355	0.000219326	0.000190479	0.000275721	0.000385101	0.00021677	0.00039216	0.000292547	0.000392198	0.00050708	0.00016455
St John	0.000205546	0.000153651	0.000213811	0.000177015	0.000120191	0.000312376	0.000298969	0.000263648	0.000221081	0.000221502	4.64e-05	0.000346953	0.000312765	0.00021719	0.000191962	0.000229609	0.000125626	0.000141011	0.000111586	0.000194921	8.27e-05	0.000365899	0.000220731	0.000303833	0.000191904	0.000156677	0.000194898	0.000272473	0.000546726	0.000136154	0.000192884	0.000106388	0.000249903	0.000254151	0.00026899	0.000242103	6.85e-05	0.000240914	0.000166825	0.000201647	0.000162313	0.000192531	0.000120466	0.000172994	0.000558104	0.000124792	0.000408472	0.00017595	0.000518342
St Johns	0.000152742	0.000380825	0.00018777	0.000278142	0.000433253	0.00051764	0.000248454	0.000385194	0.00028864	0.000290154	0.000558465	0.000223631	0.000300514	0.00014864	0.000433679	0.000449917	0.000161019	0.000385411	0.000504772	0.000290347	0.00055844	0.000454054	0.000689226	0.000626074	0.000246918	0.000358172	0.000363643	0.000294456	0.000616375	0.000257212	0.000517602	0.000181397	0.00246309	0.000233268	0.000387396	0.000388668	0.000270044	0.000549431	0.000619233	0.000388841	0.000236673	0.000366905	0.000364959	0.000367875	0.000342091	0.00043756	0.000326142	0.000725636	0.000299399
St Kitts	0.000533867	0.000884984	0.000495044	0.000600725	0.000392604	0.000202337	0.00028265	0.000974653	0.000673174	0.000497345	0.000617683	0.000343045	0.00049331	0.000355292	0.00102683	0.000553777	0.000617651	0.000372424	0.000300179	0.000355201	0.000724335	0.000278951	0.000800301	0.000906248	0.000320062	0.000573087	0.000334888	0.00019198	0.000250014	0.000518235	0.000378368	0.000477843	0.00108711	0.000613306	0.00040546	0.00262579	0.000336357	0.000841226	0.000414513	0.000818353	0.000741447	0.000955134	0.000588733	0.00179863	0.00111876	0.000255899	0.000959104	0.000405674	0.000671395
St Petersburg	0.000778984	0.00109755	0.00125255	0.000430161	0.000589556	0.000702604	0.000993479	0.00109813	0.000563696	0.00101744	0.000551975	0.000357079	0.00140756	0.000998189	0.00068736	0.000717393	0.000772454	0.000469042	0.00189924	0.000790737	0.000715303	0.00333164	0.00132343	0.00102733	0.000960107	0.000983043	0.00104964	0.000961704	0.000786207	0.000317388	0.000624694	0.00160486	0.00107537	0.000863171	0.000436596	0.000516184	0.000584659	0.00128078	0.000649204	0.000575261	0.00125739	0.00101376	0.000436386	0.00136872	0.000760731	0.000776596	0.000506948	0.000744559	0.000622058
St Thomas	0.000666478	0.00081347	0.00028529	0.000330592	0.000440377	0.00246997	0.000428383	0.000712198	0.000416398	0.00285818	0.00066495	0.00032499	0.000397513	0.000887344	0.000323654	0.000562747	0.000690312	0.00063682	0.000403176	0.000732523	0.000752806	0.000260641	0.000464004	0.000397284	0.000418562	0.000410469	0.000660098	0.000627785	0.000419799	0.00049401	0.000704184	0.000850667	0.000900422	0.000667289	0.000629052	0.000473526	0.000531443	0.00262685	0.000378325	0.000720758	0.000644638	0.000318525	0.000387518	0.000741075	0.000655395	0.00032609	0.000500483	0.000838101	0.000333411
Stanley	0	0	0	0	0	0	0	0	0	0	0	0	0	0	0	0	0	0	0	0	0	0	0	0	0	0	0	0	0	0	0	0	0	0	0	0	0	0	0	0	0	0	0	0	0	0	0	0	0
Stavanger	6.04984e-05	0.000371642	0.00021848	0.000250679	0.000484848	0.000142006	0.000121213	0.000544042	0.000164316	0.000257731	0.000217022	0.000322926	0.000316482	0.000529694	0.000256521	0.000351863	0.000308044	0.000171136	0.000671524	0.000358278	0.000901408	0.000306105	0.000437049	0.00100046	0.0001636	0.000373349	0.000272798	0.000411961	0.00056554	0.000102328	0.000819159	0.000352249	0.000384167	0.000436093	0.000219951	0.000762221	0.000180839	0.000400578	0.000207279	0.000362273	0.000255813	0.000385648	0.000248042	0.000175322	0.000364169	0.000482065	0.000514706	0.000358715	0.000309123
Stockholm	0.000215535	0.00011077	0.000106233	0.000181372	0.000100125	0.000203399	0.000104523	0.000371928	0.000268978	0.00013818	0.000118682	0.000119201	0.000125141	0.000215932	9.32e-05	0.000218404	7.12e-05	0.000136488	0.000144476	0.000215456	0.000290235	8.78e-05	0.000249853	3.97e-05	0.000315297	4.88e-05	9.39e-05	8.23e-05	0.000363404	0.00239833	0.000174534	0.000148966	0.000121677	0.000235218	0.000113921	0.00013734	0.000235149	0.000264072	7.07e-05	0.000328122	0.00018423	8.73e-05	0.000207849	0.000196242	0.000199661	0.000123717	0.00014883	8.32e-05	0.000393116
Stord	0	0.000155348	0.000226083	0.000115049	6.15e-05	0.000200256	0.000137093	0.000120582	0.000320243	0.00018468	0.000129213	0.000236407	0.000146706	0.000169545	0.000190002	0.000239895	0.000197814	0.000303987	0.000277061	0.000246995	0.000306546	0.000297817	0.000131584	0.000385258	0.000112919	0.000318453	0.000177999	0.000157662	0.000314491	7.4e-05	0.000259214	0.000258348	0.000334427	0.000237313	0.00020937	0.000169683	0.000199904	0.000172133	0.000149206	0.000159031	0.000247364	0.00109472	0.000201637	0.000160107	0.000103676	0.000193943	0.000382235	0.000655113	0.000156728
Suape	0.000232646	0.000865438	0.00057718	0.000667818	0.000470356	0.000891164	0.000821483	0.000568857	0.00115734	0.00119363	0.00078487	0.000548147	0.000674304	0.000497231	0.000559745	0.000842278	0.00060345	0.000329355	0.000702713	0.000516603	0.000910551	0.000719393	0.000943872	0.00109946	0.000900671	0.000319349	0.000335299	0.000464792	0.000259868	0.000555954	0.000717553	0.000808114	0.000855817	0.00062011	0.00110731	0.000543336	0.000493958	0.0004834	0.000570284	0.000820522	0.000552913	0.000791468	0.000759022	0.00142784	0.000693218	0.000919786	0.000466203	0.000772718	0.000542505
Subic Bay	0.000181625	0.000682444	0.00167749	0.000522997	0.000914474	0.000687871	0.00075867	0.000856878	0.00206644	0.00106363	0.000928058	0.000739517	0.000741015	0.000635366	0.0012981	0.000838968	0.00325158	0.000846167	0.000975894	0.000496603	0.000431414	0.000623421	0.000624369	0.000461048	0.00066061	0.000790797	0.00040362	0.000907249	0.000856516	0.000649539	0.00126584	0.000591839	0.000558183	0.00087472	0.00187341	0.000387556	0.000545396	0.00143691	0.000770354	0.000522662	0.000701066	0.0027787	0.000932333	0.00209365	0.00111531	0.000833415	0.000528538	0.000732151	0.00106764
Sundsvall	0	1.27e-06	9.25e-07	1.6e-07	1.33e-06	9.83e-07	6.11e-06	3.05e-07	4.08e-07	2.68e-06	1.88e-06	4.53e-06	4.75e-07	1.77e-06	5.52e-07	2.34e-07	0	3.35e-06	0	1.26e-05	2.07e-06	9.18e-07	1.88e-07	3.91e-06	2.82e-07	8.81e-06	3.13e-06	1.59e-06	2.88e-06	7.66e-08	1.33e-07	2.35e-06	1.27e-05	5.45e-07	1.31e-07	7.04e-06	4.2e-06	6.21e-06	4.87e-07	4.97e-06	2.7e-06	1.15e-06	1.38e-06	3.66e-07	1.19e-06	4.13e-06	6.15e-07	0	2.99e-07
Surabaya	0.0256813	0.00305077	0.00279101	0.00242396	0.0036124	0.0030492	0.00220971	0.00324672	0.00221269	0.00477322	0.00409282	0.00300072	0.00545394	0.00246733	0.00448073	0.00297427	0.00225285	0.00490795	0.00320213	0.00376429	0.00444465	0.00628314	0.00332127	0.00254286	0.00420694	0.00269589	0.00284614	0.00304434	0.00704381	0.00271132	0.00496014	0.00423297	0.00380587	0.00448644	0.0042964	0.0026911	0.00199442	0.00225336	0.00272333	0.00413196	0.0040853	0.00260322	0.00358394	0.0027666	0.0037883	0.00380208	0.00357595	0.00312108	0.00284558
Suva	0.00821113	0.00211658	0.00153517	0.00175082	0.00116579	0.000779057	0.001503	0.00217318	0.00322618	0.00114763	0.00115628	0.00267544	0.00318684	0.00112364	0.00101009	0.00148485	0.00139374	0.00171973	0.000850868	0.00216564	0.00139243	0.00153569	0.00103949	0.00113804	0.00166845	0.00126925	0.00163011	0.00202973	0.00127049	0.00163154	0.000836163	0.001094	0.0018617	0.00181475	0.000749432	0.00116936	0.00172674	0.00202442	0.00110767	0.00169407	0.00163325	0.00156412	0.00132985	0.00194481	0.00188366	0.00262013	0.00396968	0.00178626	0.00143256
Swinoujscie	0	8.28e-07	5.71e-05	1.82e-05	4.51e-06	2.93e-06	1.69e-06	1.22e-05	3.5e-06	0.000147633	2.38e-06	3.66e-06	0.000321546	4.48e-05	9.37e-06	1.13e-05	5.02e-05	1.09e-05	1.13e-05	4.13e-06	1.34e-06	0.000193491	4.1e-06	1.81e-05	4.84e-06	2e-06	1.18e-05	7.19e-06	1.18e-06	8.57e-06	1.22e-05	1.91e-05	3.62e-06	2.73e-06	3.14e-06	1.94e-05	2.09e-06	2.1e-06	3.11e-06	1.47e-05	3.5e-05	3.79e-06	3.06e-05	9.17e-07	3.27e-06	8.79e-06	9.32e-06	5.49e-05	2.6e-05
Sydney	0.00568258	0.00303622	0.0032735	0.0042688	0.00353992	0.0041714	0.0032072	0.00305879	0.00446522	0.00440491	0.00333299	0.00596025	0.00457716	0.00293707	0.00272238	0.00234817	0.00427351	0.00440982	0.00462938	0.00560665	0.00417861	0.00490829	0.00492306	0.00512369	0.00412828	0.00328675	0.00489376	0.0047135	0.00390788	0.00527254	0.00423178	0.00498309	0.00404725	0.00493785	0.00322161	0.00596333	0.00506148	0.00424173	0.00319747	0.0038595	0.00422554	0.0043479	0.00361436	0.00403917	0.00519752	0.00381446	0.00522355	0.00314085	0.00356362
Szczecin	2.42951e-06	1.28e-05	2.74e-05	7.49e-06	6.32e-06	6.04e-06	2.83e-06	8.82e-06	2.2e-05	2.49e-05	0.000113418	3e-05	5.71e-06	4.81e-06	2.22e-05	5.24e-05	6.36e-05	2.43e-05	8.64e-06	2.22e-05	4.52e-06	1.5e-06	1.4e-05	4.86e-05	1.33e-05	6.57e-06	2.4e-05	2.17e-05	1.09e-05	1.22e-05	1.79e-05	7.49e-06	8.06e-05	1.88e-05	2.12e-05	2.36e-05	5.7e-05	1.53e-05	1.43e-05	3.39e-05	2.29e-05	3.32e-06	1.49e-05	6.9e-06	1.67e-05	1.19e-05	7.34e-05	3.4e-05	1.73e-05
Tacloban	2.70428e-07	3.16e-05	4.24e-05	3.07e-05	3.64e-05	0.000126193	1.57e-05	2.72e-05	7.78e-05	9.25e-05	1.67e-05	1.44e-05	5.01e-05	2.13e-05	4.02e-05	2.74e-05	3.45e-05	1.53e-05	6.87e-05	2.91e-05	4.86e-05	4.04e-05	1.44e-05	7.11e-05	5.14e-05	1.79e-05	3.77e-05	3.27e-05	3.41e-05	6.88e-05	7e-05	6.22e-06	9.51e-05	4.95e-05	3.11e-05	1.86e-05	1.07e-05	2.78e-05	1.71e-05	1.02e-05	4.45e-05	3.89e-05	7.59e-05	2.51e-05	1.28e-05	3.51e-05	9.12e-05	2.33e-05	2.24e-05
Tacoma	0.00238883	0.000843228	0.000714781	0.000803844	0.00115399	0.000511381	0.000990019	0.000648194	0.00101304	0.00136446	0.000799812	0.00112145	0.00051056	0.00123213	0.00120163	0.000577817	0.000835412	0.00103188	0.000625943	0.000870853	0.000604361	0.000526046	0.00113886	0.00109057	0.000523926	0.00113882	0.0010715	0.00102482	0.000879468	0.00109643	0.000723812	0.000777148	0.000960792	0.000784597	0.00148169	0.000780967	0.000491797	0.000862851	0.000492244	0.000972877	0.00067956	0.00104344	0.000613088	0.000680861	0.000937201	0.00107579	0.000999038	0.000464096	0.00119973
[truncated: 122 more rows]
[truncated: 952 more columns]

## Sheet: Supplementary Fig. 1c
Ports	CC in the real GLSN	CC in a random network, 1000 iterations
[truncated: 909 more rows]
[truncated: 952 more columns]
