# Supplementary material for: Modular gateway-ness connectivity and structural core organization in maritime network science
Source: Nat Commun. 2020 Jun 5;11:2849. doi: 10.1038/s41467-020-16619-5 (PMC7275034; doi:10.1038/s41467-020-16619-5)
Supplement: Supplementary file 4 — Source data [file 41467_2020_16619_MOESM4_ESM.zip › Structural-core-master/Source Data/Source Data-Supplementary Fig. 20.xlsx]

## Sheet: Supplementary Fig. 20 a-b
# iteration	(a) GLSN of 2015, increasing removal																														(b) GLSN of 2015, random removal
	Percent of removed routes: 10%						Percent of removed routes: 20%						Percent of removed routes: 30%						Percent of removed routes: 40%						Percent of removed routes: 50%						Percent of removed routes: 10%						Percent of removed routes: 20%						Percent of removed routes: 30%						Percent of removed routes: 40%
	at the country level			at the country pair level			at the country level			at the country pair level			at the country level			at the country pair level			at the country level			at the country pair level			at the country level			at the country pair level			at the country level			at the country pair level			at the country level			at the country pair level			at the country level			at the country pair level			at the country level
	# all connections	# SC connections	# NSC connections	# all connections	# SC connections	# NSC connections	# all connections	# SC connections	# NSC connections	# all connections	# SC connections	# NSC connections	# all connections	# SC connections	# NSC connections	# all connections	# SC connections	# NSC connections	# all connections	# SC connections	# NSC connections	# all connections	# SC connections	# NSC connections	# all connections	# SC connections	# NSC connections	# all connections	# SC connections	# NSC connections	# all connections	# SC connections	# NSC connections	# all connections	# SC connections	# NSC connections	# all connections	# SC connections	# NSC connections	# all connections	# SC connections	# NSC connections	# all connections	# SC connections	# NSC connections	# all connections	# SC connections	# NSC connections	# all connections
1	0.88	0.87	0.58	0.52	0.57	0.26	0.89	0.89	0.55	0.52	0.59	0.23	0.9	0.85	0.69	0.54	0.59	0.35	0.9	0.83	0.69	0.54	0.6	0.34	0.89	0.87	0.54	0.55	0.6	0.24	0.88	0.88	0.59	0.53	0.59	0.28	--	--	--	--	--	--	--	--	--	--	--	--	0.88
2	0.88	0.86	0.67	0.52	0.58	0.34	0.89	0.9	0.66	0.52	0.6	0.32	0.9	0.88	0.61	0.54	0.58	0.28	0.9	0.85	0.59	0.54	0.58	0.26	0.89	0.88	0.54	0.55	0.6	0.24	0.88	0.88	0.58	0.52	0.58	0.27	0.88	0.83	0.72	0.52	0.59	0.37	0.89	0.87	0.56	0.55	0.59	0.25	0.88
3	0.88	0.88	0.6	0.52	0.58	0.27	0.89	0.9	0.57	0.52	0.59	0.24	0.9	0.84	0.7	0.54	0.6	0.35	0.9	0.82	0.71	0.54	0.6	0.36	0.89	0.88	0.52	0.55	0.61	0.23	0.88	0.81	0.73	0.52	0.58	0.38	0.89	0.87	0.65	0.53	0.6	0.33	--	--	--	--	--	--	--
4	0.88	0.91	0.6	0.52	0.61	0.27	0.89	0.89	0.58	0.52	0.58	0.26	0.9	0.87	0.59	0.54	0.58	0.28	0.9	0.88	0.6	0.54	0.6	0.26	0.89	0.87	0.53	0.55	0.59	0.25	0.88	0.84	0.69	0.52	0.58	0.34	0.89	0.83	0.74	0.55	0.61	0.4	0.89	0.81	0.71	0.54	0.58	0.37	--
5	--	--	--	--	--	--	0.89	0.89	0.62	0.52	0.59	0.29	0.9	0.88	0.67	0.54	0.61	0.33	0.9	0.82	0.69	0.54	0.58	0.36	0.89	0.87	0.55	0.55	0.59	0.26	0.88	0.74	0.71	0.51	0.54	0.38	0.88	0.89	0.6	0.54	0.6	0.29	--	--	--	--	--	--	--
6	0.88	0.9	0.58	0.52	0.58	0.26	0.89	0.86	0.58	0.52	0.58	0.28	0.9	0.88	0.65	0.54	0.6	0.32	0.9	0.82	0.7	0.54	0.58	0.35	0.89	0.87	0.55	0.55	0.6	0.25	--	--	--	--	--	--	0.88	0.86	0.67	0.51	0.59	0.33	--	--	--	--	--	--	--
7	0.88	0.89	0.59	0.52	0.58	0.27	0.89	0.87	0.67	0.52	0.58	0.33	0.9	0.86	0.65	0.54	0.6	0.31	0.9	0.83	0.63	0.54	0.59	0.28	0.89	0.86	0.6	0.55	0.59	0.28	0.88	0.82	0.7	0.52	0.58	0.35	--	--	--	--	--	--	--	--	--	--	--	--	--
8	0.88	0.89	0.6	0.52	0.58	0.27	0.89	0.89	0.59	0.52	0.59	0.25	0.9	0.88	0.61	0.54	0.59	0.27	0.9	0.89	0.59	0.54	0.61	0.23	0.89	0.88	0.54	0.55	0.6	0.23	0.88	0.85	0.7	0.52	0.59	0.34	0.89	0.89	0.67	0.56	0.62	0.36	0.88	0.87	0.66	0.52	0.63	0.32	0.88
9	0.88	0.85	0.69	0.52	0.6	0.34	0.89	0.89	0.55	0.52	0.58	0.23	0.9	0.88	0.66	0.54	0.61	0.33	0.9	0.82	0.67	0.54	0.58	0.33	0.89	0.89	0.52	0.55	0.62	0.21	0.89	0.9	0.64	0.52	0.59	0.32	0.88	0.85	0.68	0.52	0.58	0.31	0.88	0.82	0.73	0.52	0.6	0.35	--
10	0.88	0.85	0.69	0.52	0.59	0.35	0.89	0.89	0.58	0.52	0.58	0.26	0.9	0.81	0.75	0.54	0.6	0.38	0.9	0.85	0.63	0.54	0.58	0.28	0.89	0.88	0.58	0.55	0.59	0.27	--	--	--	--	--	--	0.88	0.88	0.65	0.52	0.62	0.32	0.88	0.84	0.63	0.52	0.58	0.31	0.89
11	0.88	0.87	0.58	0.52	0.57	0.26	0.89	0.89	0.59	0.52	0.58	0.26	0.9	0.81	0.7	0.54	0.59	0.36	0.9	0.82	0.62	0.54	0.58	0.29	0.89	0.88	0.53	0.55	0.61	0.22	0.88	0.83	0.7	0.52	0.57	0.34	0.88	0.87	0.68	0.53	0.61	0.34	0.88	0.88	0.61	0.52	0.59	0.3	--
12	0.88	0.9	0.63	0.52	0.59	0.3	0.89	0.9	0.52	0.52	0.59	0.22	0.9	0.88	0.58	0.54	0.6	0.26	0.9	0.87	0.58	0.54	0.59	0.25	0.89	0.87	0.55	0.55	0.59	0.26	0.88	0.85	0.67	0.53	0.6	0.35	0.88	0.86	0.64	0.53	0.59	0.33	--	--	--	--	--	--	0.89
13	0.88	0.88	0.6	0.52	0.58	0.28	0.89	0.89	0.59	0.52	0.58	0.27	0.9	0.88	0.58	0.54	0.59	0.27	0.9	0.87	0.61	0.54	0.59	0.27	0.89	0.89	0.52	0.55	0.6	0.23	0.88	0.87	0.6	0.52	0.57	0.29	0.88	0.9	0.65	0.52	0.6	0.31	0.89	0.88	0.6	0.53	0.58	0.24	--
14	0.88	0.82	0.67	0.52	0.57	0.34	0.89	0.91	0.61	0.52	0.61	0.27	0.9	0.9	0.63	0.54	0.6	0.29	0.9	0.89	0.59	0.54	0.61	0.24	0.89	0.89	0.53	0.55	0.61	0.22	0.89	0.84	0.7	0.54	0.6	0.36	0.88	0.84	0.69	0.52	0.59	0.34	0.88	0.87	0.59	0.51	0.58	0.27	0.88
15	0.88	0.89	0.56	0.52	0.59	0.25	0.89	0.89	0.67	0.52	0.58	0.32	0.9	0.85	0.73	0.54	0.59	0.38	0.9	0.82	0.59	0.54	0.58	0.27	0.89	0.87	0.55	0.55	0.58	0.26	--	--	--	--	--	--	0.88	0.85	0.6	0.53	0.59	0.29	0.88	0.8	0.73	0.54	0.6	0.38	0.9
16	0.88	0.89	0.59	0.52	0.59	0.25	0.89	0.88	0.6	0.52	0.59	0.25	0.9	0.88	0.61	0.54	0.58	0.27	0.9	0.88	0.56	0.54	0.6	0.21	0.89	0.88	0.52	0.55	0.61	0.22	0.88	0.87	0.64	0.52	0.59	0.33	0.88	0.81	0.74	0.52	0.57	0.37	--	--	--	--	--	--	--
17	0.88	0.84	0.73	0.52	0.6	0.38	0.89	0.89	0.66	0.52	0.59	0.31	0.9	0.89	0.56	0.54	0.6	0.25	0.9	0.87	0.59	0.54	0.61	0.25	0.89	0.9	0.55	0.55	0.6	0.22	0.87	0.83	0.62	0.51	0.56	0.3	0.89	0.81	0.64	0.53	0.59	0.32	0.86	0.67	0.73	0.5	0.53	0.38	0.88
18	0.88	0.87	0.69	0.52	0.6	0.37	0.89	0.89	0.55	0.52	0.59	0.23	0.9	0.82	0.7	0.54	0.57	0.36	0.9	0.85	0.62	0.54	0.58	0.28	0.89	0.84	0.57	0.55	0.58	0.27	0.88	0.83	0.66	0.52	0.59	0.32	0.88	0.86	0.65	0.52	0.6	0.32	--	--	--	--	--	--	0.89
19	0.88	0.89	0.66	0.52	0.6	0.31	0.89	0.88	0.59	0.52	0.57	0.27	0.9	0.88	0.55	0.54	0.58	0.26	0.9	0.82	0.68	0.54	0.59	0.33	0.89	0.7	0.75	0.55	0.57	0.42	0.88	0.86	0.62	0.52	0.56	0.29	0.88	0.81	0.72	0.51	0.6	0.37	0.88	0.86	0.67	0.55	0.63	0.32	--
20	0.88	0.91	0.6	0.52	0.61	0.27	0.89	0.89	0.59	0.52	0.58	0.26	0.9	0.88	0.65	0.54	0.6	0.32	--	--	--	--	--	--	0.89	0.86	0.54	0.55	0.61	0.22	--	--	--	--	--	--	0.88	0.82	0.72	0.52	0.6	0.37	--	--	--	--	--	--	--
21	0.88	0.9	0.57	0.52	0.58	0.24	0.89	0.92	0.61	0.52	0.6	0.24	0.9	0.88	0.66	0.54	0.62	0.31	0.9	0.85	0.61	0.54	0.59	0.28	0.89	0.85	0.56	0.55	0.59	0.26	0.88	0.83	0.68	0.53	0.6	0.35	--	--	--	--	--	--	0.87	0.82	0.69	0.49	0.54	0.35	--
22	0.88	0.87	0.61	0.52	0.58	0.28	0.89	0.87	0.67	0.52	0.58	0.33	0.9	0.89	0.59	0.54	0.6	0.25	--	--	--	--	--	--	0.89	0.87	0.55	0.55	0.59	0.26	--	--	--	--	--	--	0.89	0.87	0.65	0.52	0.58	0.32	0.88	0.76	0.74	0.51	0.57	0.38	0.88
23	0.88	0.88	0.63	0.52	0.59	0.3	0.89	0.9	0.57	0.52	0.59	0.25	0.9	0.88	0.65	0.54	0.6	0.32	0.9	0.83	0.64	0.54	0.6	0.31	0.89	0.85	0.56	0.55	0.59	0.26	0.88	0.86	0.62	0.52	0.58	0.28	0.89	0.82	0.74	0.51	0.58	0.38	0.9	0.87	0.67	0.53	0.62	0.3	--
24	0.88	0.89	0.6	0.52	0.57	0.28	0.89	0.89	0.58	0.52	0.59	0.24	0.9	0.85	0.69	0.54	0.61	0.35	0.9	0.83	0.68	0.54	0.59	0.33	0.89	0.86	0.55	0.55	0.6	0.25	0.88	0.83	0.71	0.52	0.6	0.33	0.89	0.87	0.65	0.52	0.59	0.32	0.88	0.82	0.68	0.53	0.59	0.34	--
25	0.88	0.87	0.67	0.52	0.58	0.34	0.89	0.89	0.63	0.52	0.6	0.29	0.9	0.88	0.58	0.54	0.61	0.25	0.9	0.86	0.72	0.54	0.62	0.35	0.89	0.85	0.56	0.55	0.59	0.26	0.88	0.89	0.66	0.52	0.61	0.33	--	--	--	--	--	--	--	--	--	--	--	--	0.89
26	0.88	0.91	0.56	0.52	0.6	0.23	0.89	0.87	0.7	0.52	0.59	0.36	0.9	0.88	0.63	0.54	0.61	0.3	0.9	0.87	0.59	0.54	0.59	0.25	0.89	0.87	0.54	0.55	0.6	0.24	--	--	--	--	--	--	0.87	0.82	0.71	0.51	0.58	0.35	0.88	0.87	0.64	0.52	0.58	0.29	--
27	0.88	0.89	0.6	0.52	0.57	0.29	0.89	0.89	0.56	0.52	0.58	0.24	0.9	0.84	0.68	0.54	0.58	0.31	0.9	0.87	0.58	0.54	0.59	0.24	0.89	0.85	0.56	0.55	0.59	0.26	0.89	0.81	0.71	0.54	0.58	0.38	--	--	--	--	--	--	--	--	--	--	--	--	0.89
28	0.88	0.84	0.7	0.52	0.58	0.35	0.89	0.88	0.56	0.52	0.58	0.24	0.9	0.83	0.66	0.54	0.58	0.33	0.9	0.81	0.75	0.54	0.59	0.4	0.89	0.89	0.52	0.55	0.6	0.23	0.88	0.9	0.6	0.53	0.61	0.29	0.88	0.83	0.71	0.51	0.58	0.35	0.88	0.85	0.68	0.52	0.6	0.35	0.87
29	0.88	0.83	0.72	0.52	0.59	0.38	0.89	0.9	0.56	0.52	0.59	0.25	0.9	0.88	0.64	0.54	0.61	0.31	0.9	0.86	0.59	0.54	0.59	0.25	0.89	0.86	0.57	0.55	0.58	0.26	0.88	0.91	0.63	0.51	0.61	0.28	0.89	0.82	0.74	0.52	0.58	0.39	0.89	0.8	0.67	0.54	0.58	0.34	--
30	0.88	0.85	0.67	0.52	0.58	0.34	0.89	0.89	0.59	0.52	0.58	0.27	0.9	0.87	0.61	0.54	0.58	0.29	0.9	0.88	0.55	0.54	0.61	0.21	0.89	0.88	0.53	0.55	0.6	0.24	--	--	--	--	--	--	0.89	0.88	0.57	0.52	0.57	0.26	0.88	0.88	0.6	0.51	0.58	0.26	0.88
31	0.88	0.89	0.6	0.52	0.57	0.28	0.89	0.89	0.66	0.52	0.58	0.32	0.9	0.89	0.62	0.54	0.61	0.29	0.9	0.88	0.6	0.54	0.59	0.26	0.89	0.88	0.51	0.55	0.61	0.21	--	--	--	--	--	--	0.88	0.84	0.68	0.53	0.6	0.35	0.89	0.84	0.72	0.51	0.62	0.33	0.88
32	0.88	0.88	0.59	0.52	0.58	0.28	0.89	0.79	0.74	0.52	0.57	0.39	0.9	0.9	0.58	0.54	0.6	0.25	0.9	0.87	0.64	0.54	0.62	0.29	0.89	0.89	0.52	0.55	0.61	0.21	0.88	0.89	0.59	0.52	0.58	0.27	0.88	0.82	0.74	0.52	0.59	0.38	0.88	0.78	0.74	0.54	0.59	0.38	0.88
33	0.88	0.83	0.62	0.52	0.57	0.3	0.89	0.88	0.58	0.52	0.59	0.25	0.9	0.83	0.75	0.54	0.58	0.39	0.9	0.82	0.62	0.54	0.58	0.29	0.89	0.88	0.53	0.55	0.6	0.23	0.88	0.89	0.68	0.53	0.61	0.32	0.88	0.85	0.68	0.54	0.6	0.34	--	--	--	--	--	--	--
34	0.88	0.88	0.57	0.52	0.58	0.25	0.89	0.89	0.67	0.52	0.59	0.33	0.9	0.86	0.74	0.54	0.6	0.39	0.9	0.82	0.66	0.54	0.6	0.32	0.89	0.89	0.62	0.55	0.6	0.28	0.88	0.86	0.67	0.52	0.59	0.33	0.88	0.88	0.65	0.52	0.59	0.32	--	--	--	--	--	--	--
35	0.88	0.88	0.67	0.52	0.59	0.33	0.89	0.89	0.59	0.52	0.59	0.25	0.9	0.87	0.59	0.54	0.58	0.29	0.9	0.87	0.57	0.54	0.59	0.24	0.89	0.89	0.52	0.55	0.61	0.21	0.89	0.89	0.65	0.53	0.58	0.31	0.88	0.81	0.73	0.54	0.6	0.4	--	--	--	--	--	--	--
36	0.88	0.89	0.57	0.52	0.58	0.25	--	--	--	--	--	--	0.9	0.87	0.72	0.54	0.63	0.36	0.9	0.85	0.59	0.54	0.58	0.27	0.89	0.89	0.52	0.55	0.61	0.21	0.88	0.8	0.7	0.52	0.55	0.34	0.89	0.8	0.75	0.53	0.56	0.39	--	--	--	--	--	--	0.89
37	0.88	0.88	0.58	0.52	0.58	0.26	0.89	0.9	0.58	0.52	0.6	0.25	0.9	0.87	0.55	0.54	0.59	0.24	0.9	0.85	0.61	0.54	0.58	0.29	0.89	0.88	0.53	0.55	0.61	0.22	0.88	0.82	0.66	0.52	0.56	0.33	0.88	0.84	0.67	0.52	0.6	0.33	0.88	0.87	0.58	0.52	0.59	0.24	--
38	0.88	0.9	0.62	0.52	0.59	0.29	0.89	0.85	0.73	0.52	0.6	0.38	0.9	0.87	0.67	0.54	0.61	0.32	0.9	0.87	0.62	0.54	0.6	0.25	0.89	0.88	0.53	0.55	0.6	0.23	0.88	0.87	0.69	0.52	0.59	0.33	0.89	0.87	0.68	0.53	0.59	0.35	--	--	--	--	--	--	--
39	0.88	0.86	0.62	0.52	0.57	0.28	0.89	0.85	0.72	0.52	0.59	0.37	0.9	0.89	0.62	0.54	0.58	0.28	0.9	0.87	0.57	0.54	0.59	0.25	0.89	0.89	0.52	0.55	0.61	0.21	0.89	0.85	0.63	0.53	0.58	0.3	0.88	0.82	0.72	0.52	0.57	0.39	--	--	--	--	--	--	--
40	0.88	0.87	0.68	0.52	0.58	0.34	0.89	0.88	0.66	0.52	0.6	0.32	0.9	0.87	0.6	0.54	0.6	0.26	0.9	0.81	0.7	0.54	0.58	0.36	0.89	0.87	0.61	0.55	0.61	0.3	0.88	0.85	0.73	0.53	0.6	0.37	0.88	0.86	0.63	0.53	0.6	0.32	0.88	0.87	0.69	0.52	0.6	0.33	0.87
41	0.88	0.85	0.67	0.52	0.58	0.34	0.89	0.9	0.57	0.52	0.59	0.24	0.9	0.88	0.63	0.54	0.61	0.3	0.9	0.83	0.75	0.54	0.61	0.39	0.89	0.84	0.57	0.55	0.58	0.27	0.88	0.81	0.71	0.53	0.58	0.37	0.88	0.9	0.58	0.52	0.6	0.28	--	--	--	--	--	--	--
42	0.88	0.9	0.55	0.52	0.58	0.23	0.89	0.91	0.56	0.52	0.6	0.23	0.9	0.83	0.63	0.54	0.56	0.3	0.9	0.81	0.67	0.54	0.58	0.34	0.89	0.88	0.54	0.55	0.6	0.24	0.88	0.86	0.71	0.52	0.61	0.37	0.88	0.89	0.64	0.51	0.6	0.3	0.89	0.8	0.74	0.56	0.59	0.4	--
43	0.88	0.83	0.69	0.52	0.59	0.34	0.89	0.89	0.54	0.52	0.59	0.23	0.9	0.9	0.58	0.54	0.61	0.23	0.9	0.87	0.61	0.54	0.59	0.27	0.89	0.87	0.54	0.55	0.59	0.24	0.88	0.86	0.71	0.52	0.61	0.36	0.88	0.82	0.72	0.52	0.57	0.38	--	--	--	--	--	--	0.89
44	0.88	0.9	0.58	0.52	0.6	0.24	0.89	0.89	0.66	0.52	0.59	0.32	0.9	0.84	0.71	0.54	0.6	0.35	0.9	0.85	0.68	0.54	0.59	0.32	0.89	0.9	0.49	0.55	0.61	0.21	0.88	0.88	0.6	0.53	0.59	0.28	0.88	0.85	0.61	0.53	0.59	0.3	0.9	0.85	0.72	0.55	0.6	0.38	--
45	0.88	0.9	0.59	0.52	0.58	0.25	0.89	0.9	0.62	0.52	0.6	0.28	0.9	0.84	0.71	0.54	0.59	0.36	--	--	--	--	--	--	0.89	0.83	0.58	0.55	0.58	0.27	0.88	0.84	0.69	0.52	0.59	0.35	--	--	--	--	--	--	0.88	0.86	0.68	0.54	0.63	0.35	0.9
46	0.88	0.88	0.57	0.52	0.57	0.26	0.89	0.89	0.58	0.52	0.58	0.26	0.9	0.89	0.59	0.54	0.59	0.26	0.9	0.83	0.68	0.54	0.59	0.33	0.89	0.88	0.53	0.55	0.61	0.22	0.88	0.84	0.69	0.52	0.59	0.34	0.88	0.81	0.65	0.53	0.6	0.31	0.88	0.85	0.7	0.52	0.6	0.35	0.88
47	0.88	0.89	0.6	0.52	0.58	0.26	0.89	0.9	0.55	0.52	0.58	0.22	0.9	0.9	0.57	0.54	0.6	0.23	0.9	0.87	0.57	0.54	0.6	0.23	0.89	0.87	0.56	0.55	0.61	0.26	0.88	0.89	0.65	0.52	0.6	0.32	0.88	0.85	0.7	0.52	0.59	0.34	0.89	0.85	0.76	0.52	0.61	0.39	--
48	0.88	0.91	0.65	0.52	0.61	0.29	0.89	0.89	0.59	0.52	0.59	0.24	0.9	0.9	0.6	0.54	0.59	0.26	0.9	0.82	0.7	0.54	0.58	0.36	0.89	0.66	0.76	0.55	0.56	0.42	0.88	0.76	0.7	0.53	0.57	0.37	0.87	0.82	0.67	0.52	0.58	0.35	0.88	0.85	0.67	0.53	0.57	0.34	--
49	0.88	0.88	0.6	0.52	0.58	0.27	0.89	0.89	0.59	0.52	0.58	0.26	0.9	0.89	0.58	0.54	0.59	0.27	0.9	0.87	0.6	0.54	0.6	0.26	0.89	0.86	0.56	0.55	0.59	0.26	0.87	0.82	0.69	0.52	0.58	0.36	0.88	0.82	0.68	0.51	0.58	0.33	0.87	0.85	0.62	0.52	0.6	0.31	0.88
50	0.88	0.83	0.7	0.52	0.58	0.36	0.89	0.84	0.69	0.52	0.58	0.35	0.9	0.9	0.6	0.54	0.59	0.26	0.9	0.81	0.67	0.54	0.58	0.34	0.89	0.87	0.55	0.55	0.59	0.25	0.88	0.87	0.65	0.54	0.6	0.31	0.88	0.87	0.68	0.52	0.59	0.33	0.89	0.84	0.7	0.54	0.61	0.37	0.88
51	0.88	0.9	0.57	0.52	0.59	0.26	0.89	0.84	0.62	0.52	0.58	0.29	0.9	0.91	0.57	0.54	0.6	0.24	0.9	0.87	0.58	0.54	0.6	0.26	0.89	0.88	0.52	0.55	0.6	0.23	0.88	0.87	0.59	0.52	0.58	0.27	0.88	0.84	0.69	0.53	0.6	0.35	0.89	0.84	0.73	0.55	0.64	0.38	--
52	0.88	0.89	0.68	0.52	0.58	0.34	0.89	0.88	0.6	0.52	0.58	0.27	0.9	0.86	0.62	0.54	0.58	0.29	0.9	0.89	0.6	0.54	0.61	0.24	0.89	0.89	0.51	0.55	0.62	0.21	0.88	0.85	0.63	0.51	0.58	0.31	0.88	0.82	0.71	0.52	0.58	0.36	--	--	--	--	--	--	0.88
53	0.88	0.89	0.59	0.52	0.6	0.28	0.89	0.89	0.55	0.52	0.59	0.23	0.9	0.86	0.69	0.54	0.58	0.35	0.9	0.86	0.66	0.54	0.59	0.32	0.89	0.88	0.53	0.55	0.61	0.23	0.89	0.84	0.66	0.54	0.58	0.34	--	--	--	--	--	--	--	--	--	--	--	--	--
54	0.88	0.89	0.57	0.52	0.6	0.24	0.89	0.88	0.57	0.52	0.57	0.25	0.9	0.84	0.74	0.54	0.6	0.38	0.9	0.83	0.69	0.54	0.6	0.34	0.89	0.85	0.56	0.55	0.58	0.26	0.88	0.83	0.69	0.53	0.59	0.36	0.88	0.85	0.66	0.54	0.59	0.34	--	--	--	--	--	--	0.88
55	0.88	0.87	0.64	0.52	0.6	0.32	0.89	0.85	0.69	0.52	0.58	0.34	0.9	0.87	0.68	0.54	0.59	0.34	0.9	0.8	0.61	0.54	0.56	0.29	0.89	0.87	0.55	0.55	0.59	0.25	0.88	0.82	0.74	0.52	0.59	0.39	0.88	0.79	0.72	0.52	0.57	0.38	--	--	--	--	--	--	--
56	0.88	0.89	0.58	0.52	0.59	0.26	0.89	0.89	0.67	0.52	0.59	0.33	0.9	0.87	0.69	0.54	0.62	0.33	0.9	0.87	0.57	0.54	0.6	0.23	0.89	0.88	0.53	0.55	0.61	0.21	0.87	0.79	0.7	0.52	0.57	0.36	0.88	0.83	0.65	0.52	0.58	0.33	--	--	--	--	--	--	0.88
57	0.88	0.87	0.67	0.52	0.58	0.33	0.89	0.88	0.66	0.52	0.6	0.33	0.9	0.88	0.62	0.54	0.58	0.28	0.9	0.83	0.62	0.54	0.58	0.29	0.89	0.89	0.52	0.55	0.62	0.21	0.88	0.87	0.6	0.53	0.59	0.28	--	--	--	--	--	--	--	--	--	--	--	--	0.88
58	0.88	0.9	0.57	0.52	0.59	0.25	0.89	0.87	0.68	0.52	0.58	0.33	0.9	0.88	0.62	0.54	0.61	0.3	0.9	0.86	0.56	0.54	0.59	0.25	0.89	0.88	0.58	0.55	0.61	0.25	0.88	0.78	0.72	0.52	0.59	0.38	0.88	0.87	0.59	0.52	0.57	0.29	--	--	--	--	--	--	0.87
59	0.88	0.89	0.6	0.52	0.58	0.27	0.89	0.89	0.67	0.52	0.58	0.33	0.9	0.88	0.58	0.54	0.58	0.27	0.9	0.77	0.73	0.54	0.58	0.37	0.89	0.88	0.52	0.55	0.61	0.21	0.88	0.87	0.66	0.53	0.59	0.34	0.88	0.84	0.7	0.52	0.59	0.36	0.89	0.81	0.67	0.53	0.56	0.34	0.9
60	0.88	0.9	0.63	0.52	0.6	0.29	0.89	0.88	0.64	0.52	0.6	0.29	0.9	0.86	0.72	0.54	0.59	0.37	0.9	0.88	0.57	0.54	0.6	0.23	0.89	0.9	0.51	0.55	0.61	0.21	0.88	0.88	0.65	0.53	0.6	0.31	0.89	0.85	0.7	0.53	0.61	0.34	--	--	--	--	--	--	0.89
61	0.88	0.89	0.59	0.52	0.58	0.28	--	--	--	--	--	--	0.9	0.89	0.63	0.54	0.59	0.33	0.9	0.88	0.54	0.54	0.61	0.23	0.89	0.88	0.52	0.55	0.6	0.24	0.87	0.82	0.7	0.51	0.58	0.36	0.89	0.83	0.62	0.52	0.57	0.26	--	--	--	--	--	--	--
62	0.88	0.85	0.61	0.52	0.57	0.3	0.89	0.88	0.59	0.52	0.58	0.26	0.9	0.89	0.6	0.54	0.59	0.27	0.9	0.84	0.63	0.54	0.59	0.27	0.89	0.88	0.52	0.55	0.6	0.23	0.88	0.84	0.69	0.52	0.59	0.35	0.88	0.89	0.66	0.54	0.6	0.31	--	--	--	--	--	--	--
63	0.88	0.89	0.64	0.52	0.59	0.29	0.89	0.88	0.68	0.52	0.59	0.33	0.9	0.88	0.63	0.54	0.59	0.31	0.9	0.81	0.7	0.54	0.58	0.36	0.89	0.88	0.52	0.55	0.6	0.23	0.88	0.86	0.58	0.51	0.57	0.28	--	--	--	--	--	--	0.88	0.85	0.67	0.52	0.59	0.32	--
64	0.88	0.84	0.68	0.52	0.6	0.34	0.89	0.9	0.61	0.52	0.61	0.27	0.9	0.9	0.57	0.54	0.6	0.23	0.9	0.86	0.59	0.54	0.58	0.26	0.89	0.87	0.54	0.55	0.6	0.24	0.88	0.81	0.67	0.52	0.57	0.34	0.89	0.86	0.69	0.52	0.61	0.36	0.87	0.83	0.7	0.5	0.58	0.35	0.88
65	0.88	0.84	0.69	0.52	0.58	0.36	0.89	0.9	0.61	0.52	0.6	0.28	0.9	0.89	0.59	0.54	0.59	0.26	0.9	0.91	0.55	0.54	0.62	0.22	0.89	0.86	0.55	0.55	0.6	0.25	0.88	0.88	0.7	0.53	0.62	0.36	0.88	0.88	0.58	0.52	0.58	0.26	0.87	0.85	0.66	0.51	0.57	0.32	0.89
66	0.88	0.88	0.6	0.52	0.57	0.28	0.89	0.9	0.56	0.52	0.59	0.24	0.9	0.86	0.69	0.54	0.59	0.35	--	--	--	--	--	--	0.89	0.89	0.51	0.55	0.61	0.21	0.87	0.8	0.67	0.52	0.56	0.34	0.89	0.86	0.67	0.54	0.63	0.33	0.89	0.79	0.72	0.5	0.57	0.36	--
67	0.88	0.9	0.62	0.52	0.59	0.29	0.89	0.88	0.6	0.52	0.58	0.26	0.9	0.81	0.73	0.54	0.57	0.37	0.9	0.88	0.61	0.54	0.59	0.27	0.89	0.87	0.56	0.55	0.58	0.25	0.88	0.85	0.7	0.54	0.59	0.36	0.87	0.89	0.63	0.51	0.6	0.29	0.89	0.86	0.66	0.53	0.58	0.33	0.89
68	--	--	--	--	--	--	0.89	0.87	0.58	0.52	0.57	0.26	0.9	0.88	0.68	0.54	0.61	0.32	0.9	0.89	0.6	0.54	0.6	0.25	0.89	0.87	0.54	0.55	0.6	0.24	0.88	0.83	0.69	0.52	0.59	0.36	0.88	0.89	0.55	0.53	0.6	0.24	0.88	0.78	0.76	0.52	0.54	0.42	--
69	0.88	0.88	0.56	0.52	0.58	0.26	0.89	0.9	0.56	0.52	0.6	0.23	0.9	0.88	0.6	0.54	0.6	0.26	--	--	--	--	--	--	0.89	0.81	0.61	0.55	0.58	0.3	0.88	0.84	0.6	0.52	0.58	0.29	--	--	--	--	--	--	0.88	0.91	0.67	0.52	0.61	0.32	--
70	0.88	0.84	0.69	0.52	0.59	0.34	0.89	0.87	0.62	0.52	0.57	0.28	0.9	0.86	0.6	0.54	0.58	0.29	0.9	0.83	0.64	0.54	0.59	0.28	0.89	0.87	0.56	0.55	0.61	0.26	0.88	0.83	0.73	0.53	0.59	0.39	0.88	0.88	0.63	0.52	0.59	0.31	0.86	0.8	0.56	0.51	0.56	0.26	--
71	0.88	0.85	0.62	0.52	0.58	0.29	0.89	0.88	0.63	0.52	0.58	0.3	0.9	0.88	0.61	0.54	0.6	0.29	0.9	0.82	0.61	0.54	0.58	0.27	0.89	0.86	0.55	0.55	0.59	0.25	0.88	0.9	0.58	0.54	0.61	0.26	0.89	0.87	0.6	0.52	0.56	0.28	--	--	--	--	--	--	--
72	0.88	0.91	0.57	0.52	0.59	0.25	0.89	0.83	0.71	0.52	0.58	0.34	0.9	0.89	0.65	0.54	0.61	0.31	0.9	0.85	0.61	0.54	0.58	0.29	0.89	0.88	0.53	0.55	0.61	0.22	0.88	0.84	0.71	0.54	0.58	0.37	0.87	0.79	0.73	0.5	0.56	0.36	--	--	--	--	--	--	--
73	0.88	0.89	0.58	0.52	0.58	0.26	0.89	0.85	0.69	0.52	0.58	0.34	0.9	0.83	0.67	0.54	0.57	0.34	0.9	0.83	0.69	0.54	0.59	0.35	0.89	0.89	0.52	0.55	0.6	0.22	0.88	0.87	0.68	0.52	0.6	0.32	0.89	0.82	0.76	0.53	0.61	0.4	--	--	--	--	--	--	--
74	0.88	0.89	0.6	0.52	0.59	0.25	0.89	0.9	0.58	0.52	0.58	0.25	0.9	0.89	0.59	0.54	0.58	0.26	0.9	0.88	0.56	0.54	0.61	0.22	0.89	0.88	0.53	0.55	0.61	0.22	--	--	--	--	--	--	0.88	0.87	0.68	0.53	0.59	0.34	--	--	--	--	--	--	0.89
75	0.88	0.83	0.68	0.52	0.59	0.35	0.89	0.89	0.59	0.52	0.57	0.27	0.9	0.86	0.65	0.54	0.59	0.32	0.9	0.87	0.66	0.54	0.61	0.32	0.89	0.88	0.53	0.55	0.61	0.22	--	--	--	--	--	--	--	--	--	--	--	--	0.88	0.85	0.69	0.54	0.61	0.37	--
76	--	--	--	--	--	--	0.89	0.9	0.63	0.52	0.59	0.29	0.9	0.87	0.6	0.54	0.6	0.27	0.9	0.8	0.72	0.54	0.58	0.37	0.89	0.86	0.56	0.55	0.6	0.25	0.88	0.87	0.61	0.52	0.59	0.3	0.88	0.83	0.67	0.49	0.55	0.32	0.88	0.84	0.62	0.5	0.56	0.29	--
77	0.88	0.9	0.58	0.52	0.6	0.24	0.89	0.9	0.53	0.52	0.59	0.23	0.9	0.88	0.55	0.54	0.59	0.25	0.9	0.83	0.65	0.54	0.6	0.31	0.89	0.86	0.56	0.55	0.58	0.25	0.88	0.82	0.69	0.53	0.58	0.36	0.88	0.82	0.7	0.55	0.59	0.37	0.89	0.8	0.68	0.53	0.57	0.34	--
78	0.88	0.83	0.69	0.52	0.58	0.35	0.89	0.9	0.57	0.52	0.59	0.24	0.9	0.88	0.62	0.54	0.6	0.3	0.9	0.88	0.56	0.54	0.61	0.23	0.89	0.89	0.51	0.55	0.6	0.22	0.88	0.76	0.7	0.52	0.56	0.37	0.88	0.85	0.69	0.52	0.58	0.35	0.87	0.86	0.62	0.53	0.59	0.31	0.89
79	0.88	0.87	0.58	0.52	0.58	0.26	0.89	0.79	0.75	0.52	0.58	0.4	0.9	0.86	0.61	0.54	0.58	0.29	0.9	0.81	0.6	0.54	0.57	0.28	0.89	0.86	0.52	0.55	0.6	0.24	0.87	0.86	0.69	0.51	0.61	0.36	--	--	--	--	--	--	--	--	--	--	--	--	--
80	0.88	0.87	0.67	0.52	0.58	0.34	0.89	0.88	0.6	0.52	0.58	0.26	0.9	0.86	0.61	0.54	0.58	0.29	0.9	0.83	0.63	0.54	0.59	0.31	0.89	0.87	0.6	0.55	0.59	0.27	0.88	0.88	0.64	0.53	0.59	0.3	--	--	--	--	--	--	--	--	--	--	--	--	--
81	0.88	0.88	0.65	0.52	0.6	0.32	0.89	0.88	0.59	0.52	0.57	0.27	0.9	0.88	0.61	0.54	0.58	0.28	0.9	0.9	0.57	0.54	0.61	0.23	0.89	0.88	0.53	0.55	0.59	0.24	0.88	0.83	0.7	0.52	0.59	0.36	--	--	--	--	--	--	0.88	0.85	0.65	0.51	0.59	0.31	0.89
82	0.88	0.86	0.67	0.52	0.58	0.34	0.89	0.9	0.57	0.52	0.6	0.23	0.9	0.86	0.6	0.54	0.58	0.29	0.9	0.84	0.6	0.54	0.59	0.25	0.89	0.89	0.5	0.55	0.61	0.21	--	--	--	--	--	--	0.88	0.84	0.68	0.53	0.59	0.34	--	--	--	--	--	--	0.89
83	0.88	0.9	0.57	0.52	0.6	0.24	0.89	0.88	0.61	0.52	0.57	0.29	0.9	0.87	0.69	0.54	0.61	0.35	0.9	0.88	0.6	0.54	0.6	0.24	0.89	0.87	0.54	0.55	0.59	0.24	0.88	0.89	0.69	0.52	0.59	0.34	0.88	0.89	0.54	0.53	0.59	0.24	--	--	--	--	--	--	0.88
84	0.88	0.89	0.58	0.52	0.58	0.26	0.89	0.89	0.58	0.52	0.58	0.24	0.9	0.83	0.67	0.54	0.57	0.34	0.9	0.84	0.61	0.54	0.58	0.29	0.89	0.88	0.53	0.55	0.61	0.22	0.88	0.78	0.71	0.52	0.56	0.36	0.88	0.9	0.59	0.51	0.58	0.26	0.9	0.88	0.59	0.52	0.57	0.28	--
85	0.88	0.88	0.57	0.52	0.57	0.26	0.89	0.87	0.66	0.52	0.57	0.31	0.9	0.87	0.69	0.54	0.62	0.33	0.9	0.87	0.57	0.54	0.6	0.24	0.89	0.87	0.53	0.55	0.6	0.24	0.88	0.83	0.68	0.54	0.6	0.34	0.89	0.81	0.68	0.54	0.59	0.34	0.86	0.82	0.69	0.52	0.6	0.35	0.88
86	0.88	0.89	0.59	0.52	0.58	0.27	0.89	0.88	0.59	0.52	0.58	0.27	0.9	0.89	0.6	0.54	0.59	0.26	0.9	0.83	0.62	0.54	0.58	0.3	0.89	0.88	0.57	0.55	0.6	0.26	0.88	0.83	0.72	0.53	0.6	0.38	0.88	0.87	0.63	0.53	0.59	0.3	--	--	--	--	--	--	0.88
87	0.88	0.89	0.6	0.52	0.58	0.27	0.89	0.89	0.66	0.52	0.59	0.31	0.9	0.9	0.58	0.54	0.6	0.25	0.9	0.82	0.63	0.54	0.58	0.3	0.89	0.86	0.53	0.55	0.6	0.25	0.89	0.83	0.66	0.52	0.57	0.33	0.89	0.8	0.69	0.53	0.57	0.35	--	--	--	--	--	--	--
88	0.88	0.89	0.64	0.52	0.58	0.3	0.89	0.88	0.68	0.52	0.6	0.32	0.9	0.87	0.67	0.54	0.59	0.34	0.9	0.82	0.69	0.54	0.59	0.35	0.89	0.88	0.53	0.55	0.6	0.23	--	--	--	--	--	--	--	--	--	--	--	--	--	--	--	--	--	--	--
89	0.88	0.84	0.68	0.52	0.59	0.34	0.89	0.89	0.59	0.52	0.58	0.27	0.9	0.88	0.61	0.54	0.58	0.28	0.9	0.83	0.71	0.54	0.59	0.36	0.89	0.69	0.73	0.55	0.55	0.41	0.88	0.78	0.65	0.52	0.56	0.32	0.88	0.84	0.68	0.52	0.58	0.33	0.87	0.86	0.58	0.5	0.56	0.26	0.87
90	0.88	0.87	0.65	0.52	0.59	0.33	0.89	0.87	0.58	0.52	0.58	0.28	0.9	0.87	0.67	0.54	0.61	0.32	0.9	0.81	0.72	0.54	0.58	0.37	0.89	0.69	0.73	0.55	0.55	0.41	0.88	0.89	0.66	0.53	0.59	0.33	0.88	0.89	0.68	0.54	0.61	0.36	0.87	0.85	0.64	0.52	0.6	0.3	0.88
91	0.88	0.88	0.68	0.52	0.58	0.33	0.89	0.87	0.69	0.52	0.59	0.33	0.9	0.86	0.64	0.54	0.58	0.32	0.9	0.8	0.65	0.54	0.58	0.3	0.89	0.88	0.53	0.55	0.61	0.22	0.89	0.81	0.74	0.53	0.59	0.39	--	--	--	--	--	--	--	--	--	--	--	--	--
92	0.88	0.89	0.6	0.52	0.58	0.27	0.89	0.87	0.68	0.52	0.58	0.34	0.9	0.81	0.73	0.54	0.57	0.37	0.9	0.82	0.59	0.54	0.59	0.26	0.89	0.86	0.56	0.55	0.6	0.24	0.88	0.83	0.69	0.54	0.59	0.36	0.88	0.82	0.68	0.53	0.58	0.34	0.89	0.84	0.62	0.54	0.58	0.3	--
93	0.88	0.88	0.65	0.52	0.6	0.32	0.89	0.87	0.69	0.52	0.58	0.34	0.9	0.89	0.57	0.54	0.59	0.26	0.9	0.81	0.64	0.54	0.58	0.32	0.89	0.88	0.58	0.55	0.6	0.24	0.89	0.87	0.62	0.53	0.6	0.31	0.88	0.82	0.65	0.53	0.58	0.31	0.87	0.86	0.67	0.53	0.61	0.32	0.88
94	0.88	0.91	0.6	0.52	0.6	0.28	0.89	0.88	0.57	0.52	0.58	0.25	0.9	0.81	0.75	0.54	0.6	0.39	0.9	0.85	0.62	0.54	0.6	0.29	0.89	0.89	0.5	0.55	0.61	0.21	0.88	0.83	0.69	0.52	0.59	0.35	0.88	0.83	0.72	0.53	0.6	0.37	--	--	--	--	--	--	0.88
95	0.88	0.89	0.58	0.52	0.57	0.24	0.89	0.88	0.57	0.52	0.57	0.25	0.9	0.88	0.59	0.54	0.59	0.27	0.9	0.82	0.59	0.54	0.6	0.25	0.89	0.88	0.52	0.55	0.6	0.23	0.87	0.86	0.6	0.51	0.57	0.27	0.88	0.82	0.68	0.53	0.59	0.34	0.89	0.87	0.66	0.53	0.6	0.33	--
96	0.88	0.86	0.59	0.52	0.57	0.27	0.89	0.9	0.56	0.52	0.58	0.25	0.9	0.87	0.61	0.54	0.58	0.29	0.9	0.88	0.56	0.54	0.61	0.23	0.89	0.89	0.52	0.55	0.61	0.22	--	--	--	--	--	--	0.89	0.84	0.65	0.52	0.57	0.32	--	--	--	--	--	--	--
97	0.88	0.89	0.66	0.52	0.6	0.32	0.89	0.88	0.67	0.52	0.6	0.32	0.9	0.89	0.59	0.54	0.59	0.25	0.9	0.83	0.59	0.54	0.58	0.27	0.89	0.88	0.53	0.55	0.61	0.22	0.88	0.81	0.72	0.51	0.58	0.36	0.89	0.79	0.74	0.53	0.59	0.38	--	--	--	--	--	--	--
98	0.88	0.9	0.61	0.52	0.6	0.28	0.89	0.9	0.56	0.52	0.6	0.23	--	--	--	--	--	--	0.9	0.85	0.6	0.54	0.59	0.28	0.89	0.86	0.55	0.55	0.6	0.24	--	--	--	--	--	--	0.88	0.86	0.61	0.53	0.59	0.28	--	--	--	--	--	--	0.87
99	0.88	0.89	0.63	0.52	0.59	0.3	0.89	0.9	0.57	0.52	0.59	0.24	0.9	0.89	0.6	0.54	0.6	0.24	0.9	0.82	0.75	0.54	0.6	0.38	0.89	0.89	0.56	0.55	0.62	0.23	0.88	0.81	0.71	0.52	0.57	0.36	--	--	--	--	--	--	0.87	0.82	0.71	0.52	0.59	0.35	--
100	0.88	0.87	0.65	0.52	0.6	0.33	0.89	0.89	0.58	0.52	0.59	0.24	0.9	0.82	0.75	0.54	0.58	0.39	0.9	0.88	0.61	0.54	0.59	0.27	0.89	0.85	0.54	0.55	0.59	0.26	--	--	--	--	--	--	0.88	0.78	0.71	0.53	0.57	0.38	--	--	--	--	--	--	0.89
101	0.88	0.87	0.65	0.52	0.59	0.33	0.89	0.91	0.56	0.52	0.6	0.22	0.9	0.88	0.58	0.54	0.59	0.27	0.9	0.82	0.68	0.54	0.59	0.33	0.89	0.87	0.55	0.55	0.59	0.25	0.88	0.79	0.73	0.51	0.55	0.35	0.88	0.83	0.69	0.5	0.61	0.3	--	--	--	--	--	--	0.87
102	0.88	0.89	0.57	0.52	0.59	0.25	0.89	0.88	0.68	0.52	0.59	0.33	0.9	0.8	0.74	0.54	0.6	0.38	0.9	0.81	0.6	0.54	0.57	0.28	0.89	0.88	0.53	0.55	0.61	0.22	--	--	--	--	--	--	0.88	0.8	0.72	0.54	0.59	0.37	0.88	0.88	0.61	0.52	0.6	0.27	0.89
103	0.88	0.88	0.68	0.52	0.58	0.34	0.89	0.87	0.69	0.52	0.58	0.34	0.9	0.86	0.71	0.54	0.62	0.37	0.9	0.81	0.72	0.54	0.58	0.36	0.89	0.85	0.56	0.55	0.6	0.25	0.88	0.82	0.72	0.52	0.6	0.37	0.88	0.86	0.7	0.53	0.59	0.36	--	--	--	--	--	--	0.88
104	0.88	0.89	0.6	0.52	0.58	0.28	0.89	0.88	0.68	0.52	0.58	0.33	0.9	0.88	0.63	0.54	0.6	0.31	0.9	0.85	0.6	0.54	0.6	0.27	0.89	0.89	0.56	0.55	0.62	0.23	0.88	0.89	0.6	0.53	0.59	0.27	0.88	0.84	0.61	0.53	0.59	0.32	0.88	0.81	0.69	0.52	0.58	0.35	0.88
105	0.88	0.89	0.59	0.52	0.58	0.27	0.89	0.9	0.56	0.52	0.59	0.25	0.9	0.87	0.6	0.54	0.59	0.28	0.9	0.85	0.61	0.54	0.58	0.29	0.89	0.86	0.55	0.55	0.6	0.24	0.88	0.85	0.66	0.52	0.59	0.34	0.88	0.81	0.73	0.51	0.59	0.36	0.87	0.79	0.74	0.52	0.57	0.39	0.88
106	0.88	0.91	0.58	0.52	0.6	0.25	0.89	0.91	0.59	0.52	0.62	0.25	0.9	0.88	0.65	0.54	0.6	0.32	0.9	0.87	0.59	0.54	0.6	0.25	0.89	0.86	0.53	0.55	0.59	0.26	0.88	0.87	0.61	0.52	0.58	0.29	0.88	0.88	0.59	0.51	0.59	0.24	0.89	0.82	0.73	0.54	0.59	0.4	--
107	0.88	0.83	0.74	0.52	0.59	0.39	0.89	0.89	0.59	0.52	0.58	0.26	0.9	0.87	0.59	0.54	0.58	0.28	--	--	--	--	--	--	0.89	0.87	0.57	0.55	0.61	0.26	0.88	0.85	0.67	0.52	0.58	0.34	0.88	0.82	0.65	0.52	0.55	0.3	--	--	--	--	--	--	--
108	0.88	0.88	0.61	0.52	0.58	0.27	0.89	0.88	0.6	0.52	0.57	0.27	0.9	0.89	0.6	0.54	0.6	0.26	0.9	0.84	0.66	0.54	0.59	0.33	0.89	0.88	0.53	0.55	0.61	0.22	--	--	--	--	--	--	--	--	--	--	--	--	0.89	0.84	0.68	0.55	0.6	0.36	0.89
109	0.88	0.89	0.61	0.52	0.58	0.27	0.89	0.88	0.67	0.52	0.58	0.33	0.9	0.88	0.63	0.54	0.6	0.31	0.9	0.89	0.58	0.54	0.6	0.24	0.89	0.88	0.53	0.55	0.6	0.23	0.89	0.82	0.65	0.54	0.58	0.32	0.88	0.82	0.66	0.54	0.6	0.34	0.89	0.87	0.65	0.53	0.6	0.32	0.88
110	0.88	0.83	0.71	0.52	0.58	0.37	0.89	0.9	0.62	0.52	0.59	0.3	0.9	0.88	0.58	0.54	0.58	0.25	0.9	0.85	0.61	0.54	0.58	0.28	0.89	0.89	0.51	0.55	0.61	0.21	--	--	--	--	--	--	0.88	0.88	0.58	0.52	0.57	0.28	0.89	0.82	0.7	0.53	0.58	0.35	--
111	0.88	0.88	0.6	0.52	0.57	0.28	0.89	0.89	0.6	0.52	0.58	0.26	0.9	0.88	0.67	0.54	0.61	0.33	0.9	0.85	0.62	0.54	0.58	0.28	0.89	0.87	0.55	0.55	0.59	0.25	0.87	0.85	0.68	0.51	0.58	0.33	--	--	--	--	--	--	0.89	0.83	0.71	0.54	0.59	0.36	--
112	0.88	0.87	0.65	0.52	0.61	0.32	0.89	0.88	0.65	0.52	0.6	0.32	0.9	0.86	0.65	0.54	0.6	0.31	0.9	0.82	0.63	0.54	0.58	0.31	0.89	0.89	0.53	0.55	0.6	0.23	0.88	0.9	0.62	0.53	0.61	0.3	--	--	--	--	--	--	0.88	0.84	0.69	0.52	0.61	0.33	0.89
113	--	--	--	--	--	--	0.89	0.88	0.6	0.52	0.57	0.27	0.9	0.85	0.69	0.54	0.58	0.33	0.9	0.82	0.73	0.54	0.59	0.38	0.89	0.89	0.53	0.55	0.61	0.22	0.88	0.86	0.66	0.53	0.58	0.32	0.89	0.89	0.61	0.53	0.6	0.27	0.89	0.87	0.55	0.51	0.58	0.23	--
114	0.88	0.87	0.68	0.52	0.58	0.34	0.89	0.89	0.58	0.52	0.59	0.25	0.9	0.88	0.63	0.54	0.6	0.3	0.9	0.85	0.59	0.54	0.58	0.27	0.89	0.85	0.56	0.55	0.59	0.26	0.88	0.86	0.62	0.53	0.58	0.32	--	--	--	--	--	--	--	--	--	--	--	--	--
115	0.88	0.88	0.6	0.52	0.58	0.27	0.89	0.87	0.68	0.52	0.58	0.33	0.9	0.9	0.58	0.54	0.6	0.25	0.9	0.85	0.6	0.54	0.57	0.27	0.89	0.86	0.54	0.55	0.6	0.24	0.88	0.88	0.63	0.52	0.57	0.3	0.88	0.87	0.67	0.54	0.59	0.34	0.89	0.8	0.72	0.52	0.57	0.37	0.89
116	0.88	0.88	0.56	0.52	0.57	0.26	0.89	0.89	0.66	0.52	0.59	0.32	0.9	0.88	0.58	0.54	0.59	0.27	0.9	0.84	0.58	0.54	0.58	0.27	0.89	0.89	0.51	0.55	0.61	0.22	0.88	0.85	0.63	0.53	0.59	0.31	0.88	0.84	0.68	0.53	0.58	0.36	0.89	0.87	0.67	0.54	0.6	0.31	--
117	0.88	0.86	0.63	0.52	0.56	0.29	0.89	0.9	0.62	0.52	0.6	0.28	0.9	0.83	0.63	0.54	0.58	0.3	0.9	0.89	0.52	0.54	0.6	0.2	0.89	0.9	0.49	0.55	0.61	0.21	0.88	0.8	0.75	0.53	0.58	0.39	0.88	0.84	0.68	0.51	0.59	0.33	0.88	0.85	0.7	0.51	0.59	0.34	--
118	0.88	0.86	0.65	0.52	0.59	0.33	0.89	0.9	0.6	0.52	0.59	0.29	0.9	0.86	0.62	0.54	0.58	0.29	0.9	0.8	0.6	0.54	0.57	0.28	0.89	0.89	0.52	0.55	0.62	0.21	--	--	--	--	--	--	--	--	--	--	--	--	0.88	0.88	0.7	0.51	0.6	0.35	--
119	0.88	0.87	0.62	0.52	0.59	0.31	0.89	0.89	0.59	0.52	0.59	0.25	0.9	0.88	0.61	0.54	0.6	0.24	0.9	0.86	0.68	0.54	0.6	0.34	0.89	0.87	0.55	0.55	0.59	0.25	0.87	0.81	0.7	0.51	0.57	0.36	0.88	0.86	0.67	0.51	0.58	0.3	--	--	--	--	--	--	0.89
120	0.88	0.88	0.6	0.52	0.58	0.28	0.89	0.88	0.67	0.52	0.59	0.33	0.9	0.85	0.68	0.54	0.58	0.35	0.9	0.81	0.6	0.54	0.57	0.28	0.89	0.87	0.54	0.55	0.59	0.24	--	--	--	--	--	--	0.88	0.87	0.62	0.53	0.58	0.28	0.88	0.83	0.6	0.52	0.59	0.27	0.9
121	0.88	0.89	0.59	0.52	0.57	0.27	0.89	0.88	0.6	0.52	0.58	0.27	0.9	0.88	0.67	0.54	0.6	0.32	0.9	0.85	0.67	0.54	0.6	0.29	0.89	0.87	0.56	0.55	0.6	0.27	0.88	0.88	0.6	0.52	0.59	0.28	0.89	0.8	0.74	0.51	0.57	0.35	0.88	0.85	0.63	0.51	0.59	0.31	--
122	0.88	0.87	0.58	0.52	0.57	0.27	0.89	0.89	0.6	0.52	0.58	0.26	0.9	0.87	0.68	0.54	0.59	0.34	--	--	--	--	--	--	0.89	0.87	0.54	0.55	0.61	0.22	0.88	0.87	0.6	0.51	0.57	0.27	0.89	0.83	0.7	0.52	0.58	0.35	--	--	--	--	--	--	0.89
123	0.88	0.89	0.67	0.52	0.6	0.32	0.89	0.89	0.56	0.52	0.58	0.24	0.9	0.89	0.67	0.54	0.61	0.34	0.9	0.87	0.58	0.54	0.59	0.25	0.89	0.87	0.55	0.55	0.6	0.25	0.88	0.87	0.67	0.53	0.61	0.33	--	--	--	--	--	--	--	--	--	--	--	--	0.87
124	0.88	0.88	0.66	0.52	0.59	0.32	0.89	0.9	0.59	0.52	0.58	0.24	0.9	0.87	0.59	0.54	0.59	0.27	0.9	0.81	0.64	0.54	0.58	0.32	0.89	0.88	0.54	0.55	0.61	0.22	0.88	0.86	0.66	0.53	0.58	0.33	0.89	0.82	0.71	0.53	0.6	0.36	--	--	--	--	--	--	--
125	0.88	0.86	0.66	0.52	0.58	0.34	0.89	0.89	0.57	0.52	0.59	0.24	0.9	0.86	0.57	0.54	0.58	0.27	0.9	0.84	0.63	0.54	0.58	0.29	0.89	0.88	0.53	0.55	0.6	0.24	--	--	--	--	--	--	0.89	0.89	0.63	0.53	0.61	0.31	0.88	0.81	0.71	0.51	0.55	0.35	0.89
126	0.88	0.85	0.69	0.52	0.59	0.35	0.89	0.89	0.66	0.52	0.58	0.33	0.9	0.88	0.66	0.54	0.61	0.33	0.9	0.88	0.65	0.54	0.61	0.28	0.89	0.87	0.55	0.55	0.59	0.25	0.88	0.89	0.59	0.52	0.57	0.28	0.88	0.9	0.65	0.53	0.6	0.32	--	--	--	--	--	--	--
127	0.88	0.88	0.6	0.52	0.58	0.27	0.89	0.88	0.67	0.52	0.58	0.33	0.9	0.9	0.58	0.54	0.6	0.23	0.9	0.81	0.75	0.54	0.59	0.39	0.89	0.83	0.59	0.55	0.59	0.29	0.88	0.78	0.73	0.52	0.58	0.39	0.88	0.88	0.66	0.52	0.59	0.31	--	--	--	--	--	--	--
128	0.88	0.86	0.62	0.52	0.57	0.3	0.89	0.86	0.6	0.52	0.57	0.28	0.9	0.89	0.59	0.54	0.6	0.27	0.9	0.87	0.57	0.54	0.6	0.24	0.89	0.87	0.53	0.55	0.6	0.24	0.88	0.85	0.7	0.53	0.59	0.35	0.89	0.81	0.71	0.53	0.58	0.37	0.88	0.8	0.71	0.52	0.58	0.37	--
129	0.88	0.88	0.6	0.52	0.57	0.28	0.89	0.89	0.66	0.52	0.59	0.32	0.9	0.88	0.65	0.54	0.6	0.32	0.9	0.82	0.7	0.54	0.58	0.36	0.89	0.85	0.56	0.55	0.59	0.26	0.88	0.77	0.72	0.53	0.58	0.38	0.88	0.86	0.67	0.52	0.59	0.32	--	--	--	--	--	--	0.89
130	0.88	0.89	0.59	0.52	0.58	0.27	0.89	0.89	0.55	0.52	0.58	0.23	0.9	0.91	0.57	0.54	0.61	0.22	--	--	--	--	--	--	0.89	0.89	0.52	0.55	0.62	0.21	0.88	0.83	0.69	0.52	0.59	0.35	0.89	0.86	0.66	0.52	0.58	0.3	0.88	0.84	0.67	0.52	0.58	0.35	--
131	0.88	0.88	0.67	0.52	0.58	0.33	0.89	0.89	0.56	0.52	0.58	0.25	0.9	0.87	0.56	0.54	0.59	0.25	0.9	0.83	0.62	0.54	0.58	0.29	0.89	0.89	0.5	0.55	0.62	0.2	0.88	0.81	0.73	0.52	0.59	0.38	--	--	--	--	--	--	0.89	0.84	0.71	0.54	0.6	0.37	--
132	0.88	0.88	0.57	0.52	0.58	0.25	0.89	0.87	0.66	0.52	0.6	0.33	0.9	0.87	0.64	0.54	0.6	0.31	--	--	--	--	--	--	0.89	0.89	0.53	0.55	0.61	0.22	0.88	0.8	0.71	0.53	0.58	0.38	0.89	0.84	0.65	0.53	0.58	0.33	--	--	--	--	--	--	0.88
133	0.88	0.86	0.67	0.52	0.6	0.32	0.89	0.88	0.63	0.52	0.6	0.3	0.9	0.83	0.71	0.54	0.59	0.36	0.9	0.89	0.55	0.54	0.6	0.22	0.89	0.89	0.5	0.55	0.61	0.22	--	--	--	--	--	--	0.88	0.86	0.63	0.5	0.57	0.31	--	--	--	--	--	--	--
134	0.88	0.9	0.58	0.52	0.59	0.25	0.89	0.89	0.58	0.52	0.58	0.25	0.9	0.86	0.6	0.54	0.58	0.29	0.9	0.81	0.63	0.54	0.57	0.3	0.89	0.87	0.54	0.55	0.6	0.24	0.89	0.82	0.73	0.54	0.59	0.39	0.89	0.9	0.58	0.53	0.58	0.28	--	--	--	--	--	--	0.88
135	0.88	0.9	0.62	0.52	0.6	0.28	0.89	0.83	0.76	0.52	0.59	0.4	0.9	0.87	0.64	0.54	0.59	0.31	0.9	0.9	0.58	0.54	0.62	0.22	0.89	0.86	0.54	0.55	0.6	0.24	0.88	0.82	0.7	0.52	0.58	0.37	0.88	0.82	0.71	0.53	0.59	0.37	0.87	0.8	0.7	0.53	0.57	0.36	--
136	0.88	0.9	0.57	0.52	0.59	0.25	0.89	0.9	0.63	0.52	0.59	0.29	0.9	0.86	0.69	0.54	0.59	0.35	0.9	0.84	0.69	0.54	0.6	0.34	0.89	0.89	0.53	0.55	0.61	0.22	0.88	0.84	0.67	0.52	0.6	0.33	0.88	0.86	0.64	0.52	0.58	0.33	--	--	--	--	--	--	--
137	0.88	0.88	0.68	0.52	0.58	0.33	0.89	0.86	0.67	0.52	0.58	0.34	0.9	0.88	0.58	0.54	0.58	0.25	0.9	0.87	0.57	0.54	0.59	0.25	0.89	0.87	0.53	0.55	0.6	0.24	--	--	--	--	--	--	--	--	--	--	--	--	--	--	--	--	--	--	0.88
138	0.88	0.86	0.66	0.52	0.59	0.34	0.89	0.88	0.68	0.52	0.58	0.34	--	--	--	--	--	--	0.9	0.82	0.64	0.54	0.58	0.3	0.89	0.89	0.52	0.55	0.61	0.21	0.88	0.82	0.66	0.54	0.58	0.34	0.88	0.85	0.72	0.53	0.59	0.38	0.89	0.86	0.72	0.53	0.59	0.38	--
139	0.88	0.87	0.62	0.52	0.58	0.28	0.89	0.89	0.59	0.52	0.58	0.26	0.9	0.84	0.7	0.54	0.6	0.34	0.9	0.89	0.55	0.54	0.61	0.21	0.89	0.87	0.55	0.55	0.59	0.25	0.88	0.83	0.63	0.52	0.57	0.29	0.88	0.77	0.74	0.53	0.57	0.39	0.89	0.79	0.74	0.52	0.57	0.39	--
140	0.88	0.87	0.67	0.52	0.59	0.34	0.89	0.87	0.68	0.52	0.58	0.34	0.9	0.88	0.71	0.54	0.61	0.38	0.9	0.87	0.61	0.54	0.6	0.25	0.89	0.88	0.53	0.55	0.6	0.23	0.88	0.85	0.67	0.52	0.58	0.35	0.87	0.82	0.71	0.52	0.58	0.38	0.89	0.87	0.66	0.53	0.58	0.3	--
141	0.88	0.88	0.6	0.52	0.57	0.28	0.89	0.86	0.68	0.52	0.61	0.33	0.9	0.88	0.63	0.54	0.59	0.31	0.9	0.82	0.68	0.54	0.6	0.33	0.89	0.87	0.55	0.55	0.59	0.25	0.88	0.82	0.7	0.53	0.59	0.34	0.89	0.89	0.62	0.54	0.63	0.3	0.88	0.9	0.64	0.52	0.62	0.29	0.88
142	0.88	0.9	0.58	0.52	0.58	0.26	0.89	0.81	0.74	0.52	0.58	0.38	0.9	0.83	0.71	0.54	0.57	0.37	0.9	0.82	0.68	0.54	0.59	0.34	0.89	0.87	0.54	0.55	0.59	0.26	0.88	0.88	0.59	0.52	0.58	0.27	0.88	0.82	0.71	0.52	0.58	0.36	--	--	--	--	--	--	--
143	0.88	0.86	0.63	0.52	0.57	0.29	0.89	0.9	0.58	0.52	0.6	0.25	0.9	0.83	0.72	0.54	0.58	0.37	0.9	0.85	0.58	0.54	0.58	0.26	0.89	0.69	0.73	0.55	0.55	0.41	0.88	0.81	0.72	0.53	0.6	0.39	0.88	0.87	0.64	0.52	0.59	0.31	0.89	0.82	0.65	0.54	0.61	0.32	--
144	0.88	0.9	0.56	0.52	0.58	0.23	0.89	0.89	0.63	0.52	0.61	0.28	0.9	0.82	0.75	0.54	0.6	0.38	--	--	--	--	--	--	0.89	0.85	0.55	0.55	0.6	0.24	0.88	0.86	0.61	0.52	0.58	0.28	0.89	0.86	0.67	0.53	0.58	0.33	0.88	0.86	0.63	0.51	0.58	0.28	0.89
145	0.88	0.84	0.75	0.52	0.6	0.4	0.89	0.9	0.57	0.52	0.6	0.23	0.9	0.88	0.66	0.54	0.61	0.32	0.9	0.84	0.72	0.54	0.59	0.38	0.89	0.87	0.54	0.55	0.6	0.24	0.88	0.82	0.7	0.52	0.59	0.35	0.88	0.85	0.67	0.53	0.6	0.34	0.89	0.87	0.66	0.51	0.6	0.31	0.89
146	0.88	0.87	0.62	0.52	0.57	0.29	0.89	0.91	0.56	0.52	0.6	0.23	0.9	0.88	0.67	0.54	0.6	0.34	0.9	0.8	0.63	0.54	0.57	0.3	0.89	0.88	0.53	0.55	0.61	0.22	0.88	0.8	0.71	0.51	0.57	0.35	0.87	0.82	0.67	0.52	0.58	0.35	0.88	0.8	0.74	0.53	0.59	0.38	0.88
147	0.88	0.85	0.67	0.52	0.58	0.34	0.89	0.88	0.58	0.52	0.59	0.25	0.9	0.88	0.61	0.54	0.59	0.27	0.9	0.89	0.59	0.54	0.61	0.23	0.89	0.86	0.55	0.55	0.6	0.24	0.88	0.89	0.61	0.53	0.6	0.28	0.87	0.89	0.61	0.51	0.59	0.29	0.88	0.83	0.67	0.51	0.58	0.33	0.89
148	0.88	0.88	0.67	0.52	0.59	0.33	0.89	0.87	0.67	0.52	0.61	0.33	0.9	0.84	0.74	0.54	0.6	0.38	0.9	0.85	0.7	0.54	0.61	0.34	0.89	0.84	0.57	0.55	0.58	0.27	0.87	0.85	0.68	0.52	0.59	0.33	0.88	0.87	0.59	0.53	0.58	0.28	0.87	0.86	0.59	0.53	0.57	0.31	--
149	0.88	0.89	0.56	0.52	0.58	0.25	0.89	0.88	0.56	0.52	0.58	0.25	0.9	0.85	0.74	0.54	0.61	0.37	0.9	0.87	0.62	0.54	0.59	0.27	0.89	0.85	0.57	0.55	0.58	0.27	0.88	0.88	0.61	0.52	0.57	0.28	--	--	--	--	--	--	0.87	0.8	0.7	0.52	0.61	0.34	--
150	0.88	0.78	0.74	0.52	0.57	0.39	0.89	0.76	0.73	0.52	0.55	0.38	0.9	0.87	0.61	0.54	0.58	0.29	--	--	--	--	--	--	0.89	0.9	0.49	0.55	0.62	0.2	0.88	0.87	0.68	0.51	0.58	0.34	0.88	0.88	0.61	0.51	0.59	0.28	0.88	0.86	0.7	0.53	0.6	0.35	--
151	0.88	0.89	0.58	0.52	0.59	0.25	0.89	0.9	0.56	0.52	0.6	0.23	0.9	0.84	0.64	0.54	0.57	0.3	0.9	0.86	0.69	0.54	0.62	0.32	0.89	0.89	0.52	0.55	0.61	0.21	0.88	0.84	0.64	0.52	0.56	0.3	0.89	0.89	0.6	0.53	0.6	0.27	--	--	--	--	--	--	--
152	0.88	0.91	0.63	0.52	0.6	0.28	0.89	0.84	0.68	0.52	0.58	0.35	0.9	0.86	0.6	0.54	0.58	0.29	0.9	0.89	0.57	0.54	0.6	0.25	0.89	0.86	0.55	0.55	0.59	0.25	0.88	0.88	0.63	0.52	0.58	0.27	0.88	0.85	0.63	0.52	0.56	0.31	--	--	--	--	--	--	0.87
153	0.88	0.9	0.61	0.52	0.58	0.25	0.89	0.86	0.66	0.52	0.58	0.32	0.9	0.9	0.59	0.54	0.59	0.25	0.9	0.88	0.55	0.54	0.61	0.21	0.89	0.88	0.51	0.55	0.6	0.22	0.88	0.81	0.7	0.52	0.56	0.37	0.89	0.87	0.67	0.53	0.59	0.32	0.9	0.88	0.66	0.53	0.61	0.33	--
154	0.88	0.89	0.56	0.52	0.58	0.23	0.89	0.89	0.58	0.52	0.58	0.26	0.9	0.87	0.67	0.54	0.6	0.33	0.9	0.83	0.71	0.54	0.59	0.35	0.89	0.89	0.53	0.55	0.62	0.23	0.88	0.78	0.71	0.52	0.57	0.37	0.88	0.79	0.68	0.52	0.57	0.32	0.88	0.82	0.68	0.52	0.57	0.34	--
155	0.88	0.91	0.56	0.52	0.6	0.23	0.89	0.89	0.67	0.52	0.59	0.33	0.9	0.88	0.68	0.54	0.63	0.31	0.9	0.86	0.6	0.54	0.59	0.28	0.89	0.87	0.55	0.55	0.59	0.25	0.88	0.81	0.71	0.53	0.58	0.38	0.88	0.83	0.7	0.53	0.6	0.36	--	--	--	--	--	--	--
156	0.88	0.89	0.6	0.52	0.58	0.27	0.89	0.9	0.55	0.52	0.58	0.24	0.9	0.86	0.65	0.54	0.59	0.32	0.9	0.9	0.59	0.54	0.61	0.23	0.89	0.88	0.52	0.55	0.6	0.23	0.88	0.89	0.61	0.52	0.57	0.28	0.88	0.85	0.72	0.52	0.59	0.36	0.88	0.88	0.6	0.52	0.58	0.26	--
157	0.88	0.89	0.59	0.52	0.58	0.28	0.89	0.87	0.65	0.52	0.59	0.33	0.9	0.88	0.59	0.54	0.59	0.27	0.9	0.81	0.67	0.54	0.58	0.34	0.89	0.87	0.54	0.55	0.6	0.24	0.88	0.86	0.63	0.52	0.58	0.31	0.88	0.82	0.67	0.53	0.57	0.34	--	--	--	--	--	--	--
158	0.88	0.89	0.66	0.52	0.6	0.31	0.89	0.88	0.59	0.52	0.58	0.27	0.9	0.88	0.6	0.54	0.59	0.27	0.9	0.88	0.6	0.54	0.6	0.26	0.89	0.86	0.58	0.55	0.6	0.27	0.88	0.83	0.67	0.51	0.56	0.34	0.87	0.8	0.67	0.52	0.56	0.32	0.87	0.84	0.66	0.5	0.58	0.32	--
159	0.88	0.88	0.64	0.52	0.58	0.3	0.89	0.88	0.63	0.52	0.59	0.3	0.9	0.87	0.62	0.54	0.58	0.28	0.9	0.84	0.72	0.54	0.63	0.37	0.89	0.89	0.51	0.55	0.61	0.22	0.87	0.82	0.67	0.51	0.59	0.34	0.88	0.86	0.66	0.53	0.59	0.33	--	--	--	--	--	--	0.86
160	0.88	0.89	0.57	0.52	0.58	0.24	0.89	0.89	0.57	0.52	0.58	0.24	0.9	0.88	0.56	0.54	0.58	0.24	0.9	0.88	0.57	0.54	0.6	0.23	0.89	0.88	0.53	0.55	0.6	0.24	--	--	--	--	--	--	0.88	0.84	0.69	0.52	0.59	0.33	0.89	0.82	0.77	0.55	0.6	0.43	--
161	0.88	0.89	0.58	0.52	0.59	0.25	0.89	0.89	0.65	0.52	0.61	0.32	--	--	--	--	--	--	0.9	0.86	0.6	0.54	0.59	0.28	0.89	0.87	0.53	0.55	0.6	0.24	0.89	0.84	0.73	0.53	0.61	0.38	0.87	0.81	0.7	0.51	0.57	0.35	0.89	0.86	0.76	0.52	0.61	0.38	0.88
162	0.88	0.9	0.6	0.52	0.58	0.27	0.89	0.89	0.65	0.52	0.6	0.3	0.9	0.9	0.59	0.54	0.59	0.25	0.9	0.85	0.56	0.54	0.58	0.26	0.89	0.89	0.51	0.55	0.61	0.21	0.88	0.81	0.7	0.53	0.58	0.36	--	--	--	--	--	--	0.89	0.86	0.7	0.52	0.56	0.36	0.88
163	0.88	0.9	0.58	0.52	0.59	0.25	0.89	0.88	0.56	0.52	0.58	0.24	0.9	0.88	0.66	0.54	0.6	0.33	0.9	0.81	0.61	0.54	0.58	0.27	0.89	0.89	0.5	0.55	0.61	0.22	0.88	0.83	0.7	0.51	0.59	0.36	0.89	0.86	0.67	0.53	0.6	0.35	0.88	0.87	0.64	0.54	0.59	0.3	--
164	0.88	0.88	0.57	0.52	0.58	0.25	0.89	0.89	0.59	0.52	0.58	0.26	0.9	0.9	0.6	0.54	0.6	0.25	0.9	0.82	0.7	0.54	0.58	0.36	0.89	0.85	0.54	0.55	0.6	0.25	0.88	0.86	0.71	0.53	0.61	0.38	0.89	0.82	0.7	0.52	0.59	0.34	0.88	0.86	0.58	0.49	0.56	0.24	--
165	0.88	0.88	0.6	0.52	0.57	0.28	0.89	0.89	0.59	0.52	0.58	0.26	0.9	0.87	0.6	0.54	0.59	0.28	0.9	0.82	0.62	0.54	0.58	0.3	0.89	0.86	0.54	0.55	0.59	0.24	--	--	--	--	--	--	0.88	0.86	0.66	0.51	0.57	0.32	0.88	0.82	0.72	0.52	0.59	0.38	--
166	0.88	0.9	0.59	0.52	0.59	0.27	0.89	0.85	0.68	0.52	0.58	0.35	0.9	0.9	0.58	0.54	0.61	0.23	0.9	0.81	0.75	0.54	0.59	0.39	0.89	0.86	0.56	0.55	0.58	0.26	0.88	0.86	0.65	0.52	0.6	0.33	0.88	0.81	0.73	0.52	0.6	0.36	0.88	0.8	0.6	0.52	0.57	0.28	0.89
167	0.88	0.89	0.64	0.52	0.59	0.3	0.89	0.9	0.54	0.52	0.59	0.23	0.9	0.9	0.6	0.54	0.6	0.25	0.9	0.89	0.54	0.54	0.61	0.23	0.89	0.88	0.53	0.55	0.6	0.24	0.88	0.76	0.71	0.52	0.56	0.37	0.88	0.8	0.72	0.52	0.59	0.37	0.89	0.83	0.69	0.55	0.63	0.35	--
168	0.88	0.85	0.72	0.52	0.62	0.37	0.89	0.89	0.66	0.52	0.59	0.31	0.9	0.91	0.57	0.54	0.61	0.23	0.9	0.85	0.59	0.54	0.58	0.26	0.89	0.88	0.54	0.55	0.6	0.24	0.88	0.88	0.58	0.52	0.58	0.26	0.88	0.84	0.7	0.53	0.59	0.35	--	--	--	--	--	--	--
169	0.88	0.9	0.58	0.52	0.58	0.25	0.89	0.89	0.6	0.52	0.59	0.26	0.9	0.87	0.67	0.54	0.59	0.34	--	--	--	--	--	--	0.89	0.88	0.53	0.55	0.61	0.22	0.89	0.86	0.66	0.53	0.59	0.34	--	--	--	--	--	--	0.89	0.82	0.74	0.53	0.61	0.36	--
170	0.88	0.89	0.6	0.52	0.58	0.26	0.89	0.9	0.54	0.52	0.6	0.22	0.9	0.9	0.56	0.54	0.61	0.22	0.9	0.85	0.65	0.54	0.6	0.31	0.89	0.89	0.52	0.55	0.61	0.22	0.88	0.85	0.71	0.54	0.6	0.38	0.88	0.89	0.67	0.52	0.58	0.32	0.88	0.84	0.64	0.51	0.58	0.3	--
171	0.88	0.89	0.59	0.52	0.58	0.26	0.89	0.9	0.58	0.52	0.59	0.25	0.9	0.88	0.58	0.54	0.6	0.26	0.9	0.87	0.58	0.54	0.59	0.25	0.89	0.87	0.54	0.55	0.6	0.24	0.89	0.9	0.63	0.53	0.61	0.31	0.89	0.85	0.72	0.52	0.6	0.36	0.88	0.84	0.71	0.51	0.58	0.36	--
172	0.88	0.88	0.6	0.52	0.57	0.28	0.89	0.81	0.71	0.52	0.58	0.34	0.9	0.89	0.66	0.54	0.6	0.32	0.9	0.82	0.64	0.54	0.58	0.32	0.89	0.87	0.54	0.55	0.59	0.24	0.88	0.83	0.68	0.52	0.58	0.35	0.88	0.82	0.68	0.55	0.6	0.37	0.89	0.88	0.67	0.54	0.62	0.33	--
173	0.88	0.87	0.61	0.52	0.57	0.28	0.89	0.9	0.62	0.52	0.6	0.28	0.9	0.85	0.62	0.54	0.57	0.3	0.9	0.85	0.62	0.54	0.58	0.28	0.89	0.89	0.53	0.55	0.61	0.22	0.89	0.8	0.69	0.53	0.56	0.35	--	--	--	--	--	--	0.88	0.84	0.61	0.5	0.56	0.29	--
174	0.88	0.88	0.61	0.52	0.58	0.28	0.89	0.89	0.58	0.52	0.58	0.26	0.9	0.87	0.67	0.54	0.59	0.34	0.9	0.87	0.62	0.54	0.59	0.26	0.89	0.88	0.53	0.55	0.61	0.22	0.88	0.9	0.65	0.52	0.6	0.32	--	--	--	--	--	--	0.89	0.83	0.69	0.52	0.59	0.33	--
175	0.88	0.86	0.62	0.52	0.57	0.29	0.89	0.9	0.58	0.52	0.6	0.23	0.9	0.89	0.56	0.54	0.6	0.24	0.9	0.88	0.6	0.54	0.61	0.25	0.89	0.87	0.55	0.55	0.6	0.25	0.89	0.88	0.62	0.54	0.6	0.3	--	--	--	--	--	--	--	--	--	--	--	--	0.88
176	0.88	0.91	0.61	0.52	0.6	0.27	0.89	0.9	0.58	0.52	0.59	0.25	0.9	0.89	0.57	0.54	0.59	0.24	0.9	0.89	0.54	0.54	0.59	0.22	0.89	0.88	0.53	0.55	0.59	0.24	0.88	0.87	0.66	0.53	0.59	0.32	0.89	0.86	0.68	0.52	0.59	0.33	0.88	0.88	0.65	0.52	0.62	0.31	0.87
177	0.88	0.87	0.66	0.52	0.59	0.34	0.89	0.89	0.6	0.52	0.58	0.26	0.9	0.89	0.62	0.54	0.61	0.3	0.9	0.84	0.63	0.54	0.59	0.29	0.89	0.87	0.55	0.55	0.59	0.26	0.88	0.81	0.73	0.5	0.61	0.37	--	--	--	--	--	--	0.89	0.83	0.71	0.51	0.58	0.34	0.89
178	0.88	0.87	0.6	0.52	0.57	0.28	0.89	0.86	0.67	0.52	0.59	0.34	0.9	0.9	0.58	0.54	0.6	0.23	--	--	--	--	--	--	0.89	0.87	0.58	0.55	0.6	0.26	0.88	0.82	0.67	0.52	0.57	0.34	0.88	0.86	0.69	0.53	0.61	0.36	--	--	--	--	--	--	0.89
179	0.88	0.88	0.59	0.52	0.58	0.27	0.89	0.9	0.56	0.52	0.59	0.24	0.9	0.89	0.55	0.54	0.59	0.24	0.9	0.84	0.63	0.54	0.6	0.29	0.89	0.85	0.57	0.55	0.58	0.26	0.88	0.86	0.68	0.52	0.6	0.34	0.89	0.88	0.58	0.53	0.61	0.26	0.88	0.85	0.65	0.51	0.58	0.31	--
180	0.88	0.89	0.59	0.52	0.58	0.26	0.89	0.9	0.66	0.52	0.59	0.33	0.9	0.87	0.62	0.54	0.58	0.29	0.9	0.81	0.67	0.54	0.58	0.34	0.89	0.82	0.59	0.55	0.58	0.27	--	--	--	--	--	--	0.87	0.78	0.73	0.51	0.56	0.38	--	--	--	--	--	--	--
181	0.88	0.91	0.62	0.52	0.6	0.28	0.89	0.88	0.59	0.52	0.58	0.27	0.9	0.88	0.61	0.54	0.58	0.28	0.9	0.81	0.72	0.54	0.59	0.36	0.89	0.86	0.54	0.55	0.59	0.26	0.89	0.85	0.67	0.53	0.59	0.34	0.88	0.83	0.7	0.52	0.59	0.35	0.88	0.88	0.66	0.5	0.55	0.29	--
182	0.88	0.87	0.58	0.52	0.58	0.28	0.89	0.84	0.61	0.52	0.57	0.3	0.9	0.89	0.59	0.54	0.6	0.25	0.9	0.81	0.6	0.54	0.57	0.28	0.89	0.89	0.51	0.55	0.62	0.21	--	--	--	--	--	--	0.89	0.84	0.7	0.54	0.59	0.38	--	--	--	--	--	--	--
183	0.88	0.9	0.55	0.52	0.59	0.25	0.89	0.9	0.57	0.52	0.59	0.24	0.9	0.88	0.61	0.54	0.58	0.28	--	--	--	--	--	--	0.89	0.87	0.54	0.55	0.6	0.23	--	--	--	--	--	--	0.89	0.87	0.64	0.52	0.6	0.31	0.88	0.85	0.7	0.53	0.6	0.38	--
184	0.88	0.88	0.57	0.52	0.58	0.25	0.89	0.88	0.6	0.52	0.58	0.27	0.9	0.87	0.6	0.54	0.59	0.28	0.9	0.84	0.63	0.54	0.58	0.28	0.89	0.89	0.5	0.55	0.6	0.22	--	--	--	--	--	--	0.88	0.85	0.64	0.52	0.58	0.3	--	--	--	--	--	--	--
185	0.88	0.82	0.71	0.52	0.58	0.38	0.89	0.88	0.56	0.52	0.58	0.25	0.9	0.89	0.64	0.54	0.61	0.31	0.9	0.87	0.65	0.54	0.6	0.28	0.89	0.86	0.54	0.55	0.59	0.24	--	--	--	--	--	--	0.88	0.88	0.6	0.53	0.58	0.28	0.88	0.82	0.72	0.51	0.6	0.36	--
186	0.88	0.89	0.59	0.52	0.58	0.27	0.89	0.89	0.63	0.52	0.6	0.28	0.9	0.82	0.71	0.54	0.57	0.37	--	--	--	--	--	--	0.89	0.86	0.56	0.55	0.58	0.26	0.88	0.8	0.7	0.53	0.59	0.36	0.89	0.85	0.66	0.56	0.62	0.32	0.89	0.81	0.71	0.56	0.59	0.37	--
187	0.88	0.86	0.58	0.52	0.58	0.28	0.89	0.83	0.73	0.52	0.59	0.38	0.9	0.82	0.62	0.54	0.57	0.29	0.9	0.82	0.67	0.54	0.58	0.33	0.89	0.89	0.52	0.55	0.61	0.21	--	--	--	--	--	--	--	--	--	--	--	--	0.88	0.84	0.71	0.52	0.6	0.36	0.9
188	0.88	0.89	0.59	0.52	0.58	0.27	0.89	0.9	0.54	0.52	0.59	0.23	0.9	0.9	0.57	0.54	0.6	0.23	0.9	0.87	0.62	0.54	0.59	0.27	0.89	0.89	0.52	0.55	0.6	0.23	--	--	--	--	--	--	0.88	0.83	0.68	0.51	0.59	0.33	--	--	--	--	--	--	--
189	0.88	0.89	0.59	0.52	0.58	0.26	0.89	0.89	0.67	0.52	0.59	0.33	0.9	0.88	0.6	0.54	0.59	0.28	0.9	0.86	0.62	0.54	0.58	0.28	0.89	0.88	0.52	0.55	0.61	0.21	0.88	0.87	0.66	0.52	0.59	0.33	0.88	0.84	0.69	0.52	0.59	0.35	--	--	--	--	--	--	--
190	0.88	0.9	0.63	0.52	0.6	0.28	0.89	0.88	0.66	0.52	0.6	0.3	0.9	0.85	0.58	0.54	0.58	0.28	0.9	0.84	0.58	0.54	0.59	0.26	0.89	0.89	0.56	0.55	0.6	0.24	0.88	0.88	0.63	0.53	0.6	0.3	0.89	0.86	0.58	0.53	0.57	0.27	0.89	0.86	0.68	0.52	0.57	0.33	--
191	0.88	0.89	0.59	0.52	0.58	0.27	0.89	0.88	0.67	0.52	0.58	0.32	0.9	0.9	0.57	0.54	0.59	0.26	0.9	0.8	0.59	0.54	0.57	0.28	0.89	0.89	0.53	0.55	0.6	0.23	0.88	0.88	0.67	0.53	0.59	0.34	0.89	0.88	0.67	0.53	0.6	0.35	0.88	0.83	0.64	0.51	0.58	0.3	--
192	0.88	0.87	0.62	0.52	0.57	0.3	0.89	0.88	0.56	0.52	0.58	0.24	0.9	0.86	0.61	0.54	0.58	0.29	--	--	--	--	--	--	0.89	0.9	0.5	0.55	0.62	0.2	0.88	0.88	0.6	0.52	0.59	0.26	0.88	0.81	0.7	0.53	0.59	0.36	0.89	0.88	0.61	0.53	0.64	0.26	0.88
193	0.88	0.89	0.59	0.52	0.58	0.27	0.89	0.88	0.61	0.52	0.57	0.27	0.9	0.89	0.6	0.54	0.59	0.26	0.9	0.88	0.57	0.54	0.6	0.26	0.89	0.87	0.55	0.55	0.59	0.26	0.88	0.84	0.71	0.53	0.62	0.37	0.88	0.79	0.7	0.53	0.59	0.36	0.88	0.86	0.55	0.53	0.57	0.28	--
194	0.88	0.82	0.71	0.52	0.57	0.35	0.89	0.9	0.64	0.52	0.6	0.3	0.9	0.88	0.62	0.54	0.58	0.27	0.9	0.87	0.56	0.54	0.6	0.24	0.89	0.87	0.55	0.55	0.59	0.25	0.88	0.85	0.67	0.53	0.59	0.34	0.89	0.83	0.7	0.54	0.6	0.37	--	--	--	--	--	--	0.89
195	0.88	0.81	0.7	0.52	0.57	0.36	0.89	0.88	0.57	0.52	0.57	0.25	0.9	0.88	0.6	0.54	0.58	0.28	0.9	0.82	0.7	0.54	0.58	0.35	0.89	0.82	0.6	0.55	0.58	0.3	0.88	0.75	0.74	0.52	0.57	0.38	0.88	0.83	0.69	0.53	0.6	0.36	0.89	0.84	0.67	0.53	0.59	0.34	--
196	0.88	0.89	0.6	0.52	0.58	0.26	0.89	0.89	0.58	0.52	0.58	0.25	0.9	0.85	0.62	0.54	0.58	0.29	0.9	0.87	0.64	0.54	0.61	0.28	0.89	0.85	0.57	0.55	0.58	0.26	--	--	--	--	--	--	0.89	0.85	0.7	0.53	0.59	0.36	0.88	0.82	0.7	0.52	0.58	0.36	--
197	0.88	0.89	0.65	0.52	0.59	0.31	0.89	0.85	0.57	0.52	0.58	0.27	0.9	0.86	0.72	0.54	0.62	0.36	0.9	0.87	0.58	0.54	0.59	0.25	0.89	0.87	0.54	0.55	0.6	0.24	0.88	0.84	0.67	0.52	0.59	0.34	0.88	0.78	0.74	0.52	0.57	0.39	0.89	0.8	0.74	0.53	0.58	0.39	--
198	0.88	0.8	0.71	0.52	0.57	0.37	0.89	0.85	0.6	0.52	0.58	0.29	0.9	0.87	0.67	0.54	0.61	0.33	0.9	0.83	0.63	0.54	0.6	0.3	0.89	0.87	0.54	0.55	0.6	0.24	0.89	0.87	0.67	0.53	0.6	0.32	0.89	0.84	0.64	0.53	0.6	0.31	0.88	0.86	0.67	0.52	0.59	0.33	--
199	0.88	0.89	0.6	0.52	0.58	0.28	0.89	0.91	0.59	0.52	0.61	0.26	0.9	0.83	0.72	0.54	0.58	0.37	0.9	0.89	0.55	0.54	0.61	0.22	0.89	0.87	0.55	0.55	0.59	0.25	0.88	0.88	0.66	0.52	0.59	0.31	0.88	0.88	0.63	0.53	0.59	0.31	0.88	0.81	0.69	0.52	0.58	0.36	--
200	0.88	0.89	0.66	0.52	0.6	0.32	0.89	0.88	0.59	0.52	0.58	0.26	0.9	0.84	0.74	0.54	0.59	0.38	--	--	--	--	--	--	0.89	0.88	0.54	0.55	0.6	0.23	0.88	0.85	0.7	0.52	0.58	0.34	0.88	0.81	0.69	0.53	0.58	0.36	0.89	0.87	0.68	0.54	0.59	0.35	--
201	0.88	0.88	0.62	0.52	0.59	0.31	0.89	0.88	0.64	0.52	0.58	0.31	0.9	0.9	0.57	0.54	0.6	0.25	0.9	0.8	0.63	0.54	0.57	0.3	0.89	0.88	0.52	0.55	0.61	0.21	0.88	0.86	0.65	0.52	0.58	0.34	0.89	0.85	0.71	0.51	0.61	0.35	--	--	--	--	--	--	--
202	0.88	0.89	0.59	0.52	0.59	0.27	0.89	0.89	0.53	0.52	0.59	0.23	0.9	0.9	0.59	0.54	0.6	0.24	--	--	--	--	--	--	0.89	0.89	0.52	0.55	0.61	0.21	0.88	0.8	0.71	0.53	0.58	0.37	0.88	0.87	0.63	0.52	0.58	0.31	0.89	0.83	0.74	0.53	0.59	0.39	0.9
203	0.88	0.91	0.62	0.52	0.6	0.29	0.89	0.89	0.6	0.52	0.57	0.27	0.9	0.9	0.59	0.54	0.59	0.25	--	--	--	--	--	--	0.89	0.88	0.51	0.55	0.6	0.22	0.89	0.83	0.73	0.53	0.59	0.4	--	--	--	--	--	--	--	--	--	--	--	--	0.88
204	0.88	0.89	0.56	0.52	0.58	0.26	0.89	0.89	0.56	0.52	0.58	0.25	0.9	0.87	0.68	0.54	0.6	0.33	0.9	0.82	0.7	0.54	0.57	0.36	0.89	0.89	0.5	0.55	0.61	0.22	0.88	0.83	0.69	0.52	0.58	0.35	0.89	0.86	0.67	0.53	0.6	0.34	0.88	0.83	0.61	0.52	0.57	0.3	0.9
205	0.88	0.89	0.7	0.52	0.63	0.36	0.89	0.87	0.58	0.52	0.57	0.25	0.9	0.89	0.6	0.54	0.59	0.27	0.9	0.83	0.69	0.54	0.59	0.35	0.89	0.86	0.54	0.55	0.59	0.26	0.88	0.84	0.72	0.53	0.6	0.38	--	--	--	--	--	--	0.89	0.76	0.74	0.53	0.57	0.39	0.88
206	0.88	0.89	0.58	0.52	0.59	0.25	0.89	0.89	0.58	0.52	0.58	0.26	0.9	0.88	0.63	0.54	0.6	0.31	0.9	0.84	0.63	0.54	0.58	0.29	0.89	0.89	0.5	0.55	0.61	0.22	0.88	0.87	0.69	0.52	0.6	0.37	0.88	0.79	0.71	0.52	0.56	0.36	0.88	0.8	0.71	0.54	0.59	0.38	0.88
207	0.88	0.89	0.65	0.52	0.57	0.28	--	--	--	--	--	--	0.9	0.89	0.59	0.54	0.59	0.25	0.9	0.88	0.56	0.54	0.6	0.23	0.89	0.88	0.53	0.55	0.6	0.24	--	--	--	--	--	--	0.88	0.85	0.59	0.52	0.58	0.29	0.88	0.81	0.69	0.53	0.56	0.37	--
208	0.88	0.9	0.58	0.52	0.58	0.27	0.89	0.86	0.67	0.52	0.61	0.32	0.9	0.87	0.61	0.54	0.6	0.27	0.9	0.8	0.64	0.54	0.56	0.31	0.89	0.85	0.58	0.55	0.61	0.26	0.88	0.83	0.71	0.51	0.61	0.35	0.88	0.86	0.66	0.52	0.6	0.33	0.88	0.88	0.65	0.53	0.59	0.3	--
209	0.88	0.88	0.64	0.52	0.58	0.31	0.89	0.89	0.57	0.52	0.59	0.24	0.9	0.87	0.59	0.54	0.6	0.26	0.9	0.86	0.68	0.54	0.62	0.32	0.89	0.86	0.55	0.55	0.59	0.25	--	--	--	--	--	--	0.88	0.87	0.58	0.51	0.57	0.27	--	--	--	--	--	--	--
210	0.88	0.83	0.74	0.52	0.59	0.38	0.89	0.88	0.61	0.52	0.58	0.27	0.9	0.84	0.67	0.54	0.58	0.33	0.9	0.87	0.61	0.54	0.59	0.27	0.89	0.86	0.56	0.55	0.58	0.26	--	--	--	--	--	--	0.89	0.88	0.58	0.54	0.59	0.29	--	--	--	--	--	--	0.89
211	0.88	0.88	0.62	0.52	0.58	0.28	0.89	0.88	0.56	0.52	0.58	0.24	0.9	0.89	0.61	0.54	0.58	0.28	--	--	--	--	--	--	0.89	0.88	0.54	0.55	0.59	0.24	0.88	0.87	0.66	0.52	0.6	0.34	0.89	0.87	0.7	0.55	0.6	0.35	0.88	0.84	0.7	0.53	0.59	0.33	--
212	0.88	0.89	0.59	0.52	0.58	0.28	0.89	0.9	0.57	0.52	0.6	0.23	0.9	0.89	0.6	0.54	0.59	0.27	0.9	0.84	0.58	0.54	0.59	0.26	0.89	0.89	0.52	0.55	0.6	0.22	0.88	0.89	0.56	0.53	0.6	0.25	0.88	0.8	0.7	0.52	0.57	0.35	--	--	--	--	--	--	--
213	0.88	0.88	0.6	0.52	0.57	0.28	0.89	0.89	0.58	0.52	0.58	0.25	0.9	0.9	0.6	0.54	0.58	0.27	0.9	0.82	0.68	0.54	0.57	0.34	0.89	0.85	0.56	0.55	0.59	0.26	--	--	--	--	--	--	--	--	--	--	--	--	--	--	--	--	--	--	--
214	0.88	0.89	0.55	0.52	0.58	0.23	0.89	0.85	0.69	0.52	0.59	0.34	0.9	0.89	0.6	0.54	0.61	0.28	0.9	0.82	0.66	0.54	0.58	0.33	0.89	0.88	0.53	0.55	0.6	0.24	0.88	0.84	0.69	0.53	0.6	0.35	0.88	0.86	0.66	0.52	0.58	0.32	--	--	--	--	--	--	--
215	0.88	0.88	0.6	0.52	0.57	0.28	0.89	0.87	0.55	0.52	0.58	0.26	0.9	0.89	0.62	0.54	0.62	0.28	0.9	0.81	0.67	0.54	0.58	0.34	0.89	0.86	0.55	0.55	0.59	0.24	--	--	--	--	--	--	0.87	0.82	0.71	0.54	0.57	0.37	--	--	--	--	--	--	--
216	0.88	0.88	0.61	0.52	0.58	0.28	0.89	0.88	0.59	0.52	0.59	0.25	0.9	0.88	0.59	0.54	0.59	0.27	0.9	0.87	0.62	0.54	0.58	0.28	0.89	0.88	0.54	0.55	0.6	0.24	0.88	0.8	0.72	0.52	0.58	0.38	0.89	0.87	0.69	0.52	0.57	0.35	--	--	--	--	--	--	0.89
217	0.88	0.87	0.65	0.52	0.59	0.3	0.89	0.89	0.57	0.52	0.59	0.24	0.9	0.87	0.66	0.54	0.59	0.34	0.9	0.85	0.6	0.54	0.59	0.28	0.89	0.88	0.53	0.55	0.59	0.24	--	--	--	--	--	--	0.88	0.84	0.74	0.52	0.6	0.38	0.88	0.85	0.56	0.53	0.57	0.25	--
218	--	--	--	--	--	--	0.89	0.89	0.67	0.52	0.6	0.32	0.9	0.84	0.71	0.54	0.58	0.36	0.9	0.8	0.64	0.54	0.56	0.31	0.89	0.87	0.54	0.55	0.6	0.24	0.88	0.89	0.59	0.53	0.6	0.27	0.89	0.88	0.69	0.55	0.61	0.36	0.88	0.69	0.77	0.52	0.54	0.42	--
219	0.88	0.89	0.6	0.52	0.58	0.27	0.89	0.9	0.65	0.52	0.6	0.3	0.9	0.86	0.62	0.54	0.58	0.29	0.9	0.81	0.6	0.54	0.57	0.28	0.89	0.89	0.51	0.55	0.6	0.22	0.88	0.85	0.69	0.53	0.59	0.36	0.88	0.81	0.69	0.53	0.57	0.36	0.87	0.87	0.68	0.54	0.62	0.35	--
220	0.88	0.89	0.59	0.52	0.58	0.26	0.89	0.88	0.55	0.52	0.58	0.24	0.9	0.87	0.71	0.54	0.59	0.38	--	--	--	--	--	--	0.89	0.87	0.54	0.55	0.59	0.24	0.88	0.78	0.69	0.51	0.56	0.35	0.88	0.82	0.7	0.53	0.57	0.37	--	--	--	--	--	--	0.88
221	0.88	0.89	0.6	0.52	0.58	0.26	0.89	0.88	0.6	0.52	0.57	0.27	0.9	0.83	0.67	0.54	0.58	0.33	0.9	0.86	0.62	0.54	0.58	0.28	0.89	0.88	0.54	0.55	0.59	0.24	0.88	0.88	0.56	0.52	0.59	0.27	0.89	0.82	0.73	0.52	0.59	0.38	0.88	0.86	0.69	0.51	0.61	0.33	0.89
222	0.88	0.87	0.68	0.52	0.58	0.33	0.89	0.89	0.67	0.52	0.59	0.31	0.9	0.9	0.64	0.54	0.61	0.3	0.9	0.88	0.58	0.54	0.61	0.25	0.89	0.89	0.52	0.55	0.61	0.22	0.88	0.81	0.71	0.53	0.58	0.37	0.88	0.8	0.74	0.51	0.56	0.38	--	--	--	--	--	--	--
223	0.88	0.86	0.6	0.52	0.57	0.29	0.89	0.87	0.7	0.52	0.59	0.34	0.9	0.88	0.6	0.54	0.59	0.26	0.9	0.84	0.74	0.54	0.62	0.38	0.89	0.85	0.55	0.55	0.59	0.26	0.88	0.88	0.6	0.53	0.59	0.28	--	--	--	--	--	--	0.88	0.83	0.71	0.54	0.6	0.38	0.87
224	0.88	0.86	0.59	0.52	0.58	0.29	0.89	0.87	0.59	0.52	0.58	0.28	0.9	0.85	0.61	0.54	0.58	0.29	0.9	0.86	0.59	0.54	0.58	0.25	0.89	0.88	0.55	0.55	0.61	0.25	0.88	0.84	0.66	0.52	0.57	0.34	0.88	0.84	0.71	0.5	0.59	0.34	0.89	0.86	0.56	0.53	0.58	0.26	--
225	0.88	0.9	0.6	0.52	0.58	0.28	0.89	0.89	0.58	0.52	0.58	0.25	0.9	0.88	0.67	0.54	0.59	0.34	0.9	0.85	0.58	0.54	0.58	0.25	0.89	0.88	0.53	0.55	0.61	0.22	0.88	0.81	0.7	0.53	0.59	0.37	0.89	0.85	0.67	0.52	0.58	0.34	0.88	0.89	0.63	0.52	0.61	0.27	0.88
226	0.88	0.87	0.66	0.52	0.59	0.34	0.89	0.88	0.68	0.52	0.59	0.33	0.9	0.87	0.59	0.54	0.59	0.27	0.9	0.85	0.62	0.54	0.58	0.28	0.89	0.87	0.55	0.55	0.59	0.26	--	--	--	--	--	--	0.87	0.87	0.67	0.5	0.61	0.31	--	--	--	--	--	--	0.89
227	0.88	0.85	0.71	0.52	0.6	0.38	0.89	0.9	0.58	0.52	0.59	0.25	0.9	0.84	0.71	0.54	0.59	0.35	0.9	0.81	0.67	0.54	0.58	0.34	0.89	0.88	0.53	0.55	0.61	0.23	--	--	--	--	--	--	0.88	0.81	0.71	0.52	0.58	0.36	0.87	0.82	0.69	0.51	0.59	0.31	--
228	0.88	0.87	0.69	0.52	0.57	0.34	0.89	0.9	0.59	0.52	0.59	0.25	0.9	0.87	0.68	0.54	0.59	0.35	0.9	0.81	0.72	0.54	0.58	0.37	0.89	0.88	0.52	0.55	0.61	0.23	0.87	0.88	0.59	0.52	0.58	0.27	0.87	0.78	0.73	0.51	0.57	0.38	0.88	0.89	0.72	0.51	0.64	0.36	--
229	--	--	--	--	--	--	0.89	0.89	0.56	0.52	0.58	0.24	0.9	0.87	0.62	0.54	0.58	0.28	0.9	0.76	0.74	0.54	0.57	0.39	0.89	0.88	0.53	0.55	0.59	0.24	0.88	0.85	0.67	0.54	0.59	0.35	0.89	0.85	0.61	0.53	0.58	0.29	0.88	0.87	0.67	0.54	0.59	0.36	0.87
230	0.88	0.88	0.67	0.52	0.59	0.33	0.89	0.89	0.57	0.52	0.59	0.24	0.9	0.91	0.57	0.54	0.61	0.23	0.9	0.87	0.62	0.54	0.59	0.27	0.89	0.87	0.55	0.55	0.6	0.25	0.88	0.84	0.68	0.53	0.59	0.36	0.87	0.82	0.71	0.5	0.59	0.34	0.89	0.83	0.6	0.54	0.59	0.28	--
231	0.88	0.89	0.58	0.52	0.58	0.27	0.89	0.86	0.66	0.52	0.58	0.34	0.9	0.81	0.72	0.54	0.6	0.35	0.9	0.88	0.6	0.54	0.59	0.27	0.89	0.88	0.53	0.55	0.6	0.23	0.88	0.88	0.59	0.52	0.58	0.28	0.87	0.86	0.62	0.5	0.57	0.29	--	--	--	--	--	--	--
232	0.88	0.89	0.6	0.52	0.58	0.26	0.89	0.85	0.69	0.52	0.58	0.34	0.9	0.87	0.64	0.54	0.59	0.32	0.9	0.86	0.58	0.54	0.58	0.25	0.89	0.87	0.55	0.55	0.59	0.24	0.88	0.85	0.69	0.54	0.61	0.36	0.89	0.84	0.71	0.54	0.6	0.37	0.89	0.73	0.73	0.54	0.58	0.38	0.88
233	0.88	0.9	0.54	0.52	0.58	0.23	--	--	--	--	--	--	0.9	0.86	0.68	0.54	0.59	0.35	0.9	0.86	0.65	0.54	0.59	0.32	0.89	0.89	0.55	0.55	0.61	0.24	0.88	0.83	0.68	0.53	0.59	0.35	0.88	0.86	0.69	0.52	0.61	0.36	--	--	--	--	--	--	--
234	0.88	0.87	0.61	0.52	0.57	0.28	0.89	0.89	0.55	0.52	0.58	0.24	0.9	0.9	0.57	0.54	0.59	0.26	0.9	0.81	0.72	0.54	0.58	0.36	0.89	0.86	0.56	0.55	0.59	0.26	0.88	0.85	0.63	0.52	0.59	0.31	0.88	0.81	0.71	0.52	0.57	0.36	0.88	0.81	0.71	0.52	0.59	0.38	0.89
235	0.88	0.89	0.56	0.52	0.58	0.25	0.89	0.89	0.57	0.52	0.59	0.24	0.9	0.89	0.61	0.54	0.59	0.27	0.9	0.88	0.61	0.54	0.6	0.26	0.89	0.88	0.52	0.55	0.6	0.21	0.88	0.87	0.61	0.52	0.58	0.31	0.88	0.85	0.66	0.53	0.58	0.34	--	--	--	--	--	--	0.89
236	0.88	0.9	0.61	0.52	0.6	0.28	0.89	0.86	0.56	0.52	0.57	0.27	0.9	0.87	0.63	0.54	0.57	0.29	0.9	0.88	0.6	0.54	0.6	0.24	0.89	0.86	0.57	0.55	0.6	0.28	0.87	0.82	0.7	0.52	0.58	0.35	0.88	0.85	0.7	0.53	0.58	0.37	0.88	0.8	0.73	0.5	0.56	0.36	0.89
237	0.88	0.87	0.65	0.52	0.59	0.33	0.89	0.87	0.63	0.52	0.57	0.29	0.9	0.88	0.58	0.54	0.59	0.27	0.9	0.9	0.59	0.54	0.61	0.23	0.89	0.87	0.54	0.55	0.6	0.24	0.88	0.84	0.69	0.52	0.58	0.35	0.88	0.87	0.67	0.53	0.6	0.33	--	--	--	--	--	--	--
238	0.88	0.91	0.61	0.52	0.6	0.27	0.89	0.88	0.59	0.52	0.57	0.27	0.9	0.86	0.68	0.54	0.6	0.34	0.9	0.81	0.64	0.54	0.58	0.32	0.89	0.88	0.54	0.55	0.59	0.24	--	--	--	--	--	--	0.89	0.82	0.63	0.56	0.6	0.32	0.88	0.81	0.73	0.49	0.59	0.34	--
239	0.88	0.91	0.57	0.52	0.6	0.26	0.89	0.9	0.55	0.52	0.58	0.24	0.9	0.88	0.59	0.54	0.59	0.27	0.9	0.89	0.55	0.54	0.61	0.24	0.89	0.88	0.54	0.55	0.6	0.24	0.89	0.86	0.66	0.53	0.58	0.36	0.88	0.86	0.6	0.53	0.59	0.27	0.87	0.85	0.66	0.5	0.61	0.31	0.87
240	0.88	0.88	0.59	0.52	0.58	0.27	0.89	0.89	0.57	0.52	0.59	0.24	0.9	0.87	0.68	0.54	0.6	0.34	0.9	0.85	0.61	0.54	0.58	0.29	0.89	0.89	0.55	0.55	0.62	0.22	0.88	0.8	0.7	0.54	0.6	0.36	0.88	0.84	0.68	0.51	0.58	0.35	0.89	0.91	0.58	0.51	0.6	0.25	--
241	0.88	0.88	0.65	0.52	0.58	0.32	0.89	0.86	0.69	0.52	0.6	0.35	0.9	0.9	0.58	0.54	0.6	0.23	--	--	--	--	--	--	0.89	0.88	0.53	0.55	0.61	0.22	0.88	0.89	0.61	0.53	0.59	0.28	--	--	--	--	--	--	0.89	0.9	0.65	0.51	0.59	0.28	--
242	0.88	0.88	0.57	0.52	0.57	0.26	0.89	0.86	0.62	0.52	0.57	0.28	0.9	0.87	0.64	0.54	0.6	0.31	0.9	0.89	0.54	0.54	0.61	0.22	0.89	0.84	0.58	0.55	0.58	0.27	--	--	--	--	--	--	0.88	0.89	0.61	0.52	0.61	0.26	0.88	0.8	0.7	0.54	0.6	0.37	--
243	0.88	0.89	0.59	0.52	0.58	0.27	0.89	0.88	0.56	0.52	0.58	0.25	0.9	0.88	0.61	0.54	0.59	0.27	0.9	0.87	0.6	0.54	0.59	0.27	0.89	0.87	0.56	0.55	0.58	0.25	0.88	0.85	0.67	0.51	0.58	0.34	0.87	0.81	0.7	0.51	0.57	0.36	--	--	--	--	--	--	0.87
244	0.88	0.88	0.64	0.52	0.58	0.31	0.89	0.87	0.6	0.52	0.58	0.27	0.9	0.86	0.69	0.54	0.59	0.35	0.9	0.86	0.59	0.54	0.58	0.25	0.89	0.86	0.54	0.55	0.59	0.24	0.88	0.89	0.59	0.52	0.59	0.25	0.88	0.88	0.63	0.51	0.58	0.28	--	--	--	--	--	--	--
245	0.88	0.89	0.67	0.52	0.58	0.33	0.89	0.87	0.68	0.52	0.6	0.33	0.9	0.9	0.57	0.54	0.61	0.24	0.9	0.81	0.64	0.54	0.58	0.32	0.89	0.88	0.53	0.55	0.6	0.24	0.88	0.86	0.69	0.52	0.62	0.35	0.88	0.88	0.6	0.52	0.56	0.27	0.88	0.88	0.55	0.54	0.61	0.25	--
246	0.88	0.89	0.6	0.52	0.58	0.28	0.89	0.91	0.61	0.52	0.61	0.26	0.9	0.87	0.61	0.54	0.58	0.27	0.9	0.85	0.6	0.54	0.58	0.28	0.89	0.89	0.52	0.55	0.61	0.21	0.88	0.88	0.63	0.52	0.58	0.31	0.87	0.85	0.67	0.51	0.58	0.33	0.9	0.87	0.61	0.54	0.58	0.29	--
247	0.88	0.79	0.7	0.52	0.57	0.36	0.89	0.9	0.58	0.52	0.59	0.25	0.9	0.87	0.6	0.54	0.58	0.29	--	--	--	--	--	--	0.89	0.87	0.54	0.55	0.6	0.24	0.88	0.83	0.68	0.52	0.59	0.35	0.88	0.86	0.64	0.53	0.59	0.31	0.88	0.82	0.72	0.53	0.61	0.37	--
248	0.88	0.87	0.6	0.52	0.58	0.29	0.89	0.9	0.52	0.52	0.59	0.22	0.9	0.89	0.59	0.54	0.59	0.26	0.9	0.83	0.74	0.54	0.61	0.38	0.89	0.87	0.53	0.55	0.6	0.24	0.88	0.85	0.66	0.53	0.59	0.35	0.89	0.85	0.7	0.55	0.61	0.38	0.89	0.86	0.67	0.51	0.58	0.32	--
249	0.88	0.84	0.72	0.52	0.6	0.37	0.89	0.9	0.59	0.52	0.59	0.24	0.9	0.86	0.65	0.54	0.58	0.34	0.9	0.85	0.66	0.54	0.6	0.32	0.89	0.84	0.58	0.55	0.58	0.27	0.88	0.84	0.7	0.53	0.59	0.36	--	--	--	--	--	--	0.89	0.87	0.67	0.56	0.6	0.36	--
250	0.88	0.89	0.6	0.52	0.58	0.27	0.89	0.88	0.67	0.52	0.6	0.32	0.9	0.91	0.55	0.54	0.6	0.24	0.9	0.85	0.58	0.54	0.58	0.27	0.89	0.86	0.56	0.55	0.58	0.26	0.88	0.89	0.61	0.53	0.58	0.29	0.89	0.87	0.67	0.54	0.59	0.35	--	--	--	--	--	--	--
251	0.88	0.86	0.67	0.52	0.58	0.33	0.89	0.85	0.72	0.52	0.59	0.37	0.9	0.83	0.75	0.54	0.59	0.4	0.9	0.83	0.71	0.54	0.6	0.34	0.89	0.87	0.54	0.55	0.6	0.24	0.88	0.79	0.67	0.52	0.56	0.33	0.87	0.8	0.68	0.5	0.56	0.35	0.89	0.84	0.72	0.51	0.61	0.35	0.88
252	0.88	0.87	0.67	0.52	0.58	0.35	0.89	0.89	0.66	0.52	0.59	0.32	0.9	0.86	0.7	0.54	0.58	0.37	0.9	0.85	0.62	0.54	0.58	0.28	0.89	0.86	0.58	0.55	0.61	0.26	0.88	0.88	0.6	0.52	0.59	0.28	0.88	0.85	0.6	0.54	0.59	0.28	0.88	0.86	0.69	0.52	0.58	0.32	0.87
253	0.88	0.89	0.63	0.52	0.59	0.29	0.89	0.88	0.67	0.52	0.58	0.33	0.9	0.87	0.64	0.54	0.6	0.31	0.9	0.89	0.6	0.54	0.6	0.25	0.89	0.88	0.53	0.55	0.6	0.24	0.88	0.85	0.67	0.52	0.6	0.33	0.89	0.89	0.65	0.52	0.59	0.29	0.89	0.86	0.64	0.52	0.6	0.3	--
254	0.88	0.88	0.61	0.52	0.57	0.28	0.89	0.87	0.67	0.52	0.58	0.34	0.9	0.87	0.63	0.54	0.57	0.29	0.9	0.82	0.63	0.54	0.57	0.3	0.89	0.89	0.52	0.55	0.6	0.23	0.88	0.85	0.7	0.52	0.58	0.35	0.88	0.83	0.69	0.51	0.6	0.34	0.88	0.84	0.72	0.53	0.59	0.35	--
255	0.88	0.89	0.66	0.52	0.59	0.32	0.89	0.88	0.64	0.52	0.59	0.3	0.9	0.89	0.59	0.54	0.59	0.26	0.9	0.82	0.68	0.54	0.6	0.33	0.89	0.87	0.54	0.55	0.6	0.24	0.88	0.78	0.71	0.52	0.57	0.37	0.89	0.79	0.66	0.54	0.58	0.32	0.89	0.86	0.63	0.52	0.58	0.3	--
256	0.88	0.88	0.56	0.52	0.58	0.26	0.89	0.87	0.66	0.52	0.6	0.33	0.9	0.9	0.6	0.54	0.61	0.28	0.9	0.77	0.76	0.54	0.58	0.4	0.89	0.86	0.57	0.55	0.58	0.25	0.88	0.83	0.69	0.53	0.58	0.36	--	--	--	--	--	--	--	--	--	--	--	--	--
257	0.88	0.91	0.61	0.52	0.6	0.27	0.89	0.89	0.54	0.52	0.58	0.23	0.9	0.84	0.7	0.54	0.6	0.35	--	--	--	--	--	--	0.89	0.87	0.54	0.55	0.59	0.25	0.88	0.89	0.65	0.52	0.59	0.31	--	--	--	--	--	--	0.89	0.86	0.67	0.54	0.61	0.33	--
258	0.88	0.89	0.6	0.52	0.58	0.27	0.89	0.91	0.57	0.52	0.6	0.23	0.9	0.89	0.59	0.54	0.6	0.25	0.9	0.86	0.58	0.54	0.58	0.25	0.89	0.86	0.55	0.55	0.59	0.26	0.88	0.86	0.65	0.52	0.6	0.33	--	--	--	--	--	--	0.89	0.85	0.67	0.53	0.58	0.33	0.88
259	0.88	0.88	0.66	0.52	0.58	0.33	0.89	0.9	0.62	0.52	0.59	0.29	0.9	0.86	0.59	0.54	0.59	0.26	0.9	0.87	0.64	0.54	0.62	0.29	0.89	0.88	0.53	0.55	0.6	0.24	0.88	0.87	0.67	0.52	0.61	0.3	0.88	0.83	0.72	0.52	0.6	0.36	--	--	--	--	--	--	0.89
260	0.88	0.87	0.61	0.52	0.58	0.28	0.89	0.9	0.59	0.52	0.6	0.24	0.9	0.87	0.62	0.54	0.59	0.28	0.9	0.88	0.6	0.54	0.61	0.25	0.89	0.87	0.55	0.55	0.59	0.26	0.88	0.89	0.58	0.52	0.58	0.26	0.88	0.89	0.55	0.52	0.58	0.24	0.89	0.85	0.73	0.54	0.6	0.38	--
261	0.88	0.86	0.63	0.52	0.56	0.29	0.89	0.87	0.62	0.52	0.58	0.28	0.9	0.86	0.61	0.54	0.58	0.29	0.9	0.82	0.63	0.54	0.58	0.3	0.89	0.87	0.53	0.55	0.6	0.24	0.88	0.88	0.6	0.54	0.6	0.28	--	--	--	--	--	--	0.89	0.82	0.68	0.54	0.58	0.33	0.88
262	0.88	0.91	0.63	0.52	0.58	0.26	0.89	0.87	0.72	0.52	0.61	0.36	0.9	0.88	0.63	0.54	0.59	0.32	--	--	--	--	--	--	0.89	0.89	0.51	0.55	0.61	0.21	0.88	0.87	0.65	0.53	0.59	0.35	0.88	0.88	0.66	0.52	0.6	0.32	--	--	--	--	--	--	--
263	0.88	0.9	0.55	0.52	0.58	0.23	0.89	0.87	0.68	0.52	0.58	0.33	0.9	0.87	0.68	0.54	0.59	0.35	0.9	0.85	0.62	0.54	0.58	0.28	0.89	0.87	0.55	0.55	0.59	0.25	0.89	0.84	0.62	0.53	0.58	0.31	0.87	0.79	0.69	0.5	0.55	0.36	--	--	--	--	--	--	--
264	0.88	0.84	0.71	0.52	0.58	0.38	0.89	0.88	0.67	0.52	0.59	0.32	0.9	0.87	0.61	0.54	0.58	0.29	0.9	0.86	0.61	0.54	0.6	0.26	0.89	0.87	0.55	0.55	0.59	0.25	--	--	--	--	--	--	0.88	0.87	0.68	0.51	0.56	0.34	0.88	0.85	0.66	0.51	0.57	0.34	--
265	0.88	0.87	0.61	0.52	0.58	0.28	0.89	0.9	0.58	0.52	0.59	0.25	0.9	0.87	0.62	0.54	0.58	0.28	0.9	0.88	0.6	0.54	0.59	0.27	0.89	0.86	0.54	0.55	0.59	0.26	0.88	0.89	0.63	0.53	0.59	0.31	0.88	0.9	0.63	0.53	0.65	0.3	0.88	0.8	0.74	0.52	0.58	0.4	0.88
266	0.88	0.88	0.6	0.52	0.57	0.28	0.89	0.88	0.68	0.52	0.59	0.33	0.9	0.89	0.6	0.54	0.59	0.26	0.9	0.82	0.75	0.54	0.6	0.39	0.89	0.9	0.5	0.55	0.61	0.2	0.88	0.86	0.6	0.53	0.57	0.28	0.88	0.85	0.7	0.52	0.6	0.36	--	--	--	--	--	--	--
267	0.88	0.88	0.67	0.52	0.58	0.34	0.89	0.89	0.6	0.52	0.58	0.26	0.9	0.86	0.65	0.54	0.59	0.33	0.9	0.85	0.61	0.54	0.58	0.29	0.89	0.88	0.54	0.55	0.59	0.24	0.88	0.83	0.7	0.53	0.59	0.37	0.88	0.86	0.68	0.52	0.6	0.35	0.89	0.82	0.72	0.53	0.58	0.37	0.89
268	0.88	0.9	0.64	0.52	0.6	0.3	0.89	0.89	0.65	0.52	0.59	0.32	0.9	0.88	0.66	0.54	0.61	0.32	0.9	0.83	0.6	0.54	0.57	0.27	0.89	0.88	0.52	0.55	0.6	0.23	0.89	0.89	0.6	0.52	0.57	0.29	0.88	0.83	0.67	0.51	0.56	0.34	0.89	0.86	0.59	0.53	0.58	0.27	--
269	0.88	0.9	0.57	0.52	0.59	0.24	0.89	0.91	0.61	0.52	0.61	0.26	0.9	0.81	0.75	0.54	0.6	0.38	0.9	0.83	0.74	0.54	0.6	0.38	0.89	0.87	0.57	0.55	0.61	0.26	0.88	0.88	0.58	0.52	0.59	0.27	0.88	0.85	0.67	0.51	0.58	0.32	0.88	0.82	0.69	0.54	0.62	0.35	0.88
270	0.88	0.88	0.58	0.52	0.58	0.28	0.89	0.88	0.65	0.52	0.6	0.3	0.9	0.9	0.6	0.54	0.62	0.28	0.9	0.82	0.75	0.54	0.6	0.39	0.89	0.89	0.51	0.55	0.62	0.21	0.88	0.79	0.76	0.52	0.57	0.41	0.87	0.89	0.54	0.5	0.56	0.24	0.88	0.79	0.72	0.53	0.59	0.38	--
271	0.88	0.9	0.63	0.52	0.6	0.29	0.89	0.88	0.67	0.52	0.6	0.31	0.9	0.83	0.71	0.54	0.59	0.36	0.9	0.87	0.59	0.54	0.61	0.25	0.89	0.89	0.53	0.55	0.61	0.22	0.88	0.87	0.69	0.51	0.57	0.33	0.88	0.86	0.67	0.53	0.6	0.33	--	--	--	--	--	--	0.88
272	0.88	0.85	0.68	0.52	0.6	0.34	0.89	0.88	0.68	0.52	0.59	0.33	0.9	0.82	0.69	0.54	0.58	0.34	0.9	0.88	0.56	0.54	0.61	0.22	0.89	0.85	0.57	0.55	0.6	0.27	--	--	--	--	--	--	0.88	0.82	0.71	0.54	0.59	0.37	--	--	--	--	--	--	0.88
273	0.88	0.9	0.58	0.52	0.59	0.25	0.89	0.85	0.68	0.52	0.59	0.35	0.9	0.89	0.6	0.54	0.59	0.26	0.9	0.88	0.58	0.54	0.59	0.26	0.89	0.88	0.52	0.55	0.59	0.24	--	--	--	--	--	--	--	--	--	--	--	--	--	--	--	--	--	--	0.89
274	0.88	0.88	0.68	0.52	0.58	0.34	0.89	0.9	0.58	0.52	0.6	0.24	0.9	0.88	0.61	0.54	0.58	0.27	0.9	0.81	0.67	0.54	0.58	0.34	0.89	0.68	0.74	0.55	0.57	0.41	0.88	0.87	0.63	0.53	0.59	0.31	0.88	0.83	0.66	0.54	0.6	0.33	--	--	--	--	--	--	--
275	0.88	0.9	0.57	0.52	0.59	0.25	0.89	0.89	0.63	0.52	0.6	0.29	0.9	0.82	0.72	0.54	0.59	0.36	0.9	0.81	0.69	0.54	0.58	0.36	0.89	0.86	0.54	0.55	0.59	0.25	0.87	0.82	0.71	0.52	0.59	0.37	0.88	0.75	0.72	0.54	0.58	0.38	--	--	--	--	--	--	--
276	0.88	0.87	0.66	0.52	0.58	0.35	0.89	0.91	0.56	0.52	0.59	0.24	0.9	0.9	0.6	0.54	0.61	0.28	0.9	0.85	0.57	0.54	0.6	0.24	0.89	0.88	0.53	0.55	0.6	0.23	0.88	0.8	0.65	0.54	0.59	0.32	0.87	0.83	0.68	0.51	0.58	0.32	0.88	0.77	0.77	0.54	0.55	0.42	0.89
277	0.88	0.86	0.62	0.52	0.57	0.3	0.89	0.89	0.65	0.52	0.61	0.33	0.9	0.88	0.61	0.54	0.59	0.27	0.9	0.82	0.69	0.54	0.59	0.35	0.89	0.84	0.59	0.55	0.59	0.29	0.88	0.85	0.67	0.52	0.6	0.33	--	--	--	--	--	--	--	--	--	--	--	--	0.88
278	0.88	0.89	0.57	0.52	0.59	0.25	0.89	0.84	0.68	0.52	0.58	0.35	0.9	0.88	0.68	0.54	0.61	0.34	0.9	0.81	0.75	0.54	0.59	0.39	0.89	0.87	0.54	0.55	0.59	0.25	0.88	0.87	0.57	0.54	0.59	0.27	--	--	--	--	--	--	--	--	--	--	--	--	--
279	0.88	0.86	0.63	0.52	0.57	0.29	0.89	0.91	0.57	0.52	0.59	0.25	0.9	0.86	0.68	0.54	0.59	0.35	0.9	0.89	0.55	0.54	0.61	0.22	0.89	0.88	0.54	0.55	0.59	0.24	0.88	0.86	0.67	0.52	0.58	0.35	0.88	0.87	0.59	0.51	0.57	0.27	0.88	0.83	0.68	0.52	0.58	0.34	0.88
280	0.88	0.9	0.59	0.52	0.59	0.26	0.89	0.88	0.6	0.52	0.58	0.27	0.9	0.88	0.61	0.54	0.6	0.25	0.9	0.88	0.62	0.54	0.59	0.26	0.89	0.87	0.53	0.55	0.6	0.24	0.88	0.88	0.55	0.52	0.58	0.26	--	--	--	--	--	--	0.88	0.82	0.62	0.52	0.57	0.28	--
281	0.88	0.89	0.59	0.52	0.58	0.26	0.89	0.9	0.57	0.52	0.59	0.25	0.9	0.85	0.7	0.54	0.6	0.34	0.9	0.86	0.61	0.54	0.59	0.28	0.89	0.87	0.56	0.55	0.61	0.26	--	--	--	--	--	--	--	--	--	--	--	--	--	--	--	--	--	--	--
282	0.88	0.88	0.64	0.52	0.58	0.3	0.89	0.86	0.65	0.52	0.59	0.33	0.9	0.87	0.59	0.54	0.58	0.28	0.9	0.83	0.63	0.54	0.59	0.31	0.89	0.87	0.54	0.55	0.59	0.24	0.88	0.88	0.61	0.55	0.6	0.29	0.88	0.81	0.68	0.54	0.6	0.35	0.89	0.86	0.69	0.53	0.59	0.35	0.89
283	0.88	0.88	0.57	0.52	0.57	0.26	0.89	0.85	0.7	0.52	0.58	0.34	0.9	0.84	0.63	0.54	0.57	0.3	0.9	0.88	0.6	0.54	0.6	0.25	0.89	0.87	0.54	0.55	0.6	0.24	0.88	0.87	0.67	0.52	0.58	0.33	0.88	0.82	0.69	0.51	0.58	0.35	0.89	0.87	0.73	0.55	0.63	0.39	0.88
284	0.88	0.87	0.56	0.52	0.58	0.26	0.89	0.88	0.68	0.52	0.58	0.33	0.9	0.9	0.64	0.54	0.6	0.29	0.9	0.85	0.63	0.54	0.59	0.28	0.89	0.87	0.54	0.55	0.6	0.24	0.88	0.88	0.65	0.53	0.6	0.31	--	--	--	--	--	--	0.87	0.83	0.71	0.51	0.58	0.36	0.87
285	0.88	0.89	0.57	0.52	0.59	0.25	0.89	0.86	0.59	0.52	0.57	0.26	0.9	0.88	0.6	0.54	0.58	0.27	0.9	0.85	0.63	0.54	0.61	0.29	0.89	0.84	0.57	0.55	0.58	0.27	0.89	0.91	0.63	0.54	0.62	0.29	--	--	--	--	--	--	0.88	0.86	0.64	0.53	0.6	0.33	0.88
286	0.88	0.89	0.56	0.52	0.58	0.25	0.89	0.87	0.68	0.52	0.58	0.33	0.9	0.88	0.63	0.54	0.61	0.3	0.9	0.77	0.73	0.54	0.57	0.37	0.89	0.88	0.52	0.55	0.61	0.22	0.88	0.85	0.71	0.52	0.6	0.37	--	--	--	--	--	--	0.9	0.89	0.67	0.56	0.62	0.35	0.87
287	0.88	0.89	0.61	0.52	0.58	0.27	0.89	0.89	0.59	0.52	0.58	0.27	0.9	0.89	0.56	0.54	0.6	0.26	0.9	0.83	0.67	0.54	0.6	0.33	0.89	0.85	0.57	0.55	0.59	0.26	--	--	--	--	--	--	0.87	0.87	0.65	0.51	0.57	0.33	0.88	0.84	0.66	0.53	0.61	0.29	0.89
288	0.88	0.89	0.6	0.52	0.58	0.28	0.89	0.9	0.52	0.52	0.6	0.21	0.9	0.89	0.63	0.54	0.59	0.31	0.9	0.81	0.6	0.54	0.57	0.28	0.89	0.9	0.51	0.55	0.61	0.21	0.88	0.82	0.62	0.53	0.57	0.31	0.88	0.87	0.64	0.52	0.58	0.3	--	--	--	--	--	--	0.89
289	0.88	0.89	0.6	0.52	0.58	0.27	0.89	0.86	0.69	0.52	0.58	0.34	0.9	0.91	0.57	0.54	0.61	0.23	0.9	0.84	0.69	0.54	0.62	0.33	0.89	0.87	0.57	0.55	0.59	0.28	0.88	0.84	0.69	0.52	0.58	0.35	--	--	--	--	--	--	0.88	0.9	0.68	0.53	0.6	0.31	--
290	0.88	0.87	0.6	0.52	0.57	0.28	0.89	0.91	0.53	0.52	0.6	0.21	0.9	0.88	0.67	0.54	0.59	0.34	--	--	--	--	--	--	0.89	0.87	0.55	0.55	0.59	0.25	--	--	--	--	--	--	--	--	--	--	--	--	0.87	0.84	0.63	0.52	0.59	0.31	--
291	0.88	0.8	0.7	0.52	0.56	0.36	0.89	0.88	0.56	0.52	0.57	0.25	0.9	0.85	0.61	0.54	0.58	0.29	0.9	0.81	0.72	0.54	0.58	0.37	0.89	0.86	0.57	0.55	0.61	0.26	0.88	0.89	0.63	0.53	0.59	0.31	--	--	--	--	--	--	0.88	0.85	0.67	0.53	0.59	0.33	0.88
292	0.88	0.9	0.58	0.52	0.6	0.25	0.89	0.88	0.59	0.52	0.57	0.27	0.9	0.9	0.59	0.54	0.6	0.25	--	--	--	--	--	--	0.89	0.88	0.52	0.55	0.61	0.22	--	--	--	--	--	--	0.88	0.85	0.71	0.54	0.58	0.39	--	--	--	--	--	--	0.88
293	0.88	0.9	0.63	0.52	0.59	0.29	0.89	0.86	0.67	0.52	0.58	0.34	0.9	0.86	0.72	0.54	0.59	0.37	0.9	0.87	0.58	0.54	0.58	0.26	0.89	0.85	0.57	0.55	0.58	0.26	0.87	0.84	0.68	0.51	0.59	0.33	--	--	--	--	--	--	--	--	--	--	--	--	--
294	0.88	0.88	0.6	0.52	0.57	0.28	0.89	0.87	0.66	0.52	0.6	0.32	0.9	0.87	0.65	0.54	0.59	0.32	0.9	0.82	0.7	0.54	0.58	0.35	0.89	0.86	0.56	0.55	0.59	0.26	--	--	--	--	--	--	0.88	0.84	0.7	0.53	0.6	0.37	0.88	0.83	0.71	0.52	0.62	0.36	--
295	0.88	0.89	0.6	0.52	0.58	0.27	0.89	0.91	0.65	0.52	0.61	0.3	0.9	0.85	0.69	0.54	0.58	0.35	--	--	--	--	--	--	0.89	0.87	0.55	0.55	0.59	0.25	--	--	--	--	--	--	0.88	0.83	0.68	0.51	0.6	0.33	--	--	--	--	--	--	0.89
296	0.88	0.88	0.57	0.52	0.58	0.25	0.89	0.92	0.6	0.52	0.61	0.25	0.9	0.9	0.57	0.54	0.6	0.23	0.9	0.81	0.62	0.54	0.58	0.28	0.89	0.88	0.54	0.55	0.6	0.24	--	--	--	--	--	--	0.88	0.84	0.63	0.51	0.59	0.29	0.88	0.85	0.65	0.52	0.58	0.32	0.89
297	0.88	0.86	0.62	0.52	0.58	0.28	0.89	0.86	0.68	0.52	0.61	0.33	0.9	0.9	0.57	0.54	0.6	0.23	0.9	0.86	0.64	0.54	0.6	0.31	0.89	0.85	0.56	0.55	0.59	0.26	0.87	0.82	0.71	0.51	0.58	0.37	0.89	0.83	0.75	0.52	0.59	0.36	0.88	0.79	0.73	0.52	0.6	0.38	0.87
298	0.88	0.87	0.58	0.52	0.58	0.28	0.89	0.87	0.61	0.52	0.58	0.26	0.9	0.87	0.57	0.54	0.57	0.27	0.9	0.83	0.58	0.54	0.58	0.27	0.89	0.88	0.53	0.55	0.61	0.21	0.88	0.86	0.61	0.52	0.57	0.28	0.88	0.84	0.63	0.52	0.58	0.29	0.89	0.85	0.67	0.53	0.59	0.35	0.89
299	0.88	0.9	0.58	0.52	0.59	0.26	0.89	0.9	0.57	0.52	0.6	0.23	0.9	0.86	0.7	0.54	0.6	0.34	0.9	0.82	0.69	0.54	0.58	0.35	0.89	0.86	0.55	0.55	0.6	0.25	--	--	--	--	--	--	0.88	0.85	0.66	0.52	0.6	0.33	--	--	--	--	--	--	0.88
300	0.88	0.89	0.56	0.52	0.59	0.24	0.89	0.89	0.66	0.52	0.6	0.31	0.9	0.87	0.68	0.54	0.62	0.33	0.9	0.82	0.63	0.54	0.57	0.3	0.89	0.85	0.56	0.55	0.59	0.25	--	--	--	--	--	--	0.88	0.85	0.69	0.52	0.62	0.33	--	--	--	--	--	--	--
301	0.88	0.84	0.67	0.52	0.58	0.34	0.89	0.91	0.55	0.52	0.59	0.24	0.9	0.88	0.58	0.54	0.58	0.26	0.9	0.83	0.62	0.54	0.58	0.29	0.89	0.86	0.56	0.55	0.58	0.26	--	--	--	--	--	--	0.88	0.81	0.7	0.53	0.58	0.37	0.89	0.87	0.67	0.53	0.59	0.33	0.88
302	0.88	0.87	0.6	0.52	0.57	0.29	0.89	0.88	0.68	0.52	0.58	0.34	0.9	0.83	0.68	0.54	0.59	0.33	0.9	0.81	0.6	0.54	0.57	0.28	0.89	0.7	0.73	0.55	0.56	0.41	0.89	0.83	0.62	0.53	0.58	0.3	0.88	0.82	0.74	0.53	0.58	0.39	0.88	0.82	0.64	0.52	0.57	0.31	0.89
303	0.88	0.89	0.57	0.52	0.58	0.25	0.89	0.89	0.59	0.52	0.58	0.27	0.9	0.87	0.72	0.54	0.63	0.37	0.9	0.9	0.56	0.54	0.62	0.22	0.89	0.87	0.56	0.55	0.59	0.27	0.88	0.85	0.68	0.52	0.57	0.35	0.89	0.83	0.74	0.54	0.61	0.39	0.87	0.86	0.66	0.54	0.59	0.33	0.88
304	0.88	0.88	0.61	0.52	0.57	0.28	0.89	0.82	0.7	0.52	0.58	0.36	0.9	0.88	0.66	0.54	0.59	0.33	--	--	--	--	--	--	0.89	0.89	0.52	0.55	0.61	0.23	0.88	0.85	0.68	0.53	0.61	0.35	0.89	0.88	0.62	0.52	0.59	0.28	0.88	0.83	0.66	0.53	0.6	0.33	0.89
305	0.88	0.83	0.72	0.52	0.6	0.39	0.89	0.9	0.55	0.52	0.61	0.22	0.9	0.85	0.58	0.54	0.58	0.27	0.9	0.87	0.59	0.54	0.6	0.25	0.89	0.9	0.51	0.55	0.61	0.21	0.88	0.86	0.67	0.53	0.58	0.35	--	--	--	--	--	--	--	--	--	--	--	--	0.89
306	0.88	0.87	0.67	0.52	0.58	0.34	0.89	0.87	0.6	0.52	0.57	0.28	0.9	0.86	0.63	0.54	0.58	0.28	0.9	0.81	0.64	0.54	0.58	0.32	0.89	0.89	0.51	0.55	0.61	0.21	0.88	0.86	0.63	0.53	0.57	0.29	--	--	--	--	--	--	0.88	0.83	0.66	0.5	0.56	0.3	0.88
307	0.88	0.88	0.61	0.52	0.58	0.27	0.89	0.89	0.59	0.52	0.59	0.25	0.9	0.87	0.66	0.54	0.6	0.32	0.9	0.81	0.67	0.54	0.58	0.34	0.89	0.87	0.54	0.55	0.6	0.24	0.88	0.85	0.68	0.53	0.59	0.34	0.89	0.9	0.63	0.53	0.6	0.28	--	--	--	--	--	--	--
308	0.88	0.86	0.69	0.52	0.59	0.33	0.89	0.87	0.59	0.52	0.57	0.28	0.9	0.9	0.59	0.54	0.6	0.25	0.9	0.81	0.72	0.54	0.58	0.37	0.89	0.87	0.55	0.55	0.59	0.25	0.88	0.86	0.66	0.53	0.59	0.35	0.88	0.86	0.67	0.53	0.61	0.34	0.89	0.82	0.72	0.52	0.58	0.38	--
309	0.88	0.88	0.69	0.52	0.58	0.34	0.89	0.89	0.57	0.52	0.58	0.25	0.9	0.89	0.6	0.54	0.59	0.26	0.9	0.85	0.6	0.54	0.57	0.27	0.89	0.88	0.56	0.55	0.61	0.24	0.89	0.84	0.68	0.53	0.6	0.35	--	--	--	--	--	--	0.88	0.7	0.73	0.52	0.53	0.39	--
310	0.88	0.86	0.66	0.52	0.58	0.32	0.89	0.89	0.67	0.52	0.59	0.31	0.9	0.89	0.59	0.54	0.58	0.26	0.9	0.83	0.64	0.54	0.58	0.29	0.89	0.85	0.56	0.55	0.59	0.26	0.88	0.84	0.63	0.51	0.57	0.31	--	--	--	--	--	--	--	--	--	--	--	--	0.86
311	0.88	0.89	0.6	0.52	0.58	0.28	0.89	0.88	0.56	0.52	0.58	0.24	0.9	0.83	0.71	0.54	0.58	0.37	--	--	--	--	--	--	0.89	0.89	0.5	0.55	0.61	0.21	0.89	0.89	0.7	0.53	0.62	0.36	0.88	0.83	0.66	0.51	0.59	0.31	--	--	--	--	--	--	--
312	0.88	0.85	0.61	0.52	0.58	0.29	0.89	0.88	0.6	0.52	0.58	0.26	0.9	0.82	0.7	0.54	0.58	0.36	0.9	0.86	0.6	0.54	0.6	0.27	0.89	0.88	0.52	0.55	0.61	0.21	0.88	0.84	0.67	0.52	0.58	0.34	0.88	0.91	0.59	0.54	0.61	0.28	0.88	0.9	0.64	0.53	0.61	0.31	--
313	0.88	0.9	0.57	0.52	0.59	0.25	--	--	--	--	--	--	0.9	0.87	0.67	0.54	0.59	0.33	0.9	0.9	0.55	0.54	0.61	0.23	0.89	0.87	0.54	0.55	0.61	0.22	0.88	0.84	0.68	0.52	0.58	0.34	0.88	0.86	0.59	0.51	0.59	0.26	0.88	0.84	0.72	0.51	0.59	0.36	--
314	0.88	0.84	0.63	0.52	0.58	0.3	0.89	0.89	0.67	0.52	0.58	0.33	0.9	0.9	0.57	0.54	0.6	0.23	0.9	0.85	0.61	0.54	0.58	0.28	0.89	0.88	0.53	0.55	0.61	0.22	--	--	--	--	--	--	0.89	0.89	0.67	0.54	0.6	0.34	0.9	0.85	0.66	0.53	0.61	0.31	--
315	0.88	0.86	0.67	0.52	0.59	0.34	0.89	0.89	0.59	0.52	0.59	0.26	0.9	0.86	0.6	0.54	0.58	0.28	0.9	0.77	0.76	0.54	0.58	0.4	0.89	0.83	0.56	0.55	0.59	0.27	0.89	0.86	0.68	0.53	0.61	0.34	0.89	0.86	0.65	0.52	0.57	0.31	--	--	--	--	--	--	0.89
316	0.88	0.88	0.61	0.52	0.57	0.28	0.89	0.87	0.58	0.52	0.58	0.28	0.9	0.89	0.6	0.54	0.59	0.25	0.9	0.82	0.6	0.54	0.59	0.26	0.89	0.89	0.56	0.55	0.61	0.25	0.88	0.82	0.71	0.52	0.61	0.37	0.87	0.87	0.61	0.51	0.6	0.27	0.87	0.88	0.63	0.49	0.56	0.28	0.89
317	0.88	0.88	0.67	0.52	0.58	0.33	0.89	0.89	0.58	0.52	0.59	0.24	0.9	0.86	0.6	0.54	0.58	0.29	--	--	--	--	--	--	0.89	0.8	0.61	0.55	0.58	0.3	0.88	0.85	0.72	0.52	0.6	0.37	0.89	0.87	0.68	0.54	0.63	0.33	--	--	--	--	--	--	--
318	0.88	0.89	0.58	0.52	0.57	0.25	0.89	0.89	0.58	0.52	0.57	0.24	0.9	0.87	0.73	0.54	0.61	0.38	0.9	0.81	0.67	0.54	0.58	0.34	0.89	0.82	0.58	0.55	0.58	0.27	0.88	0.82	0.66	0.52	0.57	0.34	0.88	0.86	0.63	0.52	0.58	0.31	0.87	0.83	0.72	0.51	0.58	0.36	--
319	0.88	0.89	0.66	0.52	0.59	0.32	0.89	0.88	0.6	0.52	0.58	0.26	0.9	0.88	0.6	0.54	0.58	0.28	0.9	0.84	0.62	0.54	0.58	0.29	0.89	0.85	0.56	0.55	0.59	0.26	0.88	0.86	0.63	0.52	0.57	0.28	--	--	--	--	--	--	0.88	0.86	0.69	0.53	0.62	0.34	0.88
320	0.88	0.82	0.7	0.52	0.58	0.36	0.89	0.88	0.69	0.52	0.6	0.35	0.9	0.91	0.56	0.54	0.61	0.22	0.9	0.89	0.55	0.54	0.6	0.22	0.89	0.88	0.53	0.55	0.61	0.23	--	--	--	--	--	--	0.88	0.8	0.67	0.53	0.58	0.34	--	--	--	--	--	--	--
321	0.88	0.85	0.68	0.52	0.59	0.35	0.89	0.9	0.58	0.52	0.6	0.24	0.9	0.9	0.59	0.54	0.6	0.25	0.9	0.87	0.6	0.54	0.6	0.26	0.89	0.84	0.55	0.55	0.6	0.26	--	--	--	--	--	--	0.89	0.88	0.62	0.52	0.56	0.31	0.88	0.88	0.61	0.51	0.6	0.28	--
322	0.88	0.91	0.62	0.52	0.6	0.29	0.89	0.9	0.58	0.52	0.59	0.24	0.9	0.89	0.66	0.54	0.6	0.34	0.9	0.83	0.65	0.54	0.6	0.31	0.89	0.86	0.53	0.55	0.6	0.25	0.88	0.82	0.73	0.54	0.59	0.4	0.89	0.86	0.68	0.54	0.6	0.34	0.89	0.89	0.65	0.56	0.61	0.33	0.89
323	0.88	0.89	0.59	0.52	0.58	0.26	0.89	0.87	0.65	0.52	0.59	0.31	0.9	0.88	0.64	0.54	0.59	0.32	0.9	0.84	0.61	0.54	0.58	0.29	0.89	0.89	0.51	0.55	0.6	0.22	0.88	0.86	0.75	0.54	0.63	0.41	0.88	0.88	0.62	0.53	0.58	0.31	--	--	--	--	--	--	--
324	0.88	0.89	0.63	0.52	0.58	0.29	0.89	0.89	0.59	0.52	0.58	0.26	0.9	0.84	0.71	0.54	0.59	0.36	0.9	0.88	0.57	0.54	0.61	0.23	0.89	0.84	0.58	0.55	0.58	0.27	0.88	0.85	0.7	0.51	0.57	0.34	0.89	0.8	0.72	0.55	0.58	0.39	--	--	--	--	--	--	0.88
325	0.88	0.88	0.6	0.52	0.57	0.28	0.89	0.83	0.72	0.52	0.58	0.37	0.9	0.86	0.69	0.54	0.6	0.34	0.9	0.87	0.59	0.54	0.59	0.26	0.89	0.85	0.56	0.55	0.59	0.26	0.89	0.86	0.66	0.52	0.6	0.33	0.88	0.86	0.6	0.51	0.58	0.26	--	--	--	--	--	--	0.87
326	0.88	0.91	0.6	0.52	0.6	0.27	0.89	0.88	0.59	0.52	0.57	0.27	0.9	0.91	0.57	0.54	0.61	0.23	0.9	0.88	0.57	0.54	0.59	0.24	0.89	0.86	0.54	0.55	0.6	0.25	0.87	0.89	0.58	0.52	0.58	0.27	--	--	--	--	--	--	--	--	--	--	--	--	0.89
327	0.88	0.89	0.58	0.52	0.57	0.25	0.89	0.85	0.68	0.52	0.58	0.34	0.9	0.88	0.62	0.54	0.59	0.27	0.9	0.82	0.63	0.54	0.58	0.3	0.89	0.89	0.52	0.55	0.6	0.23	0.88	0.86	0.69	0.52	0.58	0.34	--	--	--	--	--	--	--	--	--	--	--	--	--
328	0.88	0.89	0.6	0.52	0.58	0.27	0.89	0.92	0.56	0.52	0.6	0.23	0.9	0.85	0.72	0.54	0.59	0.38	0.9	0.82	0.69	0.54	0.58	0.36	0.89	0.87	0.54	0.55	0.59	0.24	0.88	0.87	0.68	0.51	0.6	0.32	0.89	0.91	0.64	0.53	0.6	0.3	0.88	0.89	0.69	0.52	0.6	0.33	0.87
329	0.88	0.87	0.58	0.52	0.57	0.26	0.89	0.91	0.57	0.52	0.6	0.23	0.9	0.88	0.55	0.54	0.59	0.25	0.9	0.82	0.68	0.54	0.6	0.33	0.89	0.89	0.51	0.55	0.62	0.21	--	--	--	--	--	--	0.89	0.87	0.67	0.55	0.6	0.35	0.89	0.87	0.63	0.54	0.59	0.33	0.88
330	0.88	0.89	0.6	0.52	0.58	0.27	0.89	0.88	0.56	0.52	0.58	0.25	0.9	0.88	0.63	0.54	0.59	0.31	0.9	0.88	0.58	0.54	0.6	0.26	0.89	0.85	0.57	0.55	0.58	0.27	0.88	0.82	0.63	0.53	0.57	0.32	0.88	0.82	0.69	0.52	0.58	0.35	0.86	0.8	0.69	0.48	0.55	0.35	--
331	0.88	0.83	0.73	0.52	0.59	0.38	0.89	0.89	0.67	0.52	0.59	0.33	0.9	0.89	0.59	0.54	0.59	0.26	0.9	0.81	0.7	0.54	0.58	0.36	0.89	0.89	0.53	0.55	0.6	0.23	0.88	0.89	0.57	0.52	0.58	0.26	0.88	0.85	0.7	0.52	0.6	0.36	--	--	--	--	--	--	--
332	0.88	0.87	0.61	0.52	0.57	0.28	0.89	0.89	0.54	0.52	0.59	0.23	0.9	0.87	0.65	0.54	0.62	0.29	0.9	0.81	0.64	0.54	0.58	0.29	0.89	0.88	0.53	0.55	0.59	0.24	0.88	0.87	0.68	0.52	0.57	0.35	--	--	--	--	--	--	--	--	--	--	--	--	--
333	0.88	0.88	0.57	0.52	0.58	0.25	0.89	0.89	0.62	0.52	0.59	0.29	0.9	0.88	0.62	0.54	0.59	0.3	0.9	0.85	0.59	0.54	0.58	0.26	0.89	0.9	0.52	0.55	0.61	0.21	0.88	0.87	0.62	0.52	0.58	0.31	0.89	0.89	0.67	0.54	0.61	0.32	--	--	--	--	--	--	--
334	0.88	0.91	0.61	0.52	0.6	0.27	0.89	0.89	0.56	0.52	0.58	0.24	0.9	0.87	0.62	0.54	0.58	0.28	0.9	0.8	0.75	0.54	0.58	0.39	0.89	0.88	0.54	0.55	0.6	0.24	0.88	0.83	0.71	0.51	0.6	0.37	0.88	0.87	0.62	0.52	0.57	0.3	--	--	--	--	--	--	0.89
335	0.88	0.86	0.7	0.52	0.61	0.36	0.89	0.9	0.56	0.52	0.6	0.23	0.9	0.89	0.6	0.54	0.6	0.25	0.9	0.87	0.56	0.54	0.6	0.24	0.89	0.86	0.57	0.55	0.61	0.26	--	--	--	--	--	--	--	--	--	--	--	--	0.88	0.87	0.69	0.54	0.58	0.37	0.89
336	0.88	0.89	0.54	0.52	0.57	0.26	0.89	0.87	0.66	0.52	0.59	0.33	0.9	0.85	0.62	0.54	0.57	0.3	0.9	0.83	0.62	0.54	0.58	0.29	0.89	0.88	0.52	0.55	0.6	0.22	--	--	--	--	--	--	0.88	0.85	0.62	0.52	0.56	0.29	0.89	0.86	0.71	0.53	0.57	0.35	0.89
337	0.88	0.89	0.57	0.52	0.58	0.25	0.89	0.91	0.56	0.52	0.6	0.23	0.9	0.9	0.58	0.54	0.59	0.26	0.9	0.82	0.63	0.54	0.58	0.3	0.89	0.88	0.53	0.55	0.59	0.24	0.89	0.88	0.63	0.54	0.59	0.3	0.88	0.81	0.65	0.53	0.57	0.34	0.88	0.82	0.67	0.51	0.57	0.35	0.88
338	0.88	0.89	0.6	0.52	0.58	0.27	0.89	0.9	0.55	0.52	0.6	0.23	0.9	0.86	0.6	0.54	0.58	0.28	0.9	0.88	0.57	0.54	0.61	0.23	0.89	0.88	0.53	0.55	0.61	0.22	0.88	0.89	0.68	0.53	0.63	0.32	--	--	--	--	--	--	--	--	--	--	--	--	0.88
339	0.88	0.86	0.6	0.52	0.57	0.3	0.89	0.9	0.58	0.52	0.59	0.24	0.9	0.84	0.71	0.54	0.58	0.36	0.9	0.86	0.58	0.54	0.58	0.25	0.89	0.88	0.54	0.55	0.6	0.24	0.87	0.81	0.66	0.52	0.57	0.32	0.88	0.88	0.65	0.53	0.61	0.33	--	--	--	--	--	--	0.88
340	0.88	0.88	0.6	0.52	0.57	0.28	0.89	0.86	0.72	0.52	0.6	0.37	0.9	0.87	0.7	0.54	0.61	0.38	0.9	0.81	0.64	0.54	0.58	0.29	0.89	0.85	0.57	0.55	0.59	0.26	0.88	0.84	0.68	0.52	0.58	0.34	--	--	--	--	--	--	0.88	0.8	0.66	0.52	0.58	0.3	--
341	0.88	0.87	0.61	0.52	0.58	0.28	0.89	0.91	0.57	0.52	0.6	0.23	0.9	0.83	0.72	0.54	0.58	0.37	0.9	0.79	0.75	0.54	0.58	0.4	0.89	0.89	0.52	0.55	0.61	0.21	0.89	0.87	0.59	0.53	0.58	0.28	0.88	0.85	0.64	0.53	0.58	0.33	0.88	0.81	0.73	0.5	0.58	0.37	--
342	0.88	0.89	0.64	0.52	0.59	0.3	0.89	0.9	0.55	0.52	0.59	0.24	0.9	0.9	0.58	0.54	0.59	0.26	0.9	0.88	0.58	0.54	0.59	0.26	0.89	0.87	0.55	0.55	0.59	0.25	0.89	0.82	0.74	0.53	0.6	0.39	0.88	0.83	0.67	0.55	0.59	0.35	0.87	0.84	0.66	0.51	0.57	0.34	--
343	0.88	0.89	0.55	0.52	0.58	0.25	0.89	0.88	0.63	0.52	0.59	0.28	0.9	0.87	0.68	0.54	0.6	0.34	0.9	0.88	0.61	0.54	0.59	0.27	0.89	0.87	0.55	0.55	0.6	0.24	0.88	0.83	0.7	0.51	0.57	0.34	0.88	0.82	0.69	0.51	0.58	0.34	--	--	--	--	--	--	0.9
344	0.88	0.89	0.59	0.52	0.57	0.27	0.89	0.86	0.68	0.52	0.59	0.34	0.9	0.88	0.58	0.54	0.6	0.26	0.9	0.81	0.63	0.54	0.58	0.3	0.89	0.89	0.52	0.55	0.61	0.21	0.89	0.85	0.68	0.53	0.59	0.36	0.88	0.88	0.65	0.51	0.59	0.31	0.88	0.87	0.55	0.51	0.59	0.25	--
345	0.88	0.91	0.56	0.52	0.6	0.24	0.89	0.9	0.57	0.52	0.59	0.25	0.9	0.88	0.58	0.54	0.59	0.26	0.9	0.87	0.62	0.54	0.58	0.28	0.89	0.85	0.58	0.55	0.59	0.29	0.88	0.79	0.71	0.53	0.57	0.37	0.88	0.85	0.65	0.54	0.6	0.34	--	--	--	--	--	--	--
346	0.88	0.88	0.68	0.52	0.59	0.33	0.89	0.89	0.67	0.52	0.6	0.32	0.9	0.83	0.71	0.54	0.59	0.36	0.9	0.83	0.62	0.54	0.58	0.29	0.89	0.87	0.55	0.55	0.6	0.24	0.88	0.84	0.67	0.52	0.59	0.33	0.88	0.84	0.68	0.53	0.61	0.34	0.88	0.84	0.73	0.52	0.62	0.36	--
347	0.88	0.9	0.57	0.52	0.6	0.24	0.89	0.9	0.56	0.52	0.6	0.23	0.9	0.91	0.58	0.54	0.6	0.22	0.9	0.85	0.61	0.54	0.59	0.28	0.89	0.85	0.56	0.55	0.59	0.26	0.88	0.86	0.69	0.52	0.59	0.34	0.88	0.84	0.73	0.52	0.59	0.35	0.88	0.88	0.6	0.51	0.6	0.27	0.87
348	0.88	0.84	0.69	0.52	0.59	0.35	0.89	0.9	0.56	0.52	0.59	0.24	0.9	0.85	0.73	0.54	0.61	0.37	0.9	0.79	0.75	0.54	0.58	0.4	0.89	0.88	0.54	0.55	0.59	0.24	0.88	0.83	0.69	0.52	0.59	0.36	0.88	0.8	0.65	0.52	0.57	0.31	0.89	0.83	0.67	0.54	0.59	0.33	--
349	0.88	0.89	0.66	0.52	0.59	0.33	0.89	0.9	0.57	0.52	0.61	0.23	0.9	0.87	0.67	0.54	0.6	0.33	0.9	0.82	0.63	0.54	0.58	0.31	0.89	0.89	0.53	0.55	0.6	0.24	0.88	0.82	0.7	0.52	0.57	0.36	0.89	0.83	0.72	0.52	0.6	0.38	0.88	0.86	0.67	0.52	0.59	0.31	0.9
350	0.88	0.88	0.61	0.52	0.58	0.27	0.89	0.88	0.6	0.52	0.57	0.27	0.9	0.82	0.68	0.54	0.58	0.34	0.9	0.87	0.58	0.54	0.59	0.25	0.89	0.84	0.56	0.55	0.6	0.24	--	--	--	--	--	--	--	--	--	--	--	--	0.88	0.85	0.69	0.52	0.61	0.32	--
351	--	--	--	--	--	--	0.89	0.88	0.59	0.52	0.57	0.27	0.9	0.85	0.69	0.54	0.58	0.35	0.9	0.89	0.57	0.54	0.61	0.25	0.89	0.85	0.55	0.55	0.59	0.27	0.88	0.85	0.71	0.52	0.6	0.38	0.88	0.8	0.72	0.52	0.6	0.37	--	--	--	--	--	--	0.88
352	0.88	0.86	0.69	0.52	0.6	0.33	0.89	0.86	0.7	0.52	0.58	0.35	0.9	0.86	0.69	0.54	0.58	0.35	0.9	0.85	0.61	0.54	0.58	0.29	0.89	0.7	0.73	0.55	0.56	0.41	--	--	--	--	--	--	0.89	0.8	0.74	0.52	0.58	0.38	0.88	0.82	0.69	0.5	0.57	0.35	--
353	0.88	0.86	0.71	0.52	0.62	0.36	0.89	0.88	0.64	0.52	0.59	0.3	0.9	0.88	0.6	0.54	0.58	0.28	0.9	0.83	0.62	0.54	0.59	0.28	0.89	0.88	0.54	0.55	0.6	0.24	0.88	0.78	0.7	0.52	0.57	0.37	--	--	--	--	--	--	0.88	0.86	0.73	0.53	0.64	0.38	--
354	0.88	0.89	0.63	0.52	0.59	0.3	0.89	0.88	0.57	0.52	0.57	0.25	0.9	0.86	0.66	0.54	0.61	0.3	0.9	0.83	0.64	0.54	0.59	0.29	0.89	0.88	0.53	0.55	0.61	0.22	0.88	0.85	0.69	0.52	0.57	0.35	0.88	0.82	0.7	0.52	0.59	0.36	--	--	--	--	--	--	0.89
355	0.88	0.85	0.63	0.52	0.57	0.3	0.89	0.89	0.59	0.52	0.58	0.26	0.9	0.85	0.7	0.54	0.61	0.34	0.9	0.87	0.6	0.54	0.59	0.27	0.89	0.87	0.55	0.55	0.59	0.26	0.88	0.87	0.7	0.52	0.61	0.36	0.89	0.89	0.61	0.54	0.61	0.29	--	--	--	--	--	--	0.89
356	0.88	0.88	0.59	0.52	0.59	0.27	0.89	0.89	0.58	0.52	0.59	0.25	0.9	0.9	0.62	0.54	0.6	0.28	0.9	0.88	0.58	0.54	0.6	0.24	0.89	0.87	0.55	0.55	0.6	0.25	0.88	0.84	0.69	0.52	0.59	0.34	0.88	0.89	0.62	0.53	0.59	0.3	0.9	0.88	0.67	0.53	0.59	0.31	--
357	0.88	0.88	0.57	0.52	0.58	0.25	0.89	0.85	0.66	0.52	0.58	0.34	0.9	0.87	0.68	0.54	0.59	0.34	0.9	0.81	0.67	0.54	0.58	0.34	0.89	0.89	0.5	0.55	0.6	0.22	--	--	--	--	--	--	--	--	--	--	--	--	--	--	--	--	--	--	0.89
358	0.88	0.9	0.58	0.52	0.58	0.24	0.89	0.89	0.55	0.52	0.58	0.23	0.9	0.85	0.63	0.54	0.57	0.3	0.9	0.86	0.67	0.54	0.61	0.33	0.89	0.86	0.54	0.55	0.59	0.24	0.88	0.79	0.7	0.52	0.57	0.37	0.87	0.87	0.66	0.52	0.56	0.32	--	--	--	--	--	--	--
359	0.88	0.89	0.64	0.52	0.6	0.3	0.89	0.85	0.69	0.52	0.57	0.35	0.9	0.88	0.64	0.54	0.61	0.3	0.9	0.83	0.68	0.54	0.6	0.32	0.89	0.87	0.54	0.55	0.6	0.24	0.88	0.88	0.6	0.52	0.57	0.27	0.87	0.83	0.67	0.51	0.6	0.31	--	--	--	--	--	--	0.89
360	0.88	0.89	0.63	0.52	0.6	0.29	0.89	0.9	0.61	0.52	0.6	0.28	0.9	0.88	0.66	0.54	0.59	0.3	0.9	0.83	0.69	0.54	0.59	0.35	0.89	0.88	0.54	0.55	0.6	0.24	0.88	0.9	0.67	0.52	0.58	0.34	0.88	0.84	0.72	0.54	0.61	0.38	0.88	0.84	0.64	0.52	0.58	0.31	0.87
361	0.88	0.89	0.59	0.52	0.58	0.26	0.89	0.88	0.6	0.52	0.58	0.26	0.9	0.88	0.67	0.54	0.6	0.34	0.9	0.89	0.54	0.54	0.61	0.23	0.89	0.88	0.53	0.55	0.6	0.24	0.88	0.89	0.66	0.54	0.61	0.33	--	--	--	--	--	--	0.89	0.86	0.68	0.55	0.59	0.34	0.89
362	0.88	0.91	0.65	0.52	0.61	0.31	0.89	0.88	0.59	0.52	0.58	0.26	0.9	0.85	0.69	0.54	0.59	0.35	--	--	--	--	--	--	0.89	0.88	0.53	0.55	0.61	0.22	--	--	--	--	--	--	0.88	0.8	0.68	0.55	0.58	0.37	0.89	0.79	0.7	0.51	0.56	0.34	--
363	0.88	0.89	0.6	0.52	0.58	0.27	--	--	--	--	--	--	0.9	0.83	0.72	0.54	0.58	0.37	0.9	0.91	0.54	0.54	0.62	0.22	0.89	0.85	0.59	0.55	0.59	0.28	0.88	0.77	0.75	0.52	0.58	0.41	--	--	--	--	--	--	--	--	--	--	--	--	0.87
364	0.88	0.9	0.59	0.52	0.59	0.25	0.89	0.89	0.58	0.52	0.58	0.25	0.9	0.87	0.65	0.54	0.61	0.3	0.9	0.81	0.67	0.54	0.58	0.34	0.89	0.88	0.54	0.55	0.6	0.24	0.88	0.82	0.7	0.53	0.58	0.38	0.88	0.84	0.69	0.53	0.61	0.37	0.88	0.69	0.73	0.54	0.56	0.4	0.88
365	0.88	0.87	0.6	0.52	0.58	0.29	0.89	0.87	0.61	0.52	0.57	0.28	0.9	0.83	0.7	0.54	0.58	0.36	0.9	0.79	0.75	0.54	0.58	0.4	0.89	0.88	0.54	0.55	0.6	0.23	0.88	0.9	0.67	0.53	0.6	0.34	0.89	0.89	0.71	0.53	0.62	0.36	0.87	0.84	0.66	0.5	0.57	0.33	0.87
366	0.88	0.87	0.69	0.52	0.6	0.33	0.89	0.89	0.58	0.52	0.57	0.27	0.9	0.86	0.62	0.54	0.58	0.29	0.9	0.79	0.75	0.54	0.58	0.4	0.89	0.89	0.5	0.55	0.61	0.22	--	--	--	--	--	--	0.89	0.91	0.65	0.53	0.61	0.33	0.88	0.79	0.73	0.51	0.58	0.36	0.88
367	0.88	0.89	0.59	0.52	0.59	0.27	0.89	0.88	0.62	0.52	0.59	0.31	0.9	0.82	0.67	0.54	0.57	0.33	0.9	0.87	0.61	0.54	0.59	0.27	0.89	0.89	0.52	0.55	0.6	0.23	--	--	--	--	--	--	0.88	0.83	0.71	0.54	0.58	0.38	0.88	0.66	0.73	0.52	0.52	0.36	--
368	0.88	0.88	0.64	0.52	0.59	0.33	0.89	0.85	0.69	0.52	0.59	0.35	0.9	0.83	0.7	0.54	0.59	0.35	0.9	0.88	0.58	0.54	0.6	0.25	0.89	0.8	0.58	0.55	0.58	0.28	0.89	0.86	0.7	0.54	0.6	0.36	0.87	0.84	0.66	0.51	0.56	0.32	0.89	0.85	0.63	0.55	0.6	0.32	0.9
369	0.88	0.89	0.59	0.52	0.57	0.28	0.89	0.88	0.67	0.52	0.58	0.33	0.9	0.82	0.6	0.54	0.57	0.28	0.9	0.86	0.6	0.54	0.58	0.26	0.89	0.89	0.55	0.55	0.62	0.23	0.88	0.88	0.66	0.52	0.58	0.34	0.88	0.88	0.64	0.51	0.58	0.29	0.89	0.88	0.64	0.52	0.58	0.3	--
370	0.88	0.89	0.65	0.52	0.6	0.31	0.89	0.88	0.56	0.52	0.58	0.25	0.9	0.84	0.63	0.54	0.58	0.29	0.9	0.87	0.6	0.54	0.6	0.26	0.89	0.88	0.53	0.55	0.61	0.22	0.87	0.84	0.69	0.51	0.61	0.34	0.88	0.87	0.64	0.54	0.59	0.33	0.88	0.86	0.6	0.51	0.56	0.28	0.89
371	--	--	--	--	--	--	0.89	0.88	0.64	0.52	0.6	0.32	0.9	0.88	0.6	0.54	0.58	0.28	0.9	0.87	0.62	0.54	0.58	0.28	0.89	0.88	0.5	0.55	0.6	0.22	0.88	0.84	0.72	0.52	0.59	0.38	--	--	--	--	--	--	--	--	--	--	--	--	0.87
372	0.88	0.88	0.61	0.52	0.57	0.28	0.89	0.9	0.56	0.52	0.58	0.22	0.9	0.84	0.71	0.54	0.58	0.36	0.9	0.86	0.59	0.54	0.58	0.26	0.89	0.85	0.58	0.55	0.61	0.26	0.88	0.88	0.67	0.53	0.58	0.34	--	--	--	--	--	--	0.87	0.86	0.66	0.52	0.62	0.31	0.89
373	0.88	0.88	0.6	0.52	0.57	0.28	0.89	0.91	0.56	0.52	0.6	0.23	0.9	0.9	0.59	0.54	0.59	0.25	0.9	0.82	0.63	0.54	0.6	0.28	0.89	0.86	0.53	0.55	0.6	0.25	0.88	0.87	0.62	0.52	0.57	0.31	0.88	0.81	0.69	0.52	0.58	0.35	--	--	--	--	--	--	0.89
374	0.88	0.86	0.59	0.52	0.58	0.29	0.89	0.92	0.6	0.52	0.61	0.25	0.9	0.89	0.66	0.54	0.61	0.32	0.9	0.84	0.62	0.54	0.58	0.29	0.89	0.86	0.56	0.55	0.58	0.26	0.88	0.89	0.63	0.53	0.59	0.31	0.87	0.87	0.59	0.5	0.56	0.26	--	--	--	--	--	--	--
375	0.88	0.89	0.6	0.52	0.58	0.27	0.89	0.88	0.6	0.52	0.57	0.27	0.9	0.9	0.57	0.54	0.6	0.26	0.9	0.84	0.68	0.54	0.6	0.33	0.89	0.86	0.55	0.55	0.59	0.26	0.88	0.79	0.7	0.52	0.57	0.35	0.88	0.84	0.67	0.53	0.57	0.35	0.87	0.81	0.71	0.5	0.57	0.36	--
376	0.88	0.89	0.63	0.52	0.59	0.3	0.89	0.91	0.54	0.52	0.59	0.21	0.9	0.88	0.67	0.54	0.59	0.34	0.9	0.81	0.63	0.54	0.57	0.3	0.89	0.86	0.55	0.55	0.59	0.26	0.88	0.84	0.67	0.51	0.59	0.34	--	--	--	--	--	--	0.88	0.83	0.72	0.52	0.6	0.36	--
377	0.88	0.87	0.67	0.52	0.59	0.34	0.89	0.86	0.59	0.52	0.57	0.28	0.9	0.89	0.59	0.54	0.6	0.25	0.9	0.87	0.58	0.54	0.59	0.25	0.89	0.87	0.55	0.55	0.58	0.25	0.88	0.86	0.65	0.51	0.57	0.31	0.88	0.85	0.68	0.51	0.56	0.34	--	--	--	--	--	--	0.89
378	0.88	0.88	0.66	0.52	0.59	0.31	0.89	0.87	0.68	0.52	0.58	0.33	0.9	0.87	0.67	0.54	0.6	0.33	0.9	0.82	0.63	0.54	0.58	0.31	0.89	0.74	0.73	0.55	0.59	0.4	0.89	0.87	0.68	0.53	0.61	0.34	0.89	0.9	0.58	0.53	0.63	0.25	0.89	0.86	0.67	0.54	0.59	0.34	0.87
379	0.88	0.91	0.57	0.52	0.59	0.25	0.89	0.88	0.6	0.52	0.57	0.27	0.9	0.87	0.68	0.54	0.6	0.34	0.9	0.85	0.61	0.54	0.58	0.29	0.89	0.89	0.51	0.55	0.61	0.22	0.88	0.84	0.68	0.53	0.59	0.35	0.89	0.84	0.72	0.56	0.6	0.36	--	--	--	--	--	--	--
380	0.88	0.87	0.59	0.52	0.58	0.28	0.89	0.91	0.56	0.52	0.6	0.23	0.9	0.88	0.63	0.54	0.6	0.3	0.9	0.88	0.56	0.54	0.6	0.22	0.89	0.87	0.54	0.55	0.6	0.24	0.88	0.73	0.72	0.53	0.58	0.38	0.88	0.86	0.68	0.53	0.61	0.35	--	--	--	--	--	--	--
381	0.88	0.9	0.57	0.52	0.59	0.26	0.89	0.89	0.6	0.52	0.59	0.25	0.9	0.8	0.77	0.54	0.58	0.4	0.9	0.8	0.65	0.54	0.58	0.3	0.89	0.87	0.55	0.55	0.59	0.25	0.88	0.86	0.67	0.53	0.58	0.35	0.87	0.87	0.57	0.5	0.56	0.26	0.88	0.85	0.68	0.54	0.59	0.36	--
382	0.88	0.89	0.63	0.52	0.6	0.29	0.89	0.88	0.59	0.52	0.58	0.26	0.9	0.9	0.59	0.54	0.6	0.24	0.9	0.85	0.6	0.54	0.57	0.27	0.89	0.85	0.56	0.55	0.59	0.26	--	--	--	--	--	--	0.88	0.81	0.69	0.51	0.59	0.34	--	--	--	--	--	--	0.88
383	0.88	0.89	0.6	0.52	0.59	0.26	0.89	0.87	0.68	0.52	0.58	0.34	0.9	0.89	0.62	0.54	0.61	0.3	0.9	0.81	0.67	0.54	0.58	0.34	0.89	0.9	0.5	0.55	0.61	0.2	0.88	0.79	0.71	0.53	0.57	0.38	0.88	0.89	0.66	0.54	0.61	0.33	--	--	--	--	--	--	--
384	0.88	0.89	0.6	0.52	0.57	0.28	0.89	0.88	0.6	0.52	0.58	0.27	0.9	0.84	0.69	0.54	0.57	0.36	0.9	0.87	0.59	0.54	0.61	0.25	0.89	0.86	0.55	0.55	0.6	0.24	--	--	--	--	--	--	0.9	0.84	0.6	0.54	0.59	0.29	--	--	--	--	--	--	--
385	0.88	0.86	0.59	0.52	0.58	0.29	0.89	0.82	0.7	0.52	0.56	0.36	0.9	0.87	0.64	0.54	0.6	0.31	0.9	0.89	0.59	0.54	0.58	0.27	0.89	0.87	0.55	0.55	0.59	0.26	0.88	0.83	0.68	0.52	0.58	0.34	0.88	0.87	0.59	0.52	0.57	0.28	0.88	0.84	0.63	0.52	0.58	0.29	0.89
386	0.88	0.89	0.61	0.52	0.58	0.26	0.89	0.9	0.56	0.52	0.6	0.23	0.9	0.88	0.62	0.54	0.59	0.28	0.9	0.82	0.68	0.54	0.59	0.33	0.89	0.86	0.56	0.55	0.58	0.26	0.88	0.86	0.7	0.53	0.59	0.35	0.88	0.83	0.71	0.53	0.61	0.36	--	--	--	--	--	--	0.9
387	0.88	0.78	0.74	0.52	0.57	0.39	0.89	0.89	0.57	0.52	0.59	0.24	0.9	0.85	0.64	0.54	0.58	0.28	0.9	0.86	0.69	0.54	0.59	0.35	0.89	0.89	0.53	0.55	0.61	0.22	--	--	--	--	--	--	0.88	0.83	0.68	0.52	0.58	0.35	0.88	0.89	0.59	0.5	0.58	0.25	--
388	0.88	0.88	0.69	0.52	0.61	0.36	0.89	0.9	0.62	0.52	0.6	0.28	0.9	0.89	0.59	0.54	0.58	0.26	0.9	0.89	0.57	0.54	0.61	0.23	0.89	0.88	0.53	0.55	0.6	0.24	0.88	0.84	0.69	0.53	0.58	0.37	--	--	--	--	--	--	--	--	--	--	--	--	0.87
389	0.88	0.89	0.67	0.52	0.59	0.32	0.89	0.86	0.59	0.52	0.57	0.28	0.9	0.89	0.57	0.54	0.59	0.26	--	--	--	--	--	--	0.89	0.85	0.56	0.55	0.59	0.26	0.88	0.87	0.62	0.53	0.58	0.29	0.88	0.76	0.73	0.51	0.56	0.37	--	--	--	--	--	--	0.88
390	0.88	0.9	0.66	0.52	0.6	0.31	0.89	0.88	0.6	0.52	0.57	0.28	0.9	0.91	0.59	0.54	0.61	0.24	0.9	0.88	0.58	0.54	0.59	0.24	0.89	0.83	0.6	0.55	0.59	0.29	0.89	0.86	0.68	0.53	0.6	0.35	--	--	--	--	--	--	0.88	0.8	0.7	0.53	0.56	0.38	0.87
391	0.88	0.88	0.57	0.52	0.58	0.25	0.89	0.9	0.58	0.52	0.59	0.25	0.9	0.89	0.6	0.54	0.61	0.29	0.9	0.86	0.62	0.54	0.59	0.28	0.89	0.88	0.5	0.55	0.61	0.2	0.88	0.83	0.67	0.53	0.6	0.34	0.89	0.87	0.61	0.54	0.59	0.29	--	--	--	--	--	--	--
392	0.88	0.87	0.58	0.52	0.57	0.26	0.89	0.88	0.56	0.52	0.58	0.24	0.9	0.82	0.69	0.54	0.57	0.34	0.9	0.84	0.61	0.54	0.58	0.29	0.89	0.88	0.54	0.55	0.59	0.24	0.88	0.86	0.68	0.53	0.6	0.33	0.88	0.89	0.67	0.53	0.63	0.35	--	--	--	--	--	--	--
393	0.88	0.9	0.59	0.52	0.59	0.25	0.89	0.88	0.57	0.52	0.58	0.25	0.9	0.85	0.69	0.54	0.58	0.36	0.9	0.82	0.71	0.54	0.6	0.35	0.89	0.88	0.52	0.55	0.6	0.23	0.89	0.88	0.59	0.53	0.6	0.26	0.88	0.87	0.68	0.53	0.58	0.35	0.89	0.83	0.7	0.52	0.59	0.35	--
394	0.88	0.88	0.68	0.52	0.59	0.33	0.89	0.88	0.65	0.52	0.6	0.32	0.9	0.88	0.58	0.54	0.59	0.27	0.9	0.89	0.6	0.54	0.6	0.24	0.89	0.87	0.55	0.55	0.6	0.24	0.88	0.84	0.68	0.53	0.58	0.36	0.87	0.83	0.68	0.52	0.59	0.36	--	--	--	--	--	--	0.88
395	0.88	0.91	0.6	0.52	0.61	0.27	0.89	0.9	0.66	0.52	0.6	0.31	0.9	0.86	0.62	0.54	0.58	0.28	--	--	--	--	--	--	0.89	0.89	0.55	0.55	0.62	0.23	0.88	0.76	0.69	0.53	0.58	0.36	0.88	0.82	0.72	0.53	0.6	0.39	0.88	0.81	0.71	0.52	0.57	0.37	0.86
396	0.88	0.89	0.64	0.52	0.59	0.3	0.89	0.89	0.67	0.52	0.59	0.33	0.9	0.88	0.61	0.54	0.58	0.28	0.9	0.85	0.59	0.54	0.58	0.27	0.89	0.85	0.56	0.55	0.59	0.24	--	--	--	--	--	--	--	--	--	--	--	--	--	--	--	--	--	--	--
397	0.88	0.9	0.59	0.52	0.59	0.25	0.89	0.89	0.58	0.52	0.58	0.26	0.9	0.89	0.59	0.54	0.59	0.26	0.9	0.82	0.67	0.54	0.58	0.33	0.89	0.87	0.55	0.55	0.59	0.25	0.88	0.83	0.69	0.52	0.58	0.35	--	--	--	--	--	--	0.88	0.86	0.66	0.53	0.61	0.32	0.87
398	0.88	0.89	0.58	0.52	0.57	0.24	0.89	0.89	0.59	0.52	0.58	0.26	0.9	0.91	0.58	0.54	0.6	0.25	--	--	--	--	--	--	0.89	0.89	0.51	0.55	0.6	0.22	0.89	0.84	0.7	0.53	0.6	0.35	--	--	--	--	--	--	0.87	0.82	0.66	0.5	0.56	0.33	--
399	0.88	0.9	0.61	0.52	0.59	0.29	0.89	0.89	0.58	0.52	0.58	0.25	0.9	0.89	0.63	0.54	0.62	0.3	0.9	0.87	0.57	0.54	0.6	0.23	0.89	0.86	0.57	0.55	0.58	0.25	--	--	--	--	--	--	--	--	--	--	--	--	0.88	0.85	0.68	0.52	0.58	0.32	--
400	0.88	0.89	0.66	0.52	0.59	0.34	0.89	0.91	0.51	0.52	0.6	0.21	0.9	0.9	0.57	0.54	0.59	0.26	--	--	--	--	--	--	0.89	0.88	0.53	0.55	0.61	0.22	--	--	--	--	--	--	0.88	0.79	0.7	0.53	0.59	0.36	--	--	--	--	--	--	0.89
401	0.88	0.9	0.58	0.52	0.58	0.27	0.89	0.9	0.55	0.52	0.6	0.22	0.9	0.87	0.67	0.54	0.6	0.33	0.9	0.86	0.57	0.54	0.58	0.24	0.89	0.87	0.55	0.55	0.6	0.25	0.88	0.78	0.71	0.52	0.55	0.37	--	--	--	--	--	--	--	--	--	--	--	--	0.88
402	0.88	0.89	0.58	0.52	0.57	0.25	0.89	0.9	0.54	0.52	0.59	0.23	0.9	0.87	0.64	0.54	0.59	0.32	0.9	0.86	0.63	0.54	0.58	0.28	0.89	0.84	0.56	0.55	0.59	0.26	0.88	0.83	0.66	0.52	0.57	0.33	0.88	0.84	0.73	0.53	0.59	0.37	0.87	0.86	0.71	0.51	0.63	0.35	--
403	0.88	0.86	0.69	0.52	0.57	0.35	0.89	0.88	0.57	0.52	0.59	0.23	0.9	0.89	0.62	0.54	0.61	0.3	0.9	0.83	0.61	0.54	0.57	0.27	0.89	0.87	0.57	0.55	0.59	0.28	0.89	0.87	0.65	0.53	0.59	0.32	0.88	0.83	0.73	0.53	0.6	0.39	--	--	--	--	--	--	0.88
404	0.88	0.91	0.6	0.52	0.61	0.27	0.89	0.9	0.58	0.52	0.59	0.26	0.9	0.89	0.64	0.54	0.62	0.31	0.9	0.81	0.72	0.54	0.58	0.37	0.89	0.87	0.56	0.55	0.62	0.25	0.88	0.81	0.7	0.52	0.59	0.35	0.88	0.86	0.65	0.51	0.58	0.3	--	--	--	--	--	--	--
405	0.88	0.88	0.56	0.52	0.58	0.26	0.89	0.83	0.7	0.52	0.56	0.35	0.9	0.83	0.72	0.54	0.59	0.38	0.9	0.86	0.6	0.54	0.59	0.27	0.89	0.89	0.51	0.55	0.61	0.21	0.87	0.89	0.61	0.52	0.61	0.28	0.88	0.86	0.63	0.5	0.58	0.31	0.89	0.86	0.72	0.54	0.6	0.4	--
406	0.88	0.9	0.58	0.52	0.58	0.27	0.89	0.88	0.69	0.52	0.59	0.33	0.9	0.86	0.6	0.54	0.58	0.29	0.9	0.82	0.63	0.54	0.58	0.31	0.89	0.83	0.59	0.55	0.58	0.28	0.88	0.86	0.7	0.53	0.59	0.35	0.88	0.89	0.65	0.53	0.6	0.33	0.88	0.83	0.68	0.53	0.6	0.33	--
407	0.88	0.91	0.64	0.52	0.6	0.31	0.89	0.88	0.56	0.52	0.58	0.24	0.9	0.86	0.61	0.54	0.59	0.28	--	--	--	--	--	--	0.89	0.88	0.53	0.55	0.6	0.23	0.89	0.84	0.7	0.51	0.59	0.33	0.89	0.86	0.68	0.52	0.59	0.35	0.88	0.9	0.64	0.54	0.62	0.32	--
408	0.88	0.9	0.59	0.52	0.59	0.25	0.89	0.91	0.52	0.52	0.59	0.22	0.9	0.88	0.67	0.54	0.61	0.33	0.9	0.79	0.75	0.54	0.58	0.4	0.89	0.86	0.55	0.55	0.59	0.25	0.88	0.83	0.7	0.53	0.58	0.38	--	--	--	--	--	--	0.87	0.82	0.67	0.53	0.58	0.35	0.88
409	0.88	0.91	0.57	0.52	0.59	0.25	0.89	0.88	0.56	0.52	0.58	0.24	0.9	0.88	0.67	0.54	0.61	0.34	0.9	0.82	0.64	0.54	0.58	0.3	0.89	0.89	0.52	0.55	0.61	0.21	0.88	0.8	0.74	0.52	0.59	0.38	0.88	0.87	0.58	0.52	0.58	0.28	0.88	0.84	0.68	0.52	0.57	0.34	--
410	0.88	0.8	0.73	0.52	0.57	0.38	0.89	0.91	0.56	0.52	0.59	0.25	0.9	0.88	0.62	0.54	0.61	0.3	0.9	0.8	0.6	0.54	0.56	0.28	0.89	0.88	0.53	0.55	0.6	0.24	0.88	0.83	0.72	0.52	0.59	0.39	0.88	0.83	0.68	0.53	0.57	0.33	0.88	0.81	0.7	0.51	0.57	0.34	--
411	0.88	0.88	0.64	0.52	0.59	0.3	0.89	0.89	0.59	0.52	0.58	0.26	0.9	0.88	0.65	0.54	0.6	0.32	0.9	0.86	0.57	0.54	0.59	0.26	0.89	0.85	0.56	0.55	0.59	0.25	0.88	0.83	0.68	0.53	0.59	0.36	0.89	0.88	0.62	0.53	0.61	0.29	0.87	0.82	0.71	0.51	0.57	0.36	--
412	0.88	0.88	0.68	0.52	0.58	0.34	0.89	0.89	0.57	0.52	0.59	0.24	0.9	0.81	0.64	0.54	0.56	0.31	--	--	--	--	--	--	0.89	0.87	0.56	0.55	0.62	0.25	0.88	0.83	0.7	0.53	0.6	0.37	0.88	0.79	0.72	0.54	0.58	0.36	0.89	0.83	0.69	0.5	0.57	0.32	--
413	0.88	0.9	0.6	0.52	0.58	0.25	0.89	0.89	0.63	0.52	0.6	0.29	0.9	0.85	0.63	0.54	0.57	0.29	0.9	0.81	0.75	0.54	0.6	0.39	0.89	0.89	0.57	0.55	0.62	0.23	--	--	--	--	--	--	0.88	0.82	0.63	0.54	0.58	0.31	0.89	0.84	0.74	0.52	0.6	0.36	0.89
414	0.88	0.86	0.71	0.52	0.6	0.37	0.89	0.88	0.67	0.52	0.58	0.33	0.9	0.76	0.76	0.54	0.58	0.41	0.9	0.85	0.74	0.54	0.62	0.38	0.89	0.88	0.54	0.55	0.59	0.24	0.88	0.88	0.6	0.53	0.58	0.29	0.89	0.8	0.71	0.53	0.58	0.37	--	--	--	--	--	--	0.89
415	0.88	0.88	0.63	0.52	0.58	0.32	0.89	0.85	0.69	0.52	0.6	0.34	0.9	0.89	0.63	0.54	0.62	0.3	0.9	0.86	0.6	0.54	0.61	0.25	0.89	0.88	0.52	0.55	0.6	0.23	0.88	0.79	0.66	0.52	0.55	0.3	0.89	0.88	0.61	0.53	0.58	0.3	--	--	--	--	--	--	--
416	0.88	0.89	0.66	0.52	0.6	0.31	0.89	0.9	0.56	0.52	0.6	0.23	0.9	0.85	0.62	0.54	0.57	0.3	0.9	0.85	0.61	0.54	0.58	0.29	0.89	0.88	0.52	0.55	0.6	0.23	0.88	0.89	0.6	0.52	0.58	0.3	--	--	--	--	--	--	--	--	--	--	--	--	0.9
417	0.88	0.9	0.66	0.52	0.61	0.3	0.89	0.87	0.6	0.52	0.57	0.27	0.9	0.89	0.59	0.54	0.6	0.24	0.9	0.81	0.6	0.54	0.57	0.28	0.89	0.88	0.52	0.55	0.61	0.21	0.88	0.86	0.66	0.52	0.6	0.32	0.88	0.7	0.74	0.53	0.55	0.39	0.86	0.88	0.61	0.51	0.58	0.27	--
418	0.88	0.88	0.68	0.52	0.58	0.34	0.89	0.89	0.66	0.52	0.6	0.31	0.9	0.85	0.69	0.54	0.59	0.35	--	--	--	--	--	--	0.89	0.88	0.53	0.55	0.6	0.23	0.89	0.86	0.62	0.52	0.6	0.29	0.89	0.82	0.7	0.53	0.57	0.35	0.89	0.84	0.72	0.56	0.61	0.39	0.89
419	0.88	0.86	0.66	0.52	0.59	0.33	0.89	0.89	0.54	0.52	0.59	0.23	0.9	0.85	0.69	0.54	0.58	0.36	--	--	--	--	--	--	0.89	0.67	0.74	0.55	0.56	0.41	0.88	0.89	0.62	0.52	0.59	0.3	0.88	0.68	0.76	0.52	0.54	0.41	0.88	0.83	0.68	0.52	0.58	0.31	--
420	0.88	0.9	0.6	0.52	0.58	0.27	0.89	0.91	0.66	0.52	0.6	0.31	0.9	0.88	0.61	0.54	0.58	0.27	0.9	0.82	0.75	0.54	0.61	0.39	0.89	0.72	0.73	0.55	0.57	0.4	0.88	0.81	0.64	0.53	0.58	0.32	--	--	--	--	--	--	0.89	0.87	0.72	0.52	0.61	0.35	--
421	0.88	0.89	0.6	0.52	0.58	0.26	0.89	0.89	0.6	0.52	0.57	0.27	0.9	0.86	0.57	0.54	0.58	0.27	0.9	0.85	0.65	0.54	0.61	0.31	0.89	0.87	0.54	0.55	0.59	0.25	--	--	--	--	--	--	0.89	0.86	0.67	0.5	0.59	0.31	0.88	0.79	0.7	0.53	0.61	0.37	--
422	0.88	0.9	0.59	0.52	0.58	0.27	0.89	0.91	0.56	0.52	0.6	0.23	0.9	0.88	0.62	0.54	0.6	0.28	0.9	0.83	0.68	0.54	0.59	0.33	0.89	0.88	0.52	0.55	0.61	0.23	0.88	0.83	0.7	0.53	0.58	0.36	0.88	0.85	0.67	0.52	0.58	0.34	--	--	--	--	--	--	0.87
423	0.88	0.88	0.6	0.52	0.58	0.27	0.89	0.89	0.64	0.52	0.58	0.3	0.9	0.86	0.7	0.54	0.59	0.34	0.9	0.86	0.71	0.54	0.62	0.36	0.89	0.85	0.58	0.55	0.6	0.28	0.88	0.79	0.7	0.52	0.57	0.36	0.88	0.89	0.58	0.53	0.6	0.25	0.89	0.8	0.66	0.51	0.56	0.3	0.88
424	0.88	0.87	0.6	0.52	0.57	0.29	0.89	0.86	0.67	0.52	0.59	0.31	0.9	0.87	0.6	0.54	0.58	0.27	0.9	0.81	0.63	0.54	0.57	0.3	0.89	0.87	0.56	0.55	0.6	0.26	0.88	0.9	0.59	0.53	0.59	0.26	0.89	0.82	0.71	0.53	0.58	0.36	0.87	0.84	0.61	0.5	0.56	0.29	--
425	0.88	0.89	0.58	0.52	0.58	0.26	0.89	0.9	0.56	0.52	0.59	0.24	0.9	0.87	0.6	0.54	0.58	0.28	0.9	0.83	0.69	0.54	0.59	0.35	0.89	0.88	0.53	0.55	0.6	0.24	0.88	0.83	0.68	0.53	0.59	0.34	0.88	0.83	0.64	0.53	0.59	0.34	--	--	--	--	--	--	0.87
426	0.88	0.88	0.64	0.52	0.58	0.31	0.89	0.9	0.56	0.52	0.59	0.24	0.9	0.86	0.7	0.54	0.62	0.32	0.9	0.83	0.69	0.54	0.58	0.35	0.89	0.88	0.52	0.55	0.61	0.21	0.89	0.82	0.74	0.52	0.59	0.39	0.89	0.81	0.72	0.55	0.6	0.38	0.89	0.84	0.68	0.51	0.55	0.33	--
427	0.88	0.86	0.66	0.52	0.57	0.32	0.89	0.88	0.6	0.52	0.57	0.27	0.9	0.85	0.7	0.54	0.59	0.35	0.9	0.85	0.7	0.54	0.6	0.35	0.89	0.89	0.57	0.55	0.6	0.26	0.88	0.86	0.68	0.53	0.61	0.31	0.88	0.86	0.65	0.54	0.57	0.32	0.88	0.83	0.71	0.54	0.6	0.38	--
428	0.88	0.88	0.64	0.52	0.6	0.32	0.89	0.89	0.6	0.52	0.58	0.27	0.9	0.83	0.71	0.54	0.59	0.36	0.9	0.82	0.62	0.54	0.58	0.29	0.89	0.89	0.51	0.55	0.61	0.21	0.88	0.75	0.75	0.54	0.58	0.4	0.88	0.79	0.76	0.51	0.59	0.4	0.89	0.88	0.65	0.54	0.62	0.32	--
429	0.88	0.85	0.71	0.52	0.58	0.35	0.89	0.9	0.58	0.52	0.6	0.25	0.9	0.88	0.6	0.54	0.59	0.26	0.9	0.86	0.58	0.54	0.58	0.26	0.89	0.89	0.51	0.55	0.62	0.21	0.88	0.88	0.59	0.54	0.59	0.29	0.88	0.91	0.66	0.51	0.58	0.31	0.88	0.83	0.66	0.52	0.61	0.31	--
430	0.88	0.84	0.71	0.52	0.59	0.37	0.89	0.9	0.54	0.52	0.59	0.23	0.9	0.83	0.71	0.54	0.59	0.36	0.9	0.88	0.59	0.54	0.61	0.26	0.89	0.86	0.54	0.55	0.6	0.25	0.88	0.83	0.69	0.52	0.59	0.35	0.86	0.85	0.63	0.5	0.58	0.31	--	--	--	--	--	--	0.89
431	0.88	0.89	0.6	0.52	0.57	0.28	0.89	0.86	0.67	0.52	0.58	0.34	0.9	0.86	0.69	0.54	0.6	0.34	0.9	0.87	0.61	0.54	0.59	0.27	0.89	0.86	0.55	0.55	0.6	0.25	0.88	0.85	0.68	0.54	0.61	0.36	0.89	0.84	0.73	0.52	0.59	0.37	0.89	0.81	0.75	0.51	0.57	0.4	--
432	0.88	0.83	0.69	0.52	0.59	0.36	0.89	0.87	0.69	0.52	0.6	0.32	0.9	0.88	0.64	0.54	0.6	0.31	0.9	0.9	0.53	0.54	0.62	0.2	0.89	0.89	0.56	0.55	0.61	0.25	0.89	0.89	0.64	0.54	0.6	0.31	0.89	0.82	0.71	0.53	0.57	0.38	0.9	0.78	0.74	0.54	0.58	0.38	--
433	0.88	0.86	0.63	0.52	0.57	0.29	0.89	0.87	0.64	0.52	0.59	0.33	0.9	0.9	0.58	0.54	0.6	0.25	0.9	0.87	0.65	0.54	0.61	0.32	0.89	0.88	0.54	0.55	0.6	0.24	0.88	0.8	0.74	0.53	0.58	0.39	0.88	0.88	0.66	0.53	0.58	0.32	0.87	0.81	0.68	0.51	0.57	0.34	--
434	0.88	0.9	0.62	0.52	0.59	0.29	0.89	0.9	0.62	0.52	0.6	0.28	0.9	0.86	0.68	0.54	0.59	0.34	0.9	0.82	0.7	0.54	0.58	0.35	0.89	0.87	0.56	0.55	0.58	0.26	0.87	0.84	0.67	0.52	0.59	0.35	0.88	0.79	0.69	0.54	0.57	0.36	--	--	--	--	--	--	0.88
435	0.88	0.81	0.7	0.52	0.57	0.36	0.89	0.9	0.57	0.52	0.59	0.23	0.9	0.9	0.58	0.54	0.61	0.24	0.9	0.9	0.54	0.54	0.61	0.21	0.89	0.85	0.56	0.55	0.58	0.26	0.88	0.81	0.72	0.53	0.59	0.38	0.87	0.88	0.63	0.52	0.58	0.28	0.88	0.86	0.63	0.52	0.57	0.3	0.87
436	0.88	0.83	0.71	0.52	0.56	0.36	0.89	0.88	0.56	0.52	0.58	0.24	0.9	0.87	0.6	0.54	0.59	0.28	--	--	--	--	--	--	0.89	0.88	0.53	0.55	0.6	0.24	--	--	--	--	--	--	0.89	0.82	0.63	0.51	0.58	0.28	0.88	0.85	0.66	0.51	0.58	0.33	--
437	0.88	0.89	0.6	0.52	0.59	0.27	0.89	0.9	0.58	0.52	0.59	0.25	0.9	0.85	0.62	0.54	0.57	0.3	--	--	--	--	--	--	0.89	0.69	0.73	0.55	0.55	0.41	--	--	--	--	--	--	0.88	0.79	0.71	0.54	0.59	0.37	0.88	0.75	0.74	0.52	0.56	0.39	--
438	0.88	0.9	0.57	0.52	0.59	0.25	0.89	0.91	0.55	0.52	0.6	0.23	0.9	0.89	0.59	0.54	0.58	0.27	0.9	0.83	0.7	0.54	0.59	0.36	0.89	0.88	0.53	0.55	0.6	0.24	0.89	0.91	0.57	0.52	0.6	0.24	0.89	0.86	0.66	0.54	0.59	0.32	0.89	0.86	0.6	0.51	0.58	0.27	0.88
439	0.88	0.89	0.58	0.52	0.57	0.24	0.89	0.87	0.67	0.52	0.58	0.33	0.9	0.81	0.68	0.54	0.57	0.34	0.9	0.81	0.64	0.54	0.58	0.32	0.89	0.88	0.53	0.55	0.61	0.22	0.89	0.89	0.64	0.53	0.59	0.31	0.88	0.88	0.66	0.52	0.59	0.3	--	--	--	--	--	--	0.88
440	0.88	0.89	0.6	0.52	0.57	0.28	0.89	0.89	0.65	0.52	0.6	0.3	0.9	0.84	0.72	0.54	0.59	0.36	0.9	0.83	0.69	0.54	0.58	0.35	0.89	0.87	0.53	0.55	0.6	0.24	0.88	0.88	0.59	0.54	0.59	0.3	0.88	0.83	0.71	0.53	0.59	0.35	0.88	0.86	0.65	0.52	0.57	0.3	--
441	0.88	0.9	0.58	0.52	0.6	0.24	0.89	0.85	0.7	0.52	0.57	0.35	0.9	0.81	0.69	0.54	0.58	0.35	0.9	0.8	0.6	0.54	0.57	0.28	0.89	0.7	0.73	0.55	0.56	0.41	0.88	0.85	0.7	0.53	0.6	0.34	0.88	0.79	0.74	0.53	0.58	0.39	--	--	--	--	--	--	--
442	0.88	0.89	0.6	0.52	0.58	0.27	0.89	0.84	0.69	0.52	0.57	0.36	0.9	0.88	0.61	0.54	0.59	0.26	--	--	--	--	--	--	0.89	0.88	0.53	0.55	0.6	0.24	0.89	0.89	0.59	0.53	0.59	0.28	0.89	0.87	0.7	0.53	0.61	0.33	0.88	0.88	0.65	0.52	0.57	0.33	0.88
443	0.88	0.87	0.55	0.52	0.58	0.25	0.89	0.86	0.67	0.52	0.59	0.34	--	--	--	--	--	--	0.9	0.82	0.63	0.54	0.57	0.3	0.89	0.88	0.53	0.55	0.61	0.22	0.88	0.84	0.64	0.52	0.56	0.32	0.87	0.87	0.62	0.51	0.57	0.28	--	--	--	--	--	--	--
444	0.88	0.88	0.65	0.52	0.59	0.31	0.89	0.86	0.67	0.52	0.58	0.34	0.9	0.86	0.72	0.54	0.59	0.37	0.9	0.84	0.6	0.54	0.58	0.26	0.89	0.84	0.56	0.55	0.6	0.24	--	--	--	--	--	--	0.87	0.88	0.64	0.52	0.59	0.29	--	--	--	--	--	--	--
445	0.88	0.89	0.57	0.52	0.6	0.24	0.89	0.89	0.67	0.52	0.59	0.32	0.9	0.88	0.63	0.54	0.6	0.31	0.9	0.87	0.69	0.54	0.62	0.34	0.89	0.89	0.51	0.55	0.61	0.22	0.88	0.85	0.69	0.52	0.59	0.35	0.89	0.87	0.69	0.54	0.6	0.35	--	--	--	--	--	--	0.87
446	0.88	0.91	0.6	0.52	0.6	0.27	0.89	0.78	0.72	0.52	0.56	0.37	0.9	0.83	0.72	0.54	0.58	0.37	0.9	0.89	0.58	0.54	0.61	0.24	0.89	0.89	0.51	0.55	0.61	0.21	0.89	0.83	0.66	0.52	0.57	0.34	--	--	--	--	--	--	0.9	0.85	0.71	0.54	0.62	0.38	--
447	0.88	0.86	0.68	0.52	0.58	0.34	0.89	0.89	0.57	0.52	0.59	0.24	0.9	0.86	0.65	0.54	0.6	0.32	0.9	0.85	0.72	0.54	0.62	0.36	0.89	0.88	0.53	0.55	0.6	0.24	0.88	0.85	0.69	0.52	0.6	0.34	0.89	0.87	0.67	0.55	0.61	0.34	0.9	0.9	0.64	0.54	0.62	0.31	--
448	0.88	0.89	0.59	0.52	0.58	0.27	0.89	0.88	0.6	0.52	0.58	0.26	0.9	0.87	0.67	0.54	0.61	0.32	0.9	0.82	0.64	0.54	0.58	0.32	0.89	0.87	0.55	0.55	0.59	0.25	--	--	--	--	--	--	0.88	0.84	0.7	0.53	0.58	0.36	0.89	0.87	0.66	0.53	0.59	0.35	--
449	0.88	0.84	0.69	0.52	0.58	0.35	0.89	0.83	0.61	0.52	0.56	0.3	0.9	0.81	0.68	0.54	0.57	0.34	0.9	0.85	0.63	0.54	0.58	0.29	0.89	0.88	0.52	0.55	0.6	0.21	0.88	0.88	0.6	0.52	0.58	0.27	--	--	--	--	--	--	0.87	0.86	0.62	0.53	0.58	0.29	--
450	0.88	0.86	0.62	0.52	0.57	0.29	0.89	0.88	0.65	0.52	0.59	0.29	--	--	--	--	--	--	0.9	0.83	0.69	0.54	0.58	0.35	0.89	0.88	0.52	0.55	0.61	0.21	0.88	0.85	0.64	0.53	0.59	0.32	--	--	--	--	--	--	--	--	--	--	--	--	0.88
451	0.88	0.83	0.69	0.52	0.58	0.35	0.89	0.89	0.58	0.52	0.58	0.25	0.9	0.85	0.66	0.54	0.59	0.34	0.9	0.82	0.67	0.54	0.58	0.34	0.89	0.84	0.57	0.55	0.58	0.27	0.88	0.79	0.72	0.52	0.56	0.36	--	--	--	--	--	--	--	--	--	--	--	--	0.89
452	0.88	0.88	0.66	0.52	0.59	0.32	0.89	0.88	0.66	0.52	0.6	0.32	0.9	0.88	0.6	0.54	0.58	0.27	0.9	0.84	0.7	0.54	0.6	0.35	0.89	0.86	0.55	0.55	0.59	0.25	0.89	0.85	0.68	0.52	0.58	0.35	--	--	--	--	--	--	0.88	0.89	0.62	0.53	0.6	0.27	--
453	0.88	0.89	0.57	0.52	0.59	0.25	0.89	0.9	0.56	0.52	0.6	0.23	0.9	0.89	0.59	0.54	0.6	0.24	0.9	0.87	0.58	0.54	0.59	0.25	0.89	0.89	0.52	0.55	0.6	0.23	0.88	0.84	0.75	0.52	0.59	0.41	0.88	0.83	0.68	0.54	0.59	0.35	--	--	--	--	--	--	--
454	0.88	0.9	0.65	0.52	0.6	0.32	0.89	0.89	0.63	0.52	0.61	0.28	0.9	0.88	0.58	0.54	0.6	0.26	0.9	0.8	0.72	0.54	0.58	0.36	0.89	0.86	0.55	0.55	0.6	0.25	0.88	0.84	0.73	0.53	0.6	0.39	0.88	0.81	0.7	0.52	0.58	0.36	0.88	0.85	0.6	0.51	0.56	0.28	--
455	0.88	0.8	0.74	0.52	0.58	0.39	0.89	0.89	0.58	0.52	0.58	0.26	0.9	0.89	0.62	0.54	0.61	0.28	--	--	--	--	--	--	0.89	0.83	0.56	0.55	0.59	0.27	0.88	0.81	0.69	0.52	0.57	0.35	0.88	0.83	0.7	0.54	0.58	0.37	--	--	--	--	--	--	0.86
456	0.88	0.91	0.58	0.52	0.58	0.25	0.89	0.87	0.58	0.52	0.58	0.28	0.9	0.87	0.68	0.54	0.6	0.34	0.9	0.9	0.55	0.54	0.61	0.22	0.89	0.87	0.55	0.55	0.59	0.25	--	--	--	--	--	--	0.88	0.84	0.73	0.54	0.6	0.38	--	--	--	--	--	--	--
457	0.88	0.88	0.6	0.52	0.57	0.28	0.89	0.89	0.56	0.52	0.58	0.24	0.9	0.9	0.58	0.54	0.6	0.25	0.9	0.82	0.7	0.54	0.58	0.35	0.89	0.86	0.57	0.55	0.6	0.28	0.89	0.88	0.66	0.53	0.59	0.31	0.89	0.87	0.68	0.54	0.59	0.36	0.9	0.9	0.69	0.56	0.62	0.33	--
458	0.88	0.87	0.68	0.52	0.58	0.33	0.89	0.86	0.59	0.52	0.58	0.28	0.9	0.89	0.6	0.54	0.59	0.26	0.9	0.83	0.63	0.54	0.59	0.29	0.89	0.86	0.55	0.55	0.59	0.25	0.88	0.82	0.64	0.52	0.56	0.3	0.88	0.85	0.7	0.52	0.59	0.35	0.89	0.88	0.67	0.54	0.61	0.35	--
459	0.88	0.86	0.58	0.52	0.57	0.26	--	--	--	--	--	--	0.9	0.8	0.65	0.54	0.56	0.31	0.9	0.81	0.65	0.54	0.57	0.31	0.89	0.88	0.53	0.55	0.6	0.24	0.89	0.85	0.64	0.53	0.58	0.3	0.89	0.87	0.66	0.53	0.57	0.32	--	--	--	--	--	--	--
460	0.88	0.87	0.64	0.52	0.6	0.32	0.89	0.88	0.6	0.52	0.57	0.27	0.9	0.88	0.63	0.54	0.59	0.31	0.9	0.86	0.65	0.54	0.62	0.3	0.89	0.87	0.54	0.55	0.6	0.24	0.88	0.87	0.64	0.53	0.58	0.32	0.88	0.82	0.7	0.53	0.59	0.37	--	--	--	--	--	--	--
461	0.88	0.88	0.6	0.52	0.59	0.26	0.89	0.84	0.64	0.52	0.57	0.29	0.9	0.81	0.75	0.54	0.58	0.4	0.9	0.83	0.7	0.54	0.58	0.35	0.89	0.89	0.5	0.55	0.61	0.21	0.88	0.87	0.61	0.55	0.6	0.3	0.88	0.84	0.63	0.51	0.58	0.28	0.89	0.88	0.65	0.52	0.59	0.34	0.87
462	0.88	0.89	0.6	0.52	0.58	0.27	0.89	0.9	0.63	0.52	0.61	0.29	0.9	0.89	0.58	0.54	0.59	0.26	0.9	0.84	0.62	0.54	0.58	0.29	0.89	0.89	0.52	0.55	0.62	0.21	0.88	0.87	0.68	0.53	0.6	0.33	0.89	0.88	0.59	0.51	0.57	0.27	--	--	--	--	--	--	--
463	0.88	0.88	0.68	0.52	0.58	0.34	0.89	0.89	0.55	0.52	0.58	0.24	0.9	0.83	0.7	0.54	0.59	0.35	0.9	0.82	0.66	0.54	0.6	0.32	0.89	0.88	0.51	0.55	0.61	0.22	0.87	0.86	0.61	0.52	0.57	0.29	--	--	--	--	--	--	0.88	0.85	0.64	0.51	0.57	0.3	0.89
464	0.88	0.88	0.61	0.52	0.57	0.28	0.89	0.89	0.63	0.52	0.6	0.29	0.9	0.84	0.74	0.54	0.61	0.38	0.9	0.86	0.68	0.54	0.62	0.32	0.89	0.84	0.57	0.55	0.59	0.26	0.88	0.85	0.68	0.53	0.59	0.35	0.89	0.82	0.73	0.53	0.59	0.38	0.9	0.85	0.7	0.53	0.58	0.37	--
465	0.88	0.9	0.56	0.52	0.59	0.25	0.89	0.89	0.63	0.52	0.6	0.29	0.9	0.89	0.6	0.54	0.59	0.27	0.9	0.86	0.58	0.54	0.59	0.25	0.89	0.85	0.58	0.55	0.59	0.28	0.88	0.86	0.62	0.52	0.58	0.31	0.88	0.77	0.74	0.51	0.59	0.37	0.88	0.84	0.69	0.55	0.61	0.35	--
466	0.88	0.88	0.61	0.52	0.57	0.29	0.89	0.88	0.6	0.52	0.58	0.27	0.9	0.88	0.6	0.54	0.61	0.28	0.9	0.84	0.63	0.54	0.58	0.29	0.89	0.86	0.58	0.55	0.6	0.28	0.88	0.82	0.69	0.53	0.58	0.37	0.88	0.89	0.59	0.52	0.58	0.27	0.88	0.83	0.67	0.51	0.61	0.3	--
467	0.88	0.88	0.56	0.52	0.58	0.25	0.89	0.88	0.67	0.52	0.58	0.32	0.9	0.89	0.57	0.54	0.6	0.26	0.9	0.82	0.67	0.54	0.58	0.33	0.89	0.86	0.55	0.55	0.58	0.26	0.88	0.78	0.74	0.53	0.57	0.4	0.88	0.85	0.67	0.53	0.59	0.34	0.87	0.89	0.67	0.55	0.61	0.36	--
468	0.88	0.88	0.61	0.52	0.58	0.27	0.89	0.9	0.58	0.52	0.59	0.25	0.9	0.88	0.61	0.54	0.58	0.27	0.9	0.84	0.57	0.54	0.58	0.27	0.89	0.88	0.53	0.55	0.61	0.22	0.88	0.88	0.7	0.54	0.61	0.35	0.88	0.89	0.63	0.51	0.56	0.3	--	--	--	--	--	--	--
469	0.88	0.86	0.67	0.52	0.58	0.34	--	--	--	--	--	--	0.9	0.86	0.57	0.54	0.58	0.27	0.9	0.89	0.59	0.54	0.61	0.23	0.89	0.87	0.54	0.55	0.59	0.24	--	--	--	--	--	--	--	--	--	--	--	--	--	--	--	--	--	--	--
470	0.88	0.89	0.6	0.52	0.58	0.26	0.89	0.88	0.68	0.52	0.58	0.33	0.9	0.86	0.72	0.54	0.62	0.36	0.9	0.87	0.57	0.54	0.59	0.23	0.89	0.86	0.56	0.55	0.59	0.26	0.88	0.88	0.61	0.52	0.59	0.29	0.88	0.83	0.59	0.51	0.57	0.28	--	--	--	--	--	--	--
471	0.88	0.89	0.59	0.52	0.59	0.27	0.89	0.87	0.63	0.52	0.57	0.29	0.9	0.88	0.58	0.54	0.59	0.27	--	--	--	--	--	--	0.89	0.87	0.52	0.55	0.6	0.25	0.88	0.88	0.61	0.52	0.58	0.28	0.88	0.82	0.69	0.52	0.59	0.34	--	--	--	--	--	--	0.88
472	0.88	0.89	0.59	0.52	0.59	0.26	0.89	0.83	0.64	0.52	0.57	0.29	0.9	0.91	0.58	0.54	0.61	0.24	0.9	0.87	0.62	0.54	0.58	0.28	0.89	0.85	0.56	0.55	0.58	0.26	0.89	0.83	0.72	0.53	0.61	0.37	--	--	--	--	--	--	0.89	0.84	0.7	0.54	0.61	0.37	0.88
473	0.88	0.89	0.58	0.52	0.57	0.24	0.89	0.88	0.67	0.52	0.58	0.33	0.9	0.89	0.58	0.54	0.59	0.26	0.9	0.87	0.56	0.54	0.59	0.25	0.89	0.87	0.54	0.55	0.59	0.25	0.88	0.83	0.71	0.53	0.58	0.35	--	--	--	--	--	--	--	--	--	--	--	--	0.9
474	0.88	0.89	0.55	0.52	0.58	0.23	0.89	0.88	0.56	0.52	0.58	0.24	0.9	0.84	0.69	0.54	0.57	0.36	0.9	0.86	0.61	0.54	0.59	0.28	0.89	0.89	0.52	0.55	0.6	0.22	0.89	0.88	0.62	0.53	0.58	0.28	0.87	0.84	0.69	0.52	0.61	0.35	0.88	0.81	0.67	0.52	0.57	0.33	--
475	0.88	0.9	0.6	0.52	0.58	0.25	0.89	0.88	0.63	0.52	0.6	0.31	0.9	0.84	0.71	0.54	0.59	0.36	0.9	0.79	0.73	0.54	0.57	0.37	0.89	0.87	0.55	0.55	0.6	0.25	0.88	0.84	0.64	0.52	0.56	0.3	--	--	--	--	--	--	--	--	--	--	--	--	--
476	--	--	--	--	--	--	0.89	0.9	0.58	0.52	0.59	0.24	0.9	0.84	0.61	0.54	0.58	0.29	0.9	0.85	0.61	0.54	0.58	0.29	0.89	0.87	0.54	0.55	0.6	0.24	0.88	0.85	0.66	0.53	0.6	0.34	0.88	0.86	0.71	0.54	0.61	0.38	--	--	--	--	--	--	--
477	0.88	0.89	0.66	0.52	0.59	0.33	0.89	0.88	0.57	0.52	0.57	0.25	0.9	0.84	0.65	0.54	0.6	0.32	--	--	--	--	--	--	0.89	0.89	0.51	0.55	0.61	0.21	0.89	0.86	0.72	0.51	0.62	0.35	0.89	0.82	0.71	0.54	0.58	0.38	0.88	0.83	0.72	0.52	0.58	0.37	0.88
478	0.88	0.85	0.7	0.52	0.58	0.35	0.89	0.88	0.66	0.52	0.58	0.29	0.9	0.9	0.57	0.54	0.6	0.24	0.9	0.85	0.61	0.54	0.59	0.28	0.89	0.87	0.55	0.55	0.59	0.25	--	--	--	--	--	--	0.88	0.88	0.58	0.55	0.6	0.27	--	--	--	--	--	--	--
479	0.88	0.88	0.6	0.52	0.57	0.28	0.89	0.91	0.56	0.52	0.6	0.23	--	--	--	--	--	--	0.9	0.85	0.62	0.54	0.58	0.28	0.89	0.88	0.52	0.55	0.6	0.23	0.88	0.86	0.69	0.53	0.59	0.34	--	--	--	--	--	--	0.88	0.86	0.7	0.52	0.6	0.36	0.87
480	0.88	0.89	0.59	0.52	0.59	0.26	0.89	0.85	0.71	0.52	0.58	0.35	0.9	0.87	0.68	0.54	0.59	0.34	0.9	0.85	0.57	0.54	0.58	0.27	0.89	0.89	0.55	0.55	0.6	0.24	--	--	--	--	--	--	0.88	0.82	0.73	0.53	0.58	0.38	--	--	--	--	--	--	0.88
481	0.88	0.9	0.66	0.52	0.6	0.31	0.89	0.87	0.71	0.52	0.62	0.36	0.9	0.88	0.63	0.54	0.59	0.32	0.9	0.83	0.59	0.54	0.57	0.28	0.89	0.88	0.53	0.55	0.6	0.24	0.88	0.82	0.73	0.52	0.6	0.37	--	--	--	--	--	--	--	--	--	--	--	--	--
482	0.88	0.88	0.57	0.52	0.58	0.24	0.89	0.89	0.66	0.52	0.6	0.31	0.9	0.85	0.67	0.54	0.59	0.32	0.9	0.83	0.62	0.54	0.59	0.28	0.89	0.86	0.55	0.55	0.6	0.24	--	--	--	--	--	--	0.88	0.89	0.64	0.53	0.6	0.3	--	--	--	--	--	--	--
483	0.88	0.88	0.57	0.52	0.59	0.27	0.89	0.88	0.68	0.52	0.58	0.33	0.9	0.87	0.56	0.54	0.57	0.26	0.9	0.87	0.67	0.54	0.61	0.33	0.89	0.87	0.55	0.55	0.59	0.25	--	--	--	--	--	--	--	--	--	--	--	--	--	--	--	--	--	--	--
484	0.88	0.85	0.68	0.52	0.58	0.34	0.89	0.91	0.56	0.52	0.59	0.24	0.9	0.84	0.74	0.54	0.6	0.38	0.9	0.8	0.61	0.54	0.56	0.29	0.89	0.85	0.54	0.55	0.59	0.26	--	--	--	--	--	--	0.89	0.85	0.72	0.53	0.6	0.37	--	--	--	--	--	--	0.88
485	0.88	0.9	0.63	0.52	0.6	0.29	0.89	0.88	0.65	0.52	0.58	0.32	0.9	0.87	0.61	0.54	0.61	0.28	0.9	0.86	0.61	0.54	0.59	0.28	0.89	0.87	0.55	0.55	0.61	0.23	0.88	0.9	0.58	0.53	0.59	0.27	--	--	--	--	--	--	0.89	0.8	0.64	0.52	0.59	0.28	--
486	0.88	0.89	0.58	0.52	0.58	0.26	0.89	0.9	0.61	0.52	0.6	0.28	0.9	0.87	0.68	0.54	0.6	0.34	0.9	0.86	0.58	0.54	0.58	0.26	0.89	0.9	0.57	0.55	0.61	0.22	--	--	--	--	--	--	0.88	0.87	0.63	0.53	0.58	0.32	0.9	0.87	0.6	0.54	0.58	0.3	--
487	0.88	0.88	0.6	0.52	0.58	0.26	0.89	0.88	0.59	0.52	0.57	0.27	0.9	0.85	0.7	0.54	0.58	0.36	0.9	0.8	0.75	0.54	0.58	0.39	0.89	0.87	0.54	0.55	0.6	0.24	0.88	0.84	0.68	0.52	0.58	0.35	0.88	0.82	0.72	0.53	0.6	0.37	0.88	0.82	0.69	0.53	0.58	0.38	--
488	0.88	0.87	0.68	0.52	0.58	0.33	0.89	0.88	0.64	0.52	0.59	0.31	0.9	0.91	0.58	0.54	0.61	0.24	0.9	0.88	0.61	0.54	0.6	0.24	0.89	0.88	0.52	0.55	0.61	0.21	--	--	--	--	--	--	0.89	0.83	0.75	0.55	0.61	0.4	0.88	0.84	0.7	0.54	0.58	0.39	0.89
489	0.88	0.86	0.67	0.52	0.58	0.35	0.89	0.83	0.62	0.52	0.57	0.31	0.9	0.83	0.72	0.54	0.58	0.37	0.9	0.89	0.55	0.54	0.61	0.22	0.89	0.9	0.52	0.55	0.61	0.21	0.88	0.83	0.73	0.52	0.59	0.36	0.88	0.89	0.66	0.53	0.62	0.31	--	--	--	--	--	--	--
490	0.88	0.88	0.59	0.52	0.58	0.27	0.89	0.9	0.57	0.52	0.6	0.23	0.9	0.86	0.62	0.54	0.58	0.29	0.9	0.85	0.59	0.54	0.58	0.27	0.89	0.88	0.53	0.55	0.6	0.24	--	--	--	--	--	--	0.88	0.85	0.71	0.52	0.58	0.34	--	--	--	--	--	--	--
491	0.88	0.89	0.64	0.52	0.58	0.3	0.89	0.83	0.71	0.52	0.56	0.35	0.9	0.88	0.61	0.54	0.58	0.28	0.9	0.8	0.6	0.54	0.56	0.28	0.89	0.87	0.54	0.55	0.6	0.24	0.88	0.82	0.7	0.52	0.58	0.36	0.88	0.87	0.64	0.51	0.59	0.32	0.88	0.8	0.7	0.51	0.57	0.35	--
492	0.88	0.89	0.57	0.52	0.58	0.24	0.89	0.89	0.58	0.52	0.59	0.25	0.9	0.9	0.58	0.54	0.6	0.25	0.9	0.82	0.67	0.54	0.59	0.33	0.89	0.87	0.58	0.55	0.6	0.26	--	--	--	--	--	--	--	--	--	--	--	--	--	--	--	--	--	--	--
493	0.88	0.88	0.6	0.52	0.57	0.28	0.89	0.86	0.66	0.52	0.58	0.32	0.9	0.88	0.63	0.54	0.6	0.3	0.9	0.89	0.56	0.54	0.59	0.23	0.89	0.87	0.55	0.55	0.59	0.25	0.88	0.85	0.64	0.53	0.59	0.32	0.88	0.85	0.6	0.52	0.58	0.28	0.87	0.88	0.61	0.54	0.61	0.3	0.88
494	0.88	0.87	0.59	0.52	0.57	0.27	0.89	0.89	0.59	0.52	0.6	0.24	0.9	0.88	0.58	0.54	0.59	0.27	0.9	0.87	0.62	0.54	0.6	0.26	0.89	0.88	0.54	0.55	0.6	0.23	0.88	0.84	0.67	0.52	0.58	0.32	0.88	0.84	0.63	0.52	0.58	0.28	0.88	0.84	0.68	0.53	0.64	0.32	--
495	0.88	0.81	0.72	0.52	0.57	0.37	0.89	0.89	0.57	0.52	0.59	0.24	0.9	0.8	0.75	0.54	0.58	0.4	0.9	0.84	0.66	0.54	0.62	0.3	0.89	0.88	0.53	0.55	0.61	0.23	--	--	--	--	--	--	0.88	0.83	0.73	0.52	0.6	0.37	--	--	--	--	--	--	--
496	0.88	0.88	0.62	0.52	0.58	0.28	0.89	0.89	0.58	0.52	0.58	0.26	0.9	0.88	0.58	0.54	0.59	0.27	0.9	0.79	0.75	0.54	0.58	0.4	0.89	0.89	0.52	0.55	0.61	0.21	0.88	0.83	0.69	0.53	0.58	0.37	--	--	--	--	--	--	0.9	0.87	0.62	0.54	0.59	0.3	0.9
497	0.88	0.87	0.66	0.52	0.6	0.33	0.89	0.86	0.72	0.52	0.6	0.38	0.9	0.86	0.65	0.54	0.59	0.32	0.9	0.81	0.75	0.54	0.6	0.39	0.89	0.87	0.55	0.55	0.6	0.25	0.88	0.87	0.66	0.55	0.61	0.35	0.88	0.84	0.68	0.52	0.59	0.34	--	--	--	--	--	--	--
498	0.88	0.88	0.67	0.52	0.58	0.32	0.89	0.87	0.72	0.52	0.61	0.36	0.9	0.87	0.67	0.54	0.61	0.33	0.9	0.85	0.57	0.54	0.58	0.26	0.89	0.88	0.53	0.55	0.61	0.23	--	--	--	--	--	--	0.89	0.82	0.63	0.55	0.59	0.32	0.89	0.84	0.69	0.52	0.6	0.35	--
499	0.88	0.9	0.58	0.52	0.58	0.24	0.89	0.88	0.56	0.52	0.58	0.24	0.9	0.89	0.6	0.54	0.59	0.27	0.9	0.81	0.6	0.54	0.57	0.28	0.89	0.9	0.55	0.55	0.61	0.22	0.88	0.83	0.69	0.52	0.58	0.35	0.88	0.87	0.65	0.53	0.6	0.33	0.88	0.9	0.65	0.53	0.62	0.3	--
500	0.88	0.88	0.6	0.52	0.58	0.26	0.89	0.9	0.66	0.52	0.59	0.31	0.9	0.84	0.77	0.54	0.62	0.41	0.9	0.82	0.67	0.54	0.58	0.34	0.89	0.83	0.6	0.55	0.58	0.3	0.89	0.81	0.71	0.53	0.58	0.38	0.89	0.91	0.68	0.53	0.6	0.33	--	--	--	--	--	--	--
501	0.88	0.88	0.58	0.52	0.58	0.29	0.89	0.89	0.55	0.52	0.59	0.23	0.9	0.85	0.62	0.54	0.59	0.29	0.9	0.81	0.7	0.54	0.57	0.36	0.89	0.88	0.53	0.55	0.6	0.24	0.88	0.85	0.72	0.53	0.6	0.39	0.88	0.84	0.68	0.55	0.62	0.36	0.88	0.83	0.72	0.52	0.6	0.36	--
502	--	--	--	--	--	--	0.89	0.88	0.59	0.52	0.58	0.26	0.9	0.83	0.71	0.54	0.59	0.36	0.9	0.81	0.64	0.54	0.58	0.32	0.89	0.88	0.53	0.55	0.61	0.23	0.88	0.86	0.64	0.53	0.59	0.32	--	--	--	--	--	--	0.89	0.88	0.62	0.55	0.61	0.31	0.89
503	0.88	0.9	0.56	0.52	0.6	0.23	0.89	0.87	0.66	0.52	0.59	0.34	0.9	0.83	0.63	0.54	0.57	0.31	0.9	0.83	0.58	0.54	0.58	0.27	0.89	0.84	0.58	0.55	0.59	0.26	--	--	--	--	--	--	0.88	0.86	0.67	0.53	0.59	0.32	0.87	0.83	0.66	0.51	0.55	0.34	--
504	0.88	0.86	0.63	0.52	0.57	0.32	0.89	0.89	0.57	0.52	0.59	0.24	0.9	0.87	0.64	0.54	0.6	0.31	0.9	0.82	0.7	0.54	0.58	0.35	0.89	0.89	0.56	0.55	0.62	0.23	0.88	0.87	0.67	0.53	0.58	0.34	0.88	0.85	0.6	0.53	0.58	0.3	--	--	--	--	--	--	0.87
505	0.88	0.89	0.58	0.52	0.57	0.25	0.89	0.9	0.53	0.52	0.59	0.23	0.9	0.87	0.59	0.54	0.58	0.27	0.9	0.85	0.7	0.54	0.62	0.33	0.89	0.88	0.54	0.55	0.6	0.24	0.88	0.83	0.69	0.52	0.59	0.34	0.89	0.81	0.69	0.54	0.61	0.33	--	--	--	--	--	--	--
506	0.88	0.88	0.62	0.52	0.58	0.27	0.89	0.9	0.57	0.52	0.6	0.23	0.9	0.87	0.59	0.54	0.58	0.29	0.9	0.81	0.63	0.54	0.57	0.3	0.89	0.88	0.53	0.55	0.61	0.23	--	--	--	--	--	--	0.89	0.85	0.73	0.53	0.61	0.38	0.88	0.77	0.76	0.54	0.57	0.42	--
507	0.88	0.88	0.57	0.52	0.58	0.25	0.89	0.88	0.57	0.52	0.58	0.24	0.9	0.89	0.59	0.54	0.59	0.26	0.9	0.85	0.6	0.54	0.57	0.27	0.89	0.87	0.55	0.55	0.59	0.25	0.88	0.86	0.68	0.51	0.59	0.32	--	--	--	--	--	--	--	--	--	--	--	--	0.88
508	0.88	0.9	0.58	0.52	0.58	0.26	0.89	0.87	0.62	0.52	0.59	0.27	0.9	0.89	0.59	0.54	0.6	0.26	--	--	--	--	--	--	0.89	0.85	0.56	0.55	0.58	0.26	0.88	0.87	0.66	0.53	0.6	0.33	0.89	0.87	0.63	0.54	0.58	0.3	0.89	0.88	0.68	0.54	0.6	0.36	--
509	0.88	0.87	0.62	0.52	0.57	0.29	0.89	0.89	0.59	0.52	0.59	0.25	0.9	0.82	0.75	0.54	0.6	0.4	0.9	0.86	0.6	0.54	0.6	0.26	0.89	0.84	0.56	0.55	0.59	0.26	0.88	0.79	0.71	0.53	0.57	0.37	--	--	--	--	--	--	0.88	0.85	0.6	0.51	0.57	0.29	0.89
510	0.88	0.88	0.64	0.52	0.6	0.32	0.89	0.88	0.64	0.52	0.58	0.31	0.9	0.87	0.6	0.54	0.59	0.28	0.9	0.8	0.71	0.54	0.59	0.36	0.89	0.85	0.59	0.55	0.59	0.29	0.88	0.84	0.69	0.53	0.59	0.36	--	--	--	--	--	--	0.88	0.82	0.69	0.52	0.57	0.36	--
511	0.88	0.87	0.64	0.52	0.59	0.33	0.89	0.88	0.6	0.52	0.57	0.27	0.9	0.9	0.65	0.54	0.58	0.32	0.9	0.89	0.61	0.54	0.63	0.28	0.89	0.88	0.53	0.55	0.61	0.22	0.88	0.82	0.67	0.52	0.57	0.33	0.89	0.88	0.66	0.52	0.61	0.29	--	--	--	--	--	--	--
512	0.88	0.9	0.57	0.52	0.6	0.24	0.89	0.83	0.68	0.52	0.57	0.34	0.9	0.9	0.58	0.54	0.6	0.23	--	--	--	--	--	--	0.89	0.87	0.55	0.55	0.59	0.25	0.88	0.86	0.69	0.52	0.58	0.34	0.89	0.87	0.61	0.53	0.58	0.29	0.89	0.86	0.61	0.53	0.59	0.29	0.89
513	0.88	0.91	0.62	0.52	0.6	0.28	0.89	0.88	0.6	0.52	0.57	0.27	0.9	0.88	0.65	0.54	0.61	0.32	0.9	0.85	0.61	0.54	0.58	0.29	0.89	0.88	0.57	0.55	0.61	0.25	0.88	0.87	0.61	0.52	0.57	0.26	0.89	0.83	0.7	0.54	0.6	0.37	--	--	--	--	--	--	--
514	0.88	0.88	0.58	0.52	0.57	0.26	0.89	0.87	0.65	0.52	0.59	0.33	0.9	0.88	0.66	0.54	0.61	0.32	0.9	0.89	0.6	0.54	0.63	0.27	0.89	0.84	0.59	0.55	0.59	0.29	0.88	0.85	0.66	0.52	0.59	0.34	0.87	0.88	0.62	0.52	0.59	0.3	--	--	--	--	--	--	--
515	0.88	0.89	0.59	0.52	0.58	0.28	0.89	0.86	0.67	0.52	0.58	0.34	0.9	0.88	0.58	0.54	0.59	0.26	0.9	0.81	0.6	0.54	0.57	0.28	0.89	0.88	0.51	0.55	0.61	0.23	--	--	--	--	--	--	0.88	0.87	0.65	0.52	0.58	0.33	--	--	--	--	--	--	0.88
516	0.88	0.89	0.6	0.52	0.58	0.26	0.89	0.9	0.55	0.52	0.59	0.23	0.9	0.89	0.59	0.54	0.59	0.25	--	--	--	--	--	--	0.89	0.69	0.75	0.55	0.56	0.42	0.88	0.79	0.74	0.52	0.57	0.39	--	--	--	--	--	--	0.88	0.86	0.65	0.51	0.6	0.3	0.89
517	0.88	0.91	0.56	0.52	0.6	0.24	0.89	0.87	0.58	0.52	0.58	0.25	0.9	0.86	0.72	0.54	0.59	0.37	0.9	0.81	0.72	0.54	0.58	0.37	0.89	0.88	0.52	0.55	0.62	0.21	0.88	0.87	0.65	0.54	0.59	0.33	0.88	0.81	0.72	0.54	0.6	0.36	0.88	0.87	0.69	0.55	0.62	0.36	--
518	0.88	0.87	0.58	0.52	0.58	0.28	0.89	0.89	0.58	0.52	0.57	0.24	0.9	0.89	0.66	0.54	0.61	0.32	0.9	0.83	0.67	0.54	0.6	0.33	0.89	0.87	0.54	0.55	0.59	0.25	0.89	0.82	0.73	0.53	0.58	0.4	0.88	0.86	0.68	0.51	0.57	0.32	--	--	--	--	--	--	--
519	0.88	0.84	0.71	0.52	0.58	0.37	0.89	0.9	0.6	0.52	0.6	0.28	0.9	0.88	0.65	0.54	0.63	0.3	0.9	0.81	0.75	0.54	0.58	0.39	0.89	0.87	0.54	0.55	0.59	0.25	0.88	0.81	0.7	0.52	0.57	0.36	0.9	0.84	0.71	0.53	0.6	0.35	0.89	0.81	0.74	0.52	0.58	0.36	0.91
520	0.88	0.85	0.68	0.52	0.58	0.34	0.89	0.86	0.61	0.52	0.58	0.29	0.9	0.84	0.74	0.54	0.6	0.37	0.9	0.8	0.69	0.54	0.59	0.33	0.89	0.89	0.52	0.55	0.61	0.23	--	--	--	--	--	--	0.88	0.82	0.74	0.52	0.6	0.38	0.89	0.88	0.64	0.54	0.58	0.31	0.89
521	0.88	0.9	0.57	0.52	0.59	0.25	0.89	0.87	0.54	0.52	0.58	0.26	0.9	0.88	0.56	0.54	0.58	0.24	0.9	0.82	0.67	0.54	0.58	0.34	0.89	0.87	0.55	0.55	0.58	0.25	--	--	--	--	--	--	0.88	0.85	0.7	0.53	0.61	0.37	--	--	--	--	--	--	--
522	0.88	0.87	0.68	0.52	0.58	0.33	0.89	0.88	0.56	0.52	0.58	0.24	0.9	0.84	0.67	0.54	0.57	0.34	0.9	0.85	0.59	0.54	0.58	0.26	0.89	0.85	0.57	0.55	0.6	0.25	0.88	0.85	0.66	0.52	0.61	0.31	0.88	0.87	0.6	0.5	0.57	0.24	--	--	--	--	--	--	0.87
523	0.88	0.9	0.59	0.52	0.59	0.25	0.89	0.88	0.58	0.52	0.57	0.27	0.9	0.84	0.74	0.54	0.6	0.38	--	--	--	--	--	--	0.89	0.84	0.59	0.55	0.61	0.27	0.88	0.88	0.62	0.53	0.59	0.3	0.88	0.82	0.7	0.52	0.58	0.35	--	--	--	--	--	--	0.88
524	0.88	0.89	0.57	0.52	0.58	0.25	0.89	0.91	0.56	0.52	0.6	0.23	0.9	0.87	0.69	0.54	0.59	0.34	0.9	0.87	0.57	0.54	0.6	0.23	0.89	0.89	0.52	0.55	0.61	0.23	0.88	0.87	0.61	0.51	0.57	0.28	0.88	0.81	0.7	0.53	0.58	0.37	0.89	0.85	0.68	0.54	0.58	0.35	--
525	0.88	0.87	0.55	0.52	0.58	0.27	0.89	0.87	0.62	0.52	0.58	0.31	0.9	0.82	0.7	0.54	0.57	0.36	0.9	0.85	0.63	0.54	0.6	0.27	0.89	0.87	0.55	0.55	0.59	0.25	--	--	--	--	--	--	0.89	0.82	0.75	0.53	0.6	0.39	--	--	--	--	--	--	0.88
526	0.88	0.89	0.6	0.52	0.58	0.27	0.89	0.89	0.63	0.52	0.59	0.29	0.9	0.9	0.59	0.54	0.6	0.25	0.9	0.86	0.6	0.54	0.61	0.25	0.89	0.87	0.54	0.55	0.59	0.24	0.87	0.86	0.61	0.52	0.57	0.3	0.89	0.91	0.61	0.53	0.62	0.29	--	--	--	--	--	--	--
527	0.88	0.89	0.59	0.52	0.59	0.26	0.89	0.89	0.57	0.52	0.59	0.24	0.9	0.88	0.58	0.54	0.6	0.24	0.9	0.82	0.71	0.54	0.59	0.35	0.89	0.87	0.55	0.55	0.59	0.25	0.88	0.81	0.65	0.52	0.56	0.33	0.88	0.84	0.62	0.52	0.56	0.29	--	--	--	--	--	--	--
528	0.88	0.87	0.58	0.52	0.57	0.26	0.89	0.9	0.62	0.52	0.59	0.28	0.9	0.9	0.58	0.54	0.6	0.23	0.9	0.86	0.62	0.54	0.59	0.27	0.89	0.87	0.53	0.55	0.6	0.24	0.87	0.88	0.65	0.52	0.59	0.31	--	--	--	--	--	--	0.88	0.86	0.68	0.52	0.6	0.32	--
529	0.88	0.9	0.55	0.52	0.58	0.25	0.89	0.89	0.53	0.52	0.59	0.23	0.9	0.85	0.69	0.54	0.6	0.34	0.9	0.89	0.59	0.54	0.61	0.23	0.89	0.84	0.55	0.55	0.6	0.26	0.88	0.85	0.7	0.52	0.58	0.35	0.88	0.83	0.65	0.51	0.58	0.32	0.88	0.83	0.7	0.52	0.57	0.36	--
530	0.88	0.83	0.68	0.52	0.57	0.33	0.89	0.89	0.59	0.52	0.58	0.26	0.9	0.87	0.6	0.54	0.59	0.28	0.9	0.82	0.6	0.54	0.59	0.26	0.89	0.87	0.54	0.55	0.59	0.24	0.88	0.79	0.74	0.53	0.58	0.4	0.89	0.85	0.65	0.53	0.6	0.33	--	--	--	--	--	--	--
531	0.88	0.91	0.61	0.52	0.61	0.27	0.89	0.9	0.56	0.52	0.6	0.23	0.9	0.88	0.6	0.54	0.58	0.28	0.9	0.84	0.62	0.54	0.59	0.28	0.89	0.7	0.73	0.55	0.56	0.41	0.88	0.87	0.65	0.52	0.58	0.32	0.88	0.91	0.55	0.51	0.6	0.23	0.89	0.84	0.71	0.53	0.61	0.37	--
532	0.88	0.88	0.67	0.52	0.58	0.33	0.89	0.89	0.67	0.52	0.6	0.32	0.9	0.88	0.58	0.54	0.59	0.26	0.9	0.86	0.61	0.54	0.58	0.28	0.89	0.88	0.53	0.55	0.61	0.22	0.88	0.81	0.66	0.51	0.56	0.31	0.87	0.83	0.64	0.5	0.57	0.32	0.88	0.84	0.68	0.51	0.6	0.32	--
533	0.88	0.88	0.6	0.52	0.57	0.28	0.89	0.9	0.57	0.52	0.59	0.24	0.9	0.88	0.59	0.54	0.59	0.26	0.9	0.82	0.62	0.54	0.58	0.29	0.89	0.87	0.55	0.55	0.59	0.25	0.88	0.87	0.7	0.53	0.62	0.36	0.87	0.86	0.58	0.52	0.57	0.26	--	--	--	--	--	--	--
534	0.88	0.89	0.6	0.52	0.58	0.28	0.89	0.9	0.57	0.52	0.59	0.25	0.9	0.86	0.72	0.54	0.59	0.37	0.9	0.85	0.69	0.54	0.61	0.34	0.89	0.89	0.52	0.55	0.6	0.22	0.88	0.84	0.75	0.52	0.6	0.4	--	--	--	--	--	--	--	--	--	--	--	--	--
535	0.88	0.9	0.63	0.52	0.6	0.28	0.89	0.89	0.58	0.52	0.58	0.25	0.9	0.82	0.72	0.54	0.59	0.36	0.9	0.88	0.57	0.54	0.59	0.24	0.89	0.69	0.73	0.55	0.55	0.41	0.88	0.8	0.72	0.52	0.56	0.36	0.88	0.74	0.73	0.53	0.54	0.4	0.88	0.72	0.73	0.49	0.55	0.36	0.88
536	0.88	0.9	0.61	0.52	0.6	0.28	0.89	0.9	0.58	0.52	0.59	0.24	0.9	0.89	0.59	0.54	0.59	0.26	0.9	0.85	0.6	0.54	0.59	0.27	0.89	0.86	0.56	0.55	0.58	0.26	0.88	0.87	0.66	0.53	0.61	0.32	0.88	0.82	0.7	0.51	0.59	0.34	0.89	0.87	0.69	0.53	0.61	0.35	--
537	0.88	0.9	0.62	0.52	0.6	0.29	0.89	0.9	0.57	0.52	0.6	0.23	0.9	0.89	0.55	0.54	0.6	0.22	0.9	0.89	0.59	0.54	0.59	0.26	0.89	0.87	0.55	0.55	0.6	0.25	0.88	0.86	0.63	0.52	0.58	0.32	--	--	--	--	--	--	--	--	--	--	--	--	0.88
538	0.88	0.89	0.62	0.52	0.59	0.3	0.89	0.9	0.57	0.52	0.59	0.24	0.9	0.89	0.59	0.54	0.6	0.25	0.9	0.82	0.67	0.54	0.58	0.33	0.89	0.88	0.52	0.55	0.6	0.23	0.88	0.82	0.73	0.52	0.59	0.37	--	--	--	--	--	--	--	--	--	--	--	--	0.89
539	0.88	0.86	0.6	0.52	0.58	0.29	0.89	0.86	0.62	0.52	0.57	0.28	0.9	0.89	0.6	0.54	0.59	0.26	0.9	0.83	0.6	0.54	0.58	0.26	0.89	0.88	0.56	0.55	0.57	0.24	0.89	0.88	0.64	0.52	0.57	0.31	--	--	--	--	--	--	0.89	0.89	0.52	0.52	0.59	0.22	0.89
540	0.88	0.89	0.61	0.52	0.58	0.27	0.89	0.89	0.6	0.52	0.57	0.27	0.9	0.88	0.66	0.54	0.61	0.32	0.9	0.89	0.57	0.54	0.6	0.25	0.89	0.85	0.54	0.55	0.59	0.26	0.88	0.86	0.72	0.53	0.62	0.36	0.89	0.89	0.6	0.54	0.6	0.28	0.88	0.84	0.6	0.5	0.57	0.26	--
541	0.88	0.87	0.66	0.52	0.59	0.34	0.89	0.9	0.58	0.52	0.59	0.25	0.9	0.87	0.67	0.54	0.61	0.33	0.9	0.81	0.72	0.54	0.59	0.36	0.89	0.86	0.57	0.55	0.6	0.27	0.88	0.79	0.69	0.53	0.59	0.37	0.88	0.79	0.73	0.52	0.59	0.38	0.88	0.83	0.62	0.53	0.58	0.28	--
542	0.88	0.89	0.56	0.52	0.58	0.25	0.89	0.87	0.67	0.52	0.6	0.32	0.9	0.86	0.7	0.54	0.61	0.34	0.9	0.82	0.63	0.54	0.58	0.31	0.89	0.81	0.72	0.55	0.61	0.38	0.88	0.87	0.72	0.52	0.62	0.35	0.88	0.86	0.69	0.5	0.59	0.32	0.88	0.85	0.58	0.53	0.6	0.27	--
543	0.88	0.8	0.74	0.52	0.58	0.39	0.89	0.89	0.61	0.52	0.58	0.28	0.9	0.89	0.6	0.54	0.59	0.27	--	--	--	--	--	--	0.89	0.85	0.55	0.55	0.6	0.24	0.88	0.88	0.65	0.52	0.59	0.31	0.88	0.82	0.72	0.53	0.59	0.38	0.88	0.83	0.64	0.51	0.56	0.3	--
544	0.88	0.9	0.58	0.52	0.58	0.25	0.89	0.88	0.67	0.52	0.58	0.32	0.9	0.87	0.61	0.54	0.58	0.29	--	--	--	--	--	--	0.89	0.87	0.55	0.55	0.6	0.25	0.88	0.85	0.7	0.52	0.62	0.36	--	--	--	--	--	--	0.89	0.83	0.68	0.52	0.59	0.32	--
545	0.88	0.91	0.63	0.52	0.61	0.29	0.89	0.83	0.66	0.52	0.56	0.33	0.9	0.84	0.7	0.54	0.58	0.35	0.9	0.82	0.69	0.54	0.59	0.35	0.89	0.87	0.54	0.55	0.6	0.23	0.89	0.85	0.69	0.53	0.59	0.36	0.88	0.86	0.65	0.51	0.59	0.29	0.88	0.87	0.65	0.52	0.6	0.31	--
546	0.88	0.87	0.58	0.52	0.58	0.26	0.89	0.87	0.64	0.52	0.58	0.31	0.9	0.88	0.7	0.54	0.62	0.35	0.9	0.8	0.65	0.54	0.58	0.3	0.89	0.88	0.54	0.55	0.59	0.24	0.88	0.83	0.66	0.53	0.58	0.32	0.88	0.81	0.69	0.52	0.58	0.35	0.88	0.85	0.59	0.54	0.57	0.29	--
547	0.88	0.88	0.6	0.52	0.58	0.28	0.89	0.88	0.63	0.52	0.59	0.29	0.9	0.88	0.59	0.54	0.59	0.27	0.9	0.8	0.61	0.54	0.56	0.29	0.89	0.82	0.59	0.55	0.58	0.27	0.88	0.88	0.61	0.52	0.58	0.27	0.87	0.78	0.67	0.5	0.55	0.32	--	--	--	--	--	--	0.89
548	0.88	0.9	0.57	0.52	0.6	0.24	0.89	0.88	0.59	0.52	0.57	0.27	0.9	0.87	0.63	0.54	0.58	0.29	0.9	0.81	0.67	0.54	0.58	0.34	0.89	0.86	0.52	0.55	0.6	0.24	0.88	0.89	0.65	0.51	0.58	0.31	0.88	0.86	0.58	0.52	0.58	0.27	0.88	0.85	0.67	0.53	0.6	0.34	--
549	0.88	0.83	0.62	0.52	0.57	0.3	0.89	0.88	0.66	0.52	0.6	0.31	0.9	0.83	0.71	0.54	0.58	0.37	0.9	0.84	0.7	0.54	0.63	0.35	0.89	0.89	0.51	0.55	0.61	0.21	0.89	0.88	0.63	0.53	0.58	0.29	0.89	0.85	0.71	0.52	0.59	0.35	--	--	--	--	--	--	0.88
550	0.88	0.88	0.57	0.52	0.58	0.25	0.89	0.88	0.56	0.52	0.58	0.24	0.9	0.9	0.6	0.54	0.59	0.26	0.9	0.81	0.75	0.54	0.59	0.39	0.89	0.87	0.55	0.55	0.59	0.25	0.89	0.79	0.71	0.54	0.57	0.37	0.88	0.86	0.67	0.52	0.6	0.33	--	--	--	--	--	--	--
551	0.88	0.9	0.6	0.52	0.58	0.25	0.89	0.89	0.62	0.52	0.59	0.29	--	--	--	--	--	--	0.9	0.8	0.61	0.54	0.56	0.29	0.89	0.86	0.54	0.55	0.59	0.25	0.88	0.88	0.65	0.52	0.59	0.31	0.88	0.86	0.57	0.52	0.57	0.26	0.89	0.84	0.68	0.52	0.59	0.35	0.88
552	0.88	0.91	0.6	0.52	0.61	0.26	0.89	0.9	0.57	0.52	0.59	0.24	0.9	0.88	0.58	0.54	0.59	0.27	--	--	--	--	--	--	0.89	0.89	0.53	0.55	0.61	0.22	0.88	0.89	0.61	0.52	0.58	0.25	--	--	--	--	--	--	0.89	0.87	0.64	0.52	0.58	0.3	--
553	0.88	0.87	0.63	0.52	0.59	0.32	0.89	0.88	0.6	0.52	0.57	0.28	0.9	0.88	0.65	0.54	0.6	0.32	0.9	0.82	0.59	0.54	0.57	0.28	0.89	0.88	0.53	0.55	0.6	0.24	0.88	0.88	0.6	0.52	0.57	0.28	0.88	0.87	0.71	0.53	0.59	0.36	--	--	--	--	--	--	--
554	0.88	0.9	0.65	0.52	0.6	0.3	0.89	0.89	0.67	0.52	0.59	0.33	0.9	0.89	0.6	0.54	0.59	0.26	0.9	0.87	0.59	0.54	0.6	0.26	0.89	0.83	0.57	0.55	0.59	0.26	--	--	--	--	--	--	0.88	0.83	0.75	0.51	0.57	0.4	0.89	0.79	0.75	0.54	0.58	0.39	0.86
555	0.88	0.88	0.61	0.52	0.59	0.28	0.89	0.87	0.65	0.52	0.58	0.33	0.9	0.89	0.56	0.54	0.6	0.25	0.9	0.8	0.61	0.54	0.56	0.29	0.89	0.87	0.55	0.55	0.59	0.25	--	--	--	--	--	--	0.88	0.84	0.68	0.52	0.59	0.35	--	--	--	--	--	--	--
556	0.88	0.88	0.6	0.52	0.59	0.25	0.89	0.86	0.69	0.52	0.59	0.35	0.9	0.87	0.63	0.54	0.58	0.28	0.9	0.85	0.68	0.54	0.59	0.35	0.89	0.87	0.55	0.55	0.59	0.25	0.88	0.82	0.7	0.52	0.58	0.36	--	--	--	--	--	--	0.87	0.78	0.72	0.54	0.57	0.38	0.89
557	0.88	0.9	0.62	0.52	0.61	0.28	0.89	0.89	0.61	0.52	0.57	0.27	0.9	0.87	0.55	0.54	0.59	0.25	0.9	0.85	0.57	0.54	0.59	0.26	0.89	0.89	0.52	0.55	0.6	0.22	0.88	0.84	0.69	0.53	0.58	0.36	0.89	0.85	0.64	0.53	0.58	0.32	0.87	0.81	0.67	0.51	0.58	0.32	--
558	0.88	0.88	0.68	0.52	0.58	0.33	0.89	0.9	0.57	0.52	0.59	0.24	0.9	0.88	0.62	0.54	0.61	0.29	0.9	0.81	0.68	0.54	0.57	0.34	0.89	0.89	0.52	0.55	0.62	0.2	--	--	--	--	--	--	0.89	0.88	0.65	0.54	0.61	0.33	0.87	0.84	0.66	0.51	0.6	0.31	--
559	0.88	0.88	0.67	0.52	0.59	0.32	0.89	0.89	0.56	0.52	0.58	0.24	0.9	0.9	0.57	0.54	0.59	0.25	0.9	0.85	0.65	0.54	0.6	0.32	0.89	0.89	0.5	0.55	0.62	0.21	--	--	--	--	--	--	0.89	0.88	0.64	0.53	0.61	0.3	--	--	--	--	--	--	--
560	0.88	0.9	0.54	0.52	0.59	0.23	0.89	0.91	0.56	0.52	0.6	0.24	0.9	0.9	0.58	0.54	0.6	0.23	0.9	0.83	0.66	0.54	0.59	0.33	0.89	0.85	0.58	0.55	0.6	0.27	0.89	0.82	0.7	0.52	0.58	0.37	0.88	0.81	0.74	0.53	0.61	0.36	0.89	0.85	0.67	0.51	0.59	0.31	--
561	0.88	0.88	0.61	0.52	0.57	0.28	0.89	0.88	0.6	0.52	0.57	0.27	0.9	0.86	0.61	0.54	0.58	0.29	0.9	0.81	0.67	0.54	0.58	0.34	0.89	0.85	0.56	0.55	0.59	0.26	0.88	0.81	0.72	0.52	0.59	0.37	0.89	0.87	0.65	0.52	0.61	0.3	0.88	0.84	0.65	0.51	0.56	0.34	0.88
562	0.88	0.87	0.69	0.52	0.6	0.34	0.89	0.89	0.54	0.52	0.59	0.23	0.9	0.9	0.58	0.54	0.59	0.26	0.9	0.82	0.63	0.54	0.57	0.3	0.89	0.87	0.55	0.55	0.6	0.25	0.88	0.88	0.6	0.52	0.58	0.27	0.89	0.9	0.64	0.54	0.61	0.32	0.88	0.89	0.58	0.51	0.56	0.25	0.89
563	0.88	0.91	0.6	0.52	0.61	0.26	0.89	0.89	0.59	0.52	0.58	0.26	0.9	0.88	0.62	0.54	0.6	0.3	0.9	0.8	0.75	0.54	0.59	0.4	0.89	0.86	0.54	0.55	0.6	0.24	0.87	0.84	0.7	0.5	0.55	0.36	--	--	--	--	--	--	--	--	--	--	--	--	--
564	0.88	0.89	0.59	0.52	0.58	0.26	0.89	0.84	0.72	0.52	0.59	0.37	0.9	0.86	0.68	0.54	0.58	0.34	0.9	0.84	0.62	0.54	0.58	0.29	0.89	0.89	0.53	0.55	0.61	0.22	0.87	0.83	0.63	0.52	0.56	0.3	0.89	0.89	0.62	0.54	0.6	0.33	--	--	--	--	--	--	0.89
565	0.88	0.89	0.62	0.52	0.6	0.28	0.89	0.89	0.67	0.52	0.59	0.33	0.9	0.88	0.67	0.54	0.6	0.34	0.9	0.83	0.74	0.54	0.6	0.38	0.89	0.88	0.53	0.55	0.61	0.23	0.88	0.84	0.69	0.53	0.6	0.35	--	--	--	--	--	--	0.88	0.87	0.69	0.51	0.59	0.31	--
566	0.88	0.89	0.6	0.52	0.58	0.27	0.89	0.89	0.57	0.52	0.59	0.24	0.9	0.89	0.63	0.54	0.59	0.31	0.9	0.86	0.71	0.54	0.61	0.37	0.89	0.86	0.56	0.55	0.58	0.26	0.88	0.86	0.71	0.51	0.6	0.37	--	--	--	--	--	--	--	--	--	--	--	--	--
567	0.88	0.9	0.57	0.52	0.6	0.24	0.89	0.85	0.7	0.52	0.59	0.33	0.9	0.9	0.58	0.54	0.61	0.24	0.9	0.86	0.61	0.54	0.59	0.28	0.89	0.9	0.52	0.55	0.61	0.21	0.88	0.85	0.67	0.52	0.57	0.34	0.88	0.87	0.56	0.53	0.59	0.26	0.89	0.87	0.67	0.56	0.62	0.35	0.89
568	0.88	0.88	0.6	0.52	0.58	0.27	0.89	0.87	0.66	0.52	0.6	0.33	0.9	0.86	0.65	0.54	0.58	0.32	0.9	0.81	0.64	0.54	0.58	0.29	0.89	0.89	0.5	0.55	0.61	0.21	0.88	0.83	0.69	0.53	0.59	0.36	0.88	0.87	0.62	0.52	0.59	0.26	0.88	0.85	0.64	0.52	0.58	0.31	0.9
569	0.88	0.9	0.58	0.52	0.59	0.25	0.89	0.86	0.61	0.52	0.57	0.3	0.9	0.84	0.63	0.54	0.58	0.3	0.9	0.81	0.72	0.54	0.58	0.37	0.89	0.84	0.55	0.55	0.59	0.27	0.88	0.87	0.58	0.53	0.59	0.27	0.89	0.88	0.66	0.53	0.61	0.3	--	--	--	--	--	--	--
570	0.88	0.89	0.58	0.52	0.57	0.25	0.89	0.89	0.58	0.52	0.59	0.25	0.9	0.87	0.66	0.54	0.61	0.32	--	--	--	--	--	--	0.89	0.89	0.52	0.55	0.6	0.23	--	--	--	--	--	--	0.88	0.88	0.61	0.55	0.61	0.29	--	--	--	--	--	--	0.89
571	0.88	0.88	0.6	0.52	0.58	0.27	0.89	0.91	0.56	0.52	0.6	0.23	0.9	0.83	0.72	0.54	0.58	0.37	0.9	0.8	0.75	0.54	0.6	0.38	0.89	0.85	0.54	0.55	0.6	0.25	--	--	--	--	--	--	--	--	--	--	--	--	0.88	0.87	0.7	0.53	0.62	0.35	--
572	0.88	0.89	0.66	0.52	0.59	0.33	0.89	0.9	0.66	0.52	0.59	0.32	0.9	0.91	0.56	0.54	0.61	0.23	0.9	0.87	0.57	0.54	0.6	0.23	0.89	0.89	0.53	0.55	0.61	0.22	0.88	0.84	0.72	0.52	0.59	0.37	--	--	--	--	--	--	0.89	0.85	0.72	0.53	0.59	0.34	0.87
573	0.88	0.86	0.63	0.52	0.57	0.32	0.89	0.89	0.59	0.52	0.59	0.25	0.9	0.87	0.67	0.54	0.6	0.33	0.9	0.85	0.62	0.54	0.59	0.28	0.89	0.86	0.55	0.55	0.59	0.25	--	--	--	--	--	--	0.88	0.84	0.71	0.51	0.58	0.37	--	--	--	--	--	--	--
574	0.88	0.84	0.69	0.52	0.58	0.35	0.89	0.9	0.58	0.52	0.6	0.25	0.9	0.9	0.59	0.54	0.6	0.26	0.9	0.86	0.59	0.54	0.59	0.25	0.89	0.89	0.5	0.55	0.61	0.2	0.88	0.87	0.69	0.53	0.59	0.35	0.87	0.86	0.62	0.53	0.62	0.31	0.87	0.84	0.65	0.5	0.6	0.27	--
575	0.88	0.88	0.6	0.52	0.57	0.28	0.89	0.89	0.56	0.52	0.59	0.24	0.9	0.89	0.59	0.54	0.58	0.26	0.9	0.81	0.64	0.54	0.58	0.32	0.89	0.83	0.66	0.55	0.6	0.34	0.88	0.88	0.65	0.52	0.6	0.32	--	--	--	--	--	--	0.88	0.82	0.71	0.5	0.58	0.36	--
576	0.88	0.89	0.61	0.52	0.59	0.31	0.89	0.88	0.59	0.52	0.57	0.27	0.9	0.89	0.61	0.54	0.59	0.26	0.9	0.84	0.63	0.54	0.59	0.29	0.89	0.89	0.51	0.55	0.6	0.22	0.89	0.84	0.69	0.53	0.59	0.36	0.88	0.87	0.7	0.54	0.63	0.37	0.88	0.85	0.68	0.53	0.59	0.35	--
577	0.88	0.88	0.6	0.52	0.57	0.28	0.89	0.88	0.67	0.52	0.58	0.33	0.9	0.88	0.62	0.54	0.6	0.3	0.9	0.88	0.57	0.54	0.61	0.22	0.89	0.88	0.52	0.55	0.61	0.21	--	--	--	--	--	--	--	--	--	--	--	--	--	--	--	--	--	--	--
578	0.88	0.89	0.59	0.52	0.59	0.26	0.89	0.91	0.57	0.52	0.6	0.23	0.9	0.9	0.58	0.54	0.6	0.25	0.9	0.82	0.73	0.54	0.59	0.38	0.89	0.9	0.55	0.55	0.62	0.22	0.88	0.8	0.71	0.52	0.57	0.36	--	--	--	--	--	--	0.88	0.82	0.68	0.52	0.58	0.33	--
579	0.88	0.89	0.59	0.52	0.58	0.26	0.89	0.88	0.59	0.52	0.57	0.27	0.9	0.88	0.61	0.54	0.57	0.28	0.9	0.89	0.6	0.54	0.59	0.25	0.89	0.86	0.55	0.55	0.61	0.24	--	--	--	--	--	--	0.88	0.87	0.66	0.55	0.6	0.34	0.88	0.82	0.7	0.52	0.57	0.36	0.89
580	0.88	0.89	0.58	0.52	0.59	0.25	0.89	0.88	0.67	0.52	0.58	0.33	0.9	0.89	0.58	0.54	0.59	0.27	0.9	0.83	0.58	0.54	0.58	0.27	0.89	0.89	0.51	0.55	0.61	0.22	0.88	0.89	0.66	0.53	0.6	0.33	0.9	0.86	0.71	0.53	0.59	0.36	0.89	0.87	0.66	0.51	0.59	0.31	0.88
581	0.88	0.89	0.57	0.52	0.59	0.26	0.89	0.88	0.68	0.52	0.59	0.33	0.9	0.82	0.7	0.54	0.57	0.36	0.9	0.86	0.62	0.54	0.61	0.25	0.89	0.9	0.5	0.55	0.62	0.2	--	--	--	--	--	--	--	--	--	--	--	--	--	--	--	--	--	--	--
582	0.88	0.88	0.67	0.52	0.59	0.33	0.89	0.86	0.6	0.52	0.58	0.29	0.9	0.84	0.71	0.54	0.59	0.35	0.9	0.86	0.62	0.54	0.58	0.28	0.89	0.84	0.56	0.55	0.59	0.27	0.88	0.88	0.62	0.51	0.58	0.28	0.88	0.83	0.7	0.54	0.61	0.38	--	--	--	--	--	--	--
583	0.88	0.87	0.58	0.52	0.59	0.27	0.89	0.9	0.56	0.52	0.6	0.23	0.9	0.83	0.72	0.54	0.58	0.37	0.9	0.89	0.55	0.54	0.61	0.24	0.89	0.88	0.56	0.55	0.61	0.25	--	--	--	--	--	--	0.89	0.86	0.61	0.54	0.59	0.3	--	--	--	--	--	--	--
584	0.88	0.89	0.56	0.52	0.59	0.24	0.89	0.88	0.59	0.52	0.58	0.26	0.9	0.82	0.71	0.54	0.57	0.36	0.9	0.89	0.56	0.54	0.61	0.21	0.89	0.87	0.55	0.55	0.59	0.25	0.88	0.83	0.67	0.53	0.59	0.34	--	--	--	--	--	--	--	--	--	--	--	--	--
585	0.88	0.9	0.62	0.52	0.6	0.28	0.89	0.86	0.67	0.52	0.58	0.34	0.9	0.87	0.65	0.54	0.59	0.32	0.9	0.85	0.58	0.54	0.58	0.27	0.89	0.9	0.52	0.55	0.62	0.21	0.88	0.87	0.62	0.53	0.57	0.29	0.88	0.86	0.65	0.52	0.59	0.3	0.88	0.83	0.61	0.5	0.57	0.26	--
586	0.88	0.79	0.7	0.52	0.58	0.35	0.89	0.88	0.56	0.52	0.58	0.24	0.9	0.9	0.57	0.54	0.6	0.24	0.9	0.86	0.58	0.54	0.58	0.24	0.89	0.87	0.54	0.55	0.61	0.23	--	--	--	--	--	--	0.89	0.87	0.7	0.55	0.6	0.36	--	--	--	--	--	--	--
587	0.88	0.87	0.61	0.52	0.57	0.28	0.89	0.89	0.55	0.52	0.58	0.23	0.9	0.86	0.68	0.54	0.59	0.34	0.9	0.84	0.58	0.54	0.57	0.27	0.89	0.89	0.52	0.55	0.61	0.21	0.89	0.88	0.6	0.53	0.59	0.27	0.89	0.84	0.67	0.53	0.59	0.35	0.87	0.78	0.76	0.51	0.56	0.38	--
588	0.88	0.89	0.62	0.52	0.6	0.29	0.89	0.9	0.56	0.52	0.59	0.24	0.9	0.9	0.59	0.54	0.6	0.23	0.9	0.88	0.56	0.54	0.61	0.23	0.89	0.89	0.51	0.55	0.6	0.22	0.88	0.88	0.59	0.53	0.59	0.29	0.88	0.86	0.62	0.52	0.57	0.3	0.89	0.84	0.64	0.53	0.59	0.31	0.87
589	0.88	0.9	0.57	0.52	0.59	0.24	0.89	0.88	0.57	0.52	0.58	0.25	0.9	0.88	0.61	0.54	0.59	0.27	0.9	0.86	0.58	0.54	0.58	0.25	0.89	0.86	0.55	0.55	0.61	0.24	0.89	0.85	0.73	0.53	0.62	0.38	0.89	0.83	0.74	0.53	0.61	0.38	--	--	--	--	--	--	0.87
590	0.88	0.87	0.71	0.52	0.62	0.36	0.89	0.88	0.6	0.52	0.58	0.26	0.9	0.87	0.66	0.54	0.59	0.33	0.9	0.83	0.62	0.54	0.58	0.29	0.89	0.88	0.54	0.55	0.6	0.24	--	--	--	--	--	--	0.89	0.85	0.7	0.55	0.62	0.36	0.89	0.86	0.65	0.51	0.59	0.29	--
591	0.88	0.81	0.74	0.52	0.58	0.39	0.89	0.89	0.53	0.52	0.59	0.24	0.9	0.86	0.69	0.54	0.59	0.35	0.9	0.85	0.74	0.54	0.61	0.38	0.89	0.89	0.52	0.55	0.6	0.23	0.88	0.78	0.74	0.55	0.58	0.4	--	--	--	--	--	--	0.9	0.85	0.6	0.55	0.62	0.26	--
592	0.88	0.87	0.69	0.52	0.58	0.34	0.89	0.88	0.65	0.52	0.59	0.31	0.9	0.85	0.69	0.54	0.58	0.36	0.9	0.87	0.61	0.54	0.59	0.28	0.89	0.84	0.67	0.55	0.6	0.35	0.88	0.79	0.68	0.53	0.56	0.35	--	--	--	--	--	--	--	--	--	--	--	--	--
593	0.88	0.86	0.67	0.52	0.59	0.35	0.89	0.89	0.63	0.52	0.59	0.3	0.9	0.81	0.72	0.54	0.59	0.36	0.9	0.81	0.6	0.54	0.57	0.28	0.89	0.87	0.55	0.55	0.59	0.25	0.88	0.83	0.67	0.51	0.56	0.33	0.89	0.84	0.6	0.54	0.57	0.31	--	--	--	--	--	--	--
594	--	--	--	--	--	--	0.89	0.85	0.68	0.52	0.58	0.34	0.9	0.89	0.61	0.54	0.59	0.26	0.9	0.82	0.69	0.54	0.59	0.35	0.89	0.9	0.51	0.55	0.62	0.21	0.88	0.84	0.7	0.52	0.58	0.35	0.88	0.83	0.7	0.52	0.58	0.35	--	--	--	--	--	--	0.88
595	0.88	0.92	0.6	0.52	0.62	0.26	0.89	0.84	0.7	0.52	0.57	0.35	0.9	0.89	0.59	0.54	0.58	0.26	0.9	0.82	0.7	0.54	0.58	0.36	0.89	0.89	0.52	0.55	0.6	0.22	0.88	0.83	0.62	0.52	0.57	0.3	0.88	0.79	0.72	0.55	0.58	0.39	0.89	0.81	0.74	0.53	0.59	0.39	--
596	0.88	0.9	0.57	0.52	0.59	0.24	0.89	0.88	0.57	0.52	0.58	0.25	0.9	0.82	0.64	0.54	0.56	0.3	0.9	0.82	0.69	0.54	0.58	0.36	0.89	0.69	0.73	0.55	0.55	0.41	0.88	0.79	0.72	0.53	0.58	0.4	--	--	--	--	--	--	0.9	0.79	0.71	0.55	0.59	0.36	0.88
597	0.88	0.85	0.72	0.52	0.59	0.37	0.89	0.88	0.64	0.52	0.6	0.31	0.9	0.86	0.61	0.54	0.59	0.29	0.9	0.86	0.59	0.54	0.58	0.26	0.89	0.87	0.54	0.55	0.59	0.25	0.89	0.88	0.62	0.53	0.6	0.29	--	--	--	--	--	--	--	--	--	--	--	--	--
598	0.88	0.88	0.59	0.52	0.58	0.27	0.89	0.87	0.66	0.52	0.57	0.32	0.9	0.9	0.61	0.54	0.61	0.29	0.9	0.81	0.64	0.54	0.58	0.32	0.89	0.87	0.55	0.55	0.6	0.25	0.88	0.8	0.71	0.52	0.58	0.36	--	--	--	--	--	--	--	--	--	--	--	--	0.88
599	0.88	0.87	0.58	0.52	0.58	0.28	0.89	0.87	0.6	0.52	0.57	0.28	0.9	0.86	0.57	0.54	0.58	0.27	0.9	0.87	0.62	0.54	0.58	0.28	0.89	0.89	0.53	0.55	0.61	0.22	0.89	0.83	0.7	0.54	0.59	0.36	--	--	--	--	--	--	0.88	0.78	0.73	0.53	0.58	0.38	0.89
600	0.88	0.88	0.6	0.52	0.57	0.28	0.89	0.79	0.75	0.52	0.57	0.4	0.9	0.87	0.68	0.54	0.6	0.34	0.9	0.85	0.6	0.54	0.59	0.28	0.89	0.88	0.54	0.55	0.6	0.24	--	--	--	--	--	--	0.89	0.84	0.72	0.52	0.61	0.37	0.9	0.87	0.66	0.52	0.59	0.31	--
601	0.88	0.88	0.6	0.52	0.58	0.28	0.89	0.87	0.6	0.52	0.58	0.28	0.9	0.81	0.75	0.54	0.58	0.39	0.9	0.86	0.66	0.54	0.61	0.31	0.89	0.88	0.53	0.55	0.61	0.22	0.88	0.8	0.7	0.53	0.58	0.37	--	--	--	--	--	--	0.88	0.87	0.7	0.54	0.62	0.36	--
602	0.88	0.85	0.67	0.52	0.58	0.35	0.89	0.87	0.58	0.52	0.58	0.25	0.9	0.81	0.72	0.54	0.58	0.37	0.9	0.85	0.61	0.54	0.6	0.26	0.89	0.87	0.55	0.55	0.59	0.25	--	--	--	--	--	--	--	--	--	--	--	--	0.88	0.87	0.69	0.51	0.58	0.34	0.9
603	0.88	0.89	0.63	0.52	0.6	0.29	0.89	0.91	0.56	0.52	0.59	0.24	0.9	0.87	0.6	0.54	0.58	0.28	0.9	0.83	0.63	0.54	0.59	0.29	0.89	0.88	0.52	0.55	0.6	0.23	0.88	0.87	0.63	0.53	0.59	0.31	0.88	0.81	0.73	0.53	0.58	0.39	0.89	0.88	0.67	0.56	0.61	0.36	--
604	0.88	0.89	0.6	0.52	0.58	0.27	0.89	0.89	0.58	0.52	0.59	0.24	0.9	0.88	0.67	0.54	0.61	0.33	0.9	0.83	0.62	0.54	0.57	0.29	0.89	0.86	0.56	0.55	0.59	0.25	0.88	0.87	0.61	0.51	0.57	0.27	0.88	0.87	0.63	0.52	0.58	0.28	--	--	--	--	--	--	--
605	0.88	0.89	0.66	0.52	0.6	0.31	0.89	0.89	0.66	0.52	0.58	0.32	0.9	0.85	0.69	0.54	0.58	0.36	0.9	0.83	0.74	0.54	0.6	0.38	0.89	0.89	0.5	0.55	0.61	0.22	0.88	0.83	0.7	0.52	0.59	0.36	0.88	0.78	0.74	0.52	0.57	0.39	0.88	0.86	0.7	0.53	0.59	0.37	0.87
606	0.88	0.89	0.6	0.52	0.58	0.27	0.89	0.91	0.54	0.52	0.59	0.22	0.9	0.86	0.65	0.54	0.59	0.33	0.9	0.85	0.62	0.54	0.58	0.28	0.89	0.88	0.54	0.55	0.6	0.24	0.88	0.82	0.66	0.52	0.56	0.32	0.89	0.85	0.68	0.54	0.58	0.34	0.89	0.84	0.72	0.53	0.61	0.37	--
607	0.88	0.83	0.69	0.52	0.58	0.36	0.89	0.89	0.55	0.52	0.58	0.23	0.9	0.9	0.58	0.54	0.6	0.23	0.9	0.82	0.64	0.54	0.58	0.32	0.89	0.88	0.53	0.55	0.6	0.23	0.88	0.89	0.6	0.54	0.58	0.3	0.88	0.91	0.58	0.53	0.61	0.26	--	--	--	--	--	--	--
608	0.88	0.88	0.57	0.52	0.58	0.25	0.89	0.86	0.66	0.52	0.59	0.34	0.9	0.86	0.72	0.54	0.62	0.36	0.9	0.85	0.62	0.54	0.58	0.28	0.89	0.87	0.55	0.55	0.59	0.25	0.88	0.8	0.74	0.53	0.58	0.4	0.89	0.86	0.66	0.53	0.59	0.31	0.9	0.79	0.72	0.55	0.57	0.38	0.88
609	0.88	0.88	0.66	0.52	0.58	0.34	0.89	0.9	0.57	0.52	0.59	0.24	0.9	0.86	0.62	0.54	0.58	0.29	0.9	0.86	0.58	0.54	0.58	0.25	0.89	0.89	0.56	0.55	0.61	0.24	0.88	0.83	0.63	0.51	0.56	0.31	--	--	--	--	--	--	0.87	0.86	0.62	0.51	0.59	0.31	0.86
610	0.88	0.89	0.59	0.52	0.59	0.25	0.89	0.9	0.61	0.52	0.6	0.28	0.9	0.88	0.58	0.54	0.59	0.27	0.9	0.86	0.58	0.54	0.59	0.25	0.89	0.88	0.55	0.55	0.6	0.23	0.88	0.79	0.71	0.53	0.57	0.38	0.88	0.86	0.63	0.52	0.57	0.29	--	--	--	--	--	--	0.88
611	0.88	0.89	0.69	0.52	0.61	0.36	0.89	0.89	0.55	0.52	0.58	0.24	0.9	0.88	0.61	0.54	0.58	0.28	0.9	0.85	0.62	0.54	0.58	0.29	0.89	0.84	0.55	0.55	0.59	0.27	0.88	0.9	0.59	0.53	0.59	0.28	--	--	--	--	--	--	0.89	0.77	0.73	0.55	0.6	0.38	--
612	0.88	0.88	0.61	0.52	0.58	0.27	0.89	0.91	0.56	0.52	0.6	0.23	0.9	0.87	0.68	0.54	0.63	0.31	0.9	0.82	0.63	0.54	0.58	0.31	0.89	0.89	0.5	0.55	0.61	0.21	--	--	--	--	--	--	0.88	0.84	0.67	0.5	0.57	0.32	0.88	0.83	0.68	0.51	0.58	0.32	0.88
613	0.88	0.89	0.58	0.52	0.59	0.25	0.89	0.89	0.67	0.52	0.6	0.32	0.9	0.88	0.62	0.54	0.59	0.3	0.9	0.83	0.63	0.54	0.58	0.29	0.89	0.86	0.55	0.55	0.6	0.25	0.88	0.86	0.66	0.52	0.61	0.32	0.88	0.77	0.73	0.53	0.56	0.4	--	--	--	--	--	--	--
614	0.88	0.88	0.57	0.52	0.57	0.26	0.89	0.89	0.61	0.52	0.6	0.28	0.9	0.89	0.63	0.54	0.62	0.29	0.9	0.84	0.59	0.54	0.59	0.25	0.89	0.86	0.55	0.55	0.6	0.25	0.88	0.86	0.59	0.53	0.58	0.26	0.88	0.82	0.69	0.53	0.59	0.35	0.89	0.86	0.7	0.56	0.64	0.38	--
615	0.88	0.91	0.58	0.52	0.59	0.26	0.89	0.9	0.66	0.52	0.6	0.31	0.9	0.87	0.64	0.54	0.61	0.28	--	--	--	--	--	--	0.89	0.86	0.56	0.55	0.58	0.26	0.88	0.88	0.66	0.52	0.58	0.33	--	--	--	--	--	--	--	--	--	--	--	--	--
616	0.88	0.9	0.58	0.52	0.6	0.24	0.89	0.89	0.55	0.52	0.58	0.23	0.9	0.9	0.57	0.54	0.61	0.23	0.9	0.84	0.64	0.54	0.59	0.29	0.89	0.84	0.55	0.55	0.59	0.26	0.89	0.89	0.64	0.52	0.57	0.31	0.88	0.86	0.62	0.52	0.57	0.3	0.88	0.84	0.7	0.51	0.61	0.33	--
617	0.88	0.86	0.62	0.52	0.57	0.28	0.89	0.89	0.58	0.52	0.59	0.26	0.9	0.9	0.57	0.54	0.6	0.23	0.9	0.82	0.7	0.54	0.58	0.36	0.89	0.84	0.59	0.55	0.59	0.29	0.88	0.81	0.69	0.52	0.58	0.36	0.88	0.84	0.61	0.53	0.59	0.29	--	--	--	--	--	--	--
618	0.88	0.89	0.63	0.52	0.6	0.28	0.89	0.89	0.57	0.52	0.59	0.24	0.9	0.87	0.6	0.54	0.58	0.29	0.9	0.87	0.66	0.54	0.6	0.33	0.89	0.87	0.54	0.55	0.6	0.24	0.88	0.78	0.73	0.53	0.58	0.39	0.88	0.86	0.63	0.53	0.59	0.31	--	--	--	--	--	--	--
619	0.88	0.89	0.56	0.52	0.58	0.25	0.89	0.88	0.64	0.52	0.58	0.31	0.9	0.89	0.61	0.54	0.6	0.26	0.9	0.82	0.63	0.54	0.58	0.31	0.89	0.87	0.55	0.55	0.6	0.25	0.88	0.9	0.61	0.53	0.59	0.29	0.88	0.85	0.68	0.53	0.58	0.35	--	--	--	--	--	--	0.88
620	0.88	0.88	0.61	0.52	0.58	0.27	0.89	0.9	0.58	0.52	0.58	0.27	0.9	0.85	0.66	0.54	0.59	0.33	0.9	0.86	0.59	0.54	0.59	0.27	0.89	0.88	0.54	0.55	0.6	0.24	0.89	0.89	0.63	0.54	0.61	0.31	0.88	0.87	0.67	0.55	0.63	0.33	0.88	0.85	0.64	0.51	0.58	0.3	--
621	0.88	0.83	0.68	0.52	0.58	0.35	0.89	0.89	0.58	0.52	0.58	0.26	0.9	0.89	0.59	0.54	0.6	0.24	0.9	0.9	0.54	0.54	0.61	0.21	0.89	0.86	0.58	0.55	0.6	0.27	0.88	0.79	0.72	0.52	0.56	0.36	0.88	0.8	0.71	0.51	0.56	0.37	0.89	0.86	0.68	0.51	0.6	0.32	--
622	0.88	0.89	0.6	0.52	0.58	0.27	0.89	0.89	0.57	0.52	0.59	0.25	0.9	0.9	0.58	0.54	0.59	0.25	--	--	--	--	--	--	0.89	0.89	0.51	0.55	0.61	0.21	--	--	--	--	--	--	0.88	0.81	0.63	0.51	0.54	0.3	--	--	--	--	--	--	0.89
623	0.88	0.86	0.67	0.52	0.58	0.34	0.89	0.89	0.59	0.52	0.59	0.24	0.9	0.87	0.6	0.54	0.58	0.29	0.9	0.82	0.67	0.54	0.58	0.33	0.89	0.89	0.52	0.55	0.6	0.23	0.87	0.86	0.68	0.52	0.6	0.35	0.88	0.83	0.7	0.51	0.59	0.35	0.88	0.88	0.58	0.51	0.58	0.26	0.88
624	0.88	0.87	0.66	0.52	0.58	0.34	0.89	0.85	0.66	0.52	0.58	0.33	0.9	0.88	0.6	0.54	0.58	0.28	0.9	0.86	0.6	0.54	0.58	0.28	0.89	0.83	0.57	0.55	0.59	0.26	--	--	--	--	--	--	--	--	--	--	--	--	--	--	--	--	--	--	--
625	0.88	0.89	0.6	0.52	0.58	0.27	0.89	0.87	0.59	0.52	0.58	0.28	0.9	0.86	0.68	0.54	0.6	0.31	0.9	0.82	0.64	0.54	0.57	0.31	0.89	0.86	0.56	0.55	0.58	0.26	0.88	0.89	0.6	0.53	0.59	0.28	0.88	0.81	0.7	0.52	0.58	0.35	--	--	--	--	--	--	--
626	0.88	0.89	0.63	0.52	0.6	0.29	0.89	0.88	0.56	0.52	0.58	0.24	0.9	0.81	0.75	0.54	0.58	0.39	--	--	--	--	--	--	0.89	0.87	0.54	0.55	0.59	0.25	0.89	0.78	0.73	0.53	0.58	0.37	0.88	0.8	0.71	0.55	0.59	0.38	0.88	0.82	0.63	0.54	0.56	0.32	0.9
627	0.88	0.89	0.6	0.52	0.58	0.27	0.89	0.86	0.66	0.52	0.6	0.32	0.9	0.88	0.57	0.54	0.59	0.26	0.9	0.8	0.65	0.54	0.58	0.3	0.89	0.81	0.58	0.55	0.58	0.27	0.88	0.88	0.62	0.52	0.59	0.28	0.88	0.88	0.65	0.53	0.59	0.31	--	--	--	--	--	--	--
628	0.88	0.88	0.57	0.52	0.57	0.26	0.89	0.87	0.65	0.52	0.58	0.31	0.9	0.89	0.6	0.54	0.6	0.25	0.9	0.87	0.57	0.54	0.59	0.25	0.89	0.87	0.55	0.55	0.59	0.25	--	--	--	--	--	--	0.88	0.89	0.61	0.52	0.61	0.28	0.88	0.87	0.65	0.51	0.58	0.3	--
629	0.88	0.88	0.58	0.52	0.58	0.28	0.89	0.84	0.69	0.52	0.58	0.35	0.9	0.83	0.72	0.54	0.58	0.37	0.9	0.89	0.55	0.54	0.61	0.21	0.89	0.88	0.53	0.55	0.61	0.22	0.88	0.89	0.64	0.52	0.58	0.31	0.88	0.85	0.69	0.53	0.58	0.36	0.88	0.73	0.72	0.52	0.54	0.37	0.88
630	0.88	0.86	0.66	0.52	0.58	0.34	0.89	0.86	0.67	0.52	0.58	0.34	0.9	0.87	0.62	0.54	0.58	0.28	0.9	0.82	0.63	0.54	0.57	0.3	0.89	0.87	0.53	0.55	0.6	0.24	0.88	0.82	0.65	0.52	0.56	0.3	0.88	0.83	0.72	0.52	0.59	0.38	0.88	0.84	0.7	0.55	0.63	0.33	--
631	0.88	0.84	0.72	0.52	0.61	0.37	0.89	0.9	0.57	0.52	0.59	0.25	0.9	0.82	0.72	0.54	0.56	0.37	0.9	0.8	0.75	0.54	0.58	0.4	0.89	0.88	0.54	0.55	0.6	0.24	0.88	0.85	0.71	0.54	0.6	0.36	--	--	--	--	--	--	0.89	0.83	0.71	0.51	0.57	0.35	--
632	0.88	0.89	0.57	0.52	0.59	0.25	0.89	0.87	0.69	0.52	0.6	0.33	0.9	0.89	0.6	0.54	0.59	0.27	--	--	--	--	--	--	0.89	0.87	0.54	0.55	0.59	0.24	0.89	0.86	0.67	0.52	0.6	0.34	--	--	--	--	--	--	0.88	0.83	0.65	0.52	0.57	0.32	--
633	0.88	0.89	0.61	0.52	0.58	0.27	0.89	0.88	0.68	0.52	0.6	0.34	0.9	0.9	0.57	0.54	0.6	0.23	0.9	0.79	0.75	0.54	0.58	0.4	0.89	0.72	0.73	0.55	0.57	0.4	0.89	0.8	0.74	0.52	0.56	0.39	0.88	0.86	0.65	0.52	0.6	0.29	--	--	--	--	--	--	--
634	0.88	0.87	0.55	0.52	0.57	0.26	0.89	0.9	0.57	0.52	0.59	0.24	0.9	0.88	0.58	0.54	0.59	0.27	0.9	0.82	0.66	0.54	0.59	0.33	0.89	0.87	0.55	0.55	0.59	0.25	0.88	0.83	0.71	0.54	0.59	0.36	--	--	--	--	--	--	0.88	0.8	0.71	0.51	0.59	0.35	0.9
635	0.88	0.85	0.7	0.52	0.6	0.36	0.89	0.87	0.58	0.52	0.58	0.28	0.9	0.85	0.62	0.54	0.59	0.28	0.9	0.82	0.72	0.54	0.59	0.35	0.89	0.89	0.52	0.55	0.61	0.21	0.88	0.87	0.68	0.53	0.6	0.34	0.89	0.8	0.71	0.53	0.57	0.38	--	--	--	--	--	--	--
636	0.88	0.89	0.56	0.52	0.58	0.23	0.89	0.9	0.57	0.52	0.59	0.25	0.9	0.87	0.68	0.54	0.6	0.34	0.9	0.87	0.6	0.54	0.59	0.27	0.89	0.88	0.54	0.55	0.6	0.24	0.89	0.88	0.59	0.53	0.6	0.28	0.88	0.8	0.7	0.52	0.57	0.36	--	--	--	--	--	--	0.88
637	0.88	0.89	0.59	0.52	0.58	0.26	0.89	0.91	0.56	0.52	0.6	0.23	0.9	0.9	0.59	0.54	0.59	0.26	0.9	0.85	0.58	0.54	0.58	0.27	0.89	0.86	0.54	0.55	0.59	0.24	0.88	0.79	0.71	0.53	0.57	0.37	0.88	0.88	0.62	0.51	0.61	0.28	--	--	--	--	--	--	--
638	0.88	0.89	0.58	0.52	0.58	0.26	0.89	0.88	0.66	0.52	0.6	0.33	0.9	0.82	0.61	0.54	0.57	0.27	0.9	0.8	0.59	0.54	0.57	0.28	0.89	0.87	0.55	0.55	0.59	0.25	0.88	0.87	0.68	0.53	0.59	0.35	0.88	0.89	0.67	0.52	0.6	0.32	--	--	--	--	--	--	--
639	0.88	0.89	0.59	0.52	0.58	0.26	0.89	0.88	0.66	0.52	0.6	0.3	0.9	0.89	0.6	0.54	0.6	0.25	0.9	0.88	0.61	0.54	0.59	0.25	0.89	0.89	0.5	0.55	0.61	0.21	0.88	0.84	0.66	0.53	0.58	0.32	--	--	--	--	--	--	0.88	0.84	0.66	0.51	0.56	0.29	0.89
640	0.88	0.9	0.67	0.52	0.59	0.32	0.89	0.89	0.59	0.52	0.58	0.26	0.9	0.83	0.7	0.54	0.58	0.36	0.9	0.82	0.66	0.54	0.58	0.33	0.89	0.87	0.52	0.55	0.6	0.22	0.88	0.85	0.71	0.52	0.58	0.36	--	--	--	--	--	--	--	--	--	--	--	--	--
641	0.88	0.86	0.61	0.52	0.57	0.28	0.89	0.89	0.58	0.52	0.59	0.25	0.9	0.9	0.6	0.54	0.59	0.26	0.9	0.83	0.62	0.54	0.58	0.3	0.89	0.88	0.56	0.55	0.58	0.25	0.88	0.89	0.64	0.52	0.61	0.31	0.88	0.82	0.72	0.52	0.61	0.36	0.88	0.84	0.71	0.54	0.59	0.37	--
642	0.88	0.85	0.68	0.52	0.6	0.34	0.89	0.9	0.56	0.52	0.58	0.23	0.9	0.88	0.59	0.54	0.59	0.28	0.9	0.87	0.58	0.54	0.59	0.25	0.89	0.88	0.54	0.55	0.59	0.25	0.88	0.87	0.6	0.52	0.58	0.29	0.89	0.88	0.61	0.51	0.57	0.28	--	--	--	--	--	--	0.88
643	0.88	0.89	0.59	0.52	0.57	0.27	0.89	0.88	0.56	0.52	0.58	0.24	0.9	0.91	0.58	0.54	0.61	0.23	0.9	0.82	0.69	0.54	0.59	0.35	0.89	0.88	0.53	0.55	0.59	0.24	--	--	--	--	--	--	--	--	--	--	--	--	--	--	--	--	--	--	0.88
644	0.88	0.87	0.69	0.52	0.57	0.35	0.89	0.9	0.62	0.52	0.61	0.27	0.9	0.83	0.74	0.54	0.6	0.39	0.9	0.82	0.63	0.54	0.58	0.3	0.89	0.87	0.55	0.55	0.6	0.25	0.88	0.85	0.69	0.52	0.6	0.33	0.9	0.85	0.73	0.56	0.61	0.4	0.87	0.81	0.65	0.51	0.55	0.3	0.9
645	0.88	0.87	0.68	0.52	0.59	0.33	0.89	0.89	0.66	0.52	0.59	0.32	0.9	0.9	0.59	0.54	0.59	0.25	0.9	0.91	0.55	0.54	0.62	0.22	0.89	0.87	0.54	0.55	0.59	0.24	0.88	0.88	0.66	0.53	0.61	0.34	0.89	0.88	0.61	0.54	0.6	0.3	0.88	0.86	0.65	0.51	0.58	0.3	--
646	0.88	0.9	0.63	0.52	0.61	0.3	0.89	0.9	0.59	0.52	0.59	0.26	0.9	0.88	0.59	0.54	0.59	0.27	0.9	0.88	0.58	0.54	0.61	0.25	0.89	0.68	0.75	0.55	0.56	0.41	0.88	0.87	0.58	0.52	0.59	0.26	--	--	--	--	--	--	0.87	0.88	0.59	0.53	0.61	0.29	--
647	0.88	0.88	0.61	0.52	0.58	0.28	0.89	0.87	0.66	0.52	0.58	0.31	0.9	0.88	0.59	0.54	0.59	0.27	0.9	0.82	0.74	0.54	0.57	0.39	0.89	0.84	0.58	0.55	0.59	0.26	0.88	0.84	0.62	0.52	0.57	0.31	--	--	--	--	--	--	0.88	0.89	0.63	0.51	0.59	0.29	--
648	0.88	0.87	0.68	0.52	0.58	0.34	0.89	0.88	0.68	0.52	0.58	0.34	0.9	0.82	0.71	0.54	0.57	0.36	0.9	0.83	0.68	0.54	0.6	0.33	0.89	0.9	0.57	0.55	0.61	0.23	0.89	0.86	0.7	0.53	0.58	0.36	0.88	0.86	0.59	0.52	0.58	0.26	0.87	0.86	0.61	0.52	0.57	0.28	0.87
649	0.88	0.88	0.64	0.52	0.6	0.32	0.89	0.86	0.61	0.52	0.57	0.28	0.9	0.86	0.65	0.54	0.59	0.32	0.9	0.81	0.6	0.54	0.57	0.28	0.89	0.86	0.56	0.55	0.6	0.25	0.88	0.82	0.7	0.54	0.6	0.37	0.89	0.85	0.68	0.52	0.58	0.34	--	--	--	--	--	--	0.89
650	0.88	0.87	0.58	0.52	0.58	0.28	0.89	0.84	0.7	0.52	0.58	0.34	0.9	0.84	0.74	0.54	0.59	0.38	0.9	0.87	0.54	0.54	0.6	0.23	0.89	0.87	0.57	0.55	0.6	0.26	--	--	--	--	--	--	--	--	--	--	--	--	--	--	--	--	--	--	--
651	0.88	0.83	0.6	0.52	0.57	0.29	0.89	0.88	0.56	0.52	0.58	0.24	0.9	0.9	0.57	0.54	0.62	0.24	0.9	0.82	0.63	0.54	0.58	0.31	0.89	0.89	0.51	0.55	0.61	0.22	0.88	0.85	0.68	0.54	0.61	0.35	0.88	0.88	0.68	0.52	0.6	0.33	0.89	0.82	0.73	0.55	0.59	0.4	0.89
652	0.88	0.84	0.71	0.52	0.59	0.37	0.89	0.89	0.58	0.52	0.58	0.26	0.9	0.88	0.66	0.54	0.61	0.32	0.9	0.82	0.7	0.54	0.58	0.36	0.89	0.85	0.56	0.55	0.59	0.26	0.87	0.83	0.61	0.52	0.57	0.3	0.88	0.83	0.68	0.52	0.57	0.36	0.86	0.86	0.66	0.52	0.61	0.32	0.88
653	0.88	0.9	0.57	0.52	0.59	0.25	0.89	0.87	0.65	0.52	0.6	0.3	0.9	0.85	0.65	0.54	0.59	0.32	0.9	0.85	0.61	0.54	0.58	0.28	0.89	0.85	0.54	0.55	0.59	0.26	0.87	0.8	0.72	0.51	0.58	0.37	--	--	--	--	--	--	--	--	--	--	--	--	0.88
654	0.88	0.88	0.64	0.52	0.6	0.32	0.89	0.88	0.6	0.52	0.58	0.26	0.9	0.79	0.76	0.54	0.58	0.4	--	--	--	--	--	--	0.89	0.7	0.73	0.55	0.56	0.41	0.88	0.83	0.6	0.52	0.57	0.29	--	--	--	--	--	--	--	--	--	--	--	--	0.89
655	0.88	0.88	0.6	0.52	0.58	0.27	0.89	0.9	0.66	0.52	0.6	0.3	0.9	0.87	0.59	0.54	0.58	0.28	0.9	0.8	0.75	0.54	0.58	0.4	0.89	0.86	0.57	0.55	0.58	0.25	0.88	0.87	0.61	0.52	0.58	0.29	--	--	--	--	--	--	0.88	0.88	0.61	0.52	0.6	0.3	0.89
656	0.88	0.89	0.58	0.52	0.58	0.27	0.89	0.87	0.62	0.52	0.57	0.28	0.9	0.86	0.68	0.54	0.59	0.35	0.9	0.87	0.61	0.54	0.6	0.26	0.89	0.87	0.56	0.55	0.6	0.26	0.88	0.88	0.65	0.52	0.58	0.31	--	--	--	--	--	--	0.89	0.85	0.68	0.54	0.61	0.35	0.9
657	0.88	0.87	0.69	0.52	0.58	0.34	0.89	0.89	0.61	0.52	0.58	0.27	0.9	0.89	0.56	0.54	0.59	0.23	0.9	0.86	0.58	0.54	0.59	0.25	0.89	0.87	0.59	0.55	0.59	0.27	--	--	--	--	--	--	0.88	0.81	0.7	0.53	0.6	0.35	0.88	0.87	0.69	0.52	0.6	0.34	--
658	0.88	0.89	0.6	0.52	0.58	0.27	0.89	0.88	0.59	0.52	0.58	0.27	0.9	0.87	0.6	0.54	0.58	0.29	0.9	0.85	0.59	0.54	0.58	0.26	0.89	0.88	0.56	0.55	0.58	0.25	0.88	0.8	0.71	0.53	0.58	0.37	0.88	0.8	0.72	0.51	0.59	0.37	0.88	0.86	0.53	0.52	0.59	0.21	--
659	0.88	0.86	0.69	0.52	0.59	0.36	0.89	0.9	0.62	0.52	0.59	0.28	0.9	0.86	0.68	0.54	0.6	0.34	0.9	0.88	0.56	0.54	0.6	0.22	0.89	0.88	0.53	0.55	0.59	0.24	--	--	--	--	--	--	--	--	--	--	--	--	--	--	--	--	--	--	--
660	0.88	0.89	0.57	0.52	0.59	0.25	0.89	0.87	0.61	0.52	0.57	0.29	0.9	0.85	0.74	0.54	0.6	0.39	0.9	0.81	0.66	0.54	0.58	0.34	0.89	0.87	0.54	0.55	0.59	0.25	0.88	0.83	0.71	0.52	0.59	0.36	0.87	0.85	0.59	0.5	0.55	0.29	--	--	--	--	--	--	0.87
661	0.88	0.89	0.6	0.52	0.57	0.28	0.89	0.89	0.58	0.52	0.58	0.26	0.9	0.87	0.59	0.54	0.58	0.28	0.9	0.81	0.72	0.54	0.58	0.37	0.89	0.88	0.53	0.55	0.61	0.23	0.88	0.83	0.69	0.53	0.59	0.36	0.89	0.88	0.67	0.52	0.62	0.32	--	--	--	--	--	--	--
662	0.88	0.84	0.71	0.52	0.59	0.37	0.89	0.87	0.62	0.52	0.57	0.28	0.9	0.89	0.56	0.54	0.6	0.23	0.9	0.84	0.59	0.54	0.58	0.27	0.89	0.86	0.56	0.55	0.59	0.26	0.89	0.87	0.68	0.54	0.6	0.34	0.89	0.82	0.7	0.53	0.6	0.35	0.9	0.9	0.62	0.56	0.6	0.3	0.88
663	0.88	0.89	0.6	0.52	0.58	0.26	--	--	--	--	--	--	0.9	0.86	0.69	0.54	0.59	0.35	0.9	0.85	0.59	0.54	0.58	0.26	0.89	0.88	0.52	0.55	0.6	0.23	0.88	0.87	0.62	0.52	0.59	0.31	0.88	0.82	0.73	0.51	0.59	0.37	--	--	--	--	--	--	--
664	0.88	0.87	0.56	0.52	0.58	0.27	0.89	0.89	0.55	0.52	0.58	0.24	0.9	0.84	0.69	0.54	0.58	0.36	0.9	0.86	0.58	0.54	0.59	0.24	0.89	0.88	0.52	0.55	0.6	0.23	0.88	0.87	0.66	0.53	0.6	0.32	0.88	0.83	0.69	0.53	0.6	0.35	0.88	0.85	0.62	0.54	0.59	0.29	--
665	0.88	0.88	0.6	0.52	0.58	0.28	0.89	0.88	0.63	0.52	0.59	0.3	0.9	0.84	0.59	0.54	0.58	0.28	0.9	0.81	0.6	0.54	0.57	0.28	0.89	0.86	0.56	0.55	0.59	0.26	0.88	0.85	0.7	0.53	0.6	0.36	0.88	0.84	0.67	0.51	0.58	0.34	0.88	0.77	0.74	0.52	0.58	0.38	--
666	0.88	0.87	0.58	0.52	0.58	0.28	0.89	0.84	0.73	0.52	0.6	0.38	0.9	0.84	0.68	0.54	0.58	0.32	0.9	0.84	0.67	0.54	0.6	0.32	0.89	0.87	0.55	0.55	0.59	0.26	0.88	0.82	0.7	0.53	0.58	0.37	--	--	--	--	--	--	0.87	0.83	0.71	0.49	0.58	0.35	--
667	0.88	0.89	0.6	0.52	0.58	0.27	0.89	0.89	0.67	0.52	0.59	0.33	0.9	0.87	0.6	0.54	0.59	0.28	0.9	0.82	0.63	0.54	0.57	0.3	0.89	0.69	0.73	0.55	0.55	0.41	0.88	0.87	0.66	0.53	0.59	0.35	--	--	--	--	--	--	0.88	0.82	0.66	0.52	0.56	0.32	0.88
668	0.88	0.89	0.63	0.52	0.6	0.28	0.89	0.89	0.6	0.52	0.58	0.26	0.9	0.87	0.64	0.54	0.59	0.32	0.9	0.87	0.61	0.54	0.58	0.28	0.89	0.85	0.54	0.55	0.6	0.25	0.88	0.89	0.62	0.53	0.58	0.27	--	--	--	--	--	--	0.88	0.82	0.71	0.51	0.58	0.37	0.89
669	0.88	0.88	0.6	0.52	0.59	0.27	0.89	0.88	0.59	0.52	0.57	0.27	0.9	0.86	0.66	0.54	0.59	0.33	0.9	0.86	0.59	0.54	0.59	0.25	0.89	0.89	0.51	0.55	0.61	0.21	0.88	0.82	0.68	0.54	0.59	0.36	0.89	0.8	0.74	0.54	0.59	0.4	0.88	0.83	0.71	0.53	0.61	0.36	--
670	0.88	0.86	0.66	0.52	0.58	0.33	0.89	0.89	0.6	0.52	0.57	0.27	0.9	0.87	0.6	0.54	0.58	0.28	0.9	0.81	0.66	0.54	0.58	0.34	0.89	0.84	0.57	0.55	0.58	0.27	0.88	0.83	0.65	0.52	0.57	0.33	0.89	0.83	0.7	0.54	0.58	0.37	0.89	0.83	0.69	0.53	0.58	0.33	--
671	0.88	0.9	0.59	0.52	0.58	0.28	0.89	0.86	0.64	0.52	0.58	0.32	0.9	0.87	0.63	0.54	0.6	0.31	0.9	0.83	0.65	0.54	0.58	0.29	0.89	0.86	0.56	0.55	0.58	0.26	0.88	0.82	0.75	0.53	0.6	0.41	0.88	0.88	0.59	0.52	0.56	0.27	0.88	0.84	0.7	0.5	0.6	0.3	0.88
672	0.88	0.89	0.55	0.52	0.58	0.23	0.89	0.84	0.72	0.52	0.59	0.37	0.9	0.83	0.78	0.54	0.6	0.41	--	--	--	--	--	--	0.89	0.87	0.53	0.55	0.6	0.24	0.89	0.82	0.67	0.54	0.58	0.34	--	--	--	--	--	--	0.89	0.83	0.75	0.53	0.6	0.38	0.89
673	0.88	0.88	0.57	0.52	0.58	0.26	0.89	0.88	0.61	0.52	0.58	0.3	0.9	0.9	0.57	0.54	0.6	0.23	0.9	0.83	0.68	0.54	0.59	0.33	0.89	0.83	0.56	0.55	0.59	0.27	0.88	0.88	0.59	0.53	0.59	0.27	--	--	--	--	--	--	0.88	0.79	0.74	0.51	0.57	0.36	--
674	0.88	0.87	0.55	0.52	0.58	0.26	0.89	0.89	0.58	0.52	0.58	0.25	0.9	0.84	0.74	0.54	0.61	0.37	0.9	0.87	0.61	0.54	0.6	0.24	0.89	0.87	0.55	0.55	0.6	0.24	0.88	0.77	0.74	0.53	0.57	0.39	--	--	--	--	--	--	0.88	0.79	0.72	0.52	0.58	0.34	0.89
675	0.88	0.89	0.6	0.52	0.58	0.27	0.89	0.89	0.55	0.52	0.59	0.23	0.9	0.89	0.68	0.54	0.63	0.32	0.9	0.86	0.59	0.54	0.61	0.26	0.89	0.88	0.53	0.55	0.61	0.23	0.88	0.86	0.72	0.53	0.62	0.38	--	--	--	--	--	--	0.88	0.83	0.68	0.5	0.55	0.33	0.89
676	0.88	0.89	0.6	0.52	0.58	0.27	0.89	0.89	0.59	0.52	0.58	0.26	0.9	0.89	0.58	0.54	0.6	0.26	0.9	0.84	0.64	0.54	0.58	0.29	0.89	0.89	0.52	0.55	0.61	0.21	0.88	0.85	0.69	0.52	0.58	0.36	0.89	0.88	0.67	0.54	0.59	0.35	--	--	--	--	--	--	--
677	0.88	0.89	0.59	0.52	0.59	0.26	0.89	0.88	0.58	0.52	0.59	0.25	0.9	0.9	0.57	0.54	0.61	0.23	0.9	0.87	0.59	0.54	0.61	0.25	0.89	0.88	0.53	0.55	0.6	0.23	0.89	0.82	0.73	0.53	0.59	0.38	--	--	--	--	--	--	0.89	0.81	0.72	0.54	0.59	0.39	0.87
678	0.88	0.89	0.58	0.52	0.58	0.26	0.89	0.9	0.56	0.52	0.59	0.24	0.9	0.88	0.56	0.54	0.58	0.24	--	--	--	--	--	--	0.89	0.88	0.56	0.55	0.61	0.26	0.88	0.84	0.71	0.52	0.61	0.37	0.88	0.86	0.67	0.52	0.6	0.32	0.89	0.88	0.58	0.52	0.59	0.25	--
679	0.88	0.79	0.72	0.52	0.57	0.37	0.89	0.84	0.67	0.52	0.59	0.33	0.9	0.89	0.59	0.54	0.6	0.24	0.9	0.9	0.58	0.54	0.61	0.24	0.89	0.86	0.54	0.55	0.59	0.24	0.88	0.89	0.6	0.52	0.6	0.27	0.89	0.88	0.65	0.53	0.58	0.31	0.89	0.83	0.71	0.5	0.58	0.33	0.88
680	0.88	0.9	0.58	0.52	0.58	0.28	0.89	0.86	0.64	0.52	0.57	0.32	0.9	0.82	0.75	0.54	0.59	0.39	0.9	0.86	0.59	0.54	0.58	0.25	0.89	0.89	0.52	0.55	0.61	0.21	0.88	0.85	0.67	0.52	0.61	0.34	0.88	0.82	0.71	0.53	0.59	0.34	0.87	0.78	0.67	0.5	0.56	0.33	--
681	0.88	0.89	0.58	0.52	0.57	0.24	0.89	0.9	0.58	0.52	0.59	0.24	0.9	0.86	0.65	0.54	0.59	0.32	0.9	0.86	0.68	0.54	0.62	0.32	0.89	0.88	0.53	0.55	0.61	0.22	0.88	0.9	0.6	0.52	0.58	0.26	0.88	0.81	0.71	0.51	0.59	0.36	--	--	--	--	--	--	--
682	0.88	0.87	0.58	0.52	0.58	0.27	0.89	0.9	0.55	0.52	0.59	0.23	0.9	0.83	0.72	0.54	0.59	0.36	0.9	0.8	0.63	0.54	0.57	0.3	0.89	0.88	0.54	0.55	0.59	0.24	0.89	0.86	0.68	0.52	0.6	0.34	0.89	0.82	0.7	0.55	0.59	0.37	--	--	--	--	--	--	--
683	0.88	0.84	0.72	0.52	0.59	0.37	0.89	0.88	0.65	0.52	0.6	0.32	0.9	0.87	0.68	0.54	0.59	0.35	0.9	0.87	0.57	0.54	0.6	0.23	0.89	0.89	0.51	0.55	0.61	0.21	--	--	--	--	--	--	0.88	0.89	0.67	0.53	0.6	0.36	0.88	0.68	0.76	0.53	0.52	0.43	--
684	0.88	0.82	0.7	0.52	0.58	0.36	0.89	0.89	0.55	0.52	0.59	0.23	0.9	0.87	0.59	0.54	0.58	0.28	0.9	0.83	0.69	0.54	0.58	0.36	0.89	0.87	0.54	0.55	0.6	0.24	0.88	0.85	0.65	0.51	0.56	0.32	0.88	0.88	0.6	0.53	0.6	0.25	--	--	--	--	--	--	--
685	0.88	0.89	0.6	0.52	0.58	0.27	0.89	0.9	0.57	0.52	0.59	0.24	0.9	0.82	0.75	0.54	0.6	0.38	0.9	0.82	0.63	0.54	0.57	0.3	0.89	0.86	0.56	0.55	0.58	0.26	0.88	0.9	0.61	0.53	0.61	0.29	0.89	0.84	0.69	0.53	0.61	0.34	0.89	0.85	0.68	0.53	0.6	0.35	0.89
686	0.88	0.86	0.66	0.52	0.6	0.33	0.89	0.84	0.67	0.52	0.58	0.31	0.9	0.86	0.68	0.54	0.6	0.34	0.9	0.81	0.64	0.54	0.58	0.32	0.89	0.86	0.56	0.55	0.59	0.25	0.88	0.81	0.76	0.52	0.59	0.41	--	--	--	--	--	--	0.89	0.88	0.57	0.54	0.59	0.27	0.89
687	0.88	0.87	0.65	0.52	0.58	0.33	0.89	0.89	0.57	0.52	0.59	0.24	0.9	0.86	0.69	0.54	0.58	0.35	0.9	0.82	0.69	0.54	0.58	0.35	0.89	0.89	0.51	0.55	0.61	0.22	0.88	0.86	0.66	0.53	0.6	0.34	--	--	--	--	--	--	--	--	--	--	--	--	0.89
688	0.88	0.87	0.62	0.52	0.57	0.29	0.89	0.89	0.64	0.52	0.58	0.3	0.9	0.83	0.72	0.54	0.58	0.37	0.9	0.85	0.66	0.54	0.6	0.33	0.89	0.89	0.51	0.55	0.6	0.22	0.88	0.86	0.65	0.52	0.58	0.32	0.88	0.88	0.64	0.53	0.59	0.31	0.89	0.8	0.7	0.53	0.58	0.36	--
689	0.88	0.87	0.67	0.52	0.58	0.33	0.89	0.88	0.69	0.52	0.58	0.34	0.9	0.87	0.68	0.54	0.6	0.34	0.9	0.89	0.55	0.54	0.6	0.23	0.89	0.86	0.54	0.55	0.6	0.25	0.88	0.89	0.61	0.53	0.59	0.28	0.88	0.83	0.69	0.52	0.58	0.35	--	--	--	--	--	--	--
690	0.88	0.87	0.6	0.52	0.57	0.28	0.89	0.88	0.67	0.52	0.58	0.33	0.9	0.9	0.57	0.54	0.59	0.26	0.9	0.82	0.67	0.54	0.58	0.33	0.89	0.88	0.52	0.55	0.6	0.21	0.88	0.84	0.69	0.52	0.57	0.35	--	--	--	--	--	--	--	--	--	--	--	--	0.88
691	0.88	0.87	0.63	0.52	0.59	0.31	0.89	0.91	0.61	0.52	0.62	0.26	0.9	0.82	0.68	0.54	0.57	0.34	0.9	0.86	0.59	0.54	0.58	0.25	0.89	0.86	0.55	0.55	0.59	0.25	0.88	0.86	0.68	0.52	0.58	0.34	--	--	--	--	--	--	--	--	--	--	--	--	--
692	0.88	0.87	0.62	0.52	0.57	0.29	0.89	0.87	0.66	0.52	0.58	0.31	0.9	0.87	0.61	0.54	0.59	0.28	0.9	0.87	0.62	0.54	0.58	0.28	0.89	0.89	0.52	0.55	0.6	0.22	0.89	0.84	0.68	0.53	0.6	0.35	0.88	0.88	0.59	0.51	0.6	0.28	--	--	--	--	--	--	--
693	0.88	0.9	0.59	0.52	0.58	0.26	0.89	0.89	0.62	0.52	0.58	0.3	0.9	0.89	0.66	0.54	0.61	0.32	0.9	0.89	0.6	0.54	0.61	0.24	0.89	0.89	0.51	0.55	0.62	0.21	0.88	0.87	0.6	0.54	0.6	0.3	0.88	0.86	0.61	0.52	0.58	0.29	--	--	--	--	--	--	--
694	0.88	0.88	0.61	0.52	0.57	0.27	0.89	0.84	0.7	0.52	0.59	0.34	0.9	0.89	0.6	0.54	0.59	0.26	0.9	0.88	0.61	0.54	0.6	0.25	0.89	0.88	0.53	0.55	0.6	0.24	--	--	--	--	--	--	0.88	0.88	0.64	0.52	0.6	0.32	--	--	--	--	--	--	--
695	--	--	--	--	--	--	0.89	0.87	0.68	0.52	0.58	0.33	0.9	0.87	0.68	0.54	0.59	0.35	0.9	0.86	0.6	0.54	0.59	0.28	0.89	0.87	0.55	0.55	0.59	0.25	0.89	0.89	0.63	0.52	0.59	0.28	0.87	0.78	0.72	0.52	0.58	0.37	--	--	--	--	--	--	--
696	0.88	0.87	0.62	0.52	0.57	0.29	0.89	0.88	0.55	0.52	0.58	0.24	0.9	0.88	0.61	0.54	0.59	0.26	0.9	0.85	0.61	0.54	0.58	0.29	0.89	0.86	0.55	0.55	0.6	0.25	--	--	--	--	--	--	0.88	0.86	0.68	0.52	0.6	0.34	0.87	0.84	0.66	0.51	0.59	0.32	0.88
697	0.88	0.86	0.66	0.52	0.58	0.34	0.89	0.88	0.67	0.52	0.58	0.33	0.9	0.89	0.63	0.54	0.61	0.3	0.9	0.85	0.57	0.54	0.59	0.26	0.89	0.89	0.5	0.55	0.61	0.22	0.88	0.86	0.66	0.52	0.58	0.32	--	--	--	--	--	--	--	--	--	--	--	--	0.88
698	0.88	0.87	0.6	0.52	0.57	0.28	0.89	0.88	0.56	0.52	0.58	0.25	0.9	0.89	0.63	0.54	0.6	0.3	0.9	0.85	0.6	0.54	0.59	0.28	0.89	0.88	0.51	0.55	0.6	0.23	0.88	0.9	0.62	0.53	0.6	0.29	0.89	0.89	0.6	0.53	0.59	0.29	--	--	--	--	--	--	--
699	0.88	0.88	0.61	0.52	0.58	0.26	0.89	0.89	0.55	0.52	0.58	0.23	0.9	0.89	0.61	0.54	0.61	0.29	0.9	0.9	0.55	0.54	0.61	0.23	0.89	0.87	0.55	0.55	0.59	0.25	0.88	0.84	0.68	0.52	0.58	0.33	--	--	--	--	--	--	--	--	--	--	--	--	--
700	0.88	0.89	0.58	0.52	0.59	0.25	0.89	0.91	0.62	0.52	0.58	0.25	0.9	0.87	0.6	0.54	0.58	0.29	0.9	0.88	0.61	0.54	0.59	0.25	0.89	0.89	0.51	0.55	0.61	0.21	0.88	0.8	0.7	0.52	0.59	0.36	0.88	0.83	0.68	0.5	0.59	0.31	0.88	0.8	0.72	0.53	0.59	0.37	--
701	0.88	0.83	0.69	0.52	0.58	0.35	0.89	0.85	0.68	0.52	0.58	0.34	0.9	0.85	0.64	0.54	0.57	0.29	0.9	0.82	0.69	0.54	0.58	0.35	0.89	0.86	0.56	0.55	0.59	0.26	0.88	0.88	0.63	0.53	0.59	0.3	0.88	0.83	0.68	0.51	0.57	0.33	0.87	0.83	0.67	0.5	0.57	0.31	--
702	0.88	0.9	0.59	0.52	0.61	0.27	0.89	0.84	0.69	0.52	0.58	0.35	0.9	0.88	0.64	0.54	0.59	0.32	0.9	0.81	0.75	0.54	0.59	0.39	0.89	0.85	0.55	0.55	0.59	0.27	0.89	0.86	0.65	0.53	0.58	0.32	--	--	--	--	--	--	--	--	--	--	--	--	--
703	0.88	0.89	0.59	0.52	0.59	0.27	0.89	0.89	0.58	0.52	0.59	0.25	0.9	0.88	0.72	0.54	0.62	0.37	0.9	0.87	0.61	0.54	0.59	0.27	0.89	0.87	0.54	0.55	0.59	0.25	--	--	--	--	--	--	0.89	0.89	0.6	0.54	0.59	0.28	--	--	--	--	--	--	--
704	0.88	0.87	0.59	0.52	0.58	0.29	0.89	0.85	0.67	0.52	0.58	0.34	0.9	0.84	0.7	0.54	0.59	0.35	0.9	0.86	0.61	0.54	0.58	0.28	0.89	0.88	0.53	0.55	0.61	0.22	0.87	0.82	0.74	0.52	0.59	0.38	0.88	0.87	0.67	0.52	0.58	0.33	0.88	0.81	0.71	0.52	0.58	0.37	0.89
705	0.88	0.86	0.66	0.52	0.59	0.33	0.89	0.85	0.68	0.52	0.58	0.33	0.9	0.9	0.59	0.54	0.6	0.23	0.9	0.83	0.74	0.54	0.61	0.38	0.89	0.87	0.54	0.55	0.6	0.24	--	--	--	--	--	--	0.88	0.87	0.63	0.52	0.59	0.31	--	--	--	--	--	--	--
706	0.88	0.87	0.66	0.52	0.58	0.35	0.89	0.85	0.63	0.52	0.58	0.32	0.9	0.89	0.6	0.54	0.58	0.27	0.9	0.86	0.6	0.54	0.59	0.27	0.89	0.86	0.55	0.55	0.59	0.25	--	--	--	--	--	--	0.88	0.81	0.7	0.53	0.57	0.38	0.88	0.89	0.63	0.51	0.6	0.32	0.89
707	0.88	0.85	0.71	0.52	0.57	0.36	0.89	0.9	0.61	0.52	0.6	0.28	0.9	0.9	0.58	0.54	0.6	0.25	0.9	0.88	0.57	0.54	0.6	0.23	0.89	0.89	0.52	0.55	0.61	0.21	0.88	0.88	0.59	0.53	0.58	0.28	0.89	0.84	0.64	0.53	0.58	0.31	0.88	0.87	0.7	0.5	0.6	0.31	0.89
708	0.88	0.84	0.72	0.52	0.61	0.37	0.89	0.9	0.57	0.52	0.59	0.24	0.9	0.88	0.66	0.54	0.6	0.32	0.9	0.81	0.72	0.54	0.58	0.37	0.89	0.87	0.54	0.55	0.6	0.24	0.89	0.84	0.61	0.52	0.57	0.3	0.88	0.82	0.66	0.52	0.57	0.34	--	--	--	--	--	--	--
709	0.88	0.91	0.58	0.52	0.59	0.24	0.89	0.88	0.6	0.52	0.58	0.26	0.9	0.87	0.64	0.54	0.6	0.31	0.9	0.87	0.57	0.54	0.6	0.24	0.89	0.89	0.52	0.55	0.61	0.21	0.88	0.88	0.64	0.53	0.58	0.3	0.87	0.81	0.7	0.51	0.59	0.35	0.89	0.83	0.74	0.53	0.59	0.39	0.9
710	0.88	0.87	0.58	0.52	0.57	0.26	0.89	0.9	0.62	0.52	0.6	0.28	0.9	0.86	0.62	0.54	0.58	0.3	0.9	0.83	0.58	0.54	0.6	0.24	0.89	0.85	0.67	0.55	0.59	0.36	0.88	0.78	0.73	0.52	0.58	0.38	0.87	0.81	0.7	0.5	0.57	0.36	--	--	--	--	--	--	--
711	0.88	0.87	0.6	0.52	0.57	0.29	0.89	0.87	0.58	0.52	0.57	0.26	0.9	0.88	0.61	0.54	0.58	0.27	0.9	0.8	0.6	0.54	0.57	0.28	0.89	0.88	0.53	0.55	0.61	0.22	0.88	0.8	0.71	0.53	0.57	0.36	--	--	--	--	--	--	--	--	--	--	--	--	0.89
712	0.88	0.91	0.58	0.52	0.59	0.24	0.89	0.89	0.59	0.52	0.57	0.27	0.9	0.91	0.57	0.54	0.6	0.26	0.9	0.82	0.59	0.54	0.58	0.27	0.89	0.88	0.52	0.55	0.6	0.21	0.88	0.84	0.68	0.53	0.58	0.33	--	--	--	--	--	--	0.88	0.92	0.63	0.54	0.63	0.3	--
713	0.88	0.88	0.6	0.52	0.57	0.28	0.89	0.87	0.61	0.52	0.57	0.28	0.9	0.88	0.64	0.54	0.6	0.31	0.9	0.8	0.75	0.54	0.58	0.4	0.89	0.87	0.59	0.55	0.59	0.28	0.89	0.86	0.66	0.52	0.6	0.32	0.89	0.86	0.64	0.53	0.59	0.31	0.89	0.86	0.66	0.52	0.61	0.3	--
714	0.88	0.89	0.61	0.52	0.57	0.28	0.89	0.88	0.64	0.52	0.6	0.3	0.9	0.89	0.61	0.54	0.58	0.28	0.9	0.88	0.61	0.54	0.61	0.23	0.89	0.87	0.54	0.55	0.59	0.24	0.88	0.82	0.68	0.51	0.59	0.33	0.88	0.88	0.67	0.51	0.6	0.33	--	--	--	--	--	--	--
715	0.88	0.91	0.61	0.52	0.6	0.27	0.89	0.9	0.61	0.52	0.61	0.27	0.9	0.87	0.56	0.54	0.58	0.27	0.9	0.89	0.6	0.54	0.6	0.24	0.89	0.85	0.59	0.55	0.6	0.28	0.88	0.79	0.73	0.52	0.58	0.38	0.89	0.85	0.7	0.52	0.6	0.36	--	--	--	--	--	--	--
716	0.88	0.89	0.59	0.52	0.58	0.26	0.89	0.91	0.55	0.52	0.6	0.23	0.9	0.86	0.6	0.54	0.58	0.29	--	--	--	--	--	--	0.89	0.89	0.53	0.55	0.6	0.21	0.88	0.83	0.72	0.52	0.61	0.38	--	--	--	--	--	--	0.88	0.85	0.62	0.53	0.6	0.29	0.89
717	0.88	0.88	0.57	0.52	0.57	0.26	0.89	0.88	0.63	0.52	0.59	0.3	0.9	0.88	0.66	0.54	0.61	0.33	0.9	0.84	0.61	0.54	0.58	0.29	0.89	0.88	0.53	0.55	0.6	0.23	0.88	0.85	0.68	0.52	0.6	0.34	0.88	0.86	0.7	0.52	0.56	0.36	0.88	0.86	0.66	0.52	0.6	0.29	0.88
718	0.88	0.87	0.71	0.52	0.62	0.36	0.89	0.89	0.56	0.52	0.59	0.24	0.9	0.89	0.62	0.54	0.58	0.27	0.9	0.86	0.6	0.54	0.59	0.28	0.89	0.87	0.55	0.55	0.58	0.26	0.88	0.82	0.7	0.54	0.59	0.36	--	--	--	--	--	--	--	--	--	--	--	--	--
719	0.88	0.89	0.6	0.52	0.58	0.27	0.89	0.9	0.64	0.52	0.6	0.3	0.9	0.87	0.67	0.54	0.61	0.32	0.9	0.88	0.61	0.54	0.6	0.25	0.89	0.87	0.54	0.55	0.61	0.22	0.88	0.84	0.71	0.52	0.61	0.36	--	--	--	--	--	--	0.89	0.84	0.7	0.53	0.61	0.33	--
720	0.88	0.9	0.63	0.52	0.59	0.3	0.89	0.9	0.57	0.52	0.59	0.24	0.9	0.9	0.58	0.54	0.59	0.26	0.9	0.81	0.6	0.54	0.57	0.28	0.89	0.87	0.55	0.55	0.6	0.25	0.88	0.86	0.59	0.52	0.58	0.29	--	--	--	--	--	--	0.89	0.88	0.65	0.54	0.6	0.32	--
721	0.88	0.86	0.59	0.52	0.58	0.29	0.89	0.9	0.66	0.52	0.59	0.31	0.9	0.9	0.58	0.54	0.6	0.23	0.9	0.83	0.7	0.54	0.58	0.35	0.89	0.87	0.55	0.55	0.59	0.26	0.88	0.83	0.7	0.53	0.58	0.36	0.88	0.81	0.7	0.52	0.58	0.35	0.88	0.81	0.68	0.5	0.57	0.33	0.87
722	0.88	0.89	0.58	0.52	0.57	0.25	0.89	0.89	0.56	0.52	0.59	0.23	0.9	0.85	0.61	0.54	0.59	0.26	0.9	0.86	0.59	0.54	0.57	0.26	0.89	0.89	0.5	0.55	0.6	0.22	0.88	0.82	0.72	0.52	0.58	0.38	--	--	--	--	--	--	--	--	--	--	--	--	--
723	0.88	0.88	0.67	0.52	0.58	0.34	0.89	0.89	0.59	0.52	0.59	0.26	0.9	0.9	0.58	0.54	0.6	0.24	0.9	0.86	0.62	0.54	0.58	0.28	0.89	0.85	0.56	0.55	0.59	0.26	0.88	0.84	0.69	0.53	0.58	0.35	0.89	0.9	0.61	0.52	0.6	0.25	0.88	0.83	0.69	0.53	0.61	0.37	--
724	0.88	0.83	0.69	0.52	0.58	0.35	0.89	0.87	0.57	0.52	0.58	0.24	0.9	0.9	0.57	0.54	0.59	0.26	0.9	0.86	0.6	0.54	0.59	0.28	0.89	0.87	0.54	0.55	0.59	0.24	0.88	0.83	0.7	0.52	0.58	0.37	--	--	--	--	--	--	0.89	0.84	0.67	0.52	0.6	0.31	0.86
725	0.88	0.89	0.66	0.52	0.59	0.32	0.89	0.89	0.67	0.52	0.6	0.32	0.9	0.9	0.58	0.54	0.61	0.23	0.9	0.87	0.57	0.54	0.6	0.24	0.89	0.87	0.53	0.55	0.6	0.24	0.89	0.81	0.71	0.54	0.59	0.37	--	--	--	--	--	--	0.88	0.81	0.67	0.51	0.55	0.34	0.89
726	0.88	0.9	0.58	0.52	0.59	0.25	0.89	0.88	0.64	0.52	0.58	0.31	0.9	0.83	0.68	0.54	0.58	0.33	0.9	0.83	0.62	0.54	0.59	0.28	0.89	0.89	0.51	0.55	0.6	0.22	0.89	0.82	0.72	0.53	0.6	0.37	0.9	0.86	0.68	0.54	0.6	0.35	--	--	--	--	--	--	0.88
727	0.88	0.87	0.56	0.52	0.58	0.26	0.89	0.87	0.61	0.52	0.58	0.27	0.9	0.9	0.58	0.54	0.6	0.25	--	--	--	--	--	--	0.89	0.88	0.53	0.55	0.59	0.24	0.88	0.88	0.61	0.52	0.58	0.27	0.89	0.87	0.65	0.53	0.59	0.32	--	--	--	--	--	--	0.88
728	0.88	0.77	0.77	0.52	0.56	0.41	0.89	0.91	0.57	0.52	0.6	0.23	0.9	0.89	0.59	0.54	0.59	0.25	0.9	0.86	0.58	0.54	0.58	0.25	0.89	0.84	0.58	0.55	0.58	0.27	0.88	0.84	0.67	0.52	0.58	0.34	0.89	0.86	0.6	0.54	0.6	0.29	0.89	0.84	0.63	0.52	0.6	0.3	--
729	0.88	0.88	0.67	0.52	0.59	0.32	0.89	0.89	0.58	0.52	0.58	0.25	0.9	0.88	0.66	0.54	0.6	0.33	0.9	0.83	0.68	0.54	0.59	0.33	0.89	0.84	0.55	0.55	0.59	0.26	0.88	0.81	0.73	0.53	0.59	0.39	--	--	--	--	--	--	0.88	0.82	0.68	0.52	0.58	0.35	--
730	0.88	0.87	0.6	0.52	0.58	0.29	0.89	0.88	0.67	0.52	0.58	0.33	0.9	0.9	0.59	0.54	0.59	0.25	0.9	0.83	0.6	0.54	0.59	0.25	0.89	0.85	0.55	0.55	0.6	0.26	0.88	0.89	0.67	0.52	0.58	0.33	0.89	0.85	0.68	0.52	0.58	0.34	0.89	0.86	0.66	0.52	0.6	0.32	--
731	--	--	--	--	--	--	0.89	0.9	0.54	0.52	0.59	0.23	0.9	0.88	0.63	0.54	0.6	0.29	0.9	0.84	0.61	0.54	0.58	0.29	0.89	0.86	0.54	0.55	0.6	0.26	0.88	0.87	0.7	0.53	0.6	0.35	--	--	--	--	--	--	0.89	0.89	0.65	0.54	0.62	0.31	--
732	0.88	0.87	0.71	0.52	0.62	0.36	0.89	0.89	0.58	0.52	0.58	0.26	0.9	0.88	0.61	0.54	0.6	0.26	0.9	0.86	0.62	0.54	0.58	0.28	0.89	0.87	0.58	0.55	0.6	0.27	0.88	0.87	0.66	0.52	0.6	0.34	--	--	--	--	--	--	0.88	0.88	0.68	0.51	0.58	0.32	0.88
733	0.88	0.89	0.6	0.52	0.58	0.27	0.89	0.89	0.57	0.52	0.58	0.25	0.9	0.9	0.59	0.54	0.59	0.26	0.9	0.89	0.56	0.54	0.61	0.21	0.89	0.84	0.56	0.55	0.58	0.27	--	--	--	--	--	--	0.89	0.89	0.58	0.53	0.59	0.28	0.89	0.8	0.74	0.54	0.6	0.4	0.89
734	0.88	0.88	0.58	0.52	0.57	0.26	0.89	0.88	0.56	0.52	0.57	0.26	0.9	0.88	0.58	0.54	0.6	0.26	0.9	0.83	0.62	0.54	0.58	0.29	0.89	0.87	0.55	0.55	0.6	0.25	0.87	0.86	0.59	0.51	0.56	0.28	0.88	0.8	0.73	0.51	0.59	0.37	--	--	--	--	--	--	--
735	0.88	0.89	0.67	0.52	0.58	0.33	0.89	0.89	0.67	0.52	0.59	0.33	0.9	0.9	0.58	0.54	0.61	0.23	0.9	0.84	0.63	0.54	0.59	0.29	0.89	0.83	0.58	0.55	0.58	0.27	--	--	--	--	--	--	--	--	--	--	--	--	--	--	--	--	--	--	--
736	0.88	0.88	0.67	0.52	0.58	0.33	0.89	0.9	0.56	0.52	0.6	0.23	0.9	0.89	0.62	0.54	0.6	0.3	0.9	0.89	0.53	0.54	0.6	0.22	0.89	0.86	0.55	0.55	0.6	0.25	0.88	0.88	0.68	0.52	0.59	0.34	0.88	0.88	0.67	0.52	0.59	0.33	--	--	--	--	--	--	0.87
737	0.88	0.89	0.55	0.52	0.58	0.26	0.89	0.9	0.58	0.52	0.59	0.24	0.9	0.83	0.71	0.54	0.59	0.36	0.9	0.81	0.67	0.54	0.58	0.34	0.89	0.87	0.54	0.55	0.6	0.24	0.88	0.89	0.61	0.54	0.59	0.29	--	--	--	--	--	--	0.88	0.84	0.73	0.52	0.57	0.38	--
738	0.88	0.9	0.57	0.52	0.59	0.25	0.89	0.89	0.6	0.52	0.57	0.27	0.9	0.86	0.69	0.54	0.59	0.35	0.9	0.86	0.58	0.54	0.58	0.25	0.89	0.88	0.54	0.55	0.59	0.24	0.88	0.81	0.69	0.53	0.58	0.37	0.87	0.87	0.68	0.52	0.62	0.33	--	--	--	--	--	--	--
739	0.88	0.88	0.6	0.52	0.58	0.28	0.89	0.88	0.59	0.52	0.58	0.27	0.9	0.86	0.56	0.54	0.58	0.27	0.9	0.82	0.59	0.54	0.58	0.27	0.89	0.87	0.58	0.55	0.6	0.26	0.88	0.85	0.64	0.53	0.57	0.32	0.88	0.84	0.67	0.52	0.6	0.33	--	--	--	--	--	--	0.88
740	0.88	0.82	0.69	0.52	0.58	0.35	0.89	0.87	0.69	0.52	0.6	0.35	0.9	0.87	0.6	0.54	0.58	0.29	--	--	--	--	--	--	0.89	0.87	0.55	0.55	0.6	0.25	--	--	--	--	--	--	0.89	0.85	0.71	0.54	0.59	0.38	0.89	0.82	0.76	0.53	0.59	0.39	0.89
741	0.88	0.86	0.66	0.52	0.59	0.33	0.89	0.88	0.56	0.52	0.57	0.25	0.9	0.86	0.58	0.54	0.57	0.27	0.9	0.85	0.59	0.54	0.58	0.26	0.89	0.87	0.55	0.55	0.59	0.25	0.88	0.79	0.71	0.53	0.58	0.37	0.87	0.89	0.6	0.51	0.6	0.25	0.88	0.78	0.74	0.52	0.57	0.37	--
742	0.88	0.85	0.67	0.52	0.58	0.34	0.89	0.9	0.58	0.52	0.59	0.25	0.9	0.84	0.6	0.54	0.57	0.28	0.9	0.84	0.69	0.54	0.6	0.35	0.89	0.86	0.54	0.55	0.59	0.25	0.88	0.78	0.7	0.52	0.57	0.36	0.88	0.86	0.66	0.54	0.6	0.34	--	--	--	--	--	--	--
743	0.88	0.9	0.61	0.52	0.6	0.28	0.89	0.89	0.56	0.52	0.58	0.24	0.9	0.84	0.62	0.54	0.57	0.3	0.9	0.84	0.61	0.54	0.59	0.28	0.89	0.89	0.5	0.55	0.61	0.22	0.88	0.9	0.68	0.52	0.6	0.33	0.89	0.79	0.76	0.52	0.58	0.41	0.88	0.81	0.7	0.55	0.59	0.38	0.88
744	0.88	0.9	0.58	0.52	0.6	0.24	0.89	0.85	0.71	0.52	0.6	0.36	0.9	0.82	0.7	0.54	0.58	0.36	0.9	0.85	0.59	0.54	0.58	0.26	0.89	0.88	0.54	0.55	0.6	0.25	0.89	0.87	0.69	0.53	0.59	0.34	0.87	0.87	0.68	0.52	0.6	0.33	0.88	0.82	0.65	0.51	0.57	0.31	0.88
745	0.88	0.9	0.57	0.52	0.59	0.24	--	--	--	--	--	--	0.9	0.83	0.72	0.54	0.58	0.37	0.9	0.87	0.58	0.54	0.61	0.25	0.89	0.87	0.54	0.55	0.6	0.23	0.88	0.85	0.68	0.52	0.59	0.35	0.88	0.81	0.69	0.52	0.58	0.36	--	--	--	--	--	--	0.89
746	0.88	0.9	0.65	0.52	0.6	0.3	0.89	0.9	0.59	0.52	0.59	0.26	0.9	0.85	0.7	0.54	0.61	0.34	0.9	0.82	0.67	0.54	0.58	0.34	0.89	0.87	0.55	0.55	0.59	0.25	--	--	--	--	--	--	--	--	--	--	--	--	0.89	0.82	0.67	0.54	0.59	0.32	0.88
747	0.88	0.9	0.58	0.52	0.59	0.25	0.89	0.89	0.6	0.52	0.58	0.26	0.9	0.83	0.71	0.54	0.58	0.37	0.9	0.82	0.63	0.54	0.58	0.31	0.89	0.87	0.54	0.55	0.6	0.23	--	--	--	--	--	--	0.88	0.88	0.56	0.52	0.59	0.24	--	--	--	--	--	--	0.9
748	0.88	0.88	0.61	0.52	0.58	0.27	0.89	0.88	0.66	0.52	0.6	0.33	0.9	0.83	0.7	0.54	0.59	0.35	0.9	0.82	0.69	0.54	0.58	0.36	0.89	0.7	0.73	0.55	0.56	0.41	0.88	0.89	0.64	0.51	0.59	0.31	0.88	0.85	0.66	0.51	0.58	0.32	--	--	--	--	--	--	0.89
749	0.88	0.89	0.6	0.52	0.58	0.27	0.89	0.87	0.61	0.52	0.59	0.25	0.9	0.83	0.71	0.54	0.59	0.36	0.9	0.82	0.61	0.54	0.58	0.27	0.89	0.88	0.54	0.55	0.6	0.24	--	--	--	--	--	--	0.88	0.79	0.73	0.52	0.58	0.38	--	--	--	--	--	--	--
750	0.88	0.9	0.59	0.52	0.58	0.27	0.89	0.88	0.66	0.52	0.6	0.32	0.9	0.89	0.57	0.54	0.6	0.26	0.9	0.79	0.75	0.54	0.58	0.4	0.89	0.89	0.52	0.55	0.6	0.23	0.88	0.83	0.71	0.51	0.6	0.35	0.89	0.83	0.7	0.52	0.59	0.35	0.88	0.9	0.7	0.54	0.64	0.35	--
751	0.88	0.9	0.62	0.52	0.59	0.28	0.89	0.89	0.55	0.52	0.58	0.23	0.9	0.89	0.6	0.54	0.61	0.25	0.9	0.8	0.61	0.54	0.56	0.29	0.89	0.87	0.55	0.55	0.6	0.25	0.88	0.89	0.58	0.52	0.59	0.25	0.89	0.86	0.68	0.53	0.6	0.35	0.87	0.89	0.64	0.53	0.62	0.31	0.89
752	0.88	0.89	0.59	0.52	0.58	0.27	0.89	0.87	0.66	0.52	0.59	0.31	0.9	0.9	0.58	0.54	0.6	0.23	0.9	0.85	0.62	0.54	0.58	0.28	0.89	0.86	0.56	0.55	0.58	0.26	0.88	0.84	0.71	0.52	0.61	0.35	0.88	0.84	0.64	0.51	0.57	0.3	0.88	0.84	0.67	0.53	0.6	0.31	0.88
753	0.88	0.89	0.63	0.52	0.59	0.29	0.89	0.89	0.63	0.52	0.6	0.31	0.9	0.88	0.63	0.54	0.6	0.31	0.9	0.81	0.66	0.54	0.59	0.32	0.89	0.88	0.54	0.55	0.61	0.22	0.88	0.81	0.72	0.52	0.59	0.37	0.88	0.88	0.65	0.52	0.59	0.3	0.89	0.79	0.75	0.56	0.6	0.41	--
754	--	--	--	--	--	--	0.89	0.91	0.55	0.52	0.6	0.23	0.9	0.87	0.67	0.54	0.61	0.34	0.9	0.88	0.56	0.54	0.6	0.23	0.89	0.89	0.52	0.55	0.61	0.21	0.88	0.83	0.66	0.52	0.57	0.35	--	--	--	--	--	--	0.88	0.85	0.59	0.54	0.6	0.28	0.89
755	0.88	0.89	0.66	0.52	0.58	0.33	0.89	0.86	0.62	0.52	0.57	0.28	0.9	0.89	0.6	0.54	0.59	0.26	0.9	0.82	0.74	0.54	0.62	0.37	0.89	0.86	0.56	0.55	0.58	0.26	0.88	0.84	0.67	0.53	0.58	0.33	0.89	0.81	0.75	0.52	0.58	0.39	0.87	0.84	0.72	0.53	0.6	0.38	--
756	0.88	0.82	0.73	0.52	0.59	0.37	0.89	0.89	0.6	0.52	0.58	0.26	0.9	0.89	0.6	0.54	0.59	0.26	0.9	0.84	0.59	0.54	0.58	0.27	0.89	0.89	0.52	0.55	0.62	0.21	0.88	0.84	0.67	0.52	0.58	0.35	--	--	--	--	--	--	--	--	--	--	--	--	0.89
757	0.88	0.79	0.72	0.52	0.56	0.37	0.89	0.88	0.58	0.52	0.58	0.25	0.9	0.89	0.55	0.54	0.59	0.23	0.9	0.82	0.66	0.54	0.59	0.32	0.89	0.87	0.54	0.55	0.6	0.24	0.88	0.88	0.59	0.53	0.59	0.28	0.88	0.87	0.63	0.53	0.6	0.3	0.88	0.81	0.65	0.52	0.6	0.3	0.88
758	0.88	0.89	0.6	0.52	0.58	0.27	0.89	0.89	0.59	0.52	0.6	0.23	0.9	0.85	0.69	0.54	0.57	0.36	0.9	0.81	0.66	0.54	0.58	0.33	0.89	0.87	0.54	0.55	0.6	0.24	0.88	0.8	0.72	0.54	0.61	0.39	0.88	0.85	0.66	0.53	0.58	0.34	--	--	--	--	--	--	0.89
759	0.88	0.89	0.58	0.52	0.59	0.25	0.89	0.89	0.56	0.52	0.58	0.25	0.9	0.89	0.59	0.54	0.6	0.26	0.9	0.91	0.56	0.54	0.62	0.22	0.89	0.81	0.67	0.55	0.6	0.33	--	--	--	--	--	--	--	--	--	--	--	--	0.88	0.81	0.66	0.54	0.59	0.33	0.89
760	0.88	0.89	0.6	0.52	0.58	0.26	0.89	0.9	0.59	0.52	0.59	0.26	0.9	0.86	0.72	0.54	0.61	0.36	0.9	0.87	0.6	0.54	0.6	0.26	0.89	0.87	0.56	0.55	0.61	0.25	0.88	0.89	0.61	0.52	0.58	0.29	0.88	0.78	0.73	0.53	0.57	0.38	--	--	--	--	--	--	--
761	0.88	0.91	0.61	0.52	0.6	0.27	0.89	0.89	0.58	0.52	0.58	0.25	0.9	0.84	0.75	0.54	0.6	0.39	0.9	0.82	0.7	0.54	0.58	0.35	0.89	0.83	0.57	0.55	0.58	0.27	0.88	0.87	0.67	0.51	0.57	0.33	0.88	0.83	0.73	0.55	0.61	0.39	0.89	0.85	0.72	0.52	0.6	0.33	0.88
762	0.88	0.84	0.68	0.52	0.58	0.34	0.89	0.88	0.66	0.52	0.6	0.32	0.9	0.9	0.57	0.54	0.6	0.25	0.9	0.77	0.76	0.54	0.6	0.4	0.89	0.69	0.73	0.55	0.56	0.41	0.89	0.83	0.73	0.55	0.59	0.38	0.89	0.84	0.72	0.51	0.6	0.35	--	--	--	--	--	--	--
763	0.88	0.9	0.58	0.52	0.59	0.25	0.89	0.89	0.62	0.52	0.59	0.29	0.9	0.88	0.59	0.54	0.58	0.28	0.9	0.85	0.59	0.54	0.59	0.25	0.89	0.9	0.52	0.55	0.62	0.21	0.88	0.87	0.7	0.53	0.59	0.35	0.88	0.82	0.72	0.52	0.6	0.36	--	--	--	--	--	--	0.88
764	0.88	0.88	0.6	0.52	0.57	0.28	0.89	0.85	0.7	0.52	0.59	0.33	0.9	0.9	0.59	0.54	0.6	0.24	0.9	0.82	0.59	0.54	0.58	0.27	0.89	0.86	0.55	0.55	0.58	0.26	0.88	0.79	0.71	0.53	0.57	0.37	0.88	0.89	0.7	0.53	0.63	0.34	--	--	--	--	--	--	--
765	0.88	0.88	0.57	0.52	0.57	0.25	0.89	0.87	0.63	0.52	0.58	0.31	0.9	0.89	0.59	0.54	0.59	0.26	0.9	0.82	0.7	0.54	0.58	0.35	0.89	0.87	0.59	0.55	0.59	0.28	0.88	0.89	0.63	0.53	0.59	0.29	0.88	0.9	0.58	0.51	0.61	0.26	--	--	--	--	--	--	0.89
766	0.88	0.88	0.64	0.52	0.59	0.32	0.89	0.89	0.59	0.52	0.59	0.25	0.9	0.88	0.66	0.54	0.6	0.32	0.9	0.85	0.65	0.54	0.6	0.32	0.89	0.87	0.56	0.55	0.59	0.25	--	--	--	--	--	--	--	--	--	--	--	--	0.89	0.84	0.58	0.53	0.58	0.26	--
767	0.88	0.87	0.66	0.52	0.58	0.33	0.89	0.89	0.63	0.52	0.6	0.29	0.9	0.87	0.6	0.54	0.58	0.28	0.9	0.8	0.6	0.54	0.57	0.28	0.89	0.88	0.52	0.55	0.61	0.21	0.87	0.76	0.71	0.52	0.54	0.38	0.88	0.82	0.64	0.53	0.57	0.33	0.88	0.79	0.7	0.51	0.59	0.32	--
768	0.88	0.88	0.57	0.52	0.57	0.26	0.89	0.9	0.57	0.52	0.59	0.24	0.9	0.89	0.58	0.54	0.6	0.26	0.9	0.85	0.69	0.54	0.6	0.34	0.89	0.88	0.54	0.55	0.6	0.24	0.88	0.85	0.7	0.53	0.6	0.37	0.88	0.84	0.68	0.52	0.6	0.33	0.88	0.86	0.57	0.51	0.58	0.26	0.88
769	0.88	0.88	0.6	0.52	0.57	0.28	0.89	0.87	0.66	0.52	0.59	0.33	0.9	0.88	0.57	0.54	0.6	0.26	0.9	0.86	0.61	0.54	0.58	0.28	0.89	0.86	0.54	0.55	0.59	0.24	0.88	0.84	0.69	0.53	0.6	0.36	0.89	0.88	0.68	0.55	0.61	0.34	0.86	0.78	0.67	0.52	0.58	0.34	0.86
770	0.88	0.84	0.69	0.52	0.58	0.35	0.89	0.88	0.55	0.52	0.59	0.24	0.9	0.89	0.59	0.54	0.59	0.26	0.9	0.88	0.58	0.54	0.6	0.25	0.89	0.85	0.55	0.55	0.59	0.26	0.87	0.84	0.66	0.53	0.6	0.34	0.89	0.83	0.72	0.54	0.61	0.39	0.87	0.88	0.59	0.52	0.6	0.29	0.89
771	0.88	0.84	0.68	0.52	0.56	0.3	0.89	0.9	0.61	0.52	0.61	0.27	0.9	0.88	0.66	0.54	0.6	0.33	0.9	0.87	0.57	0.54	0.6	0.23	0.89	0.86	0.56	0.55	0.58	0.26	0.87	0.85	0.61	0.52	0.57	0.29	0.87	0.87	0.63	0.52	0.59	0.34	0.88	0.81	0.73	0.52	0.59	0.37	0.88
772	0.88	0.9	0.59	0.52	0.59	0.27	0.89	0.91	0.58	0.52	0.6	0.23	0.9	0.9	0.59	0.54	0.6	0.25	0.9	0.81	0.69	0.54	0.59	0.34	0.89	0.9	0.5	0.55	0.61	0.22	0.88	0.86	0.63	0.52	0.58	0.31	0.88	0.84	0.67	0.54	0.57	0.32	0.88	0.86	0.66	0.52	0.59	0.29	0.87
773	0.88	0.89	0.58	0.52	0.57	0.25	0.89	0.86	0.61	0.52	0.58	0.26	0.9	0.89	0.6	0.54	0.58	0.27	0.9	0.88	0.56	0.54	0.61	0.22	0.89	0.87	0.54	0.55	0.6	0.24	0.88	0.79	0.71	0.52	0.57	0.37	0.88	0.86	0.59	0.54	0.6	0.28	--	--	--	--	--	--	--
774	0.88	0.9	0.61	0.52	0.6	0.29	0.89	0.85	0.69	0.52	0.59	0.35	0.9	0.81	0.72	0.54	0.59	0.36	0.9	0.85	0.6	0.54	0.59	0.28	0.89	0.86	0.53	0.55	0.6	0.25	0.88	0.87	0.67	0.53	0.6	0.34	--	--	--	--	--	--	0.88	0.84	0.67	0.54	0.6	0.35	--
775	0.88	0.89	0.6	0.52	0.57	0.28	0.89	0.86	0.67	0.52	0.58	0.34	0.9	0.88	0.65	0.54	0.6	0.32	0.9	0.79	0.76	0.54	0.59	0.39	0.89	0.88	0.53	0.55	0.6	0.24	0.88	0.88	0.64	0.53	0.63	0.3	0.88	0.8	0.68	0.53	0.59	0.33	0.88	0.79	0.74	0.52	0.57	0.38	--
776	0.88	0.9	0.58	0.52	0.58	0.27	0.89	0.88	0.68	0.52	0.58	0.33	0.9	0.88	0.63	0.54	0.6	0.3	0.9	0.82	0.7	0.54	0.58	0.36	0.89	0.86	0.55	0.55	0.6	0.25	0.88	0.86	0.65	0.52	0.58	0.33	0.88	0.87	0.68	0.53	0.6	0.33	0.88	0.9	0.67	0.53	0.63	0.32	0.88
777	0.88	0.89	0.6	0.52	0.58	0.27	0.89	0.9	0.64	0.52	0.59	0.29	--	--	--	--	--	--	0.9	0.89	0.6	0.54	0.61	0.23	0.89	0.89	0.51	0.55	0.61	0.21	0.88	0.81	0.64	0.54	0.57	0.33	0.88	0.85	0.71	0.53	0.62	0.37	0.89	0.83	0.59	0.56	0.6	0.31	0.87
778	0.88	0.89	0.6	0.52	0.58	0.26	0.89	0.89	0.62	0.52	0.59	0.29	0.9	0.87	0.67	0.54	0.59	0.34	0.9	0.79	0.75	0.54	0.58	0.4	0.89	0.84	0.57	0.55	0.58	0.27	0.88	0.86	0.59	0.53	0.59	0.29	0.88	0.86	0.69	0.52	0.61	0.35	0.89	0.83	0.67	0.52	0.57	0.33	--
779	0.88	0.88	0.56	0.52	0.58	0.25	0.89	0.86	0.69	0.52	0.58	0.35	0.9	0.9	0.58	0.54	0.6	0.25	0.9	0.85	0.58	0.54	0.58	0.26	0.89	0.83	0.6	0.55	0.58	0.3	--	--	--	--	--	--	0.89	0.79	0.73	0.54	0.6	0.38	0.88	0.83	0.69	0.53	0.59	0.36	--
780	0.88	0.89	0.57	0.52	0.58	0.25	0.89	0.9	0.65	0.52	0.61	0.3	0.9	0.87	0.64	0.54	0.59	0.32	0.9	0.81	0.66	0.54	0.58	0.34	0.89	0.87	0.55	0.55	0.61	0.23	0.89	0.83	0.62	0.53	0.59	0.31	0.88	0.8	0.69	0.51	0.56	0.36	0.88	0.87	0.65	0.53	0.6	0.33	--
781	0.88	0.87	0.68	0.52	0.58	0.34	0.89	0.89	0.58	0.52	0.58	0.26	0.9	0.85	0.69	0.54	0.59	0.34	0.9	0.82	0.67	0.54	0.59	0.33	0.89	0.89	0.51	0.55	0.61	0.21	0.88	0.85	0.64	0.54	0.59	0.3	--	--	--	--	--	--	--	--	--	--	--	--	0.87
782	0.88	0.91	0.61	0.52	0.61	0.27	0.89	0.9	0.57	0.52	0.59	0.25	0.9	0.87	0.61	0.54	0.58	0.29	0.9	0.8	0.61	0.54	0.56	0.29	0.89	0.89	0.51	0.55	0.62	0.21	0.89	0.87	0.69	0.53	0.59	0.35	--	--	--	--	--	--	--	--	--	--	--	--	--
783	0.88	0.87	0.58	0.52	0.57	0.26	0.89	0.84	0.73	0.52	0.6	0.38	0.9	0.9	0.61	0.54	0.61	0.29	0.9	0.89	0.56	0.54	0.61	0.21	0.89	0.89	0.53	0.55	0.61	0.22	0.89	0.84	0.63	0.53	0.58	0.3	--	--	--	--	--	--	--	--	--	--	--	--	--
784	0.88	0.87	0.61	0.52	0.58	0.28	0.89	0.88	0.65	0.52	0.6	0.3	0.9	0.9	0.57	0.54	0.61	0.23	0.9	0.87	0.6	0.54	0.59	0.27	0.89	0.84	0.55	0.55	0.59	0.26	0.88	0.85	0.71	0.52	0.6	0.38	--	--	--	--	--	--	0.86	0.81	0.68	0.49	0.56	0.34	--
785	0.88	0.88	0.67	0.52	0.58	0.33	0.89	0.88	0.67	0.52	0.59	0.33	0.9	0.85	0.73	0.54	0.58	0.38	0.9	0.84	0.67	0.54	0.6	0.33	0.89	0.89	0.51	0.55	0.61	0.22	0.88	0.88	0.65	0.52	0.6	0.31	0.88	0.85	0.7	0.52	0.59	0.36	--	--	--	--	--	--	--
786	0.88	0.8	0.74	0.52	0.58	0.39	0.89	0.88	0.59	0.52	0.57	0.27	0.9	0.83	0.71	0.54	0.58	0.37	0.9	0.86	0.67	0.54	0.59	0.34	0.89	0.88	0.54	0.55	0.6	0.24	0.87	0.8	0.71	0.52	0.59	0.38	0.89	0.88	0.68	0.55	0.6	0.35	0.88	0.84	0.67	0.53	0.59	0.33	0.88
787	0.88	0.89	0.6	0.52	0.58	0.28	0.89	0.89	0.6	0.52	0.58	0.26	0.9	0.89	0.62	0.54	0.61	0.3	0.9	0.88	0.6	0.54	0.6	0.26	0.89	0.88	0.53	0.55	0.61	0.22	0.87	0.86	0.66	0.52	0.58	0.33	0.88	0.81	0.69	0.52	0.58	0.36	--	--	--	--	--	--	--
788	0.88	0.91	0.57	0.52	0.59	0.25	0.89	0.88	0.56	0.52	0.57	0.24	0.9	0.87	0.63	0.54	0.59	0.32	0.9	0.86	0.59	0.54	0.59	0.25	0.89	0.87	0.55	0.55	0.6	0.24	--	--	--	--	--	--	0.89	0.8	0.7	0.53	0.58	0.37	0.88	0.75	0.75	0.52	0.55	0.39	0.87
789	0.88	0.86	0.63	0.52	0.57	0.29	0.89	0.9	0.56	0.52	0.59	0.24	0.9	0.86	0.65	0.54	0.59	0.33	0.9	0.81	0.67	0.54	0.58	0.34	0.89	0.87	0.55	0.55	0.59	0.25	0.88	0.86	0.69	0.52	0.58	0.34	0.88	0.88	0.66	0.51	0.58	0.3	0.88	0.82	0.71	0.53	0.59	0.36	--
790	0.88	0.74	0.76	0.52	0.55	0.42	0.89	0.83	0.71	0.52	0.56	0.35	0.9	0.89	0.61	0.54	0.61	0.29	0.9	0.86	0.62	0.54	0.59	0.27	0.89	0.87	0.55	0.55	0.59	0.25	0.88	0.89	0.66	0.53	0.6	0.31	0.88	0.85	0.66	0.51	0.58	0.34	0.87	0.78	0.68	0.5	0.56	0.32	0.88
791	0.88	0.89	0.65	0.52	0.59	0.31	0.89	0.89	0.58	0.52	0.58	0.25	0.9	0.89	0.58	0.54	0.6	0.23	0.9	0.81	0.7	0.54	0.58	0.36	0.89	0.86	0.54	0.55	0.59	0.25	0.88	0.81	0.71	0.52	0.58	0.36	0.89	0.89	0.63	0.52	0.59	0.29	0.87	0.84	0.67	0.5	0.56	0.32	--
792	0.88	0.89	0.6	0.52	0.58	0.27	0.89	0.86	0.67	0.52	0.58	0.34	0.9	0.86	0.68	0.54	0.59	0.35	0.9	0.86	0.58	0.54	0.58	0.25	0.89	0.87	0.54	0.55	0.59	0.24	0.88	0.8	0.74	0.52	0.57	0.39	0.88	0.84	0.68	0.51	0.58	0.34	--	--	--	--	--	--	--
793	0.88	0.88	0.61	0.52	0.58	0.27	0.89	0.89	0.56	0.52	0.58	0.24	0.9	0.85	0.66	0.54	0.58	0.34	0.9	0.82	0.63	0.54	0.58	0.29	0.89	0.87	0.54	0.55	0.6	0.24	0.88	0.87	0.65	0.53	0.58	0.32	0.88	0.88	0.66	0.53	0.61	0.35	0.87	0.84	0.69	0.5	0.57	0.34	--
794	0.88	0.88	0.67	0.52	0.59	0.32	0.89	0.89	0.59	0.52	0.58	0.26	0.9	0.87	0.67	0.54	0.6	0.33	0.9	0.82	0.6	0.54	0.58	0.27	0.89	0.86	0.56	0.55	0.59	0.25	0.88	0.86	0.62	0.53	0.57	0.29	0.88	0.84	0.71	0.54	0.58	0.37	--	--	--	--	--	--	--
795	0.88	0.88	0.68	0.52	0.58	0.34	0.89	0.9	0.63	0.52	0.59	0.28	0.9	0.87	0.67	0.54	0.59	0.36	0.9	0.81	0.59	0.54	0.57	0.28	0.89	0.87	0.55	0.55	0.59	0.25	--	--	--	--	--	--	--	--	--	--	--	--	0.88	0.8	0.7	0.56	0.59	0.38	--
796	0.88	0.89	0.6	0.52	0.58	0.27	0.89	0.89	0.58	0.52	0.59	0.24	0.9	0.86	0.69	0.54	0.58	0.35	0.9	0.82	0.69	0.54	0.58	0.36	0.89	0.88	0.53	0.55	0.61	0.22	0.88	0.86	0.7	0.53	0.6	0.35	0.88	0.86	0.62	0.52	0.57	0.3	0.88	0.88	0.66	0.51	0.59	0.32	0.87
797	0.88	0.9	0.58	0.52	0.58	0.25	0.89	0.9	0.57	0.52	0.6	0.24	0.9	0.83	0.75	0.54	0.6	0.38	0.9	0.88	0.57	0.54	0.59	0.23	0.89	0.87	0.53	0.55	0.6	0.24	0.88	0.84	0.7	0.53	0.59	0.36	0.89	0.82	0.7	0.54	0.59	0.36	--	--	--	--	--	--	0.89
798	0.88	0.88	0.61	0.52	0.58	0.26	0.89	0.89	0.56	0.52	0.58	0.24	0.9	0.9	0.6	0.54	0.59	0.26	0.9	0.86	0.61	0.54	0.59	0.27	0.89	0.85	0.58	0.55	0.59	0.29	0.88	0.89	0.6	0.53	0.59	0.27	0.88	0.87	0.68	0.54	0.6	0.38	0.89	0.86	0.69	0.55	0.6	0.36	--
799	0.88	0.9	0.57	0.52	0.59	0.25	0.89	0.9	0.53	0.52	0.59	0.23	0.9	0.87	0.64	0.54	0.59	0.32	0.9	0.82	0.59	0.54	0.58	0.27	0.89	0.85	0.6	0.55	0.59	0.3	0.88	0.82	0.72	0.52	0.58	0.38	0.88	0.82	0.69	0.52	0.59	0.34	0.88	0.86	0.53	0.52	0.59	0.24	--
800	0.88	0.88	0.57	0.52	0.57	0.25	0.89	0.88	0.66	0.52	0.6	0.33	0.9	0.88	0.66	0.54	0.61	0.33	0.9	0.83	0.64	0.54	0.58	0.3	0.89	0.87	0.55	0.55	0.59	0.26	0.89	0.87	0.68	0.53	0.6	0.34	0.88	0.78	0.73	0.54	0.57	0.39	0.89	0.8	0.71	0.51	0.58	0.34	--
801	0.88	0.88	0.6	0.52	0.57	0.28	0.89	0.87	0.58	0.52	0.58	0.24	0.9	0.88	0.7	0.54	0.63	0.34	0.9	0.8	0.65	0.54	0.58	0.3	0.89	0.88	0.54	0.55	0.59	0.24	0.88	0.84	0.73	0.52	0.6	0.37	0.88	0.86	0.64	0.53	0.59	0.3	0.87	0.88	0.59	0.52	0.57	0.25	--
802	0.88	0.91	0.58	0.52	0.59	0.25	0.89	0.86	0.62	0.52	0.56	0.29	0.9	0.87	0.68	0.54	0.6	0.33	0.9	0.87	0.58	0.54	0.6	0.27	0.89	0.87	0.55	0.55	0.6	0.25	0.88	0.84	0.68	0.52	0.58	0.35	--	--	--	--	--	--	0.89	0.84	0.74	0.56	0.62	0.4	--
803	0.88	0.87	0.67	0.52	0.61	0.34	0.89	0.87	0.65	0.52	0.58	0.31	0.9	0.85	0.62	0.54	0.58	0.3	0.9	0.86	0.57	0.54	0.59	0.25	0.89	0.88	0.53	0.55	0.6	0.24	0.88	0.81	0.73	0.52	0.57	0.37	0.89	0.87	0.65	0.55	0.62	0.33	--	--	--	--	--	--	0.88
804	0.88	0.86	0.67	0.52	0.58	0.34	0.89	0.91	0.54	0.52	0.59	0.21	0.9	0.89	0.6	0.54	0.58	0.26	0.9	0.87	0.59	0.54	0.61	0.25	0.89	0.88	0.53	0.55	0.6	0.24	0.88	0.88	0.58	0.53	0.59	0.29	--	--	--	--	--	--	0.88	0.8	0.66	0.51	0.58	0.33	--
805	--	--	--	--	--	--	0.89	0.89	0.55	0.52	0.58	0.24	0.9	0.85	0.73	0.54	0.6	0.37	0.9	0.84	0.63	0.54	0.58	0.28	0.89	0.86	0.56	0.55	0.58	0.26	0.88	0.83	0.71	0.52	0.57	0.38	0.88	0.86	0.7	0.55	0.6	0.36	0.88	0.84	0.71	0.52	0.59	0.35	--
806	0.88	0.89	0.58	0.52	0.57	0.25	0.89	0.9	0.58	0.52	0.59	0.24	0.9	0.86	0.65	0.54	0.61	0.3	0.9	0.82	0.7	0.54	0.58	0.35	0.89	0.85	0.56	0.55	0.6	0.24	0.88	0.81	0.74	0.53	0.59	0.39	0.88	0.87	0.57	0.5	0.58	0.27	0.88	0.73	0.77	0.5	0.53	0.4	--
807	0.88	0.9	0.62	0.52	0.59	0.29	0.89	0.82	0.7	0.52	0.6	0.33	0.9	0.87	0.61	0.54	0.58	0.29	0.9	0.88	0.57	0.54	0.6	0.23	0.89	0.88	0.54	0.55	0.6	0.23	0.88	0.83	0.7	0.54	0.6	0.36	0.88	0.81	0.71	0.54	0.6	0.36	0.87	0.84	0.58	0.52	0.55	0.28	0.88
808	0.88	0.81	0.71	0.52	0.57	0.37	0.89	0.89	0.56	0.52	0.58	0.24	0.9	0.89	0.62	0.54	0.6	0.3	0.9	0.9	0.57	0.54	0.62	0.22	0.89	0.9	0.5	0.55	0.62	0.2	--	--	--	--	--	--	--	--	--	--	--	--	--	--	--	--	--	--	0.88
809	0.88	0.88	0.6	0.52	0.58	0.27	0.89	0.89	0.57	0.52	0.59	0.24	0.9	0.87	0.67	0.54	0.58	0.34	0.9	0.81	0.64	0.54	0.58	0.32	0.89	0.89	0.6	0.55	0.64	0.28	0.88	0.81	0.7	0.53	0.6	0.35	0.88	0.81	0.71	0.52	0.6	0.35	0.88	0.73	0.75	0.53	0.59	0.41	--
810	--	--	--	--	--	--	0.89	0.88	0.65	0.52	0.59	0.33	0.9	0.88	0.62	0.54	0.6	0.3	0.9	0.87	0.59	0.54	0.61	0.25	0.89	0.87	0.55	0.55	0.59	0.26	0.89	0.86	0.64	0.53	0.59	0.33	--	--	--	--	--	--	0.89	0.83	0.73	0.54	0.6	0.4	0.88
811	0.88	0.88	0.57	0.52	0.57	0.26	0.89	0.88	0.67	0.52	0.58	0.33	0.9	0.91	0.57	0.54	0.61	0.23	0.9	0.85	0.59	0.54	0.58	0.27	0.89	0.86	0.55	0.55	0.6	0.25	0.88	0.83	0.67	0.52	0.57	0.34	0.89	0.86	0.57	0.54	0.59	0.27	--	--	--	--	--	--	--
812	0.88	0.88	0.62	0.52	0.59	0.28	0.89	0.89	0.6	0.52	0.58	0.26	0.9	0.9	0.6	0.54	0.59	0.26	0.9	0.87	0.57	0.54	0.6	0.23	0.89	0.85	0.54	0.55	0.59	0.26	--	--	--	--	--	--	--	--	--	--	--	--	0.87	0.79	0.68	0.54	0.6	0.35	--
813	0.88	0.87	0.59	0.52	0.58	0.29	0.89	0.85	0.6	0.52	0.58	0.29	0.9	0.82	0.72	0.54	0.59	0.36	0.9	0.85	0.57	0.54	0.59	0.26	0.89	0.85	0.59	0.55	0.58	0.29	--	--	--	--	--	--	0.88	0.89	0.66	0.54	0.59	0.33	0.88	0.83	0.64	0.52	0.56	0.31	0.87
814	0.88	0.88	0.6	0.52	0.57	0.28	0.89	0.9	0.62	0.52	0.59	0.29	0.9	0.89	0.62	0.54	0.59	0.31	0.9	0.8	0.75	0.54	0.59	0.4	0.89	0.86	0.56	0.55	0.58	0.26	0.88	0.82	0.71	0.52	0.58	0.37	0.88	0.87	0.58	0.51	0.59	0.25	--	--	--	--	--	--	0.88
815	0.88	0.9	0.59	0.52	0.59	0.25	0.89	0.9	0.61	0.52	0.61	0.26	0.9	0.89	0.65	0.54	0.61	0.28	0.9	0.81	0.71	0.54	0.58	0.36	0.89	0.7	0.73	0.55	0.56	0.41	0.89	0.88	0.64	0.53	0.58	0.32	0.87	0.84	0.64	0.52	0.59	0.31	0.88	0.85	0.62	0.53	0.59	0.31	--
816	0.88	0.9	0.57	0.52	0.6	0.24	0.89	0.9	0.58	0.52	0.59	0.25	0.9	0.89	0.59	0.54	0.59	0.25	0.9	0.66	0.78	0.54	0.54	0.42	0.89	0.88	0.52	0.55	0.61	0.22	--	--	--	--	--	--	0.88	0.88	0.66	0.53	0.6	0.33	0.87	0.77	0.7	0.51	0.58	0.35	--
817	0.88	0.89	0.55	0.52	0.59	0.25	0.89	0.89	0.59	0.52	0.58	0.26	0.9	0.9	0.58	0.54	0.59	0.25	0.9	0.82	0.6	0.54	0.58	0.27	0.89	0.88	0.53	0.55	0.61	0.22	0.88	0.82	0.73	0.52	0.58	0.39	0.89	0.89	0.6	0.52	0.57	0.23	0.88	0.87	0.66	0.51	0.6	0.3	--
818	0.88	0.88	0.58	0.52	0.57	0.26	0.89	0.82	0.72	0.52	0.61	0.37	0.9	0.87	0.61	0.54	0.58	0.29	0.9	0.88	0.56	0.54	0.59	0.23	0.89	0.87	0.55	0.55	0.59	0.26	0.88	0.86	0.65	0.53	0.59	0.33	0.88	0.83	0.71	0.53	0.58	0.36	0.89	0.87	0.64	0.52	0.61	0.31	0.88
819	0.88	0.88	0.57	0.52	0.57	0.26	0.89	0.9	0.59	0.52	0.59	0.24	0.9	0.87	0.59	0.54	0.58	0.28	0.9	0.81	0.75	0.54	0.6	0.38	0.89	0.89	0.53	0.55	0.61	0.22	0.88	0.87	0.61	0.53	0.58	0.29	0.89	0.81	0.73	0.54	0.59	0.39	--	--	--	--	--	--	--
820	0.88	0.86	0.59	0.52	0.57	0.27	0.89	0.91	0.61	0.52	0.6	0.27	0.9	0.9	0.57	0.54	0.61	0.23	0.9	0.85	0.62	0.54	0.58	0.29	0.89	0.89	0.49	0.55	0.6	0.22	0.88	0.83	0.69	0.52	0.58	0.36	0.88	0.82	0.69	0.53	0.59	0.36	--	--	--	--	--	--	--
821	0.88	0.88	0.57	0.52	0.57	0.26	0.89	0.85	0.6	0.52	0.57	0.29	0.9	0.86	0.68	0.54	0.59	0.35	0.9	0.74	0.74	0.54	0.56	0.38	0.89	0.88	0.58	0.55	0.6	0.26	0.89	0.84	0.73	0.52	0.59	0.38	0.88	0.8	0.71	0.52	0.58	0.36	--	--	--	--	--	--	--
822	0.88	0.87	0.61	0.52	0.58	0.27	0.89	0.88	0.6	0.52	0.57	0.27	0.9	0.91	0.57	0.54	0.6	0.24	0.9	0.85	0.7	0.54	0.62	0.32	0.89	0.88	0.54	0.55	0.6	0.24	0.88	0.88	0.59	0.53	0.58	0.28	0.89	0.72	0.74	0.52	0.55	0.38	--	--	--	--	--	--	--
823	0.88	0.91	0.62	0.52	0.6	0.28	0.89	0.88	0.66	0.52	0.59	0.32	0.9	0.9	0.59	0.54	0.6	0.23	0.9	0.84	0.67	0.54	0.6	0.32	0.89	0.85	0.56	0.55	0.59	0.26	0.89	0.83	0.74	0.53	0.61	0.39	0.88	0.87	0.63	0.52	0.57	0.3	--	--	--	--	--	--	0.88
824	0.88	0.86	0.58	0.52	0.58	0.28	0.89	0.88	0.58	0.52	0.58	0.26	0.9	0.87	0.6	0.54	0.58	0.29	0.9	0.87	0.62	0.54	0.59	0.27	0.89	0.86	0.55	0.55	0.61	0.24	0.88	0.89	0.61	0.52	0.57	0.3	0.88	0.87	0.6	0.53	0.58	0.28	--	--	--	--	--	--	0.88
825	0.88	0.88	0.6	0.52	0.58	0.27	0.89	0.88	0.67	0.52	0.58	0.33	0.9	0.9	0.59	0.54	0.6	0.23	0.9	0.86	0.6	0.54	0.58	0.28	0.89	0.89	0.56	0.55	0.63	0.26	0.88	0.89	0.65	0.54	0.61	0.32	0.88	0.8	0.71	0.51	0.57	0.36	--	--	--	--	--	--	0.89
826	0.88	0.9	0.56	0.52	0.6	0.23	0.89	0.89	0.65	0.52	0.59	0.31	0.9	0.91	0.57	0.54	0.61	0.23	0.9	0.82	0.59	0.54	0.58	0.27	0.89	0.86	0.56	0.55	0.58	0.26	0.88	0.87	0.59	0.53	0.59	0.27	0.88	0.86	0.62	0.51	0.57	0.3	--	--	--	--	--	--	--
827	0.88	0.89	0.59	0.52	0.59	0.25	0.89	0.88	0.56	0.52	0.58	0.24	0.9	0.82	0.75	0.54	0.6	0.37	0.9	0.86	0.6	0.54	0.59	0.28	0.89	0.85	0.55	0.55	0.6	0.26	0.88	0.83	0.69	0.52	0.59	0.35	0.89	0.83	0.67	0.52	0.59	0.32	0.88	0.81	0.69	0.54	0.59	0.34	--
828	0.88	0.9	0.58	0.52	0.59	0.23	0.89	0.9	0.54	0.52	0.59	0.21	0.9	0.87	0.68	0.54	0.59	0.34	0.9	0.82	0.7	0.54	0.58	0.35	0.89	0.87	0.55	0.55	0.59	0.25	0.88	0.88	0.6	0.52	0.58	0.28	0.88	0.91	0.64	0.52	0.61	0.29	0.88	0.73	0.74	0.5	0.55	0.38	0.88
829	0.88	0.9	0.61	0.52	0.6	0.27	0.89	0.88	0.6	0.52	0.57	0.27	0.9	0.84	0.71	0.54	0.6	0.35	0.9	0.79	0.76	0.54	0.58	0.4	0.89	0.85	0.55	0.55	0.59	0.26	0.88	0.88	0.58	0.52	0.59	0.27	0.88	0.83	0.65	0.52	0.59	0.31	0.88	0.9	0.6	0.49	0.59	0.25	--
830	0.88	0.89	0.6	0.52	0.58	0.27	0.89	0.9	0.56	0.52	0.58	0.23	0.9	0.86	0.69	0.54	0.59	0.35	0.9	0.88	0.6	0.54	0.6	0.24	0.89	0.87	0.52	0.55	0.6	0.23	0.87	0.87	0.63	0.51	0.58	0.3	0.89	0.84	0.69	0.53	0.59	0.35	0.88	0.79	0.72	0.52	0.58	0.36	0.91
831	0.88	0.82	0.73	0.52	0.6	0.38	0.89	0.89	0.66	0.52	0.59	0.32	0.9	0.88	0.61	0.54	0.58	0.28	0.9	0.82	0.67	0.54	0.59	0.33	0.89	0.87	0.55	0.55	0.59	0.25	0.88	0.89	0.59	0.52	0.59	0.25	--	--	--	--	--	--	--	--	--	--	--	--	--
832	0.88	0.86	0.67	0.52	0.58	0.34	0.89	0.88	0.56	0.52	0.58	0.24	0.9	0.89	0.6	0.54	0.59	0.26	0.9	0.84	0.71	0.54	0.59	0.35	0.89	0.87	0.55	0.55	0.6	0.24	0.88	0.85	0.69	0.53	0.59	0.35	--	--	--	--	--	--	0.87	0.84	0.7	0.51	0.58	0.36	--
833	0.88	0.87	0.68	0.52	0.57	0.34	0.89	0.9	0.58	0.52	0.59	0.24	0.9	0.89	0.69	0.54	0.62	0.34	0.9	0.87	0.59	0.54	0.58	0.25	0.89	0.89	0.52	0.55	0.61	0.21	0.88	0.85	0.68	0.54	0.59	0.36	0.88	0.76	0.75	0.52	0.56	0.4	0.88	0.82	0.68	0.5	0.58	0.34	0.88
834	0.88	0.87	0.58	0.52	0.58	0.26	0.89	0.84	0.63	0.52	0.58	0.28	0.9	0.9	0.59	0.54	0.59	0.25	0.9	0.74	0.73	0.54	0.57	0.37	0.89	0.87	0.54	0.55	0.59	0.24	--	--	--	--	--	--	0.88	0.86	0.65	0.53	0.59	0.34	--	--	--	--	--	--	--
835	0.88	0.86	0.69	0.52	0.59	0.35	0.89	0.88	0.66	0.52	0.58	0.33	0.9	0.88	0.61	0.54	0.58	0.27	0.9	0.85	0.59	0.54	0.58	0.26	0.89	0.87	0.52	0.55	0.61	0.24	0.88	0.87	0.61	0.53	0.59	0.29	0.88	0.81	0.72	0.52	0.57	0.39	0.88	0.76	0.68	0.53	0.57	0.34	--
836	--	--	--	--	--	--	0.89	0.85	0.62	0.52	0.57	0.28	0.9	0.9	0.58	0.54	0.6	0.25	0.9	0.81	0.72	0.54	0.59	0.36	0.89	0.88	0.53	0.55	0.61	0.21	0.88	0.8	0.71	0.53	0.57	0.38	0.89	0.83	0.68	0.54	0.59	0.36	--	--	--	--	--	--	--
837	0.88	0.8	0.7	0.52	0.57	0.36	0.89	0.89	0.59	0.52	0.58	0.26	0.9	0.87	0.68	0.54	0.6	0.32	0.9	0.84	0.66	0.54	0.59	0.32	0.89	0.85	0.55	0.55	0.6	0.26	0.88	0.87	0.69	0.52	0.59	0.34	0.88	0.83	0.61	0.51	0.58	0.28	0.88	0.87	0.69	0.51	0.6	0.35	--
838	0.88	0.89	0.6	0.52	0.58	0.27	0.89	0.87	0.61	0.52	0.58	0.28	0.9	0.9	0.6	0.54	0.61	0.28	0.9	0.86	0.61	0.54	0.59	0.27	0.89	0.88	0.53	0.55	0.61	0.22	0.88	0.87	0.61	0.53	0.58	0.29	0.88	0.87	0.67	0.52	0.59	0.34	0.89	0.83	0.73	0.52	0.6	0.37	--
839	0.88	0.89	0.6	0.52	0.58	0.27	0.89	0.9	0.58	0.52	0.59	0.25	0.9	0.86	0.66	0.54	0.59	0.33	0.9	0.88	0.72	0.54	0.63	0.36	0.89	0.85	0.56	0.55	0.6	0.25	0.88	0.88	0.65	0.51	0.58	0.32	0.89	0.87	0.68	0.55	0.63	0.33	0.89	0.86	0.65	0.53	0.59	0.34	0.89
840	0.88	0.88	0.67	0.52	0.58	0.33	0.89	0.91	0.56	0.52	0.59	0.24	0.9	0.88	0.68	0.54	0.59	0.34	0.9	0.87	0.56	0.54	0.6	0.24	0.89	0.88	0.53	0.55	0.61	0.22	0.88	0.85	0.7	0.53	0.59	0.35	0.89	0.84	0.61	0.51	0.58	0.28	0.89	0.81	0.73	0.54	0.59	0.38	--
841	0.88	0.88	0.58	0.52	0.58	0.27	0.89	0.87	0.61	0.52	0.58	0.27	0.9	0.85	0.71	0.54	0.58	0.36	0.9	0.87	0.58	0.54	0.58	0.25	0.89	0.84	0.58	0.55	0.58	0.27	0.88	0.87	0.7	0.52	0.59	0.35	0.87	0.89	0.58	0.51	0.58	0.25	--	--	--	--	--	--	0.88
842	0.88	0.89	0.6	0.52	0.58	0.26	0.89	0.89	0.57	0.52	0.59	0.24	0.9	0.84	0.75	0.54	0.59	0.39	--	--	--	--	--	--	0.89	0.89	0.57	0.55	0.61	0.24	0.88	0.9	0.62	0.52	0.59	0.31	0.87	0.88	0.6	0.5	0.56	0.29	0.88	0.86	0.65	0.53	0.59	0.34	--
843	0.88	0.86	0.62	0.52	0.57	0.29	0.89	0.88	0.66	0.52	0.59	0.34	0.9	0.88	0.63	0.54	0.6	0.31	0.9	0.9	0.56	0.54	0.61	0.22	0.89	0.84	0.56	0.55	0.6	0.24	0.87	0.83	0.67	0.52	0.58	0.33	0.88	0.87	0.58	0.53	0.6	0.27	0.89	0.82	0.68	0.53	0.6	0.34	--
844	0.88	0.89	0.64	0.52	0.59	0.3	0.89	0.91	0.54	0.52	0.6	0.22	0.9	0.88	0.55	0.54	0.59	0.26	0.9	0.9	0.51	0.54	0.61	0.2	0.89	0.87	0.57	0.55	0.62	0.25	0.88	0.81	0.7	0.53	0.59	0.37	--	--	--	--	--	--	--	--	--	--	--	--	--
845	0.88	0.89	0.56	0.52	0.58	0.26	0.89	0.9	0.6	0.52	0.59	0.25	0.9	0.82	0.75	0.54	0.59	0.39	0.9	0.82	0.69	0.54	0.59	0.35	0.89	0.88	0.53	0.55	0.6	0.24	--	--	--	--	--	--	--	--	--	--	--	--	0.89	0.89	0.58	0.53	0.62	0.26	--
846	0.88	0.87	0.69	0.52	0.58	0.34	0.89	0.9	0.56	0.52	0.59	0.24	0.9	0.88	0.63	0.54	0.59	0.31	0.9	0.82	0.63	0.54	0.58	0.29	0.89	0.83	0.58	0.55	0.57	0.27	0.88	0.8	0.72	0.53	0.59	0.38	0.88	0.83	0.68	0.51	0.59	0.33	--	--	--	--	--	--	--
847	0.88	0.87	0.61	0.52	0.57	0.29	0.89	0.87	0.68	0.52	0.58	0.33	0.9	0.9	0.57	0.54	0.6	0.23	0.9	0.81	0.64	0.54	0.58	0.32	0.89	0.82	0.59	0.55	0.58	0.27	0.87	0.85	0.69	0.51	0.59	0.35	0.88	0.89	0.56	0.51	0.59	0.24	0.89	0.92	0.65	0.57	0.65	0.32	--
848	0.88	0.89	0.6	0.52	0.58	0.26	0.89	0.88	0.59	0.52	0.58	0.26	0.9	0.81	0.75	0.54	0.59	0.39	0.9	0.85	0.61	0.54	0.58	0.29	0.89	0.85	0.55	0.55	0.59	0.26	0.88	0.78	0.69	0.53	0.56	0.35	0.88	0.87	0.62	0.53	0.59	0.32	--	--	--	--	--	--	0.89
849	0.88	0.85	0.71	0.52	0.6	0.36	0.89	0.92	0.57	0.52	0.6	0.28	0.9	0.84	0.7	0.54	0.59	0.36	0.9	0.86	0.58	0.54	0.59	0.25	0.89	0.86	0.57	0.55	0.61	0.26	0.88	0.81	0.73	0.53	0.58	0.4	--	--	--	--	--	--	0.88	0.87	0.65	0.52	0.61	0.3	--
850	0.88	0.88	0.64	0.52	0.59	0.31	0.89	0.89	0.58	0.52	0.59	0.24	0.9	0.9	0.59	0.54	0.6	0.25	0.9	0.85	0.61	0.54	0.58	0.29	0.89	0.89	0.52	0.55	0.61	0.22	0.88	0.84	0.66	0.52	0.58	0.34	--	--	--	--	--	--	--	--	--	--	--	--	--
851	0.88	0.89	0.66	0.52	0.59	0.33	0.89	0.89	0.58	0.52	0.58	0.25	0.9	0.88	0.71	0.54	0.59	0.38	0.9	0.83	0.62	0.54	0.58	0.29	0.89	0.85	0.57	0.55	0.58	0.27	0.88	0.83	0.68	0.53	0.58	0.35	0.88	0.83	0.69	0.53	0.59	0.36	0.88	0.84	0.74	0.5	0.57	0.35	--
852	0.88	0.88	0.61	0.52	0.58	0.29	0.89	0.89	0.54	0.52	0.58	0.25	0.9	0.88	0.62	0.54	0.6	0.3	0.9	0.82	0.62	0.54	0.58	0.27	0.89	0.88	0.53	0.55	0.62	0.22	0.89	0.91	0.63	0.53	0.6	0.31	0.88	0.82	0.7	0.53	0.59	0.34	0.88	0.86	0.67	0.52	0.61	0.31	--
853	0.88	0.87	0.58	0.52	0.57	0.26	0.89	0.91	0.63	0.52	0.61	0.28	0.9	0.89	0.6	0.54	0.58	0.26	0.9	0.82	0.69	0.54	0.6	0.34	0.89	0.86	0.56	0.55	0.59	0.26	0.88	0.8	0.71	0.52	0.56	0.37	0.88	0.85	0.68	0.52	0.58	0.34	--	--	--	--	--	--	--
854	0.88	0.88	0.6	0.52	0.57	0.28	0.89	0.89	0.59	0.52	0.58	0.26	0.9	0.89	0.6	0.54	0.59	0.26	0.9	0.87	0.65	0.54	0.61	0.28	0.89	0.87	0.54	0.55	0.6	0.24	0.88	0.88	0.62	0.52	0.58	0.27	0.88	0.92	0.59	0.52	0.62	0.24	0.88	0.9	0.6	0.52	0.58	0.29	--
855	0.88	0.85	0.71	0.52	0.58	0.35	0.89	0.87	0.68	0.52	0.59	0.34	0.9	0.89	0.6	0.54	0.6	0.26	0.9	0.82	0.6	0.54	0.57	0.28	0.89	0.89	0.53	0.55	0.61	0.22	0.89	0.86	0.7	0.53	0.61	0.34	0.88	0.84	0.64	0.52	0.56	0.32	--	--	--	--	--	--	0.88
856	0.88	0.88	0.6	0.52	0.58	0.28	0.89	0.91	0.55	0.52	0.6	0.23	0.9	0.86	0.58	0.54	0.58	0.27	0.9	0.85	0.69	0.54	0.62	0.33	0.89	0.89	0.56	0.55	0.62	0.23	0.88	0.86	0.6	0.52	0.58	0.29	--	--	--	--	--	--	0.87	0.77	0.73	0.5	0.56	0.37	--
857	0.88	0.89	0.67	0.52	0.58	0.32	0.89	0.86	0.67	0.52	0.6	0.33	0.9	0.86	0.68	0.54	0.59	0.35	0.9	0.81	0.67	0.54	0.58	0.34	0.89	0.87	0.54	0.55	0.6	0.24	--	--	--	--	--	--	--	--	--	--	--	--	0.88	0.83	0.69	0.53	0.56	0.37	--
858	0.88	0.91	0.62	0.52	0.6	0.29	0.89	0.89	0.64	0.52	0.58	0.31	0.9	0.88	0.67	0.54	0.59	0.33	0.9	0.88	0.58	0.54	0.61	0.25	0.89	0.69	0.72	0.55	0.56	0.4	0.88	0.85	0.67	0.53	0.6	0.35	0.88	0.85	0.66	0.53	0.61	0.34	0.88	0.85	0.65	0.5	0.56	0.32	--
859	0.88	0.84	0.71	0.52	0.59	0.36	0.89	0.85	0.69	0.52	0.57	0.35	0.9	0.86	0.69	0.54	0.58	0.35	0.9	0.89	0.56	0.54	0.59	0.23	0.89	0.82	0.61	0.55	0.58	0.3	0.88	0.84	0.69	0.53	0.57	0.35	0.87	0.86	0.6	0.5	0.54	0.26	--	--	--	--	--	--	0.88
860	0.88	0.88	0.6	0.52	0.58	0.28	0.89	0.89	0.55	0.52	0.57	0.25	0.9	0.91	0.57	0.54	0.6	0.24	0.9	0.84	0.62	0.54	0.57	0.29	0.89	0.9	0.57	0.55	0.6	0.21	0.88	0.89	0.64	0.52	0.59	0.31	--	--	--	--	--	--	0.88	0.8	0.7	0.52	0.59	0.33	--
861	0.88	0.9	0.59	0.52	0.58	0.26	0.89	0.88	0.59	0.52	0.59	0.25	0.9	0.84	0.74	0.54	0.6	0.38	0.9	0.83	0.62	0.54	0.58	0.29	0.89	0.88	0.54	0.55	0.6	0.22	0.87	0.85	0.67	0.52	0.58	0.33	0.89	0.81	0.76	0.54	0.59	0.42	--	--	--	--	--	--	0.88
862	0.88	0.88	0.57	0.52	0.58	0.25	0.89	0.89	0.57	0.52	0.58	0.24	0.9	0.87	0.57	0.54	0.57	0.26	--	--	--	--	--	--	0.89	0.84	0.55	0.55	0.59	0.27	0.88	0.85	0.67	0.52	0.58	0.35	0.89	0.88	0.67	0.53	0.61	0.32	--	--	--	--	--	--	--
863	0.88	0.89	0.58	0.52	0.58	0.26	0.89	0.89	0.57	0.52	0.59	0.24	0.9	0.87	0.64	0.54	0.6	0.31	0.9	0.89	0.59	0.54	0.58	0.27	0.89	0.87	0.54	0.55	0.61	0.23	--	--	--	--	--	--	0.88	0.85	0.6	0.51	0.57	0.26	--	--	--	--	--	--	--
864	0.88	0.91	0.6	0.52	0.61	0.27	0.89	0.88	0.57	0.52	0.57	0.25	0.9	0.87	0.66	0.54	0.61	0.32	0.9	0.87	0.61	0.54	0.59	0.28	0.89	0.87	0.54	0.55	0.6	0.24	0.88	0.86	0.71	0.52	0.62	0.37	0.88	0.86	0.64	0.51	0.58	0.27	--	--	--	--	--	--	0.87
865	0.88	0.89	0.59	0.52	0.58	0.27	0.89	0.9	0.57	0.52	0.6	0.23	0.9	0.87	0.64	0.54	0.59	0.31	0.9	0.74	0.72	0.54	0.56	0.37	0.89	0.87	0.54	0.55	0.6	0.24	0.88	0.89	0.62	0.52	0.59	0.29	0.88	0.84	0.7	0.51	0.6	0.36	0.87	0.86	0.57	0.51	0.57	0.26	0.88
866	0.88	0.89	0.67	0.52	0.59	0.32	0.89	0.9	0.57	0.52	0.6	0.23	0.9	0.86	0.74	0.54	0.61	0.38	0.9	0.85	0.59	0.54	0.58	0.26	0.89	0.89	0.52	0.55	0.6	0.22	--	--	--	--	--	--	--	--	--	--	--	--	0.88	0.85	0.67	0.52	0.57	0.32	0.89
867	0.88	0.86	0.67	0.52	0.58	0.35	0.89	0.89	0.57	0.52	0.59	0.24	0.9	0.88	0.66	0.54	0.6	0.33	0.9	0.84	0.64	0.54	0.58	0.29	0.89	0.88	0.54	0.55	0.59	0.24	0.88	0.79	0.7	0.53	0.57	0.36	0.88	0.84	0.66	0.52	0.57	0.33	--	--	--	--	--	--	--
868	0.88	0.88	0.6	0.52	0.57	0.28	0.89	0.89	0.6	0.52	0.6	0.27	0.9	0.88	0.66	0.54	0.59	0.33	0.9	0.88	0.59	0.54	0.61	0.25	0.89	0.86	0.56	0.55	0.57	0.27	0.88	0.88	0.62	0.53	0.58	0.29	0.88	0.77	0.73	0.51	0.57	0.37	--	--	--	--	--	--	--
869	0.88	0.87	0.59	0.52	0.59	0.27	0.89	0.89	0.59	0.52	0.58	0.26	0.9	0.88	0.61	0.54	0.58	0.28	0.9	0.79	0.71	0.54	0.57	0.36	0.89	0.89	0.5	0.55	0.62	0.21	0.88	0.84	0.71	0.52	0.59	0.37	0.88	0.8	0.69	0.51	0.56	0.35	--	--	--	--	--	--	--
870	0.88	0.9	0.57	0.52	0.59	0.25	0.89	0.88	0.64	0.52	0.59	0.29	0.9	0.9	0.59	0.54	0.6	0.25	0.9	0.87	0.57	0.54	0.6	0.26	0.89	0.89	0.5	0.55	0.62	0.21	0.88	0.83	0.65	0.53	0.59	0.34	0.89	0.89	0.63	0.53	0.61	0.3	0.88	0.79	0.74	0.52	0.56	0.38	0.89
871	0.88	0.91	0.6	0.52	0.61	0.27	0.89	0.89	0.63	0.52	0.6	0.29	0.9	0.91	0.57	0.54	0.61	0.23	0.9	0.87	0.58	0.54	0.58	0.25	0.89	0.87	0.54	0.55	0.61	0.23	0.88	0.84	0.65	0.52	0.59	0.34	0.89	0.83	0.68	0.54	0.6	0.35	0.89	0.83	0.68	0.53	0.6	0.34	0.88
872	0.88	0.82	0.69	0.52	0.57	0.35	0.89	0.89	0.59	0.52	0.58	0.26	0.9	0.83	0.71	0.54	0.59	0.36	0.9	0.82	0.59	0.54	0.57	0.28	0.89	0.88	0.53	0.55	0.61	0.23	0.88	0.84	0.67	0.52	0.58	0.34	0.87	0.86	0.69	0.5	0.6	0.33	--	--	--	--	--	--	--
873	0.88	0.88	0.68	0.52	0.58	0.33	0.89	0.87	0.67	0.52	0.58	0.32	0.9	0.9	0.58	0.54	0.6	0.25	0.9	0.83	0.65	0.54	0.6	0.31	0.89	0.88	0.53	0.55	0.61	0.22	0.88	0.76	0.71	0.51	0.58	0.35	0.88	0.71	0.75	0.53	0.55	0.41	0.88	0.81	0.72	0.54	0.59	0.37	0.89
874	0.88	0.9	0.55	0.52	0.59	0.22	0.89	0.87	0.67	0.52	0.58	0.34	0.9	0.91	0.57	0.54	0.6	0.24	0.9	0.83	0.62	0.54	0.58	0.28	0.89	0.87	0.57	0.55	0.6	0.27	0.88	0.82	0.72	0.52	0.59	0.37	--	--	--	--	--	--	--	--	--	--	--	--	0.89
875	0.88	0.9	0.56	0.52	0.58	0.23	0.89	0.88	0.67	0.52	0.58	0.33	0.9	0.89	0.58	0.54	0.6	0.25	0.9	0.82	0.63	0.54	0.57	0.3	0.89	0.84	0.6	0.55	0.59	0.28	0.89	0.79	0.72	0.53	0.58	0.37	0.88	0.88	0.6	0.5	0.59	0.26	0.89	0.7	0.77	0.54	0.57	0.42	--
876	0.88	0.87	0.6	0.52	0.57	0.28	0.89	0.89	0.58	0.52	0.59	0.24	0.9	0.85	0.66	0.54	0.58	0.33	0.9	0.82	0.67	0.54	0.59	0.33	0.89	0.86	0.52	0.55	0.6	0.25	0.88	0.89	0.6	0.53	0.58	0.28	0.88	0.82	0.69	0.51	0.58	0.34	0.88	0.88	0.63	0.52	0.58	0.32	0.88
877	0.88	0.88	0.67	0.52	0.59	0.33	0.89	0.88	0.68	0.52	0.59	0.33	0.9	0.86	0.71	0.54	0.61	0.35	0.9	0.86	0.59	0.54	0.6	0.26	0.89	0.87	0.56	0.55	0.61	0.26	--	--	--	--	--	--	--	--	--	--	--	--	0.89	0.82	0.7	0.56	0.61	0.38	0.87
878	0.88	0.89	0.65	0.52	0.59	0.32	0.89	0.89	0.55	0.52	0.58	0.24	0.9	0.89	0.6	0.54	0.6	0.24	0.9	0.87	0.63	0.54	0.61	0.28	0.89	0.85	0.57	0.55	0.58	0.27	0.87	0.84	0.7	0.52	0.59	0.37	0.88	0.83	0.67	0.51	0.57	0.33	0.86	0.8	0.71	0.48	0.54	0.35	--
879	0.88	0.9	0.55	0.52	0.59	0.25	0.89	0.9	0.54	0.52	0.59	0.24	0.9	0.89	0.59	0.54	0.59	0.26	0.9	0.72	0.77	0.54	0.55	0.41	0.89	0.89	0.53	0.55	0.62	0.21	0.88	0.87	0.61	0.52	0.58	0.28	0.89	0.84	0.68	0.54	0.6	0.35	0.89	0.82	0.7	0.53	0.59	0.37	0.89
880	0.88	0.9	0.64	0.52	0.59	0.3	0.89	0.89	0.59	0.52	0.58	0.27	0.9	0.9	0.58	0.54	0.59	0.25	0.9	0.85	0.61	0.54	0.58	0.28	0.89	0.88	0.54	0.55	0.59	0.24	0.88	0.81	0.71	0.53	0.59	0.36	0.88	0.83	0.69	0.52	0.57	0.36	0.88	0.78	0.74	0.52	0.57	0.37	0.88
881	0.88	0.86	0.57	0.52	0.58	0.26	0.89	0.89	0.6	0.52	0.58	0.26	0.9	0.89	0.62	0.54	0.6	0.3	0.9	0.82	0.7	0.54	0.58	0.35	0.89	0.87	0.51	0.55	0.6	0.24	0.88	0.88	0.67	0.52	0.6	0.32	0.88	0.82	0.69	0.51	0.58	0.34	--	--	--	--	--	--	--
882	0.88	0.86	0.66	0.52	0.58	0.34	0.89	0.87	0.59	0.52	0.58	0.28	0.9	0.88	0.62	0.54	0.6	0.3	--	--	--	--	--	--	0.89	0.88	0.53	0.55	0.6	0.24	0.88	0.89	0.58	0.52	0.59	0.26	0.88	0.86	0.61	0.53	0.59	0.29	0.88	0.9	0.62	0.53	0.59	0.3	0.88
883	0.88	0.9	0.57	0.52	0.59	0.26	0.89	0.91	0.66	0.52	0.6	0.31	0.9	0.87	0.6	0.54	0.58	0.27	0.9	0.89	0.59	0.54	0.61	0.23	0.89	0.86	0.54	0.55	0.59	0.24	0.88	0.77	0.74	0.53	0.57	0.41	0.87	0.88	0.62	0.52	0.6	0.28	--	--	--	--	--	--	--
884	0.88	0.89	0.59	0.52	0.59	0.26	0.89	0.88	0.54	0.52	0.59	0.23	0.9	0.89	0.59	0.54	0.59	0.26	0.9	0.81	0.64	0.54	0.58	0.32	0.89	0.69	0.73	0.55	0.56	0.41	--	--	--	--	--	--	0.88	0.84	0.7	0.54	0.61	0.37	0.88	0.85	0.7	0.53	0.58	0.35	--
885	0.88	0.89	0.66	0.52	0.58	0.32	0.89	0.89	0.59	0.52	0.57	0.27	0.9	0.87	0.65	0.54	0.59	0.32	0.9	0.87	0.58	0.54	0.59	0.25	0.89	0.85	0.54	0.55	0.58	0.27	--	--	--	--	--	--	0.88	0.8	0.7	0.54	0.59	0.38	0.88	0.84	0.7	0.53	0.6	0.35	0.88
886	0.88	0.84	0.68	0.52	0.59	0.34	0.89	0.89	0.59	0.52	0.59	0.24	0.9	0.83	0.74	0.54	0.6	0.38	0.9	0.83	0.62	0.54	0.58	0.29	0.89	0.87	0.55	0.55	0.59	0.24	0.88	0.88	0.61	0.53	0.58	0.28	0.88	0.82	0.72	0.52	0.59	0.35	--	--	--	--	--	--	0.89
887	0.88	0.89	0.65	0.52	0.61	0.32	0.89	0.89	0.58	0.52	0.58	0.27	0.9	0.83	0.67	0.54	0.58	0.34	0.9	0.83	0.66	0.54	0.6	0.31	0.89	0.89	0.53	0.55	0.59	0.25	0.88	0.85	0.67	0.52	0.58	0.34	0.89	0.83	0.67	0.54	0.58	0.34	--	--	--	--	--	--	--
888	0.88	0.84	0.69	0.52	0.58	0.35	0.89	0.83	0.63	0.52	0.56	0.3	0.9	0.86	0.61	0.54	0.58	0.29	0.9	0.76	0.66	0.54	0.57	0.33	0.89	0.86	0.55	0.55	0.6	0.24	0.89	0.87	0.69	0.54	0.61	0.37	0.88	0.89	0.55	0.51	0.59	0.22	--	--	--	--	--	--	--
889	0.88	0.89	0.67	0.52	0.58	0.32	0.89	0.89	0.57	0.52	0.59	0.24	0.9	0.84	0.71	0.54	0.59	0.36	0.9	0.88	0.57	0.54	0.6	0.23	0.89	0.89	0.52	0.55	0.61	0.21	0.88	0.86	0.64	0.54	0.59	0.34	0.89	0.84	0.69	0.53	0.59	0.37	0.88	0.85	0.61	0.53	0.57	0.25	--
890	0.88	0.89	0.67	0.52	0.6	0.33	0.89	0.85	0.61	0.52	0.57	0.28	0.9	0.79	0.74	0.54	0.59	0.39	0.9	0.88	0.61	0.54	0.6	0.24	0.89	0.86	0.54	0.55	0.58	0.26	0.88	0.8	0.68	0.52	0.59	0.36	--	--	--	--	--	--	0.89	0.82	0.69	0.52	0.59	0.34	0.88
891	0.88	0.89	0.6	0.52	0.59	0.26	0.89	0.9	0.58	0.52	0.59	0.25	0.9	0.87	0.68	0.54	0.6	0.34	0.9	0.9	0.57	0.54	0.61	0.24	0.89	0.87	0.55	0.55	0.59	0.25	--	--	--	--	--	--	--	--	--	--	--	--	--	--	--	--	--	--	0.88
892	0.88	0.89	0.6	0.52	0.58	0.27	0.89	0.89	0.58	0.52	0.59	0.26	0.9	0.84	0.67	0.54	0.58	0.34	0.9	0.83	0.62	0.54	0.57	0.29	0.89	0.86	0.54	0.55	0.59	0.24	--	--	--	--	--	--	--	--	--	--	--	--	0.88	0.81	0.72	0.55	0.6	0.37	--
893	0.88	0.88	0.58	0.52	0.58	0.25	0.89	0.89	0.59	0.52	0.58	0.25	0.9	0.86	0.68	0.54	0.59	0.34	0.9	0.86	0.6	0.54	0.59	0.27	0.89	0.87	0.53	0.55	0.6	0.24	0.88	0.89	0.59	0.52	0.58	0.27	0.88	0.84	0.66	0.52	0.6	0.3	0.89	0.73	0.76	0.53	0.57	0.42	--
894	0.88	0.88	0.6	0.52	0.58	0.27	0.89	0.89	0.55	0.52	0.58	0.25	0.9	0.89	0.59	0.54	0.6	0.24	0.9	0.85	0.66	0.54	0.6	0.28	0.89	0.89	0.53	0.55	0.59	0.24	--	--	--	--	--	--	0.89	0.91	0.56	0.52	0.6	0.24	0.88	0.84	0.67	0.5	0.58	0.32	--
895	0.88	0.9	0.59	0.52	0.58	0.27	0.89	0.89	0.57	0.52	0.59	0.24	0.9	0.84	0.71	0.54	0.59	0.35	0.9	0.86	0.59	0.54	0.6	0.23	0.89	0.86	0.52	0.55	0.6	0.25	0.88	0.85	0.7	0.52	0.6	0.36	0.88	0.88	0.61	0.5	0.56	0.29	--	--	--	--	--	--	--
896	0.88	0.89	0.65	0.52	0.6	0.31	0.89	0.9	0.59	0.52	0.58	0.26	0.9	0.84	0.71	0.54	0.59	0.36	0.9	0.81	0.73	0.54	0.59	0.38	0.89	0.89	0.51	0.55	0.6	0.22	0.89	0.81	0.64	0.52	0.57	0.31	--	--	--	--	--	--	0.88	0.84	0.61	0.54	0.57	0.3	0.89
897	0.88	0.89	0.65	0.52	0.59	0.31	0.89	0.88	0.66	0.52	0.59	0.32	0.9	0.87	0.66	0.54	0.6	0.32	0.9	0.83	0.69	0.54	0.59	0.35	0.89	0.87	0.55	0.55	0.6	0.25	0.88	0.83	0.71	0.52	0.57	0.35	0.88	0.84	0.72	0.54	0.6	0.4	--	--	--	--	--	--	--
898	0.88	0.87	0.62	0.52	0.57	0.28	0.89	0.88	0.68	0.52	0.57	0.33	0.9	0.89	0.61	0.54	0.59	0.27	0.9	0.83	0.6	0.54	0.58	0.27	0.89	0.85	0.57	0.55	0.58	0.27	0.88	0.88	0.66	0.53	0.61	0.32	0.88	0.81	0.69	0.52	0.58	0.34	0.88	0.85	0.62	0.51	0.58	0.31	--
899	0.88	0.88	0.57	0.52	0.57	0.26	0.89	0.9	0.56	0.52	0.59	0.24	0.9	0.86	0.6	0.54	0.58	0.29	0.9	0.86	0.63	0.54	0.59	0.28	0.89	0.87	0.55	0.55	0.58	0.25	0.87	0.84	0.6	0.52	0.57	0.3	0.89	0.82	0.75	0.52	0.57	0.38	--	--	--	--	--	--	0.89
900	0.88	0.89	0.62	0.52	0.57	0.26	0.89	0.91	0.61	0.52	0.6	0.28	0.9	0.84	0.63	0.54	0.57	0.31	0.9	0.82	0.59	0.54	0.57	0.28	0.89	0.88	0.54	0.55	0.59	0.24	0.88	0.77	0.71	0.52	0.57	0.37	0.87	0.85	0.65	0.51	0.57	0.32	0.89	0.81	0.73	0.52	0.59	0.38	--
901	0.88	0.9	0.58	0.52	0.59	0.25	0.89	0.88	0.64	0.52	0.58	0.3	0.9	0.89	0.6	0.54	0.59	0.27	0.9	0.81	0.72	0.54	0.58	0.37	0.89	0.85	0.54	0.55	0.6	0.25	0.88	0.82	0.68	0.52	0.58	0.35	0.88	0.83	0.7	0.51	0.57	0.36	0.89	0.81	0.69	0.53	0.59	0.34	--
902	0.88	0.89	0.6	0.52	0.58	0.28	0.89	0.89	0.56	0.52	0.58	0.25	0.9	0.87	0.66	0.54	0.6	0.32	0.9	0.86	0.59	0.54	0.59	0.25	0.89	0.85	0.56	0.55	0.59	0.26	0.88	0.87	0.66	0.51	0.59	0.32	0.88	0.84	0.68	0.53	0.57	0.36	0.88	0.8	0.72	0.52	0.55	0.37	0.88
903	0.88	0.87	0.59	0.52	0.59	0.27	0.89	0.87	0.68	0.52	0.58	0.33	0.9	0.87	0.68	0.54	0.62	0.32	0.9	0.82	0.59	0.54	0.57	0.28	0.89	0.88	0.53	0.55	0.6	0.24	0.88	0.84	0.68	0.55	0.6	0.36	0.88	0.84	0.68	0.54	0.61	0.34	0.89	0.84	0.64	0.54	0.59	0.32	--
904	0.88	0.91	0.6	0.52	0.61	0.27	0.89	0.9	0.56	0.52	0.59	0.24	0.9	0.88	0.61	0.54	0.58	0.27	0.9	0.8	0.75	0.54	0.6	0.39	0.89	0.82	0.61	0.55	0.58	0.31	0.88	0.83	0.69	0.52	0.59	0.34	--	--	--	--	--	--	0.88	0.85	0.71	0.52	0.59	0.36	--
905	0.88	0.84	0.72	0.52	0.6	0.36	0.89	0.87	0.57	0.52	0.58	0.26	0.9	0.9	0.59	0.54	0.6	0.23	0.9	0.81	0.67	0.54	0.58	0.34	0.89	0.87	0.52	0.55	0.6	0.24	0.88	0.85	0.71	0.54	0.6	0.37	0.9	0.86	0.67	0.53	0.6	0.33	0.89	0.81	0.69	0.55	0.59	0.36	--
906	0.88	0.89	0.59	0.52	0.59	0.26	0.89	0.89	0.58	0.52	0.58	0.26	0.9	0.9	0.6	0.54	0.58	0.27	0.9	0.89	0.58	0.54	0.6	0.24	0.89	0.88	0.52	0.55	0.6	0.23	0.87	0.86	0.64	0.5	0.57	0.31	0.88	0.8	0.75	0.53	0.58	0.41	--	--	--	--	--	--	0.88
907	0.88	0.85	0.72	0.52	0.6	0.38	0.89	0.85	0.7	0.52	0.58	0.34	0.9	0.86	0.61	0.54	0.58	0.29	0.9	0.85	0.6	0.54	0.59	0.28	0.89	0.88	0.53	0.55	0.61	0.22	0.88	0.83	0.69	0.5	0.58	0.34	0.89	0.85	0.61	0.55	0.58	0.3	0.89	0.82	0.67	0.54	0.59	0.34	--
908	0.88	0.9	0.66	0.52	0.59	0.32	0.89	0.89	0.58	0.52	0.58	0.25	0.9	0.89	0.59	0.54	0.59	0.25	0.9	0.85	0.62	0.54	0.58	0.28	0.89	0.86	0.55	0.55	0.59	0.24	0.88	0.84	0.71	0.52	0.61	0.36	--	--	--	--	--	--	--	--	--	--	--	--	--
909	0.88	0.88	0.67	0.52	0.58	0.33	0.89	0.89	0.59	0.52	0.59	0.25	0.9	0.88	0.68	0.54	0.6	0.33	0.9	0.82	0.7	0.54	0.58	0.35	0.89	0.87	0.55	0.55	0.59	0.25	--	--	--	--	--	--	--	--	--	--	--	--	0.88	0.8	0.7	0.53	0.59	0.35	--
910	0.88	0.87	0.68	0.52	0.58	0.34	0.89	0.88	0.64	0.52	0.59	0.31	0.9	0.86	0.69	0.54	0.57	0.36	0.9	0.86	0.6	0.54	0.59	0.27	0.89	0.87	0.55	0.55	0.6	0.25	0.88	0.84	0.72	0.53	0.58	0.37	--	--	--	--	--	--	--	--	--	--	--	--	0.86
911	0.88	0.86	0.59	0.52	0.57	0.29	0.89	0.86	0.66	0.52	0.58	0.32	0.9	0.85	0.7	0.54	0.6	0.35	0.9	0.85	0.57	0.54	0.58	0.26	0.89	0.86	0.57	0.55	0.58	0.27	--	--	--	--	--	--	--	--	--	--	--	--	0.88	0.85	0.73	0.52	0.6	0.37	0.89
912	0.88	0.89	0.66	0.52	0.59	0.31	0.89	0.9	0.55	0.52	0.59	0.23	0.9	0.88	0.67	0.54	0.59	0.34	0.9	0.86	0.56	0.54	0.59	0.25	0.89	0.87	0.55	0.55	0.59	0.25	0.88	0.87	0.68	0.52	0.58	0.34	0.89	0.88	0.62	0.54	0.6	0.31	0.88	0.79	0.73	0.52	0.57	0.37	0.87
913	0.88	0.88	0.6	0.52	0.58	0.27	0.89	0.83	0.71	0.52	0.58	0.34	0.9	0.89	0.62	0.54	0.58	0.28	0.9	0.85	0.59	0.54	0.58	0.26	0.89	0.87	0.55	0.55	0.59	0.25	--	--	--	--	--	--	0.88	0.91	0.64	0.52	0.6	0.31	0.88	0.87	0.67	0.52	0.59	0.32	0.89
914	0.88	0.88	0.67	0.52	0.59	0.33	0.89	0.85	0.6	0.52	0.57	0.29	0.9	0.89	0.6	0.54	0.59	0.26	0.9	0.83	0.58	0.54	0.58	0.27	0.89	0.84	0.58	0.55	0.58	0.27	0.89	0.83	0.72	0.52	0.58	0.38	0.9	0.9	0.65	0.54	0.6	0.31	--	--	--	--	--	--	0.88
915	0.88	0.84	0.73	0.52	0.6	0.38	0.89	0.87	0.57	0.52	0.57	0.26	0.9	0.89	0.61	0.54	0.58	0.28	0.9	0.83	0.67	0.54	0.59	0.33	0.89	0.89	0.52	0.55	0.61	0.21	0.88	0.88	0.73	0.53	0.61	0.37	0.87	0.82	0.7	0.5	0.57	0.37	--	--	--	--	--	--	0.89
916	0.88	0.87	0.58	0.52	0.59	0.27	0.89	0.9	0.56	0.52	0.6	0.23	0.9	0.89	0.64	0.54	0.61	0.31	0.9	0.85	0.6	0.54	0.57	0.27	0.89	0.87	0.55	0.55	0.59	0.25	--	--	--	--	--	--	0.89	0.84	0.7	0.53	0.58	0.36	0.89	0.84	0.69	0.52	0.58	0.36	--
917	0.88	0.88	0.65	0.52	0.6	0.32	0.89	0.88	0.64	0.52	0.58	0.3	0.9	0.88	0.61	0.54	0.58	0.28	0.9	0.82	0.66	0.54	0.58	0.33	0.89	0.87	0.55	0.55	0.59	0.25	0.88	0.87	0.64	0.52	0.57	0.3	0.89	0.8	0.75	0.53	0.58	0.39	--	--	--	--	--	--	0.89
918	0.88	0.89	0.67	0.52	0.59	0.31	0.89	0.9	0.65	0.52	0.6	0.3	0.9	0.89	0.6	0.54	0.59	0.26	0.9	0.87	0.72	0.54	0.64	0.36	0.89	0.88	0.54	0.55	0.6	0.24	0.88	0.85	0.61	0.51	0.57	0.26	0.88	0.88	0.63	0.52	0.59	0.3	0.88	0.82	0.71	0.53	0.6	0.36	0.87
919	0.88	0.9	0.58	0.52	0.59	0.25	0.89	0.88	0.67	0.52	0.59	0.33	0.9	0.88	0.65	0.54	0.6	0.32	0.9	0.86	0.67	0.54	0.59	0.34	0.89	0.86	0.59	0.55	0.59	0.28	0.88	0.81	0.68	0.54	0.59	0.37	0.88	0.87	0.62	0.52	0.6	0.3	--	--	--	--	--	--	0.89
920	0.88	0.88	0.57	0.52	0.58	0.25	0.89	0.88	0.6	0.52	0.57	0.27	0.9	0.87	0.66	0.54	0.62	0.3	--	--	--	--	--	--	0.89	0.86	0.55	0.55	0.61	0.26	0.88	0.84	0.62	0.53	0.58	0.29	0.88	0.87	0.64	0.52	0.57	0.3	0.88	0.79	0.71	0.53	0.59	0.38	0.9
921	0.88	0.87	0.59	0.52	0.58	0.29	0.89	0.86	0.71	0.52	0.59	0.36	0.9	0.91	0.58	0.54	0.59	0.26	0.9	0.83	0.68	0.54	0.59	0.33	0.89	0.89	0.52	0.55	0.61	0.21	0.88	0.8	0.7	0.52	0.58	0.36	0.88	0.87	0.65	0.54	0.6	0.31	--	--	--	--	--	--	0.88
922	0.88	0.89	0.56	0.52	0.58	0.26	0.89	0.87	0.55	0.52	0.58	0.26	0.9	0.89	0.61	0.54	0.61	0.29	0.9	0.9	0.58	0.54	0.59	0.25	0.89	0.84	0.61	0.55	0.6	0.31	0.88	0.83	0.7	0.54	0.6	0.36	0.88	0.84	0.69	0.53	0.59	0.36	0.88	0.85	0.61	0.53	0.59	0.28	--
923	0.88	0.9	0.58	0.52	0.6	0.24	0.89	0.88	0.65	0.52	0.6	0.32	0.9	0.85	0.73	0.54	0.61	0.37	0.9	0.87	0.62	0.54	0.59	0.27	0.89	0.88	0.52	0.55	0.6	0.23	0.88	0.86	0.64	0.54	0.59	0.31	0.88	0.81	0.73	0.52	0.56	0.38	--	--	--	--	--	--	--
924	0.88	0.89	0.6	0.52	0.58	0.27	0.89	0.84	0.71	0.52	0.59	0.36	0.9	0.89	0.58	0.54	0.59	0.26	0.9	0.86	0.58	0.54	0.59	0.25	0.89	0.89	0.53	0.55	0.61	0.22	0.88	0.89	0.6	0.52	0.58	0.27	0.88	0.83	0.72	0.51	0.59	0.37	0.88	0.8	0.7	0.51	0.58	0.34	--
925	0.88	0.88	0.57	0.52	0.58	0.25	0.89	0.89	0.59	0.52	0.58	0.28	0.9	0.81	0.75	0.54	0.6	0.39	0.9	0.85	0.62	0.54	0.57	0.29	0.89	0.86	0.53	0.55	0.6	0.25	0.88	0.83	0.62	0.52	0.56	0.29	0.88	0.84	0.71	0.53	0.59	0.37	--	--	--	--	--	--	--
926	0.88	0.89	0.59	0.52	0.58	0.28	0.89	0.9	0.53	0.52	0.59	0.22	0.9	0.89	0.59	0.54	0.6	0.24	0.9	0.86	0.59	0.54	0.58	0.26	0.89	0.72	0.66	0.55	0.56	0.35	0.88	0.86	0.66	0.53	0.59	0.3	0.88	0.8	0.7	0.54	0.58	0.36	--	--	--	--	--	--	0.89
927	0.88	0.88	0.6	0.52	0.57	0.28	0.89	0.9	0.56	0.52	0.6	0.23	0.9	0.79	0.75	0.54	0.58	0.4	0.9	0.81	0.64	0.54	0.58	0.32	0.89	0.88	0.53	0.55	0.61	0.22	--	--	--	--	--	--	0.89	0.85	0.69	0.54	0.59	0.36	0.89	0.83	0.67	0.5	0.56	0.33	--
928	0.88	0.86	0.6	0.52	0.58	0.29	0.89	0.86	0.68	0.52	0.57	0.35	0.9	0.89	0.56	0.54	0.61	0.24	0.9	0.81	0.67	0.54	0.58	0.34	0.89	0.89	0.5	0.55	0.61	0.22	0.88	0.85	0.64	0.53	0.57	0.33	0.88	0.85	0.7	0.52	0.59	0.34	0.88	0.76	0.74	0.51	0.56	0.39	--
929	0.88	0.9	0.58	0.52	0.59	0.26	0.89	0.89	0.6	0.52	0.57	0.27	0.9	0.89	0.62	0.54	0.61	0.3	0.9	0.87	0.58	0.54	0.6	0.26	0.89	0.85	0.56	0.55	0.6	0.25	0.89	0.88	0.61	0.53	0.59	0.29	0.88	0.84	0.7	0.53	0.6	0.36	0.88	0.82	0.72	0.53	0.59	0.38	--
930	0.88	0.88	0.63	0.52	0.59	0.28	0.89	0.82	0.71	0.52	0.59	0.35	0.9	0.88	0.62	0.54	0.6	0.3	0.9	0.85	0.6	0.54	0.6	0.27	0.89	0.9	0.51	0.55	0.61	0.21	0.88	0.8	0.69	0.52	0.58	0.35	0.88	0.83	0.66	0.52	0.57	0.29	--	--	--	--	--	--	--
931	0.88	0.88	0.56	0.52	0.58	0.24	0.89	0.86	0.68	0.52	0.61	0.33	0.9	0.86	0.65	0.54	0.6	0.32	0.9	0.87	0.57	0.54	0.58	0.25	0.89	0.87	0.54	0.55	0.59	0.24	0.87	0.84	0.71	0.51	0.59	0.36	0.88	0.85	0.68	0.53	0.58	0.35	0.88	0.86	0.7	0.55	0.64	0.32	0.87
932	0.88	0.87	0.59	0.52	0.57	0.27	0.89	0.85	0.62	0.52	0.57	0.29	0.9	0.89	0.6	0.54	0.59	0.27	0.9	0.88	0.57	0.54	0.6	0.23	0.89	0.88	0.54	0.55	0.6	0.24	0.89	0.86	0.6	0.53	0.58	0.3	0.89	0.92	0.65	0.53	0.61	0.31	0.89	0.88	0.67	0.51	0.6	0.32	0.89
933	0.88	0.82	0.73	0.52	0.58	0.38	0.89	0.86	0.67	0.52	0.58	0.34	0.9	0.87	0.64	0.54	0.59	0.32	0.9	0.85	0.62	0.54	0.58	0.28	0.89	0.85	0.56	0.55	0.59	0.26	0.88	0.85	0.7	0.53	0.59	0.35	0.88	0.83	0.72	0.51	0.59	0.37	0.89	0.8	0.73	0.51	0.57	0.38	--
934	0.88	0.87	0.57	0.52	0.57	0.26	0.89	0.9	0.56	0.52	0.6	0.23	0.9	0.87	0.67	0.54	0.59	0.34	0.9	0.87	0.62	0.54	0.59	0.26	0.89	0.84	0.55	0.55	0.59	0.27	0.88	0.88	0.6	0.52	0.58	0.29	0.88	0.87	0.64	0.54	0.6	0.32	--	--	--	--	--	--	0.88
935	0.88	0.85	0.57	0.52	0.58	0.27	0.89	0.86	0.62	0.52	0.57	0.29	0.9	0.89	0.59	0.54	0.6	0.24	0.9	0.8	0.75	0.54	0.6	0.39	0.89	0.82	0.59	0.55	0.59	0.25	0.88	0.81	0.68	0.53	0.58	0.35	0.88	0.84	0.73	0.51	0.6	0.35	0.89	0.8	0.65	0.53	0.58	0.31	--
936	0.88	0.89	0.58	0.52	0.59	0.25	0.89	0.88	0.67	0.52	0.58	0.33	0.9	0.84	0.75	0.54	0.6	0.38	0.9	0.87	0.56	0.54	0.6	0.25	0.89	0.87	0.54	0.55	0.6	0.23	0.88	0.87	0.63	0.52	0.57	0.31	--	--	--	--	--	--	0.87	0.89	0.59	0.5	0.59	0.25	--
937	0.88	0.9	0.58	0.52	0.59	0.26	0.89	0.86	0.6	0.52	0.57	0.29	0.9	0.89	0.64	0.54	0.6	0.29	0.9	0.89	0.58	0.54	0.6	0.24	0.89	0.88	0.51	0.55	0.61	0.23	0.88	0.89	0.6	0.54	0.59	0.26	0.89	0.82	0.7	0.53	0.59	0.35	0.89	0.91	0.61	0.55	0.63	0.28	--
938	0.88	0.9	0.58	0.52	0.59	0.26	0.89	0.89	0.59	0.52	0.59	0.26	0.9	0.85	0.63	0.54	0.59	0.29	0.9	0.83	0.63	0.54	0.57	0.3	0.89	0.89	0.53	0.55	0.61	0.22	0.88	0.83	0.67	0.53	0.57	0.34	0.88	0.84	0.69	0.5	0.57	0.33	0.88	0.85	0.64	0.54	0.59	0.32	--
939	0.88	0.89	0.58	0.52	0.59	0.25	0.89	0.86	0.66	0.52	0.59	0.34	0.9	0.83	0.63	0.54	0.57	0.31	0.9	0.86	0.68	0.54	0.62	0.33	0.89	0.88	0.53	0.55	0.6	0.23	0.89	0.85	0.68	0.53	0.59	0.35	0.88	0.82	0.7	0.52	0.56	0.37	0.89	0.86	0.67	0.53	0.6	0.34	--
940	0.88	0.9	0.64	0.52	0.6	0.3	0.89	0.88	0.6	0.52	0.58	0.26	0.9	0.87	0.65	0.54	0.59	0.32	0.9	0.88	0.58	0.54	0.61	0.24	0.89	0.89	0.58	0.55	0.59	0.25	0.88	0.89	0.63	0.54	0.6	0.31	0.89	0.85	0.74	0.54	0.61	0.4	--	--	--	--	--	--	--
941	0.88	0.89	0.6	0.52	0.58	0.28	0.89	0.89	0.56	0.52	0.58	0.25	0.9	0.74	0.77	0.54	0.57	0.4	0.9	0.81	0.7	0.54	0.58	0.36	0.89	0.87	0.54	0.55	0.6	0.24	0.88	0.85	0.64	0.53	0.58	0.32	--	--	--	--	--	--	--	--	--	--	--	--	0.89
942	0.88	0.83	0.69	0.52	0.58	0.35	0.89	0.89	0.59	0.52	0.58	0.26	0.9	0.88	0.6	0.54	0.6	0.25	0.9	0.83	0.69	0.54	0.59	0.35	0.89	0.88	0.54	0.55	0.59	0.24	0.88	0.79	0.73	0.53	0.58	0.38	0.89	0.87	0.59	0.52	0.57	0.27	0.88	0.83	0.68	0.5	0.6	0.33	0.88
943	0.88	0.88	0.69	0.52	0.58	0.34	0.89	0.9	0.57	0.52	0.59	0.25	0.9	0.87	0.63	0.54	0.58	0.29	0.9	0.84	0.67	0.54	0.61	0.32	0.89	0.89	0.51	0.55	0.62	0.21	0.88	0.82	0.72	0.52	0.6	0.36	0.88	0.87	0.61	0.52	0.59	0.3	0.88	0.82	0.72	0.52	0.58	0.37	--
944	0.88	0.88	0.58	0.52	0.58	0.28	0.89	0.87	0.66	0.52	0.6	0.33	0.9	0.89	0.59	0.54	0.6	0.24	--	--	--	--	--	--	0.89	0.85	0.56	0.55	0.59	0.26	0.88	0.87	0.62	0.53	0.59	0.29	0.88	0.79	0.71	0.52	0.58	0.35	0.88	0.87	0.68	0.52	0.61	0.31	0.88
945	0.88	0.89	0.65	0.52	0.59	0.31	0.89	0.83	0.63	0.52	0.57	0.29	0.9	0.87	0.65	0.54	0.59	0.32	0.9	0.81	0.6	0.54	0.57	0.28	0.89	0.87	0.53	0.55	0.6	0.24	0.88	0.82	0.69	0.53	0.58	0.37	--	--	--	--	--	--	--	--	--	--	--	--	0.89
946	0.88	0.87	0.58	0.52	0.58	0.25	0.89	0.9	0.56	0.52	0.6	0.23	0.9	0.87	0.61	0.54	0.58	0.29	0.9	0.86	0.59	0.54	0.6	0.27	0.89	0.76	0.72	0.55	0.58	0.39	--	--	--	--	--	--	0.89	0.86	0.66	0.51	0.57	0.31	0.9	0.83	0.73	0.56	0.58	0.39	--
947	0.88	0.89	0.57	0.52	0.6	0.26	0.89	0.89	0.55	0.52	0.58	0.23	0.9	0.86	0.66	0.54	0.6	0.31	0.9	0.88	0.61	0.54	0.59	0.25	0.89	0.89	0.51	0.55	0.6	0.22	0.88	0.82	0.69	0.52	0.57	0.36	0.88	0.82	0.7	0.53	0.6	0.34	--	--	--	--	--	--	--
948	0.88	0.9	0.56	0.52	0.58	0.23	0.89	0.89	0.63	0.52	0.59	0.29	0.9	0.82	0.75	0.54	0.6	0.38	0.9	0.9	0.57	0.54	0.63	0.25	0.89	0.87	0.52	0.55	0.61	0.22	0.88	0.83	0.7	0.52	0.58	0.36	0.88	0.81	0.66	0.52	0.57	0.32	--	--	--	--	--	--	0.89
949	0.88	0.88	0.6	0.52	0.58	0.28	0.89	0.91	0.55	0.52	0.6	0.23	0.9	0.9	0.59	0.54	0.6	0.24	0.9	0.82	0.74	0.54	0.6	0.39	0.89	0.86	0.54	0.55	0.6	0.24	0.88	0.83	0.65	0.52	0.56	0.33	0.88	0.88	0.64	0.53	0.62	0.31	--	--	--	--	--	--	--
950	0.88	0.89	0.59	0.52	0.58	0.27	0.89	0.88	0.68	0.52	0.58	0.34	0.9	0.84	0.71	0.54	0.59	0.35	0.9	0.88	0.6	0.54	0.6	0.26	0.89	0.87	0.53	0.55	0.6	0.24	0.88	0.88	0.64	0.52	0.59	0.31	0.89	0.9	0.71	0.53	0.62	0.36	--	--	--	--	--	--	--
951	0.88	0.9	0.57	0.52	0.59	0.25	0.89	0.89	0.67	0.52	0.59	0.32	0.9	0.87	0.63	0.54	0.58	0.29	--	--	--	--	--	--	0.89	0.88	0.52	0.55	0.61	0.21	0.88	0.9	0.64	0.53	0.61	0.31	--	--	--	--	--	--	0.88	0.82	0.69	0.5	0.57	0.31	0.88
952	0.88	0.88	0.64	0.52	0.59	0.3	0.89	0.88	0.66	0.52	0.59	0.32	0.9	0.83	0.67	0.54	0.58	0.34	0.9	0.9	0.55	0.54	0.61	0.22	0.89	0.89	0.52	0.55	0.61	0.22	0.89	0.87	0.61	0.54	0.58	0.3	0.88	0.8	0.72	0.52	0.58	0.38	--	--	--	--	--	--	0.89
953	0.88	0.89	0.6	0.52	0.58	0.27	0.89	0.87	0.67	0.52	0.57	0.33	0.9	0.87	0.67	0.54	0.59	0.34	0.9	0.89	0.55	0.54	0.59	0.23	0.89	0.89	0.53	0.55	0.61	0.22	0.88	0.89	0.61	0.53	0.59	0.27	0.88	0.85	0.66	0.52	0.58	0.32	0.88	0.81	0.7	0.5	0.58	0.35	--
954	0.88	0.82	0.74	0.52	0.59	0.39	0.89	0.89	0.59	0.52	0.59	0.25	0.9	0.89	0.61	0.54	0.6	0.29	--	--	--	--	--	--	0.89	0.86	0.55	0.55	0.59	0.26	0.88	0.85	0.69	0.52	0.59	0.35	0.89	0.85	0.67	0.54	0.59	0.35	0.89	0.81	0.62	0.53	0.57	0.28	--
955	0.88	0.81	0.74	0.52	0.58	0.39	0.89	0.88	0.68	0.52	0.59	0.33	0.9	0.9	0.58	0.54	0.6	0.25	0.9	0.83	0.72	0.54	0.59	0.38	0.89	0.88	0.53	0.55	0.6	0.23	0.88	0.83	0.7	0.53	0.59	0.37	0.89	0.84	0.65	0.52	0.57	0.31	--	--	--	--	--	--	--
956	0.88	0.84	0.73	0.52	0.6	0.38	0.89	0.85	0.69	0.52	0.58	0.35	0.9	0.84	0.72	0.54	0.59	0.37	0.9	0.87	0.59	0.54	0.6	0.27	0.89	0.88	0.52	0.55	0.6	0.23	0.88	0.8	0.72	0.53	0.58	0.38	0.88	0.86	0.65	0.53	0.62	0.32	--	--	--	--	--	--	--
957	0.88	0.88	0.6	0.52	0.57	0.28	0.89	0.88	0.66	0.52	0.6	0.32	0.9	0.87	0.68	0.54	0.59	0.34	0.9	0.82	0.66	0.54	0.59	0.33	0.89	0.74	0.67	0.55	0.57	0.35	0.88	0.83	0.65	0.54	0.58	0.33	0.88	0.87	0.67	0.51	0.58	0.31	0.87	0.88	0.61	0.52	0.58	0.24	0.88
958	0.88	0.89	0.57	0.52	0.59	0.25	0.89	0.82	0.71	0.52	0.57	0.37	0.9	0.87	0.69	0.54	0.6	0.35	0.9	0.88	0.59	0.54	0.59	0.27	0.89	0.86	0.57	0.55	0.6	0.27	0.89	0.83	0.69	0.53	0.59	0.36	0.89	0.86	0.66	0.51	0.56	0.32	--	--	--	--	--	--	--
959	0.88	0.89	0.59	0.52	0.58	0.26	0.89	0.88	0.59	0.52	0.58	0.26	0.9	0.87	0.59	0.54	0.59	0.27	--	--	--	--	--	--	0.89	0.89	0.52	0.55	0.61	0.23	0.87	0.86	0.59	0.52	0.58	0.27	0.88	0.87	0.62	0.54	0.61	0.3	--	--	--	--	--	--	--
960	0.88	0.89	0.63	0.52	0.6	0.29	0.89	0.89	0.61	0.52	0.57	0.27	0.9	0.88	0.59	0.54	0.58	0.28	0.9	0.88	0.57	0.54	0.61	0.24	0.89	0.66	0.76	0.55	0.55	0.43	--	--	--	--	--	--	0.89	0.89	0.6	0.53	0.58	0.29	--	--	--	--	--	--	--
961	0.88	0.87	0.65	0.52	0.58	0.33	0.89	0.91	0.56	0.52	0.6	0.23	0.9	0.85	0.66	0.54	0.59	0.33	0.9	0.88	0.6	0.54	0.61	0.25	0.89	0.86	0.64	0.55	0.61	0.32	0.89	0.84	0.68	0.53	0.59	0.35	0.88	0.91	0.64	0.52	0.62	0.29	0.89	0.8	0.69	0.52	0.56	0.33	--
962	0.88	0.87	0.58	0.52	0.57	0.26	0.89	0.89	0.57	0.52	0.59	0.24	0.9	0.82	0.75	0.54	0.58	0.39	0.9	0.83	0.6	0.54	0.58	0.27	0.89	0.77	0.62	0.55	0.57	0.31	--	--	--	--	--	--	0.88	0.66	0.75	0.52	0.53	0.41	--	--	--	--	--	--	0.89
963	0.88	0.88	0.6	0.52	0.58	0.27	0.89	0.89	0.57	0.52	0.59	0.24	0.9	0.83	0.71	0.54	0.57	0.37	0.9	0.85	0.6	0.54	0.58	0.26	0.89	0.85	0.58	0.55	0.59	0.28	0.89	0.9	0.66	0.53	0.62	0.31	0.88	0.84	0.66	0.52	0.56	0.33	0.88	0.87	0.68	0.52	0.6	0.32	0.86
964	0.88	0.87	0.68	0.52	0.58	0.34	0.89	0.86	0.7	0.52	0.6	0.37	0.9	0.89	0.63	0.54	0.6	0.27	--	--	--	--	--	--	0.89	0.88	0.53	0.55	0.61	0.22	0.88	0.9	0.63	0.52	0.58	0.31	0.88	0.83	0.68	0.52	0.58	0.34	--	--	--	--	--	--	0.87
965	0.88	0.87	0.61	0.52	0.57	0.29	0.89	0.89	0.59	0.52	0.58	0.25	0.9	0.86	0.69	0.54	0.6	0.34	0.9	0.81	0.72	0.54	0.58	0.37	0.89	0.88	0.53	0.55	0.61	0.22	0.88	0.89	0.68	0.53	0.59	0.33	--	--	--	--	--	--	--	--	--	--	--	--	--
966	0.88	0.88	0.6	0.52	0.57	0.28	0.89	0.87	0.67	0.52	0.58	0.33	0.9	0.88	0.59	0.54	0.59	0.27	0.9	0.87	0.57	0.54	0.6	0.23	0.89	0.86	0.64	0.55	0.61	0.32	0.88	0.86	0.69	0.51	0.56	0.35	0.89	0.86	0.59	0.54	0.59	0.3	0.88	0.86	0.59	0.51	0.58	0.27	--
967	0.88	0.89	0.58	0.52	0.58	0.26	0.89	0.86	0.66	0.52	0.57	0.32	0.9	0.87	0.64	0.54	0.6	0.31	0.9	0.81	0.64	0.54	0.58	0.32	0.89	0.89	0.5	0.55	0.61	0.2	0.88	0.81	0.73	0.52	0.59	0.38	0.89	0.8	0.71	0.54	0.58	0.37	0.88	0.82	0.61	0.53	0.57	0.28	--
968	0.88	0.9	0.58	0.52	0.58	0.27	0.89	0.88	0.56	0.52	0.57	0.25	0.9	0.91	0.58	0.54	0.6	0.24	0.9	0.83	0.69	0.54	0.6	0.34	0.89	0.86	0.55	0.55	0.59	0.25	0.89	0.89	0.61	0.53	0.6	0.28	0.89	0.83	0.76	0.53	0.61	0.41	--	--	--	--	--	--	0.89
969	0.88	0.87	0.57	0.52	0.57	0.26	0.89	0.88	0.55	0.52	0.59	0.24	0.9	0.88	0.59	0.54	0.59	0.28	0.9	0.83	0.74	0.54	0.6	0.38	0.89	0.89	0.52	0.55	0.61	0.21	--	--	--	--	--	--	0.87	0.85	0.63	0.52	0.58	0.31	0.88	0.86	0.68	0.52	0.6	0.32	--
970	0.88	0.89	0.56	0.52	0.58	0.24	0.89	0.86	0.62	0.52	0.58	0.27	0.9	0.88	0.63	0.54	0.59	0.31	0.9	0.86	0.68	0.54	0.63	0.31	0.89	0.87	0.54	0.55	0.59	0.25	--	--	--	--	--	--	0.89	0.87	0.67	0.54	0.6	0.34	--	--	--	--	--	--	0.88
971	0.88	0.87	0.68	0.52	0.58	0.35	0.89	0.88	0.6	0.52	0.58	0.27	0.9	0.88	0.66	0.54	0.6	0.33	0.9	0.82	0.6	0.54	0.57	0.28	0.89	0.89	0.51	0.55	0.6	0.22	0.89	0.84	0.73	0.54	0.6	0.37	0.88	0.87	0.63	0.51	0.6	0.29	0.87	0.87	0.65	0.51	0.58	0.33	--
972	0.88	0.9	0.57	0.52	0.59	0.25	0.89	0.89	0.63	0.52	0.6	0.29	0.9	0.83	0.7	0.54	0.58	0.36	0.9	0.82	0.67	0.54	0.58	0.33	0.89	0.89	0.5	0.55	0.6	0.22	--	--	--	--	--	--	0.88	0.78	0.74	0.52	0.57	0.39	0.89	0.88	0.71	0.56	0.62	0.38	--
973	0.88	0.88	0.57	0.52	0.57	0.25	0.89	0.91	0.55	0.52	0.6	0.23	0.9	0.88	0.61	0.54	0.58	0.28	0.9	0.88	0.61	0.54	0.6	0.24	0.89	0.82	0.62	0.55	0.58	0.29	0.88	0.83	0.72	0.52	0.6	0.36	0.89	0.78	0.71	0.53	0.57	0.37	--	--	--	--	--	--	--
974	0.88	0.89	0.6	0.52	0.58	0.27	0.89	0.89	0.65	0.52	0.59	0.31	0.9	0.82	0.75	0.54	0.6	0.38	0.9	0.85	0.59	0.54	0.58	0.26	0.89	0.87	0.54	0.55	0.59	0.24	0.88	0.88	0.59	0.53	0.58	0.26	0.88	0.8	0.64	0.5	0.55	0.3	0.88	0.86	0.62	0.53	0.6	0.31	--
975	0.88	0.83	0.69	0.52	0.58	0.35	0.89	0.89	0.55	0.52	0.59	0.24	0.9	0.86	0.72	0.54	0.61	0.36	0.9	0.82	0.64	0.54	0.58	0.32	0.89	0.86	0.53	0.55	0.6	0.25	0.88	0.88	0.62	0.52	0.59	0.31	0.88	0.81	0.7	0.52	0.57	0.35	0.88	0.81	0.7	0.51	0.57	0.35	--
976	0.88	0.89	0.6	0.52	0.58	0.27	0.89	0.89	0.57	0.52	0.58	0.25	0.9	0.86	0.73	0.54	0.62	0.37	0.9	0.89	0.56	0.54	0.61	0.21	0.89	0.89	0.52	0.55	0.61	0.21	0.88	0.81	0.73	0.53	0.58	0.4	0.88	0.82	0.66	0.53	0.57	0.33	0.89	0.79	0.72	0.51	0.55	0.37	--
977	0.88	0.87	0.65	0.52	0.59	0.33	0.89	0.9	0.58	0.52	0.59	0.25	0.9	0.87	0.6	0.54	0.58	0.29	0.9	0.87	0.61	0.54	0.6	0.25	0.89	0.86	0.56	0.55	0.59	0.26	0.88	0.85	0.7	0.53	0.59	0.35	0.88	0.8	0.7	0.5	0.56	0.34	--	--	--	--	--	--	--
978	0.88	0.9	0.58	0.52	0.59	0.25	0.89	0.9	0.57	0.52	0.59	0.24	0.9	0.88	0.59	0.54	0.6	0.26	0.9	0.9	0.58	0.54	0.61	0.22	0.89	0.89	0.5	0.55	0.61	0.2	0.88	0.83	0.69	0.52	0.58	0.35	0.88	0.85	0.66	0.52	0.57	0.34	0.88	0.84	0.6	0.54	0.61	0.27	--
979	0.88	0.88	0.6	0.52	0.57	0.28	0.89	0.86	0.59	0.52	0.58	0.29	0.9	0.85	0.69	0.54	0.58	0.36	0.9	0.82	0.67	0.54	0.58	0.33	0.89	0.87	0.57	0.55	0.6	0.27	0.88	0.8	0.73	0.52	0.56	0.37	0.88	0.87	0.64	0.52	0.58	0.31	0.89	0.85	0.68	0.51	0.58	0.33	0.88
980	0.88	0.89	0.62	0.52	0.57	0.26	0.89	0.91	0.56	0.52	0.6	0.23	0.9	0.87	0.6	0.54	0.58	0.3	0.9	0.8	0.75	0.54	0.58	0.4	0.89	0.87	0.54	0.55	0.6	0.24	0.87	0.8	0.72	0.52	0.58	0.38	0.88	0.88	0.66	0.54	0.61	0.31	0.88	0.85	0.7	0.52	0.59	0.34	--
981	0.88	0.89	0.55	0.52	0.58	0.23	0.89	0.87	0.6	0.52	0.57	0.27	--	--	--	--	--	--	0.9	0.82	0.71	0.54	0.6	0.35	0.89	0.87	0.55	0.55	0.59	0.25	0.88	0.83	0.7	0.51	0.56	0.33	0.87	0.8	0.59	0.5	0.55	0.28	0.88	0.82	0.68	0.52	0.58	0.33	0.88
982	0.88	0.89	0.59	0.52	0.59	0.25	0.89	0.88	0.6	0.52	0.57	0.27	0.9	0.89	0.66	0.54	0.6	0.33	0.9	0.85	0.59	0.54	0.58	0.26	0.89	0.69	0.73	0.55	0.55	0.41	0.88	0.88	0.65	0.53	0.59	0.33	0.88	0.83	0.73	0.52	0.59	0.37	0.88	0.85	0.61	0.5	0.57	0.28	0.87
983	0.88	0.89	0.55	0.52	0.58	0.23	0.89	0.87	0.57	0.52	0.57	0.25	0.9	0.91	0.58	0.54	0.61	0.24	0.9	0.84	0.6	0.54	0.59	0.25	0.89	0.88	0.53	0.55	0.6	0.23	--	--	--	--	--	--	--	--	--	--	--	--	--	--	--	--	--	--	0.88
984	0.88	0.89	0.59	0.52	0.58	0.27	0.89	0.86	0.61	0.52	0.57	0.28	0.9	0.88	0.61	0.54	0.59	0.27	--	--	--	--	--	--	0.89	0.89	0.52	0.55	0.6	0.22	0.88	0.85	0.69	0.53	0.59	0.36	0.89	0.78	0.71	0.53	0.57	0.36	0.88	0.87	0.68	0.51	0.62	0.34	--
985	0.88	0.88	0.57	0.52	0.57	0.26	0.89	0.89	0.58	0.52	0.58	0.25	0.9	0.86	0.61	0.54	0.58	0.28	0.9	0.8	0.72	0.54	0.58	0.37	0.89	0.88	0.53	0.55	0.61	0.22	0.88	0.79	0.69	0.52	0.57	0.35	--	--	--	--	--	--	0.88	0.82	0.68	0.52	0.59	0.33	0.88
986	0.88	0.89	0.59	0.52	0.58	0.28	0.89	0.9	0.54	0.52	0.59	0.23	0.9	0.89	0.62	0.54	0.58	0.27	0.9	0.8	0.73	0.54	0.59	0.38	0.89	0.87	0.54	0.55	0.59	0.25	0.88	0.84	0.66	0.52	0.58	0.34	0.87	0.85	0.65	0.52	0.59	0.33	0.89	0.87	0.66	0.53	0.59	0.33	--
987	--	--	--	--	--	--	0.89	0.86	0.59	0.52	0.57	0.27	0.9	0.89	0.57	0.54	0.58	0.25	0.9	0.86	0.62	0.54	0.58	0.29	0.89	0.86	0.54	0.55	0.6	0.25	0.88	0.86	0.64	0.52	0.58	0.32	--	--	--	--	--	--	--	--	--	--	--	--	--
988	--	--	--	--	--	--	0.89	0.91	0.56	0.52	0.6	0.24	0.9	0.88	0.6	0.54	0.58	0.27	0.9	0.85	0.65	0.54	0.6	0.32	0.89	0.9	0.5	0.55	0.61	0.21	0.88	0.82	0.7	0.53	0.58	0.37	0.87	0.88	0.6	0.5	0.58	0.28	0.89	0.87	0.64	0.52	0.58	0.29	--
989	0.88	0.88	0.62	0.52	0.57	0.29	0.89	0.89	0.58	0.52	0.58	0.26	0.9	0.88	0.62	0.54	0.59	0.28	0.9	0.81	0.75	0.54	0.6	0.39	0.89	0.88	0.53	0.55	0.6	0.23	0.88	0.82	0.7	0.51	0.59	0.34	0.89	0.85	0.66	0.54	0.59	0.33	--	--	--	--	--	--	0.89
990	0.88	0.88	0.6	0.52	0.58	0.27	0.89	0.9	0.63	0.52	0.6	0.29	0.9	0.88	0.62	0.54	0.6	0.27	0.9	0.83	0.6	0.54	0.58	0.27	0.89	0.69	0.73	0.55	0.55	0.41	0.88	0.86	0.64	0.53	0.57	0.31	0.88	0.88	0.62	0.54	0.6	0.3	0.89	0.82	0.71	0.53	0.58	0.37	--
991	0.88	0.88	0.57	0.52	0.58	0.25	0.89	0.91	0.57	0.52	0.59	0.22	0.9	0.87	0.69	0.54	0.59	0.34	0.9	0.85	0.61	0.54	0.58	0.29	0.89	0.87	0.55	0.55	0.59	0.25	0.88	0.83	0.72	0.53	0.59	0.38	0.89	0.86	0.71	0.56	0.62	0.36	--	--	--	--	--	--	--
992	0.88	0.89	0.61	0.52	0.6	0.28	0.89	0.9	0.66	0.52	0.58	0.32	0.9	0.87	0.68	0.54	0.59	0.35	0.9	0.82	0.66	0.54	0.58	0.33	0.89	0.88	0.52	0.55	0.61	0.21	0.89	0.88	0.64	0.54	0.6	0.32	0.88	0.84	0.63	0.51	0.6	0.28	--	--	--	--	--	--	--
993	0.88	0.88	0.67	0.52	0.59	0.33	0.89	0.9	0.61	0.52	0.61	0.27	0.9	0.86	0.65	0.54	0.59	0.32	0.9	0.87	0.59	0.54	0.6	0.25	0.89	0.87	0.55	0.55	0.59	0.25	--	--	--	--	--	--	0.87	0.86	0.54	0.52	0.58	0.26	--	--	--	--	--	--	0.87
994	0.88	0.89	0.57	0.52	0.59	0.25	0.89	0.88	0.65	0.52	0.6	0.32	0.9	0.9	0.6	0.54	0.6	0.24	0.9	0.87	0.56	0.54	0.6	0.25	0.89	0.87	0.55	0.55	0.59	0.25	0.88	0.86	0.65	0.52	0.59	0.33	0.88	0.8	0.7	0.54	0.58	0.38	0.89	0.85	0.67	0.54	0.61	0.32	0.89
995	0.88	0.87	0.65	0.52	0.59	0.33	0.89	0.87	0.67	0.52	0.58	0.33	0.9	0.87	0.67	0.54	0.59	0.34	0.9	0.83	0.59	0.54	0.58	0.27	0.89	0.88	0.56	0.55	0.61	0.26	0.88	0.81	0.72	0.54	0.57	0.39	0.88	0.85	0.67	0.53	0.57	0.34	0.89	0.84	0.62	0.54	0.6	0.28	0.88
996	0.88	0.89	0.6	0.52	0.58	0.28	0.89	0.89	0.56	0.52	0.58	0.23	0.9	0.88	0.64	0.54	0.6	0.31	0.9	0.81	0.75	0.54	0.6	0.39	0.89	0.87	0.54	0.55	0.6	0.24	0.88	0.86	0.68	0.53	0.59	0.34	--	--	--	--	--	--	--	--	--	--	--	--	0.89
997	0.88	0.89	0.66	0.52	0.6	0.31	0.89	0.87	0.6	0.52	0.57	0.27	0.9	0.88	0.58	0.54	0.59	0.27	0.9	0.82	0.7	0.54	0.59	0.34	0.89	0.88	0.54	0.55	0.59	0.24	0.88	0.82	0.69	0.52	0.58	0.35	0.88	0.84	0.71	0.52	0.61	0.37	0.89	0.87	0.69	0.54	0.61	0.36	0.9
998	0.88	0.9	0.57	0.52	0.6	0.24	0.89	0.89	0.58	0.52	0.58	0.26	0.9	0.87	0.68	0.54	0.6	0.33	0.9	0.8	0.75	0.54	0.58	0.4	0.89	0.87	0.54	0.55	0.6	0.23	0.88	0.81	0.74	0.54	0.59	0.4	0.88	0.88	0.66	0.51	0.57	0.32	0.88	0.84	0.68	0.52	0.59	0.32	--
999	0.88	0.9	0.58	0.52	0.6	0.25	0.89	0.91	0.56	0.52	0.6	0.23	0.9	0.89	0.59	0.54	0.58	0.26	0.9	0.88	0.6	0.54	0.6	0.25	0.89	0.89	0.52	0.55	0.61	0.21	0.88	0.84	0.69	0.52	0.59	0.35	0.88	0.87	0.6	0.53	0.58	0.29	0.88	0.83	0.68	0.55	0.62	0.34	--
1000	0.88	0.87	0.61	0.52	0.58	0.28	0.89	0.87	0.68	0.52	0.58	0.33	0.9	0.87	0.71	0.54	0.6	0.37	0.9	0.8	0.61	0.54	0.56	0.29	0.89	0.69	0.73	0.55	0.56	0.41	0.89	0.83	0.69	0.54	0.6	0.36	--	--	--	--	--	--	--	--	--	--	--	--	--
[truncated: 11 more columns]

## Sheet: Supplementary Fig. 20 c-d
# iteration	(c) GLSN of 2017, increasing removal																														(d) GLSN of 2017, random removal
	Percent of removed routes: 10%						Percent of removed routes: 20%						Percent of removed routes: 30%						Percent of removed routes: 40%						Percent of removed routes: 50%						Percent of removed routes: 10%						Percent of removed routes: 20%						Percent of removed routes: 30%						Percent of removed routes: 40%
	at the country level			at the country pair level			at the country level			at the country pair level			at the country level			at the country pair level			at the country level			at the country pair level			at the country level			at the country pair level			at the country level			at the country pair level			at the country level			at the country pair level			at the country level			at the country pair level			at the country level
	# all connections	# SC connections	# NSC connections	# all connections	# SC connections	# NSC connections	# all connections	# SC connections	# NSC connections	# all connections	# SC connections	# NSC connections	# all connections	# SC connections	# NSC connections	# all connections	# SC connections	# NSC connections	# all connections	# SC connections	# NSC connections	# all connections	# SC connections	# NSC connections	# all connections	# SC connections	# NSC connections	# all connections	# SC connections	# NSC connections	# all connections	# SC connections	# NSC connections	# all connections	# SC connections	# NSC connections	# all connections	# SC connections	# NSC connections	# all connections	# SC connections	# NSC connections	# all connections	# SC connections	# NSC connections	# all connections	# SC connections	# NSC connections	# all connections
1	0.88	0.86	0.62	0.54	0.58	0.33	0.88	0.86	0.61	0.54	0.59	0.31	0.88	0.78	0.7	0.54	0.58	0.37	0.88	0.78	0.72	0.54	0.58	0.39	0.89	0.78	0.63	0.56	0.59	0.31	--	--	--	--	--	--	0.87	0.82	0.67	0.53	0.58	0.34	0.88	0.84	0.7	0.54	0.57	0.39	--
2	0.88	0.85	0.63	0.54	0.59	0.33	0.88	0.87	0.6	0.54	0.59	0.3	0.88	0.86	0.61	0.54	0.58	0.31	--	--	--	--	--	--	0.89	0.83	0.68	0.56	0.6	0.36	--	--	--	--	--	--	--	--	--	--	--	--	--	--	--	--	--	--	--
3	0.88	0.86	0.57	0.54	0.59	0.28	0.88	0.87	0.6	0.54	0.59	0.3	0.88	0.89	0.58	0.54	0.61	0.27	0.88	0.85	0.62	0.54	0.59	0.31	0.89	0.78	0.66	0.56	0.59	0.33	--	--	--	--	--	--	0.88	0.88	0.66	0.53	0.61	0.32	0.88	0.83	0.67	0.56	0.62	0.36	0.88
4	0.88	0.9	0.57	0.54	0.61	0.29	0.88	0.86	0.59	0.54	0.6	0.31	0.88	0.83	0.68	0.54	0.59	0.36	0.88	0.87	0.59	0.54	0.6	0.28	--	--	--	--	--	--	--	--	--	--	--	--	0.88	0.83	0.73	0.54	0.6	0.38	--	--	--	--	--	--	--
5	0.88	0.85	0.61	0.54	0.59	0.33	0.88	0.83	0.63	0.54	0.58	0.32	0.88	0.82	0.61	0.54	0.57	0.29	0.88	0.87	0.6	0.54	0.59	0.3	--	--	--	--	--	--	0.88	0.84	0.65	0.53	0.58	0.34	--	--	--	--	--	--	--	--	--	--	--	--	--
6	0.88	0.86	0.62	0.54	0.58	0.33	0.88	0.89	0.57	0.54	0.61	0.27	0.88	0.87	0.59	0.54	0.59	0.3	--	--	--	--	--	--	--	--	--	--	--	--	0.88	0.88	0.62	0.56	0.62	0.34	--	--	--	--	--	--	--	--	--	--	--	--	--
7	0.88	0.88	0.6	0.54	0.6	0.31	0.88	0.88	0.6	0.54	0.6	0.29	0.88	0.85	0.59	0.54	0.6	0.3	--	--	--	--	--	--	0.89	0.83	0.62	0.56	0.59	0.31	0.88	0.86	0.66	0.54	0.59	0.35	--	--	--	--	--	--	0.88	0.81	0.66	0.55	0.59	0.32	--
8	0.88	0.86	0.6	0.54	0.6	0.32	0.88	0.88	0.6	0.54	0.6	0.29	0.88	0.89	0.56	0.54	0.61	0.27	0.88	0.85	0.61	0.54	0.58	0.32	0.89	0.78	0.69	0.56	0.59	0.36	0.88	0.87	0.66	0.55	0.61	0.36	0.88	0.87	0.62	0.55	0.61	0.32	--	--	--	--	--	--	--
9	0.88	0.83	0.6	0.54	0.59	0.3	0.88	0.87	0.6	0.54	0.59	0.3	0.88	0.78	0.7	0.54	0.58	0.37	--	--	--	--	--	--	--	--	--	--	--	--	--	--	--	--	--	--	0.89	0.88	0.62	0.55	0.62	0.31	0.87	0.84	0.6	0.51	0.58	0.27	--
10	0.88	0.78	0.66	0.54	0.58	0.33	0.88	0.87	0.56	0.54	0.59	0.27	0.88	0.87	0.59	0.54	0.59	0.29	--	--	--	--	--	--	--	--	--	--	--	--	0.88	0.86	0.63	0.54	0.59	0.32	--	--	--	--	--	--	--	--	--	--	--	--	--
11	0.88	0.87	0.61	0.54	0.59	0.31	0.88	0.84	0.61	0.54	0.59	0.33	0.88	0.87	0.6	0.54	0.59	0.31	0.88	0.84	0.6	0.54	0.59	0.31	0.89	0.82	0.62	0.56	0.59	0.31	0.88	0.87	0.66	0.54	0.61	0.33	--	--	--	--	--	--	--	--	--	--	--	--	--
12	0.88	0.83	0.66	0.54	0.58	0.36	0.88	0.88	0.59	0.54	0.6	0.29	0.88	0.88	0.59	0.54	0.59	0.29	0.88	0.83	0.63	0.54	0.58	0.32	0.89	0.85	0.6	0.56	0.61	0.28	0.88	0.87	0.63	0.55	0.6	0.35	0.89	0.87	0.64	0.55	0.61	0.34	--	--	--	--	--	--	--
13	0.88	0.88	0.61	0.54	0.6	0.3	0.88	0.85	0.61	0.54	0.59	0.33	0.88	0.82	0.62	0.54	0.59	0.32	0.88	0.8	0.69	0.54	0.59	0.36	0.89	0.87	0.59	0.56	0.6	0.28	--	--	--	--	--	--	0.88	0.72	0.73	0.54	0.54	0.41	0.87	0.8	0.68	0.53	0.55	0.37	0.87
14	0.88	0.88	0.6	0.54	0.59	0.31	0.88	0.84	0.61	0.54	0.59	0.32	0.88	0.88	0.6	0.54	0.59	0.3	--	--	--	--	--	--	0.89	0.79	0.66	0.56	0.59	0.33	--	--	--	--	--	--	0.88	0.82	0.68	0.55	0.61	0.37	0.87	0.79	0.69	0.5	0.54	0.36	--
15	0.88	0.85	0.61	0.54	0.59	0.33	0.88	0.84	0.59	0.54	0.59	0.28	0.88	0.84	0.65	0.54	0.58	0.36	0.88	0.8	0.71	0.54	0.58	0.38	--	--	--	--	--	--	0.88	0.89	0.6	0.55	0.61	0.3	--	--	--	--	--	--	0.87	0.79	0.63	0.53	0.57	0.33	--
16	0.88	0.85	0.59	0.54	0.58	0.29	0.88	0.88	0.6	0.54	0.6	0.29	0.88	0.84	0.62	0.54	0.59	0.31	0.88	0.85	0.61	0.54	0.59	0.3	0.89	0.81	0.68	0.56	0.6	0.35	0.88	0.89	0.59	0.54	0.59	0.31	0.89	0.86	0.64	0.53	0.58	0.33	0.89	0.83	0.74	0.55	0.61	0.39	--
17	0.88	0.89	0.59	0.54	0.6	0.3	0.88	0.88	0.6	0.54	0.59	0.3	0.88	0.86	0.61	0.54	0.59	0.3	0.88	0.87	0.59	0.54	0.6	0.29	--	--	--	--	--	--	--	--	--	--	--	--	--	--	--	--	--	--	--	--	--	--	--	--	0.87
18	0.88	0.72	0.74	0.54	0.56	0.41	0.88	0.87	0.62	0.54	0.59	0.3	0.88	0.85	0.62	0.54	0.58	0.31	0.88	0.89	0.57	0.54	0.61	0.27	--	--	--	--	--	--	--	--	--	--	--	--	--	--	--	--	--	--	0.88	0.84	0.67	0.55	0.58	0.38	--
19	0.88	0.85	0.67	0.54	0.59	0.37	0.88	0.86	0.57	0.54	0.59	0.27	0.88	0.89	0.58	0.54	0.6	0.28	0.88	0.85	0.61	0.54	0.59	0.3	--	--	--	--	--	--	--	--	--	--	--	--	--	--	--	--	--	--	--	--	--	--	--	--	--
20	0.88	0.84	0.61	0.54	0.59	0.33	--	--	--	--	--	--	0.88	0.74	0.73	0.54	0.56	0.4	--	--	--	--	--	--	--	--	--	--	--	--	--	--	--	--	--	--	0.89	0.86	0.61	0.54	0.59	0.3	--	--	--	--	--	--	--
21	0.88	0.79	0.69	0.54	0.58	0.37	0.88	0.88	0.55	0.54	0.6	0.25	0.88	0.79	0.7	0.54	0.58	0.37	--	--	--	--	--	--	0.89	0.84	0.67	0.56	0.59	0.36	0.89	0.88	0.62	0.54	0.6	0.31	0.88	0.86	0.67	0.54	0.62	0.34	0.89	0.86	0.69	0.53	0.59	0.35	--
22	0.88	0.86	0.62	0.54	0.58	0.32	0.88	0.86	0.61	0.54	0.59	0.31	0.88	0.88	0.58	0.54	0.6	0.28	0.88	0.87	0.58	0.54	0.6	0.28	0.89	0.83	0.6	0.56	0.6	0.3	0.88	0.88	0.61	0.54	0.59	0.32	--	--	--	--	--	--	0.88	0.83	0.67	0.54	0.59	0.35	0.89
23	0.88	0.83	0.69	0.54	0.59	0.37	0.88	0.86	0.61	0.54	0.59	0.31	0.88	0.83	0.63	0.54	0.58	0.32	--	--	--	--	--	--	--	--	--	--	--	--	--	--	--	--	--	--	0.88	0.82	0.71	0.55	0.61	0.37	--	--	--	--	--	--	--
24	0.88	0.85	0.62	0.54	0.59	0.33	0.88	0.87	0.54	0.54	0.59	0.27	0.88	0.88	0.59	0.54	0.59	0.29	--	--	--	--	--	--	--	--	--	--	--	--	--	--	--	--	--	--	0.87	0.76	0.68	0.51	0.56	0.34	0.89	0.85	0.63	0.57	0.6	0.36	--
25	0.88	0.86	0.62	0.54	0.58	0.32	0.88	0.86	0.58	0.54	0.58	0.28	0.88	0.78	0.7	0.54	0.58	0.37	0.88	0.87	0.59	0.54	0.59	0.29	--	--	--	--	--	--	0.88	0.88	0.63	0.55	0.61	0.32	--	--	--	--	--	--	0.88	0.86	0.57	0.5	0.55	0.24	--
26	0.88	0.87	0.63	0.54	0.58	0.32	0.88	0.82	0.68	0.54	0.59	0.37	0.88	0.76	0.72	0.54	0.58	0.38	--	--	--	--	--	--	0.89	0.77	0.69	0.56	0.59	0.36	0.88	0.86	0.6	0.55	0.61	0.31	--	--	--	--	--	--	--	--	--	--	--	--	--
27	0.88	0.88	0.56	0.54	0.59	0.28	0.88	0.89	0.57	0.54	0.61	0.28	0.88	0.87	0.6	0.54	0.59	0.3	0.88	0.85	0.6	0.54	0.59	0.31	0.89	0.82	0.61	0.56	0.6	0.3	0.87	0.86	0.61	0.53	0.59	0.29	--	--	--	--	--	--	0.89	0.87	0.58	0.55	0.63	0.28	--
28	0.88	0.84	0.61	0.54	0.59	0.33	0.88	0.85	0.62	0.54	0.6	0.31	0.88	0.87	0.6	0.54	0.59	0.3	--	--	--	--	--	--	--	--	--	--	--	--	0.88	0.85	0.69	0.54	0.58	0.34	--	--	--	--	--	--	--	--	--	--	--	--	--
29	0.88	0.83	0.66	0.54	0.58	0.36	0.88	0.82	0.62	0.54	0.59	0.33	0.88	0.89	0.58	0.54	0.6	0.28	0.88	0.85	0.61	0.54	0.6	0.29	--	--	--	--	--	--	--	--	--	--	--	--	--	--	--	--	--	--	--	--	--	--	--	--	--
30	0.88	0.85	0.62	0.54	0.59	0.32	0.88	0.89	0.58	0.54	0.6	0.29	0.88	0.88	0.57	0.54	0.61	0.28	0.88	0.83	0.62	0.54	0.59	0.3	0.89	0.85	0.66	0.56	0.6	0.35	0.88	0.85	0.6	0.52	0.57	0.31	0.87	0.82	0.67	0.52	0.59	0.34	0.88	0.82	0.69	0.53	0.59	0.35	0.85
31	0.88	0.85	0.67	0.54	0.59	0.36	0.88	0.85	0.6	0.54	0.58	0.32	0.88	0.81	0.62	0.54	0.58	0.32	--	--	--	--	--	--	--	--	--	--	--	--	--	--	--	--	--	--	--	--	--	--	--	--	0.88	0.83	0.66	0.53	0.58	0.34	--
32	0.88	0.86	0.62	0.54	0.59	0.33	0.88	0.88	0.6	0.54	0.59	0.3	0.88	0.87	0.59	0.54	0.59	0.3	0.88	0.85	0.59	0.54	0.59	0.3	0.89	0.88	0.58	0.56	0.6	0.28	--	--	--	--	--	--	--	--	--	--	--	--	0.88	0.76	0.74	0.55	0.57	0.42	0.88
33	--	--	--	--	--	--	0.88	0.88	0.59	0.54	0.6	0.29	0.88	0.8	0.63	0.54	0.59	0.32	0.88	0.87	0.6	0.54	0.6	0.29	--	--	--	--	--	--	0.89	0.88	0.6	0.54	0.6	0.32	0.88	0.8	0.72	0.56	0.58	0.41	0.86	0.79	0.72	0.52	0.58	0.35	--
34	0.88	0.86	0.62	0.54	0.59	0.32	0.88	0.86	0.62	0.54	0.58	0.32	0.88	0.85	0.63	0.54	0.58	0.32	0.88	0.85	0.61	0.54	0.59	0.3	--	--	--	--	--	--	0.88	0.9	0.58	0.54	0.59	0.3	0.88	0.8	0.68	0.54	0.59	0.36	--	--	--	--	--	--	--
35	0.88	0.88	0.6	0.54	0.6	0.31	0.88	0.86	0.57	0.54	0.59	0.27	0.88	0.84	0.71	0.54	0.58	0.39	0.88	0.85	0.59	0.54	0.59	0.31	0.89	0.77	0.63	0.56	0.59	0.31	--	--	--	--	--	--	0.89	0.86	0.66	0.57	0.61	0.35	0.88	0.79	0.64	0.51	0.56	0.31	0.88
36	0.88	0.8	0.64	0.54	0.59	0.34	0.88	0.87	0.6	0.54	0.6	0.3	0.88	0.86	0.67	0.54	0.6	0.35	0.88	0.85	0.59	0.54	0.6	0.3	0.89	0.86	0.57	0.56	0.61	0.29	--	--	--	--	--	--	0.88	0.88	0.65	0.53	0.6	0.34	--	--	--	--	--	--	--
37	0.88	0.78	0.7	0.54	0.58	0.37	0.88	0.88	0.6	0.54	0.6	0.3	0.88	0.78	0.7	0.54	0.58	0.37	0.88	0.89	0.57	0.54	0.6	0.27	0.89	0.86	0.66	0.56	0.61	0.34	0.88	0.87	0.66	0.54	0.6	0.35	0.88	0.88	0.64	0.53	0.6	0.32	0.88	0.82	0.63	0.54	0.57	0.34	--
38	0.88	0.75	0.69	0.54	0.57	0.36	0.88	0.86	0.61	0.54	0.59	0.31	0.88	0.78	0.7	0.54	0.58	0.37	0.88	0.87	0.58	0.54	0.6	0.28	0.89	0.78	0.65	0.56	0.59	0.33	--	--	--	--	--	--	--	--	--	--	--	--	0.88	0.83	0.72	0.52	0.59	0.36	--
39	0.88	0.87	0.62	0.54	0.59	0.32	0.88	0.87	0.6	0.54	0.59	0.3	0.88	0.89	0.58	0.54	0.6	0.29	--	--	--	--	--	--	0.89	0.8	0.65	0.56	0.6	0.34	--	--	--	--	--	--	0.88	0.79	0.69	0.54	0.59	0.37	--	--	--	--	--	--	--
40	0.88	0.86	0.59	0.54	0.61	0.31	0.88	0.87	0.6	0.54	0.59	0.3	0.88	0.85	0.61	0.54	0.59	0.31	0.88	0.83	0.61	0.54	0.58	0.32	--	--	--	--	--	--	0.88	0.72	0.76	0.54	0.56	0.42	--	--	--	--	--	--	0.89	0.79	0.74	0.55	0.6	0.41	--
41	0.88	0.85	0.6	0.54	0.58	0.33	--	--	--	--	--	--	0.88	0.86	0.6	0.54	0.6	0.31	0.88	0.79	0.64	0.54	0.58	0.32	--	--	--	--	--	--	--	--	--	--	--	--	--	--	--	--	--	--	0.89	0.86	0.61	0.54	0.59	0.3	0.88
42	0.88	0.8	0.63	0.54	0.59	0.33	0.88	0.83	0.63	0.54	0.59	0.32	0.88	0.86	0.61	0.54	0.59	0.3	0.88	0.78	0.72	0.54	0.58	0.39	0.89	0.87	0.59	0.56	0.6	0.28	--	--	--	--	--	--	--	--	--	--	--	--	0.88	0.83	0.68	0.54	0.6	0.36	--
43	0.88	0.82	0.7	0.54	0.57	0.39	0.88	0.85	0.69	0.54	0.6	0.37	0.88	0.88	0.59	0.54	0.59	0.29	--	--	--	--	--	--	0.89	0.83	0.62	0.56	0.59	0.31	0.88	0.88	0.61	0.55	0.61	0.32	--	--	--	--	--	--	--	--	--	--	--	--	--
44	0.88	0.9	0.56	0.54	0.61	0.28	--	--	--	--	--	--	0.88	0.83	0.65	0.54	0.59	0.35	--	--	--	--	--	--	0.89	0.82	0.68	0.56	0.6	0.35	--	--	--	--	--	--	0.89	0.81	0.72	0.56	0.6	0.38	--	--	--	--	--	--	--
45	0.88	0.87	0.63	0.54	0.59	0.34	0.88	0.85	0.59	0.54	0.58	0.28	0.88	0.9	0.63	0.54	0.59	0.3	--	--	--	--	--	--	--	--	--	--	--	--	0.89	0.87	0.64	0.54	0.59	0.34	0.89	0.86	0.64	0.55	0.61	0.33	--	--	--	--	--	--	--
46	0.88	0.86	0.63	0.54	0.58	0.34	0.88	0.88	0.59	0.54	0.6	0.3	0.88	0.86	0.61	0.54	0.59	0.3	0.88	0.83	0.62	0.54	0.59	0.31	0.89	0.79	0.66	0.56	0.59	0.33	0.88	0.88	0.61	0.55	0.59	0.32	0.88	0.84	0.61	0.55	0.59	0.33	0.89	0.86	0.62	0.55	0.59	0.31	0.88
47	0.88	0.88	0.61	0.54	0.59	0.31	0.88	0.88	0.59	0.54	0.6	0.3	0.88	0.76	0.72	0.54	0.58	0.38	--	--	--	--	--	--	--	--	--	--	--	--	0.88	0.84	0.65	0.53	0.58	0.33	--	--	--	--	--	--	--	--	--	--	--	--	--
48	0.88	0.89	0.58	0.54	0.61	0.29	0.88	0.83	0.64	0.54	0.58	0.32	0.88	0.87	0.59	0.54	0.59	0.3	0.88	0.86	0.57	0.54	0.59	0.29	--	--	--	--	--	--	--	--	--	--	--	--	--	--	--	--	--	--	--	--	--	--	--	--	--
49	0.88	0.86	0.65	0.54	0.59	0.36	0.88	0.88	0.59	0.54	0.6	0.3	0.88	0.81	0.62	0.54	0.58	0.32	--	--	--	--	--	--	0.89	0.88	0.56	0.56	0.61	0.26	--	--	--	--	--	--	--	--	--	--	--	--	0.89	0.82	0.68	0.56	0.61	0.36	0.86
50	0.88	0.89	0.58	0.54	0.6	0.31	0.88	0.85	0.6	0.54	0.59	0.29	0.88	0.78	0.7	0.54	0.58	0.37	0.88	0.85	0.67	0.54	0.6	0.34	0.89	0.85	0.68	0.56	0.62	0.34	0.88	0.86	0.7	0.55	0.6	0.39	--	--	--	--	--	--	--	--	--	--	--	--	--
51	0.88	0.89	0.6	0.54	0.59	0.32	0.88	0.83	0.69	0.54	0.59	0.37	0.88	0.86	0.56	0.54	0.58	0.27	--	--	--	--	--	--	0.89	0.86	0.59	0.56	0.6	0.29	0.88	0.86	0.63	0.54	0.6	0.33	--	--	--	--	--	--	0.89	0.82	0.71	0.55	0.59	0.38	--
52	0.88	0.88	0.6	0.54	0.6	0.31	0.88	0.83	0.69	0.54	0.6	0.36	0.88	0.84	0.62	0.54	0.59	0.31	0.88	0.88	0.58	0.54	0.6	0.28	0.89	0.86	0.57	0.56	0.61	0.28	--	--	--	--	--	--	0.89	0.81	0.72	0.54	0.59	0.36	--	--	--	--	--	--	--
53	0.88	0.85	0.62	0.54	0.58	0.33	0.88	0.88	0.6	0.54	0.59	0.3	0.88	0.85	0.59	0.54	0.6	0.31	--	--	--	--	--	--	0.89	0.77	0.63	0.56	0.59	0.31	--	--	--	--	--	--	--	--	--	--	--	--	--	--	--	--	--	--	0.89
54	0.88	0.87	0.63	0.54	0.58	0.31	0.88	0.88	0.59	0.54	0.59	0.3	0.88	0.86	0.63	0.54	0.6	0.33	--	--	--	--	--	--	0.89	0.86	0.67	0.56	0.59	0.35	0.89	0.88	0.62	0.54	0.6	0.31	0.88	0.81	0.72	0.55	0.58	0.41	0.88	0.82	0.68	0.54	0.55	0.38	--
55	0.88	0.85	0.62	0.54	0.6	0.32	0.88	0.89	0.57	0.54	0.61	0.28	0.88	0.79	0.72	0.54	0.58	0.39	--	--	--	--	--	--	0.89	0.84	0.68	0.56	0.61	0.35	0.88	0.83	0.67	0.54	0.58	0.37	--	--	--	--	--	--	--	--	--	--	--	--	--
56	0.88	0.86	0.62	0.54	0.59	0.32	0.88	0.86	0.62	0.54	0.59	0.31	0.88	0.89	0.58	0.54	0.6	0.28	0.88	0.86	0.6	0.54	0.59	0.3	--	--	--	--	--	--	0.88	0.87	0.63	0.55	0.6	0.34	--	--	--	--	--	--	0.88	0.85	0.62	0.54	0.61	0.3	--
57	0.88	0.85	0.6	0.54	0.59	0.33	0.88	0.86	0.61	0.54	0.59	0.31	0.88	0.88	0.58	0.54	0.6	0.28	--	--	--	--	--	--	0.89	0.87	0.55	0.56	0.6	0.28	0.88	0.89	0.65	0.55	0.59	0.33	--	--	--	--	--	--	--	--	--	--	--	--	0.89
58	0.88	0.84	0.65	0.54	0.58	0.33	0.88	0.86	0.62	0.54	0.6	0.31	0.88	0.78	0.7	0.54	0.58	0.37	0.88	0.82	0.63	0.54	0.58	0.33	--	--	--	--	--	--	0.88	0.88	0.62	0.54	0.59	0.32	--	--	--	--	--	--	--	--	--	--	--	--	0.88
59	0.88	0.86	0.58	0.54	0.59	0.29	0.88	0.89	0.59	0.54	0.6	0.3	0.88	0.85	0.59	0.54	0.6	0.3	--	--	--	--	--	--	--	--	--	--	--	--	0.88	0.9	0.59	0.54	0.6	0.3	--	--	--	--	--	--	0.89	0.85	0.67	0.55	0.62	0.34	--
60	0.88	0.84	0.64	0.54	0.59	0.34	--	--	--	--	--	--	0.88	0.89	0.58	0.54	0.6	0.28	--	--	--	--	--	--	--	--	--	--	--	--	--	--	--	--	--	--	--	--	--	--	--	--	--	--	--	--	--	--	0.87
61	0.88	0.86	0.66	0.54	0.6	0.35	0.88	0.85	0.6	0.54	0.59	0.31	0.88	0.86	0.6	0.54	0.59	0.3	--	--	--	--	--	--	--	--	--	--	--	--	0.88	0.83	0.71	0.55	0.58	0.39	--	--	--	--	--	--	--	--	--	--	--	--	--
62	0.88	0.88	0.62	0.54	0.59	0.32	0.88	0.86	0.61	0.54	0.59	0.31	0.88	0.87	0.6	0.54	0.59	0.3	0.88	0.83	0.62	0.54	0.58	0.31	0.89	0.77	0.63	0.56	0.59	0.31	0.88	0.88	0.61	0.54	0.6	0.29	0.89	0.86	0.69	0.53	0.61	0.34	0.88	0.8	0.73	0.53	0.57	0.38	--
63	0.88	0.87	0.62	0.54	0.59	0.33	0.88	0.83	0.63	0.54	0.59	0.32	0.88	0.86	0.61	0.54	0.58	0.31	--	--	--	--	--	--	--	--	--	--	--	--	--	--	--	--	--	--	0.88	0.71	0.74	0.54	0.56	0.41	0.87	0.77	0.73	0.51	0.56	0.36	--
64	0.88	0.89	0.59	0.54	0.61	0.29	0.88	0.88	0.6	0.54	0.59	0.3	0.88	0.87	0.59	0.54	0.59	0.3	0.88	0.84	0.6	0.54	0.6	0.3	0.89	0.86	0.65	0.56	0.59	0.35	0.88	0.89	0.59	0.54	0.6	0.31	0.89	0.87	0.62	0.55	0.6	0.32	--	--	--	--	--	--	--
65	0.88	0.85	0.67	0.54	0.59	0.37	0.88	0.83	0.64	0.54	0.58	0.32	0.88	0.79	0.63	0.54	0.58	0.32	--	--	--	--	--	--	--	--	--	--	--	--	--	--	--	--	--	--	--	--	--	--	--	--	--	--	--	--	--	--	--
66	0.88	0.86	0.63	0.54	0.58	0.34	0.88	0.87	0.6	0.54	0.59	0.31	0.88	0.89	0.52	0.54	0.6	0.24	0.88	0.87	0.6	0.54	0.59	0.29	0.89	0.83	0.67	0.56	0.59	0.36	0.88	0.86	0.68	0.53	0.59	0.36	--	--	--	--	--	--	0.88	0.73	0.73	0.54	0.54	0.4	--
67	0.88	0.84	0.62	0.54	0.59	0.33	0.88	0.88	0.6	0.54	0.6	0.31	0.88	0.77	0.7	0.54	0.57	0.37	--	--	--	--	--	--	0.89	0.83	0.61	0.56	0.6	0.29	--	--	--	--	--	--	0.88	0.86	0.67	0.53	0.61	0.32	0.89	0.85	0.7	0.54	0.58	0.38	--
68	0.88	0.83	0.58	0.54	0.59	0.29	0.88	0.86	0.64	0.54	0.59	0.35	0.88	0.86	0.6	0.54	0.58	0.31	0.88	0.87	0.58	0.54	0.6	0.28	0.89	0.85	0.6	0.56	0.6	0.3	0.88	0.85	0.7	0.54	0.59	0.38	0.88	0.87	0.65	0.54	0.6	0.34	--	--	--	--	--	--	--
69	0.88	0.88	0.59	0.54	0.59	0.31	0.88	0.84	0.62	0.54	0.6	0.32	0.88	0.85	0.56	0.54	0.59	0.27	0.88	0.84	0.6	0.54	0.58	0.31	--	--	--	--	--	--	--	--	--	--	--	--	--	--	--	--	--	--	--	--	--	--	--	--	0.86
70	0.88	0.87	0.61	0.54	0.58	0.32	0.88	0.78	0.71	0.54	0.57	0.38	0.88	0.83	0.61	0.54	0.59	0.32	--	--	--	--	--	--	0.89	0.88	0.64	0.56	0.61	0.33	0.88	0.78	0.75	0.54	0.58	0.4	--	--	--	--	--	--	--	--	--	--	--	--	0.88
71	0.88	0.85	0.61	0.54	0.59	0.33	--	--	--	--	--	--	0.88	0.77	0.7	0.54	0.58	0.37	0.88	0.87	0.6	0.54	0.6	0.29	0.89	0.81	0.68	0.56	0.6	0.35	0.88	0.78	0.72	0.55	0.57	0.39	0.87	0.84	0.61	0.55	0.6	0.32	--	--	--	--	--	--	--
72	0.88	0.87	0.61	0.54	0.59	0.32	0.88	0.83	0.62	0.54	0.59	0.33	0.88	0.88	0.59	0.54	0.59	0.3	0.88	0.81	0.71	0.54	0.58	0.38	0.89	0.82	0.68	0.56	0.6	0.35	--	--	--	--	--	--	0.88	0.85	0.62	0.55	0.59	0.32	0.87	0.74	0.74	0.53	0.56	0.38	--
73	0.88	0.86	0.62	0.54	0.58	0.32	0.88	0.87	0.6	0.54	0.59	0.3	0.88	0.78	0.63	0.54	0.58	0.33	0.88	0.85	0.6	0.54	0.59	0.3	--	--	--	--	--	--	--	--	--	--	--	--	--	--	--	--	--	--	--	--	--	--	--	--	0.87
74	0.88	0.88	0.6	0.54	0.59	0.31	0.88	0.83	0.6	0.54	0.58	0.29	0.88	0.87	0.59	0.54	0.6	0.29	0.88	0.88	0.58	0.54	0.6	0.28	--	--	--	--	--	--	--	--	--	--	--	--	0.89	0.81	0.7	0.55	0.61	0.37	0.89	0.88	0.7	0.57	0.61	0.38	--
75	0.88	0.86	0.63	0.54	0.6	0.33	0.88	0.83	0.65	0.54	0.58	0.32	0.88	0.85	0.6	0.54	0.59	0.32	--	--	--	--	--	--	--	--	--	--	--	--	--	--	--	--	--	--	--	--	--	--	--	--	--	--	--	--	--	--	--
76	0.88	0.87	0.6	0.54	0.59	0.31	0.88	0.83	0.68	0.54	0.6	0.36	0.88	0.88	0.59	0.54	0.6	0.29	--	--	--	--	--	--	0.89	0.79	0.63	0.56	0.59	0.32	0.88	0.84	0.65	0.54	0.59	0.34	--	--	--	--	--	--	--	--	--	--	--	--	--
77	0.88	0.85	0.67	0.54	0.59	0.37	0.88	0.87	0.61	0.54	0.61	0.3	0.88	0.85	0.6	0.54	0.58	0.32	--	--	--	--	--	--	--	--	--	--	--	--	0.89	0.87	0.58	0.55	0.6	0.32	--	--	--	--	--	--	0.89	0.85	0.63	0.56	0.6	0.31	--
78	0.88	0.87	0.61	0.54	0.59	0.32	0.88	0.88	0.6	0.54	0.6	0.3	0.88	0.83	0.68	0.54	0.59	0.36	--	--	--	--	--	--	--	--	--	--	--	--	--	--	--	--	--	--	0.88	0.85	0.63	0.54	0.61	0.29	--	--	--	--	--	--	--
79	0.88	0.9	0.58	0.54	0.61	0.29	0.88	0.83	0.64	0.54	0.58	0.34	0.88	0.81	0.69	0.54	0.58	0.37	0.88	0.86	0.58	0.54	0.6	0.29	--	--	--	--	--	--	0.88	0.88	0.61	0.55	0.61	0.3	--	--	--	--	--	--	--	--	--	--	--	--	--
80	0.88	0.88	0.57	0.54	0.6	0.31	0.88	0.87	0.61	0.54	0.6	0.3	0.88	0.87	0.55	0.54	0.59	0.26	0.88	0.78	0.7	0.54	0.58	0.36	--	--	--	--	--	--	0.88	0.84	0.66	0.54	0.59	0.35	--	--	--	--	--	--	0.89	0.77	0.76	0.57	0.6	0.42	0.89
81	0.88	0.88	0.6	0.54	0.59	0.31	0.88	0.82	0.6	0.54	0.58	0.28	0.88	0.86	0.71	0.54	0.6	0.38	0.88	0.87	0.6	0.54	0.58	0.31	0.89	0.81	0.62	0.56	0.6	0.3	--	--	--	--	--	--	--	--	--	--	--	--	0.88	0.86	0.65	0.55	0.61	0.35	0.88
82	0.88	0.89	0.59	0.54	0.59	0.31	0.88	0.84	0.59	0.54	0.58	0.28	0.88	0.87	0.59	0.54	0.59	0.29	0.88	0.84	0.6	0.54	0.58	0.31	0.89	0.87	0.62	0.56	0.62	0.32	--	--	--	--	--	--	0.88	0.86	0.66	0.53	0.59	0.35	--	--	--	--	--	--	--
83	0.88	0.85	0.63	0.54	0.58	0.33	0.88	0.85	0.59	0.54	0.58	0.28	0.88	0.82	0.61	0.54	0.59	0.31	0.88	0.85	0.59	0.54	0.58	0.3	0.89	0.84	0.59	0.56	0.59	0.3	0.89	0.89	0.59	0.55	0.61	0.28	0.88	0.87	0.61	0.54	0.61	0.29	0.89	0.85	0.65	0.53	0.56	0.32	--
84	0.88	0.89	0.59	0.54	0.6	0.31	0.88	0.8	0.63	0.54	0.59	0.32	0.88	0.84	0.63	0.54	0.58	0.32	--	--	--	--	--	--	0.89	0.86	0.56	0.56	0.61	0.28	--	--	--	--	--	--	0.88	0.81	0.69	0.54	0.6	0.36	--	--	--	--	--	--	--
85	0.88	0.85	0.63	0.54	0.59	0.32	0.88	0.86	0.57	0.54	0.59	0.27	0.88	0.88	0.59	0.54	0.59	0.29	0.88	0.87	0.59	0.54	0.6	0.29	--	--	--	--	--	--	--	--	--	--	--	--	--	--	--	--	--	--	--	--	--	--	--	--	--
86	0.88	0.88	0.6	0.54	0.59	0.31	0.88	0.88	0.6	0.54	0.59	0.3	0.88	0.86	0.6	0.54	0.59	0.3	0.88	0.85	0.61	0.54	0.59	0.3	0.89	0.86	0.66	0.56	0.61	0.34	0.88	0.88	0.59	0.54	0.6	0.29	0.88	0.83	0.65	0.54	0.6	0.34	0.89	0.87	0.71	0.57	0.62	0.39	--
87	0.88	0.85	0.63	0.54	0.58	0.33	0.88	0.88	0.6	0.54	0.6	0.29	0.88	0.89	0.56	0.54	0.61	0.27	0.88	0.89	0.56	0.54	0.61	0.26	--	--	--	--	--	--	--	--	--	--	--	--	--	--	--	--	--	--	--	--	--	--	--	--	--
88	0.88	0.9	0.6	0.54	0.59	0.26	0.88	0.88	0.6	0.54	0.59	0.3	0.88	0.83	0.61	0.54	0.59	0.31	--	--	--	--	--	--	0.89	0.83	0.67	0.56	0.61	0.34	0.89	0.89	0.61	0.54	0.59	0.31	0.89	0.86	0.67	0.54	0.61	0.32	0.87	0.8	0.73	0.52	0.57	0.38	--
89	0.88	0.85	0.61	0.54	0.59	0.33	0.88	0.87	0.63	0.54	0.59	0.34	0.88	0.88	0.59	0.54	0.59	0.29	0.88	0.89	0.57	0.54	0.6	0.27	--	--	--	--	--	--	0.88	0.85	0.63	0.54	0.59	0.33	--	--	--	--	--	--	0.88	0.85	0.64	0.53	0.6	0.32	--
90	0.88	0.88	0.59	0.54	0.6	0.3	0.88	0.86	0.6	0.54	0.6	0.31	0.88	0.86	0.6	0.54	0.58	0.31	0.88	0.84	0.6	0.54	0.6	0.3	--	--	--	--	--	--	0.88	0.87	0.64	0.53	0.59	0.36	0.87	0.86	0.63	0.53	0.6	0.34	0.89	0.86	0.69	0.58	0.64	0.38	--
91	0.88	0.83	0.68	0.54	0.59	0.37	0.88	0.86	0.6	0.54	0.59	0.33	0.88	0.86	0.68	0.54	0.6	0.35	0.88	0.83	0.62	0.54	0.59	0.3	--	--	--	--	--	--	0.88	0.86	0.57	0.55	0.59	0.3	--	--	--	--	--	--	--	--	--	--	--	--	--
92	0.88	0.89	0.58	0.54	0.6	0.3	0.88	0.85	0.62	0.54	0.59	0.32	0.88	0.84	0.63	0.54	0.58	0.32	--	--	--	--	--	--	0.89	0.83	0.69	0.56	0.61	0.34	--	--	--	--	--	--	--	--	--	--	--	--	--	--	--	--	--	--	--
93	0.88	0.89	0.59	0.54	0.61	0.29	0.88	0.84	0.63	0.54	0.59	0.31	0.88	0.84	0.63	0.54	0.58	0.32	0.88	0.84	0.6	0.54	0.58	0.31	0.89	0.77	0.69	0.56	0.59	0.36	--	--	--	--	--	--	--	--	--	--	--	--	--	--	--	--	--	--	--
94	0.88	0.87	0.6	0.54	0.6	0.31	0.88	0.89	0.58	0.54	0.61	0.29	0.88	0.86	0.6	0.54	0.58	0.31	0.88	0.85	0.59	0.54	0.59	0.3	--	--	--	--	--	--	--	--	--	--	--	--	0.88	0.89	0.63	0.55	0.61	0.31	--	--	--	--	--	--	0.9
95	0.88	0.87	0.62	0.54	0.59	0.32	0.88	0.88	0.59	0.54	0.6	0.3	0.88	0.8	0.6	0.54	0.57	0.3	--	--	--	--	--	--	--	--	--	--	--	--	0.88	0.86	0.63	0.54	0.6	0.32	--	--	--	--	--	--	--	--	--	--	--	--	--
96	0.88	0.85	0.62	0.54	0.59	0.33	0.88	0.81	0.65	0.54	0.59	0.32	0.88	0.85	0.54	0.54	0.59	0.27	0.88	0.86	0.58	0.54	0.6	0.29	--	--	--	--	--	--	--	--	--	--	--	--	--	--	--	--	--	--	--	--	--	--	--	--	--
97	0.88	0.84	0.68	0.54	0.6	0.36	0.88	0.87	0.6	0.54	0.6	0.3	0.88	0.85	0.67	0.54	0.6	0.35	--	--	--	--	--	--	0.89	0.87	0.58	0.56	0.61	0.28	--	--	--	--	--	--	--	--	--	--	--	--	--	--	--	--	--	--	--
98	0.88	0.87	0.61	0.54	0.59	0.32	0.88	0.86	0.61	0.54	0.59	0.32	0.88	0.85	0.67	0.54	0.59	0.35	0.88	0.85	0.59	0.54	0.58	0.31	--	--	--	--	--	--	0.88	0.86	0.59	0.55	0.6	0.31	--	--	--	--	--	--	--	--	--	--	--	--	0.89
99	0.88	0.85	0.67	0.54	0.59	0.37	0.88	0.83	0.63	0.54	0.58	0.33	0.88	0.85	0.62	0.54	0.59	0.31	0.88	0.89	0.57	0.54	0.6	0.27	0.89	0.86	0.65	0.56	0.6	0.34	0.88	0.88	0.64	0.54	0.6	0.33	--	--	--	--	--	--	0.89	0.88	0.64	0.57	0.62	0.34	--
100	0.88	0.88	0.61	0.54	0.59	0.32	0.88	0.88	0.61	0.54	0.59	0.31	0.88	0.88	0.64	0.54	0.59	0.31	--	--	--	--	--	--	0.89	0.82	0.6	0.56	0.59	0.31	0.89	0.86	0.63	0.55	0.6	0.32	--	--	--	--	--	--	0.89	0.83	0.67	0.55	0.59	0.34	--
101	0.88	0.87	0.59	0.54	0.59	0.32	0.88	0.85	0.63	0.54	0.58	0.32	0.88	0.88	0.59	0.54	0.59	0.29	--	--	--	--	--	--	--	--	--	--	--	--	--	--	--	--	--	--	--	--	--	--	--	--	--	--	--	--	--	--	--
102	0.88	0.86	0.67	0.54	0.59	0.37	0.88	0.86	0.61	0.54	0.6	0.31	0.88	0.88	0.59	0.54	0.59	0.29	0.88	0.87	0.6	0.54	0.59	0.3	0.89	0.85	0.58	0.56	0.6	0.29	0.88	0.8	0.7	0.54	0.59	0.37	0.89	0.87	0.62	0.53	0.59	0.32	--	--	--	--	--	--	--
103	0.88	0.8	0.66	0.54	0.59	0.35	0.88	0.88	0.6	0.54	0.59	0.3	0.88	0.85	0.62	0.54	0.58	0.31	0.88	0.85	0.62	0.54	0.59	0.31	--	--	--	--	--	--	--	--	--	--	--	--	--	--	--	--	--	--	--	--	--	--	--	--	--
104	0.88	0.87	0.61	0.54	0.59	0.32	0.88	0.87	0.59	0.54	0.59	0.32	0.88	0.85	0.58	0.54	0.59	0.27	0.88	0.87	0.6	0.54	0.59	0.3	0.89	0.83	0.67	0.56	0.61	0.35	--	--	--	--	--	--	--	--	--	--	--	--	--	--	--	--	--	--	--
105	0.88	0.87	0.6	0.54	0.59	0.31	0.88	0.89	0.58	0.54	0.6	0.29	0.88	0.86	0.66	0.54	0.61	0.34	0.88	0.88	0.58	0.54	0.6	0.28	--	--	--	--	--	--	0.89	0.88	0.68	0.55	0.6	0.36	--	--	--	--	--	--	--	--	--	--	--	--	--
106	0.88	0.88	0.6	0.54	0.59	0.31	0.88	0.87	0.61	0.54	0.6	0.31	0.88	0.87	0.59	0.54	0.59	0.29	--	--	--	--	--	--	--	--	--	--	--	--	--	--	--	--	--	--	--	--	--	--	--	--	--	--	--	--	--	--	0.88
107	0.88	0.85	0.67	0.54	0.59	0.36	0.88	0.86	0.57	0.54	0.59	0.27	0.88	0.85	0.61	0.54	0.59	0.31	0.88	0.87	0.59	0.54	0.59	0.29	0.89	0.9	0.61	0.56	0.61	0.28	0.88	0.89	0.58	0.54	0.6	0.29	0.89	0.85	0.68	0.54	0.59	0.36	0.88	0.8	0.72	0.57	0.59	0.41	--
108	0.88	0.88	0.6	0.54	0.6	0.31	0.88	0.88	0.6	0.54	0.59	0.3	0.88	0.86	0.55	0.54	0.59	0.27	0.88	0.85	0.61	0.54	0.59	0.3	--	--	--	--	--	--	--	--	--	--	--	--	--	--	--	--	--	--	--	--	--	--	--	--	0.88
109	0.88	0.87	0.62	0.54	0.59	0.32	0.88	0.88	0.6	0.54	0.59	0.3	0.88	0.85	0.63	0.54	0.6	0.33	0.88	0.85	0.58	0.54	0.6	0.29	0.89	0.85	0.61	0.56	0.59	0.3	--	--	--	--	--	--	--	--	--	--	--	--	--	--	--	--	--	--	--
110	0.88	0.8	0.7	0.54	0.58	0.38	0.88	0.86	0.63	0.54	0.6	0.32	0.88	0.85	0.62	0.54	0.58	0.31	--	--	--	--	--	--	0.89	0.83	0.67	0.56	0.61	0.35	0.88	0.82	0.69	0.52	0.57	0.36	--	--	--	--	--	--	--	--	--	--	--	--	--
111	0.88	0.89	0.58	0.54	0.6	0.3	0.88	0.87	0.57	0.54	0.6	0.3	0.88	0.88	0.59	0.54	0.59	0.29	--	--	--	--	--	--	0.89	0.79	0.69	0.56	0.59	0.36	--	--	--	--	--	--	--	--	--	--	--	--	--	--	--	--	--	--	--
112	0.88	0.81	0.7	0.54	0.59	0.37	0.88	0.88	0.61	0.54	0.59	0.31	0.88	0.87	0.59	0.54	0.6	0.29	0.88	0.8	0.62	0.54	0.58	0.32	--	--	--	--	--	--	0.88	0.86	0.66	0.54	0.6	0.33	--	--	--	--	--	--	--	--	--	--	--	--	--
113	0.88	0.86	0.62	0.54	0.59	0.32	--	--	--	--	--	--	0.88	0.8	0.65	0.54	0.57	0.33	0.88	0.82	0.61	0.54	0.58	0.31	0.89	0.85	0.6	0.56	0.6	0.29	--	--	--	--	--	--	0.88	0.86	0.64	0.53	0.59	0.34	0.89	0.8	0.73	0.53	0.58	0.38	0.89
114	0.88	0.87	0.6	0.54	0.6	0.31	0.88	0.87	0.6	0.54	0.59	0.31	0.88	0.84	0.62	0.54	0.58	0.31	0.88	0.88	0.57	0.54	0.61	0.27	--	--	--	--	--	--	0.88	0.7	0.73	0.54	0.55	0.41	0.88	0.83	0.68	0.55	0.6	0.37	--	--	--	--	--	--	--
115	0.88	0.87	0.58	0.54	0.59	0.32	0.88	0.86	0.61	0.54	0.59	0.31	0.88	0.87	0.6	0.54	0.6	0.29	0.88	0.8	0.69	0.54	0.6	0.35	--	--	--	--	--	--	--	--	--	--	--	--	0.88	0.86	0.62	0.54	0.6	0.33	0.89	0.87	0.67	0.54	0.58	0.35	--
116	0.88	0.83	0.67	0.54	0.58	0.37	0.88	0.84	0.61	0.54	0.6	0.32	0.88	0.86	0.61	0.54	0.58	0.31	--	--	--	--	--	--	--	--	--	--	--	--	0.88	0.86	0.64	0.53	0.57	0.33	--	--	--	--	--	--	--	--	--	--	--	--	--
117	0.88	0.85	0.62	0.54	0.58	0.33	0.88	0.88	0.6	0.54	0.6	0.3	0.88	0.78	0.7	0.54	0.58	0.37	0.88	0.87	0.61	0.54	0.59	0.32	--	--	--	--	--	--	--	--	--	--	--	--	--	--	--	--	--	--	0.87	0.79	0.67	0.53	0.59	0.34	0.87
118	0.88	0.89	0.58	0.54	0.6	0.3	0.88	0.83	0.69	0.54	0.59	0.37	0.88	0.88	0.59	0.54	0.6	0.29	--	--	--	--	--	--	--	--	--	--	--	--	0.89	0.86	0.69	0.55	0.6	0.35	0.87	0.81	0.71	0.54	0.6	0.37	0.87	0.82	0.7	0.52	0.57	0.37	--
119	0.88	0.88	0.61	0.54	0.59	0.32	0.88	0.88	0.6	0.54	0.59	0.3	0.88	0.84	0.6	0.54	0.59	0.31	0.88	0.85	0.61	0.54	0.59	0.3	--	--	--	--	--	--	--	--	--	--	--	--	--	--	--	--	--	--	--	--	--	--	--	--	--
120	0.88	0.86	0.62	0.54	0.59	0.33	0.88	0.88	0.6	0.54	0.59	0.3	0.88	0.88	0.59	0.54	0.59	0.29	0.88	0.83	0.62	0.54	0.58	0.31	0.89	0.82	0.6	0.56	0.6	0.3	--	--	--	--	--	--	--	--	--	--	--	--	--	--	--	--	--	--	--
121	0.88	0.86	0.62	0.54	0.58	0.33	0.88	0.86	0.61	0.54	0.6	0.3	0.88	0.86	0.68	0.54	0.59	0.35	0.88	0.85	0.59	0.54	0.58	0.3	0.89	0.87	0.66	0.56	0.6	0.35	0.88	0.86	0.63	0.55	0.59	0.33	--	--	--	--	--	--	--	--	--	--	--	--	0.88
122	0.88	0.83	0.66	0.54	0.59	0.35	0.88	0.87	0.6	0.54	0.59	0.3	0.88	0.84	0.6	0.54	0.6	0.31	0.88	0.85	0.61	0.54	0.59	0.3	--	--	--	--	--	--	--	--	--	--	--	--	--	--	--	--	--	--	0.89	0.83	0.58	0.55	0.58	0.29	0.88
123	0.88	0.88	0.6	0.54	0.59	0.31	0.88	0.85	0.62	0.54	0.59	0.31	0.88	0.88	0.59	0.54	0.59	0.29	--	--	--	--	--	--	0.89	0.85	0.66	0.56	0.61	0.35	0.88	0.88	0.61	0.55	0.59	0.32	--	--	--	--	--	--	--	--	--	--	--	--	--
124	0.88	0.82	0.65	0.54	0.58	0.33	0.88	0.86	0.63	0.54	0.58	0.33	0.88	0.88	0.59	0.54	0.59	0.29	0.88	0.84	0.66	0.54	0.58	0.36	0.89	0.88	0.56	0.56	0.61	0.27	0.88	0.88	0.64	0.54	0.61	0.3	--	--	--	--	--	--	--	--	--	--	--	--	--
125	0.88	0.85	0.62	0.54	0.58	0.34	0.88	0.81	0.7	0.54	0.59	0.37	0.88	0.81	0.63	0.54	0.59	0.32	--	--	--	--	--	--	--	--	--	--	--	--	--	--	--	--	--	--	0.88	0.87	0.62	0.54	0.6	0.31	--	--	--	--	--	--	--
126	0.88	0.86	0.6	0.54	0.6	0.32	--	--	--	--	--	--	0.88	0.78	0.63	0.54	0.58	0.33	0.88	0.85	0.61	0.54	0.59	0.3	0.89	0.8	0.67	0.56	0.59	0.34	--	--	--	--	--	--	--	--	--	--	--	--	0.88	0.84	0.7	0.55	0.61	0.37	--
127	0.88	0.86	0.61	0.54	0.59	0.32	0.88	0.87	0.59	0.54	0.6	0.31	0.88	0.78	0.72	0.54	0.57	0.39	0.88	0.79	0.64	0.54	0.58	0.31	--	--	--	--	--	--	--	--	--	--	--	--	--	--	--	--	--	--	0.88	0.85	0.62	0.52	0.57	0.32	--
128	0.88	0.85	0.62	0.54	0.59	0.32	0.88	0.89	0.59	0.54	0.6	0.3	0.88	0.83	0.71	0.54	0.59	0.38	0.88	0.88	0.54	0.54	0.59	0.22	0.89	0.78	0.66	0.56	0.59	0.33	--	--	--	--	--	--	--	--	--	--	--	--	--	--	--	--	--	--	--
129	0.88	0.9	0.59	0.54	0.6	0.27	0.88	0.85	0.6	0.54	0.59	0.32	0.88	0.79	0.7	0.54	0.58	0.37	--	--	--	--	--	--	0.89	0.83	0.67	0.56	0.61	0.35	0.88	0.88	0.66	0.53	0.59	0.34	0.87	0.84	0.62	0.53	0.57	0.33	0.88	0.83	0.61	0.54	0.58	0.32	0.88
130	0.88	0.87	0.61	0.54	0.59	0.31	0.88	0.85	0.62	0.54	0.59	0.31	0.88	0.85	0.56	0.54	0.59	0.27	0.88	0.86	0.58	0.54	0.59	0.3	0.89	0.83	0.67	0.56	0.61	0.35	0.89	0.88	0.61	0.54	0.6	0.32	0.87	0.81	0.7	0.53	0.57	0.37	0.88	0.8	0.66	0.54	0.59	0.34	0.89
131	0.88	0.8	0.69	0.54	0.58	0.38	0.88	0.89	0.58	0.54	0.61	0.28	0.88	0.88	0.6	0.54	0.6	0.29	0.88	0.87	0.65	0.54	0.6	0.34	0.89	0.78	0.66	0.56	0.59	0.35	0.88	0.86	0.6	0.55	0.6	0.32	0.88	0.85	0.66	0.55	0.62	0.34	--	--	--	--	--	--	--
132	0.88	0.85	0.6	0.54	0.59	0.29	0.88	0.89	0.59	0.54	0.6	0.3	0.88	0.85	0.59	0.54	0.6	0.31	0.88	0.87	0.57	0.54	0.6	0.29	0.89	0.86	0.66	0.56	0.6	0.35	--	--	--	--	--	--	--	--	--	--	--	--	--	--	--	--	--	--	--
133	0.88	0.85	0.64	0.54	0.59	0.34	0.88	0.88	0.6	0.54	0.6	0.31	0.88	0.74	0.71	0.54	0.57	0.38	0.88	0.85	0.59	0.54	0.59	0.3	--	--	--	--	--	--	0.88	0.89	0.66	0.54	0.61	0.34	0.89	0.85	0.6	0.53	0.6	0.27	--	--	--	--	--	--	--
134	0.88	0.8	0.64	0.54	0.59	0.34	0.88	0.85	0.64	0.54	0.6	0.33	0.88	0.81	0.69	0.54	0.59	0.37	0.88	0.88	0.58	0.54	0.6	0.28	--	--	--	--	--	--	--	--	--	--	--	--	0.88	0.82	0.68	0.51	0.57	0.33	--	--	--	--	--	--	--
135	0.88	0.87	0.61	0.54	0.59	0.32	0.88	0.87	0.6	0.54	0.59	0.3	0.88	0.87	0.6	0.54	0.59	0.3	0.88	0.84	0.61	0.54	0.58	0.32	0.89	0.78	0.66	0.56	0.58	0.35	--	--	--	--	--	--	--	--	--	--	--	--	--	--	--	--	--	--	--
136	0.88	0.88	0.59	0.54	0.59	0.31	0.88	0.87	0.61	0.54	0.59	0.31	0.88	0.74	0.7	0.54	0.56	0.37	--	--	--	--	--	--	--	--	--	--	--	--	0.89	0.85	0.64	0.55	0.59	0.33	0.87	0.72	0.76	0.55	0.54	0.45	--	--	--	--	--	--	0.87
137	0.88	0.87	0.59	0.54	0.59	0.32	0.88	0.88	0.6	0.54	0.6	0.29	0.88	0.78	0.7	0.54	0.58	0.38	0.88	0.86	0.67	0.54	0.6	0.34	--	--	--	--	--	--	--	--	--	--	--	--	--	--	--	--	--	--	--	--	--	--	--	--	--
138	0.88	0.9	0.56	0.54	0.61	0.28	0.88	0.87	0.6	0.54	0.59	0.3	0.88	0.86	0.61	0.54	0.58	0.31	--	--	--	--	--	--	--	--	--	--	--	--	0.88	0.87	0.57	0.54	0.59	0.28	--	--	--	--	--	--	0.88	0.79	0.69	0.55	0.58	0.36	0.89
139	0.88	0.85	0.67	0.54	0.59	0.37	0.88	0.87	0.61	0.54	0.6	0.3	0.88	0.88	0.59	0.54	0.59	0.29	0.88	0.86	0.58	0.54	0.6	0.3	0.89	0.78	0.66	0.56	0.59	0.33	--	--	--	--	--	--	0.89	0.76	0.75	0.55	0.56	0.43	--	--	--	--	--	--	--
140	--	--	--	--	--	--	--	--	--	--	--	--	0.88	0.83	0.63	0.54	0.59	0.3	--	--	--	--	--	--	--	--	--	--	--	--	0.87	0.84	0.67	0.54	0.59	0.36	--	--	--	--	--	--	0.87	0.81	0.72	0.56	0.6	0.4	0.86
141	0.88	0.84	0.64	0.54	0.58	0.33	0.88	0.85	0.63	0.54	0.58	0.32	0.88	0.84	0.6	0.54	0.59	0.31	--	--	--	--	--	--	--	--	--	--	--	--	0.88	0.87	0.6	0.55	0.61	0.29	--	--	--	--	--	--	0.9	0.86	0.68	0.55	0.62	0.36	--
142	0.88	0.85	0.62	0.54	0.6	0.31	0.88	0.88	0.6	0.54	0.59	0.3	0.88	0.83	0.63	0.54	0.59	0.3	0.88	0.84	0.61	0.54	0.58	0.31	--	--	--	--	--	--	--	--	--	--	--	--	0.88	0.87	0.61	0.53	0.59	0.33	--	--	--	--	--	--	--
143	0.88	0.89	0.59	0.54	0.6	0.31	0.88	0.83	0.68	0.54	0.58	0.37	0.88	0.88	0.59	0.54	0.6	0.29	--	--	--	--	--	--	0.89	0.77	0.66	0.56	0.59	0.35	--	--	--	--	--	--	0.88	0.86	0.66	0.54	0.59	0.35	--	--	--	--	--	--	--
144	0.88	0.86	0.62	0.54	0.59	0.32	0.88	0.9	0.62	0.54	0.61	0.29	0.88	0.89	0.58	0.54	0.6	0.28	0.88	0.88	0.58	0.54	0.6	0.28	0.89	0.84	0.55	0.56	0.59	0.27	--	--	--	--	--	--	0.89	0.83	0.63	0.56	0.59	0.34	--	--	--	--	--	--	--
145	0.88	0.88	0.6	0.54	0.59	0.31	0.88	0.89	0.59	0.54	0.6	0.29	0.88	0.86	0.6	0.54	0.58	0.31	0.88	0.87	0.59	0.54	0.6	0.28	0.89	0.79	0.7	0.56	0.59	0.37	--	--	--	--	--	--	--	--	--	--	--	--	0.87	0.85	0.65	0.54	0.6	0.32	0.88
146	0.88	0.88	0.6	0.54	0.59	0.31	0.88	0.78	0.64	0.54	0.57	0.34	0.88	0.86	0.61	0.54	0.58	0.31	--	--	--	--	--	--	0.89	0.84	0.59	0.56	0.59	0.3	0.88	0.9	0.61	0.54	0.6	0.31	0.88	0.85	0.66	0.52	0.58	0.35	--	--	--	--	--	--	--
147	0.88	0.87	0.63	0.54	0.59	0.29	0.88	0.89	0.58	0.54	0.61	0.29	0.88	0.83	0.63	0.54	0.59	0.32	--	--	--	--	--	--	0.89	0.8	0.61	0.56	0.59	0.31	--	--	--	--	--	--	0.89	0.86	0.68	0.55	0.61	0.36	--	--	--	--	--	--	--
148	0.88	0.89	0.58	0.54	0.61	0.29	0.88	0.87	0.61	0.54	0.59	0.3	0.88	0.85	0.62	0.54	0.59	0.31	0.88	0.88	0.6	0.54	0.6	0.32	--	--	--	--	--	--	--	--	--	--	--	--	--	--	--	--	--	--	--	--	--	--	--	--	--
149	0.88	0.86	0.62	0.54	0.59	0.32	0.88	0.87	0.6	0.54	0.6	0.3	0.88	0.84	0.62	0.54	0.59	0.31	0.88	0.86	0.63	0.54	0.59	0.34	--	--	--	--	--	--	0.89	0.89	0.64	0.55	0.61	0.35	--	--	--	--	--	--	--	--	--	--	--	--	--
150	0.88	0.88	0.6	0.54	0.6	0.3	0.88	0.88	0.6	0.54	0.59	0.3	0.88	0.85	0.56	0.54	0.58	0.28	--	--	--	--	--	--	--	--	--	--	--	--	0.88	0.86	0.62	0.54	0.58	0.31	0.87	0.82	0.65	0.52	0.56	0.34	--	--	--	--	--	--	0.88
151	0.88	0.89	0.58	0.54	0.6	0.3	0.88	0.87	0.58	0.54	0.6	0.31	0.88	0.88	0.59	0.54	0.59	0.29	0.88	0.88	0.58	0.54	0.6	0.28	0.89	0.85	0.59	0.56	0.61	0.28	--	--	--	--	--	--	0.89	0.89	0.61	0.54	0.59	0.31	--	--	--	--	--	--	--
152	0.88	0.86	0.63	0.54	0.59	0.34	0.88	0.86	0.59	0.54	0.6	0.31	0.88	0.85	0.61	0.54	0.59	0.31	--	--	--	--	--	--	0.89	0.78	0.69	0.56	0.59	0.36	--	--	--	--	--	--	0.89	0.85	0.64	0.55	0.58	0.32	--	--	--	--	--	--	--
153	0.88	0.89	0.59	0.54	0.59	0.31	0.88	0.86	0.56	0.54	0.58	0.27	0.88	0.89	0.59	0.54	0.6	0.29	0.88	0.87	0.6	0.54	0.59	0.29	0.89	0.86	0.66	0.56	0.6	0.35	0.88	0.86	0.68	0.55	0.62	0.36	0.89	0.89	0.61	0.54	0.59	0.3	0.88	0.81	0.67	0.55	0.59	0.35	--
154	0.88	0.85	0.64	0.54	0.59	0.33	0.88	0.85	0.61	0.54	0.6	0.32	0.88	0.88	0.58	0.54	0.6	0.29	--	--	--	--	--	--	0.89	0.8	0.62	0.56	0.59	0.32	0.88	0.88	0.6	0.55	0.61	0.3	0.88	0.85	0.68	0.55	0.62	0.36	--	--	--	--	--	--	0.88
155	0.88	0.86	0.66	0.54	0.6	0.36	0.88	0.85	0.62	0.54	0.58	0.32	0.88	0.83	0.57	0.54	0.58	0.28	0.88	0.82	0.69	0.54	0.59	0.36	--	--	--	--	--	--	--	--	--	--	--	--	--	--	--	--	--	--	--	--	--	--	--	--	0.89
156	0.88	0.89	0.58	0.54	0.6	0.29	0.88	0.82	0.63	0.54	0.59	0.33	0.88	0.87	0.6	0.54	0.59	0.3	0.88	0.85	0.61	0.54	0.59	0.3	0.89	0.81	0.7	0.56	0.6	0.35	--	--	--	--	--	--	--	--	--	--	--	--	--	--	--	--	--	--	0.89
157	0.88	0.88	0.61	0.54	0.59	0.32	0.88	0.9	0.63	0.54	0.61	0.29	0.88	0.86	0.59	0.54	0.59	0.3	0.88	0.87	0.6	0.54	0.59	0.29	0.89	0.86	0.57	0.56	0.59	0.3	0.88	0.85	0.68	0.54	0.59	0.36	--	--	--	--	--	--	--	--	--	--	--	--	--
158	0.88	0.86	0.62	0.54	0.59	0.32	0.88	0.8	0.7	0.54	0.59	0.37	0.88	0.88	0.59	0.54	0.59	0.29	--	--	--	--	--	--	--	--	--	--	--	--	0.88	0.87	0.61	0.53	0.58	0.31	--	--	--	--	--	--	--	--	--	--	--	--	0.89
159	0.88	0.85	0.57	0.54	0.58	0.3	--	--	--	--	--	--	0.88	0.78	0.7	0.54	0.58	0.37	--	--	--	--	--	--	0.89	0.78	0.69	0.56	0.59	0.37	0.89	0.89	0.65	0.54	0.61	0.33	0.88	0.81	0.72	0.54	0.58	0.39	--	--	--	--	--	--	--
160	0.88	0.84	0.61	0.54	0.59	0.33	0.88	0.84	0.62	0.54	0.59	0.33	0.88	0.87	0.59	0.54	0.59	0.29	--	--	--	--	--	--	--	--	--	--	--	--	0.88	0.84	0.68	0.55	0.59	0.37	0.89	0.81	0.68	0.54	0.6	0.33	0.88	0.83	0.67	0.53	0.6	0.33	--
161	0.88	0.83	0.72	0.54	0.57	0.38	0.88	0.87	0.6	0.54	0.59	0.3	0.88	0.78	0.7	0.54	0.58	0.37	--	--	--	--	--	--	--	--	--	--	--	--	--	--	--	--	--	--	0.88	0.85	0.6	0.53	0.56	0.31	--	--	--	--	--	--	0.89
162	0.88	0.87	0.61	0.54	0.6	0.31	0.88	0.88	0.6	0.54	0.6	0.3	0.88	0.82	0.62	0.54	0.58	0.33	0.88	0.84	0.65	0.54	0.58	0.34	0.89	0.85	0.58	0.56	0.6	0.29	0.88	0.83	0.67	0.54	0.6	0.34	--	--	--	--	--	--	--	--	--	--	--	--	--
163	0.88	0.89	0.59	0.54	0.61	0.29	0.88	0.87	0.62	0.54	0.59	0.32	0.88	0.84	0.6	0.54	0.59	0.32	--	--	--	--	--	--	--	--	--	--	--	--	0.88	0.81	0.66	0.53	0.57	0.36	0.88	0.82	0.72	0.51	0.58	0.35	0.88	0.83	0.62	0.56	0.6	0.33	--
164	0.88	0.85	0.64	0.54	0.59	0.33	0.88	0.88	0.6	0.54	0.6	0.31	0.88	0.87	0.62	0.54	0.59	0.33	0.88	0.82	0.62	0.54	0.59	0.32	0.89	0.82	0.61	0.56	0.6	0.31	0.88	0.87	0.65	0.55	0.59	0.35	--	--	--	--	--	--	--	--	--	--	--	--	--
165	0.88	0.89	0.59	0.54	0.6	0.31	0.88	0.85	0.68	0.54	0.6	0.36	0.88	0.88	0.58	0.54	0.6	0.28	--	--	--	--	--	--	--	--	--	--	--	--	--	--	--	--	--	--	--	--	--	--	--	--	--	--	--	--	--	--	0.89
166	0.88	0.83	0.62	0.54	0.59	0.33	0.88	0.87	0.6	0.54	0.59	0.31	0.88	0.87	0.55	0.54	0.59	0.26	0.88	0.87	0.6	0.54	0.6	0.29	--	--	--	--	--	--	--	--	--	--	--	--	--	--	--	--	--	--	--	--	--	--	--	--	--
167	0.88	0.86	0.67	0.54	0.59	0.36	0.88	0.87	0.6	0.54	0.59	0.31	0.88	0.88	0.59	0.54	0.59	0.29	0.88	0.83	0.6	0.54	0.6	0.29	0.89	0.82	0.66	0.56	0.59	0.34	0.88	0.86	0.63	0.54	0.59	0.35	0.88	0.86	0.64	0.55	0.62	0.32	--	--	--	--	--	--	--
168	0.88	0.89	0.59	0.54	0.59	0.31	0.88	0.89	0.58	0.54	0.6	0.29	0.88	0.85	0.62	0.54	0.58	0.31	0.88	0.87	0.59	0.54	0.6	0.28	0.89	0.87	0.55	0.56	0.61	0.27	--	--	--	--	--	--	0.88	0.87	0.64	0.53	0.6	0.33	0.89	0.88	0.53	0.55	0.61	0.25	0.88
169	0.88	0.86	0.59	0.54	0.6	0.32	0.88	0.85	0.6	0.54	0.6	0.31	0.88	0.85	0.61	0.54	0.59	0.31	--	--	--	--	--	--	0.89	0.88	0.56	0.56	0.61	0.26	0.88	0.88	0.59	0.55	0.6	0.29	0.89	0.85	0.7	0.55	0.59	0.36	--	--	--	--	--	--	--
170	0.88	0.85	0.63	0.54	0.59	0.32	0.88	0.81	0.64	0.54	0.59	0.33	0.88	0.88	0.59	0.54	0.61	0.28	--	--	--	--	--	--	--	--	--	--	--	--	--	--	--	--	--	--	0.88	0.82	0.67	0.55	0.62	0.33	--	--	--	--	--	--	0.87
171	0.88	0.89	0.58	0.54	0.6	0.3	0.88	0.8	0.7	0.54	0.59	0.37	--	--	--	--	--	--	--	--	--	--	--	--	0.89	0.8	0.68	0.56	0.6	0.35	0.88	0.85	0.63	0.52	0.59	0.31	0.88	0.9	0.57	0.53	0.61	0.25	--	--	--	--	--	--	0.87
172	0.88	0.88	0.59	0.54	0.59	0.31	--	--	--	--	--	--	0.88	0.84	0.63	0.54	0.58	0.33	0.88	0.88	0.58	0.54	0.6	0.27	0.89	0.86	0.55	0.56	0.6	0.25	0.88	0.87	0.62	0.55	0.6	0.34	--	--	--	--	--	--	0.88	0.84	0.71	0.56	0.6	0.39	--
173	0.88	0.84	0.63	0.54	0.59	0.32	0.88	0.83	0.63	0.54	0.59	0.33	0.88	0.85	0.67	0.54	0.59	0.35	--	--	--	--	--	--	--	--	--	--	--	--	--	--	--	--	--	--	--	--	--	--	--	--	--	--	--	--	--	--	--
174	0.88	0.85	0.65	0.54	0.59	0.35	0.88	0.87	0.6	0.54	0.6	0.3	0.88	0.87	0.6	0.54	0.59	0.3	0.88	0.86	0.6	0.54	0.59	0.3	--	--	--	--	--	--	0.89	0.83	0.73	0.54	0.6	0.38	0.88	0.85	0.61	0.54	0.59	0.31	--	--	--	--	--	--	--
175	0.88	0.84	0.61	0.54	0.59	0.33	0.88	0.89	0.61	0.54	0.59	0.28	0.88	0.84	0.6	0.54	0.59	0.31	--	--	--	--	--	--	0.89	0.82	0.62	0.56	0.6	0.3	--	--	--	--	--	--	0.88	0.86	0.67	0.54	0.6	0.35	0.88	0.84	0.72	0.55	0.61	0.36	--
176	0.88	0.87	0.61	0.54	0.59	0.32	0.88	0.88	0.58	0.54	0.6	0.29	0.88	0.78	0.7	0.54	0.58	0.37	0.88	0.84	0.62	0.54	0.59	0.3	--	--	--	--	--	--	0.88	0.83	0.69	0.55	0.59	0.38	--	--	--	--	--	--	--	--	--	--	--	--	--
177	0.88	0.88	0.6	0.54	0.59	0.31	0.88	0.88	0.55	0.54	0.6	0.26	0.88	0.87	0.6	0.54	0.59	0.3	0.88	0.84	0.6	0.54	0.58	0.31	--	--	--	--	--	--	--	--	--	--	--	--	--	--	--	--	--	--	0.89	0.87	0.7	0.56	0.6	0.38	--
178	0.88	0.85	0.63	0.54	0.59	0.33	0.88	0.86	0.61	0.54	0.59	0.31	--	--	--	--	--	--	0.88	0.86	0.67	0.54	0.59	0.36	0.89	0.87	0.64	0.56	0.61	0.34	--	--	--	--	--	--	--	--	--	--	--	--	--	--	--	--	--	--	--
179	0.88	0.84	0.61	0.54	0.58	0.33	0.88	0.84	0.61	0.54	0.59	0.32	0.88	0.88	0.59	0.54	0.59	0.29	0.88	0.82	0.65	0.54	0.58	0.35	--	--	--	--	--	--	0.88	0.89	0.63	0.53	0.59	0.32	--	--	--	--	--	--	0.88	0.77	0.72	0.54	0.57	0.39	--
180	0.88	0.88	0.61	0.54	0.6	0.3	0.88	0.85	0.61	0.54	0.59	0.33	0.88	0.88	0.6	0.54	0.6	0.29	0.88	0.88	0.57	0.54	0.61	0.27	--	--	--	--	--	--	--	--	--	--	--	--	0.88	0.87	0.65	0.55	0.61	0.35	--	--	--	--	--	--	--
181	0.88	0.85	0.57	0.54	0.58	0.3	0.88	0.89	0.58	0.54	0.61	0.28	0.88	0.89	0.58	0.54	0.6	0.28	--	--	--	--	--	--	--	--	--	--	--	--	0.88	0.88	0.6	0.54	0.6	0.3	0.89	0.83	0.72	0.55	0.58	0.4	--	--	--	--	--	--	--
182	0.88	0.87	0.62	0.54	0.59	0.32	0.88	0.87	0.61	0.54	0.6	0.3	0.88	0.87	0.6	0.54	0.59	0.31	--	--	--	--	--	--	0.89	0.8	0.69	0.56	0.59	0.36	0.89	0.86	0.64	0.55	0.61	0.33	--	--	--	--	--	--	--	--	--	--	--	--	--
183	0.88	0.87	0.61	0.54	0.59	0.32	0.88	0.85	0.62	0.54	0.59	0.31	0.88	0.82	0.62	0.54	0.58	0.32	0.88	0.85	0.6	0.54	0.58	0.32	0.89	0.86	0.58	0.56	0.6	0.3	0.89	0.89	0.6	0.54	0.61	0.3	0.88	0.85	0.62	0.55	0.59	0.32	--	--	--	--	--	--	0.87
184	0.88	0.86	0.61	0.54	0.59	0.32	0.88	0.85	0.63	0.54	0.58	0.32	0.88	0.78	0.7	0.54	0.58	0.37	--	--	--	--	--	--	--	--	--	--	--	--	--	--	--	--	--	--	--	--	--	--	--	--	--	--	--	--	--	--	--
185	0.88	0.9	0.62	0.54	0.61	0.3	0.88	0.88	0.6	0.54	0.59	0.3	0.88	0.88	0.59	0.54	0.59	0.29	0.88	0.86	0.58	0.54	0.59	0.3	--	--	--	--	--	--	--	--	--	--	--	--	--	--	--	--	--	--	--	--	--	--	--	--	--
186	0.88	0.87	0.61	0.54	0.59	0.32	0.88	0.77	0.71	0.54	0.57	0.38	0.88	0.89	0.58	0.54	0.6	0.28	--	--	--	--	--	--	0.89	0.8	0.61	0.56	0.59	0.31	--	--	--	--	--	--	--	--	--	--	--	--	0.87	0.88	0.69	0.55	0.63	0.36	--
187	0.88	0.87	0.61	0.54	0.59	0.31	0.88	0.88	0.6	0.54	0.59	0.3	0.88	0.84	0.59	0.54	0.59	0.28	0.88	0.79	0.69	0.54	0.58	0.36	0.89	0.87	0.54	0.56	0.61	0.27	0.88	0.88	0.62	0.54	0.6	0.32	0.89	0.85	0.63	0.54	0.59	0.31	--	--	--	--	--	--	--
188	0.88	0.88	0.6	0.54	0.59	0.31	0.88	0.84	0.63	0.54	0.59	0.32	0.88	0.8	0.69	0.54	0.59	0.36	0.88	0.78	0.72	0.54	0.57	0.39	0.89	0.83	0.61	0.56	0.6	0.29	0.89	0.85	0.69	0.55	0.62	0.35	--	--	--	--	--	--	--	--	--	--	--	--	--
189	0.88	0.89	0.59	0.54	0.61	0.29	0.88	0.88	0.59	0.54	0.59	0.3	0.88	0.81	0.69	0.54	0.59	0.36	0.88	0.86	0.59	0.54	0.59	0.3	0.89	0.88	0.65	0.56	0.6	0.32	0.88	0.88	0.62	0.54	0.59	0.33	--	--	--	--	--	--	--	--	--	--	--	--	0.87
190	0.88	0.88	0.6	0.54	0.6	0.31	0.88	0.85	0.63	0.54	0.58	0.33	0.88	0.89	0.56	0.54	0.61	0.27	0.88	0.88	0.58	0.54	0.6	0.28	0.89	0.85	0.6	0.56	0.6	0.29	0.88	0.87	0.62	0.54	0.6	0.32	--	--	--	--	--	--	0.88	0.83	0.72	0.56	0.59	0.41	--
191	0.88	0.88	0.6	0.54	0.59	0.31	0.88	0.84	0.63	0.54	0.58	0.33	0.88	0.84	0.67	0.54	0.58	0.36	0.88	0.87	0.65	0.54	0.6	0.33	0.89	0.78	0.66	0.56	0.59	0.35	--	--	--	--	--	--	--	--	--	--	--	--	--	--	--	--	--	--	--
192	0.88	0.89	0.6	0.54	0.6	0.3	0.88	0.86	0.62	0.54	0.58	0.32	0.88	0.87	0.61	0.54	0.59	0.3	--	--	--	--	--	--	0.89	0.9	0.62	0.56	0.61	0.29	--	--	--	--	--	--	--	--	--	--	--	--	--	--	--	--	--	--	0.87
193	--	--	--	--	--	--	0.88	0.83	0.62	0.54	0.58	0.33	0.88	0.85	0.61	0.54	0.59	0.31	0.88	0.9	0.55	0.54	0.61	0.26	--	--	--	--	--	--	0.89	0.85	0.65	0.55	0.6	0.36	--	--	--	--	--	--	--	--	--	--	--	--	--
194	0.88	0.86	0.67	0.54	0.58	0.37	0.88	0.82	0.65	0.54	0.58	0.33	0.88	0.9	0.56	0.54	0.61	0.27	--	--	--	--	--	--	--	--	--	--	--	--	--	--	--	--	--	--	0.88	0.8	0.65	0.53	0.57	0.33	--	--	--	--	--	--	--
195	0.88	0.84	0.61	0.54	0.58	0.33	0.88	0.85	0.6	0.54	0.6	0.32	0.88	0.85	0.61	0.54	0.58	0.31	0.88	0.85	0.61	0.54	0.59	0.3	0.89	0.85	0.6	0.56	0.6	0.29	--	--	--	--	--	--	--	--	--	--	--	--	--	--	--	--	--	--	--
196	0.88	0.88	0.61	0.54	0.59	0.32	0.88	0.86	0.55	0.54	0.59	0.28	0.88	0.85	0.61	0.54	0.59	0.31	--	--	--	--	--	--	0.89	0.79	0.69	0.56	0.59	0.36	--	--	--	--	--	--	--	--	--	--	--	--	--	--	--	--	--	--	0.88
197	0.88	0.85	0.63	0.54	0.58	0.33	0.88	0.81	0.7	0.54	0.59	0.37	0.88	0.87	0.6	0.54	0.59	0.3	--	--	--	--	--	--	--	--	--	--	--	--	--	--	--	--	--	--	0.89	0.87	0.66	0.53	0.6	0.32	0.89	0.86	0.67	0.57	0.61	0.35	--
198	0.88	0.88	0.6	0.54	0.59	0.31	0.88	0.85	0.62	0.54	0.59	0.32	0.88	0.81	0.72	0.54	0.58	0.39	0.88	0.87	0.59	0.54	0.59	0.29	--	--	--	--	--	--	0.88	0.85	0.61	0.55	0.6	0.32	--	--	--	--	--	--	--	--	--	--	--	--	0.89
199	0.88	0.87	0.61	0.54	0.59	0.31	0.88	0.81	0.69	0.54	0.59	0.37	0.88	0.88	0.59	0.54	0.6	0.29	--	--	--	--	--	--	0.89	0.85	0.59	0.56	0.6	0.28	--	--	--	--	--	--	--	--	--	--	--	--	--	--	--	--	--	--	--
200	0.88	0.8	0.73	0.54	0.6	0.4	0.88	0.78	0.68	0.54	0.58	0.36	0.88	0.83	0.68	0.54	0.59	0.36	0.88	0.85	0.61	0.54	0.59	0.3	0.89	0.85	0.6	0.56	0.61	0.28	--	--	--	--	--	--	0.88	0.82	0.71	0.55	0.59	0.4	--	--	--	--	--	--	0.88
201	0.88	0.84	0.67	0.54	0.6	0.36	0.88	0.88	0.58	0.54	0.6	0.29	0.88	0.88	0.58	0.54	0.6	0.28	0.88	0.87	0.59	0.54	0.6	0.28	--	--	--	--	--	--	0.88	0.79	0.7	0.52	0.57	0.36	0.88	0.77	0.75	0.55	0.6	0.41	--	--	--	--	--	--	--
202	0.88	0.86	0.62	0.54	0.59	0.32	0.88	0.87	0.61	0.54	0.59	0.3	0.88	0.86	0.6	0.54	0.59	0.3	0.88	0.87	0.59	0.54	0.6	0.28	--	--	--	--	--	--	0.88	0.86	0.63	0.55	0.59	0.33	0.88	0.83	0.62	0.54	0.58	0.32	0.88	0.83	0.7	0.55	0.6	0.39	--
203	0.88	0.88	0.61	0.54	0.59	0.32	0.88	0.82	0.62	0.54	0.59	0.32	0.88	0.88	0.59	0.54	0.59	0.3	0.88	0.88	0.58	0.54	0.6	0.28	--	--	--	--	--	--	--	--	--	--	--	--	--	--	--	--	--	--	--	--	--	--	--	--	--
204	0.88	0.9	0.57	0.54	0.6	0.29	0.88	0.88	0.59	0.54	0.6	0.3	0.88	0.86	0.61	0.54	0.58	0.31	--	--	--	--	--	--	--	--	--	--	--	--	--	--	--	--	--	--	--	--	--	--	--	--	0.88	0.83	0.71	0.53	0.57	0.38	--
205	--	--	--	--	--	--	0.88	0.87	0.6	0.54	0.6	0.3	0.88	0.85	0.64	0.54	0.59	0.33	0.88	0.88	0.53	0.54	0.6	0.23	0.89	0.77	0.63	0.56	0.59	0.31	--	--	--	--	--	--	--	--	--	--	--	--	--	--	--	--	--	--	0.87
206	0.88	0.88	0.6	0.54	0.6	0.31	0.88	0.89	0.59	0.54	0.6	0.3	0.88	0.85	0.55	0.54	0.58	0.28	0.88	0.85	0.61	0.54	0.59	0.3	--	--	--	--	--	--	--	--	--	--	--	--	0.88	0.84	0.69	0.56	0.6	0.38	0.89	0.84	0.7	0.53	0.59	0.37	--
207	0.88	0.85	0.61	0.54	0.58	0.34	0.88	0.88	0.56	0.54	0.61	0.29	0.88	0.88	0.58	0.54	0.61	0.28	--	--	--	--	--	--	--	--	--	--	--	--	0.88	0.81	0.65	0.56	0.6	0.35	--	--	--	--	--	--	--	--	--	--	--	--	--
208	0.88	0.86	0.63	0.54	0.59	0.32	0.88	0.84	0.61	0.54	0.59	0.32	0.88	0.79	0.67	0.54	0.58	0.35	0.88	0.8	0.69	0.54	0.58	0.35	0.89	0.84	0.6	0.56	0.59	0.32	--	--	--	--	--	--	--	--	--	--	--	--	--	--	--	--	--	--	0.88
209	0.88	0.87	0.61	0.54	0.59	0.32	0.88	0.86	0.62	0.54	0.59	0.31	0.88	0.79	0.72	0.54	0.58	0.39	--	--	--	--	--	--	--	--	--	--	--	--	0.88	0.83	0.68	0.53	0.58	0.34	--	--	--	--	--	--	--	--	--	--	--	--	--
210	0.88	0.87	0.62	0.54	0.59	0.32	0.88	0.83	0.64	0.54	0.59	0.32	0.88	0.86	0.68	0.54	0.6	0.36	--	--	--	--	--	--	0.89	0.85	0.63	0.56	0.59	0.34	--	--	--	--	--	--	--	--	--	--	--	--	--	--	--	--	--	--	--
211	0.88	0.91	0.56	0.54	0.61	0.28	0.88	0.88	0.6	0.54	0.59	0.3	0.88	0.87	0.58	0.54	0.59	0.31	0.88	0.88	0.58	0.54	0.61	0.27	0.89	0.83	0.62	0.56	0.6	0.28	--	--	--	--	--	--	--	--	--	--	--	--	0.88	0.87	0.68	0.54	0.63	0.34	0.87
212	0.88	0.87	0.66	0.54	0.61	0.36	0.88	0.87	0.6	0.54	0.6	0.3	0.88	0.86	0.59	0.54	0.59	0.3	0.88	0.86	0.67	0.54	0.59	0.35	0.89	0.82	0.6	0.56	0.59	0.31	0.88	0.88	0.58	0.55	0.6	0.3	--	--	--	--	--	--	--	--	--	--	--	--	--
213	0.88	0.88	0.6	0.54	0.59	0.31	0.88	0.84	0.64	0.54	0.59	0.34	0.88	0.87	0.6	0.54	0.59	0.3	--	--	--	--	--	--	0.89	0.84	0.59	0.56	0.59	0.31	0.89	0.86	0.68	0.55	0.59	0.37	0.88	0.81	0.69	0.53	0.57	0.36	--	--	--	--	--	--	0.88
214	0.88	0.86	0.62	0.54	0.59	0.32	0.88	0.88	0.6	0.54	0.59	0.3	0.88	0.86	0.61	0.54	0.59	0.3	0.88	0.88	0.58	0.54	0.6	0.28	0.89	0.77	0.69	0.56	0.59	0.36	0.88	0.86	0.6	0.55	0.61	0.31	--	--	--	--	--	--	0.87	0.82	0.68	0.52	0.58	0.36	--
215	0.88	0.87	0.57	0.54	0.61	0.3	0.88	0.88	0.6	0.54	0.6	0.31	0.88	0.89	0.58	0.54	0.6	0.28	0.88	0.86	0.66	0.54	0.59	0.35	0.89	0.86	0.57	0.56	0.6	0.29	--	--	--	--	--	--	--	--	--	--	--	--	--	--	--	--	--	--	--
216	0.88	0.86	0.64	0.54	0.6	0.35	0.88	0.86	0.61	0.54	0.59	0.31	0.88	0.73	0.71	0.54	0.57	0.38	0.88	0.88	0.57	0.54	0.6	0.27	0.89	0.8	0.62	0.56	0.59	0.31	0.88	0.81	0.69	0.54	0.57	0.37	--	--	--	--	--	--	0.88	0.79	0.75	0.54	0.58	0.4	--
217	0.88	0.88	0.61	0.54	0.6	0.32	0.88	0.81	0.71	0.54	0.61	0.37	0.88	0.88	0.58	0.54	0.6	0.28	0.88	0.89	0.56	0.54	0.6	0.26	0.89	0.82	0.61	0.56	0.59	0.31	0.88	0.88	0.62	0.55	0.61	0.34	0.89	0.86	0.67	0.55	0.61	0.33	--	--	--	--	--	--	--
218	0.88	0.87	0.61	0.54	0.6	0.31	0.88	0.89	0.59	0.54	0.6	0.3	0.88	0.85	0.59	0.54	0.58	0.25	0.88	0.84	0.6	0.54	0.58	0.31	--	--	--	--	--	--	--	--	--	--	--	--	--	--	--	--	--	--	0.88	0.88	0.56	0.54	0.62	0.28	0.88
219	0.88	0.83	0.64	0.54	0.59	0.33	0.88	0.85	0.62	0.54	0.59	0.31	0.88	0.89	0.63	0.54	0.59	0.3	0.88	0.85	0.59	0.54	0.6	0.3	--	--	--	--	--	--	0.88	0.89	0.59	0.54	0.6	0.29	0.87	0.77	0.73	0.53	0.57	0.39	--	--	--	--	--	--	--
220	0.88	0.88	0.6	0.54	0.59	0.31	0.88	0.88	0.61	0.54	0.59	0.31	0.88	0.85	0.66	0.54	0.59	0.34	0.88	0.85	0.61	0.54	0.59	0.3	--	--	--	--	--	--	0.89	0.89	0.63	0.55	0.61	0.34	--	--	--	--	--	--	0.88	0.86	0.7	0.55	0.61	0.39	--
221	0.88	0.85	0.67	0.54	0.59	0.37	0.88	0.87	0.61	0.54	0.59	0.31	0.88	0.84	0.63	0.54	0.59	0.31	0.88	0.88	0.58	0.54	0.6	0.28	--	--	--	--	--	--	0.89	0.87	0.59	0.54	0.6	0.32	--	--	--	--	--	--	--	--	--	--	--	--	0.89
222	0.88	0.88	0.59	0.54	0.59	0.31	0.88	0.83	0.68	0.54	0.59	0.36	0.88	0.88	0.61	0.54	0.59	0.27	--	--	--	--	--	--	--	--	--	--	--	--	--	--	--	--	--	--	0.88	0.89	0.6	0.53	0.61	0.28	--	--	--	--	--	--	0.88
223	0.88	0.87	0.54	0.54	0.6	0.28	0.88	0.86	0.62	0.54	0.6	0.31	0.88	0.88	0.59	0.54	0.59	0.29	0.88	0.87	0.59	0.54	0.59	0.29	0.89	0.83	0.69	0.56	0.61	0.34	0.88	0.88	0.6	0.54	0.6	0.3	--	--	--	--	--	--	--	--	--	--	--	--	--
224	0.88	0.86	0.66	0.54	0.6	0.35	0.88	0.82	0.6	0.54	0.58	0.28	0.88	0.86	0.6	0.54	0.58	0.31	--	--	--	--	--	--	--	--	--	--	--	--	--	--	--	--	--	--	--	--	--	--	--	--	--	--	--	--	--	--	--
225	0.88	0.79	0.7	0.54	0.57	0.38	0.88	0.88	0.6	0.54	0.59	0.31	0.88	0.77	0.7	0.54	0.58	0.37	0.88	0.88	0.58	0.54	0.6	0.28	0.89	0.78	0.66	0.56	0.59	0.33	--	--	--	--	--	--	0.88	0.85	0.65	0.55	0.6	0.35	--	--	--	--	--	--	--
226	0.88	0.9	0.58	0.54	0.61	0.29	0.88	0.85	0.63	0.54	0.59	0.32	0.88	0.86	0.61	0.54	0.58	0.31	--	--	--	--	--	--	0.89	0.87	0.58	0.56	0.61	0.28	--	--	--	--	--	--	--	--	--	--	--	--	0.88	0.86	0.69	0.54	0.59	0.35	--
227	0.88	0.86	0.58	0.54	0.58	0.29	0.88	0.87	0.6	0.54	0.59	0.31	0.88	0.86	0.61	0.54	0.58	0.31	0.88	0.88	0.59	0.54	0.59	0.29	0.89	0.88	0.56	0.56	0.62	0.26	0.88	0.87	0.63	0.54	0.59	0.31	--	--	--	--	--	--	0.88	0.82	0.67	0.53	0.58	0.35	0.88
228	0.88	0.87	0.61	0.54	0.59	0.32	0.88	0.85	0.67	0.54	0.6	0.36	0.88	0.87	0.6	0.54	0.59	0.3	--	--	--	--	--	--	--	--	--	--	--	--	0.88	0.82	0.74	0.54	0.59	0.39	--	--	--	--	--	--	--	--	--	--	--	--	--
229	0.88	0.87	0.59	0.54	0.59	0.32	0.88	0.84	0.63	0.54	0.59	0.32	0.88	0.8	0.69	0.54	0.58	0.37	0.88	0.88	0.63	0.54	0.6	0.32	--	--	--	--	--	--	0.88	0.86	0.68	0.54	0.6	0.36	0.88	0.81	0.66	0.55	0.6	0.34	--	--	--	--	--	--	--
230	0.88	0.86	0.62	0.54	0.59	0.32	0.88	0.85	0.6	0.54	0.58	0.32	0.88	0.88	0.59	0.54	0.59	0.29	--	--	--	--	--	--	--	--	--	--	--	--	--	--	--	--	--	--	--	--	--	--	--	--	--	--	--	--	--	--	0.88
231	0.88	0.87	0.57	0.54	0.58	0.28	0.88	0.88	0.6	0.54	0.59	0.3	0.88	0.82	0.62	0.54	0.59	0.32	0.88	0.88	0.58	0.54	0.59	0.28	0.89	0.86	0.56	0.56	0.61	0.27	0.88	0.86	0.6	0.54	0.61	0.3	--	--	--	--	--	--	0.89	0.75	0.78	0.55	0.55	0.44	--
232	0.88	0.74	0.73	0.54	0.57	0.39	--	--	--	--	--	--	0.88	0.84	0.6	0.54	0.59	0.31	0.88	0.84	0.6	0.54	0.59	0.31	--	--	--	--	--	--	--	--	--	--	--	--	--	--	--	--	--	--	0.89	0.83	0.7	0.54	0.58	0.37	--
233	0.88	0.88	0.6	0.54	0.6	0.31	0.88	0.82	0.62	0.54	0.6	0.32	0.88	0.88	0.59	0.54	0.59	0.29	0.88	0.87	0.58	0.54	0.6	0.28	0.89	0.82	0.64	0.56	0.6	0.33	0.88	0.89	0.59	0.54	0.59	0.31	--	--	--	--	--	--	0.88	0.84	0.73	0.52	0.6	0.36	--
234	0.88	0.85	0.67	0.54	0.59	0.36	0.88	0.87	0.56	0.54	0.59	0.27	0.88	0.87	0.6	0.54	0.59	0.3	0.88	0.84	0.6	0.54	0.59	0.31	--	--	--	--	--	--	--	--	--	--	--	--	0.88	0.86	0.7	0.55	0.6	0.39	0.89	0.87	0.62	0.55	0.6	0.32	--
235	0.88	0.86	0.63	0.54	0.6	0.33	0.88	0.87	0.6	0.54	0.6	0.3	0.88	0.78	0.7	0.54	0.58	0.37	0.88	0.85	0.59	0.54	0.59	0.3	--	--	--	--	--	--	--	--	--	--	--	--	--	--	--	--	--	--	--	--	--	--	--	--	0.86
236	0.88	0.89	0.58	0.54	0.6	0.3	0.88	0.88	0.59	0.54	0.59	0.3	0.88	0.89	0.57	0.54	0.6	0.28	0.88	0.85	0.6	0.54	0.58	0.32	--	--	--	--	--	--	--	--	--	--	--	--	0.88	0.84	0.68	0.55	0.6	0.37	--	--	--	--	--	--	--
237	0.88	0.89	0.58	0.54	0.61	0.29	0.88	0.88	0.6	0.54	0.6	0.31	0.88	0.88	0.58	0.54	0.6	0.28	--	--	--	--	--	--	--	--	--	--	--	--	--	--	--	--	--	--	0.89	0.81	0.68	0.55	0.59	0.37	0.87	0.82	0.65	0.55	0.6	0.34	--
238	0.88	0.88	0.69	0.54	0.59	0.36	0.88	0.85	0.6	0.54	0.59	0.32	0.88	0.88	0.58	0.54	0.6	0.28	--	--	--	--	--	--	--	--	--	--	--	--	0.88	0.81	0.73	0.54	0.57	0.39	--	--	--	--	--	--	--	--	--	--	--	--	--
239	0.88	0.84	0.67	0.54	0.59	0.36	0.88	0.87	0.56	0.54	0.59	0.27	0.88	0.89	0.58	0.54	0.59	0.29	--	--	--	--	--	--	--	--	--	--	--	--	--	--	--	--	--	--	--	--	--	--	--	--	--	--	--	--	--	--	--
240	0.88	0.87	0.61	0.54	0.59	0.31	0.88	0.88	0.55	0.54	0.6	0.26	0.88	0.73	0.71	0.54	0.57	0.38	--	--	--	--	--	--	--	--	--	--	--	--	0.89	0.86	0.68	0.55	0.6	0.37	--	--	--	--	--	--	--	--	--	--	--	--	--
241	0.88	0.88	0.6	0.54	0.59	0.31	0.88	0.85	0.61	0.54	0.59	0.33	0.88	0.8	0.69	0.54	0.58	0.37	--	--	--	--	--	--	0.89	0.87	0.59	0.56	0.61	0.28	--	--	--	--	--	--	--	--	--	--	--	--	0.88	0.81	0.71	0.52	0.57	0.37	--
242	0.88	0.85	0.61	0.54	0.59	0.34	0.88	0.68	0.73	0.54	0.54	0.4	0.88	0.88	0.59	0.54	0.6	0.29	0.88	0.79	0.64	0.54	0.58	0.32	0.89	0.84	0.59	0.56	0.61	0.29	0.88	0.82	0.62	0.53	0.58	0.31	0.89	0.86	0.65	0.54	0.6	0.32	--	--	--	--	--	--	--
243	0.88	0.83	0.64	0.54	0.58	0.33	0.88	0.84	0.57	0.54	0.58	0.29	0.88	0.87	0.6	0.54	0.59	0.3	--	--	--	--	--	--	0.89	0.77	0.69	0.56	0.59	0.36	--	--	--	--	--	--	--	--	--	--	--	--	0.88	0.86	0.61	0.55	0.63	0.31	--
244	0.88	0.85	0.67	0.54	0.59	0.37	0.88	0.85	0.67	0.54	0.59	0.36	0.88	0.86	0.61	0.54	0.58	0.31	0.88	0.88	0.59	0.54	0.59	0.29	0.89	0.78	0.66	0.56	0.59	0.33	0.88	0.82	0.7	0.54	0.6	0.37	--	--	--	--	--	--	0.89	0.82	0.73	0.54	0.59	0.39	--
245	0.88	0.83	0.71	0.54	0.58	0.39	0.88	0.87	0.58	0.54	0.59	0.31	0.88	0.89	0.58	0.54	0.6	0.29	0.88	0.83	0.62	0.54	0.59	0.3	0.89	0.79	0.66	0.56	0.6	0.34	0.88	0.89	0.58	0.53	0.59	0.28	--	--	--	--	--	--	--	--	--	--	--	--	--
246	0.88	0.82	0.65	0.54	0.58	0.33	0.88	0.86	0.61	0.54	0.59	0.31	0.88	0.78	0.7	0.54	0.58	0.37	--	--	--	--	--	--	0.89	0.85	0.63	0.56	0.6	0.33	--	--	--	--	--	--	0.89	0.8	0.72	0.54	0.59	0.38	--	--	--	--	--	--	--
247	0.88	0.85	0.59	0.54	0.59	0.29	0.88	0.85	0.58	0.54	0.59	0.27	0.88	0.79	0.69	0.54	0.58	0.37	--	--	--	--	--	--	--	--	--	--	--	--	--	--	--	--	--	--	0.88	0.82	0.71	0.55	0.58	0.4	0.87	0.82	0.66	0.52	0.58	0.33	--
248	0.88	0.86	0.58	0.54	0.58	0.29	0.88	0.88	0.61	0.54	0.59	0.31	0.88	0.81	0.64	0.54	0.58	0.31	0.88	0.87	0.59	0.54	0.6	0.28	--	--	--	--	--	--	0.88	0.88	0.59	0.55	0.61	0.3	--	--	--	--	--	--	--	--	--	--	--	--	--
249	0.88	0.87	0.62	0.54	0.59	0.32	0.88	0.89	0.58	0.54	0.6	0.29	0.88	0.87	0.58	0.54	0.6	0.3	--	--	--	--	--	--	0.89	0.83	0.61	0.56	0.59	0.3	--	--	--	--	--	--	--	--	--	--	--	--	0.87	0.81	0.6	0.54	0.59	0.3	0.88
250	0.88	0.87	0.56	0.54	0.59	0.27	0.88	0.85	0.62	0.54	0.59	0.32	0.88	0.89	0.57	0.54	0.6	0.28	0.88	0.86	0.67	0.54	0.6	0.35	--	--	--	--	--	--	--	--	--	--	--	--	0.87	0.83	0.63	0.52	0.58	0.32	0.89	0.88	0.61	0.55	0.6	0.33	--
251	0.88	0.87	0.61	0.54	0.59	0.32	0.88	0.9	0.56	0.54	0.61	0.28	0.88	0.87	0.6	0.54	0.59	0.3	--	--	--	--	--	--	0.89	0.81	0.62	0.56	0.6	0.3	--	--	--	--	--	--	--	--	--	--	--	--	0.87	0.83	0.66	0.53	0.58	0.35	--
252	0.88	0.87	0.61	0.54	0.6	0.3	0.88	0.89	0.58	0.54	0.6	0.3	0.88	0.86	0.58	0.54	0.58	0.28	--	--	--	--	--	--	--	--	--	--	--	--	--	--	--	--	--	--	--	--	--	--	--	--	--	--	--	--	--	--	0.87
253	0.88	0.84	0.58	0.54	0.58	0.3	0.88	0.86	0.61	0.54	0.59	0.32	0.88	0.84	0.63	0.54	0.58	0.32	0.88	0.85	0.59	0.54	0.59	0.3	0.89	0.85	0.58	0.56	0.59	0.3	0.88	0.85	0.62	0.54	0.59	0.33	--	--	--	--	--	--	--	--	--	--	--	--	0.88
254	0.88	0.84	0.67	0.54	0.59	0.36	0.88	0.87	0.58	0.54	0.6	0.3	0.88	0.83	0.62	0.54	0.59	0.32	0.88	0.89	0.56	0.54	0.6	0.26	--	--	--	--	--	--	0.88	0.86	0.56	0.54	0.58	0.29	0.9	0.89	0.62	0.56	0.62	0.31	--	--	--	--	--	--	0.89
255	0.88	0.82	0.63	0.54	0.58	0.34	0.88	0.86	0.61	0.54	0.59	0.31	0.88	0.85	0.62	0.54	0.58	0.31	0.88	0.87	0.6	0.54	0.6	0.3	--	--	--	--	--	--	--	--	--	--	--	--	0.89	0.87	0.6	0.54	0.6	0.31	--	--	--	--	--	--	0.88
256	0.88	0.84	0.63	0.54	0.6	0.31	0.88	0.78	0.7	0.54	0.58	0.37	0.88	0.73	0.73	0.54	0.55	0.4	0.88	0.86	0.59	0.54	0.6	0.29	--	--	--	--	--	--	0.88	0.89	0.62	0.54	0.6	0.32	0.87	0.83	0.66	0.53	0.58	0.34	--	--	--	--	--	--	--
257	0.88	0.85	0.61	0.54	0.6	0.32	0.88	0.88	0.55	0.54	0.59	0.27	0.88	0.73	0.71	0.54	0.57	0.38	0.88	0.78	0.7	0.54	0.58	0.36	0.89	0.84	0.66	0.56	0.6	0.35	0.89	0.86	0.69	0.54	0.6	0.35	--	--	--	--	--	--	0.89	0.87	0.61	0.54	0.59	0.31	--
258	0.88	0.86	0.61	0.54	0.59	0.31	0.88	0.87	0.6	0.54	0.59	0.31	0.88	0.77	0.7	0.54	0.58	0.37	--	--	--	--	--	--	0.89	0.82	0.68	0.56	0.6	0.36	0.88	0.9	0.58	0.54	0.6	0.29	--	--	--	--	--	--	0.89	0.85	0.7	0.56	0.59	0.36	--
259	0.88	0.85	0.67	0.54	0.59	0.36	0.88	0.85	0.68	0.54	0.59	0.37	0.88	0.88	0.55	0.54	0.59	0.26	0.88	0.8	0.74	0.54	0.59	0.39	--	--	--	--	--	--	0.88	0.84	0.69	0.53	0.57	0.37	0.88	0.8	0.65	0.55	0.58	0.35	--	--	--	--	--	--	--
260	0.88	0.74	0.71	0.54	0.57	0.39	0.88	0.88	0.61	0.54	0.59	0.31	0.88	0.89	0.56	0.54	0.61	0.27	--	--	--	--	--	--	--	--	--	--	--	--	--	--	--	--	--	--	0.88	0.84	0.64	0.55	0.58	0.33	0.88	0.83	0.71	0.51	0.58	0.37	0.85
261	0.88	0.88	0.6	0.54	0.59	0.31	0.88	0.84	0.62	0.54	0.59	0.33	0.88	0.78	0.63	0.54	0.58	0.33	--	--	--	--	--	--	--	--	--	--	--	--	0.89	0.89	0.61	0.55	0.6	0.31	--	--	--	--	--	--	0.87	0.82	0.64	0.52	0.58	0.33	0.88
262	0.88	0.89	0.58	0.54	0.6	0.3	0.88	0.88	0.59	0.54	0.6	0.3	0.88	0.88	0.59	0.54	0.59	0.29	0.88	0.88	0.58	0.54	0.6	0.28	--	--	--	--	--	--	0.88	0.88	0.6	0.53	0.6	0.3	0.88	0.85	0.62	0.51	0.58	0.31	--	--	--	--	--	--	0.89
263	0.88	0.88	0.6	0.54	0.6	0.3	0.88	0.81	0.65	0.54	0.58	0.33	0.88	0.89	0.57	0.54	0.6	0.28	--	--	--	--	--	--	0.89	0.85	0.6	0.56	0.59	0.3	0.88	0.85	0.67	0.55	0.6	0.35	--	--	--	--	--	--	--	--	--	--	--	--	--
264	0.88	0.88	0.6	0.54	0.59	0.31	0.88	0.89	0.62	0.54	0.61	0.33	0.88	0.8	0.63	0.54	0.58	0.33	0.88	0.84	0.6	0.54	0.59	0.31	--	--	--	--	--	--	0.89	0.86	0.7	0.54	0.59	0.38	0.89	0.86	0.69	0.55	0.6	0.37	--	--	--	--	--	--	--
265	0.88	0.82	0.64	0.54	0.59	0.34	0.88	0.88	0.6	0.54	0.59	0.3	0.88	0.87	0.59	0.54	0.6	0.3	0.88	0.85	0.59	0.54	0.58	0.3	0.89	0.82	0.6	0.56	0.59	0.3	--	--	--	--	--	--	0.89	0.88	0.66	0.57	0.61	0.34	--	--	--	--	--	--	--
266	0.88	0.85	0.68	0.54	0.58	0.33	0.88	0.88	0.6	0.54	0.6	0.31	0.88	0.78	0.63	0.54	0.58	0.33	0.88	0.85	0.61	0.54	0.59	0.29	--	--	--	--	--	--	--	--	--	--	--	--	0.89	0.86	0.65	0.53	0.59	0.32	--	--	--	--	--	--	0.89
267	0.88	0.86	0.62	0.54	0.58	0.33	0.88	0.83	0.63	0.54	0.59	0.32	0.88	0.89	0.59	0.54	0.6	0.29	--	--	--	--	--	--	--	--	--	--	--	--	--	--	--	--	--	--	--	--	--	--	--	--	0.9	0.85	0.71	0.58	0.61	0.4	--
268	0.88	0.75	0.71	0.54	0.57	0.39	0.88	0.88	0.6	0.54	0.6	0.3	0.88	0.81	0.69	0.54	0.6	0.36	0.88	0.81	0.62	0.54	0.59	0.31	--	--	--	--	--	--	--	--	--	--	--	--	0.89	0.87	0.68	0.54	0.61	0.35	0.88	0.78	0.74	0.55	0.58	0.4	--
269	0.88	0.83	0.64	0.54	0.58	0.34	0.88	0.88	0.6	0.54	0.6	0.3	0.88	0.85	0.63	0.54	0.58	0.32	0.88	0.89	0.57	0.54	0.61	0.27	0.89	0.81	0.69	0.56	0.6	0.36	--	--	--	--	--	--	0.89	0.86	0.64	0.54	0.6	0.35	0.88	0.87	0.64	0.53	0.59	0.31	--
270	0.88	0.87	0.61	0.54	0.59	0.32	0.88	0.88	0.6	0.54	0.59	0.3	0.88	0.88	0.59	0.54	0.59	0.29	--	--	--	--	--	--	0.89	0.78	0.65	0.56	0.59	0.33	0.89	0.87	0.66	0.55	0.6	0.34	--	--	--	--	--	--	--	--	--	--	--	--	0.87
271	0.88	0.81	0.72	0.54	0.58	0.4	0.88	0.88	0.6	0.54	0.59	0.3	0.88	0.87	0.6	0.54	0.59	0.29	0.88	0.87	0.62	0.54	0.59	0.33	--	--	--	--	--	--	--	--	--	--	--	--	--	--	--	--	--	--	0.88	0.84	0.7	0.55	0.61	0.39	--
272	0.88	0.86	0.61	0.54	0.59	0.31	0.88	0.85	0.64	0.54	0.59	0.33	0.88	0.89	0.58	0.54	0.61	0.28	0.88	0.88	0.57	0.54	0.61	0.27	0.89	0.8	0.68	0.56	0.6	0.35	--	--	--	--	--	--	--	--	--	--	--	--	0.89	0.79	0.72	0.53	0.58	0.36	--
273	0.88	0.88	0.6	0.54	0.6	0.3	0.88	0.88	0.6	0.54	0.59	0.3	0.88	0.89	0.58	0.54	0.6	0.28	0.88	0.87	0.64	0.54	0.6	0.33	0.89	0.84	0.61	0.56	0.6	0.29	0.88	0.84	0.71	0.55	0.59	0.4	--	--	--	--	--	--	0.88	0.83	0.66	0.55	0.6	0.33	--
274	0.88	0.89	0.59	0.54	0.6	0.3	0.88	0.86	0.61	0.54	0.59	0.31	0.88	0.86	0.6	0.54	0.58	0.31	--	--	--	--	--	--	--	--	--	--	--	--	0.87	0.85	0.6	0.52	0.57	0.31	0.88	0.84	0.63	0.55	0.58	0.34	--	--	--	--	--	--	--
275	0.88	0.87	0.61	0.54	0.59	0.31	0.88	0.86	0.6	0.54	0.6	0.31	0.88	0.87	0.59	0.54	0.6	0.29	0.88	0.81	0.65	0.54	0.59	0.34	0.89	0.8	0.62	0.56	0.6	0.3	--	--	--	--	--	--	--	--	--	--	--	--	0.88	0.84	0.67	0.55	0.61	0.36	--
276	0.88	0.88	0.6	0.54	0.59	0.31	0.88	0.82	0.62	0.54	0.6	0.32	0.88	0.85	0.67	0.54	0.59	0.35	0.88	0.78	0.69	0.54	0.58	0.36	0.89	0.81	0.68	0.56	0.59	0.37	--	--	--	--	--	--	0.89	0.84	0.66	0.53	0.57	0.34	--	--	--	--	--	--	--
277	0.88	0.85	0.62	0.54	0.59	0.32	0.88	0.88	0.6	0.54	0.59	0.3	0.88	0.88	0.59	0.54	0.59	0.29	0.88	0.88	0.58	0.54	0.6	0.28	--	--	--	--	--	--	0.88	0.89	0.63	0.55	0.62	0.33	--	--	--	--	--	--	--	--	--	--	--	--	--
278	0.88	0.81	0.63	0.54	0.58	0.34	0.88	0.85	0.62	0.54	0.6	0.31	0.88	0.88	0.54	0.54	0.59	0.25	--	--	--	--	--	--	0.89	0.78	0.69	0.56	0.58	0.36	0.88	0.88	0.64	0.55	0.61	0.33	0.88	0.88	0.63	0.55	0.61	0.3	--	--	--	--	--	--	0.89
279	0.88	0.85	0.62	0.54	0.59	0.32	0.88	0.85	0.62	0.54	0.59	0.31	0.88	0.78	0.63	0.54	0.57	0.33	0.88	0.85	0.62	0.54	0.59	0.31	--	--	--	--	--	--	0.88	0.9	0.59	0.55	0.6	0.29	--	--	--	--	--	--	--	--	--	--	--	--	0.89
280	0.88	0.88	0.57	0.54	0.6	0.3	0.88	0.87	0.61	0.54	0.59	0.31	0.88	0.87	0.69	0.54	0.62	0.32	--	--	--	--	--	--	0.89	0.78	0.69	0.56	0.58	0.36	0.88	0.84	0.64	0.53	0.57	0.34	--	--	--	--	--	--	0.87	0.82	0.69	0.53	0.58	0.37	--
281	0.88	0.84	0.67	0.54	0.59	0.36	0.88	0.85	0.63	0.54	0.59	0.32	0.88	0.88	0.58	0.54	0.6	0.29	0.88	0.86	0.6	0.54	0.59	0.29	--	--	--	--	--	--	0.88	0.79	0.69	0.53	0.57	0.37	--	--	--	--	--	--	--	--	--	--	--	--	--
282	0.88	0.87	0.61	0.54	0.59	0.32	0.88	0.86	0.61	0.54	0.59	0.32	0.88	0.78	0.7	0.54	0.58	0.37	0.88	0.81	0.63	0.54	0.59	0.3	0.89	0.81	0.68	0.56	0.6	0.35	0.88	0.81	0.71	0.53	0.57	0.37	0.87	0.81	0.65	0.54	0.58	0.35	--	--	--	--	--	--	--
283	0.88	0.87	0.57	0.54	0.59	0.28	0.88	0.88	0.55	0.54	0.59	0.27	0.88	0.88	0.59	0.54	0.59	0.29	0.88	0.86	0.61	0.54	0.59	0.31	0.89	0.84	0.67	0.56	0.6	0.36	--	--	--	--	--	--	--	--	--	--	--	--	--	--	--	--	--	--	0.88
284	0.88	0.88	0.6	0.54	0.6	0.3	0.88	0.88	0.59	0.54	0.6	0.29	0.88	0.83	0.68	0.54	0.59	0.37	--	--	--	--	--	--	--	--	--	--	--	--	0.88	0.87	0.6	0.54	0.59	0.32	0.88	0.86	0.68	0.54	0.6	0.37	--	--	--	--	--	--	--
285	0.88	0.87	0.59	0.54	0.6	0.31	0.88	0.78	0.68	0.54	0.58	0.36	0.88	0.78	0.7	0.54	0.58	0.37	0.88	0.88	0.58	0.54	0.6	0.28	0.89	0.68	0.71	0.56	0.56	0.38	--	--	--	--	--	--	--	--	--	--	--	--	--	--	--	--	--	--	--
286	0.88	0.88	0.59	0.54	0.59	0.31	0.88	0.86	0.62	0.54	0.59	0.32	0.88	0.88	0.6	0.54	0.59	0.3	0.88	0.85	0.61	0.54	0.59	0.3	--	--	--	--	--	--	--	--	--	--	--	--	--	--	--	--	--	--	0.87	0.81	0.7	0.51	0.57	0.34	--
287	0.88	0.88	0.56	0.54	0.59	0.28	0.88	0.86	0.61	0.54	0.59	0.3	0.88	0.84	0.6	0.54	0.58	0.32	0.88	0.78	0.7	0.54	0.58	0.37	--	--	--	--	--	--	0.88	0.84	0.67	0.53	0.58	0.35	--	--	--	--	--	--	--	--	--	--	--	--	0.88
288	0.88	0.89	0.59	0.54	0.6	0.31	0.88	0.83	0.64	0.54	0.59	0.32	0.88	0.9	0.62	0.54	0.6	0.29	--	--	--	--	--	--	--	--	--	--	--	--	--	--	--	--	--	--	--	--	--	--	--	--	--	--	--	--	--	--	--
289	0.88	0.85	0.63	0.54	0.59	0.33	0.88	0.86	0.61	0.54	0.59	0.31	0.88	0.79	0.7	0.54	0.57	0.38	--	--	--	--	--	--	0.89	0.8	0.68	0.56	0.6	0.35	0.88	0.88	0.6	0.54	0.61	0.3	--	--	--	--	--	--	--	--	--	--	--	--	--
290	0.88	0.88	0.59	0.54	0.6	0.3	0.88	0.88	0.59	0.54	0.6	0.3	0.88	0.87	0.6	0.54	0.6	0.29	0.88	0.86	0.66	0.54	0.6	0.33	--	--	--	--	--	--	0.88	0.85	0.58	0.53	0.58	0.3	0.87	0.85	0.61	0.52	0.57	0.32	--	--	--	--	--	--	--
291	0.88	0.84	0.67	0.54	0.59	0.36	0.88	0.84	0.64	0.54	0.59	0.34	0.88	0.89	0.56	0.54	0.61	0.27	--	--	--	--	--	--	0.89	0.77	0.63	0.56	0.58	0.32	0.89	0.84	0.66	0.54	0.6	0.35	--	--	--	--	--	--	--	--	--	--	--	--	--
292	0.88	0.89	0.6	0.54	0.59	0.31	0.88	0.86	0.59	0.54	0.59	0.31	--	--	--	--	--	--	0.88	0.84	0.6	0.54	0.6	0.31	0.89	0.78	0.69	0.56	0.59	0.36	--	--	--	--	--	--	0.88	0.86	0.6	0.54	0.59	0.31	--	--	--	--	--	--	--
293	0.88	0.87	0.61	0.54	0.6	0.31	0.88	0.88	0.58	0.54	0.61	0.29	0.88	0.74	0.73	0.54	0.56	0.4	--	--	--	--	--	--	--	--	--	--	--	--	0.88	0.87	0.6	0.54	0.59	0.3	--	--	--	--	--	--	--	--	--	--	--	--	--
294	0.88	0.86	0.62	0.54	0.59	0.32	0.88	0.83	0.68	0.54	0.6	0.36	0.88	0.84	0.67	0.54	0.6	0.35	--	--	--	--	--	--	--	--	--	--	--	--	--	--	--	--	--	--	--	--	--	--	--	--	--	--	--	--	--	--	--
295	0.88	0.87	0.61	0.54	0.59	0.32	0.88	0.86	0.62	0.54	0.59	0.32	0.88	0.88	0.59	0.54	0.59	0.29	0.88	0.86	0.64	0.54	0.58	0.34	--	--	--	--	--	--	--	--	--	--	--	--	0.89	0.85	0.63	0.57	0.59	0.36	--	--	--	--	--	--	--
296	0.88	0.89	0.62	0.54	0.58	0.29	0.88	0.81	0.64	0.54	0.59	0.33	0.88	0.86	0.6	0.54	0.59	0.3	0.88	0.89	0.56	0.54	0.6	0.26	--	--	--	--	--	--	0.88	0.88	0.6	0.52	0.59	0.29	0.89	0.78	0.73	0.54	0.56	0.4	0.88	0.87	0.6	0.54	0.6	0.3	--
297	0.88	0.89	0.58	0.54	0.6	0.3	0.88	0.87	0.61	0.54	0.59	0.31	0.88	0.85	0.55	0.54	0.58	0.28	0.88	0.86	0.6	0.54	0.6	0.29	--	--	--	--	--	--	--	--	--	--	--	--	0.88	0.79	0.68	0.53	0.57	0.35	--	--	--	--	--	--	0.88
298	0.88	0.87	0.61	0.54	0.59	0.32	0.88	0.89	0.6	0.54	0.6	0.31	--	--	--	--	--	--	0.88	0.88	0.56	0.54	0.6	0.28	0.89	0.86	0.6	0.56	0.61	0.28	0.88	0.86	0.67	0.55	0.6	0.37	--	--	--	--	--	--	--	--	--	--	--	--	--
299	0.88	0.89	0.58	0.54	0.6	0.3	--	--	--	--	--	--	0.88	0.88	0.58	0.54	0.59	0.29	0.88	0.84	0.6	0.54	0.59	0.31	--	--	--	--	--	--	0.88	0.87	0.63	0.54	0.59	0.33	0.89	0.89	0.69	0.54	0.6	0.37	0.88	0.83	0.67	0.53	0.59	0.34	0.87
300	0.88	0.86	0.58	0.54	0.59	0.28	0.88	0.83	0.7	0.54	0.59	0.37	0.88	0.85	0.61	0.54	0.59	0.31	--	--	--	--	--	--	0.89	0.84	0.68	0.56	0.6	0.36	0.88	0.85	0.62	0.55	0.59	0.34	0.88	0.86	0.66	0.54	0.6	0.34	0.89	0.85	0.72	0.55	0.61	0.38	0.89
301	0.88	0.81	0.66	0.54	0.57	0.35	0.88	0.84	0.64	0.54	0.58	0.33	0.88	0.88	0.59	0.54	0.59	0.29	0.88	0.85	0.61	0.54	0.59	0.3	0.89	0.78	0.69	0.56	0.58	0.36	0.88	0.81	0.7	0.53	0.57	0.38	0.88	0.84	0.7	0.54	0.59	0.38	--	--	--	--	--	--	--
302	0.88	0.86	0.58	0.54	0.58	0.29	0.88	0.88	0.6	0.54	0.59	0.3	0.88	0.78	0.67	0.54	0.58	0.36	0.88	0.85	0.61	0.54	0.58	0.3	0.89	0.85	0.59	0.56	0.6	0.29	0.88	0.84	0.59	0.53	0.58	0.31	--	--	--	--	--	--	--	--	--	--	--	--	--
303	0.88	0.86	0.62	0.54	0.58	0.33	0.88	0.85	0.67	0.54	0.59	0.36	0.88	0.81	0.65	0.54	0.6	0.33	--	--	--	--	--	--	--	--	--	--	--	--	0.88	0.86	0.61	0.53	0.59	0.31	0.88	0.86	0.64	0.54	0.6	0.35	--	--	--	--	--	--	0.88
304	0.88	0.87	0.62	0.54	0.59	0.32	0.88	0.85	0.63	0.54	0.59	0.32	--	--	--	--	--	--	0.88	0.9	0.66	0.54	0.61	0.32	0.89	0.9	0.59	0.56	0.61	0.27	--	--	--	--	--	--	0.87	0.81	0.66	0.52	0.58	0.35	--	--	--	--	--	--	--
305	0.88	0.85	0.62	0.54	0.59	0.32	0.88	0.88	0.69	0.54	0.59	0.35	0.88	0.85	0.62	0.54	0.58	0.31	--	--	--	--	--	--	0.89	0.74	0.7	0.56	0.57	0.37	0.89	0.85	0.62	0.55	0.61	0.32	0.88	0.83	0.68	0.54	0.6	0.36	--	--	--	--	--	--	0.89
306	0.88	0.81	0.65	0.54	0.58	0.33	0.88	0.86	0.6	0.54	0.6	0.31	0.88	0.86	0.61	0.54	0.58	0.3	0.88	0.86	0.58	0.54	0.59	0.31	0.89	0.81	0.68	0.56	0.59	0.36	--	--	--	--	--	--	--	--	--	--	--	--	--	--	--	--	--	--	--
307	0.88	0.89	0.58	0.54	0.6	0.3	0.88	0.87	0.61	0.54	0.59	0.31	0.88	0.87	0.65	0.54	0.61	0.32	0.88	0.8	0.62	0.54	0.58	0.32	0.89	0.81	0.68	0.56	0.61	0.34	0.89	0.88	0.62	0.55	0.61	0.32	0.88	0.88	0.6	0.54	0.6	0.29	--	--	--	--	--	--	0.89
308	0.88	0.86	0.62	0.54	0.59	0.32	0.88	0.86	0.61	0.54	0.59	0.32	0.88	0.78	0.7	0.54	0.58	0.37	0.88	0.86	0.6	0.54	0.6	0.29	0.89	0.81	0.68	0.56	0.6	0.35	--	--	--	--	--	--	--	--	--	--	--	--	0.88	0.81	0.69	0.52	0.59	0.33	0.88
309	0.88	0.88	0.6	0.54	0.6	0.31	0.88	0.88	0.58	0.54	0.6	0.29	0.88	0.88	0.58	0.54	0.6	0.28	0.88	0.84	0.64	0.54	0.59	0.33	0.89	0.86	0.59	0.56	0.61	0.28	0.89	0.86	0.61	0.55	0.6	0.32	--	--	--	--	--	--	0.89	0.82	0.73	0.53	0.58	0.39	--
310	0.88	0.84	0.63	0.54	0.59	0.32	0.88	0.85	0.64	0.54	0.59	0.33	0.88	0.82	0.68	0.54	0.59	0.37	0.88	0.86	0.59	0.54	0.58	0.31	--	--	--	--	--	--	0.88	0.86	0.64	0.54	0.57	0.35	--	--	--	--	--	--	--	--	--	--	--	--	--
311	0.88	0.85	0.68	0.54	0.59	0.37	0.88	0.85	0.62	0.54	0.59	0.31	0.88	0.87	0.6	0.54	0.59	0.3	0.88	0.84	0.64	0.54	0.6	0.33	--	--	--	--	--	--	0.88	0.81	0.67	0.54	0.58	0.36	0.89	0.88	0.58	0.54	0.6	0.29	0.89	0.84	0.75	0.55	0.59	0.41	--
312	0.88	0.88	0.6	0.54	0.59	0.31	0.88	0.88	0.59	0.54	0.6	0.29	0.88	0.88	0.59	0.54	0.59	0.29	0.88	0.85	0.61	0.54	0.59	0.3	0.89	0.83	0.67	0.56	0.61	0.35	0.88	0.86	0.67	0.55	0.61	0.36	--	--	--	--	--	--	--	--	--	--	--	--	0.88
313	0.88	0.87	0.57	0.54	0.59	0.29	0.88	0.88	0.6	0.54	0.6	0.3	0.88	0.85	0.59	0.54	0.59	0.28	--	--	--	--	--	--	0.89	0.78	0.69	0.56	0.59	0.36	0.89	0.86	0.64	0.55	0.6	0.35	--	--	--	--	--	--	--	--	--	--	--	--	0.87
314	0.88	0.88	0.59	0.54	0.6	0.3	0.88	0.83	0.69	0.54	0.58	0.37	0.88	0.83	0.68	0.54	0.59	0.36	--	--	--	--	--	--	--	--	--	--	--	--	--	--	--	--	--	--	--	--	--	--	--	--	--	--	--	--	--	--	0.88
315	0.88	0.89	0.58	0.54	0.6	0.3	0.88	0.87	0.61	0.54	0.6	0.3	0.88	0.86	0.57	0.54	0.59	0.26	--	--	--	--	--	--	--	--	--	--	--	--	--	--	--	--	--	--	--	--	--	--	--	--	--	--	--	--	--	--	--
316	0.88	0.87	0.64	0.54	0.61	0.34	0.88	0.86	0.61	0.54	0.59	0.32	0.88	0.88	0.59	0.54	0.6	0.29	0.88	0.85	0.6	0.54	0.6	0.3	0.89	0.79	0.69	0.56	0.59	0.36	0.88	0.83	0.65	0.54	0.59	0.35	--	--	--	--	--	--	0.88	0.86	0.67	0.54	0.6	0.35	--
317	0.88	0.86	0.69	0.54	0.59	0.36	0.88	0.86	0.62	0.54	0.59	0.32	0.88	0.77	0.75	0.54	0.58	0.4	--	--	--	--	--	--	--	--	--	--	--	--	0.88	0.87	0.68	0.54	0.61	0.36	--	--	--	--	--	--	--	--	--	--	--	--	--
318	0.88	0.88	0.6	0.54	0.59	0.31	0.88	0.87	0.6	0.54	0.59	0.31	0.88	0.78	0.7	0.54	0.57	0.37	0.88	0.83	0.62	0.54	0.59	0.3	--	--	--	--	--	--	--	--	--	--	--	--	--	--	--	--	--	--	--	--	--	--	--	--	--
319	0.88	0.83	0.66	0.54	0.59	0.36	0.88	0.85	0.6	0.54	0.58	0.32	0.88	0.87	0.59	0.54	0.59	0.3	--	--	--	--	--	--	0.89	0.83	0.61	0.56	0.6	0.3	0.88	0.84	0.63	0.55	0.58	0.35	--	--	--	--	--	--	--	--	--	--	--	--	0.89
320	0.88	0.89	0.58	0.54	0.6	0.31	0.88	0.86	0.62	0.54	0.59	0.31	0.88	0.86	0.6	0.54	0.58	0.31	--	--	--	--	--	--	0.89	0.81	0.68	0.56	0.6	0.35	0.89	0.81	0.68	0.55	0.58	0.36	--	--	--	--	--	--	--	--	--	--	--	--	--
321	0.88	0.9	0.58	0.54	0.6	0.31	0.88	0.85	0.62	0.54	0.59	0.32	0.88	0.83	0.63	0.54	0.59	0.31	0.88	0.85	0.61	0.54	0.6	0.29	--	--	--	--	--	--	0.88	0.88	0.61	0.54	0.6	0.32	--	--	--	--	--	--	0.88	0.68	0.78	0.53	0.53	0.42	--
322	0.88	0.84	0.61	0.54	0.6	0.32	0.88	0.89	0.58	0.54	0.6	0.29	0.88	0.85	0.63	0.54	0.59	0.34	--	--	--	--	--	--	--	--	--	--	--	--	0.89	0.88	0.65	0.55	0.61	0.34	--	--	--	--	--	--	--	--	--	--	--	--	--
323	0.88	0.87	0.61	0.54	0.59	0.31	0.88	0.88	0.6	0.54	0.59	0.3	0.88	0.88	0.55	0.54	0.58	0.25	--	--	--	--	--	--	--	--	--	--	--	--	--	--	--	--	--	--	--	--	--	--	--	--	--	--	--	--	--	--	--
324	0.88	0.87	0.61	0.54	0.59	0.32	0.88	0.88	0.6	0.54	0.59	0.3	0.88	0.86	0.6	0.54	0.58	0.31	0.88	0.86	0.6	0.54	0.59	0.29	0.89	0.81	0.68	0.56	0.6	0.35	--	--	--	--	--	--	--	--	--	--	--	--	--	--	--	--	--	--	--
325	0.88	0.86	0.59	0.54	0.6	0.31	0.88	0.82	0.66	0.54	0.58	0.33	0.88	0.79	0.72	0.54	0.58	0.39	0.88	0.86	0.59	0.54	0.58	0.31	--	--	--	--	--	--	0.88	0.86	0.64	0.54	0.6	0.34	--	--	--	--	--	--	--	--	--	--	--	--	--
326	0.88	0.85	0.63	0.54	0.58	0.34	0.88	0.86	0.57	0.54	0.59	0.27	0.88	0.83	0.68	0.54	0.58	0.37	0.88	0.86	0.61	0.54	0.59	0.3	--	--	--	--	--	--	0.88	0.86	0.69	0.54	0.59	0.38	--	--	--	--	--	--	--	--	--	--	--	--	0.87
327	0.88	0.86	0.66	0.54	0.59	0.36	0.88	0.85	0.63	0.54	0.59	0.32	0.88	0.87	0.61	0.54	0.59	0.3	--	--	--	--	--	--	0.89	0.77	0.69	0.56	0.59	0.36	--	--	--	--	--	--	--	--	--	--	--	--	0.88	0.87	0.66	0.53	0.59	0.34	--
328	0.88	0.88	0.6	0.54	0.59	0.31	0.88	0.86	0.61	0.54	0.6	0.3	0.88	0.84	0.64	0.54	0.59	0.33	--	--	--	--	--	--	0.89	0.8	0.68	0.56	0.6	0.35	--	--	--	--	--	--	0.88	0.87	0.64	0.58	0.63	0.34	--	--	--	--	--	--	--
329	0.88	0.88	0.6	0.54	0.6	0.3	0.88	0.88	0.6	0.54	0.59	0.3	0.88	0.84	0.6	0.54	0.59	0.32	--	--	--	--	--	--	--	--	--	--	--	--	0.89	0.87	0.66	0.53	0.59	0.33	0.88	0.84	0.63	0.55	0.6	0.33	--	--	--	--	--	--	--
330	0.88	0.8	0.65	0.54	0.57	0.34	0.88	0.85	0.62	0.54	0.59	0.31	0.88	0.78	0.7	0.54	0.58	0.37	--	--	--	--	--	--	--	--	--	--	--	--	--	--	--	--	--	--	--	--	--	--	--	--	--	--	--	--	--	--	0.89
331	0.88	0.87	0.66	0.54	0.6	0.35	0.88	0.89	0.59	0.54	0.61	0.28	0.88	0.89	0.59	0.54	0.6	0.28	0.88	0.84	0.6	0.54	0.58	0.31	0.89	0.8	0.68	0.56	0.6	0.35	0.87	0.81	0.7	0.53	0.59	0.37	0.88	0.85	0.68	0.55	0.61	0.36	--	--	--	--	--	--	0.91
332	0.88	0.85	0.63	0.54	0.58	0.33	0.88	0.9	0.64	0.54	0.59	0.31	0.88	0.8	0.7	0.54	0.58	0.37	0.88	0.82	0.63	0.54	0.59	0.31	--	--	--	--	--	--	--	--	--	--	--	--	--	--	--	--	--	--	--	--	--	--	--	--	--
333	0.88	0.87	0.61	0.54	0.59	0.32	--	--	--	--	--	--	--	--	--	--	--	--	--	--	--	--	--	--	--	--	--	--	--	--	0.89	0.88	0.62	0.55	0.6	0.31	--	--	--	--	--	--	0.88	0.81	0.68	0.55	0.6	0.36	--
334	0.88	0.87	0.62	0.54	0.59	0.32	0.88	0.84	0.6	0.54	0.59	0.28	0.88	0.88	0.59	0.54	0.59	0.3	0.88	0.85	0.61	0.54	0.6	0.29	0.89	0.83	0.62	0.56	0.59	0.3	0.88	0.88	0.6	0.53	0.6	0.31	--	--	--	--	--	--	0.89	0.87	0.64	0.55	0.62	0.31	--
335	0.88	0.9	0.64	0.54	0.6	0.31	0.88	0.85	0.67	0.54	0.6	0.36	0.88	0.88	0.59	0.54	0.59	0.29	0.88	0.85	0.61	0.54	0.59	0.29	--	--	--	--	--	--	--	--	--	--	--	--	0.88	0.85	0.67	0.54	0.59	0.36	0.89	0.86	0.59	0.55	0.59	0.31	--
336	0.88	0.89	0.64	0.54	0.59	0.32	0.88	0.88	0.55	0.54	0.6	0.26	0.88	0.78	0.7	0.54	0.58	0.37	0.88	0.88	0.59	0.54	0.6	0.28	--	--	--	--	--	--	--	--	--	--	--	--	--	--	--	--	--	--	0.87	0.82	0.64	0.52	0.57	0.33	--
337	0.88	0.89	0.58	0.54	0.61	0.29	0.88	0.83	0.6	0.54	0.58	0.28	0.88	0.78	0.72	0.54	0.57	0.39	0.88	0.86	0.63	0.54	0.59	0.34	--	--	--	--	--	--	--	--	--	--	--	--	--	--	--	--	--	--	0.87	0.87	0.63	0.52	0.6	0.31	--
338	0.88	0.89	0.59	0.54	0.6	0.3	0.88	0.86	0.62	0.54	0.58	0.33	0.88	0.86	0.66	0.54	0.6	0.34	--	--	--	--	--	--	--	--	--	--	--	--	0.88	0.84	0.62	0.53	0.58	0.33	--	--	--	--	--	--	--	--	--	--	--	--	--
339	0.88	0.82	0.69	0.54	0.59	0.37	0.88	0.81	0.69	0.54	0.59	0.37	0.88	0.86	0.59	0.54	0.6	0.3	--	--	--	--	--	--	0.89	0.85	0.6	0.56	0.61	0.28	--	--	--	--	--	--	--	--	--	--	--	--	--	--	--	--	--	--	--
340	0.88	0.88	0.6	0.54	0.6	0.31	0.88	0.87	0.6	0.54	0.6	0.3	0.88	0.83	0.68	0.54	0.59	0.36	0.88	0.89	0.56	0.54	0.6	0.27	0.89	0.83	0.67	0.56	0.61	0.35	--	--	--	--	--	--	0.88	0.8	0.74	0.56	0.6	0.42	--	--	--	--	--	--	0.89
341	0.88	0.84	0.65	0.54	0.59	0.35	0.88	0.87	0.6	0.54	0.6	0.3	0.88	0.88	0.59	0.54	0.59	0.29	0.88	0.82	0.61	0.54	0.58	0.32	--	--	--	--	--	--	0.89	0.88	0.68	0.55	0.6	0.35	0.88	0.84	0.68	0.55	0.59	0.37	--	--	--	--	--	--	--
342	0.88	0.88	0.6	0.54	0.6	0.31	0.88	0.87	0.6	0.54	0.59	0.3	0.88	0.86	0.61	0.54	0.59	0.3	--	--	--	--	--	--	--	--	--	--	--	--	0.89	0.88	0.62	0.56	0.62	0.34	--	--	--	--	--	--	0.88	0.83	0.68	0.54	0.6	0.34	0.9
343	0.88	0.86	0.56	0.54	0.59	0.29	0.88	0.87	0.61	0.54	0.6	0.3	0.88	0.88	0.59	0.54	0.59	0.29	0.88	0.85	0.61	0.54	0.6	0.29	--	--	--	--	--	--	0.89	0.82	0.64	0.54	0.57	0.34	0.89	0.85	0.7	0.54	0.58	0.38	--	--	--	--	--	--	--
344	0.88	0.85	0.62	0.54	0.59	0.32	0.88	0.86	0.61	0.54	0.59	0.32	0.88	0.88	0.59	0.54	0.59	0.29	0.88	0.86	0.58	0.54	0.6	0.3	--	--	--	--	--	--	0.88	0.87	0.66	0.54	0.6	0.35	0.89	0.83	0.73	0.54	0.58	0.4	0.88	0.86	0.66	0.55	0.63	0.34	--
345	0.88	0.87	0.61	0.54	0.59	0.32	0.88	0.83	0.63	0.54	0.59	0.31	0.88	0.77	0.7	0.54	0.58	0.37	0.88	0.89	0.57	0.54	0.61	0.27	0.89	0.87	0.62	0.56	0.62	0.32	--	--	--	--	--	--	--	--	--	--	--	--	--	--	--	--	--	--	--
346	0.88	0.89	0.59	0.54	0.6	0.3	0.88	0.82	0.69	0.54	0.6	0.37	0.88	0.88	0.59	0.54	0.59	0.29	0.88	0.9	0.55	0.54	0.61	0.26	0.89	0.84	0.59	0.56	0.59	0.3	--	--	--	--	--	--	0.88	0.84	0.63	0.51	0.56	0.34	--	--	--	--	--	--	--
347	0.88	0.84	0.61	0.54	0.59	0.33	0.88	0.87	0.61	0.54	0.59	0.31	--	--	--	--	--	--	0.88	0.88	0.58	0.54	0.6	0.28	--	--	--	--	--	--	0.88	0.84	0.69	0.55	0.58	0.38	--	--	--	--	--	--	--	--	--	--	--	--	--
348	0.88	0.89	0.59	0.54	0.6	0.3	0.88	0.85	0.63	0.54	0.59	0.32	0.88	0.8	0.63	0.54	0.58	0.33	0.88	0.88	0.56	0.54	0.61	0.27	--	--	--	--	--	--	--	--	--	--	--	--	--	--	--	--	--	--	--	--	--	--	--	--	--
349	0.88	0.8	0.64	0.54	0.58	0.34	0.88	0.88	0.6	0.54	0.6	0.3	0.88	0.87	0.6	0.54	0.59	0.3	0.88	0.88	0.57	0.54	0.6	0.27	--	--	--	--	--	--	--	--	--	--	--	--	0.88	0.81	0.73	0.55	0.6	0.42	--	--	--	--	--	--	--
350	0.88	0.85	0.59	0.54	0.58	0.3	0.88	0.86	0.61	0.54	0.59	0.31	0.88	0.85	0.62	0.54	0.58	0.31	0.88	0.85	0.59	0.54	0.58	0.31	0.89	0.85	0.6	0.56	0.61	0.28	0.88	0.86	0.62	0.54	0.58	0.31	--	--	--	--	--	--	0.88	0.83	0.67	0.53	0.58	0.34	--
351	0.88	0.86	0.61	0.54	0.59	0.31	0.88	0.86	0.61	0.54	0.59	0.31	0.88	0.87	0.6	0.54	0.59	0.3	0.88	0.86	0.58	0.54	0.59	0.3	--	--	--	--	--	--	--	--	--	--	--	--	--	--	--	--	--	--	0.88	0.81	0.72	0.54	0.59	0.38	0.88
352	0.88	0.83	0.68	0.54	0.6	0.37	0.88	0.88	0.59	0.54	0.6	0.3	0.88	0.85	0.67	0.54	0.59	0.36	--	--	--	--	--	--	--	--	--	--	--	--	--	--	--	--	--	--	0.88	0.82	0.68	0.53	0.58	0.35	0.88	0.85	0.66	0.53	0.6	0.33	0.88
353	0.88	0.87	0.57	0.54	0.61	0.3	0.88	0.89	0.58	0.54	0.6	0.29	0.88	0.82	0.62	0.54	0.59	0.31	0.88	0.89	0.57	0.54	0.6	0.27	--	--	--	--	--	--	--	--	--	--	--	--	--	--	--	--	--	--	--	--	--	--	--	--	--
354	0.88	0.84	0.64	0.54	0.59	0.33	0.88	0.85	0.62	0.54	0.59	0.32	0.88	0.86	0.66	0.54	0.6	0.34	--	--	--	--	--	--	0.89	0.85	0.6	0.56	0.59	0.29	--	--	--	--	--	--	0.88	0.85	0.66	0.55	0.61	0.33	0.87	0.83	0.65	0.51	0.58	0.31	--
355	0.88	0.89	0.59	0.54	0.59	0.31	0.88	0.86	0.61	0.54	0.59	0.31	--	--	--	--	--	--	0.88	0.88	0.58	0.54	0.59	0.29	0.89	0.85	0.58	0.56	0.61	0.29	--	--	--	--	--	--	--	--	--	--	--	--	0.89	0.83	0.69	0.54	0.6	0.37	--
356	0.88	0.87	0.61	0.54	0.59	0.32	0.88	0.87	0.61	0.54	0.59	0.31	0.88	0.88	0.6	0.54	0.59	0.3	0.88	0.87	0.6	0.54	0.59	0.29	0.89	0.87	0.63	0.56	0.6	0.33	0.88	0.82	0.69	0.54	0.57	0.38	--	--	--	--	--	--	--	--	--	--	--	--	0.87
357	0.88	0.88	0.65	0.54	0.62	0.34	0.88	0.82	0.62	0.54	0.59	0.32	0.88	0.87	0.59	0.54	0.6	0.29	--	--	--	--	--	--	0.89	0.82	0.68	0.56	0.6	0.36	--	--	--	--	--	--	0.88	0.85	0.63	0.53	0.58	0.34	--	--	--	--	--	--	--
358	0.88	0.86	0.6	0.54	0.59	0.33	0.88	0.86	0.67	0.54	0.6	0.36	0.88	0.77	0.7	0.54	0.58	0.37	--	--	--	--	--	--	0.89	0.78	0.63	0.56	0.6	0.31	--	--	--	--	--	--	--	--	--	--	--	--	0.88	0.81	0.69	0.53	0.58	0.35	--
359	0.88	0.88	0.59	0.54	0.6	0.3	0.88	0.83	0.63	0.54	0.59	0.32	0.88	0.82	0.62	0.54	0.59	0.32	0.88	0.83	0.62	0.54	0.59	0.3	0.89	0.77	0.69	0.56	0.59	0.36	0.88	0.84	0.69	0.54	0.6	0.35	--	--	--	--	--	--	--	--	--	--	--	--	--
360	0.88	0.86	0.62	0.54	0.59	0.32	0.88	0.87	0.59	0.54	0.59	0.32	0.88	0.82	0.64	0.54	0.59	0.31	0.88	0.89	0.57	0.54	0.6	0.28	0.89	0.83	0.68	0.56	0.59	0.37	--	--	--	--	--	--	--	--	--	--	--	--	0.89	0.84	0.7	0.55	0.58	0.37	--
361	0.88	0.85	0.67	0.54	0.59	0.36	0.88	0.87	0.6	0.54	0.59	0.3	0.88	0.88	0.6	0.54	0.59	0.3	--	--	--	--	--	--	0.89	0.82	0.61	0.56	0.59	0.31	0.88	0.82	0.68	0.53	0.58	0.36	0.89	0.86	0.65	0.56	0.6	0.35	0.89	0.87	0.71	0.56	0.59	0.39	0.88
362	0.88	0.86	0.61	0.54	0.59	0.31	0.88	0.88	0.59	0.54	0.6	0.3	0.88	0.87	0.59	0.54	0.6	0.31	--	--	--	--	--	--	0.89	0.79	0.69	0.56	0.59	0.37	--	--	--	--	--	--	--	--	--	--	--	--	--	--	--	--	--	--	--
363	0.88	0.87	0.61	0.54	0.6	0.32	0.88	0.87	0.6	0.54	0.6	0.3	0.88	0.86	0.58	0.54	0.59	0.26	0.88	0.85	0.59	0.54	0.58	0.31	0.89	0.83	0.61	0.56	0.6	0.29	--	--	--	--	--	--	--	--	--	--	--	--	--	--	--	--	--	--	0.87
364	0.88	0.84	0.58	0.54	0.58	0.3	0.88	0.86	0.59	0.54	0.59	0.31	0.88	0.88	0.59	0.54	0.59	0.29	--	--	--	--	--	--	--	--	--	--	--	--	--	--	--	--	--	--	0.88	0.84	0.69	0.52	0.57	0.37	--	--	--	--	--	--	--
365	0.88	0.8	0.64	0.54	0.57	0.35	0.88	0.87	0.56	0.54	0.58	0.27	--	--	--	--	--	--	0.88	0.88	0.58	0.54	0.6	0.28	0.89	0.81	0.68	0.56	0.59	0.36	--	--	--	--	--	--	--	--	--	--	--	--	0.88	0.88	0.7	0.54	0.61	0.36	0.88
366	0.88	0.86	0.62	0.54	0.58	0.32	0.88	0.88	0.59	0.54	0.6	0.29	0.88	0.84	0.6	0.54	0.59	0.31	0.88	0.8	0.62	0.54	0.58	0.32	0.89	0.81	0.68	0.56	0.6	0.35	0.88	0.87	0.6	0.54	0.59	0.32	--	--	--	--	--	--	--	--	--	--	--	--	0.88
367	0.88	0.82	0.63	0.54	0.6	0.32	0.88	0.83	0.64	0.54	0.58	0.33	0.88	0.84	0.6	0.54	0.59	0.31	--	--	--	--	--	--	--	--	--	--	--	--	--	--	--	--	--	--	0.87	0.84	0.71	0.54	0.61	0.37	--	--	--	--	--	--	--
368	0.88	0.86	0.63	0.54	0.59	0.32	0.88	0.87	0.61	0.54	0.6	0.31	0.88	0.86	0.57	0.54	0.58	0.27	0.88	0.84	0.61	0.54	0.6	0.31	0.89	0.81	0.68	0.56	0.6	0.35	0.88	0.84	0.62	0.54	0.58	0.34	--	--	--	--	--	--	--	--	--	--	--	--	0.89
369	0.88	0.86	0.63	0.54	0.59	0.31	0.88	0.88	0.6	0.54	0.6	0.3	0.88	0.8	0.69	0.54	0.58	0.37	0.88	0.8	0.62	0.54	0.58	0.32	0.89	0.81	0.65	0.56	0.6	0.33	--	--	--	--	--	--	0.88	0.85	0.67	0.54	0.61	0.34	--	--	--	--	--	--	--
370	0.88	0.84	0.64	0.54	0.59	0.34	0.88	0.89	0.57	0.54	0.61	0.28	0.88	0.86	0.61	0.54	0.58	0.31	0.88	0.85	0.61	0.54	0.6	0.3	0.89	0.78	0.66	0.56	0.59	0.35	0.89	0.87	0.58	0.55	0.6	0.3	0.89	0.87	0.67	0.55	0.61	0.35	--	--	--	--	--	--	0.87
371	0.88	0.88	0.6	0.54	0.6	0.31	0.88	0.85	0.62	0.54	0.59	0.31	0.88	0.78	0.72	0.54	0.57	0.39	0.88	0.86	0.6	0.54	0.6	0.29	--	--	--	--	--	--	0.89	0.87	0.68	0.55	0.61	0.36	--	--	--	--	--	--	--	--	--	--	--	--	--
372	0.88	0.88	0.6	0.54	0.59	0.31	0.88	0.83	0.68	0.54	0.61	0.35	0.88	0.88	0.6	0.54	0.59	0.3	--	--	--	--	--	--	0.89	0.8	0.61	0.56	0.59	0.31	0.88	0.79	0.7	0.55	0.59	0.39	0.89	0.91	0.66	0.54	0.62	0.32	--	--	--	--	--	--	0.89
373	0.88	0.81	0.7	0.54	0.58	0.38	0.88	0.88	0.59	0.54	0.6	0.3	0.88	0.85	0.55	0.54	0.59	0.27	0.88	0.89	0.56	0.54	0.6	0.28	0.89	0.78	0.69	0.56	0.58	0.36	0.89	0.85	0.68	0.55	0.59	0.38	--	--	--	--	--	--	--	--	--	--	--	--	--
374	0.88	0.88	0.6	0.54	0.59	0.31	0.88	0.88	0.6	0.54	0.59	0.3	0.88	0.89	0.57	0.54	0.6	0.28	0.88	0.81	0.69	0.54	0.59	0.36	--	--	--	--	--	--	0.88	0.87	0.62	0.54	0.61	0.32	0.88	0.88	0.64	0.53	0.6	0.32	0.88	0.8	0.62	0.53	0.57	0.31	--
375	0.88	0.85	0.68	0.54	0.59	0.37	0.88	0.86	0.62	0.54	0.59	0.32	0.88	0.86	0.61	0.54	0.58	0.31	0.88	0.87	0.55	0.54	0.59	0.24	--	--	--	--	--	--	--	--	--	--	--	--	0.88	0.86	0.64	0.54	0.58	0.35	0.88	0.76	0.76	0.56	0.58	0.43	0.88
376	0.88	0.88	0.59	0.54	0.6	0.3	0.88	0.85	0.67	0.54	0.6	0.35	0.88	0.87	0.6	0.54	0.59	0.3	--	--	--	--	--	--	0.89	0.88	0.57	0.56	0.6	0.28	--	--	--	--	--	--	0.88	0.84	0.67	0.52	0.58	0.33	0.89	0.82	0.73	0.55	0.6	0.38	--
377	0.88	0.86	0.64	0.54	0.59	0.32	0.88	0.87	0.57	0.54	0.61	0.29	0.88	0.85	0.66	0.54	0.59	0.35	0.88	0.89	0.57	0.54	0.6	0.27	--	--	--	--	--	--	--	--	--	--	--	--	--	--	--	--	--	--	--	--	--	--	--	--	--
378	0.88	0.83	0.62	0.54	0.59	0.33	0.88	0.82	0.62	0.54	0.59	0.32	0.88	0.86	0.56	0.54	0.59	0.26	0.88	0.86	0.58	0.54	0.6	0.29	0.89	0.77	0.66	0.56	0.59	0.35	--	--	--	--	--	--	--	--	--	--	--	--	--	--	--	--	--	--	--
379	0.88	0.86	0.67	0.54	0.6	0.35	0.88	0.87	0.6	0.54	0.6	0.3	0.88	0.77	0.7	0.54	0.58	0.37	--	--	--	--	--	--	0.89	0.84	0.59	0.56	0.59	0.31	0.88	0.86	0.65	0.54	0.58	0.35	0.88	0.86	0.61	0.54	0.6	0.31	0.89	0.9	0.64	0.55	0.61	0.34	0.88
380	0.88	0.87	0.61	0.54	0.59	0.32	0.88	0.87	0.6	0.54	0.59	0.3	0.88	0.88	0.59	0.54	0.59	0.29	--	--	--	--	--	--	--	--	--	--	--	--	--	--	--	--	--	--	--	--	--	--	--	--	--	--	--	--	--	--	--
381	0.88	0.88	0.6	0.54	0.6	0.3	0.88	0.88	0.59	0.54	0.61	0.29	0.88	0.88	0.59	0.54	0.59	0.29	0.88	0.86	0.6	0.54	0.59	0.3	0.89	0.83	0.69	0.56	0.61	0.34	0.88	0.76	0.65	0.54	0.57	0.35	0.88	0.83	0.69	0.54	0.59	0.36	--	--	--	--	--	--	--
382	0.88	0.87	0.58	0.54	0.6	0.31	0.88	0.87	0.61	0.54	0.59	0.3	0.88	0.78	0.7	0.54	0.58	0.37	0.88	0.89	0.57	0.54	0.6	0.27	--	--	--	--	--	--	0.89	0.89	0.6	0.55	0.61	0.3	--	--	--	--	--	--	0.87	0.82	0.66	0.54	0.57	0.36	--
383	0.88	0.89	0.59	0.54	0.61	0.29	0.88	0.88	0.6	0.54	0.6	0.3	0.88	0.88	0.59	0.54	0.59	0.29	--	--	--	--	--	--	0.89	0.77	0.66	0.56	0.59	0.33	--	--	--	--	--	--	--	--	--	--	--	--	--	--	--	--	--	--	0.89
384	0.88	0.89	0.59	0.54	0.6	0.31	0.88	0.86	0.62	0.54	0.59	0.32	0.88	0.86	0.6	0.54	0.58	0.3	0.88	0.85	0.6	0.54	0.59	0.31	--	--	--	--	--	--	0.89	0.89	0.61	0.55	0.6	0.31	--	--	--	--	--	--	--	--	--	--	--	--	0.88
385	0.88	0.87	0.61	0.54	0.6	0.31	0.88	0.85	0.62	0.54	0.59	0.32	0.88	0.86	0.61	0.54	0.58	0.31	0.88	0.88	0.59	0.54	0.6	0.28	0.89	0.88	0.56	0.56	0.61	0.26	0.88	0.87	0.59	0.54	0.6	0.32	0.88	0.77	0.72	0.55	0.57	0.4	--	--	--	--	--	--	--
386	0.88	0.79	0.7	0.54	0.57	0.38	0.88	0.84	0.68	0.54	0.6	0.36	0.88	0.85	0.59	0.54	0.6	0.3	0.88	0.83	0.61	0.54	0.59	0.3	--	--	--	--	--	--	0.89	0.87	0.61	0.54	0.6	0.31	--	--	--	--	--	--	--	--	--	--	--	--	--
387	0.88	0.86	0.61	0.54	0.59	0.32	--	--	--	--	--	--	0.88	0.85	0.59	0.54	0.6	0.31	0.88	0.83	0.59	0.54	0.59	0.26	0.89	0.79	0.65	0.56	0.59	0.33	--	--	--	--	--	--	--	--	--	--	--	--	--	--	--	--	--	--	--
388	0.88	0.88	0.6	0.54	0.6	0.31	0.88	0.85	0.62	0.54	0.59	0.31	0.88	0.86	0.61	0.54	0.58	0.31	0.88	0.85	0.61	0.54	0.59	0.3	--	--	--	--	--	--	0.88	0.74	0.71	0.53	0.56	0.38	--	--	--	--	--	--	--	--	--	--	--	--	--
389	0.88	0.85	0.61	0.54	0.6	0.33	0.88	0.84	0.61	0.54	0.59	0.32	0.88	0.88	0.59	0.54	0.59	0.29	0.88	0.89	0.57	0.54	0.6	0.27	--	--	--	--	--	--	--	--	--	--	--	--	0.89	0.75	0.76	0.54	0.56	0.41	--	--	--	--	--	--	0.89
390	0.88	0.85	0.63	0.54	0.59	0.33	0.88	0.86	0.61	0.54	0.59	0.32	0.88	0.86	0.61	0.54	0.58	0.31	0.88	0.83	0.62	0.54	0.58	0.32	0.89	0.82	0.6	0.56	0.58	0.31	0.89	0.88	0.63	0.54	0.6	0.33	--	--	--	--	--	--	0.88	0.83	0.64	0.56	0.6	0.34	--
391	0.88	0.85	0.63	0.54	0.59	0.33	0.88	0.88	0.6	0.54	0.6	0.31	0.88	0.87	0.6	0.54	0.59	0.3	0.88	0.85	0.61	0.54	0.59	0.3	--	--	--	--	--	--	0.88	0.82	0.72	0.54	0.59	0.39	--	--	--	--	--	--	--	--	--	--	--	--	--
392	0.88	0.87	0.65	0.54	0.59	0.35	0.88	0.88	0.6	0.54	0.59	0.3	0.88	0.87	0.59	0.54	0.6	0.29	0.88	0.81	0.62	0.54	0.58	0.32	0.89	0.84	0.61	0.56	0.6	0.3	--	--	--	--	--	--	0.88	0.85	0.59	0.52	0.57	0.3	0.88	0.85	0.64	0.53	0.62	0.32	--
393	0.88	0.86	0.62	0.54	0.59	0.32	0.88	0.84	0.59	0.54	0.59	0.28	0.88	0.88	0.59	0.54	0.59	0.29	0.88	0.86	0.62	0.54	0.6	0.32	0.89	0.78	0.66	0.56	0.59	0.35	0.88	0.88	0.6	0.55	0.6	0.32	--	--	--	--	--	--	0.86	0.69	0.72	0.52	0.54	0.38	--
394	0.88	0.84	0.61	0.54	0.59	0.33	0.88	0.86	0.61	0.54	0.59	0.31	0.88	0.83	0.68	0.54	0.59	0.36	--	--	--	--	--	--	0.89	0.81	0.68	0.56	0.59	0.36	0.88	0.86	0.62	0.54	0.59	0.33	--	--	--	--	--	--	0.88	0.85	0.61	0.55	0.61	0.31	0.88
395	0.88	0.79	0.6	0.54	0.57	0.31	0.88	0.88	0.61	0.54	0.6	0.3	0.88	0.85	0.67	0.54	0.59	0.36	--	--	--	--	--	--	--	--	--	--	--	--	--	--	--	--	--	--	--	--	--	--	--	--	--	--	--	--	--	--	0.89
396	0.88	0.89	0.59	0.54	0.6	0.3	0.88	0.84	0.6	0.54	0.58	0.29	0.88	0.85	0.6	0.54	0.59	0.32	--	--	--	--	--	--	--	--	--	--	--	--	0.88	0.86	0.59	0.54	0.57	0.29	--	--	--	--	--	--	--	--	--	--	--	--	--
397	0.88	0.88	0.68	0.54	0.6	0.35	0.88	0.88	0.6	0.54	0.59	0.3	0.88	0.84	0.6	0.54	0.59	0.31	0.88	0.86	0.61	0.54	0.59	0.3	--	--	--	--	--	--	--	--	--	--	--	--	--	--	--	--	--	--	0.86	0.81	0.7	0.53	0.58	0.37	--
398	0.88	0.88	0.6	0.54	0.6	0.3	0.88	0.82	0.69	0.54	0.6	0.36	0.88	0.85	0.59	0.54	0.6	0.31	--	--	--	--	--	--	0.89	0.86	0.59	0.56	0.61	0.28	0.88	0.85	0.68	0.54	0.59	0.37	0.88	0.84	0.65	0.53	0.58	0.34	0.89	0.88	0.62	0.57	0.62	0.33	--
399	0.88	0.84	0.67	0.54	0.59	0.36	0.88	0.88	0.6	0.54	0.59	0.3	0.88	0.87	0.55	0.54	0.59	0.26	--	--	--	--	--	--	0.89	0.83	0.61	0.56	0.6	0.3	0.88	0.88	0.59	0.55	0.59	0.32	--	--	--	--	--	--	--	--	--	--	--	--	0.89
400	0.88	0.86	0.62	0.54	0.59	0.32	0.88	0.88	0.6	0.54	0.6	0.3	0.88	0.87	0.6	0.54	0.59	0.3	0.88	0.88	0.58	0.54	0.6	0.28	0.89	0.78	0.63	0.56	0.59	0.3	0.89	0.84	0.72	0.55	0.58	0.41	--	--	--	--	--	--	--	--	--	--	--	--	0.88
401	0.88	0.87	0.61	0.54	0.6	0.31	--	--	--	--	--	--	0.88	0.88	0.64	0.54	0.59	0.31	0.88	0.86	0.66	0.54	0.59	0.35	0.89	0.86	0.6	0.56	0.59	0.3	0.88	0.85	0.6	0.53	0.58	0.31	--	--	--	--	--	--	--	--	--	--	--	--	--
402	0.88	0.88	0.59	0.54	0.6	0.3	0.88	0.88	0.6	0.54	0.6	0.31	0.88	0.89	0.57	0.54	0.6	0.28	0.88	0.86	0.59	0.54	0.59	0.31	--	--	--	--	--	--	0.88	0.86	0.63	0.54	0.59	0.32	--	--	--	--	--	--	--	--	--	--	--	--	--
403	0.88	0.86	0.66	0.54	0.6	0.35	0.88	0.88	0.6	0.54	0.59	0.3	0.88	0.86	0.6	0.54	0.58	0.31	0.88	0.84	0.62	0.54	0.59	0.3	0.89	0.73	0.7	0.56	0.57	0.37	0.89	0.87	0.66	0.54	0.6	0.35	--	--	--	--	--	--	--	--	--	--	--	--	--
404	0.88	0.88	0.6	0.54	0.6	0.31	0.88	0.83	0.65	0.54	0.6	0.35	0.88	0.88	0.55	0.54	0.59	0.25	0.88	0.85	0.61	0.54	0.59	0.3	0.89	0.78	0.69	0.56	0.59	0.36	0.87	0.84	0.6	0.51	0.57	0.3	0.88	0.85	0.71	0.53	0.59	0.37	0.88	0.75	0.73	0.55	0.59	0.38	--
405	0.88	0.88	0.6	0.54	0.59	0.31	0.88	0.89	0.57	0.54	0.61	0.28	0.88	0.77	0.7	0.54	0.58	0.37	0.88	0.84	0.6	0.54	0.59	0.31	--	--	--	--	--	--	0.88	0.78	0.71	0.55	0.58	0.39	--	--	--	--	--	--	--	--	--	--	--	--	--
406	0.88	0.87	0.63	0.54	0.6	0.34	--	--	--	--	--	--	0.88	0.89	0.57	0.54	0.59	0.29	0.88	0.89	0.57	0.54	0.6	0.27	0.89	0.78	0.69	0.56	0.59	0.36	0.88	0.89	0.62	0.54	0.62	0.32	--	--	--	--	--	--	--	--	--	--	--	--	--
407	0.88	0.85	0.62	0.54	0.6	0.32	0.88	0.87	0.6	0.54	0.6	0.3	0.88	0.84	0.63	0.54	0.59	0.32	0.88	0.85	0.59	0.54	0.59	0.31	0.89	0.82	0.6	0.56	0.59	0.31	--	--	--	--	--	--	0.89	0.84	0.64	0.54	0.59	0.33	--	--	--	--	--	--	--
408	0.88	0.87	0.61	0.54	0.59	0.31	0.88	0.88	0.59	0.54	0.6	0.3	0.88	0.88	0.59	0.54	0.59	0.29	--	--	--	--	--	--	0.89	0.77	0.63	0.56	0.59	0.31	--	--	--	--	--	--	0.88	0.87	0.6	0.54	0.59	0.3	--	--	--	--	--	--	--
409	0.88	0.86	0.58	0.54	0.59	0.29	0.88	0.87	0.58	0.54	0.6	0.31	0.88	0.86	0.66	0.54	0.6	0.34	0.88	0.86	0.59	0.54	0.6	0.29	--	--	--	--	--	--	0.88	0.84	0.66	0.54	0.58	0.36	--	--	--	--	--	--	0.88	0.83	0.7	0.54	0.58	0.36	0.88
410	0.88	0.83	0.64	0.54	0.58	0.33	0.88	0.85	0.67	0.54	0.59	0.36	0.88	0.79	0.64	0.54	0.58	0.32	--	--	--	--	--	--	--	--	--	--	--	--	--	--	--	--	--	--	--	--	--	--	--	--	--	--	--	--	--	--	--
411	0.88	0.86	0.61	0.54	0.59	0.31	0.88	0.86	0.64	0.54	0.59	0.31	0.88	0.88	0.59	0.54	0.59	0.29	0.88	0.84	0.62	0.54	0.58	0.31	0.89	0.8	0.68	0.56	0.61	0.35	--	--	--	--	--	--	0.88	0.83	0.68	0.53	0.57	0.37	--	--	--	--	--	--	--
412	0.88	0.89	0.59	0.54	0.61	0.29	0.88	0.88	0.59	0.54	0.6	0.29	0.88	0.88	0.59	0.54	0.6	0.29	0.88	0.88	0.57	0.54	0.61	0.27	--	--	--	--	--	--	--	--	--	--	--	--	0.88	0.84	0.59	0.51	0.58	0.28	--	--	--	--	--	--	--
413	0.88	0.82	0.66	0.54	0.58	0.36	0.88	0.89	0.58	0.54	0.61	0.28	0.88	0.88	0.59	0.54	0.59	0.29	--	--	--	--	--	--	0.89	0.78	0.69	0.56	0.59	0.36	0.88	0.87	0.65	0.53	0.58	0.34	0.88	0.86	0.65	0.54	0.6	0.34	--	--	--	--	--	--	--
414	0.88	0.88	0.61	0.54	0.59	0.32	0.88	0.89	0.58	0.54	0.6	0.3	--	--	--	--	--	--	0.88	0.87	0.6	0.54	0.6	0.29	0.89	0.79	0.69	0.56	0.59	0.36	0.88	0.85	0.69	0.55	0.59	0.38	--	--	--	--	--	--	0.88	0.85	0.67	0.56	0.6	0.37	--
415	0.88	0.88	0.59	0.54	0.6	0.3	0.88	0.78	0.7	0.54	0.58	0.37	0.88	0.87	0.56	0.54	0.59	0.26	--	--	--	--	--	--	0.89	0.8	0.61	0.56	0.59	0.31	--	--	--	--	--	--	0.88	0.88	0.65	0.56	0.62	0.35	--	--	--	--	--	--	--
416	0.88	0.87	0.61	0.54	0.59	0.32	0.88	0.87	0.66	0.54	0.6	0.35	0.88	0.87	0.58	0.54	0.59	0.3	0.88	0.85	0.59	0.54	0.6	0.3	--	--	--	--	--	--	--	--	--	--	--	--	0.89	0.84	0.67	0.55	0.58	0.37	--	--	--	--	--	--	--
417	0.88	0.87	0.61	0.54	0.59	0.32	0.88	0.86	0.61	0.54	0.59	0.31	0.88	0.87	0.6	0.54	0.59	0.3	--	--	--	--	--	--	0.89	0.85	0.6	0.56	0.61	0.28	0.88	0.89	0.63	0.55	0.61	0.33	0.89	0.83	0.73	0.55	0.6	0.39	0.89	0.87	0.63	0.54	0.6	0.31	--
418	0.88	0.86	0.59	0.54	0.58	0.3	0.88	0.87	0.6	0.54	0.59	0.3	0.88	0.84	0.62	0.54	0.59	0.3	0.88	0.85	0.59	0.54	0.58	0.31	--	--	--	--	--	--	--	--	--	--	--	--	--	--	--	--	--	--	--	--	--	--	--	--	--
419	0.88	0.88	0.6	0.54	0.59	0.31	0.88	0.83	0.68	0.54	0.59	0.37	0.88	0.82	0.62	0.54	0.59	0.32	0.88	0.86	0.6	0.54	0.59	0.31	0.89	0.85	0.6	0.56	0.6	0.29	--	--	--	--	--	--	0.88	0.84	0.67	0.55	0.59	0.37	0.88	0.87	0.59	0.56	0.61	0.32	--
420	0.88	0.86	0.59	0.54	0.6	0.32	0.88	0.89	0.59	0.54	0.6	0.3	0.88	0.86	0.6	0.54	0.58	0.32	0.88	0.86	0.66	0.54	0.59	0.35	0.89	0.81	0.69	0.56	0.59	0.36	0.88	0.88	0.6	0.54	0.6	0.31	--	--	--	--	--	--	0.89	0.88	0.67	0.54	0.6	0.33	0.88
421	0.88	0.87	0.61	0.54	0.59	0.32	0.88	0.9	0.57	0.54	0.61	0.28	0.88	0.88	0.59	0.54	0.6	0.29	--	--	--	--	--	--	0.89	0.85	0.61	0.56	0.6	0.3	0.89	0.82	0.64	0.55	0.58	0.34	0.88	0.87	0.64	0.54	0.6	0.34	--	--	--	--	--	--	0.86
422	0.88	0.86	0.62	0.54	0.6	0.32	0.88	0.87	0.64	0.54	0.6	0.33	0.88	0.71	0.73	0.54	0.56	0.39	0.88	0.86	0.58	0.54	0.59	0.3	--	--	--	--	--	--	0.88	0.89	0.59	0.55	0.61	0.29	--	--	--	--	--	--	--	--	--	--	--	--	--
423	0.88	0.87	0.61	0.54	0.59	0.32	0.88	0.88	0.55	0.54	0.6	0.25	0.88	0.85	0.61	0.54	0.59	0.31	0.88	0.85	0.61	0.54	0.6	0.29	0.89	0.84	0.67	0.56	0.6	0.35	0.88	0.86	0.63	0.54	0.59	0.35	--	--	--	--	--	--	0.87	0.82	0.66	0.53	0.57	0.34	0.89
424	0.88	0.89	0.54	0.54	0.6	0.26	0.88	0.78	0.67	0.54	0.58	0.35	0.88	0.88	0.58	0.54	0.59	0.29	0.88	0.8	0.62	0.54	0.58	0.32	0.89	0.77	0.69	0.56	0.59	0.37	0.88	0.88	0.59	0.53	0.61	0.3	--	--	--	--	--	--	--	--	--	--	--	--	0.87
425	0.88	0.83	0.64	0.54	0.58	0.33	0.88	0.88	0.59	0.54	0.61	0.29	0.88	0.85	0.67	0.54	0.59	0.35	0.88	0.85	0.61	0.54	0.59	0.3	0.89	0.81	0.62	0.56	0.6	0.29	0.88	0.87	0.67	0.53	0.59	0.34	--	--	--	--	--	--	--	--	--	--	--	--	--
426	0.88	0.87	0.61	0.54	0.59	0.32	0.88	0.82	0.66	0.54	0.59	0.29	0.88	0.87	0.6	0.54	0.59	0.3	--	--	--	--	--	--	--	--	--	--	--	--	0.88	0.81	0.63	0.53	0.58	0.33	--	--	--	--	--	--	--	--	--	--	--	--	0.88
427	0.88	0.85	0.63	0.54	0.59	0.32	0.88	0.8	0.7	0.54	0.59	0.37	0.88	0.86	0.6	0.54	0.58	0.3	0.88	0.86	0.58	0.54	0.6	0.29	--	--	--	--	--	--	0.87	0.86	0.65	0.54	0.6	0.34	--	--	--	--	--	--	0.87	0.78	0.7	0.53	0.56	0.38	--
428	0.88	0.77	0.68	0.54	0.57	0.38	0.88	0.88	0.6	0.54	0.6	0.29	0.88	0.77	0.7	0.54	0.58	0.37	--	--	--	--	--	--	--	--	--	--	--	--	0.87	0.84	0.61	0.52	0.57	0.32	--	--	--	--	--	--	--	--	--	--	--	--	--
429	0.88	0.88	0.64	0.54	0.6	0.34	0.88	0.78	0.68	0.54	0.58	0.35	0.88	0.83	0.68	0.54	0.59	0.36	0.88	0.83	0.62	0.54	0.59	0.3	0.89	0.87	0.59	0.56	0.61	0.28	0.89	0.87	0.63	0.55	0.6	0.33	0.87	0.82	0.63	0.53	0.59	0.34	--	--	--	--	--	--	--
430	0.88	0.88	0.59	0.54	0.6	0.3	0.88	0.88	0.6	0.54	0.59	0.3	0.88	0.83	0.68	0.54	0.59	0.36	0.88	0.85	0.59	0.54	0.58	0.31	--	--	--	--	--	--	0.88	0.88	0.57	0.54	0.61	0.3	0.88	0.86	0.69	0.55	0.6	0.37	0.88	0.82	0.69	0.54	0.6	0.37	0.88
431	0.88	0.89	0.6	0.54	0.59	0.32	0.88	0.82	0.63	0.54	0.59	0.33	0.88	0.86	0.61	0.54	0.58	0.31	--	--	--	--	--	--	0.89	0.83	0.65	0.56	0.59	0.35	--	--	--	--	--	--	0.89	0.85	0.62	0.52	0.57	0.31	--	--	--	--	--	--	0.88
432	0.88	0.84	0.65	0.54	0.6	0.35	0.88	0.84	0.67	0.54	0.6	0.35	0.88	0.85	0.61	0.54	0.58	0.32	0.88	0.84	0.59	0.54	0.58	0.31	0.89	0.87	0.64	0.56	0.62	0.29	0.88	0.86	0.61	0.54	0.6	0.3	0.88	0.83	0.7	0.55	0.59	0.37	--	--	--	--	--	--	0.88
433	0.88	0.85	0.67	0.54	0.59	0.37	0.88	0.88	0.6	0.54	0.59	0.3	0.88	0.88	0.59	0.54	0.6	0.29	0.88	0.84	0.6	0.54	0.59	0.31	0.89	0.83	0.68	0.56	0.6	0.36	0.88	0.84	0.71	0.55	0.6	0.4	0.89	0.83	0.7	0.56	0.6	0.38	0.89	0.84	0.65	0.54	0.58	0.34	--
434	0.88	0.85	0.61	0.54	0.59	0.33	0.88	0.84	0.64	0.54	0.58	0.33	0.88	0.85	0.59	0.54	0.58	0.31	--	--	--	--	--	--	0.89	0.81	0.68	0.56	0.6	0.35	--	--	--	--	--	--	0.89	0.83	0.69	0.56	0.58	0.39	0.86	0.81	0.63	0.5	0.54	0.31	0.88
435	0.88	0.88	0.6	0.54	0.6	0.3	0.88	0.86	0.57	0.54	0.59	0.27	0.88	0.84	0.63	0.54	0.59	0.32	0.88	0.89	0.57	0.54	0.61	0.27	--	--	--	--	--	--	0.88	0.83	0.69	0.54	0.58	0.37	--	--	--	--	--	--	0.89	0.84	0.7	0.53	0.58	0.37	--
436	0.88	0.86	0.56	0.54	0.6	0.28	0.88	0.87	0.61	0.54	0.6	0.3	0.88	0.86	0.59	0.54	0.58	0.32	--	--	--	--	--	--	0.89	0.79	0.62	0.56	0.59	0.31	--	--	--	--	--	--	0.88	0.86	0.6	0.55	0.59	0.32	0.89	0.87	0.66	0.56	0.61	0.36	--
437	0.88	0.88	0.59	0.54	0.6	0.31	0.88	0.86	0.61	0.54	0.59	0.31	0.88	0.88	0.58	0.54	0.6	0.28	--	--	--	--	--	--	--	--	--	--	--	--	0.88	0.87	0.63	0.55	0.59	0.34	--	--	--	--	--	--	--	--	--	--	--	--	--
438	0.88	0.88	0.59	0.54	0.6	0.3	0.88	0.88	0.6	0.54	0.6	0.3	0.88	0.87	0.55	0.54	0.59	0.26	0.88	0.8	0.69	0.54	0.6	0.35	--	--	--	--	--	--	--	--	--	--	--	--	--	--	--	--	--	--	--	--	--	--	--	--	--
439	0.88	0.85	0.64	0.54	0.58	0.33	0.88	0.89	0.59	0.54	0.61	0.29	0.88	0.85	0.58	0.54	0.58	0.28	0.88	0.89	0.57	0.54	0.6	0.27	0.89	0.84	0.56	0.56	0.59	0.27	0.88	0.86	0.58	0.54	0.6	0.31	--	--	--	--	--	--	--	--	--	--	--	--	--
440	0.88	0.85	0.61	0.54	0.59	0.33	0.88	0.89	0.59	0.54	0.6	0.3	0.88	0.89	0.57	0.54	0.6	0.28	0.88	0.87	0.59	0.54	0.6	0.28	--	--	--	--	--	--	--	--	--	--	--	--	0.88	0.88	0.6	0.56	0.63	0.31	--	--	--	--	--	--	0.89
441	0.88	0.83	0.64	0.54	0.59	0.32	0.88	0.85	0.62	0.54	0.6	0.31	0.88	0.8	0.63	0.54	0.58	0.32	0.88	0.87	0.58	0.54	0.6	0.28	--	--	--	--	--	--	--	--	--	--	--	--	--	--	--	--	--	--	--	--	--	--	--	--	--
442	0.88	0.88	0.6	0.54	0.6	0.3	0.88	0.84	0.7	0.54	0.6	0.38	0.88	0.86	0.65	0.54	0.6	0.34	0.88	0.87	0.6	0.54	0.6	0.29	--	--	--	--	--	--	0.89	0.89	0.6	0.54	0.6	0.29	0.88	0.83	0.66	0.55	0.59	0.36	--	--	--	--	--	--	--
443	0.88	0.8	0.64	0.54	0.58	0.34	0.88	0.88	0.58	0.54	0.6	0.29	0.88	0.87	0.56	0.54	0.59	0.27	0.88	0.89	0.57	0.54	0.61	0.27	--	--	--	--	--	--	--	--	--	--	--	--	0.87	0.81	0.7	0.53	0.59	0.36	--	--	--	--	--	--	0.88
444	0.88	0.89	0.59	0.54	0.6	0.31	0.88	0.85	0.67	0.54	0.59	0.36	0.88	0.88	0.59	0.54	0.59	0.3	--	--	--	--	--	--	0.89	0.84	0.61	0.56	0.6	0.31	0.88	0.82	0.69	0.55	0.59	0.37	--	--	--	--	--	--	--	--	--	--	--	--	0.88
445	0.88	0.9	0.57	0.54	0.61	0.29	--	--	--	--	--	--	0.88	0.89	0.57	0.54	0.6	0.28	--	--	--	--	--	--	0.89	0.78	0.66	0.56	0.59	0.33	--	--	--	--	--	--	--	--	--	--	--	--	--	--	--	--	--	--	--
446	0.88	0.85	0.63	0.54	0.58	0.33	0.88	0.87	0.61	0.54	0.58	0.31	0.88	0.87	0.59	0.54	0.6	0.29	--	--	--	--	--	--	--	--	--	--	--	--	0.88	0.87	0.61	0.54	0.59	0.32	0.88	0.85	0.68	0.53	0.58	0.36	0.88	0.85	0.66	0.55	0.62	0.34	--
447	0.88	0.86	0.55	0.54	0.59	0.28	0.88	0.84	0.63	0.54	0.58	0.32	0.88	0.86	0.61	0.54	0.58	0.31	0.88	0.85	0.6	0.54	0.58	0.32	0.89	0.83	0.67	0.56	0.61	0.35	0.88	0.87	0.54	0.54	0.6	0.27	0.88	0.83	0.73	0.53	0.59	0.38	--	--	--	--	--	--	--
448	0.88	0.87	0.61	0.54	0.59	0.32	0.88	0.87	0.58	0.54	0.6	0.31	0.88	0.85	0.61	0.54	0.59	0.31	--	--	--	--	--	--	--	--	--	--	--	--	0.88	0.79	0.72	0.54	0.58	0.39	0.89	0.89	0.67	0.54	0.61	0.35	0.88	0.77	0.7	0.54	0.57	0.37	--
449	0.88	0.86	0.61	0.54	0.59	0.32	0.88	0.88	0.59	0.54	0.6	0.3	0.88	0.83	0.63	0.54	0.59	0.31	0.88	0.87	0.59	0.54	0.6	0.28	0.89	0.89	0.54	0.56	0.62	0.25	0.88	0.82	0.69	0.54	0.58	0.36	--	--	--	--	--	--	0.88	0.8	0.71	0.52	0.57	0.36	--
450	0.88	0.8	0.7	0.54	0.59	0.37	0.88	0.87	0.6	0.54	0.59	0.3	0.88	0.88	0.59	0.54	0.59	0.29	0.88	0.85	0.61	0.54	0.6	0.29	0.89	0.82	0.7	0.56	0.6	0.35	0.88	0.86	0.61	0.54	0.59	0.31	--	--	--	--	--	--	0.87	0.86	0.59	0.53	0.58	0.28	--
451	0.88	0.88	0.61	0.54	0.59	0.32	0.88	0.86	0.62	0.54	0.59	0.32	0.88	0.89	0.57	0.54	0.6	0.29	0.88	0.86	0.57	0.54	0.6	0.29	0.89	0.82	0.61	0.56	0.59	0.31	0.88	0.82	0.64	0.52	0.56	0.32	0.88	0.82	0.65	0.54	0.59	0.34	--	--	--	--	--	--	--
452	0.88	0.88	0.56	0.54	0.59	0.28	0.88	0.86	0.61	0.54	0.59	0.31	0.88	0.88	0.6	0.54	0.59	0.31	0.88	0.85	0.61	0.54	0.59	0.3	0.89	0.83	0.67	0.56	0.61	0.35	0.88	0.86	0.59	0.54	0.58	0.32	0.88	0.84	0.68	0.55	0.59	0.37	--	--	--	--	--	--	--
453	0.88	0.86	0.58	0.54	0.58	0.29	0.88	0.87	0.61	0.54	0.6	0.3	0.88	0.85	0.61	0.54	0.59	0.31	0.88	0.87	0.58	0.54	0.6	0.3	0.89	0.85	0.59	0.56	0.59	0.3	--	--	--	--	--	--	0.88	0.88	0.67	0.53	0.61	0.34	--	--	--	--	--	--	--
454	0.88	0.85	0.59	0.54	0.58	0.3	0.88	0.89	0.59	0.54	0.6	0.29	0.88	0.85	0.67	0.54	0.59	0.36	0.88	0.89	0.57	0.54	0.6	0.27	--	--	--	--	--	--	0.88	0.85	0.64	0.54	0.59	0.34	0.89	0.86	0.69	0.55	0.6	0.37	--	--	--	--	--	--	--
455	0.88	0.87	0.61	0.54	0.6	0.31	0.88	0.87	0.58	0.54	0.6	0.31	0.88	0.86	0.58	0.54	0.6	0.3	0.88	0.87	0.59	0.54	0.59	0.29	0.89	0.88	0.56	0.56	0.61	0.26	0.87	0.85	0.62	0.54	0.58	0.33	0.89	0.86	0.68	0.55	0.6	0.35	--	--	--	--	--	--	--
456	0.88	0.89	0.58	0.54	0.6	0.29	0.88	0.88	0.6	0.54	0.59	0.3	0.88	0.85	0.62	0.54	0.58	0.32	0.88	0.87	0.65	0.54	0.6	0.34	--	--	--	--	--	--	0.88	0.87	0.62	0.54	0.6	0.3	--	--	--	--	--	--	--	--	--	--	--	--	0.89
457	0.88	0.85	0.67	0.54	0.6	0.37	0.88	0.89	0.58	0.54	0.6	0.29	0.88	0.87	0.61	0.54	0.6	0.31	--	--	--	--	--	--	--	--	--	--	--	--	0.88	0.86	0.61	0.54	0.6	0.31	--	--	--	--	--	--	0.89	0.86	0.69	0.56	0.6	0.38	--
458	0.88	0.81	0.63	0.54	0.59	0.33	0.88	0.88	0.57	0.54	0.6	0.3	0.88	0.89	0.56	0.54	0.61	0.27	0.88	0.86	0.61	0.54	0.59	0.3	--	--	--	--	--	--	0.88	0.87	0.66	0.54	0.59	0.35	--	--	--	--	--	--	0.87	0.82	0.64	0.53	0.57	0.34	--
459	0.88	0.87	0.58	0.54	0.6	0.31	0.88	0.78	0.7	0.54	0.57	0.38	0.88	0.85	0.62	0.54	0.58	0.31	--	--	--	--	--	--	--	--	--	--	--	--	--	--	--	--	--	--	--	--	--	--	--	--	0.87	0.85	0.68	0.54	0.6	0.35	--
460	0.88	0.88	0.6	0.54	0.6	0.31	0.88	0.85	0.63	0.54	0.59	0.32	0.88	0.85	0.67	0.54	0.59	0.35	0.88	0.86	0.61	0.54	0.59	0.3	0.89	0.81	0.73	0.56	0.59	0.38	0.88	0.86	0.66	0.54	0.61	0.35	--	--	--	--	--	--	0.89	0.85	0.7	0.55	0.61	0.38	--
461	0.88	0.84	0.61	0.54	0.59	0.33	0.88	0.86	0.61	0.54	0.59	0.31	0.88	0.89	0.56	0.54	0.6	0.27	0.88	0.86	0.58	0.54	0.59	0.24	0.89	0.86	0.57	0.56	0.6	0.29	--	--	--	--	--	--	0.89	0.84	0.7	0.56	0.61	0.38	0.88	0.83	0.65	0.53	0.59	0.35	0.88
462	0.88	0.89	0.57	0.54	0.61	0.3	0.88	0.84	0.61	0.54	0.59	0.32	0.88	0.89	0.57	0.54	0.6	0.28	--	--	--	--	--	--	0.89	0.85	0.6	0.56	0.61	0.29	0.88	0.89	0.63	0.54	0.59	0.32	--	--	--	--	--	--	0.89	0.87	0.6	0.54	0.59	0.3	0.89
463	0.88	0.83	0.63	0.54	0.58	0.34	0.88	0.87	0.61	0.54	0.59	0.31	0.88	0.78	0.7	0.54	0.58	0.37	0.88	0.86	0.64	0.54	0.59	0.34	--	--	--	--	--	--	--	--	--	--	--	--	--	--	--	--	--	--	--	--	--	--	--	--	0.89
464	0.88	0.87	0.68	0.54	0.6	0.35	0.88	0.87	0.68	0.54	0.6	0.34	0.88	0.78	0.7	0.54	0.58	0.37	0.88	0.81	0.69	0.54	0.59	0.36	0.89	0.81	0.68	0.56	0.6	0.35	0.88	0.87	0.59	0.54	0.6	0.32	0.89	0.86	0.67	0.54	0.6	0.36	--	--	--	--	--	--	--
465	0.88	0.89	0.58	0.54	0.6	0.31	0.88	0.87	0.6	0.54	0.59	0.3	0.88	0.86	0.6	0.54	0.6	0.3	--	--	--	--	--	--	--	--	--	--	--	--	0.88	0.88	0.6	0.55	0.6	0.31	--	--	--	--	--	--	--	--	--	--	--	--	--
466	0.88	0.83	0.64	0.54	0.59	0.32	0.88	0.86	0.6	0.54	0.59	0.31	0.88	0.72	0.75	0.54	0.56	0.41	0.88	0.83	0.62	0.54	0.58	0.31	0.89	0.82	0.61	0.56	0.6	0.3	0.88	0.89	0.57	0.54	0.62	0.3	0.88	0.88	0.55	0.54	0.61	0.29	--	--	--	--	--	--	--
467	0.88	0.85	0.67	0.54	0.61	0.36	0.88	0.89	0.58	0.54	0.6	0.3	0.88	0.83	0.68	0.54	0.59	0.37	--	--	--	--	--	--	--	--	--	--	--	--	--	--	--	--	--	--	0.88	0.85	0.63	0.54	0.59	0.31	--	--	--	--	--	--	--
468	0.88	0.89	0.58	0.54	0.59	0.3	0.88	0.84	0.61	0.54	0.59	0.32	0.88	0.86	0.61	0.54	0.58	0.31	0.88	0.88	0.57	0.54	0.6	0.27	0.89	0.82	0.62	0.56	0.59	0.31	--	--	--	--	--	--	--	--	--	--	--	--	--	--	--	--	--	--	--
469	0.88	0.88	0.59	0.54	0.6	0.3	0.88	0.83	0.64	0.54	0.59	0.32	0.88	0.85	0.63	0.54	0.59	0.31	--	--	--	--	--	--	--	--	--	--	--	--	0.88	0.86	0.66	0.53	0.59	0.35	--	--	--	--	--	--	--	--	--	--	--	--	--
470	0.88	0.89	0.59	0.54	0.6	0.31	0.88	0.89	0.54	0.54	0.6	0.25	0.88	0.87	0.55	0.54	0.59	0.26	--	--	--	--	--	--	0.89	0.88	0.57	0.56	0.62	0.26	--	--	--	--	--	--	--	--	--	--	--	--	--	--	--	--	--	--	--
471	--	--	--	--	--	--	0.88	0.83	0.63	0.54	0.58	0.32	0.88	0.88	0.59	0.54	0.59	0.3	0.88	0.87	0.6	0.54	0.59	0.29	0.89	0.84	0.59	0.56	0.6	0.3	--	--	--	--	--	--	0.89	0.82	0.69	0.53	0.58	0.36	--	--	--	--	--	--	--
472	0.88	0.88	0.6	0.54	0.59	0.31	0.88	0.86	0.6	0.54	0.6	0.31	0.88	0.83	0.62	0.54	0.59	0.31	--	--	--	--	--	--	--	--	--	--	--	--	--	--	--	--	--	--	--	--	--	--	--	--	--	--	--	--	--	--	0.87
473	0.88	0.86	0.62	0.54	0.59	0.32	0.88	0.89	0.59	0.54	0.6	0.3	0.88	0.83	0.68	0.54	0.59	0.36	0.88	0.84	0.57	0.54	0.59	0.26	--	--	--	--	--	--	0.89	0.88	0.61	0.55	0.61	0.32	--	--	--	--	--	--	0.88	0.9	0.62	0.55	0.64	0.3	--
474	0.88	0.87	0.58	0.54	0.6	0.31	0.88	0.8	0.7	0.54	0.58	0.37	0.88	0.73	0.68	0.54	0.57	0.36	0.88	0.83	0.62	0.54	0.59	0.3	--	--	--	--	--	--	--	--	--	--	--	--	0.88	0.79	0.68	0.53	0.57	0.35	--	--	--	--	--	--	--
475	0.88	0.85	0.62	0.54	0.59	0.32	0.88	0.78	0.7	0.54	0.58	0.38	0.88	0.86	0.6	0.54	0.58	0.31	--	--	--	--	--	--	--	--	--	--	--	--	0.88	0.88	0.58	0.54	0.59	0.31	--	--	--	--	--	--	--	--	--	--	--	--	0.89
476	0.88	0.86	0.63	0.54	0.6	0.33	0.88	0.89	0.59	0.54	0.61	0.29	0.88	0.78	0.7	0.54	0.58	0.37	0.88	0.88	0.59	0.54	0.59	0.29	--	--	--	--	--	--	0.88	0.77	0.72	0.54	0.56	0.4	--	--	--	--	--	--	--	--	--	--	--	--	--
477	0.88	0.83	0.68	0.54	0.6	0.36	0.88	0.84	0.58	0.54	0.59	0.27	--	--	--	--	--	--	--	--	--	--	--	--	0.89	0.83	0.62	0.56	0.6	0.3	0.88	0.84	0.61	0.54	0.6	0.31	--	--	--	--	--	--	--	--	--	--	--	--	--
478	0.88	0.87	0.6	0.54	0.6	0.31	0.88	0.9	0.58	0.54	0.61	0.29	0.88	0.87	0.6	0.54	0.59	0.3	--	--	--	--	--	--	--	--	--	--	--	--	0.88	0.86	0.59	0.54	0.59	0.31	--	--	--	--	--	--	--	--	--	--	--	--	0.86
479	0.88	0.86	0.55	0.54	0.59	0.29	0.88	0.87	0.6	0.54	0.6	0.3	0.88	0.86	0.57	0.54	0.58	0.27	0.88	0.79	0.68	0.54	0.57	0.36	--	--	--	--	--	--	--	--	--	--	--	--	0.88	0.87	0.58	0.52	0.58	0.29	0.88	0.84	0.63	0.55	0.6	0.34	--
480	0.88	0.84	0.68	0.54	0.59	0.37	0.88	0.85	0.62	0.54	0.59	0.31	0.88	0.87	0.58	0.54	0.59	0.3	0.88	0.87	0.65	0.54	0.6	0.33	0.89	0.85	0.59	0.56	0.6	0.31	--	--	--	--	--	--	0.89	0.85	0.68	0.53	0.6	0.34	--	--	--	--	--	--	--
481	0.88	0.89	0.59	0.54	0.6	0.29	0.88	0.86	0.62	0.54	0.59	0.32	0.88	0.87	0.59	0.54	0.59	0.3	--	--	--	--	--	--	0.89	0.76	0.67	0.56	0.59	0.34	--	--	--	--	--	--	--	--	--	--	--	--	0.88	0.84	0.67	0.52	0.56	0.35	0.88
482	0.88	0.88	0.6	0.54	0.59	0.31	0.88	0.85	0.62	0.54	0.59	0.31	0.88	0.86	0.61	0.54	0.58	0.31	--	--	--	--	--	--	0.89	0.78	0.69	0.56	0.58	0.36	0.88	0.88	0.65	0.54	0.61	0.33	--	--	--	--	--	--	0.89	0.87	0.63	0.53	0.59	0.29	--
483	0.88	0.87	0.66	0.54	0.61	0.35	0.88	0.86	0.57	0.54	0.59	0.27	0.88	0.84	0.67	0.54	0.6	0.35	0.88	0.86	0.6	0.54	0.6	0.29	--	--	--	--	--	--	0.88	0.79	0.74	0.55	0.59	0.41	--	--	--	--	--	--	--	--	--	--	--	--	0.87
484	0.88	0.83	0.63	0.54	0.59	0.34	0.88	0.86	0.61	0.54	0.59	0.31	0.88	0.87	0.6	0.54	0.59	0.3	0.88	0.86	0.63	0.54	0.59	0.33	0.89	0.86	0.66	0.56	0.61	0.34	--	--	--	--	--	--	--	--	--	--	--	--	--	--	--	--	--	--	--
485	0.88	0.88	0.6	0.54	0.59	0.31	0.88	0.88	0.6	0.54	0.59	0.3	0.88	0.85	0.62	0.54	0.6	0.3	0.88	0.89	0.57	0.54	0.6	0.27	0.89	0.87	0.58	0.56	0.6	0.28	0.88	0.83	0.7	0.55	0.59	0.38	0.88	0.87	0.62	0.55	0.6	0.31	--	--	--	--	--	--	--
486	0.88	0.85	0.6	0.54	0.59	0.32	0.88	0.88	0.56	0.54	0.61	0.29	0.88	0.88	0.59	0.54	0.59	0.29	0.88	0.85	0.64	0.54	0.59	0.34	0.89	0.85	0.6	0.56	0.61	0.28	0.89	0.85	0.62	0.54	0.58	0.32	--	--	--	--	--	--	--	--	--	--	--	--	--
487	0.88	0.88	0.69	0.54	0.59	0.36	0.88	0.86	0.57	0.54	0.59	0.27	0.88	0.85	0.62	0.54	0.59	0.31	--	--	--	--	--	--	0.89	0.86	0.61	0.56	0.6	0.3	0.89	0.9	0.58	0.54	0.61	0.28	0.88	0.85	0.68	0.54	0.59	0.36	0.89	0.8	0.74	0.56	0.59	0.4	--
488	0.88	0.88	0.6	0.54	0.6	0.31	0.88	0.87	0.57	0.54	0.61	0.29	0.88	0.88	0.58	0.54	0.59	0.29	--	--	--	--	--	--	0.89	0.76	0.7	0.56	0.58	0.37	0.88	0.84	0.6	0.53	0.58	0.32	--	--	--	--	--	--	--	--	--	--	--	--	0.88
489	0.88	0.89	0.59	0.54	0.61	0.29	0.88	0.87	0.62	0.54	0.6	0.32	0.88	0.77	0.7	0.54	0.58	0.37	0.88	0.84	0.62	0.54	0.59	0.3	0.89	0.77	0.66	0.56	0.59	0.35	--	--	--	--	--	--	--	--	--	--	--	--	--	--	--	--	--	--	0.88
490	0.88	0.88	0.6	0.54	0.6	0.31	0.88	0.86	0.61	0.54	0.59	0.31	0.88	0.88	0.59	0.54	0.59	0.29	0.88	0.83	0.66	0.54	0.57	0.36	0.89	0.79	0.69	0.56	0.59	0.36	--	--	--	--	--	--	0.89	0.79	0.73	0.55	0.59	0.39	0.89	0.86	0.68	0.54	0.62	0.3	--
491	0.88	0.87	0.59	0.54	0.59	0.32	0.88	0.86	0.57	0.54	0.59	0.27	0.88	0.78	0.64	0.54	0.58	0.33	0.88	0.86	0.65	0.54	0.59	0.35	--	--	--	--	--	--	--	--	--	--	--	--	--	--	--	--	--	--	--	--	--	--	--	--	--
492	0.88	0.88	0.64	0.54	0.61	0.33	0.88	0.85	0.67	0.54	0.6	0.36	0.88	0.84	0.6	0.54	0.59	0.31	--	--	--	--	--	--	0.89	0.78	0.66	0.56	0.59	0.35	0.88	0.88	0.6	0.55	0.61	0.3	--	--	--	--	--	--	--	--	--	--	--	--	--
493	0.88	0.88	0.6	0.54	0.59	0.31	0.88	0.87	0.61	0.54	0.6	0.31	0.88	0.88	0.56	0.54	0.58	0.24	--	--	--	--	--	--	--	--	--	--	--	--	0.88	0.87	0.6	0.53	0.6	0.29	0.88	0.86	0.67	0.54	0.61	0.35	--	--	--	--	--	--	0.87
494	0.88	0.88	0.61	0.54	0.6	0.31	0.88	0.84	0.63	0.54	0.59	0.32	0.88	0.78	0.69	0.54	0.59	0.36	0.88	0.89	0.56	0.54	0.6	0.26	--	--	--	--	--	--	0.88	0.87	0.66	0.55	0.61	0.34	--	--	--	--	--	--	0.89	0.85	0.7	0.54	0.61	0.33	--
495	0.88	0.86	0.61	0.54	0.59	0.32	0.88	0.88	0.6	0.54	0.59	0.3	0.88	0.87	0.6	0.54	0.59	0.3	0.88	0.89	0.58	0.54	0.6	0.27	--	--	--	--	--	--	0.88	0.88	0.6	0.54	0.58	0.31	--	--	--	--	--	--	0.89	0.86	0.68	0.55	0.62	0.33	--
496	0.88	0.89	0.6	0.54	0.59	0.32	0.88	0.89	0.59	0.54	0.6	0.3	0.88	0.87	0.58	0.54	0.59	0.29	0.88	0.89	0.57	0.54	0.61	0.27	--	--	--	--	--	--	--	--	--	--	--	--	0.88	0.84	0.73	0.53	0.59	0.39	--	--	--	--	--	--	--
497	0.88	0.84	0.67	0.54	0.59	0.37	0.88	0.86	0.66	0.54	0.6	0.36	--	--	--	--	--	--	--	--	--	--	--	--	--	--	--	--	--	--	--	--	--	--	--	--	--	--	--	--	--	--	0.89	0.9	0.65	0.55	0.61	0.32	--
498	0.88	0.87	0.58	0.54	0.59	0.32	0.88	0.86	0.61	0.54	0.59	0.31	0.88	0.88	0.58	0.54	0.6	0.29	0.88	0.85	0.59	0.54	0.59	0.3	--	--	--	--	--	--	0.88	0.88	0.64	0.54	0.6	0.33	--	--	--	--	--	--	--	--	--	--	--	--	--
499	0.88	0.85	0.63	0.54	0.58	0.34	0.88	0.86	0.58	0.54	0.58	0.26	0.88	0.88	0.58	0.54	0.6	0.28	0.88	0.86	0.57	0.54	0.59	0.29	0.89	0.85	0.62	0.56	0.61	0.32	--	--	--	--	--	--	--	--	--	--	--	--	0.88	0.82	0.65	0.54	0.58	0.34	--
500	0.88	0.88	0.61	0.54	0.59	0.32	0.88	0.88	0.56	0.54	0.59	0.26	0.88	0.83	0.68	0.54	0.59	0.37	--	--	--	--	--	--	--	--	--	--	--	--	--	--	--	--	--	--	--	--	--	--	--	--	--	--	--	--	--	--	--
501	0.88	0.86	0.6	0.54	0.59	0.33	0.88	0.87	0.58	0.54	0.6	0.31	0.88	0.79	0.69	0.54	0.58	0.37	0.88	0.87	0.57	0.54	0.6	0.29	0.89	0.81	0.68	0.56	0.6	0.35	--	--	--	--	--	--	--	--	--	--	--	--	0.87	0.8	0.61	0.52	0.56	0.32	0.88
502	0.88	0.84	0.59	0.54	0.58	0.29	0.88	0.88	0.59	0.54	0.6	0.29	0.88	0.78	0.63	0.54	0.58	0.33	0.88	0.85	0.64	0.54	0.58	0.35	0.89	0.85	0.64	0.56	0.59	0.35	--	--	--	--	--	--	0.88	0.68	0.72	0.53	0.54	0.37	0.89	0.81	0.69	0.55	0.58	0.38	0.87
503	0.88	0.85	0.67	0.54	0.58	0.37	0.88	0.77	0.71	0.54	0.58	0.38	0.88	0.86	0.6	0.54	0.58	0.32	--	--	--	--	--	--	0.89	0.8	0.58	0.56	0.59	0.27	--	--	--	--	--	--	0.88	0.73	0.7	0.53	0.55	0.38	0.87	0.76	0.72	0.54	0.57	0.39	--
504	0.88	0.89	0.58	0.54	0.6	0.3	0.88	0.85	0.61	0.54	0.59	0.33	0.88	0.85	0.61	0.54	0.59	0.31	0.88	0.88	0.58	0.54	0.59	0.28	--	--	--	--	--	--	0.88	0.87	0.63	0.55	0.6	0.35	--	--	--	--	--	--	--	--	--	--	--	--	--
505	0.88	0.87	0.59	0.54	0.59	0.32	0.88	0.89	0.59	0.54	0.61	0.29	0.88	0.78	0.64	0.54	0.58	0.33	0.88	0.88	0.58	0.54	0.6	0.28	0.89	0.83	0.67	0.56	0.6	0.35	--	--	--	--	--	--	0.88	0.83	0.66	0.54	0.59	0.35	--	--	--	--	--	--	0.88
506	0.88	0.82	0.62	0.54	0.58	0.34	0.88	0.89	0.59	0.54	0.61	0.29	0.88	0.81	0.71	0.54	0.58	0.38	0.88	0.83	0.56	0.54	0.58	0.27	0.89	0.81	0.69	0.56	0.6	0.36	--	--	--	--	--	--	--	--	--	--	--	--	--	--	--	--	--	--	--
507	0.88	0.85	0.65	0.54	0.6	0.34	0.88	0.86	0.62	0.54	0.6	0.31	0.88	0.88	0.6	0.54	0.59	0.3	0.88	0.85	0.61	0.54	0.6	0.29	--	--	--	--	--	--	0.88	0.87	0.59	0.55	0.6	0.32	--	--	--	--	--	--	--	--	--	--	--	--	0.89
508	0.88	0.87	0.61	0.54	0.59	0.32	0.88	0.86	0.61	0.54	0.59	0.3	--	--	--	--	--	--	0.88	0.88	0.58	0.54	0.6	0.28	0.89	0.89	0.56	0.56	0.61	0.26	--	--	--	--	--	--	--	--	--	--	--	--	0.88	0.86	0.68	0.53	0.61	0.34	--
509	0.88	0.87	0.61	0.54	0.59	0.32	0.88	0.88	0.59	0.54	0.6	0.29	0.88	0.84	0.64	0.54	0.59	0.34	0.88	0.88	0.58	0.54	0.6	0.28	0.89	0.84	0.61	0.56	0.6	0.3	--	--	--	--	--	--	--	--	--	--	--	--	--	--	--	--	--	--	--
510	0.88	0.88	0.59	0.54	0.59	0.31	0.88	0.86	0.57	0.54	0.59	0.27	0.88	0.88	0.58	0.54	0.6	0.28	0.88	0.85	0.59	0.54	0.59	0.3	0.89	0.82	0.64	0.56	0.6	0.33	--	--	--	--	--	--	0.88	0.81	0.67	0.54	0.57	0.36	--	--	--	--	--	--	--
511	0.88	0.89	0.59	0.54	0.6	0.3	0.88	0.86	0.61	0.54	0.59	0.32	0.88	0.78	0.7	0.54	0.58	0.37	0.88	0.88	0.58	0.54	0.6	0.28	0.89	0.85	0.56	0.56	0.61	0.24	--	--	--	--	--	--	--	--	--	--	--	--	--	--	--	--	--	--	--
512	0.88	0.89	0.61	0.54	0.59	0.31	0.88	0.83	0.63	0.54	0.59	0.32	0.88	0.74	0.71	0.54	0.57	0.38	0.88	0.89	0.57	0.54	0.6	0.26	0.89	0.81	0.65	0.56	0.6	0.34	--	--	--	--	--	--	0.88	0.86	0.6	0.54	0.61	0.29	--	--	--	--	--	--	0.89
513	0.88	0.86	0.63	0.54	0.59	0.33	0.88	0.84	0.65	0.54	0.59	0.35	0.88	0.84	0.65	0.54	0.59	0.35	0.88	0.78	0.69	0.54	0.58	0.36	0.89	0.81	0.68	0.56	0.59	0.36	--	--	--	--	--	--	0.89	0.85	0.69	0.55	0.61	0.35	--	--	--	--	--	--	--
514	0.88	0.83	0.69	0.54	0.59	0.38	0.88	0.9	0.6	0.54	0.59	0.25	0.88	0.88	0.59	0.54	0.59	0.29	--	--	--	--	--	--	0.89	0.8	0.65	0.56	0.59	0.34	--	--	--	--	--	--	--	--	--	--	--	--	0.88	0.81	0.7	0.53	0.59	0.36	--
515	0.88	0.88	0.6	0.54	0.6	0.31	0.88	0.83	0.69	0.54	0.6	0.37	0.88	0.83	0.63	0.54	0.59	0.3	0.88	0.87	0.55	0.54	0.6	0.24	0.89	0.78	0.66	0.56	0.59	0.33	--	--	--	--	--	--	--	--	--	--	--	--	--	--	--	--	--	--	0.87
516	0.88	0.88	0.6	0.54	0.59	0.31	0.88	0.88	0.6	0.54	0.59	0.3	0.88	0.88	0.58	0.54	0.6	0.28	0.88	0.88	0.58	0.54	0.59	0.28	0.89	0.82	0.65	0.56	0.59	0.33	0.88	0.83	0.68	0.53	0.59	0.34	0.89	0.85	0.7	0.54	0.58	0.37	--	--	--	--	--	--	--
517	0.88	0.84	0.61	0.54	0.59	0.33	0.88	0.81	0.66	0.54	0.58	0.33	0.88	0.86	0.58	0.54	0.59	0.3	0.88	0.84	0.6	0.54	0.58	0.31	--	--	--	--	--	--	0.88	0.88	0.62	0.53	0.59	0.31	0.88	0.87	0.59	0.53	0.59	0.28	--	--	--	--	--	--	--
518	0.88	0.87	0.61	0.54	0.59	0.32	0.88	0.89	0.58	0.54	0.6	0.3	0.88	0.88	0.59	0.54	0.59	0.29	0.88	0.88	0.58	0.54	0.6	0.28	0.89	0.83	0.68	0.56	0.6	0.35	0.88	0.89	0.6	0.54	0.6	0.29	--	--	--	--	--	--	0.86	0.81	0.59	0.55	0.58	0.34	--
519	0.88	0.88	0.59	0.54	0.6	0.3	0.88	0.85	0.62	0.54	0.59	0.31	0.88	0.86	0.61	0.54	0.58	0.31	0.88	0.89	0.56	0.54	0.6	0.27	0.89	0.78	0.66	0.56	0.59	0.33	--	--	--	--	--	--	0.88	0.87	0.62	0.56	0.61	0.32	0.88	0.85	0.71	0.52	0.59	0.36	--
520	0.88	0.84	0.68	0.54	0.58	0.34	0.88	0.86	0.59	0.54	0.6	0.31	0.88	0.86	0.6	0.54	0.59	0.3	0.88	0.88	0.57	0.54	0.6	0.27	0.89	0.81	0.63	0.56	0.59	0.31	0.88	0.86	0.65	0.54	0.6	0.34	0.88	0.85	0.64	0.54	0.6	0.32	0.88	0.82	0.67	0.54	0.61	0.35	--
521	0.88	0.89	0.58	0.54	0.6	0.3	0.88	0.85	0.64	0.54	0.58	0.33	0.88	0.78	0.72	0.54	0.56	0.4	0.88	0.84	0.55	0.54	0.58	0.27	0.89	0.77	0.69	0.56	0.59	0.36	0.88	0.89	0.61	0.55	0.61	0.3	--	--	--	--	--	--	0.88	0.84	0.66	0.52	0.57	0.33	--
522	0.88	0.87	0.61	0.54	0.6	0.31	0.88	0.86	0.58	0.54	0.59	0.28	0.88	0.88	0.57	0.54	0.61	0.28	--	--	--	--	--	--	--	--	--	--	--	--	0.89	0.89	0.58	0.54	0.62	0.3	0.88	0.87	0.61	0.53	0.61	0.29	--	--	--	--	--	--	--
523	0.88	0.88	0.6	0.54	0.59	0.31	0.88	0.85	0.61	0.54	0.59	0.33	0.88	0.88	0.59	0.54	0.59	0.29	--	--	--	--	--	--	--	--	--	--	--	--	0.88	0.81	0.66	0.54	0.59	0.34	0.9	0.87	0.67	0.56	0.61	0.35	--	--	--	--	--	--	--
524	0.88	0.87	0.61	0.54	0.59	0.31	0.88	0.9	0.58	0.54	0.61	0.28	0.88	0.86	0.61	0.54	0.58	0.31	--	--	--	--	--	--	--	--	--	--	--	--	--	--	--	--	--	--	0.88	0.86	0.66	0.55	0.62	0.35	--	--	--	--	--	--	--
525	0.88	0.88	0.61	0.54	0.6	0.31	0.88	0.88	0.59	0.54	0.6	0.3	0.88	0.88	0.6	0.54	0.59	0.3	--	--	--	--	--	--	0.89	0.8	0.62	0.56	0.59	0.31	0.88	0.81	0.67	0.53	0.58	0.35	0.88	0.72	0.73	0.53	0.57	0.37	--	--	--	--	--	--	--
526	0.88	0.89	0.59	0.54	0.6	0.3	0.88	0.87	0.61	0.54	0.6	0.3	0.88	0.84	0.63	0.54	0.59	0.32	0.88	0.86	0.59	0.54	0.6	0.29	--	--	--	--	--	--	--	--	--	--	--	--	--	--	--	--	--	--	--	--	--	--	--	--	0.88
527	0.88	0.88	0.6	0.54	0.59	0.31	0.88	0.86	0.62	0.54	0.58	0.32	0.88	0.8	0.62	0.54	0.58	0.32	0.88	0.82	0.61	0.54	0.59	0.31	0.89	0.78	0.72	0.56	0.59	0.39	0.87	0.83	0.6	0.53	0.59	0.31	--	--	--	--	--	--	0.88	0.86	0.69	0.53	0.59	0.35	--
528	0.88	0.88	0.6	0.54	0.59	0.31	0.88	0.88	0.6	0.54	0.59	0.3	0.88	0.86	0.61	0.54	0.59	0.3	0.88	0.87	0.65	0.54	0.6	0.34	--	--	--	--	--	--	--	--	--	--	--	--	0.89	0.86	0.62	0.54	0.58	0.33	--	--	--	--	--	--	0.87
529	0.88	0.85	0.63	0.54	0.59	0.32	0.88	0.86	0.59	0.54	0.59	0.31	0.88	0.88	0.58	0.54	0.6	0.28	0.88	0.85	0.61	0.54	0.58	0.31	0.89	0.85	0.6	0.56	0.61	0.28	0.88	0.88	0.62	0.54	0.61	0.33	0.88	0.85	0.67	0.55	0.61	0.35	--	--	--	--	--	--	--
530	0.88	0.81	0.69	0.54	0.58	0.37	0.88	0.89	0.59	0.54	0.6	0.3	0.88	0.86	0.6	0.54	0.58	0.3	--	--	--	--	--	--	0.89	0.81	0.68	0.56	0.6	0.35	--	--	--	--	--	--	--	--	--	--	--	--	--	--	--	--	--	--	0.89
531	0.88	0.88	0.69	0.54	0.59	0.36	0.88	0.88	0.6	0.54	0.59	0.3	0.88	0.84	0.68	0.54	0.59	0.37	--	--	--	--	--	--	--	--	--	--	--	--	0.89	0.77	0.74	0.56	0.59	0.41	0.89	0.84	0.67	0.55	0.59	0.36	--	--	--	--	--	--	--
532	0.88	0.86	0.62	0.54	0.59	0.33	0.88	0.88	0.6	0.54	0.6	0.31	0.88	0.78	0.7	0.54	0.58	0.37	--	--	--	--	--	--	--	--	--	--	--	--	0.89	0.86	0.71	0.55	0.61	0.38	0.88	0.87	0.64	0.52	0.6	0.3	--	--	--	--	--	--	0.89
533	0.88	0.89	0.59	0.54	0.61	0.29	0.88	0.86	0.58	0.54	0.59	0.27	0.88	0.73	0.71	0.54	0.57	0.37	0.88	0.87	0.6	0.54	0.59	0.29	--	--	--	--	--	--	0.88	0.88	0.61	0.54	0.59	0.31	0.88	0.87	0.61	0.55	0.61	0.31	--	--	--	--	--	--	--
534	0.88	0.87	0.59	0.54	0.59	0.32	0.88	0.88	0.59	0.54	0.6	0.3	0.88	0.88	0.59	0.54	0.59	0.29	0.88	0.85	0.61	0.54	0.59	0.29	--	--	--	--	--	--	--	--	--	--	--	--	--	--	--	--	--	--	--	--	--	--	--	--	--
535	0.88	0.88	0.61	0.54	0.59	0.32	0.88	0.87	0.62	0.54	0.6	0.32	0.88	0.88	0.59	0.54	0.59	0.29	0.88	0.87	0.6	0.54	0.59	0.29	0.89	0.85	0.59	0.56	0.61	0.28	0.88	0.84	0.62	0.52	0.56	0.33	--	--	--	--	--	--	0.88	0.86	0.63	0.56	0.6	0.33	--
536	0.88	0.89	0.59	0.54	0.61	0.29	0.88	0.88	0.6	0.54	0.59	0.3	0.88	0.88	0.59	0.54	0.59	0.29	0.88	0.87	0.59	0.54	0.6	0.28	0.89	0.82	0.6	0.56	0.59	0.31	--	--	--	--	--	--	0.88	0.79	0.74	0.54	0.58	0.39	0.88	0.87	0.6	0.55	0.61	0.31	--
537	0.88	0.8	0.65	0.54	0.57	0.34	0.88	0.88	0.57	0.54	0.6	0.3	0.88	0.89	0.58	0.54	0.6	0.28	0.88	0.85	0.59	0.54	0.58	0.31	0.89	0.88	0.58	0.56	0.6	0.28	0.88	0.84	0.69	0.55	0.59	0.37	--	--	--	--	--	--	--	--	--	--	--	--	--
538	0.88	0.85	0.68	0.54	0.59	0.37	0.88	0.88	0.6	0.54	0.59	0.3	0.88	0.88	0.59	0.54	0.6	0.29	--	--	--	--	--	--	--	--	--	--	--	--	0.88	0.88	0.61	0.55	0.6	0.31	0.89	0.87	0.65	0.54	0.6	0.32	0.88	0.86	0.7	0.54	0.6	0.37	0.89
539	0.88	0.86	0.61	0.54	0.59	0.32	0.88	0.82	0.64	0.54	0.58	0.35	0.88	0.86	0.6	0.54	0.58	0.32	0.88	0.86	0.59	0.54	0.59	0.31	0.89	0.84	0.59	0.56	0.59	0.3	0.88	0.86	0.63	0.53	0.59	0.31	--	--	--	--	--	--	--	--	--	--	--	--	--
540	0.88	0.85	0.6	0.54	0.57	0.26	0.88	0.85	0.62	0.54	0.59	0.31	0.88	0.85	0.64	0.54	0.59	0.33	--	--	--	--	--	--	--	--	--	--	--	--	--	--	--	--	--	--	0.88	0.86	0.67	0.54	0.6	0.35	--	--	--	--	--	--	--
541	0.88	0.9	0.62	0.54	0.61	0.31	0.88	0.88	0.6	0.54	0.59	0.3	0.88	0.88	0.54	0.54	0.6	0.25	--	--	--	--	--	--	0.89	0.86	0.59	0.56	0.6	0.28	--	--	--	--	--	--	0.89	0.85	0.62	0.55	0.6	0.34	--	--	--	--	--	--	--
542	0.88	0.86	0.62	0.54	0.59	0.32	0.88	0.86	0.61	0.54	0.59	0.32	0.88	0.88	0.59	0.54	0.59	0.29	--	--	--	--	--	--	--	--	--	--	--	--	--	--	--	--	--	--	--	--	--	--	--	--	0.87	0.82	0.66	0.52	0.57	0.33	--
543	0.88	0.85	0.63	0.54	0.59	0.32	0.88	0.86	0.59	0.54	0.59	0.32	0.88	0.83	0.63	0.54	0.59	0.31	0.88	0.86	0.59	0.54	0.59	0.29	0.89	0.84	0.6	0.56	0.6	0.3	--	--	--	--	--	--	0.88	0.86	0.67	0.55	0.61	0.35	0.88	0.88	0.69	0.57	0.64	0.36	0.88
544	0.88	0.86	0.61	0.54	0.59	0.32	0.88	0.84	0.61	0.54	0.59	0.32	0.88	0.86	0.61	0.54	0.59	0.3	0.88	0.79	0.67	0.54	0.57	0.36	0.89	0.87	0.58	0.56	0.61	0.27	0.89	0.85	0.61	0.53	0.58	0.32	--	--	--	--	--	--	0.88	0.83	0.62	0.54	0.59	0.32	--
545	0.88	0.86	0.66	0.54	0.61	0.35	0.88	0.85	0.62	0.54	0.59	0.31	0.88	0.89	0.57	0.54	0.61	0.27	0.88	0.86	0.6	0.54	0.59	0.29	0.89	0.85	0.6	0.56	0.6	0.28	0.88	0.85	0.64	0.54	0.58	0.35	--	--	--	--	--	--	--	--	--	--	--	--	--
546	0.88	0.85	0.62	0.54	0.59	0.32	0.88	0.88	0.58	0.54	0.6	0.3	0.88	0.86	0.58	0.54	0.58	0.26	--	--	--	--	--	--	0.89	0.77	0.69	0.56	0.59	0.36	0.89	0.88	0.62	0.55	0.6	0.34	0.88	0.86	0.67	0.55	0.62	0.35	--	--	--	--	--	--	0.87
547	0.88	0.86	0.62	0.54	0.58	0.32	0.88	0.89	0.59	0.54	0.61	0.29	0.88	0.85	0.62	0.54	0.58	0.32	0.88	0.77	0.67	0.54	0.58	0.35	0.89	0.81	0.68	0.56	0.6	0.35	0.88	0.87	0.61	0.54	0.59	0.3	--	--	--	--	--	--	--	--	--	--	--	--	--
548	0.88	0.85	0.61	0.54	0.59	0.33	0.88	0.81	0.65	0.54	0.58	0.33	0.88	0.85	0.6	0.54	0.59	0.31	--	--	--	--	--	--	0.89	0.87	0.59	0.56	0.6	0.28	0.88	0.86	0.66	0.53	0.6	0.33	--	--	--	--	--	--	0.89	0.83	0.73	0.56	0.59	0.4	0.88
549	0.88	0.87	0.6	0.54	0.6	0.31	0.88	0.86	0.57	0.54	0.59	0.27	0.88	0.86	0.61	0.54	0.59	0.31	--	--	--	--	--	--	0.89	0.78	0.69	0.56	0.59	0.36	--	--	--	--	--	--	--	--	--	--	--	--	--	--	--	--	--	--	--
550	0.88	0.9	0.58	0.54	0.61	0.3	0.88	0.88	0.6	0.54	0.59	0.3	0.88	0.87	0.59	0.54	0.61	0.28	0.88	0.86	0.59	0.54	0.59	0.31	--	--	--	--	--	--	--	--	--	--	--	--	--	--	--	--	--	--	--	--	--	--	--	--	0.88
551	0.88	0.86	0.62	0.54	0.59	0.33	0.88	0.84	0.61	0.54	0.59	0.32	0.88	0.8	0.69	0.54	0.6	0.37	0.88	0.89	0.57	0.54	0.6	0.27	--	--	--	--	--	--	0.89	0.85	0.64	0.55	0.6	0.35	0.88	0.85	0.64	0.53	0.58	0.33	--	--	--	--	--	--	--
552	0.88	0.89	0.59	0.54	0.6	0.29	0.88	0.83	0.63	0.54	0.59	0.32	0.88	0.88	0.59	0.54	0.59	0.29	0.88	0.86	0.58	0.54	0.59	0.29	0.89	0.79	0.66	0.56	0.59	0.33	0.88	0.87	0.7	0.56	0.6	0.4	--	--	--	--	--	--	--	--	--	--	--	--	--
553	0.88	0.88	0.6	0.54	0.59	0.31	0.88	0.88	0.59	0.54	0.6	0.3	0.88	0.88	0.59	0.54	0.59	0.29	0.88	0.85	0.61	0.54	0.59	0.3	0.89	0.83	0.59	0.56	0.6	0.3	--	--	--	--	--	--	--	--	--	--	--	--	--	--	--	--	--	--	--
554	0.88	0.88	0.59	0.54	0.6	0.3	0.88	0.88	0.6	0.54	0.6	0.29	0.88	0.89	0.57	0.54	0.6	0.28	0.88	0.86	0.6	0.54	0.59	0.29	0.89	0.8	0.65	0.56	0.6	0.33	--	--	--	--	--	--	--	--	--	--	--	--	0.89	0.82	0.72	0.55	0.61	0.38	0.88
555	0.88	0.88	0.6	0.54	0.6	0.31	0.88	0.88	0.58	0.54	0.61	0.29	0.88	0.89	0.56	0.54	0.61	0.27	0.88	0.85	0.61	0.54	0.59	0.3	--	--	--	--	--	--	0.89	0.87	0.61	0.54	0.59	0.32	--	--	--	--	--	--	--	--	--	--	--	--	--
556	0.88	0.88	0.6	0.54	0.6	0.3	0.88	0.86	0.61	0.54	0.59	0.31	0.88	0.89	0.56	0.54	0.61	0.27	0.88	0.87	0.59	0.54	0.6	0.28	0.89	0.86	0.58	0.56	0.61	0.27	0.89	0.88	0.62	0.54	0.61	0.32	0.89	0.83	0.66	0.56	0.6	0.36	--	--	--	--	--	--	0.88
557	--	--	--	--	--	--	0.88	0.83	0.63	0.54	0.58	0.33	0.88	0.73	0.7	0.54	0.57	0.37	0.88	0.88	0.58	0.54	0.6	0.28	0.89	0.81	0.63	0.56	0.58	0.32	--	--	--	--	--	--	--	--	--	--	--	--	--	--	--	--	--	--	--
558	0.88	0.88	0.6	0.54	0.59	0.31	0.88	0.88	0.6	0.54	0.59	0.3	0.88	0.86	0.58	0.54	0.59	0.3	--	--	--	--	--	--	0.89	0.84	0.58	0.56	0.59	0.3	0.89	0.88	0.61	0.54	0.6	0.3	--	--	--	--	--	--	--	--	--	--	--	--	--
559	0.88	0.87	0.61	0.54	0.59	0.32	0.88	0.84	0.59	0.54	0.59	0.28	0.88	0.8	0.67	0.54	0.58	0.36	0.88	0.84	0.6	0.54	0.58	0.31	0.89	0.85	0.58	0.56	0.59	0.3	0.89	0.88	0.61	0.53	0.59	0.3	--	--	--	--	--	--	--	--	--	--	--	--	0.86
560	0.88	0.88	0.55	0.54	0.59	0.28	0.88	0.83	0.65	0.54	0.58	0.33	0.88	0.87	0.59	0.54	0.6	0.29	0.88	0.87	0.59	0.54	0.59	0.29	0.89	0.85	0.6	0.56	0.6	0.29	--	--	--	--	--	--	0.87	0.83	0.64	0.52	0.56	0.35	0.89	0.8	0.73	0.56	0.58	0.4	0.88
561	0.88	0.88	0.6	0.54	0.59	0.31	0.88	0.86	0.62	0.54	0.58	0.32	0.88	0.87	0.6	0.54	0.59	0.3	0.88	0.85	0.59	0.54	0.59	0.31	0.89	0.77	0.63	0.56	0.59	0.31	0.88	0.84	0.61	0.52	0.58	0.31	--	--	--	--	--	--	--	--	--	--	--	--	--
562	0.88	0.8	0.65	0.54	0.58	0.33	0.88	0.86	0.6	0.54	0.59	0.33	0.88	0.88	0.59	0.54	0.59	0.29	0.88	0.87	0.56	0.54	0.6	0.29	--	--	--	--	--	--	--	--	--	--	--	--	--	--	--	--	--	--	0.89	0.9	0.7	0.55	0.62	0.33	0.89
563	0.88	0.88	0.6	0.54	0.6	0.3	0.88	0.88	0.58	0.54	0.6	0.29	0.88	0.88	0.59	0.54	0.59	0.29	--	--	--	--	--	--	0.89	0.86	0.58	0.56	0.61	0.29	--	--	--	--	--	--	--	--	--	--	--	--	--	--	--	--	--	--	--
564	0.88	0.88	0.61	0.54	0.59	0.32	0.88	0.9	0.56	0.54	0.61	0.28	--	--	--	--	--	--	--	--	--	--	--	--	--	--	--	--	--	--	0.88	0.87	0.66	0.54	0.59	0.35	0.88	0.81	0.65	0.53	0.56	0.36	0.88	0.82	0.61	0.54	0.6	0.3	0.88
565	0.88	0.84	0.61	0.54	0.59	0.33	0.88	0.84	0.63	0.54	0.59	0.31	0.88	0.87	0.6	0.54	0.59	0.3	0.88	0.85	0.61	0.54	0.59	0.3	--	--	--	--	--	--	0.89	0.89	0.59	0.55	0.6	0.3	0.88	0.8	0.7	0.54	0.59	0.37	--	--	--	--	--	--	--
566	0.88	0.87	0.61	0.54	0.59	0.32	0.88	0.86	0.62	0.54	0.59	0.31	0.88	0.86	0.6	0.54	0.58	0.31	0.88	0.89	0.62	0.54	0.6	0.32	--	--	--	--	--	--	--	--	--	--	--	--	--	--	--	--	--	--	--	--	--	--	--	--	0.89
567	0.88	0.86	0.61	0.54	0.59	0.31	0.88	0.88	0.6	0.54	0.6	0.31	0.88	0.78	0.72	0.54	0.57	0.39	0.88	0.85	0.61	0.54	0.58	0.3	--	--	--	--	--	--	0.89	0.85	0.69	0.55	0.61	0.37	--	--	--	--	--	--	0.88	0.85	0.64	0.53	0.59	0.33	--
568	0.88	0.88	0.6	0.54	0.59	0.31	0.88	0.87	0.61	0.54	0.6	0.31	0.88	0.88	0.59	0.54	0.59	0.29	--	--	--	--	--	--	0.89	0.78	0.66	0.56	0.59	0.33	0.88	0.87	0.61	0.55	0.6	0.32	--	--	--	--	--	--	--	--	--	--	--	--	--
569	0.88	0.88	0.6	0.54	0.59	0.31	--	--	--	--	--	--	--	--	--	--	--	--	0.88	0.81	0.63	0.54	0.58	0.33	--	--	--	--	--	--	0.88	0.89	0.59	0.55	0.61	0.29	0.88	0.79	0.72	0.55	0.6	0.4	--	--	--	--	--	--	--
570	0.88	0.86	0.62	0.54	0.6	0.32	0.88	0.84	0.61	0.54	0.6	0.32	0.88	0.84	0.6	0.54	0.58	0.32	--	--	--	--	--	--	0.89	0.84	0.64	0.56	0.6	0.34	--	--	--	--	--	--	--	--	--	--	--	--	0.88	0.78	0.71	0.56	0.59	0.39	--
571	0.88	0.85	0.67	0.54	0.59	0.37	0.88	0.83	0.64	0.54	0.58	0.33	0.88	0.8	0.64	0.54	0.59	0.31	--	--	--	--	--	--	--	--	--	--	--	--	0.88	0.85	0.6	0.54	0.59	0.31	--	--	--	--	--	--	0.88	0.84	0.68	0.55	0.59	0.35	--
572	0.88	0.88	0.6	0.54	0.59	0.32	0.88	0.86	0.61	0.54	0.59	0.3	0.88	0.85	0.59	0.54	0.6	0.31	--	--	--	--	--	--	--	--	--	--	--	--	0.88	0.88	0.6	0.54	0.59	0.3	--	--	--	--	--	--	--	--	--	--	--	--	--
573	0.88	0.89	0.58	0.54	0.6	0.3	0.88	0.86	0.66	0.54	0.61	0.35	0.88	0.78	0.7	0.54	0.58	0.37	0.88	0.88	0.59	0.54	0.6	0.28	--	--	--	--	--	--	--	--	--	--	--	--	--	--	--	--	--	--	--	--	--	--	--	--	--
574	0.88	0.81	0.65	0.54	0.58	0.34	0.88	0.89	0.53	0.54	0.6	0.25	0.88	0.87	0.56	0.54	0.58	0.25	--	--	--	--	--	--	--	--	--	--	--	--	--	--	--	--	--	--	--	--	--	--	--	--	--	--	--	--	--	--	--
575	0.88	0.89	0.58	0.54	0.61	0.29	0.88	0.83	0.69	0.54	0.59	0.37	0.88	0.87	0.6	0.54	0.59	0.3	--	--	--	--	--	--	0.89	0.77	0.66	0.56	0.59	0.33	0.89	0.85	0.65	0.54	0.6	0.34	0.88	0.85	0.71	0.54	0.61	0.4	--	--	--	--	--	--	--
576	0.88	0.86	0.62	0.54	0.58	0.32	0.88	0.81	0.69	0.54	0.59	0.37	0.88	0.89	0.57	0.54	0.6	0.27	--	--	--	--	--	--	0.89	0.86	0.56	0.56	0.61	0.28	0.88	0.82	0.67	0.54	0.59	0.35	--	--	--	--	--	--	--	--	--	--	--	--	--
577	0.88	0.88	0.59	0.54	0.6	0.3	0.88	0.83	0.68	0.54	0.59	0.37	0.88	0.85	0.62	0.54	0.59	0.31	--	--	--	--	--	--	0.89	0.82	0.68	0.56	0.6	0.36	0.89	0.89	0.61	0.55	0.59	0.32	--	--	--	--	--	--	0.87	0.78	0.64	0.53	0.57	0.31	--
578	0.88	0.84	0.65	0.54	0.6	0.34	0.88	0.83	0.63	0.54	0.59	0.32	0.88	0.86	0.6	0.54	0.58	0.31	0.88	0.86	0.6	0.54	0.59	0.3	--	--	--	--	--	--	--	--	--	--	--	--	--	--	--	--	--	--	--	--	--	--	--	--	0.88
579	0.88	0.86	0.63	0.54	0.59	0.33	0.88	0.86	0.59	0.54	0.6	0.31	0.88	0.86	0.54	0.54	0.6	0.26	--	--	--	--	--	--	--	--	--	--	--	--	0.88	0.85	0.61	0.55	0.6	0.33	--	--	--	--	--	--	0.88	0.77	0.65	0.54	0.57	0.34	--
580	0.88	0.89	0.58	0.54	0.6	0.3	0.88	0.85	0.64	0.54	0.6	0.33	0.88	0.87	0.61	0.54	0.58	0.31	--	--	--	--	--	--	0.89	0.79	0.69	0.56	0.59	0.36	--	--	--	--	--	--	--	--	--	--	--	--	--	--	--	--	--	--	--
581	0.88	0.9	0.56	0.54	0.61	0.28	0.88	0.84	0.64	0.54	0.59	0.34	0.88	0.85	0.65	0.54	0.58	0.35	0.88	0.86	0.62	0.54	0.6	0.33	0.89	0.86	0.56	0.56	0.61	0.28	--	--	--	--	--	--	--	--	--	--	--	--	--	--	--	--	--	--	--
582	0.88	0.86	0.61	0.54	0.59	0.32	0.88	0.87	0.57	0.54	0.59	0.27	0.88	0.87	0.59	0.54	0.59	0.29	0.88	0.87	0.6	0.54	0.59	0.3	0.89	0.86	0.58	0.56	0.61	0.29	0.88	0.8	0.67	0.54	0.58	0.34	--	--	--	--	--	--	--	--	--	--	--	--	--
583	0.88	0.86	0.66	0.54	0.6	0.36	0.88	0.78	0.64	0.54	0.57	0.34	0.88	0.88	0.59	0.54	0.59	0.29	--	--	--	--	--	--	--	--	--	--	--	--	--	--	--	--	--	--	0.88	0.87	0.61	0.53	0.59	0.29	--	--	--	--	--	--	0.87
584	0.88	0.87	0.6	0.54	0.59	0.32	0.88	0.88	0.57	0.54	0.6	0.3	0.88	0.86	0.61	0.54	0.58	0.3	--	--	--	--	--	--	0.89	0.77	0.66	0.56	0.59	0.35	0.88	0.89	0.63	0.54	0.6	0.31	--	--	--	--	--	--	--	--	--	--	--	--	0.88
585	0.88	0.84	0.65	0.54	0.59	0.35	0.88	0.86	0.61	0.54	0.59	0.31	0.88	0.88	0.59	0.54	0.59	0.29	0.88	0.86	0.59	0.54	0.59	0.3	--	--	--	--	--	--	--	--	--	--	--	--	--	--	--	--	--	--	--	--	--	--	--	--	--
586	0.88	0.83	0.69	0.54	0.59	0.37	0.88	0.86	0.6	0.54	0.6	0.31	0.88	0.86	0.6	0.54	0.59	0.31	--	--	--	--	--	--	--	--	--	--	--	--	0.88	0.86	0.62	0.54	0.59	0.33	0.89	0.89	0.68	0.55	0.59	0.33	--	--	--	--	--	--	--
587	0.88	0.86	0.59	0.54	0.59	0.32	0.88	0.84	0.59	0.54	0.58	0.28	0.88	0.82	0.63	0.54	0.58	0.32	0.88	0.84	0.6	0.54	0.58	0.31	0.89	0.78	0.69	0.56	0.59	0.36	--	--	--	--	--	--	0.88	0.86	0.68	0.55	0.61	0.36	0.89	0.86	0.7	0.55	0.61	0.38	--
588	0.88	0.88	0.6	0.54	0.6	0.31	0.88	0.86	0.57	0.54	0.59	0.27	0.88	0.8	0.62	0.54	0.58	0.32	0.88	0.87	0.6	0.54	0.59	0.3	--	--	--	--	--	--	--	--	--	--	--	--	--	--	--	--	--	--	--	--	--	--	--	--	--
589	0.88	0.83	0.68	0.54	0.58	0.36	0.88	0.83	0.62	0.54	0.6	0.32	0.88	0.77	0.7	0.54	0.58	0.37	0.88	0.87	0.58	0.54	0.59	0.28	0.89	0.83	0.61	0.56	0.6	0.29	0.88	0.9	0.59	0.55	0.61	0.3	0.89	0.9	0.56	0.55	0.62	0.27	--	--	--	--	--	--	--
590	0.88	0.83	0.66	0.54	0.6	0.35	0.88	0.88	0.6	0.54	0.59	0.3	0.88	0.86	0.6	0.54	0.58	0.32	0.88	0.89	0.58	0.54	0.6	0.28	0.89	0.82	0.61	0.56	0.6	0.31	--	--	--	--	--	--	--	--	--	--	--	--	--	--	--	--	--	--	--
591	0.88	0.87	0.59	0.54	0.59	0.32	0.88	0.88	0.59	0.54	0.6	0.3	0.88	0.88	0.59	0.54	0.59	0.29	0.88	0.88	0.57	0.54	0.61	0.27	0.89	0.77	0.66	0.56	0.59	0.35	0.88	0.83	0.66	0.55	0.6	0.35	--	--	--	--	--	--	--	--	--	--	--	--	--
592	0.88	0.89	0.59	0.54	0.6	0.29	0.88	0.88	0.55	0.54	0.6	0.26	0.88	0.78	0.72	0.54	0.57	0.4	0.88	0.86	0.61	0.54	0.59	0.3	0.89	0.83	0.61	0.56	0.6	0.3	0.88	0.88	0.61	0.55	0.61	0.34	--	--	--	--	--	--	--	--	--	--	--	--	--
593	0.88	0.89	0.6	0.54	0.59	0.31	0.88	0.89	0.57	0.54	0.61	0.28	0.88	0.89	0.56	0.54	0.6	0.27	0.88	0.87	0.58	0.54	0.59	0.28	--	--	--	--	--	--	0.88	0.88	0.62	0.55	0.6	0.33	--	--	--	--	--	--	--	--	--	--	--	--	--
594	0.88	0.88	0.59	0.54	0.6	0.3	0.88	0.83	0.67	0.54	0.6	0.35	0.88	0.78	0.7	0.54	0.58	0.37	0.88	0.87	0.61	0.54	0.6	0.31	--	--	--	--	--	--	0.88	0.8	0.69	0.53	0.57	0.37	0.88	0.78	0.72	0.54	0.58	0.4	--	--	--	--	--	--	--
595	0.88	0.82	0.7	0.54	0.59	0.38	0.88	0.89	0.58	0.54	0.6	0.28	0.88	0.88	0.59	0.54	0.59	0.29	0.88	0.84	0.64	0.54	0.6	0.33	--	--	--	--	--	--	--	--	--	--	--	--	0.88	0.86	0.64	0.55	0.6	0.35	0.9	0.87	0.61	0.57	0.61	0.32	--
596	0.88	0.86	0.64	0.54	0.59	0.34	0.88	0.87	0.62	0.54	0.59	0.3	0.88	0.88	0.59	0.54	0.59	0.29	0.88	0.86	0.59	0.54	0.6	0.29	--	--	--	--	--	--	--	--	--	--	--	--	--	--	--	--	--	--	0.88	0.86	0.65	0.52	0.58	0.33	--
597	0.88	0.86	0.63	0.54	0.59	0.32	0.88	0.89	0.57	0.54	0.61	0.28	0.88	0.88	0.59	0.54	0.59	0.29	0.88	0.88	0.58	0.54	0.6	0.28	0.89	0.78	0.66	0.56	0.59	0.35	--	--	--	--	--	--	--	--	--	--	--	--	--	--	--	--	--	--	--
598	0.88	0.89	0.59	0.54	0.6	0.3	0.88	0.88	0.61	0.54	0.59	0.31	--	--	--	--	--	--	--	--	--	--	--	--	0.89	0.85	0.6	0.56	0.59	0.3	0.88	0.83	0.63	0.54	0.58	0.34	--	--	--	--	--	--	0.88	0.82	0.71	0.51	0.56	0.36	--
599	0.88	0.83	0.63	0.54	0.59	0.32	0.88	0.87	0.56	0.54	0.6	0.26	0.88	0.86	0.61	0.54	0.59	0.31	--	--	--	--	--	--	--	--	--	--	--	--	--	--	--	--	--	--	0.88	0.74	0.69	0.54	0.56	0.37	0.89	0.77	0.73	0.53	0.56	0.37	--
600	0.88	0.84	0.64	0.54	0.59	0.34	0.88	0.88	0.59	0.54	0.61	0.28	0.88	0.76	0.72	0.54	0.58	0.38	0.88	0.81	0.62	0.54	0.58	0.32	0.89	0.89	0.62	0.56	0.62	0.29	0.89	0.86	0.64	0.55	0.58	0.34	--	--	--	--	--	--	--	--	--	--	--	--	--
601	0.88	0.88	0.6	0.54	0.6	0.3	0.88	0.87	0.6	0.54	0.6	0.3	0.88	0.86	0.64	0.54	0.59	0.35	0.88	0.84	0.6	0.54	0.59	0.31	0.89	0.86	0.62	0.56	0.6	0.32	--	--	--	--	--	--	--	--	--	--	--	--	0.87	0.81	0.67	0.55	0.58	0.36	--
602	0.88	0.86	0.62	0.54	0.59	0.32	0.88	0.85	0.62	0.54	0.59	0.31	0.88	0.86	0.6	0.54	0.58	0.31	--	--	--	--	--	--	0.89	0.87	0.58	0.56	0.61	0.28	0.88	0.84	0.65	0.54	0.59	0.35	0.89	0.84	0.7	0.55	0.6	0.37	0.88	0.77	0.65	0.51	0.55	0.32	--
603	0.88	0.86	0.63	0.54	0.6	0.33	0.88	0.86	0.62	0.54	0.59	0.32	0.88	0.88	0.59	0.54	0.59	0.29	0.88	0.87	0.59	0.54	0.59	0.29	--	--	--	--	--	--	0.89	0.86	0.63	0.54	0.59	0.33	--	--	--	--	--	--	--	--	--	--	--	--	--
604	0.88	0.85	0.67	0.54	0.59	0.37	0.88	0.85	0.62	0.54	0.59	0.32	0.88	0.74	0.73	0.54	0.56	0.4	0.88	0.8	0.62	0.54	0.59	0.31	0.89	0.78	0.66	0.56	0.59	0.35	0.89	0.88	0.61	0.55	0.6	0.3	--	--	--	--	--	--	0.88	0.72	0.75	0.54	0.56	0.4	--
605	0.88	0.85	0.62	0.54	0.59	0.32	0.88	0.83	0.69	0.54	0.59	0.36	0.88	0.87	0.6	0.54	0.59	0.3	0.88	0.86	0.6	0.54	0.59	0.29	--	--	--	--	--	--	0.88	0.81	0.62	0.53	0.57	0.33	0.88	0.88	0.63	0.54	0.59	0.32	0.88	0.85	0.65	0.54	0.59	0.32	0.89
606	0.88	0.87	0.59	0.54	0.59	0.32	0.88	0.82	0.64	0.54	0.59	0.32	0.88	0.87	0.6	0.54	0.59	0.3	0.88	0.85	0.61	0.54	0.59	0.3	--	--	--	--	--	--	0.88	0.87	0.6	0.54	0.6	0.33	--	--	--	--	--	--	--	--	--	--	--	--	--
607	0.88	0.84	0.61	0.54	0.59	0.33	0.88	0.86	0.66	0.54	0.61	0.35	0.88	0.87	0.56	0.54	0.59	0.25	0.88	0.84	0.6	0.54	0.58	0.31	0.89	0.88	0.53	0.56	0.61	0.26	--	--	--	--	--	--	--	--	--	--	--	--	--	--	--	--	--	--	--
608	0.88	0.89	0.62	0.54	0.61	0.32	0.88	0.89	0.57	0.54	0.61	0.28	0.88	0.87	0.56	0.54	0.59	0.26	0.88	0.89	0.57	0.54	0.6	0.27	--	--	--	--	--	--	--	--	--	--	--	--	0.88	0.87	0.67	0.53	0.6	0.35	--	--	--	--	--	--	--
609	0.88	0.86	0.62	0.54	0.6	0.32	0.88	0.9	0.56	0.54	0.6	0.29	0.88	0.83	0.68	0.54	0.59	0.36	0.88	0.77	0.7	0.54	0.58	0.37	0.89	0.87	0.58	0.56	0.6	0.28	0.88	0.88	0.59	0.54	0.61	0.29	0.89	0.88	0.61	0.55	0.6	0.31	0.89	0.83	0.68	0.52	0.61	0.33	--
610	0.88	0.85	0.62	0.54	0.59	0.32	0.88	0.88	0.6	0.54	0.59	0.3	0.88	0.81	0.69	0.54	0.59	0.37	--	--	--	--	--	--	--	--	--	--	--	--	--	--	--	--	--	--	0.88	0.86	0.63	0.56	0.61	0.33	0.88	0.88	0.65	0.55	0.6	0.35	0.86
611	0.88	0.86	0.66	0.54	0.6	0.35	0.88	0.87	0.58	0.54	0.6	0.31	0.88	0.86	0.6	0.54	0.58	0.31	--	--	--	--	--	--	0.89	0.81	0.7	0.56	0.6	0.35	0.88	0.82	0.71	0.54	0.59	0.39	--	--	--	--	--	--	--	--	--	--	--	--	--
612	0.88	0.87	0.61	0.54	0.6	0.31	--	--	--	--	--	--	0.88	0.86	0.62	0.54	0.59	0.31	0.88	0.86	0.65	0.54	0.6	0.33	0.89	0.81	0.68	0.56	0.6	0.35	0.88	0.87	0.59	0.54	0.6	0.31	--	--	--	--	--	--	0.88	0.83	0.71	0.54	0.59	0.38	0.87
613	0.88	0.86	0.62	0.54	0.58	0.32	0.88	0.79	0.7	0.54	0.58	0.37	0.88	0.88	0.59	0.54	0.59	0.29	--	--	--	--	--	--	--	--	--	--	--	--	--	--	--	--	--	--	--	--	--	--	--	--	0.89	0.86	0.67	0.56	0.65	0.32	--
614	0.88	0.86	0.59	0.54	0.6	0.32	0.88	0.87	0.61	0.54	0.59	0.31	0.88	0.89	0.56	0.54	0.6	0.27	0.88	0.85	0.59	0.54	0.6	0.3	0.89	0.86	0.66	0.56	0.6	0.34	--	--	--	--	--	--	--	--	--	--	--	--	0.88	0.84	0.59	0.54	0.58	0.3	--
615	0.88	0.9	0.57	0.54	0.61	0.29	0.88	0.86	0.66	0.54	0.59	0.34	0.88	0.88	0.59	0.54	0.59	0.3	0.88	0.88	0.58	0.54	0.59	0.28	--	--	--	--	--	--	0.88	0.9	0.62	0.54	0.6	0.33	0.88	0.84	0.65	0.55	0.59	0.34	--	--	--	--	--	--	--
616	0.88	0.89	0.58	0.54	0.61	0.29	0.88	0.88	0.56	0.54	0.61	0.29	0.88	0.88	0.58	0.54	0.6	0.29	--	--	--	--	--	--	0.89	0.83	0.67	0.56	0.61	0.35	0.88	0.88	0.64	0.54	0.61	0.33	0.89	0.85	0.66	0.55	0.59	0.35	--	--	--	--	--	--	--
617	0.88	0.86	0.67	0.54	0.6	0.36	0.88	0.84	0.67	0.54	0.59	0.36	0.88	0.89	0.56	0.54	0.61	0.27	--	--	--	--	--	--	--	--	--	--	--	--	0.88	0.87	0.62	0.55	0.61	0.31	0.88	0.84	0.61	0.54	0.59	0.3	--	--	--	--	--	--	--
618	0.88	0.88	0.61	0.54	0.59	0.31	0.88	0.85	0.64	0.54	0.59	0.32	0.88	0.78	0.69	0.54	0.58	0.36	--	--	--	--	--	--	--	--	--	--	--	--	0.89	0.89	0.59	0.55	0.6	0.31	0.88	0.86	0.61	0.52	0.59	0.3	0.88	0.77	0.75	0.54	0.56	0.41	--
619	0.88	0.89	0.58	0.54	0.61	0.29	0.88	0.89	0.57	0.54	0.61	0.28	0.88	0.87	0.6	0.54	0.59	0.3	0.88	0.87	0.59	0.54	0.6	0.29	--	--	--	--	--	--	--	--	--	--	--	--	--	--	--	--	--	--	--	--	--	--	--	--	--
620	0.88	0.85	0.63	0.54	0.58	0.33	0.88	0.88	0.6	0.54	0.61	0.3	0.88	0.86	0.61	0.54	0.58	0.31	--	--	--	--	--	--	0.89	0.84	0.65	0.56	0.59	0.34	0.88	0.85	0.66	0.54	0.61	0.35	--	--	--	--	--	--	--	--	--	--	--	--	--
621	0.88	0.87	0.6	0.54	0.59	0.31	0.88	0.88	0.6	0.54	0.59	0.3	0.88	0.78	0.72	0.54	0.57	0.39	0.88	0.86	0.59	0.54	0.6	0.3	--	--	--	--	--	--	--	--	--	--	--	--	--	--	--	--	--	--	--	--	--	--	--	--	--
622	0.88	0.86	0.62	0.54	0.59	0.33	0.88	0.87	0.6	0.54	0.6	0.3	0.88	0.88	0.59	0.54	0.6	0.29	0.88	0.77	0.7	0.54	0.58	0.36	--	--	--	--	--	--	0.88	0.8	0.67	0.55	0.58	0.37	--	--	--	--	--	--	0.87	0.82	0.65	0.53	0.59	0.33	--
623	0.88	0.9	0.64	0.54	0.59	0.32	0.88	0.84	0.62	0.54	0.59	0.33	0.88	0.77	0.7	0.54	0.58	0.37	--	--	--	--	--	--	--	--	--	--	--	--	0.88	0.89	0.58	0.55	0.62	0.3	--	--	--	--	--	--	0.87	0.83	0.68	0.51	0.57	0.34	--
624	0.88	0.86	0.62	0.54	0.58	0.32	0.88	0.87	0.67	0.54	0.6	0.35	0.88	0.85	0.56	0.54	0.58	0.28	--	--	--	--	--	--	0.89	0.87	0.58	0.56	0.61	0.27	--	--	--	--	--	--	--	--	--	--	--	--	--	--	--	--	--	--	--
625	0.88	0.88	0.6	0.54	0.6	0.31	0.88	0.84	0.63	0.54	0.59	0.32	0.88	0.89	0.58	0.54	0.6	0.29	--	--	--	--	--	--	0.89	0.8	0.69	0.56	0.59	0.35	--	--	--	--	--	--	0.87	0.83	0.59	0.52	0.58	0.32	--	--	--	--	--	--	--
626	--	--	--	--	--	--	0.88	0.87	0.61	0.54	0.6	0.31	0.88	0.88	0.58	0.54	0.61	0.28	--	--	--	--	--	--	--	--	--	--	--	--	0.88	0.81	0.65	0.55	0.59	0.33	0.89	0.85	0.71	0.54	0.59	0.37	--	--	--	--	--	--	--
627	0.88	0.88	0.6	0.54	0.6	0.3	0.88	0.85	0.57	0.54	0.58	0.29	0.88	0.79	0.64	0.54	0.58	0.32	--	--	--	--	--	--	--	--	--	--	--	--	0.88	0.87	0.6	0.54	0.6	0.32	0.87	0.85	0.64	0.53	0.6	0.31	--	--	--	--	--	--	--
628	0.88	0.88	0.6	0.54	0.59	0.31	0.88	0.89	0.59	0.54	0.6	0.3	0.88	0.85	0.62	0.54	0.59	0.31	--	--	--	--	--	--	--	--	--	--	--	--	0.88	0.84	0.64	0.54	0.58	0.33	0.89	0.86	0.6	0.54	0.61	0.28	0.89	0.87	0.6	0.53	0.6	0.28	0.87
629	0.88	0.85	0.63	0.54	0.6	0.32	0.88	0.86	0.57	0.54	0.59	0.27	0.88	0.78	0.67	0.54	0.58	0.34	0.88	0.87	0.58	0.54	0.59	0.29	--	--	--	--	--	--	--	--	--	--	--	--	--	--	--	--	--	--	--	--	--	--	--	--	--
630	0.88	0.86	0.58	0.54	0.59	0.29	0.88	0.88	0.6	0.54	0.59	0.3	0.88	0.85	0.6	0.54	0.58	0.32	--	--	--	--	--	--	0.89	0.81	0.62	0.56	0.59	0.31	--	--	--	--	--	--	0.88	0.87	0.69	0.52	0.57	0.36	--	--	--	--	--	--	--
631	0.88	0.88	0.6	0.54	0.59	0.32	0.88	0.85	0.59	0.54	0.6	0.31	0.88	0.84	0.64	0.54	0.6	0.34	0.88	0.79	0.69	0.54	0.58	0.36	0.89	0.78	0.69	0.56	0.59	0.36	--	--	--	--	--	--	--	--	--	--	--	--	0.89	0.82	0.75	0.57	0.62	0.42	--
632	0.88	0.88	0.57	0.54	0.59	0.32	0.88	0.86	0.66	0.54	0.6	0.34	0.88	0.88	0.57	0.54	0.6	0.28	0.88	0.89	0.57	0.54	0.61	0.27	--	--	--	--	--	--	--	--	--	--	--	--	--	--	--	--	--	--	--	--	--	--	--	--	--
633	0.88	0.88	0.6	0.54	0.6	0.3	0.88	0.86	0.61	0.54	0.59	0.31	0.88	0.88	0.58	0.54	0.6	0.28	--	--	--	--	--	--	0.89	0.79	0.69	0.56	0.59	0.36	0.88	0.87	0.6	0.54	0.6	0.32	--	--	--	--	--	--	0.88	0.87	0.67	0.56	0.6	0.38	--
634	0.88	0.87	0.65	0.54	0.59	0.34	0.88	0.85	0.62	0.54	0.6	0.31	0.88	0.88	0.59	0.54	0.59	0.29	0.88	0.85	0.61	0.54	0.6	0.29	0.89	0.86	0.57	0.56	0.6	0.29	0.89	0.85	0.69	0.55	0.6	0.37	--	--	--	--	--	--	--	--	--	--	--	--	--
635	0.88	0.88	0.59	0.54	0.6	0.3	0.88	0.87	0.6	0.54	0.59	0.3	0.88	0.88	0.58	0.54	0.6	0.28	0.88	0.87	0.58	0.54	0.6	0.28	0.89	0.78	0.69	0.56	0.59	0.36	0.88	0.84	0.63	0.54	0.59	0.33	--	--	--	--	--	--	--	--	--	--	--	--	--
636	0.88	0.88	0.59	0.54	0.61	0.29	0.88	0.88	0.6	0.54	0.59	0.3	0.88	0.87	0.59	0.54	0.6	0.29	--	--	--	--	--	--	0.89	0.81	0.65	0.56	0.6	0.34	--	--	--	--	--	--	--	--	--	--	--	--	0.87	0.76	0.73	0.53	0.57	0.39	--
637	0.88	0.87	0.6	0.54	0.6	0.31	0.88	0.78	0.67	0.54	0.58	0.35	0.88	0.86	0.61	0.54	0.58	0.31	--	--	--	--	--	--	--	--	--	--	--	--	0.88	0.86	0.59	0.54	0.59	0.31	0.88	0.87	0.66	0.55	0.6	0.33	0.89	0.77	0.75	0.56	0.59	0.41	--
638	0.88	0.86	0.6	0.54	0.6	0.32	0.88	0.84	0.64	0.54	0.59	0.34	0.88	0.85	0.61	0.54	0.59	0.3	0.88	0.84	0.62	0.54	0.59	0.31	0.89	0.85	0.66	0.56	0.61	0.34	--	--	--	--	--	--	0.88	0.84	0.67	0.54	0.58	0.36	--	--	--	--	--	--	--
639	0.88	0.73	0.71	0.54	0.57	0.38	0.88	0.88	0.59	0.54	0.6	0.29	0.88	0.88	0.59	0.54	0.59	0.29	0.88	0.85	0.68	0.54	0.59	0.36	--	--	--	--	--	--	--	--	--	--	--	--	--	--	--	--	--	--	0.86	0.72	0.71	0.52	0.55	0.37	--
640	0.88	0.89	0.59	0.54	0.6	0.31	0.88	0.89	0.59	0.54	0.6	0.27	0.88	0.73	0.73	0.54	0.56	0.4	0.88	0.8	0.63	0.54	0.58	0.32	--	--	--	--	--	--	0.88	0.85	0.62	0.55	0.58	0.33	--	--	--	--	--	--	--	--	--	--	--	--	--
641	0.88	0.84	0.67	0.54	0.59	0.37	0.88	0.8	0.64	0.54	0.59	0.33	0.88	0.87	0.6	0.54	0.59	0.3	--	--	--	--	--	--	0.89	0.84	0.64	0.56	0.6	0.33	0.89	0.86	0.64	0.55	0.61	0.34	--	--	--	--	--	--	--	--	--	--	--	--	--
642	0.88	0.88	0.6	0.54	0.59	0.31	0.88	0.88	0.6	0.54	0.6	0.3	0.88	0.85	0.61	0.54	0.59	0.31	0.88	0.84	0.6	0.54	0.58	0.31	--	--	--	--	--	--	--	--	--	--	--	--	--	--	--	--	--	--	--	--	--	--	--	--	0.89
643	0.88	0.85	0.63	0.54	0.59	0.33	0.88	0.86	0.61	0.54	0.59	0.31	0.88	0.85	0.62	0.54	0.58	0.31	0.88	0.86	0.65	0.54	0.59	0.33	--	--	--	--	--	--	0.88	0.85	0.59	0.54	0.58	0.29	--	--	--	--	--	--	--	--	--	--	--	--	--
644	0.88	0.87	0.61	0.54	0.59	0.31	0.88	0.88	0.66	0.54	0.6	0.34	0.88	0.88	0.59	0.54	0.6	0.29	0.88	0.8	0.62	0.54	0.59	0.31	0.89	0.81	0.7	0.56	0.6	0.35	0.88	0.83	0.68	0.54	0.59	0.36	--	--	--	--	--	--	0.88	0.86	0.62	0.53	0.59	0.32	--
645	0.88	0.87	0.62	0.54	0.59	0.32	0.88	0.88	0.6	0.54	0.59	0.3	0.88	0.84	0.6	0.54	0.59	0.31	0.88	0.87	0.59	0.54	0.6	0.29	0.89	0.88	0.5	0.56	0.61	0.22	--	--	--	--	--	--	--	--	--	--	--	--	--	--	--	--	--	--	0.87
646	0.88	0.88	0.6	0.54	0.59	0.31	0.88	0.87	0.61	0.54	0.6	0.3	0.88	0.88	0.59	0.54	0.6	0.28	--	--	--	--	--	--	0.89	0.8	0.65	0.56	0.6	0.33	--	--	--	--	--	--	--	--	--	--	--	--	--	--	--	--	--	--	--
647	0.88	0.88	0.6	0.54	0.59	0.31	0.88	0.88	0.6	0.54	0.59	0.3	0.88	0.87	0.6	0.54	0.59	0.3	0.88	0.82	0.62	0.54	0.59	0.31	0.89	0.83	0.61	0.56	0.6	0.29	0.88	0.83	0.69	0.54	0.58	0.37	0.89	0.84	0.65	0.55	0.6	0.33	--	--	--	--	--	--	--
648	0.88	0.85	0.62	0.54	0.59	0.32	0.88	0.88	0.59	0.54	0.61	0.29	0.88	0.89	0.57	0.54	0.61	0.27	--	--	--	--	--	--	0.89	0.83	0.68	0.56	0.6	0.36	0.88	0.86	0.63	0.53	0.59	0.32	0.88	0.86	0.66	0.55	0.6	0.32	0.89	0.84	0.62	0.57	0.61	0.33	--
649	0.88	0.88	0.59	0.54	0.6	0.3	0.88	0.86	0.59	0.54	0.59	0.31	0.88	0.81	0.66	0.54	0.59	0.34	0.88	0.88	0.59	0.54	0.6	0.29	--	--	--	--	--	--	--	--	--	--	--	--	--	--	--	--	--	--	0.89	0.82	0.67	0.55	0.6	0.36	--
650	0.88	0.81	0.66	0.54	0.58	0.35	0.88	0.89	0.57	0.54	0.61	0.27	0.88	0.86	0.61	0.54	0.59	0.3	0.88	0.85	0.6	0.54	0.6	0.29	0.89	0.83	0.68	0.56	0.6	0.36	--	--	--	--	--	--	0.89	0.88	0.66	0.55	0.6	0.32	--	--	--	--	--	--	--
651	0.88	0.84	0.6	0.54	0.58	0.29	0.88	0.88	0.61	0.54	0.59	0.31	0.88	0.88	0.59	0.54	0.59	0.29	0.88	0.87	0.6	0.54	0.59	0.29	0.89	0.83	0.61	0.56	0.61	0.29	--	--	--	--	--	--	--	--	--	--	--	--	0.88	0.89	0.66	0.55	0.63	0.34	--
652	0.88	0.85	0.6	0.54	0.59	0.32	0.88	0.87	0.6	0.54	0.6	0.3	0.88	0.84	0.61	0.54	0.59	0.31	0.88	0.8	0.62	0.54	0.58	0.32	--	--	--	--	--	--	--	--	--	--	--	--	0.87	0.85	0.62	0.54	0.6	0.33	--	--	--	--	--	--	--
653	0.88	0.88	0.6	0.54	0.59	0.31	0.88	0.87	0.6	0.54	0.59	0.3	0.88	0.89	0.57	0.54	0.6	0.28	0.88	0.88	0.58	0.54	0.6	0.28	0.89	0.84	0.68	0.56	0.59	0.36	0.88	0.83	0.65	0.53	0.57	0.35	0.88	0.86	0.66	0.55	0.6	0.38	--	--	--	--	--	--	--
654	0.88	0.86	0.66	0.54	0.61	0.35	0.88	0.81	0.67	0.54	0.59	0.36	0.88	0.88	0.59	0.54	0.6	0.29	--	--	--	--	--	--	--	--	--	--	--	--	--	--	--	--	--	--	0.89	0.84	0.61	0.53	0.59	0.3	0.89	0.78	0.74	0.55	0.58	0.38	--
655	0.88	0.89	0.59	0.54	0.6	0.3	0.88	0.79	0.72	0.54	0.57	0.4	0.88	0.86	0.6	0.54	0.58	0.31	0.88	0.88	0.57	0.54	0.61	0.27	0.89	0.83	0.67	0.56	0.6	0.35	0.88	0.85	0.66	0.54	0.6	0.36	--	--	--	--	--	--	--	--	--	--	--	--	--
656	--	--	--	--	--	--	0.88	0.86	0.61	0.54	0.59	0.31	0.88	0.89	0.57	0.54	0.61	0.27	0.88	0.87	0.59	0.54	0.6	0.29	--	--	--	--	--	--	--	--	--	--	--	--	0.89	0.85	0.67	0.56	0.62	0.36	0.87	0.8	0.69	0.53	0.58	0.36	--
657	0.88	0.87	0.61	0.54	0.59	0.31	0.88	0.87	0.61	0.54	0.59	0.32	0.88	0.73	0.71	0.54	0.57	0.38	0.88	0.83	0.68	0.54	0.59	0.35	--	--	--	--	--	--	0.89	0.86	0.62	0.55	0.6	0.33	--	--	--	--	--	--	0.88	0.76	0.62	0.54	0.57	0.29	--
658	0.88	0.83	0.69	0.54	0.59	0.37	0.88	0.86	0.66	0.54	0.61	0.35	0.88	0.86	0.61	0.54	0.58	0.31	0.88	0.84	0.62	0.54	0.58	0.31	0.89	0.85	0.6	0.56	0.6	0.29	0.88	0.86	0.63	0.54	0.6	0.32	--	--	--	--	--	--	0.86	0.78	0.67	0.5	0.56	0.33	--
659	0.88	0.87	0.6	0.54	0.6	0.31	0.88	0.88	0.54	0.54	0.6	0.25	--	--	--	--	--	--	0.88	0.87	0.59	0.54	0.59	0.29	--	--	--	--	--	--	0.89	0.87	0.66	0.55	0.61	0.36	--	--	--	--	--	--	--	--	--	--	--	--	--
660	0.88	0.87	0.65	0.54	0.61	0.33	0.88	0.87	0.61	0.54	0.6	0.31	0.88	0.87	0.6	0.54	0.59	0.3	--	--	--	--	--	--	0.89	0.83	0.68	0.56	0.6	0.35	--	--	--	--	--	--	--	--	--	--	--	--	0.88	0.84	0.72	0.54	0.59	0.36	--
661	0.88	0.84	0.63	0.54	0.59	0.33	0.88	0.87	0.6	0.54	0.59	0.31	0.88	0.73	0.71	0.54	0.57	0.37	0.88	0.86	0.61	0.54	0.6	0.29	0.89	0.8	0.68	0.56	0.6	0.35	0.89	0.9	0.59	0.54	0.61	0.29	--	--	--	--	--	--	--	--	--	--	--	--	--
662	0.88	0.8	0.63	0.54	0.58	0.34	0.88	0.8	0.72	0.54	0.58	0.4	0.88	0.86	0.6	0.54	0.59	0.31	0.88	0.88	0.57	0.54	0.61	0.27	--	--	--	--	--	--	--	--	--	--	--	--	--	--	--	--	--	--	--	--	--	--	--	--	--
663	0.88	0.88	0.6	0.54	0.59	0.31	0.88	0.87	0.6	0.54	0.59	0.3	0.88	0.89	0.53	0.54	0.6	0.24	0.88	0.81	0.62	0.54	0.59	0.3	0.89	0.8	0.68	0.56	0.6	0.35	0.88	0.82	0.71	0.54	0.6	0.37	--	--	--	--	--	--	--	--	--	--	--	--	--
664	0.88	0.86	0.61	0.54	0.59	0.32	0.88	0.87	0.6	0.54	0.6	0.3	0.88	0.86	0.62	0.54	0.59	0.31	0.88	0.8	0.67	0.54	0.57	0.36	--	--	--	--	--	--	--	--	--	--	--	--	0.89	0.87	0.65	0.55	0.59	0.35	--	--	--	--	--	--	--
665	0.88	0.85	0.62	0.54	0.59	0.32	0.88	0.86	0.57	0.54	0.59	0.27	0.88	0.88	0.59	0.54	0.59	0.29	0.88	0.86	0.6	0.54	0.59	0.3	0.89	0.86	0.58	0.56	0.61	0.27	0.88	0.83	0.65	0.53	0.59	0.33	--	--	--	--	--	--	0.88	0.81	0.66	0.55	0.6	0.35	--
666	0.88	0.87	0.57	0.54	0.61	0.3	0.88	0.86	0.61	0.54	0.59	0.31	0.88	0.79	0.69	0.54	0.58	0.37	0.88	0.84	0.6	0.54	0.59	0.31	--	--	--	--	--	--	0.88	0.86	0.63	0.54	0.59	0.32	--	--	--	--	--	--	--	--	--	--	--	--	--
667	0.88	0.81	0.65	0.54	0.57	0.34	0.88	0.83	0.71	0.54	0.59	0.36	0.88	0.88	0.59	0.54	0.59	0.29	0.88	0.85	0.61	0.54	0.59	0.3	--	--	--	--	--	--	--	--	--	--	--	--	--	--	--	--	--	--	--	--	--	--	--	--	--
668	0.88	0.85	0.68	0.54	0.6	0.37	0.88	0.87	0.6	0.54	0.6	0.3	0.88	0.86	0.6	0.54	0.58	0.31	0.88	0.85	0.62	0.54	0.59	0.31	0.89	0.82	0.7	0.56	0.61	0.35	0.88	0.89	0.58	0.55	0.61	0.29	--	--	--	--	--	--	--	--	--	--	--	--	--
669	0.88	0.85	0.65	0.54	0.59	0.35	0.88	0.87	0.6	0.54	0.6	0.3	0.88	0.82	0.62	0.54	0.59	0.32	--	--	--	--	--	--	--	--	--	--	--	--	--	--	--	--	--	--	0.89	0.87	0.66	0.54	0.6	0.35	--	--	--	--	--	--	--
670	0.88	0.89	0.58	0.54	0.61	0.29	0.88	0.8	0.63	0.54	0.59	0.32	0.88	0.85	0.67	0.54	0.59	0.36	--	--	--	--	--	--	0.89	0.86	0.65	0.56	0.59	0.35	0.88	0.85	0.67	0.54	0.6	0.36	0.89	0.84	0.68	0.55	0.61	0.37	0.88	0.79	0.71	0.55	0.57	0.4	--
671	0.88	0.89	0.58	0.54	0.6	0.3	0.88	0.88	0.6	0.54	0.6	0.3	0.88	0.69	0.71	0.54	0.55	0.38	--	--	--	--	--	--	0.89	0.81	0.68	0.56	0.6	0.35	0.88	0.83	0.68	0.55	0.59	0.38	0.88	0.86	0.67	0.55	0.6	0.36	0.9	0.87	0.72	0.56	0.59	0.4	--
672	0.88	0.81	0.67	0.54	0.58	0.37	0.88	0.88	0.6	0.54	0.59	0.3	0.88	0.89	0.57	0.54	0.6	0.28	0.88	0.88	0.57	0.54	0.61	0.27	0.89	0.83	0.61	0.56	0.6	0.3	--	--	--	--	--	--	0.88	0.88	0.67	0.54	0.61	0.34	0.87	0.75	0.72	0.52	0.57	0.38	0.86
673	0.88	0.89	0.59	0.54	0.6	0.31	0.88	0.87	0.61	0.54	0.6	0.3	0.88	0.87	0.6	0.54	0.59	0.3	0.88	0.85	0.59	0.54	0.59	0.31	--	--	--	--	--	--	0.89	0.87	0.68	0.54	0.61	0.35	--	--	--	--	--	--	--	--	--	--	--	--	0.89
674	0.88	0.89	0.59	0.54	0.6	0.3	0.88	0.88	0.59	0.54	0.6	0.3	0.88	0.85	0.67	0.54	0.6	0.36	0.88	0.84	0.6	0.54	0.58	0.31	--	--	--	--	--	--	0.88	0.86	0.62	0.55	0.6	0.31	0.88	0.78	0.75	0.53	0.58	0.4	--	--	--	--	--	--	--
675	0.88	0.87	0.58	0.54	0.59	0.32	0.88	0.86	0.62	0.54	0.59	0.31	0.88	0.85	0.67	0.54	0.59	0.36	--	--	--	--	--	--	0.89	0.81	0.68	0.56	0.6	0.35	0.88	0.87	0.63	0.54	0.59	0.33	--	--	--	--	--	--	0.88	0.84	0.66	0.52	0.58	0.34	--
676	0.88	0.85	0.63	0.54	0.58	0.33	0.88	0.85	0.63	0.54	0.58	0.33	0.88	0.73	0.71	0.54	0.57	0.37	0.88	0.87	0.59	0.54	0.6	0.28	--	--	--	--	--	--	--	--	--	--	--	--	--	--	--	--	--	--	--	--	--	--	--	--	--
677	0.88	0.88	0.59	0.54	0.6	0.3	0.88	0.88	0.56	0.54	0.59	0.26	0.88	0.77	0.7	0.54	0.58	0.38	0.88	0.87	0.59	0.54	0.6	0.28	--	--	--	--	--	--	--	--	--	--	--	--	0.88	0.81	0.64	0.55	0.59	0.34	0.89	0.79	0.67	0.55	0.59	0.34	0.88
678	0.88	0.85	0.63	0.54	0.59	0.33	0.88	0.85	0.63	0.54	0.58	0.32	0.88	0.86	0.55	0.54	0.59	0.27	--	--	--	--	--	--	--	--	--	--	--	--	--	--	--	--	--	--	--	--	--	--	--	--	--	--	--	--	--	--	--
679	0.88	0.89	0.59	0.54	0.6	0.3	0.88	0.87	0.56	0.54	0.59	0.27	0.88	0.85	0.62	0.54	0.59	0.31	0.88	0.81	0.66	0.54	0.59	0.34	0.89	0.86	0.57	0.56	0.6	0.29	--	--	--	--	--	--	0.88	0.85	0.66	0.53	0.58	0.32	--	--	--	--	--	--	--
680	0.88	0.85	0.64	0.54	0.59	0.33	0.88	0.86	0.57	0.54	0.59	0.27	0.88	0.68	0.71	0.54	0.55	0.38	0.88	0.84	0.62	0.54	0.59	0.3	0.89	0.79	0.69	0.56	0.59	0.36	0.88	0.84	0.66	0.53	0.58	0.35	--	--	--	--	--	--	--	--	--	--	--	--	0.87
681	0.88	0.89	0.58	0.54	0.61	0.29	--	--	--	--	--	--	0.88	0.78	0.7	0.54	0.58	0.37	--	--	--	--	--	--	--	--	--	--	--	--	--	--	--	--	--	--	0.88	0.83	0.69	0.54	0.59	0.37	--	--	--	--	--	--	--
682	0.88	0.87	0.61	0.54	0.6	0.31	0.88	0.87	0.6	0.54	0.6	0.3	0.88	0.89	0.58	0.54	0.6	0.28	--	--	--	--	--	--	--	--	--	--	--	--	0.88	0.89	0.63	0.55	0.61	0.34	0.87	0.84	0.61	0.49	0.56	0.29	--	--	--	--	--	--	--
683	0.88	0.86	0.61	0.54	0.59	0.32	0.88	0.89	0.57	0.54	0.6	0.28	0.88	0.76	0.72	0.54	0.58	0.38	0.88	0.85	0.61	0.54	0.58	0.3	0.89	0.81	0.68	0.56	0.6	0.35	0.88	0.87	0.62	0.54	0.59	0.32	--	--	--	--	--	--	--	--	--	--	--	--	--
684	0.88	0.83	0.68	0.54	0.6	0.36	0.88	0.83	0.67	0.54	0.59	0.35	0.88	0.74	0.68	0.54	0.57	0.36	0.88	0.86	0.59	0.54	0.59	0.31	--	--	--	--	--	--	--	--	--	--	--	--	0.88	0.88	0.6	0.54	0.59	0.31	--	--	--	--	--	--	0.88
685	0.88	0.86	0.63	0.54	0.6	0.33	0.88	0.86	0.6	0.54	0.59	0.32	0.88	0.86	0.66	0.54	0.6	0.34	0.88	0.86	0.6	0.54	0.59	0.3	--	--	--	--	--	--	--	--	--	--	--	--	--	--	--	--	--	--	--	--	--	--	--	--	--
686	0.88	0.88	0.6	0.54	0.59	0.31	0.88	0.83	0.69	0.54	0.59	0.37	0.88	0.72	0.74	0.54	0.54	0.41	0.88	0.82	0.61	0.54	0.58	0.31	0.89	0.81	0.68	0.56	0.6	0.35	0.88	0.89	0.62	0.55	0.61	0.31	--	--	--	--	--	--	0.87	0.84	0.69	0.54	0.6	0.37	0.89
687	0.88	0.84	0.68	0.54	0.58	0.37	0.88	0.89	0.57	0.54	0.61	0.28	0.88	0.84	0.64	0.54	0.59	0.33	0.88	0.88	0.57	0.54	0.61	0.27	0.89	0.83	0.68	0.56	0.6	0.36	--	--	--	--	--	--	--	--	--	--	--	--	--	--	--	--	--	--	0.89
688	0.88	0.88	0.59	0.54	0.6	0.3	0.88	0.88	0.58	0.54	0.61	0.29	0.88	0.88	0.58	0.54	0.6	0.28	0.88	0.86	0.58	0.54	0.6	0.3	0.89	0.77	0.66	0.56	0.59	0.33	--	--	--	--	--	--	0.88	0.9	0.7	0.55	0.6	0.37	--	--	--	--	--	--	--
689	0.88	0.89	0.59	0.54	0.6	0.3	0.88	0.81	0.64	0.54	0.6	0.31	0.88	0.77	0.7	0.54	0.58	0.37	--	--	--	--	--	--	--	--	--	--	--	--	--	--	--	--	--	--	--	--	--	--	--	--	--	--	--	--	--	--	--
690	0.88	0.86	0.62	0.54	0.59	0.32	0.88	0.88	0.61	0.54	0.6	0.31	0.88	0.78	0.7	0.54	0.58	0.37	0.88	0.85	0.59	0.54	0.59	0.3	--	--	--	--	--	--	0.88	0.85	0.69	0.55	0.6	0.38	0.89	0.88	0.64	0.54	0.61	0.32	--	--	--	--	--	--	--
691	0.88	0.88	0.6	0.54	0.59	0.31	0.88	0.87	0.6	0.54	0.59	0.3	0.88	0.89	0.57	0.54	0.6	0.28	--	--	--	--	--	--	0.89	0.77	0.7	0.56	0.58	0.37	--	--	--	--	--	--	--	--	--	--	--	--	--	--	--	--	--	--	--
692	0.88	0.9	0.59	0.54	0.6	0.3	0.88	0.79	0.64	0.54	0.58	0.34	0.88	0.84	0.6	0.54	0.59	0.31	0.88	0.86	0.63	0.54	0.59	0.34	0.89	0.87	0.56	0.56	0.6	0.29	0.89	0.87	0.63	0.55	0.6	0.31	0.88	0.84	0.68	0.54	0.6	0.36	--	--	--	--	--	--	0.89
693	0.88	0.86	0.62	0.54	0.58	0.32	0.88	0.85	0.59	0.54	0.58	0.28	0.88	0.86	0.6	0.54	0.58	0.3	--	--	--	--	--	--	--	--	--	--	--	--	0.88	0.8	0.66	0.54	0.58	0.35	--	--	--	--	--	--	0.88	0.84	0.67	0.54	0.6	0.36	--
694	0.88	0.84	0.64	0.54	0.59	0.34	0.88	0.83	0.62	0.54	0.58	0.33	0.88	0.78	0.69	0.54	0.58	0.37	--	--	--	--	--	--	0.89	0.81	0.68	0.56	0.6	0.36	--	--	--	--	--	--	--	--	--	--	--	--	--	--	--	--	--	--	--
695	0.88	0.86	0.62	0.54	0.58	0.32	0.88	0.87	0.61	0.54	0.6	0.31	0.88	0.78	0.72	0.54	0.57	0.39	0.88	0.88	0.58	0.54	0.6	0.28	--	--	--	--	--	--	--	--	--	--	--	--	--	--	--	--	--	--	--	--	--	--	--	--	0.87
696	0.88	0.88	0.6	0.54	0.59	0.32	0.88	0.84	0.65	0.54	0.59	0.32	0.88	0.77	0.7	0.54	0.58	0.37	0.88	0.88	0.58	0.54	0.6	0.28	--	--	--	--	--	--	0.88	0.83	0.65	0.55	0.6	0.36	0.89	0.9	0.58	0.57	0.63	0.3	--	--	--	--	--	--	--
697	0.88	0.86	0.59	0.54	0.59	0.32	0.88	0.88	0.56	0.54	0.59	0.27	0.88	0.86	0.6	0.54	0.59	0.3	--	--	--	--	--	--	0.89	0.82	0.65	0.56	0.59	0.35	0.88	0.78	0.73	0.55	0.58	0.39	--	--	--	--	--	--	--	--	--	--	--	--	--
698	0.88	0.86	0.63	0.54	0.59	0.33	0.88	0.85	0.63	0.54	0.59	0.32	0.88	0.78	0.7	0.54	0.58	0.37	--	--	--	--	--	--	--	--	--	--	--	--	0.88	0.82	0.69	0.56	0.61	0.38	--	--	--	--	--	--	0.87	0.78	0.69	0.51	0.57	0.33	0.87
699	0.88	0.87	0.6	0.54	0.59	0.31	0.88	0.88	0.61	0.54	0.59	0.31	0.88	0.87	0.55	0.54	0.59	0.26	0.88	0.85	0.66	0.54	0.6	0.34	--	--	--	--	--	--	--	--	--	--	--	--	--	--	--	--	--	--	0.88	0.82	0.71	0.55	0.59	0.39	--
700	0.88	0.87	0.61	0.54	0.6	0.31	0.88	0.83	0.64	0.54	0.59	0.32	0.88	0.88	0.59	0.54	0.59	0.29	0.88	0.87	0.59	0.54	0.6	0.28	0.89	0.81	0.68	0.56	0.61	0.34	0.89	0.88	0.63	0.54	0.59	0.33	--	--	--	--	--	--	--	--	--	--	--	--	--
701	0.88	0.87	0.62	0.54	0.59	0.32	--	--	--	--	--	--	0.88	0.78	0.74	0.54	0.58	0.41	0.88	0.88	0.54	0.54	0.6	0.23	0.89	0.81	0.68	0.56	0.6	0.35	--	--	--	--	--	--	--	--	--	--	--	--	--	--	--	--	--	--	--
702	0.88	0.89	0.59	0.54	0.6	0.3	0.88	0.83	0.63	0.54	0.59	0.31	0.88	0.84	0.62	0.54	0.58	0.33	--	--	--	--	--	--	--	--	--	--	--	--	0.88	0.87	0.61	0.54	0.6	0.29	--	--	--	--	--	--	0.88	0.86	0.63	0.55	0.6	0.31	0.87
703	0.88	0.9	0.58	0.54	0.6	0.29	0.88	0.84	0.64	0.54	0.59	0.28	0.88	0.89	0.57	0.54	0.6	0.28	--	--	--	--	--	--	0.89	0.81	0.68	0.56	0.6	0.35	0.89	0.88	0.6	0.55	0.61	0.3	--	--	--	--	--	--	--	--	--	--	--	--	--
704	0.88	0.87	0.6	0.54	0.59	0.31	0.88	0.86	0.62	0.54	0.59	0.31	0.88	0.81	0.59	0.54	0.57	0.29	0.88	0.87	0.56	0.54	0.6	0.29	0.89	0.8	0.65	0.56	0.6	0.33	--	--	--	--	--	--	--	--	--	--	--	--	--	--	--	--	--	--	--
705	0.88	0.85	0.62	0.54	0.59	0.32	0.88	0.88	0.55	0.54	0.59	0.27	0.88	0.79	0.7	0.54	0.59	0.37	--	--	--	--	--	--	--	--	--	--	--	--	--	--	--	--	--	--	--	--	--	--	--	--	--	--	--	--	--	--	--
706	0.88	0.85	0.63	0.54	0.58	0.33	0.88	0.86	0.61	0.54	0.59	0.31	0.88	0.88	0.58	0.54	0.6	0.29	--	--	--	--	--	--	0.89	0.84	0.59	0.56	0.59	0.3	0.88	0.84	0.6	0.55	0.6	0.33	--	--	--	--	--	--	--	--	--	--	--	--	0.87
707	0.88	0.88	0.61	0.54	0.59	0.32	0.88	0.87	0.6	0.54	0.6	0.3	0.88	0.89	0.57	0.54	0.61	0.27	0.88	0.86	0.66	0.54	0.59	0.35	0.89	0.78	0.66	0.56	0.59	0.35	0.88	0.88	0.67	0.53	0.58	0.36	--	--	--	--	--	--	0.87	0.8	0.67	0.52	0.58	0.34	--
708	0.88	0.89	0.59	0.54	0.6	0.3	0.88	0.88	0.58	0.54	0.61	0.29	0.88	0.78	0.7	0.54	0.58	0.37	0.88	0.85	0.61	0.54	0.59	0.3	0.89	0.85	0.6	0.56	0.61	0.28	--	--	--	--	--	--	--	--	--	--	--	--	0.88	0.83	0.68	0.54	0.61	0.35	--
709	0.88	0.85	0.62	0.54	0.59	0.32	0.88	0.85	0.6	0.54	0.6	0.31	0.88	0.78	0.69	0.54	0.58	0.36	--	--	--	--	--	--	--	--	--	--	--	--	0.89	0.8	0.7	0.55	0.58	0.38	--	--	--	--	--	--	--	--	--	--	--	--	--
710	0.88	0.88	0.6	0.54	0.6	0.31	0.88	0.83	0.63	0.54	0.59	0.32	0.88	0.86	0.61	0.54	0.58	0.31	0.88	0.86	0.59	0.54	0.6	0.29	0.89	0.82	0.61	0.56	0.59	0.32	--	--	--	--	--	--	0.88	0.86	0.66	0.52	0.6	0.33	--	--	--	--	--	--	--
711	0.88	0.88	0.6	0.54	0.6	0.31	0.88	0.84	0.63	0.54	0.59	0.32	0.88	0.86	0.61	0.54	0.6	0.3	0.88	0.84	0.6	0.54	0.59	0.31	--	--	--	--	--	--	0.88	0.81	0.7	0.54	0.6	0.36	--	--	--	--	--	--	--	--	--	--	--	--	--
712	0.88	0.85	0.64	0.54	0.59	0.33	0.88	0.88	0.59	0.54	0.6	0.29	0.88	0.85	0.61	0.54	0.59	0.3	0.88	0.85	0.64	0.54	0.58	0.35	--	--	--	--	--	--	0.89	0.84	0.63	0.53	0.59	0.32	0.89	0.87	0.62	0.54	0.59	0.33	--	--	--	--	--	--	--
713	0.88	0.89	0.6	0.54	0.6	0.31	0.88	0.89	0.58	0.54	0.6	0.29	0.88	0.74	0.71	0.54	0.57	0.37	0.88	0.86	0.6	0.54	0.59	0.29	--	--	--	--	--	--	--	--	--	--	--	--	0.88	0.75	0.7	0.54	0.56	0.36	--	--	--	--	--	--	--
714	0.88	0.86	0.66	0.54	0.6	0.35	0.88	0.88	0.59	0.54	0.59	0.3	0.88	0.88	0.59	0.54	0.59	0.29	--	--	--	--	--	--	0.89	0.77	0.66	0.56	0.59	0.35	--	--	--	--	--	--	--	--	--	--	--	--	0.88	0.83	0.7	0.55	0.6	0.37	0.87
715	0.88	0.86	0.61	0.54	0.59	0.32	0.88	0.85	0.63	0.54	0.6	0.31	0.88	0.89	0.58	0.54	0.6	0.28	--	--	--	--	--	--	--	--	--	--	--	--	--	--	--	--	--	--	0.88	0.8	0.74	0.54	0.6	0.39	--	--	--	--	--	--	--
716	0.88	0.87	0.65	0.54	0.6	0.34	0.88	0.87	0.61	0.54	0.6	0.3	0.88	0.89	0.58	0.54	0.6	0.28	--	--	--	--	--	--	--	--	--	--	--	--	--	--	--	--	--	--	--	--	--	--	--	--	--	--	--	--	--	--	--
717	0.88	0.85	0.67	0.54	0.59	0.37	0.88	0.83	0.68	0.54	0.6	0.36	0.88	0.88	0.6	0.54	0.59	0.3	--	--	--	--	--	--	0.89	0.82	0.6	0.56	0.59	0.31	0.89	0.82	0.63	0.54	0.59	0.33	--	--	--	--	--	--	--	--	--	--	--	--	--
718	0.88	0.84	0.65	0.54	0.59	0.35	0.88	0.86	0.63	0.54	0.58	0.33	0.88	0.88	0.59	0.54	0.59	0.29	0.88	0.87	0.65	0.54	0.6	0.33	0.89	0.83	0.67	0.56	0.61	0.34	0.88	0.87	0.62	0.55	0.6	0.32	0.89	0.78	0.73	0.53	0.55	0.4	--	--	--	--	--	--	--
719	0.88	0.87	0.62	0.54	0.59	0.32	0.88	0.88	0.6	0.54	0.59	0.3	0.88	0.85	0.61	0.54	0.59	0.31	0.88	0.8	0.63	0.54	0.58	0.32	0.89	0.78	0.69	0.56	0.59	0.36	--	--	--	--	--	--	0.88	0.87	0.66	0.53	0.57	0.35	--	--	--	--	--	--	--
720	0.88	0.85	0.61	0.54	0.58	0.33	0.88	0.86	0.61	0.54	0.59	0.31	0.88	0.88	0.59	0.54	0.59	0.29	--	--	--	--	--	--	0.89	0.81	0.68	0.56	0.59	0.36	--	--	--	--	--	--	0.88	0.89	0.61	0.54	0.59	0.32	--	--	--	--	--	--	--
721	0.88	0.88	0.6	0.54	0.6	0.31	0.88	0.8	0.64	0.54	0.58	0.33	0.88	0.78	0.7	0.54	0.58	0.37	--	--	--	--	--	--	0.89	0.78	0.69	0.56	0.58	0.36	0.89	0.88	0.61	0.55	0.61	0.34	--	--	--	--	--	--	0.89	0.86	0.71	0.56	0.6	0.36	--
722	0.88	0.8	0.64	0.54	0.58	0.35	0.88	0.87	0.58	0.54	0.6	0.31	0.88	0.85	0.61	0.54	0.58	0.32	--	--	--	--	--	--	0.89	0.79	0.69	0.56	0.59	0.36	0.88	0.87	0.62	0.54	0.59	0.31	--	--	--	--	--	--	--	--	--	--	--	--	0.87
723	0.88	0.86	0.62	0.54	0.6	0.31	0.88	0.83	0.64	0.54	0.59	0.33	0.88	0.78	0.7	0.54	0.57	0.37	0.88	0.88	0.59	0.54	0.6	0.29	0.89	0.88	0.58	0.56	0.6	0.27	--	--	--	--	--	--	--	--	--	--	--	--	0.89	0.89	0.59	0.55	0.62	0.29	--
724	0.88	0.88	0.61	0.54	0.6	0.32	--	--	--	--	--	--	0.88	0.85	0.62	0.54	0.58	0.31	--	--	--	--	--	--	--	--	--	--	--	--	0.89	0.87	0.59	0.55	0.6	0.32	0.88	0.85	0.58	0.52	0.58	0.28	--	--	--	--	--	--	--
725	0.88	0.87	0.61	0.54	0.59	0.32	0.88	0.87	0.62	0.54	0.6	0.31	0.88	0.85	0.64	0.54	0.59	0.33	0.88	0.84	0.6	0.54	0.59	0.31	0.89	0.82	0.68	0.56	0.61	0.35	--	--	--	--	--	--	--	--	--	--	--	--	0.88	0.84	0.69	0.54	0.62	0.36	0.89
726	0.88	0.84	0.63	0.54	0.59	0.33	0.88	0.88	0.6	0.54	0.59	0.3	0.88	0.78	0.7	0.54	0.58	0.37	0.88	0.87	0.59	0.54	0.6	0.29	0.89	0.86	0.66	0.56	0.6	0.35	0.88	0.86	0.62	0.52	0.58	0.32	0.87	0.86	0.63	0.53	0.6	0.33	--	--	--	--	--	--	0.88
727	0.88	0.84	0.65	0.54	0.59	0.35	0.88	0.87	0.58	0.54	0.6	0.31	0.88	0.85	0.62	0.54	0.59	0.31	0.88	0.85	0.63	0.54	0.58	0.33	--	--	--	--	--	--	--	--	--	--	--	--	--	--	--	--	--	--	--	--	--	--	--	--	--
728	0.88	0.83	0.63	0.54	0.59	0.32	0.88	0.87	0.6	0.54	0.6	0.3	0.88	0.85	0.6	0.54	0.59	0.32	--	--	--	--	--	--	0.89	0.87	0.58	0.56	0.61	0.27	0.88	0.87	0.62	0.54	0.58	0.32	--	--	--	--	--	--	--	--	--	--	--	--	--
729	0.88	0.83	0.7	0.54	0.59	0.38	0.88	0.88	0.59	0.54	0.6	0.3	0.88	0.88	0.59	0.54	0.59	0.29	--	--	--	--	--	--	--	--	--	--	--	--	--	--	--	--	--	--	--	--	--	--	--	--	--	--	--	--	--	--	--
730	0.88	0.85	0.58	0.54	0.59	0.28	0.88	0.88	0.64	0.54	0.6	0.33	0.88	0.89	0.58	0.54	0.6	0.28	0.88	0.87	0.64	0.54	0.6	0.32	--	--	--	--	--	--	0.88	0.85	0.62	0.52	0.58	0.32	--	--	--	--	--	--	--	--	--	--	--	--	0.87
731	0.88	0.86	0.6	0.54	0.59	0.33	0.88	0.83	0.64	0.54	0.58	0.33	0.88	0.8	0.66	0.54	0.59	0.35	0.88	0.88	0.65	0.54	0.6	0.33	0.89	0.86	0.57	0.56	0.6	0.29	0.89	0.88	0.6	0.55	0.6	0.31	0.88	0.78	0.72	0.54	0.57	0.39	--	--	--	--	--	--	--
732	0.88	0.89	0.59	0.54	0.6	0.3	0.88	0.87	0.6	0.54	0.59	0.3	0.88	0.88	0.59	0.54	0.59	0.29	--	--	--	--	--	--	--	--	--	--	--	--	--	--	--	--	--	--	0.89	0.87	0.64	0.55	0.61	0.33	--	--	--	--	--	--	0.89
733	0.88	0.85	0.63	0.54	0.59	0.33	0.88	0.86	0.61	0.54	0.59	0.31	0.88	0.87	0.61	0.54	0.59	0.31	--	--	--	--	--	--	--	--	--	--	--	--	--	--	--	--	--	--	0.88	0.82	0.65	0.54	0.59	0.34	0.89	0.86	0.69	0.53	0.59	0.33	--
734	0.88	0.9	0.57	0.54	0.6	0.3	0.88	0.88	0.6	0.54	0.6	0.3	0.88	0.87	0.6	0.54	0.59	0.3	0.88	0.86	0.66	0.54	0.59	0.35	0.89	0.83	0.67	0.56	0.61	0.35	0.88	0.86	0.63	0.54	0.58	0.34	0.89	0.83	0.71	0.55	0.6	0.39	--	--	--	--	--	--	--
735	0.88	0.84	0.61	0.54	0.59	0.33	0.88	0.87	0.61	0.54	0.59	0.3	0.88	0.88	0.59	0.54	0.59	0.29	--	--	--	--	--	--	0.89	0.87	0.58	0.56	0.62	0.27	0.89	0.87	0.61	0.55	0.61	0.31	--	--	--	--	--	--	--	--	--	--	--	--	--
736	0.88	0.91	0.56	0.54	0.61	0.28	0.88	0.84	0.59	0.54	0.59	0.27	0.88	0.78	0.7	0.54	0.57	0.38	0.88	0.84	0.6	0.54	0.58	0.31	0.89	0.84	0.59	0.56	0.6	0.3	0.89	0.86	0.62	0.56	0.6	0.33	--	--	--	--	--	--	--	--	--	--	--	--	--
737	0.88	0.86	0.62	0.54	0.58	0.32	0.88	0.73	0.71	0.54	0.57	0.38	0.88	0.88	0.55	0.54	0.6	0.28	0.88	0.86	0.67	0.54	0.59	0.35	--	--	--	--	--	--	--	--	--	--	--	--	0.88	0.83	0.73	0.54	0.61	0.38	0.89	0.88	0.67	0.56	0.61	0.36	0.89
738	0.88	0.86	0.66	0.54	0.59	0.36	0.88	0.9	0.56	0.54	0.61	0.27	0.88	0.88	0.59	0.54	0.59	0.29	0.88	0.83	0.65	0.54	0.59	0.34	--	--	--	--	--	--	0.89	0.86	0.7	0.54	0.58	0.38	--	--	--	--	--	--	0.88	0.79	0.75	0.56	0.58	0.41	--
739	0.88	0.87	0.6	0.54	0.6	0.31	0.88	0.85	0.62	0.54	0.59	0.32	0.88	0.88	0.54	0.54	0.6	0.24	--	--	--	--	--	--	--	--	--	--	--	--	--	--	--	--	--	--	--	--	--	--	--	--	0.89	0.81	0.68	0.53	0.58	0.32	--
740	0.88	0.88	0.6	0.54	0.59	0.31	0.88	0.83	0.63	0.54	0.59	0.32	0.88	0.86	0.6	0.54	0.58	0.3	--	--	--	--	--	--	--	--	--	--	--	--	--	--	--	--	--	--	--	--	--	--	--	--	0.88	0.78	0.75	0.55	0.58	0.4	--
741	0.88	0.79	0.7	0.54	0.58	0.38	0.88	0.86	0.62	0.54	0.59	0.31	0.88	0.86	0.62	0.54	0.59	0.31	0.88	0.87	0.66	0.54	0.59	0.35	0.89	0.83	0.62	0.56	0.59	0.31	0.89	0.82	0.66	0.54	0.59	0.35	--	--	--	--	--	--	--	--	--	--	--	--	--
742	0.88	0.88	0.6	0.54	0.59	0.32	0.88	0.88	0.59	0.54	0.61	0.29	0.88	0.86	0.61	0.54	0.59	0.31	0.88	0.88	0.55	0.54	0.61	0.27	--	--	--	--	--	--	0.89	0.85	0.68	0.55	0.59	0.37	0.87	0.87	0.57	0.54	0.6	0.29	--	--	--	--	--	--	--
743	0.88	0.88	0.59	0.54	0.6	0.3	0.88	0.86	0.61	0.54	0.59	0.31	0.88	0.88	0.59	0.54	0.59	0.29	--	--	--	--	--	--	--	--	--	--	--	--	0.88	0.85	0.65	0.55	0.6	0.36	--	--	--	--	--	--	--	--	--	--	--	--	--
744	0.88	0.85	0.68	0.54	0.6	0.37	0.88	0.86	0.61	0.54	0.59	0.31	0.88	0.78	0.7	0.54	0.58	0.37	0.88	0.79	0.63	0.54	0.59	0.31	0.89	0.78	0.69	0.56	0.58	0.36	0.89	0.85	0.63	0.55	0.6	0.33	--	--	--	--	--	--	--	--	--	--	--	--	--
745	--	--	--	--	--	--	0.88	0.87	0.65	0.54	0.6	0.33	0.88	0.84	0.6	0.54	0.59	0.32	--	--	--	--	--	--	0.89	0.86	0.59	0.56	0.6	0.29	0.88	0.84	0.63	0.54	0.59	0.32	0.89	0.91	0.63	0.55	0.61	0.32	--	--	--	--	--	--	--
746	0.88	0.83	0.66	0.54	0.59	0.35	0.88	0.85	0.67	0.54	0.6	0.35	0.88	0.8	0.63	0.54	0.58	0.32	0.88	0.87	0.58	0.54	0.6	0.3	--	--	--	--	--	--	--	--	--	--	--	--	0.89	0.81	0.68	0.54	0.58	0.36	0.87	0.8	0.66	0.52	0.57	0.34	0.89
747	0.88	0.86	0.63	0.54	0.6	0.34	0.88	0.86	0.61	0.54	0.6	0.3	0.88	0.85	0.59	0.54	0.6	0.31	--	--	--	--	--	--	0.89	0.88	0.63	0.56	0.62	0.32	0.88	0.88	0.61	0.54	0.59	0.31	0.88	0.86	0.66	0.53	0.59	0.34	--	--	--	--	--	--	--
748	0.88	0.84	0.59	0.54	0.58	0.29	--	--	--	--	--	--	0.88	0.84	0.66	0.54	0.59	0.35	0.88	0.82	0.65	0.54	0.6	0.34	--	--	--	--	--	--	0.88	0.86	0.63	0.53	0.6	0.32	0.88	0.87	0.66	0.54	0.59	0.35	--	--	--	--	--	--	--
749	0.88	0.84	0.61	0.54	0.59	0.33	0.88	0.87	0.6	0.54	0.6	0.3	0.88	0.88	0.59	0.54	0.59	0.29	0.88	0.88	0.58	0.54	0.59	0.28	--	--	--	--	--	--	0.88	0.86	0.66	0.55	0.63	0.33	--	--	--	--	--	--	--	--	--	--	--	--	--
750	0.88	0.86	0.66	0.54	0.59	0.35	0.88	0.86	0.57	0.54	0.58	0.28	0.88	0.88	0.59	0.54	0.59	0.3	--	--	--	--	--	--	0.89	0.78	0.69	0.56	0.59	0.36	0.88	0.85	0.68	0.55	0.59	0.37	0.88	0.85	0.62	0.55	0.62	0.32	0.87	0.85	0.62	0.53	0.6	0.3	--
751	0.88	0.89	0.58	0.54	0.6	0.3	0.88	0.87	0.62	0.54	0.59	0.31	0.88	0.85	0.59	0.54	0.6	0.3	--	--	--	--	--	--	0.89	0.78	0.66	0.56	0.59	0.33	0.88	0.87	0.62	0.53	0.58	0.31	--	--	--	--	--	--	0.88	0.81	0.66	0.54	0.59	0.34	--
752	0.88	0.87	0.62	0.54	0.6	0.34	0.88	0.87	0.6	0.54	0.59	0.31	0.88	0.84	0.63	0.54	0.6	0.3	--	--	--	--	--	--	0.89	0.79	0.69	0.56	0.59	0.36	0.89	0.81	0.64	0.55	0.58	0.35	--	--	--	--	--	--	--	--	--	--	--	--	--
753	0.88	0.86	0.62	0.54	0.58	0.32	0.88	0.85	0.57	0.54	0.59	0.27	0.88	0.87	0.59	0.54	0.59	0.3	0.88	0.89	0.57	0.54	0.6	0.27	--	--	--	--	--	--	0.88	0.88	0.62	0.54	0.61	0.33	--	--	--	--	--	--	--	--	--	--	--	--	--
754	0.88	0.86	0.59	0.54	0.59	0.32	0.88	0.82	0.69	0.54	0.6	0.37	0.88	0.87	0.6	0.54	0.59	0.3	0.88	0.86	0.57	0.54	0.59	0.3	0.89	0.78	0.69	0.56	0.59	0.36	0.88	0.86	0.66	0.54	0.59	0.35	--	--	--	--	--	--	--	--	--	--	--	--	--
755	0.88	0.85	0.62	0.54	0.59	0.32	0.88	0.86	0.61	0.54	0.59	0.31	0.88	0.88	0.54	0.54	0.6	0.24	0.88	0.87	0.65	0.54	0.6	0.33	--	--	--	--	--	--	--	--	--	--	--	--	--	--	--	--	--	--	--	--	--	--	--	--	--
756	0.88	0.82	0.63	0.54	0.59	0.33	0.88	0.87	0.57	0.54	0.59	0.27	0.88	0.86	0.61	0.54	0.59	0.3	0.88	0.82	0.62	0.54	0.57	0.33	0.89	0.84	0.63	0.56	0.6	0.33	0.88	0.86	0.6	0.55	0.6	0.32	--	--	--	--	--	--	--	--	--	--	--	--	0.87
757	0.88	0.88	0.6	0.54	0.6	0.31	0.88	0.86	0.61	0.54	0.59	0.31	0.88	0.87	0.6	0.54	0.59	0.29	--	--	--	--	--	--	--	--	--	--	--	--	--	--	--	--	--	--	--	--	--	--	--	--	--	--	--	--	--	--	--
758	0.88	0.85	0.65	0.54	0.59	0.35	0.88	0.89	0.6	0.54	0.59	0.28	0.88	0.76	0.73	0.54	0.57	0.39	0.88	0.86	0.66	0.54	0.59	0.35	0.89	0.77	0.69	0.56	0.58	0.36	--	--	--	--	--	--	0.88	0.89	0.63	0.54	0.6	0.31	0.87	0.81	0.7	0.52	0.56	0.37	--
759	0.88	0.87	0.59	0.54	0.59	0.28	0.88	0.84	0.64	0.54	0.6	0.33	0.88	0.86	0.6	0.54	0.6	0.3	--	--	--	--	--	--	--	--	--	--	--	--	0.89	0.9	0.6	0.54	0.61	0.31	--	--	--	--	--	--	0.87	0.81	0.68	0.52	0.58	0.35	0.88
[truncated: 241 more rows]
[truncated: 11 more columns]
