# Supplementary material for: Modular gateway-ness connectivity and structural core organization in maritime network science
Source: Nat Commun. 2020 Jun 5;11:2849. doi: 10.1038/s41467-020-16619-5 (PMC7275034; doi:10.1038/s41467-020-16619-5)
Supplement: Supplementary file 4 — Source data [file 41467_2020_16619_MOESM4_ESM.zip › Structural-core-master/Source Data/Source Data-Supplementary Fig. 24.xlsx]

## Sheet: Supplementary Fig. 24
# iteration	(a) method #1																														(b) method #2
	Percent of edges: 10%						Percent of edges: 20%						Percent of edges: 30%						Percent of edges: 40%						Percent of edges: 50%						Percent of edges: 10%						Percent of edges: 20%						Percent of edges: 30%						Percent of edges: 40%
	at the country level			at the country pair level			at the country level			at the country pair level			at the country level			at the country pair level			at the country level			at the country pair level			at the country level			at the country pair level			at the country level			at the country pair level			at the country level			at the country pair level			at the country level			at the country pair level			at the country level
	# all connections	# SC connections	# NSC connections	# all connections	# SC connections	# NSC connections	# all connections	# SC connections	# NSC connections	# all connections	# SC connections	# NSC connections	# all connections	# SC connections	# NSC connections	# all connections	# SC connections	# NSC connections	# all connections	# SC connections	# NSC connections	# all connections	# SC connections	# NSC connections	# all connections	# SC connections	# NSC connections	# all connections	# SC connections	# NSC connections	# all connections	# SC connections	# NSC connections	# all connections	# SC connections	# NSC connections	# all connections	# SC connections	# NSC connections	# all connections	# SC connections	# NSC connections	# all connections	# SC connections	# NSC connections	# all connections	# SC connections	# NSC connections	# all connections
1	0.87	0.89	0.61	0.53	0.59	0.3	0.85	0.77	0.7	0.53	0.58	0.4	--	--	--	--	--	--	0.82	0.83	0.65	0.53	0.6	0.38	0.81	0.84	0.6	0.53	0.59	0.35	--	--	--	--	--	--	--	--	--	--	--	--	--	--	--	--	--	--	--
2	--	--	--	--	--	--	0.85	0.84	0.67	0.54	0.6	0.39	--	--	--	--	--	--	--	--	--	--	--	--	--	--	--	--	--	--	--	--	--	--	--	--	--	--	--	--	--	--	--	--	--	--	--	--	--
3	0.87	0.88	0.57	0.53	0.59	0.28	0.85	0.82	0.67	0.53	0.58	0.38	0.84	0.88	0.61	0.53	0.59	0.35	0.82	0.89	0.6	0.54	0.61	0.36	--	--	--	--	--	--	--	--	--	--	--	--	0.79	0.74	0.62	0.51	0.54	0.34	--	--	--	--	--	--	0.77
4	0.87	0.9	0.59	0.53	0.6	0.3	0.85	0.86	0.68	0.54	0.58	0.39	0.84	0.8	0.66	0.54	0.58	0.38	0.82	0.91	0.61	0.54	0.62	0.35	0.81	0.75	0.67	0.53	0.57	0.42	0.81	0.76	0.66	0.53	0.55	0.41	--	--	--	--	--	--	--	--	--	--	--	--	--
5	--	--	--	--	--	--	0.85	0.79	0.69	0.54	0.58	0.4	--	--	--	--	--	--	0.82	0.89	0.64	0.54	0.61	0.38	0.81	0.69	0.71	0.54	0.55	0.45	--	--	--	--	--	--	--	--	--	--	--	--	--	--	--	--	--	--	--
6	0.87	0.87	0.68	0.53	0.6	0.36	0.85	0.85	0.63	0.54	0.59	0.35	0.84	0.88	0.64	0.54	0.59	0.38	0.82	0.79	0.66	0.54	0.59	0.4	0.81	0.68	0.69	0.54	0.55	0.42	--	--	--	--	--	--	0.77	0.74	0.62	0.47	0.5	0.34	0.77	0.71	0.64	0.46	0.48	0.34	--
7	0.87	0.86	0.67	0.53	0.6	0.37	0.85	0.89	0.62	0.54	0.59	0.34	--	--	--	--	--	--	0.82	0.89	0.61	0.53	0.59	0.35	0.81	0.83	0.66	0.54	0.59	0.41	--	--	--	--	--	--	0.77	0.76	0.62	0.46	0.49	0.34	0.77	0.7	0.62	0.46	0.47	0.33	--
8	0.86	0.89	0.6	0.53	0.58	0.3	0.85	0.85	0.69	0.54	0.61	0.4	0.84	0.89	0.66	0.54	0.61	0.38	0.82	0.83	0.64	0.54	0.58	0.38	0.81	0.86	0.65	0.53	0.6	0.39	--	--	--	--	--	--	0.77	0.75	0.61	0.47	0.5	0.33	0.77	0.84	0.61	0.47	0.55	0.32	--
9	0.87	0.89	0.61	0.53	0.58	0.3	0.85	0.85	0.66	0.53	0.59	0.38	--	--	--	--	--	--	0.82	0.89	0.59	0.54	0.59	0.34	--	--	--	--	--	--	--	--	--	--	--	--	0.77	0.69	0.62	0.47	0.49	0.33	0.77	0.79	0.63	0.46	0.51	0.35	--
10	0.86	0.83	0.68	0.53	0.59	0.38	0.85	0.84	0.61	0.53	0.59	0.33	0.84	0.89	0.6	0.53	0.61	0.33	0.82	0.85	0.62	0.53	0.58	0.35	0.81	0.9	0.63	0.53	0.6	0.38	--	--	--	--	--	--	--	--	--	--	--	--	--	--	--	--	--	--	--
11	0.87	0.82	0.69	0.53	0.58	0.39	0.85	0.84	0.67	0.53	0.59	0.39	0.84	0.89	0.6	0.54	0.6	0.33	0.83	0.9	0.57	0.54	0.61	0.32	--	--	--	--	--	--	0.78	0.7	0.65	0.48	0.49	0.37	0.77	0.77	0.65	0.46	0.52	0.35	--	--	--	--	--	--	--
12	0.87	0.86	0.66	0.53	0.58	0.37	0.85	0.85	0.59	0.53	0.58	0.33	0.84	0.82	0.67	0.53	0.59	0.39	0.82	0.88	0.59	0.53	0.59	0.34	0.81	0.88	0.63	0.54	0.6	0.39	0.77	0.67	0.66	0.47	0.48	0.37	--	--	--	--	--	--	--	--	--	--	--	--	--
13	0.86	0.86	0.64	0.53	0.59	0.34	0.85	0.87	0.58	0.53	0.58	0.31	0.84	0.85	0.68	0.53	0.59	0.41	0.82	0.89	0.58	0.53	0.59	0.33	0.81	0.8	0.65	0.54	0.59	0.4	0.77	0.74	0.63	0.47	0.5	0.34	--	--	--	--	--	--	--	--	--	--	--	--	0.77
14	0.87	0.88	0.6	0.53	0.59	0.3	0.85	0.85	0.69	0.53	0.6	0.4	0.83	0.87	0.63	0.53	0.59	0.35	0.82	0.87	0.61	0.53	0.59	0.35	0.81	0.86	0.64	0.53	0.58	0.39	--	--	--	--	--	--	--	--	--	--	--	--	--	--	--	--	--	--	--
15	--	--	--	--	--	--	0.85	0.89	0.59	0.53	0.59	0.3	0.84	0.86	0.62	0.53	0.6	0.35	0.82	0.83	0.65	0.54	0.58	0.4	--	--	--	--	--	--	0.77	0.69	0.65	0.46	0.48	0.35	0.77	0.78	0.62	0.46	0.51	0.33	--	--	--	--	--	--	0.77
16	0.87	0.87	0.63	0.53	0.59	0.34	0.85	0.89	0.6	0.53	0.59	0.32	0.84	0.89	0.6	0.53	0.6	0.32	0.82	0.86	0.6	0.54	0.6	0.36	--	--	--	--	--	--	0.77	0.79	0.6	0.47	0.53	0.31	0.77	0.73	0.66	0.47	0.49	0.36	--	--	--	--	--	--	0.77
17	--	--	--	--	--	--	0.85	0.89	0.57	0.53	0.59	0.3	--	--	--	--	--	--	0.82	0.85	0.64	0.53	0.6	0.38	0.81	0.86	0.62	0.54	0.59	0.37	0.77	0.8	0.6	0.46	0.53	0.31	--	--	--	--	--	--	0.77	0.68	0.62	0.46	0.45	0.33	--
18	--	--	--	--	--	--	0.85	0.89	0.64	0.54	0.59	0.37	0.84	0.87	0.65	0.54	0.6	0.37	--	--	--	--	--	--	0.81	0.82	0.65	0.54	0.59	0.4	0.77	0.76	0.61	0.46	0.51	0.32	--	--	--	--	--	--	--	--	--	--	--	--	--
19	0.86	0.91	0.58	0.53	0.59	0.27	0.85	0.81	0.71	0.53	0.6	0.42	--	--	--	--	--	--	0.82	0.88	0.64	0.53	0.6	0.38	0.81	0.88	0.61	0.54	0.6	0.37	--	--	--	--	--	--	--	--	--	--	--	--	--	--	--	--	--	--	0.77
20	0.87	0.87	0.6	0.53	0.58	0.32	0.85	0.86	0.68	0.53	0.61	0.38	0.83	0.71	0.71	0.53	0.56	0.42	0.82	0.82	0.69	0.53	0.59	0.42	0.81	0.79	0.66	0.53	0.59	0.4	--	--	--	--	--	--	0.77	0.7	0.63	0.47	0.49	0.35	--	--	--	--	--	--	0.77
21	0.87	0.85	0.66	0.53	0.59	0.36	0.85	0.86	0.63	0.53	0.59	0.35	0.84	0.88	0.6	0.53	0.6	0.33	0.82	0.88	0.62	0.54	0.6	0.37	--	--	--	--	--	--	--	--	--	--	--	--	--	--	--	--	--	--	0.77	0.76	0.6	0.48	0.5	0.34	--
22	--	--	--	--	--	--	0.85	0.88	0.6	0.54	0.59	0.33	0.83	0.89	0.58	0.53	0.6	0.33	0.82	0.84	0.65	0.53	0.58	0.39	0.81	0.85	0.64	0.54	0.6	0.4	0.77	0.67	0.62	0.47	0.47	0.34	--	--	--	--	--	--	--	--	--	--	--	--	0.77
23	0.87	0.89	0.61	0.53	0.59	0.31	0.85	0.84	0.67	0.53	0.58	0.39	0.84	0.88	0.64	0.54	0.59	0.38	--	--	--	--	--	--	0.81	0.88	0.58	0.53	0.59	0.34	0.77	0.74	0.64	0.46	0.49	0.35	--	--	--	--	--	--	0.77	0.69	0.64	0.46	0.49	0.35	--
24	0.87	0.89	0.6	0.53	0.58	0.31	0.85	0.87	0.63	0.53	0.6	0.36	0.83	0.83	0.68	0.53	0.59	0.41	--	--	--	--	--	--	--	--	--	--	--	--	--	--	--	--	--	--	0.77	0.8	0.6	0.47	0.53	0.3	0.77	0.69	0.64	0.46	0.49	0.34	--
25	0.87	0.88	0.61	0.53	0.58	0.31	0.85	0.87	0.68	0.53	0.6	0.37	0.84	0.82	0.68	0.54	0.57	0.41	0.82	0.89	0.59	0.54	0.6	0.33	0.8	0.83	0.65	0.53	0.59	0.4	--	--	--	--	--	--	--	--	--	--	--	--	0.77	0.75	0.63	0.46	0.52	0.34	--
26	0.87	0.89	0.61	0.53	0.58	0.3	0.85	0.83	0.7	0.54	0.61	0.4	--	--	--	--	--	--	--	--	--	--	--	--	0.81	0.82	0.65	0.53	0.59	0.4	--	--	--	--	--	--	--	--	--	--	--	--	--	--	--	--	--	--	0.77
27	0.86	0.86	0.65	0.53	0.59	0.35	0.85	0.86	0.6	0.53	0.6	0.33	0.84	0.85	0.66	0.54	0.6	0.39	--	--	--	--	--	--	0.81	0.73	0.68	0.53	0.55	0.42	--	--	--	--	--	--	--	--	--	--	--	--	--	--	--	--	--	--	--
28	0.86	0.86	0.66	0.53	0.59	0.36	0.85	0.87	0.67	0.53	0.6	0.38	0.83	0.78	0.67	0.53	0.58	0.4	0.82	0.77	0.67	0.53	0.58	0.4	0.81	0.82	0.64	0.53	0.6	0.4	--	--	--	--	--	--	--	--	--	--	--	--	--	--	--	--	--	--	--
29	0.87	0.9	0.66	0.53	0.6	0.36	--	--	--	--	--	--	0.83	0.89	0.59	0.54	0.59	0.33	0.82	0.86	0.6	0.54	0.59	0.33	0.81	0.81	0.65	0.53	0.59	0.4	0.77	0.69	0.65	0.47	0.48	0.36	--	--	--	--	--	--	--	--	--	--	--	--	--
30	0.87	0.89	0.63	0.53	0.58	0.33	0.85	0.87	0.61	0.54	0.58	0.33	0.83	0.8	0.68	0.53	0.58	0.4	0.82	0.89	0.64	0.54	0.6	0.38	0.81	0.82	0.63	0.53	0.57	0.37	--	--	--	--	--	--	--	--	--	--	--	--	--	--	--	--	--	--	--
31	0.87	0.87	0.62	0.53	0.59	0.32	0.85	0.89	0.64	0.53	0.6	0.36	0.84	0.83	0.61	0.54	0.58	0.34	0.82	0.83	0.66	0.54	0.58	0.38	--	--	--	--	--	--	0.77	0.69	0.63	0.48	0.48	0.34	--	--	--	--	--	--	--	--	--	--	--	--	--
32	0.87	0.88	0.61	0.53	0.58	0.31	0.85	0.89	0.66	0.54	0.6	0.37	0.84	0.9	0.59	0.54	0.6	0.33	0.83	0.85	0.61	0.53	0.59	0.35	0.81	0.89	0.61	0.53	0.6	0.36	--	--	--	--	--	--	--	--	--	--	--	--	0.77	0.69	0.66	0.47	0.48	0.37	--
33	0.87	0.88	0.61	0.53	0.58	0.31	--	--	--	--	--	--	0.84	0.85	0.65	0.53	0.6	0.38	0.82	0.88	0.6	0.53	0.59	0.34	0.81	0.87	0.61	0.53	0.59	0.36	0.77	0.73	0.66	0.48	0.51	0.38	--	--	--	--	--	--	--	--	--	--	--	--	0.77
34	0.87	0.9	0.64	0.53	0.58	0.32	0.85	0.88	0.62	0.54	0.6	0.36	0.84	0.86	0.64	0.54	0.59	0.38	0.82	0.86	0.65	0.53	0.59	0.38	0.81	0.69	0.68	0.53	0.55	0.42	0.77	0.75	0.63	0.48	0.52	0.36	--	--	--	--	--	--	0.77	0.69	0.65	0.48	0.48	0.37	--
35	0.86	0.88	0.61	0.53	0.58	0.31	0.85	0.88	0.6	0.53	0.58	0.32	0.84	0.88	0.64	0.54	0.61	0.38	0.82	0.89	0.6	0.53	0.58	0.34	0.81	0.89	0.58	0.53	0.6	0.34	0.77	0.69	0.66	0.47	0.5	0.36	--	--	--	--	--	--	--	--	--	--	--	--	0.77
36	0.87	0.85	0.71	0.53	0.61	0.38	0.85	0.87	0.65	0.53	0.59	0.37	0.83	0.86	0.66	0.54	0.59	0.39	0.82	0.93	0.61	0.54	0.63	0.37	0.81	0.89	0.59	0.53	0.6	0.34	0.77	0.76	0.63	0.47	0.53	0.34	--	--	--	--	--	--	--	--	--	--	--	--	--
37	0.87	0.85	0.68	0.53	0.57	0.37	0.85	0.85	0.6	0.54	0.59	0.34	--	--	--	--	--	--	--	--	--	--	--	--	0.81	0.85	0.63	0.53	0.59	0.38	0.77	0.68	0.61	0.47	0.49	0.32	--	--	--	--	--	--	--	--	--	--	--	--	--
38	0.87	0.89	0.64	0.53	0.6	0.33	--	--	--	--	--	--	0.83	0.88	0.59	0.54	0.59	0.34	0.82	0.89	0.6	0.53	0.59	0.34	--	--	--	--	--	--	0.77	0.72	0.61	0.47	0.49	0.32	--	--	--	--	--	--	--	--	--	--	--	--	0.77
39	0.87	0.9	0.59	0.53	0.59	0.31	--	--	--	--	--	--	--	--	--	--	--	--	--	--	--	--	--	--	0.81	0.82	0.65	0.53	0.59	0.4	--	--	--	--	--	--	0.77	0.69	0.64	0.48	0.49	0.36	--	--	--	--	--	--	--
40	0.87	0.89	0.6	0.53	0.58	0.31	0.85	0.84	0.68	0.54	0.6	0.39	0.84	0.89	0.64	0.54	0.59	0.37	0.82	0.85	0.58	0.53	0.59	0.33	0.81	0.85	0.65	0.54	0.59	0.4	0.77	0.73	0.68	0.47	0.49	0.39	0.77	0.75	0.59	0.48	0.52	0.31	--	--	--	--	--	--	--
41	0.86	0.88	0.66	0.53	0.59	0.35	0.85	0.9	0.6	0.53	0.59	0.3	0.83	0.68	0.71	0.54	0.54	0.43	0.82	0.86	0.61	0.53	0.59	0.36	0.81	0.88	0.64	0.54	0.59	0.4	--	--	--	--	--	--	--	--	--	--	--	--	--	--	--	--	--	--	0.77
42	0.87	0.81	0.69	0.53	0.58	0.38	0.85	0.91	0.6	0.53	0.59	0.3	0.84	0.86	0.65	0.53	0.59	0.38	0.82	0.71	0.67	0.53	0.55	0.41	--	--	--	--	--	--	--	--	--	--	--	--	0.77	0.75	0.63	0.48	0.53	0.35	--	--	--	--	--	--	0.77
43	0.87	0.88	0.67	0.54	0.59	0.37	0.85	0.89	0.66	0.53	0.59	0.37	0.84	0.85	0.65	0.53	0.61	0.37	--	--	--	--	--	--	0.81	0.86	0.62	0.54	0.59	0.39	--	--	--	--	--	--	0.77	0.78	0.61	0.47	0.52	0.34	--	--	--	--	--	--	0.77
44	0.87	0.85	0.68	0.53	0.6	0.37	--	--	--	--	--	--	0.83	0.83	0.63	0.53	0.58	0.36	0.82	0.87	0.63	0.53	0.61	0.37	0.82	0.84	0.65	0.55	0.61	0.41	--	--	--	--	--	--	--	--	--	--	--	--	--	--	--	--	--	--	0.77
45	0.86	0.88	0.6	0.53	0.58	0.31	0.85	0.87	0.66	0.53	0.59	0.37	0.83	0.88	0.64	0.53	0.59	0.37	0.82	0.87	0.65	0.54	0.6	0.38	0.81	0.87	0.57	0.53	0.6	0.33	--	--	--	--	--	--	--	--	--	--	--	--	0.77	0.78	0.61	0.47	0.52	0.33	--
46	0.87	0.89	0.6	0.53	0.59	0.31	--	--	--	--	--	--	0.84	0.88	0.59	0.53	0.59	0.33	0.82	0.85	0.63	0.54	0.59	0.39	0.81	0.87	0.66	0.53	0.62	0.4	--	--	--	--	--	--	--	--	--	--	--	--	0.77	0.78	0.61	0.47	0.53	0.34	--
47	0.87	0.87	0.62	0.53	0.58	0.33	0.85	0.81	0.68	0.53	0.58	0.38	--	--	--	--	--	--	0.83	0.89	0.64	0.53	0.6	0.36	0.81	0.89	0.61	0.53	0.6	0.35	--	--	--	--	--	--	--	--	--	--	--	--	0.77	0.7	0.61	0.48	0.5	0.33	--
48	0.87	0.82	0.73	0.53	0.59	0.41	--	--	--	--	--	--	--	--	--	--	--	--	--	--	--	--	--	--	0.81	0.86	0.59	0.54	0.59	0.35	--	--	--	--	--	--	--	--	--	--	--	--	--	--	--	--	--	--	0.77
49	--	--	--	--	--	--	0.85	0.86	0.68	0.53	0.62	0.39	0.84	0.87	0.6	0.54	0.59	0.34	0.82	0.89	0.59	0.53	0.6	0.33	0.82	0.85	0.65	0.54	0.6	0.4	--	--	--	--	--	--	--	--	--	--	--	--	0.77	0.69	0.66	0.48	0.49	0.38	0.77
50	0.87	0.89	0.61	0.53	0.59	0.29	0.85	0.84	0.66	0.53	0.6	0.37	0.83	0.82	0.63	0.54	0.59	0.38	0.83	0.89	0.61	0.54	0.61	0.35	0.81	0.82	0.68	0.53	0.59	0.42	0.77	0.75	0.64	0.46	0.52	0.34	--	--	--	--	--	--	--	--	--	--	--	--	--
51	0.87	0.82	0.68	0.53	0.58	0.38	0.85	0.88	0.6	0.53	0.59	0.32	0.84	0.89	0.59	0.53	0.59	0.32	0.82	0.88	0.64	0.54	0.59	0.38	0.81	0.81	0.63	0.53	0.59	0.39	0.77	0.68	0.65	0.47	0.49	0.35	0.77	0.72	0.63	0.47	0.49	0.35	--	--	--	--	--	--	--
52	--	--	--	--	--	--	0.85	0.89	0.65	0.54	0.6	0.37	0.84	0.82	0.68	0.53	0.58	0.39	0.82	0.88	0.61	0.54	0.6	0.37	0.81	0.86	0.65	0.53	0.6	0.39	--	--	--	--	--	--	--	--	--	--	--	--	--	--	--	--	--	--	--
53	0.87	0.89	0.63	0.53	0.59	0.33	--	--	--	--	--	--	0.84	0.88	0.62	0.54	0.59	0.37	0.82	0.87	0.63	0.54	0.6	0.39	0.81	0.85	0.64	0.53	0.59	0.39	--	--	--	--	--	--	--	--	--	--	--	--	0.77	0.76	0.62	0.47	0.51	0.34	--
54	0.87	0.82	0.71	0.53	0.58	0.39	0.85	0.89	0.65	0.53	0.6	0.36	0.84	0.88	0.66	0.53	0.6	0.37	0.82	0.85	0.63	0.53	0.59	0.36	0.81	0.86	0.65	0.53	0.6	0.38	0.77	0.76	0.64	0.47	0.51	0.35	0.77	0.76	0.6	0.46	0.51	0.31	0.77	0.75	0.62	0.47	0.51	0.33	--
55	--	--	--	--	--	--	0.85	0.84	0.66	0.54	0.6	0.38	0.83	0.86	0.65	0.54	0.6	0.39	0.82	0.8	0.7	0.53	0.59	0.44	0.81	0.92	0.56	0.53	0.6	0.32	0.77	0.71	0.66	0.47	0.51	0.36	0.77	0.76	0.64	0.47	0.52	0.36	--	--	--	--	--	--	--
56	--	--	--	--	--	--	0.85	0.83	0.67	0.54	0.6	0.38	0.84	0.83	0.68	0.54	0.58	0.4	0.82	0.86	0.61	0.54	0.6	0.36	0.81	0.89	0.59	0.53	0.59	0.35	0.77	0.72	0.6	0.47	0.51	0.32	--	--	--	--	--	--	--	--	--	--	--	--	--
57	0.86	0.83	0.69	0.53	0.59	0.38	0.85	0.8	0.7	0.54	0.58	0.4	0.84	0.88	0.6	0.53	0.59	0.33	--	--	--	--	--	--	0.81	0.87	0.61	0.53	0.6	0.36	--	--	--	--	--	--	0.77	0.75	0.6	0.47	0.5	0.33	--	--	--	--	--	--	--
58	0.87	0.83	0.68	0.53	0.6	0.36	0.85	0.86	0.61	0.53	0.58	0.33	0.83	0.86	0.6	0.54	0.59	0.35	0.82	0.9	0.61	0.53	0.6	0.35	0.81	0.86	0.64	0.53	0.59	0.39	--	--	--	--	--	--	--	--	--	--	--	--	--	--	--	--	--	--	--
59	0.87	0.85	0.7	0.53	0.61	0.39	0.85	0.89	0.59	0.53	0.6	0.31	0.84	0.87	0.64	0.54	0.6	0.38	0.82	0.87	0.62	0.53	0.59	0.36	0.81	0.87	0.6	0.53	0.6	0.33	--	--	--	--	--	--	0.77	0.71	0.63	0.47	0.48	0.35	--	--	--	--	--	--	0.77
60	0.87	0.87	0.59	0.53	0.58	0.3	--	--	--	--	--	--	0.83	0.83	0.66	0.54	0.59	0.39	0.82	0.85	0.65	0.53	0.6	0.38	0.81	0.87	0.59	0.53	0.59	0.34	--	--	--	--	--	--	0.77	0.76	0.61	0.47	0.5	0.33	--	--	--	--	--	--	0.77
61	0.87	0.85	0.64	0.53	0.58	0.33	--	--	--	--	--	--	0.84	0.89	0.6	0.53	0.59	0.33	0.82	0.85	0.65	0.54	0.6	0.39	0.8	0.83	0.64	0.53	0.59	0.4	0.77	0.69	0.62	0.47	0.49	0.33	0.77	0.79	0.62	0.48	0.53	0.32	0.77	0.69	0.65	0.47	0.48	0.36	0.77
62	0.86	0.88	0.6	0.53	0.58	0.31	--	--	--	--	--	--	--	--	--	--	--	--	--	--	--	--	--	--	0.81	0.85	0.65	0.53	0.59	0.39	--	--	--	--	--	--	0.77	0.75	0.6	0.47	0.5	0.32	--	--	--	--	--	--	--
63	0.87	0.83	0.68	0.53	0.59	0.37	0.85	0.89	0.6	0.54	0.59	0.33	0.84	0.82	0.67	0.53	0.58	0.39	0.82	0.88	0.64	0.54	0.61	0.39	0.81	0.87	0.57	0.53	0.59	0.33	--	--	--	--	--	--	0.77	0.84	0.62	0.47	0.55	0.34	--	--	--	--	--	--	0.77
64	0.87	0.89	0.6	0.53	0.58	0.3	0.85	0.87	0.65	0.53	0.6	0.37	--	--	--	--	--	--	0.82	0.87	0.63	0.53	0.6	0.37	0.81	0.83	0.64	0.54	0.6	0.4	--	--	--	--	--	--	--	--	--	--	--	--	0.76	0.78	0.59	0.47	0.53	0.31	--
65	0.87	0.58	0.55	0.53	0.36	0.17	0.85	0.86	0.65	0.54	0.59	0.37	0.84	0.84	0.66	0.54	0.59	0.39	0.82	0.86	0.65	0.53	0.58	0.39	0.81	0.85	0.67	0.54	0.6	0.43	--	--	--	--	--	--	--	--	--	--	--	--	0.77	0.7	0.61	0.45	0.47	0.31	0.77
66	0.87	0.86	0.62	0.53	0.58	0.32	0.85	0.88	0.6	0.54	0.58	0.33	0.84	0.89	0.62	0.53	0.59	0.35	0.82	0.88	0.6	0.54	0.61	0.36	0.81	0.87	0.61	0.53	0.59	0.34	--	--	--	--	--	--	--	--	--	--	--	--	--	--	--	--	--	--	--
67	0.87	0.88	0.61	0.53	0.58	0.31	0.86	0.89	0.59	0.53	0.59	0.31	--	--	--	--	--	--	0.82	0.88	0.62	0.54	0.61	0.36	0.81	0.87	0.63	0.53	0.6	0.37	--	--	--	--	--	--	--	--	--	--	--	--	0.77	0.69	0.63	0.47	0.47	0.36	--
68	0.87	0.85	0.66	0.53	0.59	0.36	0.85	0.88	0.6	0.53	0.59	0.32	0.84	0.86	0.68	0.54	0.59	0.4	0.82	0.88	0.62	0.53	0.59	0.36	0.81	0.86	0.64	0.53	0.61	0.39	--	--	--	--	--	--	0.77	0.71	0.62	0.47	0.49	0.34	--	--	--	--	--	--	--
69	0.87	0.9	0.59	0.53	0.59	0.3	--	--	--	--	--	--	0.84	0.87	0.64	0.53	0.59	0.37	0.82	0.87	0.65	0.54	0.59	0.39	0.81	0.74	0.68	0.53	0.55	0.43	0.77	0.69	0.64	0.46	0.48	0.36	--	--	--	--	--	--	0.77	0.66	0.7	0.46	0.46	0.4	0.77
70	0.87	0.85	0.68	0.53	0.61	0.37	--	--	--	--	--	--	0.83	0.75	0.67	0.54	0.57	0.4	0.82	0.86	0.61	0.53	0.58	0.35	--	--	--	--	--	--	0.77	0.7	0.64	0.47	0.49	0.36	0.76	0.76	0.6	0.46	0.51	0.31	--	--	--	--	--	--	--
71	0.86	0.9	0.59	0.53	0.59	0.3	0.85	0.83	0.65	0.53	0.59	0.36	0.84	0.86	0.68	0.54	0.6	0.4	--	--	--	--	--	--	0.8	0.86	0.62	0.53	0.6	0.37	0.77	0.69	0.65	0.47	0.48	0.37	0.77	0.71	0.64	0.46	0.48	0.34	--	--	--	--	--	--	0.77
72	0.87	0.84	0.68	0.53	0.59	0.37	--	--	--	--	--	--	0.84	0.87	0.62	0.54	0.6	0.36	0.82	0.91	0.55	0.53	0.62	0.31	--	--	--	--	--	--	--	--	--	--	--	--	--	--	--	--	--	--	0.77	0.78	0.63	0.48	0.52	0.35	--
73	0.87	0.89	0.6	0.53	0.59	0.31	0.85	0.88	0.6	0.53	0.59	0.32	0.84	0.82	0.67	0.54	0.59	0.39	0.82	0.87	0.62	0.53	0.61	0.37	0.81	0.88	0.61	0.53	0.59	0.36	--	--	--	--	--	--	0.77	0.69	0.64	0.46	0.48	0.35	0.77	0.81	0.58	0.47	0.53	0.3	0.77
74	0.87	0.83	0.65	0.53	0.58	0.34	0.85	0.86	0.66	0.53	0.61	0.36	--	--	--	--	--	--	--	--	--	--	--	--	--	--	--	--	--	--	--	--	--	--	--	--	--	--	--	--	--	--	--	--	--	--	--	--	0.77
75	0.87	0.84	0.67	0.54	0.6	0.38	0.85	0.84	0.68	0.54	0.6	0.4	0.84	0.87	0.64	0.53	0.59	0.35	0.82	0.89	0.59	0.54	0.6	0.34	0.81	0.89	0.59	0.53	0.61	0.35	--	--	--	--	--	--	--	--	--	--	--	--	--	--	--	--	--	--	--
76	0.86	0.88	0.65	0.53	0.6	0.35	0.85	0.9	0.62	0.53	0.59	0.34	0.84	0.85	0.66	0.53	0.59	0.38	0.82	0.81	0.65	0.53	0.57	0.38	0.81	0.83	0.65	0.53	0.58	0.39	0.77	0.76	0.62	0.47	0.51	0.34	--	--	--	--	--	--	--	--	--	--	--	--	0.77
77	0.87	0.84	0.68	0.53	0.59	0.38	0.85	0.83	0.68	0.54	0.6	0.38	0.84	0.87	0.64	0.53	0.61	0.36	--	--	--	--	--	--	0.81	0.63	0.72	0.54	0.53	0.47	--	--	--	--	--	--	--	--	--	--	--	--	0.77	0.77	0.63	0.46	0.51	0.34	--
78	0.87	0.88	0.63	0.53	0.59	0.33	--	--	--	--	--	--	0.84	0.88	0.64	0.53	0.59	0.36	0.83	0.83	0.64	0.54	0.59	0.38	0.8	0.9	0.58	0.53	0.59	0.33	0.77	0.75	0.62	0.46	0.5	0.32	--	--	--	--	--	--	--	--	--	--	--	--	--
79	0.87	0.87	0.67	0.53	0.59	0.36	0.85	0.89	0.59	0.54	0.59	0.32	0.84	0.86	0.66	0.54	0.6	0.39	0.82	0.89	0.59	0.53	0.59	0.34	--	--	--	--	--	--	0.77	0.75	0.62	0.45	0.49	0.32	0.77	0.69	0.64	0.46	0.47	0.34	0.77	0.68	0.65	0.46	0.47	0.36	--
80	0.87	0.81	0.7	0.54	0.58	0.39	--	--	--	--	--	--	0.84	0.85	0.6	0.53	0.59	0.35	0.82	0.88	0.62	0.54	0.58	0.37	0.81	0.87	0.63	0.54	0.61	0.39	--	--	--	--	--	--	--	--	--	--	--	--	--	--	--	--	--	--	0.77
81	0.87	0.88	0.61	0.53	0.58	0.31	0.85	0.83	0.65	0.54	0.58	0.36	0.84	0.82	0.68	0.54	0.6	0.4	0.82	0.86	0.6	0.54	0.59	0.35	0.81	0.93	0.61	0.53	0.59	0.36	--	--	--	--	--	--	0.77	0.75	0.67	0.47	0.5	0.37	--	--	--	--	--	--	0.77
82	0.87	0.8	0.71	0.53	0.58	0.39	0.85	0.87	0.61	0.53	0.58	0.33	0.84	0.87	0.64	0.54	0.6	0.38	--	--	--	--	--	--	0.81	0.88	0.63	0.53	0.59	0.38	0.77	0.74	0.62	0.44	0.49	0.31	--	--	--	--	--	--	--	--	--	--	--	--	--
83	0.87	0.88	0.6	0.53	0.58	0.31	0.85	0.88	0.6	0.53	0.59	0.32	--	--	--	--	--	--	0.82	0.81	0.66	0.53	0.58	0.4	0.81	0.83	0.65	0.53	0.59	0.39	--	--	--	--	--	--	--	--	--	--	--	--	0.77	0.75	0.65	0.48	0.51	0.36	0.77
84	0.87	0.81	0.69	0.53	0.58	0.38	0.85	0.88	0.68	0.54	0.6	0.39	0.84	0.89	0.6	0.53	0.59	0.33	0.83	0.83	0.67	0.54	0.59	0.41	0.81	0.84	0.64	0.53	0.6	0.4	--	--	--	--	--	--	--	--	--	--	--	--	0.77	0.7	0.64	0.46	0.48	0.35	0.77
85	0.87	0.89	0.61	0.54	0.59	0.31	0.85	0.84	0.68	0.54	0.6	0.4	0.84	0.85	0.64	0.54	0.59	0.37	0.82	0.83	0.66	0.54	0.59	0.41	0.81	0.88	0.62	0.54	0.6	0.38	--	--	--	--	--	--	0.77	0.78	0.62	0.47	0.52	0.34	--	--	--	--	--	--	--
86	0.87	0.85	0.67	0.53	0.6	0.37	0.85	0.78	0.69	0.53	0.58	0.39	0.84	0.87	0.66	0.53	0.6	0.38	0.82	0.82	0.65	0.53	0.58	0.39	0.81	0.89	0.59	0.54	0.59	0.35	--	--	--	--	--	--	0.77	0.7	0.65	0.48	0.5	0.37	--	--	--	--	--	--	0.77
87	0.87	0.83	0.72	0.53	0.61	0.4	0.85	0.82	0.69	0.53	0.58	0.4	0.83	0.86	0.6	0.54	0.59	0.33	--	--	--	--	--	--	0.81	0.88	0.66	0.54	0.62	0.42	0.77	0.81	0.61	0.46	0.52	0.33	--	--	--	--	--	--	0.77	0.72	0.63	0.46	0.49	0.33	--
88	--	--	--	--	--	--	--	--	--	--	--	--	--	--	--	--	--	--	0.82	0.88	0.61	0.54	0.59	0.36	0.81	0.83	0.65	0.53	0.6	0.4	0.77	0.81	0.61	0.46	0.53	0.32	0.77	0.8	0.59	0.46	0.54	0.3	--	--	--	--	--	--	--
89	0.87	0.83	0.71	0.53	0.59	0.39	0.85	0.9	0.65	0.54	0.6	0.36	--	--	--	--	--	--	--	--	--	--	--	--	0.81	0.87	0.59	0.54	0.59	0.35	0.77	0.68	0.66	0.46	0.47	0.36	0.77	0.7	0.61	0.46	0.48	0.31	0.77	0.76	0.63	0.47	0.5	0.36	--
90	--	--	--	--	--	--	0.85	0.88	0.59	0.53	0.59	0.31	0.83	0.87	0.65	0.54	0.59	0.38	--	--	--	--	--	--	0.81	0.87	0.59	0.53	0.59	0.34	0.77	0.72	0.6	0.46	0.5	0.31	--	--	--	--	--	--	--	--	--	--	--	--	0.77
91	0.87	0.88	0.6	0.53	0.58	0.31	0.85	0.86	0.64	0.54	0.59	0.35	0.83	0.85	0.63	0.53	0.59	0.36	0.83	0.88	0.65	0.54	0.6	0.39	0.81	0.82	0.68	0.54	0.58	0.43	0.77	0.7	0.62	0.46	0.48	0.32	--	--	--	--	--	--	--	--	--	--	--	--	0.77
92	0.86	0.9	0.65	0.53	0.6	0.35	--	--	--	--	--	--	0.84	0.75	0.7	0.54	0.57	0.42	0.82	0.82	0.67	0.54	0.59	0.41	--	--	--	--	--	--	--	--	--	--	--	--	0.77	0.72	0.6	0.46	0.49	0.31	--	--	--	--	--	--	--
93	0.86	0.79	0.7	0.53	0.57	0.38	0.85	0.86	0.65	0.53	0.6	0.36	0.84	0.89	0.6	0.54	0.6	0.34	0.82	0.88	0.64	0.54	0.6	0.4	0.81	0.87	0.62	0.53	0.58	0.37	--	--	--	--	--	--	0.77	0.69	0.65	0.45	0.46	0.35	0.77	0.69	0.66	0.47	0.5	0.35	--
94	0.87	0.87	0.66	0.53	0.59	0.35	0.85	0.88	0.61	0.53	0.59	0.34	0.83	0.88	0.57	0.53	0.59	0.32	--	--	--	--	--	--	0.81	0.82	0.65	0.53	0.59	0.4	0.77	0.78	0.6	0.46	0.5	0.32	0.77	0.68	0.64	0.45	0.46	0.33	--	--	--	--	--	--	0.77
95	0.86	0.86	0.66	0.53	0.59	0.36	--	--	--	--	--	--	0.84	0.86	0.61	0.54	0.59	0.36	0.82	0.89	0.63	0.53	0.61	0.36	0.81	0.8	0.65	0.53	0.58	0.39	--	--	--	--	--	--	0.77	0.69	0.63	0.46	0.47	0.34	--	--	--	--	--	--	--
96	0.87	0.83	0.66	0.53	0.58	0.35	0.85	0.89	0.63	0.54	0.6	0.37	--	--	--	--	--	--	0.82	0.85	0.64	0.53	0.59	0.38	0.81	0.78	0.68	0.54	0.59	0.42	0.77	0.8	0.58	0.47	0.53	0.28	--	--	--	--	--	--	--	--	--	--	--	--	0.77
97	0.86	0.89	0.6	0.53	0.58	0.3	0.85	0.86	0.65	0.54	0.6	0.38	0.84	0.86	0.67	0.53	0.61	0.39	0.82	0.88	0.57	0.54	0.6	0.34	--	--	--	--	--	--	--	--	--	--	--	--	0.77	0.67	0.64	0.47	0.48	0.36	0.77	0.76	0.61	0.46	0.51	0.31	--
98	0.87	0.82	0.69	0.53	0.58	0.38	0.85	0.86	0.63	0.53	0.59	0.36	0.84	0.83	0.66	0.53	0.58	0.39	0.82	0.87	0.66	0.54	0.61	0.41	0.81	0.88	0.59	0.53	0.6	0.35	0.77	0.72	0.64	0.46	0.49	0.34	0.77	0.69	0.64	0.47	0.48	0.34	0.77	0.75	0.64	0.45	0.49	0.34	--
99	0.87	0.88	0.67	0.53	0.6	0.35	--	--	--	--	--	--	0.84	0.9	0.58	0.54	0.6	0.32	0.82	0.83	0.65	0.53	0.59	0.39	0.81	0.89	0.62	0.53	0.6	0.37	0.77	0.76	0.63	0.46	0.5	0.33	--	--	--	--	--	--	0.77	0.76	0.62	0.45	0.49	0.31	--
100	0.87	0.88	0.59	0.53	0.59	0.3	0.85	0.86	0.65	0.53	0.61	0.38	0.84	0.88	0.59	0.53	0.59	0.33	0.82	0.83	0.64	0.53	0.57	0.37	0.81	0.81	0.67	0.54	0.58	0.42	0.77	0.76	0.61	0.46	0.5	0.32	0.77	0.8	0.63	0.46	0.54	0.33	0.77	0.75	0.61	0.46	0.51	0.31	--
101	0.87	0.85	0.67	0.53	0.59	0.37	0.85	0.83	0.67	0.53	0.58	0.39	0.84	0.84	0.67	0.54	0.59	0.39	--	--	--	--	--	--	0.8	0.88	0.62	0.53	0.6	0.38	0.77	0.76	0.62	0.47	0.5	0.33	--	--	--	--	--	--	--	--	--	--	--	--	0.77
102	0.86	0.81	0.66	0.53	0.57	0.36	0.86	0.88	0.64	0.54	0.59	0.36	0.84	0.87	0.6	0.54	0.59	0.35	0.82	0.88	0.65	0.53	0.61	0.38	0.81	0.82	0.63	0.54	0.57	0.39	0.77	0.68	0.65	0.46	0.48	0.34	0.77	0.7	0.63	0.46	0.47	0.33	--	--	--	--	--	--	0.77
103	0.87	0.89	0.59	0.53	0.59	0.29	--	--	--	--	--	--	0.84	0.85	0.69	0.53	0.6	0.41	0.82	0.87	0.6	0.54	0.6	0.35	0.8	0.82	0.64	0.53	0.59	0.39	0.77	0.69	0.65	0.46	0.48	0.35	--	--	--	--	--	--	--	--	--	--	--	--	--
104	0.87	0.88	0.66	0.53	0.59	0.36	0.85	0.84	0.64	0.54	0.58	0.36	0.83	0.91	0.64	0.54	0.6	0.37	--	--	--	--	--	--	--	--	--	--	--	--	--	--	--	--	--	--	--	--	--	--	--	--	--	--	--	--	--	--	--
105	0.87	0.87	0.62	0.53	0.59	0.33	0.85	0.84	0.68	0.54	0.6	0.39	--	--	--	--	--	--	0.83	0.84	0.69	0.54	0.6	0.43	--	--	--	--	--	--	--	--	--	--	--	--	--	--	--	--	--	--	0.77	0.75	0.61	0.46	0.51	0.32	--
106	0.87	0.88	0.58	0.53	0.59	0.31	--	--	--	--	--	--	0.84	0.84	0.68	0.53	0.58	0.39	0.82	0.87	0.63	0.54	0.6	0.38	0.81	0.89	0.57	0.53	0.6	0.34	--	--	--	--	--	--	--	--	--	--	--	--	--	--	--	--	--	--	--
107	0.87	0.89	0.6	0.53	0.59	0.31	0.85	0.85	0.66	0.53	0.59	0.37	0.84	0.87	0.61	0.54	0.59	0.34	0.82	0.88	0.6	0.53	0.59	0.34	0.81	0.86	0.64	0.53	0.6	0.39	--	--	--	--	--	--	0.77	0.77	0.63	0.45	0.5	0.33	--	--	--	--	--	--	0.77
108	0.87	0.88	0.61	0.53	0.58	0.31	--	--	--	--	--	--	0.84	0.86	0.64	0.54	0.59	0.37	--	--	--	--	--	--	0.81	0.86	0.64	0.53	0.6	0.37	--	--	--	--	--	--	--	--	--	--	--	--	--	--	--	--	--	--	0.77
109	0.87	0.88	0.61	0.53	0.59	0.31	--	--	--	--	--	--	0.84	0.89	0.67	0.53	0.61	0.41	0.82	0.89	0.61	0.54	0.6	0.36	--	--	--	--	--	--	0.77	0.7	0.65	0.46	0.5	0.35	0.77	0.71	0.64	0.46	0.48	0.35	0.77	0.75	0.62	0.46	0.51	0.33	--
110	--	--	--	--	--	--	--	--	--	--	--	--	--	--	--	--	--	--	0.82	0.91	0.59	0.54	0.6	0.35	0.81	0.89	0.62	0.54	0.6	0.37	0.77	0.68	0.68	0.46	0.48	0.38	0.77	0.7	0.64	0.47	0.48	0.36	--	--	--	--	--	--	0.77
111	0.87	0.88	0.6	0.53	0.59	0.31	0.85	0.87	0.62	0.53	0.6	0.34	0.84	0.88	0.63	0.54	0.6	0.37	--	--	--	--	--	--	0.81	0.88	0.58	0.54	0.59	0.34	--	--	--	--	--	--	0.77	0.76	0.63	0.48	0.52	0.36	--	--	--	--	--	--	0.77
112	0.87	0.89	0.6	0.53	0.59	0.3	0.85	0.87	0.65	0.53	0.59	0.38	0.84	0.82	0.66	0.54	0.59	0.39	0.82	0.89	0.61	0.54	0.59	0.36	0.81	0.86	0.62	0.53	0.61	0.38	--	--	--	--	--	--	--	--	--	--	--	--	--	--	--	--	--	--	--
113	--	--	--	--	--	--	--	--	--	--	--	--	0.84	0.84	0.66	0.53	0.59	0.39	0.82	0.85	0.63	0.53	0.58	0.37	0.81	0.89	0.6	0.53	0.6	0.35	--	--	--	--	--	--	0.77	0.76	0.63	0.46	0.51	0.34	--	--	--	--	--	--	0.77
114	0.87	0.88	0.6	0.53	0.59	0.31	--	--	--	--	--	--	--	--	--	--	--	--	0.82	0.84	0.66	0.54	0.6	0.4	0.81	0.86	0.65	0.53	0.59	0.39	--	--	--	--	--	--	0.77	0.71	0.61	0.46	0.48	0.33	0.77	0.75	0.61	0.47	0.5	0.33	--
115	--	--	--	--	--	--	0.85	0.86	0.65	0.54	0.59	0.38	0.84	0.87	0.62	0.53	0.58	0.34	0.83	0.88	0.6	0.53	0.59	0.34	0.81	0.88	0.59	0.54	0.6	0.34	--	--	--	--	--	--	--	--	--	--	--	--	--	--	--	--	--	--	--
116	0.87	0.87	0.6	0.53	0.59	0.31	--	--	--	--	--	--	0.84	0.89	0.59	0.54	0.59	0.33	--	--	--	--	--	--	0.81	0.88	0.65	0.53	0.62	0.4	--	--	--	--	--	--	--	--	--	--	--	--	--	--	--	--	--	--	0.77
117	0.87	0.87	0.61	0.53	0.58	0.32	0.85	0.87	0.6	0.54	0.59	0.34	0.84	0.88	0.58	0.54	0.58	0.32	--	--	--	--	--	--	0.81	0.89	0.57	0.54	0.59	0.34	--	--	--	--	--	--	--	--	--	--	--	--	--	--	--	--	--	--	--
118	0.87	0.84	0.68	0.53	0.59	0.37	0.85	0.89	0.64	0.54	0.6	0.35	0.83	0.89	0.64	0.53	0.59	0.37	0.82	0.86	0.61	0.53	0.59	0.35	0.81	0.88	0.61	0.54	0.6	0.37	--	--	--	--	--	--	0.77	0.69	0.62	0.48	0.5	0.33	0.77	0.81	0.55	0.47	0.54	0.28	--
119	--	--	--	--	--	--	0.85	0.84	0.61	0.53	0.59	0.34	0.84	0.9	0.62	0.53	0.59	0.35	0.82	0.84	0.66	0.54	0.6	0.39	--	--	--	--	--	--	--	--	--	--	--	--	0.77	0.69	0.65	0.47	0.47	0.37	--	--	--	--	--	--	0.77
120	0.87	0.8	0.72	0.53	0.6	0.41	0.85	0.82	0.69	0.53	0.59	0.4	--	--	--	--	--	--	--	--	--	--	--	--	0.81	0.83	0.65	0.53	0.6	0.4	--	--	--	--	--	--	0.77	0.74	0.63	0.46	0.49	0.33	--	--	--	--	--	--	0.77
121	0.86	0.89	0.66	0.53	0.59	0.35	0.85	0.88	0.66	0.54	0.59	0.37	0.84	0.87	0.66	0.54	0.59	0.38	0.82	0.88	0.58	0.54	0.59	0.34	0.81	0.9	0.6	0.53	0.62	0.35	--	--	--	--	--	--	--	--	--	--	--	--	--	--	--	--	--	--	--
122	0.87	0.83	0.68	0.53	0.59	0.37	0.85	0.89	0.66	0.54	0.61	0.36	0.84	0.88	0.6	0.54	0.58	0.34	0.82	0.88	0.57	0.53	0.6	0.32	--	--	--	--	--	--	--	--	--	--	--	--	0.77	0.69	0.64	0.47	0.48	0.33	0.77	0.7	0.63	0.48	0.49	0.36	0.77
123	0.87	0.88	0.59	0.53	0.58	0.31	0.85	0.89	0.61	0.53	0.59	0.34	0.83	0.86	0.66	0.54	0.6	0.39	--	--	--	--	--	--	0.81	0.78	0.67	0.54	0.58	0.41	--	--	--	--	--	--	--	--	--	--	--	--	0.77	0.71	0.62	0.47	0.49	0.35	--
124	0.86	0.84	0.69	0.53	0.6	0.38	0.85	0.88	0.58	0.54	0.59	0.33	0.83	0.81	0.66	0.53	0.58	0.39	0.83	0.83	0.62	0.53	0.58	0.36	0.8	0.85	0.58	0.53	0.58	0.34	0.77	0.76	0.65	0.47	0.52	0.35	--	--	--	--	--	--	--	--	--	--	--	--	0.76
125	0.87	0.85	0.67	0.53	0.6	0.36	0.85	0.88	0.65	0.53	0.59	0.35	0.84	0.86	0.66	0.53	0.59	0.38	0.82	0.83	0.65	0.53	0.59	0.39	--	--	--	--	--	--	--	--	--	--	--	--	--	--	--	--	--	--	--	--	--	--	--	--	--
126	0.87	0.88	0.6	0.53	0.58	0.31	0.85	0.88	0.6	0.53	0.59	0.32	0.84	0.88	0.64	0.54	0.6	0.37	0.82	0.89	0.61	0.54	0.59	0.36	0.81	0.92	0.61	0.53	0.62	0.36	--	--	--	--	--	--	--	--	--	--	--	--	--	--	--	--	--	--	--
127	0.87	0.88	0.67	0.53	0.59	0.35	0.85	0.87	0.67	0.53	0.59	0.37	--	--	--	--	--	--	0.82	0.89	0.61	0.54	0.59	0.37	0.81	0.85	0.63	0.53	0.6	0.38	--	--	--	--	--	--	--	--	--	--	--	--	0.77	0.69	0.63	0.45	0.48	0.32	--
128	0.87	0.81	0.69	0.53	0.59	0.38	0.85	0.83	0.65	0.54	0.59	0.37	0.84	0.89	0.6	0.53	0.59	0.33	0.82	0.86	0.65	0.54	0.59	0.39	0.81	0.82	0.64	0.54	0.58	0.39	0.77	0.77	0.63	0.46	0.5	0.35	0.77	0.77	0.62	0.47	0.53	0.33	0.77	0.7	0.63	0.45	0.47	0.33	0.77
129	0.86	0.88	0.6	0.53	0.58	0.31	0.85	0.84	0.67	0.54	0.59	0.38	0.83	0.89	0.59	0.54	0.6	0.33	0.82	0.89	0.6	0.54	0.59	0.36	0.81	0.88	0.59	0.54	0.6	0.34	--	--	--	--	--	--	0.77	0.69	0.65	0.48	0.47	0.38	0.77	0.75	0.64	0.46	0.49	0.34	--
130	0.86	0.87	0.65	0.53	0.58	0.34	0.85	0.87	0.68	0.53	0.61	0.4	0.84	0.87	0.64	0.54	0.6	0.39	0.82	0.9	0.59	0.53	0.61	0.33	0.81	0.89	0.61	0.53	0.6	0.37	0.77	0.75	0.6	0.45	0.49	0.31	0.77	0.81	0.57	0.47	0.53	0.31	0.77	0.69	0.62	0.46	0.47	0.33	--
131	0.86	0.89	0.65	0.53	0.6	0.35	0.85	0.82	0.68	0.54	0.59	0.4	0.84	0.86	0.67	0.53	0.59	0.39	0.82	0.89	0.59	0.53	0.59	0.33	0.81	0.89	0.58	0.53	0.59	0.34	0.77	0.77	0.63	0.46	0.49	0.35	--	--	--	--	--	--	0.76	0.77	0.59	0.47	0.51	0.32	0.77
132	0.87	0.89	0.6	0.53	0.59	0.3	0.85	0.81	0.68	0.54	0.58	0.4	0.84	0.83	0.66	0.54	0.59	0.4	0.82	0.85	0.64	0.54	0.59	0.4	0.81	0.88	0.59	0.53	0.59	0.34	0.77	0.73	0.63	0.46	0.49	0.33	0.77	0.67	0.6	0.46	0.46	0.32	--	--	--	--	--	--	0.77
133	0.86	0.83	0.71	0.53	0.6	0.38	0.85	0.79	0.69	0.54	0.58	0.4	--	--	--	--	--	--	0.82	0.82	0.61	0.54	0.58	0.36	0.81	0.88	0.59	0.53	0.58	0.35	--	--	--	--	--	--	--	--	--	--	--	--	0.77	0.76	0.63	0.46	0.49	0.35	--
134	--	--	--	--	--	--	0.85	0.87	0.66	0.53	0.59	0.37	0.84	0.91	0.62	0.53	0.63	0.32	0.82	0.88	0.59	0.53	0.59	0.33	0.81	0.85	0.62	0.54	0.6	0.38	--	--	--	--	--	--	--	--	--	--	--	--	0.77	0.71	0.65	0.46	0.48	0.36	--
135	0.87	0.82	0.65	0.53	0.57	0.35	0.85	0.92	0.56	0.53	0.61	0.26	0.84	0.87	0.59	0.53	0.58	0.32	--	--	--	--	--	--	0.81	0.79	0.69	0.53	0.6	0.42	0.77	0.81	0.62	0.47	0.54	0.33	--	--	--	--	--	--	0.77	0.76	0.63	0.47	0.5	0.35	--
136	0.87	0.78	0.73	0.53	0.57	0.41	0.85	0.85	0.7	0.54	0.6	0.4	0.84	0.85	0.6	0.54	0.58	0.34	--	--	--	--	--	--	0.81	0.9	0.58	0.53	0.6	0.34	0.77	0.77	0.64	0.46	0.51	0.34	--	--	--	--	--	--	--	--	--	--	--	--	--
137	0.87	0.84	0.71	0.53	0.6	0.4	0.85	0.88	0.6	0.54	0.59	0.32	--	--	--	--	--	--	0.82	0.8	0.67	0.53	0.58	0.4	0.81	0.87	0.64	0.53	0.59	0.39	0.77	0.69	0.66	0.46	0.48	0.36	--	--	--	--	--	--	--	--	--	--	--	--	--
138	--	--	--	--	--	--	0.85	0.89	0.59	0.53	0.59	0.31	0.84	0.87	0.62	0.53	0.59	0.36	0.82	0.81	0.69	0.54	0.6	0.42	0.81	0.88	0.59	0.54	0.6	0.35	--	--	--	--	--	--	--	--	--	--	--	--	0.77	0.77	0.61	0.46	0.51	0.34	0.77
139	0.87	0.83	0.69	0.53	0.6	0.37	--	--	--	--	--	--	0.84	0.81	0.67	0.54	0.58	0.4	0.82	0.79	0.67	0.53	0.58	0.4	--	--	--	--	--	--	--	--	--	--	--	--	--	--	--	--	--	--	--	--	--	--	--	--	0.77
140	0.87	0.81	0.7	0.53	0.58	0.39	0.85	0.84	0.65	0.54	0.6	0.36	0.84	0.89	0.62	0.54	0.59	0.36	0.82	0.88	0.58	0.54	0.59	0.33	0.81	0.81	0.67	0.53	0.58	0.41	0.77	0.77	0.63	0.46	0.5	0.35	--	--	--	--	--	--	--	--	--	--	--	--	--
141	--	--	--	--	--	--	--	--	--	--	--	--	0.84	0.86	0.66	0.54	0.59	0.4	0.82	0.82	0.66	0.54	0.59	0.4	--	--	--	--	--	--	--	--	--	--	--	--	--	--	--	--	--	--	0.77	0.7	0.65	0.47	0.5	0.36	--
142	0.87	0.86	0.61	0.54	0.59	0.33	0.85	0.85	0.63	0.54	0.59	0.35	0.83	0.83	0.66	0.54	0.58	0.4	0.83	0.85	0.65	0.54	0.59	0.4	0.81	0.83	0.65	0.53	0.6	0.4	--	--	--	--	--	--	--	--	--	--	--	--	0.77	0.74	0.65	0.47	0.51	0.35	0.77
143	0.87	0.86	0.61	0.53	0.58	0.32	0.85	0.85	0.65	0.53	0.59	0.37	--	--	--	--	--	--	0.82	0.86	0.62	0.53	0.58	0.35	0.81	0.9	0.6	0.54	0.6	0.36	--	--	--	--	--	--	--	--	--	--	--	--	--	--	--	--	--	--	--
144	--	--	--	--	--	--	0.85	0.87	0.67	0.54	0.59	0.38	--	--	--	--	--	--	--	--	--	--	--	--	0.81	0.88	0.63	0.53	0.59	0.38	--	--	--	--	--	--	--	--	--	--	--	--	--	--	--	--	--	--	--
145	0.87	0.82	0.71	0.53	0.59	0.4	0.85	0.84	0.69	0.54	0.61	0.41	0.83	0.72	0.7	0.53	0.55	0.42	0.82	0.88	0.6	0.53	0.6	0.36	0.81	0.86	0.62	0.53	0.6	0.38	0.77	0.71	0.64	0.45	0.48	0.34	0.77	0.76	0.63	0.48	0.51	0.36	--	--	--	--	--	--	--
146	0.87	0.86	0.68	0.53	0.58	0.37	0.85	0.86	0.63	0.54	0.59	0.34	0.84	0.86	0.66	0.54	0.6	0.39	--	--	--	--	--	--	0.81	0.82	0.65	0.53	0.59	0.4	0.77	0.68	0.64	0.46	0.47	0.34	--	--	--	--	--	--	--	--	--	--	--	--	0.77
147	0.87	0.81	0.69	0.53	0.58	0.38	--	--	--	--	--	--	0.83	0.9	0.58	0.53	0.59	0.32	0.82	0.82	0.66	0.54	0.59	0.4	0.81	0.86	0.65	0.53	0.61	0.39	--	--	--	--	--	--	--	--	--	--	--	--	--	--	--	--	--	--	--
148	0.87	0.83	0.7	0.53	0.59	0.38	0.85	0.87	0.61	0.54	0.6	0.33	0.84	0.86	0.65	0.54	0.59	0.38	--	--	--	--	--	--	0.81	0.89	0.59	0.54	0.59	0.35	--	--	--	--	--	--	0.77	0.76	0.63	0.47	0.5	0.36	--	--	--	--	--	--	--
149	0.86	0.85	0.7	0.53	0.6	0.4	0.85	0.86	0.67	0.53	0.58	0.38	0.84	0.79	0.7	0.54	0.59	0.42	0.82	0.81	0.62	0.54	0.58	0.37	--	--	--	--	--	--	--	--	--	--	--	--	--	--	--	--	--	--	--	--	--	--	--	--	--
150	0.87	0.9	0.6	0.53	0.6	0.3	--	--	--	--	--	--	0.84	0.78	0.68	0.54	0.57	0.4	0.82	0.89	0.59	0.53	0.59	0.33	--	--	--	--	--	--	--	--	--	--	--	--	0.77	0.79	0.63	0.48	0.51	0.37	--	--	--	--	--	--	0.77
151	0.87	0.82	0.68	0.53	0.58	0.38	0.85	0.86	0.59	0.54	0.59	0.33	--	--	--	--	--	--	0.82	0.86	0.63	0.53	0.6	0.37	0.81	0.7	0.71	0.53	0.57	0.45	--	--	--	--	--	--	--	--	--	--	--	--	--	--	--	--	--	--	--
152	0.86	0.85	0.69	0.53	0.59	0.37	0.85	0.87	0.65	0.53	0.59	0.36	0.84	0.84	0.66	0.54	0.59	0.4	0.82	0.9	0.58	0.53	0.59	0.33	0.81	0.89	0.63	0.53	0.6	0.38	0.77	0.69	0.65	0.46	0.47	0.36	--	--	--	--	--	--	--	--	--	--	--	--	0.77
153	0.87	0.84	0.68	0.53	0.59	0.37	0.85	0.81	0.68	0.54	0.58	0.39	0.84	0.83	0.69	0.53	0.6	0.4	0.82	0.9	0.61	0.53	0.62	0.35	0.81	0.86	0.63	0.53	0.59	0.38	--	--	--	--	--	--	--	--	--	--	--	--	0.77	0.7	0.65	0.48	0.48	0.37	--
154	0.87	0.89	0.61	0.53	0.58	0.31	0.85	0.87	0.62	0.53	0.59	0.35	0.84	0.84	0.67	0.53	0.6	0.4	0.82	0.83	0.66	0.53	0.6	0.39	0.81	0.89	0.63	0.53	0.6	0.37	0.77	0.76	0.65	0.46	0.51	0.36	--	--	--	--	--	--	--	--	--	--	--	--	0.77
155	0.86	0.89	0.61	0.53	0.58	0.3	--	--	--	--	--	--	0.84	0.84	0.64	0.54	0.59	0.38	0.82	0.87	0.62	0.54	0.6	0.38	0.81	0.89	0.63	0.53	0.6	0.37	--	--	--	--	--	--	--	--	--	--	--	--	--	--	--	--	--	--	--
156	0.87	0.9	0.6	0.53	0.59	0.3	0.85	0.89	0.64	0.53	0.6	0.36	0.84	0.89	0.59	0.54	0.6	0.32	0.83	0.85	0.66	0.53	0.58	0.39	0.81	0.89	0.57	0.53	0.6	0.33	0.77	0.76	0.64	0.46	0.51	0.34	--	--	--	--	--	--	0.77	0.7	0.6	0.47	0.5	0.3	0.77
157	--	--	--	--	--	--	0.85	0.83	0.68	0.53	0.58	0.39	0.84	0.9	0.64	0.53	0.6	0.36	--	--	--	--	--	--	--	--	--	--	--	--	--	--	--	--	--	--	0.77	0.75	0.67	0.46	0.5	0.37	--	--	--	--	--	--	--
158	--	--	--	--	--	--	--	--	--	--	--	--	0.84	0.88	0.61	0.54	0.59	0.35	0.82	0.88	0.64	0.53	0.61	0.39	--	--	--	--	--	--	0.77	0.7	0.65	0.45	0.47	0.35	--	--	--	--	--	--	0.77	0.67	0.69	0.47	0.48	0.39	0.77
159	--	--	--	--	--	--	0.85	0.83	0.67	0.53	0.59	0.38	0.84	0.79	0.66	0.54	0.57	0.39	0.82	0.84	0.64	0.53	0.6	0.38	0.8	0.86	0.58	0.53	0.58	0.34	0.77	0.76	0.65	0.45	0.5	0.35	0.77	0.7	0.66	0.46	0.49	0.35	0.77	0.74	0.65	0.47	0.49	0.37	--
160	--	--	--	--	--	--	0.85	0.84	0.66	0.53	0.58	0.38	--	--	--	--	--	--	0.82	0.85	0.65	0.54	0.6	0.4	0.81	0.68	0.68	0.53	0.55	0.42	--	--	--	--	--	--	0.77	0.73	0.62	0.47	0.5	0.32	--	--	--	--	--	--	0.77
161	0.87	0.89	0.61	0.53	0.58	0.31	--	--	--	--	--	--	0.83	0.83	0.67	0.53	0.58	0.39	0.82	0.86	0.62	0.54	0.6	0.38	0.81	0.83	0.65	0.53	0.59	0.4	0.77	0.75	0.61	0.46	0.5	0.32	--	--	--	--	--	--	0.77	0.71	0.61	0.46	0.49	0.31	0.77
162	0.86	0.88	0.67	0.53	0.61	0.35	0.85	0.89	0.6	0.54	0.59	0.32	--	--	--	--	--	--	0.82	0.87	0.6	0.53	0.59	0.34	0.81	0.84	0.64	0.54	0.6	0.4	0.77	0.74	0.64	0.45	0.5	0.34	--	--	--	--	--	--	--	--	--	--	--	--	0.77
163	0.87	0.88	0.63	0.53	0.58	0.33	0.85	0.83	0.68	0.54	0.59	0.39	0.84	0.88	0.62	0.53	0.59	0.35	0.82	0.84	0.69	0.53	0.6	0.42	--	--	--	--	--	--	--	--	--	--	--	--	--	--	--	--	--	--	--	--	--	--	--	--	0.77
164	0.87	0.89	0.63	0.53	0.59	0.33	0.85	0.88	0.6	0.53	0.59	0.31	0.83	0.86	0.69	0.54	0.62	0.42	0.82	0.85	0.58	0.53	0.59	0.34	0.81	0.85	0.66	0.53	0.61	0.39	0.77	0.75	0.64	0.46	0.5	0.34	--	--	--	--	--	--	0.77	0.76	0.63	0.46	0.53	0.34	--
165	0.87	0.89	0.61	0.53	0.59	0.33	0.85	0.88	0.65	0.54	0.6	0.37	0.83	0.84	0.59	0.53	0.58	0.33	0.83	0.88	0.59	0.54	0.6	0.33	0.81	0.84	0.68	0.53	0.61	0.42	--	--	--	--	--	--	--	--	--	--	--	--	--	--	--	--	--	--	0.77
166	0.87	0.9	0.62	0.53	0.59	0.32	0.85	0.89	0.6	0.53	0.59	0.32	0.83	0.82	0.63	0.54	0.59	0.38	0.82	0.86	0.63	0.53	0.59	0.38	0.81	0.89	0.63	0.53	0.6	0.38	0.77	0.71	0.61	0.46	0.5	0.32	0.77	0.76	0.62	0.47	0.51	0.34	--	--	--	--	--	--	--
167	--	--	--	--	--	--	0.85	0.88	0.62	0.53	0.59	0.34	0.83	0.88	0.61	0.53	0.59	0.35	--	--	--	--	--	--	--	--	--	--	--	--	--	--	--	--	--	--	--	--	--	--	--	--	--	--	--	--	--	--	0.77
168	0.87	0.78	0.7	0.53	0.59	0.38	--	--	--	--	--	--	0.84	0.81	0.67	0.53	0.59	0.39	--	--	--	--	--	--	--	--	--	--	--	--	0.77	0.75	0.6	0.47	0.53	0.31	--	--	--	--	--	--	0.77	0.77	0.62	0.46	0.51	0.32	--
169	0.87	0.84	0.69	0.53	0.59	0.39	0.85	0.89	0.61	0.53	0.59	0.32	0.84	0.81	0.67	0.53	0.59	0.39	--	--	--	--	--	--	0.82	0.87	0.59	0.54	0.59	0.36	--	--	--	--	--	--	--	--	--	--	--	--	--	--	--	--	--	--	--
170	0.87	0.86	0.64	0.53	0.58	0.34	0.85	0.83	0.7	0.53	0.59	0.4	0.84	0.86	0.63	0.54	0.59	0.37	--	--	--	--	--	--	0.81	0.86	0.6	0.54	0.59	0.36	--	--	--	--	--	--	--	--	--	--	--	--	--	--	--	--	--	--	0.77
171	0.86	0.86	0.63	0.53	0.58	0.34	0.85	0.88	0.64	0.53	0.6	0.35	0.84	0.86	0.66	0.54	0.59	0.37	0.82	0.86	0.64	0.53	0.59	0.38	0.81	0.87	0.63	0.53	0.61	0.37	0.77	0.7	0.64	0.45	0.48	0.33	--	--	--	--	--	--	--	--	--	--	--	--	0.77
172	--	--	--	--	--	--	--	--	--	--	--	--	0.84	0.87	0.61	0.54	0.59	0.36	0.83	0.85	0.64	0.54	0.6	0.39	0.81	0.73	0.67	0.53	0.56	0.42	0.76	0.71	0.64	0.44	0.48	0.32	--	--	--	--	--	--	0.77	0.68	0.61	0.46	0.48	0.32	--
173	0.87	0.81	0.7	0.53	0.58	0.39	0.85	0.83	0.69	0.54	0.61	0.4	0.83	0.87	0.58	0.54	0.59	0.33	0.82	0.88	0.59	0.54	0.59	0.34	0.81	0.88	0.6	0.53	0.6	0.36	0.77	0.75	0.62	0.44	0.49	0.3	--	--	--	--	--	--	0.77	0.71	0.6	0.47	0.5	0.32	--
174	0.87	0.84	0.68	0.53	0.58	0.37	0.85	0.86	0.67	0.53	0.6	0.39	0.83	0.88	0.64	0.54	0.6	0.38	0.82	0.81	0.69	0.53	0.58	0.42	0.81	0.86	0.63	0.54	0.59	0.39	0.77	0.72	0.62	0.45	0.47	0.32	--	--	--	--	--	--	--	--	--	--	--	--	--
175	0.87	0.88	0.6	0.53	0.58	0.31	0.85	0.83	0.68	0.53	0.59	0.38	--	--	--	--	--	--	0.82	0.85	0.65	0.54	0.61	0.4	0.81	0.87	0.62	0.53	0.6	0.35	0.77	0.7	0.61	0.45	0.47	0.31	0.77	0.73	0.64	0.45	0.5	0.33	0.77	0.69	0.63	0.46	0.48	0.34	0.77
176	0.87	0.88	0.61	0.53	0.58	0.31	--	--	--	--	--	--	0.84	0.84	0.67	0.54	0.59	0.4	--	--	--	--	--	--	0.81	0.88	0.59	0.53	0.59	0.34	0.77	0.75	0.62	0.45	0.51	0.32	0.77	0.77	0.66	0.47	0.51	0.36	0.77	0.77	0.61	0.46	0.49	0.33	--
177	0.87	0.88	0.62	0.53	0.59	0.34	0.85	0.84	0.69	0.53	0.62	0.38	0.84	0.82	0.67	0.54	0.6	0.39	0.82	0.88	0.65	0.54	0.59	0.38	0.81	0.88	0.62	0.53	0.62	0.38	0.77	0.75	0.64	0.45	0.5	0.33	0.77	0.72	0.64	0.46	0.49	0.34	0.77	0.75	0.62	0.47	0.49	0.33	--
178	0.87	0.87	0.69	0.53	0.59	0.37	0.85	0.85	0.67	0.53	0.6	0.38	0.84	0.85	0.66	0.54	0.6	0.39	0.82	0.88	0.63	0.53	0.6	0.36	0.81	0.86	0.62	0.54	0.6	0.38	--	--	--	--	--	--	--	--	--	--	--	--	0.77	0.69	0.66	0.47	0.48	0.37	0.77
179	--	--	--	--	--	--	0.85	0.8	0.69	0.53	0.59	0.39	0.84	0.87	0.62	0.54	0.59	0.36	--	--	--	--	--	--	--	--	--	--	--	--	0.77	0.68	0.63	0.47	0.48	0.35	0.77	0.79	0.64	0.47	0.52	0.35	--	--	--	--	--	--	--
180	--	--	--	--	--	--	0.85	0.88	0.64	0.53	0.59	0.36	0.84	0.86	0.62	0.54	0.58	0.36	--	--	--	--	--	--	0.81	0.85	0.64	0.53	0.59	0.39	--	--	--	--	--	--	--	--	--	--	--	--	--	--	--	--	--	--	0.77
181	--	--	--	--	--	--	0.85	0.82	0.68	0.53	0.59	0.39	0.84	0.75	0.69	0.54	0.56	0.42	0.82	0.88	0.64	0.53	0.61	0.37	0.81	0.84	0.64	0.53	0.59	0.38	--	--	--	--	--	--	--	--	--	--	--	--	0.77	0.69	0.68	0.45	0.46	0.36	--
182	0.86	0.87	0.59	0.53	0.58	0.32	0.85	0.81	0.68	0.54	0.59	0.39	0.84	0.88	0.65	0.54	0.64	0.38	--	--	--	--	--	--	0.81	0.89	0.63	0.53	0.59	0.37	--	--	--	--	--	--	--	--	--	--	--	--	--	--	--	--	--	--	0.77
183	0.86	0.88	0.6	0.53	0.58	0.31	0.85	0.88	0.62	0.54	0.6	0.33	--	--	--	--	--	--	--	--	--	--	--	--	0.81	0.87	0.64	0.53	0.59	0.39	--	--	--	--	--	--	--	--	--	--	--	--	--	--	--	--	--	--	--
184	0.87	0.88	0.66	0.53	0.59	0.35	--	--	--	--	--	--	0.84	0.86	0.64	0.54	0.6	0.39	0.82	0.91	0.61	0.53	0.62	0.35	0.81	0.89	0.61	0.53	0.6	0.36	--	--	--	--	--	--	0.77	0.69	0.64	0.46	0.5	0.34	0.77	0.69	0.65	0.46	0.46	0.36	--
185	0.87	0.88	0.64	0.53	0.58	0.34	0.85	0.87	0.64	0.54	0.6	0.37	--	--	--	--	--	--	0.82	0.87	0.63	0.53	0.61	0.38	0.81	0.88	0.58	0.54	0.6	0.36	--	--	--	--	--	--	--	--	--	--	--	--	--	--	--	--	--	--	--
186	0.87	0.89	0.6	0.53	0.59	0.31	--	--	--	--	--	--	0.84	0.89	0.58	0.53	0.59	0.32	0.82	0.87	0.63	0.54	0.6	0.38	0.8	0.88	0.56	0.53	0.59	0.32	0.77	0.68	0.68	0.46	0.45	0.38	--	--	--	--	--	--	--	--	--	--	--	--	--
187	0.86	0.89	0.6	0.53	0.59	0.3	0.85	0.87	0.66	0.54	0.59	0.37	0.84	0.89	0.6	0.53	0.59	0.34	0.82	0.86	0.66	0.53	0.59	0.39	0.81	0.84	0.65	0.53	0.61	0.4	--	--	--	--	--	--	--	--	--	--	--	--	0.77	0.76	0.62	0.47	0.51	0.33	0.77
188	0.86	0.86	0.68	0.53	0.61	0.38	--	--	--	--	--	--	0.83	0.87	0.63	0.54	0.6	0.38	0.83	0.88	0.58	0.54	0.59	0.33	0.81	0.87	0.64	0.54	0.6	0.4	--	--	--	--	--	--	0.77	0.76	0.63	0.48	0.53	0.36	0.77	0.67	0.66	0.47	0.48	0.37	--
189	0.87	0.87	0.65	0.53	0.6	0.36	0.85	0.89	0.6	0.53	0.59	0.32	--	--	--	--	--	--	0.82	0.9	0.63	0.53	0.6	0.36	0.81	0.82	0.63	0.53	0.58	0.38	--	--	--	--	--	--	0.77	0.75	0.61	0.47	0.51	0.32	0.77	0.73	0.62	0.48	0.49	0.34	--
190	0.87	0.88	0.59	0.53	0.58	0.31	0.85	0.8	0.69	0.54	0.58	0.4	0.84	0.89	0.59	0.54	0.59	0.33	0.82	0.88	0.58	0.53	0.6	0.34	0.81	0.81	0.68	0.53	0.62	0.42	--	--	--	--	--	--	0.77	0.74	0.6	0.47	0.5	0.33	0.77	0.75	0.62	0.47	0.52	0.33	0.77
191	0.87	0.82	0.68	0.53	0.59	0.37	0.85	0.89	0.64	0.53	0.59	0.36	--	--	--	--	--	--	0.82	0.83	0.63	0.54	0.6	0.37	0.81	0.87	0.59	0.54	0.58	0.34	--	--	--	--	--	--	0.77	0.73	0.64	0.46	0.5	0.34	--	--	--	--	--	--	0.77
192	0.86	0.89	0.6	0.53	0.58	0.31	0.85	0.82	0.69	0.53	0.59	0.39	0.84	0.91	0.6	0.54	0.6	0.35	0.82	0.89	0.57	0.54	0.58	0.33	0.81	0.71	0.7	0.54	0.55	0.46	0.77	0.69	0.62	0.46	0.48	0.32	--	--	--	--	--	--	--	--	--	--	--	--	--
193	0.87	0.83	0.68	0.53	0.59	0.38	0.85	0.91	0.62	0.53	0.59	0.33	0.84	0.88	0.6	0.54	0.59	0.34	0.83	0.85	0.65	0.53	0.59	0.39	0.81	0.83	0.66	0.53	0.57	0.4	--	--	--	--	--	--	0.77	0.72	0.62	0.47	0.49	0.34	0.77	0.8	0.61	0.46	0.52	0.33	0.77
194	0.87	0.88	0.6	0.53	0.59	0.31	0.85	0.89	0.62	0.53	0.59	0.35	0.83	0.84	0.64	0.54	0.6	0.37	0.82	0.9	0.59	0.53	0.61	0.33	--	--	--	--	--	--	--	--	--	--	--	--	--	--	--	--	--	--	--	--	--	--	--	--	--
195	--	--	--	--	--	--	--	--	--	--	--	--	0.83	0.82	0.67	0.53	0.59	0.4	--	--	--	--	--	--	0.81	0.83	0.63	0.54	0.58	0.37	--	--	--	--	--	--	--	--	--	--	--	--	--	--	--	--	--	--	0.77
196	0.86	0.85	0.69	0.53	0.62	0.38	0.85	0.88	0.59	0.53	0.59	0.32	0.84	0.86	0.65	0.53	0.59	0.36	--	--	--	--	--	--	0.8	0.89	0.62	0.52	0.6	0.37	0.77	0.75	0.61	0.46	0.5	0.33	0.77	0.81	0.63	0.47	0.53	0.34	--	--	--	--	--	--	--
197	0.86	0.86	0.66	0.53	0.59	0.37	0.85	0.89	0.61	0.53	0.59	0.32	0.84	0.81	0.67	0.53	0.58	0.39	0.82	0.88	0.6	0.54	0.6	0.35	0.81	0.87	0.63	0.52	0.59	0.37	--	--	--	--	--	--	--	--	--	--	--	--	0.77	0.69	0.64	0.47	0.48	0.37	--
198	0.87	0.82	0.71	0.53	0.59	0.4	--	--	--	--	--	--	0.84	0.83	0.69	0.53	0.59	0.41	0.82	0.81	0.62	0.53	0.57	0.35	0.81	0.87	0.63	0.53	0.6	0.39	--	--	--	--	--	--	--	--	--	--	--	--	0.77	0.74	0.62	0.47	0.5	0.34	0.77
199	0.86	0.84	0.71	0.53	0.59	0.4	0.85	0.83	0.67	0.54	0.59	0.38	0.83	0.86	0.61	0.54	0.59	0.34	0.82	0.86	0.61	0.54	0.58	0.35	0.81	0.85	0.63	0.53	0.59	0.38	0.77	0.69	0.62	0.47	0.48	0.33	--	--	--	--	--	--	--	--	--	--	--	--	0.77
200	--	--	--	--	--	--	0.85	0.88	0.66	0.53	0.6	0.37	0.84	0.86	0.65	0.54	0.59	0.38	0.82	0.88	0.63	0.54	0.61	0.38	0.81	0.87	0.65	0.53	0.59	0.4	--	--	--	--	--	--	--	--	--	--	--	--	0.77	0.69	0.65	0.46	0.47	0.35	--
201	0.87	0.86	0.66	0.53	0.6	0.36	0.85	0.85	0.64	0.53	0.58	0.34	--	--	--	--	--	--	--	--	--	--	--	--	0.81	0.89	0.55	0.53	0.6	0.31	--	--	--	--	--	--	0.77	0.7	0.66	0.46	0.47	0.36	--	--	--	--	--	--	--
202	0.87	0.81	0.66	0.53	0.58	0.35	--	--	--	--	--	--	0.84	0.89	0.59	0.54	0.59	0.33	0.82	0.84	0.65	0.54	0.58	0.38	0.8	0.77	0.67	0.53	0.57	0.41	--	--	--	--	--	--	--	--	--	--	--	--	0.77	0.68	0.62	0.47	0.47	0.34	--
203	0.87	0.82	0.7	0.53	0.59	0.39	0.85	0.81	0.66	0.53	0.58	0.37	--	--	--	--	--	--	0.82	0.89	0.63	0.53	0.6	0.37	0.81	0.87	0.66	0.53	0.6	0.39	--	--	--	--	--	--	--	--	--	--	--	--	--	--	--	--	--	--	0.77
204	0.86	0.89	0.6	0.53	0.59	0.29	0.85	0.92	0.63	0.53	0.63	0.33	0.84	0.85	0.67	0.53	0.6	0.39	0.82	0.84	0.64	0.54	0.59	0.39	--	--	--	--	--	--	0.77	0.76	0.58	0.47	0.52	0.31	0.77	0.73	0.63	0.47	0.49	0.34	--	--	--	--	--	--	--
205	0.87	0.89	0.61	0.53	0.59	0.3	0.85	0.84	0.65	0.54	0.6	0.37	0.84	0.87	0.6	0.54	0.58	0.34	0.82	0.86	0.63	0.53	0.61	0.38	0.81	0.89	0.61	0.54	0.61	0.38	0.77	0.69	0.63	0.46	0.49	0.34	0.77	0.77	0.63	0.46	0.51	0.34	--	--	--	--	--	--	--
206	0.87	0.85	0.68	0.53	0.59	0.37	0.85	0.87	0.59	0.53	0.58	0.32	--	--	--	--	--	--	--	--	--	--	--	--	--	--	--	--	--	--	--	--	--	--	--	--	0.77	0.8	0.62	0.48	0.53	0.35	0.77	0.69	0.62	0.46	0.48	0.33	--
207	0.87	0.88	0.6	0.53	0.58	0.31	0.85	0.86	0.65	0.53	0.6	0.38	0.84	0.82	0.67	0.53	0.58	0.4	0.82	0.87	0.61	0.53	0.6	0.36	--	--	--	--	--	--	--	--	--	--	--	--	0.77	0.8	0.63	0.47	0.52	0.35	0.77	0.82	0.6	0.47	0.52	0.33	0.77
208	0.87	0.83	0.72	0.53	0.59	0.41	0.85	0.88	0.63	0.53	0.59	0.34	0.83	0.86	0.66	0.53	0.59	0.38	0.82	0.88	0.62	0.54	0.59	0.36	--	--	--	--	--	--	--	--	--	--	--	--	0.77	0.73	0.62	0.47	0.49	0.34	--	--	--	--	--	--	--
209	0.87	0.88	0.67	0.53	0.59	0.36	--	--	--	--	--	--	0.83	0.78	0.68	0.53	0.58	0.39	0.82	0.88	0.6	0.54	0.61	0.36	0.81	0.89	0.61	0.53	0.59	0.36	--	--	--	--	--	--	--	--	--	--	--	--	--	--	--	--	--	--	0.77
210	0.86	0.81	0.68	0.53	0.58	0.37	0.85	0.83	0.68	0.54	0.59	0.39	--	--	--	--	--	--	0.82	0.88	0.58	0.53	0.6	0.32	--	--	--	--	--	--	0.77	0.74	0.64	0.47	0.5	0.35	0.77	0.71	0.64	0.46	0.48	0.36	--	--	--	--	--	--	--
211	0.87	0.81	0.69	0.53	0.58	0.38	0.85	0.87	0.64	0.53	0.6	0.36	0.84	0.65	0.73	0.53	0.54	0.44	0.82	0.88	0.65	0.53	0.61	0.38	0.81	0.88	0.6	0.53	0.58	0.35	0.77	0.77	0.63	0.47	0.52	0.35	--	--	--	--	--	--	0.77	0.69	0.65	0.45	0.48	0.34	--
212	0.87	0.82	0.68	0.53	0.59	0.38	0.85	0.8	0.69	0.53	0.57	0.4	0.84	0.86	0.62	0.54	0.59	0.33	0.82	0.81	0.68	0.54	0.59	0.42	0.81	0.83	0.64	0.53	0.59	0.39	--	--	--	--	--	--	--	--	--	--	--	--	--	--	--	--	--	--	--
213	0.87	0.88	0.6	0.53	0.59	0.31	0.85	0.84	0.63	0.53	0.58	0.36	0.84	0.89	0.62	0.54	0.59	0.36	0.82	0.89	0.61	0.54	0.59	0.36	0.81	0.83	0.67	0.53	0.6	0.42	--	--	--	--	--	--	--	--	--	--	--	--	--	--	--	--	--	--	--
214	0.87	0.87	0.69	0.53	0.59	0.37	0.85	0.84	0.64	0.53	0.58	0.37	0.84	0.87	0.62	0.54	0.61	0.35	--	--	--	--	--	--	0.81	0.84	0.65	0.53	0.6	0.4	--	--	--	--	--	--	--	--	--	--	--	--	0.77	0.69	0.63	0.46	0.49	0.33	0.77
215	0.87	0.88	0.65	0.53	0.59	0.34	--	--	--	--	--	--	0.84	0.84	0.66	0.54	0.6	0.39	--	--	--	--	--	--	0.81	0.87	0.58	0.53	0.59	0.35	0.77	0.75	0.64	0.46	0.51	0.34	--	--	--	--	--	--	0.77	0.8	0.62	0.46	0.53	0.33	--
216	0.87	0.89	0.6	0.53	0.59	0.3	--	--	--	--	--	--	0.84	0.82	0.64	0.54	0.58	0.38	0.82	0.89	0.59	0.53	0.59	0.33	0.81	0.89	0.62	0.54	0.61	0.37	0.77	0.73	0.65	0.47	0.5	0.35	--	--	--	--	--	--	0.77	0.77	0.6	0.46	0.51	0.31	--
217	0.86	0.89	0.65	0.53	0.6	0.35	0.85	0.88	0.62	0.54	0.59	0.33	0.84	0.85	0.66	0.54	0.6	0.4	0.83	0.87	0.65	0.53	0.6	0.38	0.8	0.88	0.59	0.53	0.59	0.35	--	--	--	--	--	--	--	--	--	--	--	--	0.77	0.68	0.65	0.46	0.45	0.37	0.77
218	0.87	0.85	0.69	0.53	0.59	0.37	--	--	--	--	--	--	0.83	0.82	0.67	0.54	0.59	0.4	0.82	0.88	0.59	0.54	0.6	0.33	0.81	0.89	0.59	0.53	0.59	0.34	--	--	--	--	--	--	--	--	--	--	--	--	0.77	0.74	0.62	0.46	0.5	0.32	--
219	0.86	0.8	0.64	0.53	0.57	0.34	0.85	0.87	0.65	0.54	0.59	0.37	0.84	0.88	0.63	0.53	0.59	0.36	0.82	0.85	0.65	0.53	0.59	0.39	0.81	0.79	0.68	0.53	0.6	0.41	0.77	0.69	0.62	0.47	0.48	0.33	--	--	--	--	--	--	--	--	--	--	--	--	--
220	--	--	--	--	--	--	0.85	0.78	0.71	0.54	0.58	0.42	--	--	--	--	--	--	0.82	0.67	0.69	0.54	0.54	0.42	0.81	0.9	0.58	0.53	0.6	0.34	--	--	--	--	--	--	--	--	--	--	--	--	--	--	--	--	--	--	--
221	0.86	0.9	0.57	0.53	0.59	0.27	--	--	--	--	--	--	0.83	0.71	0.7	0.53	0.55	0.41	0.83	0.89	0.63	0.54	0.6	0.38	0.8	0.85	0.61	0.53	0.59	0.37	--	--	--	--	--	--	--	--	--	--	--	--	--	--	--	--	--	--	--
222	0.87	0.84	0.68	0.53	0.59	0.38	0.85	0.85	0.65	0.53	0.6	0.37	--	--	--	--	--	--	0.82	0.9	0.64	0.54	0.59	0.39	0.81	0.83	0.64	0.53	0.58	0.4	--	--	--	--	--	--	0.77	0.75	0.62	0.46	0.49	0.33	--	--	--	--	--	--	--
223	0.87	0.88	0.64	0.53	0.6	0.36	--	--	--	--	--	--	0.84	0.85	0.65	0.54	0.6	0.37	0.83	0.82	0.66	0.54	0.58	0.41	0.81	0.89	0.62	0.53	0.6	0.35	--	--	--	--	--	--	0.77	0.72	0.61	0.46	0.48	0.33	--	--	--	--	--	--	--
224	0.87	0.82	0.69	0.53	0.59	0.37	0.85	0.79	0.69	0.53	0.58	0.4	0.84	0.85	0.68	0.54	0.59	0.39	--	--	--	--	--	--	0.81	0.82	0.66	0.53	0.59	0.4	--	--	--	--	--	--	--	--	--	--	--	--	--	--	--	--	--	--	--
225	0.87	0.87	0.66	0.53	0.59	0.36	0.85	0.86	0.66	0.53	0.59	0.38	0.84	0.88	0.59	0.53	0.59	0.32	0.82	0.84	0.64	0.54	0.59	0.39	--	--	--	--	--	--	0.77	0.7	0.65	0.46	0.49	0.34	--	--	--	--	--	--	--	--	--	--	--	--	--
226	--	--	--	--	--	--	0.85	0.88	0.65	0.53	0.59	0.37	0.83	0.79	0.65	0.53	0.57	0.38	0.82	0.84	0.64	0.53	0.59	0.39	0.81	0.91	0.63	0.53	0.61	0.38	0.77	0.75	0.62	0.45	0.5	0.31	--	--	--	--	--	--	--	--	--	--	--	--	0.77
227	--	--	--	--	--	--	0.85	0.89	0.6	0.54	0.6	0.32	0.83	0.88	0.59	0.53	0.59	0.34	0.82	0.87	0.63	0.53	0.6	0.38	--	--	--	--	--	--	0.77	0.69	0.65	0.45	0.47	0.34	--	--	--	--	--	--	--	--	--	--	--	--	0.77
228	0.87	0.85	0.67	0.53	0.59	0.37	0.85	0.89	0.6	0.54	0.59	0.33	0.84	0.88	0.62	0.54	0.59	0.35	0.82	0.87	0.62	0.53	0.58	0.36	0.81	0.83	0.65	0.53	0.59	0.4	0.77	0.75	0.64	0.47	0.5	0.35	0.77	0.69	0.64	0.46	0.47	0.35	--	--	--	--	--	--	--
229	0.87	0.81	0.7	0.53	0.58	0.39	0.85	0.88	0.65	0.54	0.61	0.36	0.84	0.82	0.66	0.54	0.58	0.4	0.82	0.84	0.65	0.54	0.61	0.39	0.81	0.82	0.66	0.53	0.59	0.4	--	--	--	--	--	--	0.77	0.69	0.64	0.46	0.48	0.34	--	--	--	--	--	--	--
230	--	--	--	--	--	--	0.85	0.88	0.64	0.54	0.59	0.36	0.84	0.88	0.65	0.54	0.6	0.37	0.82	0.88	0.61	0.54	0.59	0.35	--	--	--	--	--	--	0.77	0.69	0.61	0.47	0.48	0.33	0.77	0.69	0.66	0.45	0.46	0.35	--	--	--	--	--	--	--
231	0.87	0.85	0.68	0.53	0.58	0.36	0.85	0.89	0.64	0.53	0.6	0.35	0.84	0.89	0.6	0.53	0.58	0.33	0.83	0.83	0.64	0.53	0.58	0.37	--	--	--	--	--	--	0.77	0.68	0.68	0.46	0.45	0.38	--	--	--	--	--	--	--	--	--	--	--	--	--
232	0.86	0.87	0.67	0.53	0.59	0.36	0.85	0.83	0.65	0.53	0.59	0.36	0.84	0.81	0.67	0.53	0.58	0.39	0.82	0.88	0.6	0.53	0.6	0.33	0.8	0.63	0.69	0.53	0.53	0.43	0.77	0.75	0.64	0.46	0.49	0.35	0.77	0.77	0.61	0.46	0.5	0.32	0.77	0.69	0.62	0.46	0.47	0.33	--
233	0.87	0.85	0.63	0.53	0.57	0.33	0.85	0.86	0.63	0.53	0.59	0.35	0.84	0.85	0.63	0.54	0.59	0.36	0.82	0.87	0.63	0.54	0.59	0.37	0.81	0.81	0.67	0.53	0.58	0.4	--	--	--	--	--	--	--	--	--	--	--	--	--	--	--	--	--	--	--
234	--	--	--	--	--	--	0.85	0.89	0.61	0.53	0.58	0.32	0.84	0.87	0.62	0.54	0.59	0.37	0.82	0.9	0.58	0.53	0.6	0.32	0.81	0.85	0.63	0.53	0.6	0.38	--	--	--	--	--	--	0.77	0.69	0.67	0.46	0.48	0.36	0.77	0.69	0.63	0.46	0.47	0.33	--
235	0.86	0.83	0.67	0.53	0.59	0.37	--	--	--	--	--	--	--	--	--	--	--	--	0.82	0.88	0.6	0.54	0.59	0.35	--	--	--	--	--	--	0.77	0.74	0.65	0.46	0.51	0.37	--	--	--	--	--	--	--	--	--	--	--	--	0.77
236	0.87	0.86	0.63	0.53	0.57	0.33	0.85	0.85	0.67	0.54	0.58	0.39	0.83	0.9	0.64	0.54	0.6	0.37	--	--	--	--	--	--	0.82	0.87	0.64	0.54	0.59	0.38	0.77	0.69	0.66	0.46	0.48	0.36	0.77	0.69	0.65	0.48	0.49	0.36	0.77	0.69	0.65	0.45	0.45	0.36	0.77
237	--	--	--	--	--	--	0.85	0.83	0.67	0.53	0.59	0.38	0.84	0.86	0.6	0.53	0.59	0.34	0.82	0.87	0.64	0.53	0.6	0.37	0.81	0.88	0.64	0.53	0.59	0.38	--	--	--	--	--	--	0.77	0.75	0.66	0.47	0.5	0.37	--	--	--	--	--	--	0.77
238	0.86	0.83	0.7	0.53	0.61	0.4	0.85	0.86	0.6	0.53	0.59	0.33	0.83	0.88	0.6	0.53	0.59	0.32	0.82	0.89	0.61	0.54	0.61	0.38	0.8	0.79	0.67	0.53	0.57	0.41	--	--	--	--	--	--	--	--	--	--	--	--	0.77	0.69	0.65	0.46	0.47	0.36	0.77
239	0.87	0.88	0.65	0.53	0.59	0.35	0.85	0.85	0.66	0.54	0.59	0.39	0.84	0.86	0.61	0.54	0.59	0.34	0.82	0.89	0.58	0.54	0.6	0.33	0.81	0.85	0.63	0.54	0.6	0.4	0.77	0.71	0.62	0.46	0.49	0.33	0.77	0.7	0.63	0.46	0.49	0.32	--	--	--	--	--	--	--
240	0.86	0.88	0.6	0.53	0.58	0.31	--	--	--	--	--	--	0.84	0.87	0.63	0.54	0.58	0.36	--	--	--	--	--	--	0.8	0.8	0.67	0.53	0.6	0.42	--	--	--	--	--	--	--	--	--	--	--	--	--	--	--	--	--	--	--
241	0.87	0.85	0.67	0.53	0.59	0.35	0.85	0.88	0.6	0.54	0.58	0.32	0.83	0.86	0.61	0.54	0.59	0.36	0.82	0.87	0.6	0.53	0.59	0.34	--	--	--	--	--	--	0.77	0.76	0.61	0.45	0.5	0.32	--	--	--	--	--	--	--	--	--	--	--	--	0.77
242	0.86	0.79	0.67	0.53	0.57	0.36	0.85	0.89	0.6	0.53	0.59	0.32	--	--	--	--	--	--	0.82	0.88	0.65	0.54	0.6	0.39	0.81	0.88	0.62	0.53	0.59	0.36	--	--	--	--	--	--	--	--	--	--	--	--	--	--	--	--	--	--	--
243	0.87	0.88	0.59	0.53	0.59	0.3	0.85	0.86	0.65	0.54	0.6	0.37	0.84	0.84	0.7	0.53	0.62	0.4	0.82	0.85	0.6	0.54	0.59	0.35	0.81	0.8	0.65	0.53	0.57	0.4	--	--	--	--	--	--	--	--	--	--	--	--	--	--	--	--	--	--	0.77
244	0.87	0.92	0.56	0.53	0.6	0.27	0.85	0.88	0.66	0.54	0.6	0.36	0.84	0.88	0.58	0.54	0.6	0.33	0.82	0.88	0.63	0.54	0.61	0.39	0.81	0.78	0.65	0.53	0.58	0.4	0.77	0.68	0.64	0.45	0.47	0.33	--	--	--	--	--	--	--	--	--	--	--	--	0.77
245	0.87	0.85	0.67	0.53	0.59	0.38	0.85	0.88	0.6	0.54	0.58	0.32	0.84	0.88	0.66	0.53	0.62	0.39	0.82	0.9	0.6	0.53	0.61	0.34	0.81	0.87	0.61	0.53	0.6	0.37	--	--	--	--	--	--	--	--	--	--	--	--	--	--	--	--	--	--	0.77
246	0.87	0.89	0.58	0.53	0.6	0.29	0.85	0.89	0.65	0.54	0.6	0.38	0.84	0.9	0.63	0.54	0.6	0.36	0.83	0.85	0.66	0.54	0.59	0.4	0.81	0.85	0.62	0.53	0.6	0.37	--	--	--	--	--	--	--	--	--	--	--	--	--	--	--	--	--	--	--
247	0.87	0.83	0.69	0.53	0.59	0.38	0.85	0.87	0.66	0.53	0.59	0.37	0.84	0.82	0.62	0.53	0.58	0.35	--	--	--	--	--	--	0.8	0.81	0.68	0.53	0.59	0.44	--	--	--	--	--	--	--	--	--	--	--	--	--	--	--	--	--	--	--
248	0.87	0.88	0.61	0.53	0.58	0.31	--	--	--	--	--	--	0.83	0.87	0.63	0.54	0.6	0.38	--	--	--	--	--	--	0.81	0.86	0.64	0.53	0.61	0.39	--	--	--	--	--	--	--	--	--	--	--	--	--	--	--	--	--	--	0.77
249	0.87	0.79	0.7	0.53	0.58	0.39	--	--	--	--	--	--	0.84	0.88	0.61	0.53	0.59	0.34	0.82	0.88	0.58	0.54	0.6	0.32	0.81	0.86	0.63	0.53	0.59	0.38	--	--	--	--	--	--	--	--	--	--	--	--	--	--	--	--	--	--	--
250	0.86	0.85	0.67	0.53	0.59	0.36	--	--	--	--	--	--	--	--	--	--	--	--	0.82	0.91	0.62	0.54	0.61	0.35	0.81	0.82	0.64	0.54	0.59	0.39	--	--	--	--	--	--	--	--	--	--	--	--	0.77	0.74	0.63	0.47	0.5	0.35	--
251	0.87	0.83	0.71	0.53	0.59	0.39	--	--	--	--	--	--	0.84	0.84	0.66	0.53	0.6	0.39	0.82	0.88	0.57	0.53	0.6	0.31	0.81	0.88	0.63	0.53	0.61	0.39	--	--	--	--	--	--	0.77	0.8	0.62	0.47	0.52	0.35	--	--	--	--	--	--	0.77
252	0.86	0.84	0.68	0.53	0.59	0.37	0.85	0.88	0.61	0.54	0.58	0.33	0.84	0.87	0.62	0.54	0.59	0.34	0.82	0.85	0.65	0.54	0.6	0.39	0.81	0.69	0.7	0.54	0.55	0.44	--	--	--	--	--	--	0.77	0.75	0.62	0.47	0.49	0.33	--	--	--	--	--	--	--
253	0.87	0.9	0.65	0.53	0.6	0.34	0.85	0.85	0.66	0.53	0.6	0.38	--	--	--	--	--	--	0.83	0.85	0.66	0.54	0.6	0.41	0.81	0.87	0.64	0.53	0.6	0.38	--	--	--	--	--	--	0.77	0.69	0.65	0.46	0.47	0.36	--	--	--	--	--	--	--
254	--	--	--	--	--	--	0.85	0.86	0.66	0.53	0.59	0.37	0.84	0.89	0.59	0.54	0.6	0.32	--	--	--	--	--	--	0.81	0.85	0.65	0.53	0.6	0.4	0.77	0.75	0.66	0.47	0.5	0.37	0.77	0.7	0.63	0.48	0.47	0.36	--	--	--	--	--	--	--
255	0.87	0.89	0.6	0.53	0.59	0.3	0.85	0.8	0.68	0.54	0.58	0.4	--	--	--	--	--	--	0.82	0.89	0.59	0.54	0.59	0.34	--	--	--	--	--	--	--	--	--	--	--	--	0.77	0.76	0.64	0.48	0.51	0.36	0.77	0.69	0.62	0.47	0.49	0.34	--
256	--	--	--	--	--	--	0.85	0.88	0.6	0.53	0.58	0.31	0.84	0.83	0.66	0.54	0.58	0.39	--	--	--	--	--	--	0.81	0.88	0.63	0.54	0.61	0.39	0.77	0.77	0.64	0.47	0.51	0.35	--	--	--	--	--	--	0.77	0.7	0.6	0.47	0.48	0.32	0.77
257	0.87	0.85	0.67	0.53	0.59	0.38	--	--	--	--	--	--	0.84	0.86	0.65	0.54	0.6	0.38	0.82	0.88	0.64	0.53	0.59	0.37	0.81	0.81	0.65	0.53	0.57	0.4	--	--	--	--	--	--	--	--	--	--	--	--	--	--	--	--	--	--	--
258	0.87	0.85	0.67	0.53	0.59	0.36	0.85	0.81	0.63	0.54	0.57	0.35	0.83	0.9	0.64	0.54	0.61	0.37	0.82	0.88	0.64	0.54	0.6	0.38	0.81	0.88	0.61	0.54	0.61	0.37	--	--	--	--	--	--	0.77	0.82	0.62	0.46	0.51	0.35	--	--	--	--	--	--	0.77
259	0.87	0.82	0.66	0.53	0.6	0.35	--	--	--	--	--	--	0.84	0.85	0.62	0.54	0.59	0.35	0.82	0.83	0.67	0.54	0.59	0.4	0.81	0.87	0.61	0.53	0.59	0.37	0.77	0.68	0.65	0.46	0.48	0.34	--	--	--	--	--	--	--	--	--	--	--	--	--
260	0.87	0.87	0.69	0.53	0.59	0.37	0.85	0.85	0.66	0.54	0.6	0.37	0.84	0.85	0.63	0.54	0.58	0.37	0.82	0.9	0.62	0.54	0.62	0.37	--	--	--	--	--	--	--	--	--	--	--	--	--	--	--	--	--	--	--	--	--	--	--	--	--
261	0.87	0.82	0.69	0.53	0.58	0.37	0.85	0.8	0.66	0.53	0.58	0.38	0.84	0.82	0.69	0.54	0.61	0.41	0.82	0.77	0.67	0.54	0.58	0.41	0.81	0.86	0.66	0.53	0.63	0.4	0.77	0.69	0.62	0.46	0.5	0.31	0.77	0.71	0.64	0.46	0.49	0.34	--	--	--	--	--	--	0.77
262	0.87	0.86	0.68	0.53	0.59	0.36	0.85	0.88	0.6	0.54	0.59	0.32	0.84	0.88	0.58	0.54	0.59	0.34	--	--	--	--	--	--	0.81	0.89	0.59	0.53	0.6	0.34	--	--	--	--	--	--	--	--	--	--	--	--	--	--	--	--	--	--	0.77
263	0.87	0.84	0.68	0.53	0.59	0.37	0.85	0.88	0.6	0.54	0.58	0.32	0.84	0.84	0.67	0.54	0.59	0.4	0.83	0.88	0.63	0.53	0.6	0.38	--	--	--	--	--	--	--	--	--	--	--	--	0.77	0.75	0.59	0.47	0.52	0.31	0.77	0.76	0.62	0.47	0.52	0.32	--
264	0.87	0.85	0.67	0.54	0.59	0.38	0.85	0.85	0.67	0.54	0.59	0.39	--	--	--	--	--	--	0.82	0.89	0.6	0.53	0.59	0.33	0.8	0.89	0.58	0.53	0.6	0.33	--	--	--	--	--	--	0.77	0.69	0.63	0.46	0.48	0.35	--	--	--	--	--	--	0.77
265	0.87	0.87	0.66	0.53	0.59	0.36	0.85	0.88	0.62	0.53	0.59	0.34	0.83	0.89	0.64	0.54	0.61	0.36	0.82	0.86	0.65	0.53	0.58	0.38	0.81	0.79	0.66	0.54	0.58	0.41	--	--	--	--	--	--	0.77	0.69	0.63	0.46	0.47	0.35	--	--	--	--	--	--	0.77
266	0.87	0.83	0.67	0.53	0.6	0.37	--	--	--	--	--	--	0.84	0.89	0.6	0.54	0.6	0.33	0.82	0.9	0.56	0.54	0.61	0.31	--	--	--	--	--	--	--	--	--	--	--	--	0.77	0.72	0.62	0.46	0.49	0.32	0.77	0.66	0.7	0.46	0.47	0.39	0.77
267	0.87	0.82	0.69	0.53	0.58	0.38	0.85	0.91	0.62	0.54	0.63	0.32	0.83	0.89	0.58	0.54	0.59	0.33	0.82	0.88	0.62	0.53	0.6	0.37	0.81	0.89	0.59	0.53	0.59	0.34	--	--	--	--	--	--	--	--	--	--	--	--	--	--	--	--	--	--	--
268	0.87	0.88	0.6	0.53	0.58	0.31	0.85	0.89	0.6	0.54	0.6	0.32	0.84	0.84	0.67	0.53	0.59	0.38	0.82	0.83	0.66	0.53	0.59	0.39	0.81	0.89	0.58	0.53	0.59	0.35	--	--	--	--	--	--	--	--	--	--	--	--	0.77	0.8	0.63	0.47	0.52	0.34	--
269	0.87	0.89	0.57	0.53	0.59	0.29	0.85	0.88	0.66	0.53	0.6	0.36	--	--	--	--	--	--	0.82	0.85	0.64	0.53	0.6	0.39	--	--	--	--	--	--	--	--	--	--	--	--	--	--	--	--	--	--	--	--	--	--	--	--	0.77
270	0.86	0.88	0.59	0.53	0.59	0.31	0.85	0.85	0.67	0.53	0.6	0.38	0.83	0.84	0.65	0.54	0.6	0.38	--	--	--	--	--	--	0.81	0.88	0.67	0.53	0.61	0.42	--	--	--	--	--	--	--	--	--	--	--	--	--	--	--	--	--	--	--
271	0.87	0.83	0.68	0.53	0.59	0.37	0.85	0.89	0.65	0.54	0.6	0.36	0.84	0.84	0.66	0.54	0.59	0.39	0.82	0.85	0.65	0.53	0.59	0.38	0.81	0.88	0.59	0.53	0.6	0.34	--	--	--	--	--	--	0.77	0.77	0.61	0.47	0.52	0.33	0.77	0.82	0.59	0.46	0.53	0.31	--
272	0.87	0.89	0.65	0.53	0.6	0.35	0.85	0.85	0.67	0.54	0.61	0.38	0.84	0.88	0.58	0.53	0.58	0.32	0.82	0.85	0.66	0.54	0.58	0.39	0.81	0.86	0.63	0.53	0.6	0.39	--	--	--	--	--	--	--	--	--	--	--	--	--	--	--	--	--	--	--
273	0.86	0.88	0.61	0.53	0.58	0.31	0.85	0.88	0.6	0.53	0.58	0.33	0.83	0.88	0.65	0.53	0.59	0.37	0.82	0.88	0.6	0.53	0.58	0.34	0.81	0.81	0.64	0.53	0.59	0.4	0.77	0.67	0.66	0.47	0.47	0.37	--	--	--	--	--	--	0.77	0.74	0.62	0.47	0.52	0.34	--
274	0.87	0.9	0.65	0.53	0.6	0.35	0.85	0.84	0.7	0.54	0.6	0.41	0.84	0.88	0.65	0.54	0.6	0.38	--	--	--	--	--	--	0.81	0.88	0.63	0.53	0.59	0.38	--	--	--	--	--	--	--	--	--	--	--	--	--	--	--	--	--	--	0.77
275	0.87	0.88	0.58	0.53	0.59	0.29	0.85	0.85	0.66	0.53	0.6	0.38	0.83	0.88	0.65	0.53	0.61	0.37	0.82	0.88	0.57	0.54	0.6	0.32	0.81	0.88	0.63	0.53	0.6	0.39	0.77	0.71	0.62	0.47	0.49	0.34	--	--	--	--	--	--	0.77	0.7	0.66	0.46	0.49	0.35	--
276	0.87	0.88	0.57	0.53	0.59	0.29	0.85	0.84	0.68	0.53	0.6	0.38	0.84	0.8	0.67	0.54	0.58	0.41	--	--	--	--	--	--	0.81	0.88	0.61	0.53	0.6	0.36	--	--	--	--	--	--	--	--	--	--	--	--	0.77	0.69	0.63	0.47	0.5	0.33	--
277	0.86	0.84	0.66	0.53	0.59	0.36	--	--	--	--	--	--	0.83	0.9	0.61	0.53	0.59	0.34	0.82	0.82	0.6	0.54	0.59	0.35	0.81	0.83	0.66	0.53	0.6	0.4	0.77	0.74	0.63	0.45	0.49	0.32	--	--	--	--	--	--	--	--	--	--	--	--	--
278	0.87	0.83	0.69	0.53	0.58	0.39	0.85	0.88	0.6	0.54	0.59	0.32	0.83	0.84	0.65	0.54	0.58	0.38	0.82	0.89	0.64	0.54	0.58	0.37	0.8	0.88	0.59	0.53	0.59	0.35	--	--	--	--	--	--	0.77	0.69	0.63	0.46	0.47	0.33	0.77	0.76	0.62	0.47	0.52	0.33	--
279	0.87	0.84	0.71	0.53	0.59	0.38	0.85	0.89	0.62	0.53	0.59	0.34	0.84	0.86	0.64	0.54	0.59	0.39	0.82	0.81	0.68	0.54	0.58	0.42	--	--	--	--	--	--	--	--	--	--	--	--	0.77	0.71	0.65	0.46	0.48	0.36	0.77	0.77	0.64	0.47	0.51	0.35	--
280	0.87	0.84	0.65	0.53	0.59	0.35	0.86	0.87	0.64	0.53	0.59	0.37	0.84	0.87	0.62	0.53	0.59	0.35	0.82	0.87	0.65	0.54	0.62	0.39	0.81	0.87	0.64	0.54	0.6	0.38	0.77	0.76	0.64	0.46	0.51	0.33	--	--	--	--	--	--	--	--	--	--	--	--	--
281	0.87	0.84	0.67	0.53	0.59	0.37	--	--	--	--	--	--	0.84	0.85	0.6	0.53	0.59	0.34	--	--	--	--	--	--	0.81	0.84	0.59	0.54	0.59	0.37	--	--	--	--	--	--	--	--	--	--	--	--	0.77	0.74	0.64	0.46	0.49	0.34	--
282	0.87	0.88	0.61	0.53	0.58	0.32	0.85	0.84	0.67	0.53	0.6	0.37	0.84	0.89	0.65	0.54	0.6	0.38	--	--	--	--	--	--	0.81	0.86	0.64	0.53	0.59	0.39	--	--	--	--	--	--	0.77	0.77	0.63	0.47	0.52	0.35	0.77	0.64	0.7	0.46	0.45	0.4	--
283	0.87	0.79	0.7	0.53	0.57	0.39	0.85	0.87	0.61	0.53	0.58	0.33	0.84	0.87	0.63	0.53	0.59	0.37	0.82	0.86	0.63	0.53	0.6	0.37	0.81	0.88	0.64	0.53	0.6	0.4	--	--	--	--	--	--	--	--	--	--	--	--	0.77	0.69	0.65	0.45	0.48	0.34	--
284	0.86	0.84	0.68	0.53	0.59	0.37	0.85	0.82	0.69	0.53	0.59	0.39	0.83	0.88	0.6	0.53	0.59	0.34	0.82	0.88	0.58	0.53	0.58	0.32	--	--	--	--	--	--	--	--	--	--	--	--	--	--	--	--	--	--	0.77	0.69	0.64	0.46	0.48	0.34	0.77
285	--	--	--	--	--	--	0.85	0.86	0.65	0.54	0.6	0.37	0.83	0.87	0.63	0.54	0.62	0.37	0.82	0.86	0.66	0.53	0.58	0.4	--	--	--	--	--	--	--	--	--	--	--	--	0.77	0.69	0.66	0.47	0.47	0.36	--	--	--	--	--	--	0.77
286	0.87	0.88	0.64	0.53	0.59	0.34	0.85	0.88	0.65	0.54	0.59	0.36	--	--	--	--	--	--	--	--	--	--	--	--	0.81	0.83	0.65	0.53	0.59	0.4	0.77	0.76	0.6	0.46	0.51	0.3	--	--	--	--	--	--	--	--	--	--	--	--	--
287	0.87	0.83	0.68	0.53	0.59	0.37	0.85	0.87	0.66	0.54	0.59	0.37	0.83	0.85	0.67	0.53	0.6	0.39	0.82	0.86	0.58	0.53	0.59	0.33	0.81	0.9	0.59	0.53	0.59	0.32	--	--	--	--	--	--	0.77	0.71	0.6	0.46	0.49	0.31	0.77	0.7	0.63	0.46	0.49	0.34	0.77
288	0.86	0.87	0.64	0.53	0.58	0.34	0.85	0.88	0.66	0.53	0.59	0.37	0.84	0.84	0.66	0.53	0.58	0.39	0.82	0.85	0.66	0.54	0.59	0.41	0.8	0.83	0.64	0.53	0.59	0.4	0.77	0.71	0.62	0.46	0.5	0.32	--	--	--	--	--	--	0.77	0.7	0.64	0.47	0.5	0.35	--
289	0.87	0.9	0.65	0.53	0.6	0.35	0.85	0.83	0.67	0.53	0.58	0.39	0.84	0.85	0.66	0.54	0.59	0.4	0.82	0.87	0.63	0.54	0.6	0.39	0.81	0.9	0.58	0.53	0.61	0.32	--	--	--	--	--	--	--	--	--	--	--	--	--	--	--	--	--	--	--
290	--	--	--	--	--	--	0.85	0.87	0.59	0.54	0.59	0.31	0.84	0.86	0.65	0.54	0.59	0.38	0.82	0.88	0.63	0.54	0.61	0.38	--	--	--	--	--	--	0.77	0.74	0.65	0.46	0.5	0.35	--	--	--	--	--	--	--	--	--	--	--	--	--
291	0.87	0.89	0.59	0.53	0.6	0.28	0.85	0.89	0.62	0.54	0.58	0.32	0.83	0.84	0.65	0.54	0.6	0.39	0.82	0.88	0.61	0.53	0.59	0.34	--	--	--	--	--	--	--	--	--	--	--	--	0.77	0.71	0.63	0.45	0.48	0.32	0.77	0.69	0.63	0.46	0.49	0.32	0.77
292	--	--	--	--	--	--	0.85	0.71	0.74	0.54	0.56	0.45	0.84	0.75	0.71	0.53	0.57	0.42	0.82	0.89	0.62	0.53	0.59	0.36	0.81	0.86	0.69	0.54	0.62	0.42	0.77	0.76	0.61	0.47	0.52	0.33	--	--	--	--	--	--	--	--	--	--	--	--	0.77
293	0.87	0.81	0.73	0.53	0.59	0.41	0.85	0.78	0.65	0.53	0.57	0.36	0.84	0.86	0.65	0.53	0.59	0.38	0.82	0.89	0.61	0.54	0.59	0.36	0.81	0.83	0.65	0.54	0.6	0.41	0.77	0.7	0.64	0.47	0.49	0.36	--	--	--	--	--	--	--	--	--	--	--	--	--
294	0.87	0.86	0.62	0.53	0.58	0.32	0.85	0.82	0.63	0.53	0.57	0.35	--	--	--	--	--	--	0.82	0.87	0.62	0.53	0.59	0.36	0.81	0.89	0.64	0.53	0.6	0.39	0.77	0.71	0.63	0.47	0.49	0.35	--	--	--	--	--	--	0.77	0.71	0.62	0.46	0.49	0.33	--
295	0.87	0.85	0.66	0.53	0.59	0.36	0.85	0.92	0.55	0.53	0.62	0.27	0.84	0.85	0.58	0.53	0.59	0.33	--	--	--	--	--	--	0.81	0.9	0.58	0.53	0.61	0.33	0.77	0.7	0.65	0.47	0.48	0.37	--	--	--	--	--	--	--	--	--	--	--	--	--
296	0.87	0.81	0.68	0.53	0.59	0.37	0.85	0.84	0.66	0.53	0.59	0.38	0.84	0.81	0.71	0.54	0.59	0.43	0.82	0.89	0.61	0.54	0.6	0.36	0.81	0.87	0.59	0.54	0.6	0.36	0.77	0.69	0.66	0.47	0.48	0.38	0.77	0.68	0.66	0.46	0.46	0.34	--	--	--	--	--	--	--
297	0.87	0.89	0.6	0.53	0.58	0.31	0.85	0.83	0.67	0.53	0.59	0.38	--	--	--	--	--	--	0.82	0.9	0.62	0.54	0.61	0.37	0.81	0.87	0.62	0.53	0.6	0.38	--	--	--	--	--	--	--	--	--	--	--	--	--	--	--	--	--	--	0.77
298	--	--	--	--	--	--	--	--	--	--	--	--	0.84	0.84	0.62	0.54	0.59	0.34	--	--	--	--	--	--	0.81	0.84	0.64	0.53	0.6	0.39	--	--	--	--	--	--	0.77	0.78	0.59	0.46	0.52	0.3	0.77	0.75	0.6	0.46	0.5	0.3	--
299	0.87	0.82	0.72	0.53	0.59	0.39	0.85	0.79	0.69	0.54	0.58	0.4	--	--	--	--	--	--	0.82	0.83	0.65	0.53	0.6	0.4	0.81	0.88	0.58	0.53	0.59	0.35	--	--	--	--	--	--	0.77	0.81	0.59	0.46	0.52	0.31	--	--	--	--	--	--	--
300	0.87	0.86	0.69	0.53	0.59	0.37	0.85	0.89	0.6	0.54	0.59	0.33	0.84	0.88	0.62	0.54	0.59	0.35	--	--	--	--	--	--	0.81	0.86	0.63	0.54	0.59	0.37	--	--	--	--	--	--	--	--	--	--	--	--	--	--	--	--	--	--	--
301	0.87	0.88	0.65	0.53	0.6	0.35	0.85	0.84	0.71	0.54	0.59	0.4	0.84	0.88	0.62	0.53	0.59	0.35	0.82	0.88	0.64	0.53	0.6	0.39	0.81	0.86	0.6	0.53	0.59	0.34	--	--	--	--	--	--	--	--	--	--	--	--	0.77	0.76	0.62	0.47	0.52	0.33	--
302	0.87	0.87	0.66	0.53	0.58	0.32	--	--	--	--	--	--	0.84	0.86	0.63	0.54	0.59	0.37	0.82	0.87	0.61	0.54	0.59	0.37	0.81	0.87	0.64	0.53	0.6	0.39	--	--	--	--	--	--	--	--	--	--	--	--	--	--	--	--	--	--	0.77
303	0.87	0.86	0.67	0.53	0.6	0.37	0.85	0.89	0.63	0.53	0.58	0.34	0.83	0.89	0.64	0.53	0.59	0.37	0.82	0.86	0.58	0.54	0.6	0.34	--	--	--	--	--	--	0.77	0.69	0.66	0.46	0.48	0.37	--	--	--	--	--	--	0.77	0.7	0.64	0.47	0.52	0.35	0.77
304	0.87	0.88	0.6	0.53	0.59	0.3	0.85	0.87	0.64	0.54	0.59	0.36	--	--	--	--	--	--	0.82	0.82	0.66	0.54	0.59	0.41	0.81	0.79	0.6	0.53	0.57	0.35	0.77	0.7	0.65	0.47	0.48	0.37	--	--	--	--	--	--	0.77	0.74	0.62	0.46	0.51	0.33	0.77
305	0.87	0.89	0.63	0.53	0.59	0.33	0.85	0.83	0.66	0.53	0.59	0.38	0.83	0.87	0.65	0.54	0.59	0.39	0.82	0.86	0.6	0.53	0.58	0.34	0.81	0.85	0.65	0.53	0.59	0.39	--	--	--	--	--	--	0.77	0.76	0.63	0.47	0.51	0.34	--	--	--	--	--	--	0.77
306	0.86	0.9	0.59	0.53	0.59	0.3	--	--	--	--	--	--	--	--	--	--	--	--	0.82	0.89	0.6	0.53	0.59	0.33	0.81	0.85	0.61	0.53	0.58	0.36	--	--	--	--	--	--	--	--	--	--	--	--	--	--	--	--	--	--	--
307	--	--	--	--	--	--	0.85	0.89	0.62	0.54	0.6	0.35	0.84	0.86	0.66	0.54	0.61	0.38	0.82	0.85	0.65	0.53	0.6	0.39	0.81	0.87	0.59	0.54	0.6	0.35	0.77	0.7	0.63	0.46	0.48	0.35	--	--	--	--	--	--	--	--	--	--	--	--	--
308	0.86	0.8	0.7	0.53	0.58	0.4	0.85	0.9	0.59	0.53	0.6	0.31	0.84	0.9	0.58	0.53	0.61	0.3	0.82	0.87	0.66	0.54	0.61	0.39	0.81	0.87	0.62	0.53	0.61	0.37	--	--	--	--	--	--	--	--	--	--	--	--	--	--	--	--	--	--	0.77
309	0.86	0.89	0.6	0.53	0.58	0.31	0.85	0.89	0.63	0.54	0.61	0.37	0.84	0.89	0.59	0.54	0.6	0.33	0.82	0.88	0.64	0.54	0.6	0.38	--	--	--	--	--	--	--	--	--	--	--	--	--	--	--	--	--	--	0.77	0.76	0.67	0.47	0.52	0.37	--
310	0.87	0.84	0.73	0.53	0.61	0.42	0.85	0.86	0.63	0.53	0.6	0.35	--	--	--	--	--	--	0.82	0.86	0.62	0.54	0.59	0.37	0.8	0.83	0.64	0.53	0.6	0.39	0.77	0.68	0.64	0.46	0.49	0.34	--	--	--	--	--	--	--	--	--	--	--	--	--
311	0.86	0.88	0.65	0.53	0.61	0.33	0.85	0.84	0.68	0.54	0.6	0.39	--	--	--	--	--	--	0.82	0.76	0.66	0.53	0.57	0.39	0.81	0.88	0.65	0.53	0.6	0.38	0.77	0.69	0.66	0.46	0.48	0.36	--	--	--	--	--	--	--	--	--	--	--	--	0.77
312	0.86	0.89	0.58	0.53	0.59	0.31	0.85	0.9	0.63	0.54	0.61	0.36	--	--	--	--	--	--	0.82	0.85	0.65	0.54	0.59	0.39	0.81	0.89	0.62	0.53	0.62	0.38	--	--	--	--	--	--	--	--	--	--	--	--	0.77	0.77	0.63	0.46	0.51	0.34	--
313	0.86	0.8	0.7	0.53	0.57	0.38	0.85	0.87	0.61	0.53	0.59	0.33	--	--	--	--	--	--	--	--	--	--	--	--	0.81	0.81	0.66	0.53	0.59	0.41	--	--	--	--	--	--	--	--	--	--	--	--	--	--	--	--	--	--	--
314	0.87	0.78	0.7	0.53	0.58	0.39	0.85	0.84	0.68	0.54	0.6	0.39	0.84	0.9	0.57	0.53	0.61	0.29	--	--	--	--	--	--	0.81	0.87	0.63	0.53	0.58	0.38	--	--	--	--	--	--	--	--	--	--	--	--	0.77	0.72	0.61	0.45	0.47	0.31	0.77
315	0.86	0.85	0.67	0.53	0.6	0.37	0.85	0.88	0.6	0.54	0.59	0.33	0.83	0.88	0.59	0.53	0.59	0.33	--	--	--	--	--	--	--	--	--	--	--	--	0.77	0.69	0.67	0.45	0.48	0.36	--	--	--	--	--	--	--	--	--	--	--	--	--
316	0.87	0.85	0.68	0.53	0.59	0.38	0.85	0.87	0.6	0.54	0.59	0.33	0.84	0.9	0.6	0.54	0.59	0.33	0.82	0.73	0.71	0.54	0.56	0.43	0.81	0.87	0.62	0.53	0.61	0.38	--	--	--	--	--	--	0.77	0.73	0.64	0.45	0.47	0.35	--	--	--	--	--	--	--
317	0.87	0.89	0.62	0.53	0.57	0.31	0.85	0.89	0.62	0.53	0.61	0.35	0.84	0.87	0.65	0.54	0.59	0.38	0.82	0.87	0.59	0.54	0.6	0.35	0.8	0.88	0.61	0.53	0.6	0.38	--	--	--	--	--	--	--	--	--	--	--	--	0.77	0.67	0.62	0.46	0.46	0.35	--
318	0.86	0.86	0.62	0.53	0.59	0.34	0.85	0.85	0.66	0.54	0.59	0.38	0.84	0.86	0.65	0.53	0.6	0.39	0.82	0.84	0.63	0.53	0.59	0.38	0.81	0.87	0.64	0.53	0.6	0.38	--	--	--	--	--	--	0.77	0.71	0.64	0.46	0.48	0.36	--	--	--	--	--	--	--
319	0.86	0.88	0.6	0.53	0.58	0.31	0.85	0.83	0.65	0.53	0.59	0.36	0.84	0.85	0.66	0.54	0.61	0.38	0.82	0.87	0.59	0.54	0.59	0.35	0.81	0.82	0.65	0.53	0.59	0.4	--	--	--	--	--	--	0.77	0.82	0.61	0.47	0.52	0.35	--	--	--	--	--	--	--
320	0.87	0.74	0.71	0.53	0.55	0.4	0.85	0.89	0.59	0.53	0.59	0.31	--	--	--	--	--	--	0.82	0.88	0.64	0.53	0.6	0.37	0.81	0.61	0.73	0.53	0.49	0.48	0.77	0.7	0.62	0.47	0.48	0.34	--	--	--	--	--	--	--	--	--	--	--	--	--
321	0.87	0.88	0.61	0.53	0.58	0.31	0.85	0.86	0.67	0.54	0.59	0.39	0.83	0.88	0.62	0.53	0.6	0.37	--	--	--	--	--	--	--	--	--	--	--	--	--	--	--	--	--	--	--	--	--	--	--	--	0.77	0.69	0.66	0.46	0.46	0.36	--
322	0.87	0.88	0.66	0.53	0.59	0.35	0.85	0.87	0.62	0.53	0.59	0.35	--	--	--	--	--	--	0.82	0.86	0.64	0.54	0.61	0.39	0.81	0.88	0.57	0.54	0.6	0.35	--	--	--	--	--	--	--	--	--	--	--	--	--	--	--	--	--	--	--
323	0.86	0.89	0.65	0.53	0.61	0.34	0.85	0.81	0.68	0.53	0.58	0.39	0.84	0.89	0.62	0.54	0.59	0.35	0.83	0.87	0.61	0.54	0.6	0.37	0.81	0.78	0.68	0.54	0.58	0.41	0.77	0.7	0.63	0.47	0.48	0.35	--	--	--	--	--	--	0.77	0.69	0.64	0.47	0.48	0.36	--
324	0.87	0.9	0.64	0.53	0.6	0.33	0.85	0.88	0.6	0.53	0.59	0.32	--	--	--	--	--	--	0.82	0.87	0.62	0.53	0.58	0.35	0.81	0.85	0.63	0.53	0.59	0.38	--	--	--	--	--	--	--	--	--	--	--	--	--	--	--	--	--	--	--
325	0.86	0.85	0.67	0.53	0.58	0.38	--	--	--	--	--	--	--	--	--	--	--	--	0.82	0.88	0.63	0.54	0.59	0.37	0.8	0.89	0.65	0.53	0.63	0.4	0.77	0.76	0.64	0.46	0.51	0.35	0.77	0.78	0.6	0.46	0.51	0.31	0.77	0.77	0.6	0.47	0.51	0.32	0.77
326	0.87	0.89	0.6	0.53	0.59	0.31	0.85	0.81	0.68	0.53	0.58	0.39	0.84	0.87	0.66	0.54	0.57	0.36	0.82	0.86	0.62	0.53	0.59	0.37	0.81	0.88	0.57	0.54	0.59	0.34	--	--	--	--	--	--	--	--	--	--	--	--	--	--	--	--	--	--	--
327	0.87	0.84	0.69	0.53	0.59	0.39	--	--	--	--	--	--	0.84	0.89	0.64	0.54	0.6	0.38	0.82	0.9	0.55	0.54	0.61	0.32	0.81	0.82	0.64	0.53	0.58	0.4	--	--	--	--	--	--	--	--	--	--	--	--	--	--	--	--	--	--	--
328	0.87	0.87	0.66	0.53	0.64	0.32	0.85	0.88	0.63	0.53	0.6	0.35	--	--	--	--	--	--	0.82	0.89	0.64	0.53	0.6	0.37	0.81	0.86	0.63	0.53	0.58	0.37	--	--	--	--	--	--	--	--	--	--	--	--	0.77	0.77	0.62	0.46	0.5	0.34	--
329	0.87	0.83	0.69	0.53	0.58	0.38	0.85	0.89	0.56	0.53	0.6	0.29	0.84	0.86	0.6	0.54	0.59	0.35	0.83	0.81	0.69	0.54	0.59	0.42	--	--	--	--	--	--	0.77	0.69	0.64	0.47	0.48	0.36	--	--	--	--	--	--	--	--	--	--	--	--	--
330	0.87	0.88	0.65	0.53	0.59	0.35	0.85	0.82	0.63	0.53	0.58	0.35	--	--	--	--	--	--	0.82	0.87	0.59	0.53	0.59	0.34	0.81	0.86	0.62	0.54	0.61	0.38	--	--	--	--	--	--	--	--	--	--	--	--	0.77	0.69	0.66	0.46	0.47	0.37	--
331	0.87	0.81	0.68	0.53	0.58	0.37	0.85	0.88	0.68	0.53	0.61	0.39	0.83	0.85	0.68	0.53	0.6	0.41	--	--	--	--	--	--	0.81	0.89	0.59	0.54	0.59	0.35	--	--	--	--	--	--	--	--	--	--	--	--	0.77	0.69	0.62	0.46	0.46	0.33	--
332	0.87	0.88	0.62	0.53	0.58	0.3	0.85	0.88	0.6	0.53	0.59	0.32	--	--	--	--	--	--	--	--	--	--	--	--	0.81	0.82	0.66	0.53	0.58	0.4	--	--	--	--	--	--	--	--	--	--	--	--	--	--	--	--	--	--	0.77
333	0.87	0.89	0.6	0.53	0.59	0.3	0.85	0.9	0.6	0.53	0.59	0.32	0.84	0.89	0.6	0.54	0.59	0.33	0.82	0.86	0.59	0.54	0.58	0.34	0.81	0.89	0.64	0.54	0.61	0.39	0.77	0.68	0.65	0.48	0.47	0.37	0.77	0.76	0.61	0.45	0.51	0.3	0.77	0.76	0.63	0.47	0.5	0.34	0.77
334	0.86	0.89	0.59	0.53	0.58	0.31	0.85	0.8	0.69	0.54	0.58	0.4	0.83	0.83	0.65	0.53	0.58	0.37	0.82	0.82	0.66	0.53	0.6	0.41	0.81	0.85	0.63	0.53	0.6	0.39	--	--	--	--	--	--	0.77	0.7	0.62	0.45	0.48	0.31	--	--	--	--	--	--	--
335	--	--	--	--	--	--	0.85	0.88	0.64	0.53	0.59	0.35	0.83	0.87	0.64	0.53	0.6	0.37	0.82	0.87	0.63	0.54	0.58	0.37	0.81	0.77	0.69	0.53	0.58	0.43	--	--	--	--	--	--	--	--	--	--	--	--	0.77	0.69	0.65	0.47	0.48	0.36	0.77
336	0.87	0.87	0.66	0.53	0.59	0.35	--	--	--	--	--	--	0.84	0.88	0.66	0.53	0.6	0.38	0.82	0.89	0.63	0.54	0.6	0.38	--	--	--	--	--	--	--	--	--	--	--	--	0.77	0.76	0.63	0.45	0.51	0.32	--	--	--	--	--	--	--
337	0.87	0.89	0.6	0.53	0.58	0.31	0.85	0.79	0.7	0.54	0.58	0.41	0.83	0.87	0.66	0.54	0.6	0.4	0.82	0.89	0.62	0.54	0.6	0.35	0.81	0.89	0.61	0.53	0.62	0.37	0.77	0.69	0.62	0.47	0.49	0.34	--	--	--	--	--	--	--	--	--	--	--	--	--
338	0.87	0.8	0.73	0.53	0.59	0.41	0.85	0.89	0.64	0.54	0.59	0.33	0.84	0.87	0.64	0.54	0.58	0.37	0.82	0.87	0.57	0.54	0.6	0.33	0.81	0.86	0.6	0.53	0.59	0.37	--	--	--	--	--	--	--	--	--	--	--	--	0.77	0.69	0.63	0.46	0.48	0.34	--
339	--	--	--	--	--	--	--	--	--	--	--	--	0.84	0.88	0.6	0.53	0.59	0.33	0.82	0.76	0.67	0.53	0.55	0.38	0.81	0.85	0.64	0.53	0.6	0.39	0.77	0.8	0.62	0.48	0.52	0.35	0.77	0.69	0.67	0.47	0.49	0.37	0.77	0.71	0.64	0.47	0.49	0.35	0.77
340	0.87	0.89	0.59	0.53	0.58	0.28	--	--	--	--	--	--	0.84	0.88	0.58	0.54	0.58	0.32	--	--	--	--	--	--	0.81	0.88	0.64	0.54	0.61	0.38	--	--	--	--	--	--	--	--	--	--	--	--	0.77	0.75	0.62	0.45	0.49	0.32	0.77
341	0.87	0.89	0.64	0.53	0.61	0.36	--	--	--	--	--	--	0.84	0.88	0.61	0.54	0.59	0.35	0.82	0.83	0.66	0.53	0.58	0.4	0.81	0.68	0.72	0.53	0.54	0.46	--	--	--	--	--	--	--	--	--	--	--	--	0.77	0.75	0.62	0.46	0.51	0.32	0.77
342	0.87	0.87	0.64	0.53	0.58	0.33	0.85	0.9	0.66	0.54	0.6	0.38	0.84	0.88	0.63	0.53	0.6	0.37	0.83	0.85	0.66	0.54	0.59	0.4	--	--	--	--	--	--	0.77	0.7	0.63	0.47	0.48	0.35	0.77	0.68	0.64	0.46	0.46	0.34	0.77	0.7	0.61	0.46	0.49	0.32	--
343	0.87	0.9	0.62	0.53	0.59	0.32	0.85	0.87	0.67	0.53	0.6	0.37	0.84	0.92	0.6	0.53	0.63	0.32	--	--	--	--	--	--	0.81	0.8	0.66	0.54	0.59	0.41	0.77	0.71	0.63	0.47	0.48	0.34	--	--	--	--	--	--	0.77	0.69	0.66	0.47	0.49	0.37	--
344	0.87	0.86	0.62	0.53	0.57	0.32	0.85	0.88	0.65	0.54	0.59	0.37	0.84	0.83	0.64	0.53	0.58	0.36	0.83	0.88	0.64	0.54	0.59	0.39	0.81	0.86	0.6	0.54	0.6	0.35	--	--	--	--	--	--	--	--	--	--	--	--	--	--	--	--	--	--	--
345	0.87	0.83	0.69	0.53	0.59	0.38	0.85	0.87	0.67	0.53	0.59	0.37	0.84	0.89	0.6	0.54	0.59	0.34	0.82	0.86	0.65	0.54	0.6	0.39	0.81	0.86	0.6	0.53	0.6	0.37	--	--	--	--	--	--	--	--	--	--	--	--	0.77	0.78	0.62	0.47	0.5	0.34	--
346	0.87	0.9	0.61	0.53	0.59	0.29	0.85	0.88	0.59	0.54	0.59	0.32	0.84	0.89	0.59	0.54	0.59	0.33	0.82	0.81	0.64	0.53	0.59	0.39	--	--	--	--	--	--	0.77	0.75	0.61	0.47	0.52	0.32	--	--	--	--	--	--	0.77	0.69	0.64	0.47	0.46	0.36	--
347	0.86	0.88	0.67	0.53	0.59	0.36	0.85	0.87	0.64	0.53	0.62	0.36	--	--	--	--	--	--	0.82	0.82	0.62	0.54	0.58	0.37	--	--	--	--	--	--	0.77	0.75	0.64	0.47	0.5	0.35	--	--	--	--	--	--	--	--	--	--	--	--	--
348	0.87	0.82	0.68	0.53	0.58	0.38	0.85	0.89	0.58	0.54	0.59	0.32	0.84	0.89	0.57	0.54	0.59	0.34	--	--	--	--	--	--	--	--	--	--	--	--	0.77	0.77	0.63	0.47	0.53	0.34	--	--	--	--	--	--	0.77	0.7	0.63	0.46	0.47	0.34	--
349	0.87	0.89	0.6	0.53	0.58	0.3	0.85	0.88	0.63	0.53	0.6	0.35	0.84	0.89	0.59	0.54	0.59	0.35	0.82	0.86	0.64	0.54	0.59	0.38	0.81	0.85	0.63	0.53	0.59	0.39	0.77	0.75	0.65	0.48	0.53	0.36	0.77	0.79	0.6	0.47	0.52	0.33	0.77	0.84	0.61	0.47	0.53	0.34	--
350	0.87	0.82	0.66	0.53	0.59	0.36	0.85	0.9	0.65	0.54	0.61	0.37	0.83	0.84	0.65	0.54	0.59	0.39	0.82	0.85	0.65	0.53	0.61	0.39	0.81	0.91	0.61	0.54	0.62	0.37	--	--	--	--	--	--	--	--	--	--	--	--	0.77	0.69	0.65	0.47	0.46	0.36	--
351	0.87	0.85	0.63	0.53	0.59	0.34	0.85	0.83	0.59	0.54	0.58	0.33	0.84	0.83	0.67	0.54	0.59	0.4	0.82	0.88	0.58	0.54	0.6	0.33	0.81	0.75	0.66	0.53	0.57	0.4	--	--	--	--	--	--	0.77	0.69	0.66	0.47	0.5	0.38	0.77	0.76	0.64	0.46	0.5	0.35	0.77
352	0.86	0.85	0.63	0.53	0.58	0.36	0.85	0.86	0.64	0.54	0.6	0.37	0.84	0.88	0.66	0.54	0.6	0.37	0.82	0.79	0.67	0.54	0.58	0.4	0.81	0.88	0.63	0.53	0.6	0.38	0.77	0.75	0.65	0.48	0.5	0.38	0.77	0.7	0.65	0.46	0.48	0.35	--	--	--	--	--	--	--
353	0.87	0.86	0.67	0.53	0.6	0.37	0.85	0.83	0.7	0.53	0.59	0.41	0.84	0.85	0.66	0.54	0.57	0.37	0.82	0.83	0.68	0.53	0.61	0.41	0.81	0.88	0.6	0.53	0.61	0.35	0.77	0.76	0.63	0.48	0.53	0.37	0.77	0.69	0.66	0.47	0.47	0.37	0.77	0.67	0.63	0.45	0.46	0.33	--
354	0.87	0.86	0.66	0.53	0.6	0.36	--	--	--	--	--	--	0.83	0.89	0.6	0.54	0.59	0.33	--	--	--	--	--	--	--	--	--	--	--	--	0.77	0.73	0.61	0.48	0.51	0.34	--	--	--	--	--	--	0.77	0.73	0.63	0.48	0.5	0.35	--
355	0.87	0.86	0.62	0.53	0.58	0.32	0.85	0.88	0.65	0.53	0.6	0.37	0.83	0.89	0.59	0.53	0.6	0.32	0.82	0.89	0.58	0.53	0.59	0.32	0.81	0.72	0.7	0.53	0.56	0.44	0.77	0.7	0.63	0.48	0.49	0.35	0.77	0.77	0.61	0.46	0.52	0.33	--	--	--	--	--	--	0.77
356	0.87	0.87	0.59	0.53	0.59	0.31	0.85	0.88	0.62	0.54	0.59	0.34	0.84	0.87	0.63	0.54	0.59	0.38	0.83	0.86	0.6	0.53	0.59	0.35	0.81	0.78	0.68	0.54	0.58	0.43	--	--	--	--	--	--	--	--	--	--	--	--	--	--	--	--	--	--	--
357	--	--	--	--	--	--	0.85	0.81	0.68	0.53	0.59	0.4	--	--	--	--	--	--	--	--	--	--	--	--	0.81	0.87	0.63	0.54	0.6	0.39	--	--	--	--	--	--	0.77	0.77	0.62	0.46	0.5	0.32	--	--	--	--	--	--	0.77
358	0.87	0.82	0.71	0.53	0.6	0.39	0.85	0.85	0.7	0.53	0.6	0.41	0.83	0.85	0.62	0.53	0.59	0.35	--	--	--	--	--	--	0.81	0.87	0.61	0.54	0.6	0.37	0.77	0.7	0.65	0.48	0.48	0.38	--	--	--	--	--	--	0.77	0.71	0.61	0.47	0.5	0.32	--
359	0.87	0.82	0.69	0.53	0.58	0.37	0.85	0.89	0.6	0.54	0.59	0.33	0.84	0.87	0.6	0.53	0.59	0.33	0.82	0.87	0.6	0.54	0.59	0.35	0.81	0.87	0.62	0.54	0.59	0.37	--	--	--	--	--	--	0.77	0.7	0.62	0.46	0.49	0.33	0.77	0.75	0.62	0.47	0.51	0.32	--
360	0.86	0.8	0.68	0.53	0.59	0.38	0.85	0.89	0.59	0.53	0.58	0.3	0.84	0.82	0.65	0.54	0.59	0.39	0.82	0.73	0.7	0.54	0.56	0.43	0.81	0.86	0.6	0.53	0.59	0.35	--	--	--	--	--	--	--	--	--	--	--	--	--	--	--	--	--	--	--
361	0.87	0.89	0.6	0.53	0.59	0.31	0.85	0.85	0.63	0.54	0.59	0.36	0.84	0.89	0.64	0.54	0.62	0.35	--	--	--	--	--	--	0.81	0.87	0.58	0.53	0.59	0.34	--	--	--	--	--	--	0.77	0.69	0.62	0.46	0.49	0.32	--	--	--	--	--	--	--
362	0.87	0.84	0.68	0.53	0.59	0.38	0.85	0.82	0.72	0.54	0.58	0.42	0.84	0.87	0.65	0.54	0.61	0.39	0.83	0.88	0.64	0.54	0.6	0.38	0.81	0.87	0.61	0.53	0.59	0.35	--	--	--	--	--	--	--	--	--	--	--	--	0.77	0.76	0.6	0.46	0.52	0.31	--
363	0.87	0.88	0.6	0.53	0.59	0.29	0.85	0.8	0.7	0.53	0.59	0.4	0.84	0.87	0.61	0.54	0.58	0.35	0.82	0.87	0.64	0.54	0.6	0.39	--	--	--	--	--	--	--	--	--	--	--	--	0.77	0.7	0.63	0.45	0.48	0.33	0.77	0.76	0.61	0.47	0.5	0.32	--
364	0.87	0.86	0.59	0.53	0.58	0.31	0.85	0.85	0.63	0.53	0.58	0.36	0.84	0.83	0.67	0.53	0.58	0.39	0.82	0.9	0.58	0.53	0.6	0.33	0.81	0.9	0.59	0.53	0.63	0.35	0.77	0.69	0.67	0.47	0.48	0.38	0.77	0.7	0.64	0.46	0.48	0.34	--	--	--	--	--	--	0.77
365	0.87	0.88	0.6	0.53	0.58	0.31	0.85	0.83	0.69	0.53	0.59	0.39	--	--	--	--	--	--	0.82	0.86	0.65	0.53	0.57	0.38	0.81	0.88	0.61	0.53	0.61	0.37	0.77	0.76	0.62	0.47	0.52	0.34	--	--	--	--	--	--	--	--	--	--	--	--	0.77
366	0.87	0.87	0.67	0.53	0.6	0.36	0.85	0.88	0.59	0.54	0.59	0.33	0.84	0.87	0.57	0.53	0.58	0.32	--	--	--	--	--	--	0.81	0.84	0.65	0.53	0.58	0.38	--	--	--	--	--	--	--	--	--	--	--	--	--	--	--	--	--	--	--
367	0.87	0.87	0.67	0.53	0.59	0.36	0.85	0.81	0.71	0.54	0.59	0.41	0.84	0.87	0.66	0.54	0.6	0.38	0.82	0.85	0.62	0.53	0.59	0.37	0.81	0.85	0.63	0.53	0.6	0.38	0.77	0.71	0.65	0.46	0.49	0.36	0.77	0.69	0.66	0.47	0.47	0.37	--	--	--	--	--	--	--
368	0.86	0.88	0.6	0.53	0.58	0.31	0.85	0.87	0.66	0.53	0.58	0.37	0.84	0.89	0.6	0.54	0.6	0.33	0.82	0.9	0.58	0.53	0.6	0.32	0.81	0.77	0.67	0.53	0.57	0.41	--	--	--	--	--	--	--	--	--	--	--	--	0.77	0.72	0.61	0.48	0.51	0.34	0.77
369	0.87	0.88	0.66	0.53	0.59	0.35	0.85	0.86	0.66	0.54	0.59	0.37	--	--	--	--	--	--	--	--	--	--	--	--	0.81	0.87	0.62	0.54	0.6	0.38	0.77	0.69	0.66	0.47	0.51	0.35	--	--	--	--	--	--	--	--	--	--	--	--	--
370	0.86	0.89	0.6	0.53	0.58	0.31	0.85	0.79	0.69	0.53	0.58	0.39	0.84	0.86	0.63	0.54	0.58	0.37	0.83	0.9	0.61	0.54	0.59	0.34	--	--	--	--	--	--	0.77	0.76	0.64	0.47	0.52	0.35	--	--	--	--	--	--	--	--	--	--	--	--	0.77
371	0.86	0.87	0.68	0.53	0.59	0.36	0.85	0.77	0.73	0.54	0.58	0.43	0.84	0.8	0.68	0.53	0.58	0.4	0.82	0.87	0.64	0.54	0.6	0.39	--	--	--	--	--	--	--	--	--	--	--	--	0.77	0.7	0.62	0.45	0.48	0.31	--	--	--	--	--	--	--
372	0.86	0.78	0.72	0.53	0.58	0.41	0.85	0.85	0.66	0.53	0.59	0.38	0.84	0.89	0.59	0.54	0.59	0.33	0.82	0.88	0.61	0.53	0.6	0.36	--	--	--	--	--	--	0.77	0.7	0.62	0.47	0.5	0.32	--	--	--	--	--	--	--	--	--	--	--	--	0.77
373	0.87	0.89	0.59	0.53	0.58	0.28	0.85	0.89	0.59	0.53	0.59	0.32	0.84	0.86	0.64	0.54	0.6	0.38	0.83	0.9	0.6	0.54	0.6	0.34	0.81	0.84	0.64	0.53	0.6	0.4	0.77	0.76	0.63	0.47	0.52	0.34	--	--	--	--	--	--	--	--	--	--	--	--	0.77
374	0.87	0.89	0.59	0.53	0.6	0.29	--	--	--	--	--	--	0.83	0.86	0.64	0.54	0.61	0.38	--	--	--	--	--	--	--	--	--	--	--	--	--	--	--	--	--	--	--	--	--	--	--	--	--	--	--	--	--	--	--
375	0.87	0.83	0.66	0.53	0.58	0.35	0.85	0.89	0.61	0.53	0.6	0.35	0.84	0.87	0.61	0.54	0.59	0.37	0.82	0.9	0.58	0.53	0.61	0.31	0.8	0.9	0.61	0.53	0.6	0.38	0.77	0.76	0.63	0.47	0.52	0.34	0.76	0.75	0.64	0.46	0.5	0.34	0.77	0.76	0.65	0.46	0.51	0.37	--
376	0.87	0.85	0.68	0.53	0.59	0.38	0.85	0.88	0.65	0.54	0.6	0.37	0.84	0.9	0.6	0.53	0.59	0.31	0.82	0.89	0.58	0.54	0.6	0.34	0.81	0.87	0.62	0.53	0.61	0.37	--	--	--	--	--	--	--	--	--	--	--	--	--	--	--	--	--	--	--
377	0.86	0.81	0.69	0.53	0.57	0.39	0.85	0.81	0.67	0.53	0.57	0.38	0.83	0.79	0.71	0.54	0.58	0.42	0.82	0.88	0.65	0.53	0.62	0.4	0.81	0.86	0.6	0.53	0.58	0.37	0.77	0.75	0.63	0.46	0.49	0.32	--	--	--	--	--	--	--	--	--	--	--	--	0.77
378	0.87	0.91	0.61	0.53	0.61	0.3	0.85	0.82	0.67	0.54	0.59	0.38	0.84	0.86	0.65	0.54	0.59	0.38	0.83	0.88	0.65	0.54	0.6	0.38	0.81	0.89	0.58	0.53	0.59	0.33	--	--	--	--	--	--	0.77	0.71	0.64	0.46	0.49	0.34	--	--	--	--	--	--	--
379	0.87	0.88	0.64	0.53	0.58	0.34	--	--	--	--	--	--	0.84	0.85	0.66	0.54	0.61	0.38	0.83	0.82	0.69	0.54	0.59	0.43	0.81	0.89	0.63	0.53	0.6	0.38	--	--	--	--	--	--	0.77	0.76	0.64	0.46	0.51	0.33	0.77	0.76	0.61	0.46	0.51	0.32	--
380	--	--	--	--	--	--	0.85	0.88	0.61	0.53	0.58	0.33	0.84	0.89	0.58	0.54	0.61	0.32	--	--	--	--	--	--	0.81	0.89	0.58	0.53	0.59	0.33	--	--	--	--	--	--	--	--	--	--	--	--	0.77	0.71	0.63	0.46	0.49	0.33	0.77
381	0.87	0.78	0.72	0.53	0.56	0.39	0.85	0.89	0.59	0.53	0.59	0.31	0.83	0.86	0.66	0.54	0.6	0.4	0.82	0.86	0.67	0.54	0.6	0.41	0.81	0.83	0.66	0.53	0.61	0.4	--	--	--	--	--	--	--	--	--	--	--	--	--	--	--	--	--	--	--
382	0.87	0.86	0.66	0.53	0.58	0.37	--	--	--	--	--	--	0.84	0.88	0.58	0.53	0.6	0.32	0.82	0.83	0.68	0.53	0.58	0.41	0.81	0.85	0.64	0.53	0.59	0.4	--	--	--	--	--	--	--	--	--	--	--	--	--	--	--	--	--	--	0.77
383	--	--	--	--	--	--	0.85	0.89	0.64	0.53	0.6	0.38	0.84	0.87	0.62	0.53	0.6	0.35	0.82	0.89	0.59	0.54	0.6	0.35	0.81	0.84	0.63	0.54	0.59	0.38	0.77	0.75	0.62	0.46	0.51	0.32	0.77	0.76	0.65	0.47	0.52	0.36	0.77	0.76	0.66	0.46	0.51	0.36	--
384	--	--	--	--	--	--	0.85	0.86	0.66	0.53	0.61	0.37	0.83	0.85	0.68	0.53	0.62	0.39	0.82	0.82	0.65	0.53	0.59	0.39	0.81	0.85	0.64	0.54	0.6	0.39	--	--	--	--	--	--	--	--	--	--	--	--	0.77	0.68	0.66	0.46	0.5	0.35	--
385	--	--	--	--	--	--	--	--	--	--	--	--	0.84	0.86	0.61	0.54	0.59	0.34	--	--	--	--	--	--	0.81	0.87	0.61	0.54	0.6	0.38	0.77	0.72	0.62	0.47	0.49	0.34	--	--	--	--	--	--	--	--	--	--	--	--	0.77
386	0.86	0.86	0.66	0.53	0.6	0.35	0.85	0.89	0.65	0.53	0.59	0.35	0.84	0.92	0.63	0.54	0.6	0.33	0.82	0.9	0.59	0.54	0.6	0.34	0.81	0.88	0.64	0.54	0.61	0.39	--	--	--	--	--	--	0.77	0.69	0.64	0.46	0.46	0.35	0.77	0.69	0.64	0.46	0.48	0.35	--
387	0.86	0.87	0.64	0.53	0.58	0.34	0.85	0.79	0.69	0.53	0.58	0.39	0.83	0.81	0.68	0.53	0.59	0.4	0.82	0.86	0.57	0.54	0.58	0.33	0.81	0.84	0.63	0.54	0.6	0.4	--	--	--	--	--	--	0.77	0.76	0.6	0.46	0.5	0.31	0.77	0.7	0.61	0.46	0.5	0.32	0.77
388	0.86	0.88	0.63	0.53	0.59	0.33	--	--	--	--	--	--	--	--	--	--	--	--	0.82	0.87	0.6	0.54	0.59	0.35	0.81	0.66	0.69	0.54	0.53	0.44	0.77	0.77	0.65	0.46	0.51	0.35	--	--	--	--	--	--	--	--	--	--	--	--	--
389	0.86	0.87	0.68	0.53	0.6	0.36	0.85	0.83	0.66	0.53	0.59	0.38	0.84	0.87	0.63	0.53	0.6	0.37	0.82	0.88	0.6	0.54	0.59	0.34	0.81	0.91	0.59	0.53	0.59	0.33	--	--	--	--	--	--	0.77	0.77	0.6	0.47	0.52	0.32	--	--	--	--	--	--	--
390	0.87	0.85	0.67	0.53	0.59	0.37	0.85	0.84	0.67	0.53	0.59	0.38	--	--	--	--	--	--	0.82	0.86	0.61	0.54	0.61	0.36	--	--	--	--	--	--	--	--	--	--	--	--	--	--	--	--	--	--	--	--	--	--	--	--	0.77
391	0.86	0.84	0.67	0.53	0.6	0.37	--	--	--	--	--	--	--	--	--	--	--	--	0.82	0.88	0.65	0.54	0.59	0.39	0.81	0.86	0.6	0.53	0.59	0.35	--	--	--	--	--	--	0.77	0.69	0.65	0.48	0.49	0.38	0.77	0.65	0.66	0.46	0.47	0.38	0.77
392	--	--	--	--	--	--	0.85	0.76	0.73	0.53	0.57	0.43	--	--	--	--	--	--	0.82	0.84	0.69	0.54	0.63	0.43	--	--	--	--	--	--	0.77	0.7	0.64	0.46	0.48	0.34	--	--	--	--	--	--	--	--	--	--	--	--	--
393	0.87	0.88	0.66	0.53	0.59	0.35	0.85	0.91	0.62	0.54	0.62	0.33	0.83	0.88	0.58	0.53	0.59	0.33	0.82	0.88	0.62	0.53	0.59	0.36	0.81	0.88	0.59	0.53	0.59	0.35	--	--	--	--	--	--	--	--	--	--	--	--	0.77	0.77	0.6	0.47	0.51	0.32	--
394	0.87	0.86	0.66	0.53	0.59	0.36	0.85	0.88	0.64	0.54	0.58	0.36	0.83	0.86	0.63	0.54	0.59	0.35	0.82	0.9	0.62	0.53	0.6	0.36	0.81	0.88	0.63	0.53	0.62	0.36	--	--	--	--	--	--	--	--	--	--	--	--	--	--	--	--	--	--	--
395	0.87	0.84	0.7	0.53	0.61	0.38	0.85	0.82	0.67	0.54	0.6	0.39	0.83	0.85	0.65	0.53	0.59	0.39	0.82	0.89	0.61	0.53	0.6	0.35	0.81	0.87	0.62	0.53	0.59	0.37	0.77	0.75	0.62	0.45	0.5	0.3	--	--	--	--	--	--	--	--	--	--	--	--	0.77
396	0.87	0.84	0.62	0.53	0.59	0.32	0.85	0.87	0.67	0.54	0.59	0.38	0.84	0.85	0.65	0.53	0.6	0.38	0.82	0.87	0.63	0.53	0.59	0.36	0.81	0.89	0.55	0.53	0.6	0.33	0.77	0.7	0.61	0.45	0.49	0.3	--	--	--	--	--	--	0.77	0.69	0.65	0.47	0.48	0.35	--
397	0.87	0.83	0.68	0.53	0.59	0.37	0.85	0.85	0.67	0.54	0.58	0.39	0.83	0.69	0.7	0.54	0.55	0.43	0.82	0.86	0.65	0.53	0.6	0.38	0.81	0.88	0.59	0.53	0.6	0.33	--	--	--	--	--	--	--	--	--	--	--	--	--	--	--	--	--	--	--
398	0.87	0.86	0.66	0.53	0.58	0.35	0.85	0.84	0.67	0.53	0.58	0.39	0.84	0.83	0.66	0.54	0.59	0.4	0.83	0.81	0.67	0.54	0.57	0.41	0.81	0.74	0.68	0.53	0.57	0.42	--	--	--	--	--	--	--	--	--	--	--	--	0.77	0.74	0.61	0.46	0.5	0.33	--
399	--	--	--	--	--	--	0.85	0.89	0.63	0.54	0.58	0.35	0.84	0.88	0.58	0.54	0.59	0.32	0.83	0.86	0.62	0.53	0.58	0.35	--	--	--	--	--	--	--	--	--	--	--	--	0.77	0.77	0.64	0.47	0.52	0.35	--	--	--	--	--	--	--
400	0.86	0.88	0.63	0.53	0.59	0.33	0.85	0.88	0.62	0.53	0.59	0.34	0.84	0.89	0.63	0.54	0.64	0.34	0.83	0.89	0.61	0.54	0.59	0.36	0.81	0.88	0.61	0.54	0.6	0.36	--	--	--	--	--	--	--	--	--	--	--	--	--	--	--	--	--	--	--
401	0.87	0.89	0.6	0.53	0.59	0.3	0.85	0.89	0.64	0.53	0.6	0.35	0.84	0.87	0.63	0.53	0.59	0.37	--	--	--	--	--	--	0.81	0.88	0.56	0.53	0.6	0.33	--	--	--	--	--	--	--	--	--	--	--	--	--	--	--	--	--	--	0.77
402	0.87	0.89	0.61	0.53	0.59	0.3	0.85	0.88	0.64	0.54	0.59	0.36	0.84	0.87	0.61	0.53	0.59	0.35	--	--	--	--	--	--	--	--	--	--	--	--	--	--	--	--	--	--	--	--	--	--	--	--	--	--	--	--	--	--	--
403	0.86	0.9	0.64	0.53	0.61	0.33	--	--	--	--	--	--	0.84	0.87	0.64	0.54	0.6	0.38	0.82	0.88	0.63	0.53	0.6	0.38	0.81	0.78	0.65	0.53	0.58	0.4	--	--	--	--	--	--	--	--	--	--	--	--	--	--	--	--	--	--	--
404	0.87	0.9	0.65	0.53	0.6	0.35	0.85	0.88	0.61	0.54	0.59	0.34	0.84	0.82	0.66	0.54	0.59	0.39	0.82	0.89	0.61	0.53	0.59	0.35	--	--	--	--	--	--	--	--	--	--	--	--	--	--	--	--	--	--	--	--	--	--	--	--	--
405	0.87	0.89	0.6	0.53	0.59	0.3	0.85	0.88	0.63	0.53	0.59	0.34	--	--	--	--	--	--	0.82	0.91	0.6	0.54	0.63	0.34	0.81	0.86	0.64	0.53	0.6	0.38	--	--	--	--	--	--	--	--	--	--	--	--	0.77	0.69	0.64	0.47	0.47	0.35	0.77
406	--	--	--	--	--	--	0.85	0.84	0.7	0.54	0.61	0.41	0.84	0.83	0.67	0.53	0.6	0.39	--	--	--	--	--	--	0.81	0.9	0.61	0.53	0.61	0.36	--	--	--	--	--	--	0.77	0.69	0.63	0.46	0.47	0.35	--	--	--	--	--	--	--
407	0.87	0.86	0.63	0.53	0.59	0.33	--	--	--	--	--	--	0.84	0.87	0.62	0.53	0.59	0.36	--	--	--	--	--	--	0.81	0.84	0.63	0.53	0.6	0.39	0.77	0.77	0.62	0.47	0.51	0.34	--	--	--	--	--	--	--	--	--	--	--	--	--
408	--	--	--	--	--	--	--	--	--	--	--	--	0.83	0.89	0.59	0.53	0.58	0.33	0.82	0.81	0.65	0.53	0.57	0.38	--	--	--	--	--	--	0.77	0.68	0.66	0.48	0.46	0.38	--	--	--	--	--	--	--	--	--	--	--	--	--
409	0.87	0.86	0.61	0.53	0.58	0.32	0.85	0.89	0.61	0.54	0.59	0.34	--	--	--	--	--	--	0.82	0.85	0.6	0.53	0.59	0.35	0.81	0.85	0.64	0.53	0.59	0.39	0.77	0.76	0.63	0.47	0.5	0.36	--	--	--	--	--	--	0.77	0.75	0.61	0.46	0.5	0.3	0.77
410	0.87	0.89	0.59	0.53	0.6	0.3	0.85	0.84	0.68	0.54	0.6	0.38	0.83	0.89	0.6	0.53	0.59	0.32	0.82	0.89	0.6	0.53	0.6	0.35	--	--	--	--	--	--	--	--	--	--	--	--	--	--	--	--	--	--	0.77	0.76	0.65	0.46	0.5	0.35	0.77
411	0.87	0.87	0.65	0.53	0.58	0.34	0.85	0.84	0.67	0.53	0.59	0.39	0.84	0.85	0.63	0.54	0.59	0.37	0.82	0.88	0.57	0.53	0.6	0.31	--	--	--	--	--	--	--	--	--	--	--	--	--	--	--	--	--	--	0.77	0.76	0.62	0.46	0.5	0.32	--
412	0.87	0.78	0.68	0.53	0.58	0.36	0.85	0.87	0.59	0.54	0.59	0.33	0.83	0.69	0.73	0.53	0.55	0.45	0.82	0.85	0.63	0.54	0.58	0.36	0.81	0.7	0.69	0.54	0.55	0.43	--	--	--	--	--	--	--	--	--	--	--	--	--	--	--	--	--	--	--
413	0.87	0.87	0.65	0.53	0.6	0.36	0.85	0.84	0.64	0.54	0.59	0.36	0.84	0.86	0.63	0.54	0.59	0.36	0.82	0.89	0.63	0.54	0.6	0.38	--	--	--	--	--	--	--	--	--	--	--	--	--	--	--	--	--	--	--	--	--	--	--	--	--
414	0.87	0.86	0.66	0.53	0.6	0.37	0.85	0.89	0.56	0.54	0.59	0.29	0.83	0.9	0.62	0.54	0.6	0.38	0.82	0.86	0.65	0.53	0.61	0.4	0.81	0.85	0.65	0.54	0.59	0.41	--	--	--	--	--	--	0.77	0.75	0.62	0.47	0.52	0.34	--	--	--	--	--	--	0.77
415	--	--	--	--	--	--	0.85	0.86	0.61	0.53	0.58	0.33	--	--	--	--	--	--	0.82	0.88	0.62	0.53	0.6	0.37	--	--	--	--	--	--	--	--	--	--	--	--	--	--	--	--	--	--	--	--	--	--	--	--	--
416	0.87	0.83	0.68	0.53	0.6	0.37	0.85	0.81	0.68	0.53	0.59	0.39	0.84	0.87	0.65	0.53	0.6	0.38	0.82	0.85	0.66	0.53	0.61	0.4	0.81	0.85	0.65	0.53	0.59	0.4	--	--	--	--	--	--	0.77	0.76	0.63	0.46	0.52	0.34	--	--	--	--	--	--	0.77
417	0.87	0.84	0.68	0.53	0.59	0.38	--	--	--	--	--	--	0.84	0.87	0.61	0.53	0.6	0.35	0.82	0.88	0.59	0.53	0.59	0.33	--	--	--	--	--	--	--	--	--	--	--	--	--	--	--	--	--	--	0.77	0.76	0.62	0.46	0.52	0.32	--
418	0.87	0.86	0.64	0.53	0.59	0.34	0.85	0.85	0.63	0.54	0.58	0.36	0.83	0.89	0.64	0.54	0.61	0.37	0.82	0.87	0.59	0.54	0.59	0.35	0.81	0.86	0.58	0.53	0.6	0.34	0.77	0.68	0.64	0.47	0.49	0.35	0.76	0.69	0.62	0.47	0.49	0.33	--	--	--	--	--	--	--
419	0.87	0.89	0.61	0.53	0.58	0.31	0.85	0.87	0.62	0.53	0.59	0.35	--	--	--	--	--	--	0.82	0.87	0.65	0.54	0.59	0.4	0.8	0.85	0.64	0.53	0.6	0.39	--	--	--	--	--	--	0.77	0.75	0.64	0.48	0.52	0.35	--	--	--	--	--	--	--
420	--	--	--	--	--	--	0.85	0.88	0.63	0.53	0.59	0.35	0.84	0.82	0.61	0.54	0.59	0.35	0.82	0.89	0.62	0.53	0.6	0.36	0.81	0.88	0.59	0.54	0.59	0.35	--	--	--	--	--	--	--	--	--	--	--	--	--	--	--	--	--	--	--
421	0.87	0.83	0.66	0.53	0.59	0.35	0.85	0.87	0.6	0.54	0.59	0.34	0.84	0.86	0.65	0.53	0.59	0.38	--	--	--	--	--	--	0.8	0.88	0.56	0.53	0.59	0.34	--	--	--	--	--	--	--	--	--	--	--	--	--	--	--	--	--	--	0.77
422	0.87	0.89	0.65	0.53	0.59	0.35	0.85	0.88	0.59	0.53	0.59	0.32	0.84	0.84	0.66	0.53	0.59	0.39	0.82	0.84	0.62	0.54	0.58	0.38	0.81	0.82	0.65	0.53	0.58	0.4	--	--	--	--	--	--	--	--	--	--	--	--	0.77	0.67	0.66	0.47	0.46	0.38	0.77
423	0.87	0.88	0.61	0.53	0.58	0.31	0.85	0.87	0.61	0.53	0.59	0.33	0.84	0.86	0.6	0.54	0.59	0.35	0.82	0.83	0.65	0.53	0.6	0.39	0.81	0.88	0.64	0.53	0.6	0.39	--	--	--	--	--	--	0.77	0.7	0.65	0.47	0.5	0.35	--	--	--	--	--	--	--
424	0.87	0.87	0.65	0.53	0.59	0.35	0.85	0.85	0.65	0.54	0.6	0.38	0.84	0.86	0.64	0.54	0.6	0.38	0.82	0.86	0.59	0.53	0.6	0.33	0.81	0.84	0.65	0.53	0.59	0.4	0.77	0.7	0.63	0.47	0.49	0.35	--	--	--	--	--	--	0.77	0.69	0.64	0.46	0.49	0.34	0.77
425	0.87	0.83	0.68	0.53	0.59	0.38	0.85	0.87	0.63	0.54	0.59	0.36	0.83	0.79	0.68	0.53	0.58	0.4	--	--	--	--	--	--	0.81	0.81	0.66	0.53	0.57	0.41	0.77	0.75	0.65	0.47	0.49	0.36	0.77	0.69	0.64	0.46	0.48	0.35	--	--	--	--	--	--	--
426	0.87	0.88	0.61	0.53	0.58	0.31	0.85	0.89	0.62	0.53	0.59	0.34	0.84	0.88	0.61	0.54	0.59	0.34	--	--	--	--	--	--	0.81	0.89	0.59	0.54	0.6	0.35	--	--	--	--	--	--	--	--	--	--	--	--	--	--	--	--	--	--	0.77
427	0.86	0.88	0.6	0.53	0.58	0.31	0.85	0.88	0.6	0.53	0.58	0.32	0.84	0.84	0.65	0.54	0.59	0.39	0.82	0.87	0.65	0.54	0.6	0.39	0.81	0.84	0.64	0.53	0.6	0.39	0.77	0.75	0.62	0.47	0.5	0.34	--	--	--	--	--	--	--	--	--	--	--	--	0.77
428	0.87	0.81	0.65	0.53	0.57	0.35	0.85	0.91	0.59	0.54	0.61	0.3	--	--	--	--	--	--	0.82	0.86	0.64	0.54	0.6	0.39	0.81	0.86	0.65	0.53	0.59	0.39	0.77	0.7	0.65	0.47	0.5	0.35	--	--	--	--	--	--	--	--	--	--	--	--	--
429	0.86	0.8	0.7	0.53	0.57	0.39	--	--	--	--	--	--	0.84	0.88	0.59	0.54	0.6	0.35	0.82	0.84	0.65	0.53	0.59	0.39	0.81	0.85	0.64	0.53	0.59	0.38	--	--	--	--	--	--	--	--	--	--	--	--	0.77	0.69	0.65	0.46	0.49	0.36	0.77
430	--	--	--	--	--	--	0.85	0.88	0.64	0.53	0.59	0.36	--	--	--	--	--	--	--	--	--	--	--	--	0.81	0.8	0.66	0.53	0.58	0.4	0.77	0.76	0.61	0.46	0.52	0.31	--	--	--	--	--	--	0.77	0.71	0.64	0.46	0.47	0.34	--
431	0.87	0.9	0.6	0.53	0.6	0.29	0.85	0.82	0.68	0.54	0.58	0.39	0.83	0.85	0.64	0.53	0.59	0.38	0.83	0.84	0.66	0.53	0.59	0.39	0.81	0.89	0.58	0.54	0.6	0.34	--	--	--	--	--	--	--	--	--	--	--	--	--	--	--	--	--	--	--
432	0.87	0.89	0.63	0.53	0.6	0.31	0.85	0.85	0.65	0.54	0.58	0.38	0.84	0.88	0.66	0.53	0.59	0.37	0.82	0.87	0.57	0.54	0.59	0.33	0.81	0.73	0.69	0.53	0.56	0.43	--	--	--	--	--	--	--	--	--	--	--	--	--	--	--	--	--	--	0.77
433	0.86	0.89	0.65	0.53	0.6	0.34	--	--	--	--	--	--	0.84	0.79	0.71	0.54	0.59	0.43	--	--	--	--	--	--	--	--	--	--	--	--	--	--	--	--	--	--	--	--	--	--	--	--	--	--	--	--	--	--	--
434	0.86	0.88	0.64	0.53	0.59	0.36	0.85	0.84	0.67	0.54	0.6	0.38	--	--	--	--	--	--	--	--	--	--	--	--	--	--	--	--	--	--	--	--	--	--	--	--	0.77	0.78	0.59	0.46	0.53	0.3	--	--	--	--	--	--	--
435	--	--	--	--	--	--	0.85	0.85	0.67	0.53	0.6	0.38	--	--	--	--	--	--	--	--	--	--	--	--	--	--	--	--	--	--	--	--	--	--	--	--	0.77	0.69	0.66	0.46	0.49	0.35	--	--	--	--	--	--	--
436	0.87	0.87	0.66	0.53	0.61	0.35	0.85	0.82	0.69	0.53	0.57	0.39	--	--	--	--	--	--	0.82	0.89	0.63	0.54	0.6	0.38	0.81	0.86	0.62	0.53	0.59	0.36	0.77	0.75	0.6	0.47	0.5	0.31	0.77	0.76	0.63	0.46	0.52	0.33	0.77	0.71	0.64	0.47	0.47	0.35	--
437	0.87	0.88	0.59	0.53	0.59	0.31	0.85	0.88	0.61	0.54	0.59	0.33	0.84	0.87	0.64	0.53	0.6	0.38	--	--	--	--	--	--	0.81	0.87	0.64	0.53	0.6	0.4	--	--	--	--	--	--	--	--	--	--	--	--	0.77	0.68	0.66	0.46	0.47	0.35	--
438	0.87	0.83	0.68	0.53	0.59	0.37	0.85	0.88	0.61	0.54	0.58	0.34	0.84	0.85	0.69	0.54	0.61	0.41	--	--	--	--	--	--	--	--	--	--	--	--	--	--	--	--	--	--	--	--	--	--	--	--	0.77	0.75	0.6	0.47	0.52	0.31	--
439	--	--	--	--	--	--	--	--	--	--	--	--	0.84	0.8	0.7	0.54	0.59	0.42	0.82	0.87	0.63	0.54	0.58	0.38	0.81	0.81	0.66	0.53	0.58	0.4	0.77	0.77	0.6	0.46	0.51	0.31	0.77	0.7	0.63	0.46	0.48	0.34	0.77	0.71	0.65	0.47	0.49	0.36	0.77
440	--	--	--	--	--	--	0.85	0.83	0.69	0.53	0.59	0.4	0.84	0.85	0.68	0.54	0.6	0.41	0.82	0.86	0.57	0.53	0.59	0.33	0.81	0.88	0.6	0.54	0.59	0.35	0.77	0.76	0.6	0.46	0.51	0.3	--	--	--	--	--	--	--	--	--	--	--	--	0.77
441	0.86	0.89	0.6	0.53	0.58	0.3	0.85	0.88	0.63	0.53	0.59	0.34	--	--	--	--	--	--	0.83	0.86	0.62	0.53	0.59	0.37	0.81	0.87	0.6	0.53	0.6	0.35	--	--	--	--	--	--	--	--	--	--	--	--	--	--	--	--	--	--	0.77
442	0.87	0.8	0.67	0.53	0.58	0.38	0.85	0.83	0.67	0.53	0.58	0.39	--	--	--	--	--	--	--	--	--	--	--	--	0.81	0.86	0.6	0.53	0.6	0.36	--	--	--	--	--	--	--	--	--	--	--	--	--	--	--	--	--	--	--
443	0.87	0.84	0.68	0.53	0.59	0.37	0.85	0.89	0.62	0.53	0.59	0.33	0.84	0.86	0.58	0.54	0.59	0.33	0.82	0.9	0.59	0.54	0.6	0.32	0.81	0.85	0.61	0.53	0.59	0.36	--	--	--	--	--	--	--	--	--	--	--	--	0.77	0.8	0.61	0.47	0.55	0.32	--
444	0.87	0.88	0.65	0.53	0.61	0.34	0.85	0.86	0.67	0.54	0.6	0.37	0.84	0.84	0.64	0.54	0.59	0.38	0.82	0.87	0.65	0.53	0.59	0.38	0.81	0.89	0.58	0.53	0.6	0.33	--	--	--	--	--	--	0.77	0.69	0.62	0.47	0.5	0.33	0.77	0.8	0.6	0.47	0.54	0.32	--
445	0.87	0.89	0.6	0.53	0.58	0.31	0.85	0.89	0.6	0.53	0.59	0.31	0.84	0.87	0.58	0.54	0.59	0.33	0.82	0.81	0.69	0.54	0.6	0.42	0.81	0.89	0.59	0.53	0.59	0.35	0.77	0.79	0.62	0.46	0.51	0.33	--	--	--	--	--	--	--	--	--	--	--	--	0.77
446	0.87	0.89	0.59	0.53	0.58	0.31	--	--	--	--	--	--	0.83	0.89	0.56	0.54	0.6	0.31	0.82	0.87	0.63	0.54	0.6	0.38	--	--	--	--	--	--	--	--	--	--	--	--	0.77	0.75	0.65	0.47	0.51	0.36	--	--	--	--	--	--	0.77
447	--	--	--	--	--	--	0.85	0.88	0.62	0.53	0.59	0.34	--	--	--	--	--	--	0.82	0.85	0.65	0.53	0.59	0.39	0.81	0.88	0.62	0.53	0.6	0.38	--	--	--	--	--	--	--	--	--	--	--	--	--	--	--	--	--	--	0.77
448	0.86	0.83	0.67	0.53	0.59	0.36	0.85	0.85	0.67	0.54	0.59	0.39	0.84	0.88	0.57	0.54	0.59	0.34	0.82	0.84	0.67	0.53	0.58	0.4	0.81	0.88	0.63	0.54	0.59	0.39	0.77	0.69	0.67	0.47	0.47	0.38	--	--	--	--	--	--	0.77	0.77	0.62	0.47	0.53	0.34	--
449	0.87	0.89	0.64	0.53	0.6	0.32	--	--	--	--	--	--	0.84	0.84	0.66	0.53	0.6	0.38	--	--	--	--	--	--	0.81	0.88	0.62	0.54	0.6	0.37	--	--	--	--	--	--	--	--	--	--	--	--	--	--	--	--	--	--	0.77
450	0.87	0.9	0.58	0.53	0.6	0.28	0.85	0.89	0.59	0.53	0.59	0.31	--	--	--	--	--	--	0.82	0.89	0.59	0.54	0.59	0.35	--	--	--	--	--	--	0.77	0.8	0.61	0.47	0.51	0.33	--	--	--	--	--	--	0.77	0.7	0.64	0.47	0.49	0.35	--
451	0.87	0.88	0.64	0.53	0.59	0.33	0.85	0.89	0.61	0.54	0.59	0.32	--	--	--	--	--	--	--	--	--	--	--	--	0.81	0.88	0.6	0.53	0.59	0.36	--	--	--	--	--	--	--	--	--	--	--	--	0.77	0.76	0.61	0.46	0.51	0.31	0.77
452	0.87	0.87	0.6	0.53	0.59	0.32	--	--	--	--	--	--	0.84	0.88	0.59	0.54	0.6	0.33	0.82	0.86	0.66	0.53	0.61	0.4	0.81	0.88	0.61	0.53	0.58	0.36	0.77	0.75	0.64	0.46	0.51	0.35	--	--	--	--	--	--	0.77	0.67	0.66	0.45	0.46	0.34	--
453	0.87	0.88	0.67	0.53	0.59	0.36	0.85	0.89	0.6	0.53	0.6	0.32	0.84	0.84	0.66	0.54	0.59	0.39	0.83	0.83	0.67	0.53	0.59	0.4	0.81	0.88	0.59	0.54	0.59	0.36	--	--	--	--	--	--	--	--	--	--	--	--	--	--	--	--	--	--	--
454	0.87	0.84	0.63	0.53	0.58	0.33	0.85	0.81	0.67	0.53	0.59	0.38	0.84	0.84	0.67	0.53	0.6	0.39	--	--	--	--	--	--	0.81	0.84	0.62	0.53	0.59	0.37	0.77	0.75	0.62	0.46	0.5	0.33	0.77	0.72	0.64	0.46	0.49	0.34	--	--	--	--	--	--	0.77
455	0.87	0.89	0.61	0.53	0.58	0.31	--	--	--	--	--	--	--	--	--	--	--	--	0.82	0.77	0.63	0.53	0.56	0.37	0.81	0.84	0.64	0.53	0.59	0.4	0.77	0.68	0.66	0.47	0.46	0.37	0.77	0.76	0.64	0.45	0.5	0.33	0.77	0.77	0.62	0.46	0.51	0.32	--
456	0.87	0.83	0.69	0.53	0.6	0.38	0.85	0.78	0.73	0.53	0.58	0.44	0.84	0.88	0.59	0.54	0.59	0.34	0.82	0.83	0.65	0.53	0.58	0.38	--	--	--	--	--	--	0.77	0.72	0.63	0.46	0.47	0.35	--	--	--	--	--	--	0.77	0.72	0.61	0.46	0.5	0.31	--
457	0.87	0.83	0.67	0.53	0.59	0.37	--	--	--	--	--	--	0.84	0.9	0.64	0.53	0.6	0.37	--	--	--	--	--	--	0.81	0.88	0.61	0.54	0.59	0.38	0.77	0.78	0.63	0.46	0.49	0.35	0.77	0.77	0.63	0.46	0.51	0.34	0.77	0.76	0.6	0.46	0.52	0.3	0.77
458	0.87	0.89	0.6	0.53	0.59	0.3	0.85	0.89	0.57	0.53	0.59	0.31	0.84	0.87	0.62	0.53	0.6	0.37	0.82	0.87	0.64	0.53	0.6	0.39	0.81	0.84	0.63	0.53	0.6	0.38	--	--	--	--	--	--	--	--	--	--	--	--	--	--	--	--	--	--	--
459	0.87	0.88	0.59	0.53	0.59	0.3	0.85	0.86	0.62	0.53	0.59	0.35	0.84	0.84	0.65	0.54	0.58	0.39	0.82	0.84	0.67	0.54	0.61	0.42	0.81	0.87	0.65	0.54	0.59	0.41	0.77	0.69	0.64	0.46	0.47	0.34	--	--	--	--	--	--	--	--	--	--	--	--	--
460	0.87	0.87	0.66	0.53	0.6	0.36	0.85	0.83	0.67	0.53	0.6	0.38	--	--	--	--	--	--	0.82	0.86	0.64	0.54	0.61	0.39	0.81	0.88	0.63	0.54	0.6	0.38	--	--	--	--	--	--	--	--	--	--	--	--	--	--	--	--	--	--	--
461	0.86	0.88	0.62	0.53	0.57	0.31	0.85	0.88	0.6	0.54	0.58	0.33	0.84	0.89	0.67	0.54	0.62	0.41	0.82	0.89	0.62	0.54	0.6	0.36	0.81	0.88	0.6	0.53	0.59	0.35	0.77	0.7	0.67	0.45	0.47	0.36	0.76	0.71	0.64	0.45	0.48	0.34	--	--	--	--	--	--	0.77
462	0.87	0.87	0.56	0.53	0.59	0.3	0.85	0.89	0.6	0.53	0.59	0.32	--	--	--	--	--	--	--	--	--	--	--	--	0.81	0.88	0.65	0.53	0.59	0.4	--	--	--	--	--	--	0.77	0.7	0.62	0.44	0.46	0.31	0.77	0.76	0.62	0.48	0.52	0.33	--
463	0.87	0.91	0.62	0.53	0.6	0.31	--	--	--	--	--	--	0.84	0.89	0.61	0.54	0.6	0.34	0.82	0.88	0.63	0.53	0.6	0.37	0.8	0.88	0.62	0.53	0.6	0.38	0.77	0.71	0.62	0.45	0.47	0.32	0.77	0.77	0.59	0.45	0.5	0.3	0.77	0.8	0.63	0.48	0.51	0.36	0.77
464	0.87	0.87	0.67	0.53	0.59	0.36	0.85	0.82	0.68	0.53	0.59	0.38	0.83	0.88	0.6	0.53	0.59	0.33	0.82	0.89	0.6	0.53	0.6	0.34	0.8	0.91	0.58	0.53	0.6	0.33	--	--	--	--	--	--	0.76	0.7	0.62	0.45	0.48	0.33	--	--	--	--	--	--	--
465	0.86	0.79	0.7	0.53	0.58	0.38	0.85	0.88	0.66	0.54	0.59	0.37	0.84	0.88	0.59	0.54	0.59	0.33	0.82	0.88	0.63	0.53	0.6	0.38	--	--	--	--	--	--	0.77	0.75	0.62	0.45	0.49	0.32	0.77	0.69	0.62	0.45	0.48	0.32	--	--	--	--	--	--	0.77
466	0.86	0.84	0.68	0.53	0.59	0.37	--	--	--	--	--	--	0.84	0.79	0.7	0.54	0.58	0.41	--	--	--	--	--	--	0.81	0.89	0.6	0.53	0.61	0.36	--	--	--	--	--	--	--	--	--	--	--	--	--	--	--	--	--	--	0.77
467	0.87	0.89	0.58	0.53	0.58	0.29	0.85	0.88	0.65	0.53	0.61	0.34	0.84	0.89	0.59	0.54	0.59	0.33	0.83	0.87	0.61	0.54	0.59	0.35	0.81	0.87	0.61	0.53	0.6	0.37	0.77	0.79	0.6	0.45	0.51	0.31	--	--	--	--	--	--	--	--	--	--	--	--	0.77
468	0.87	0.88	0.57	0.53	0.58	0.29	0.85	0.81	0.71	0.53	0.6	0.41	0.83	0.86	0.66	0.54	0.6	0.4	--	--	--	--	--	--	0.81	0.87	0.63	0.53	0.6	0.38	0.77	0.69	0.65	0.45	0.47	0.34	--	--	--	--	--	--	--	--	--	--	--	--	--
469	0.87	0.8	0.7	0.53	0.59	0.38	0.85	0.89	0.63	0.53	0.61	0.36	0.84	0.85	0.6	0.54	0.59	0.35	--	--	--	--	--	--	0.81	0.85	0.65	0.53	0.59	0.41	0.77	0.72	0.62	0.46	0.48	0.33	--	--	--	--	--	--	0.77	0.69	0.62	0.46	0.48	0.33	--
470	0.87	0.89	0.58	0.53	0.58	0.29	0.85	0.87	0.65	0.54	0.59	0.37	0.83	0.87	0.58	0.54	0.58	0.32	0.82	0.79	0.67	0.54	0.58	0.41	0.81	0.86	0.6	0.53	0.59	0.37	--	--	--	--	--	--	0.77	0.76	0.63	0.44	0.5	0.32	--	--	--	--	--	--	0.77
471	0.87	0.84	0.68	0.53	0.6	0.37	0.85	0.89	0.6	0.53	0.59	0.31	--	--	--	--	--	--	0.82	0.89	0.58	0.53	0.59	0.32	0.81	0.86	0.64	0.53	0.59	0.39	--	--	--	--	--	--	--	--	--	--	--	--	--	--	--	--	--	--	0.77
472	0.86	0.88	0.61	0.53	0.58	0.3	0.85	0.82	0.68	0.54	0.59	0.39	0.84	0.87	0.61	0.54	0.58	0.34	0.82	0.87	0.64	0.53	0.59	0.38	0.81	0.87	0.64	0.53	0.6	0.38	0.77	0.69	0.66	0.46	0.47	0.36	--	--	--	--	--	--	0.77	0.7	0.61	0.45	0.48	0.31	--
473	0.87	0.86	0.68	0.53	0.61	0.37	0.85	0.88	0.66	0.54	0.59	0.37	0.84	0.89	0.6	0.53	0.59	0.33	0.83	0.89	0.6	0.54	0.59	0.35	0.81	0.81	0.66	0.54	0.58	0.41	0.77	0.65	0.65	0.46	0.46	0.36	0.77	0.69	0.64	0.46	0.49	0.34	0.77	0.69	0.61	0.46	0.46	0.34	0.77
474	0.87	0.85	0.64	0.53	0.58	0.34	0.85	0.86	0.63	0.53	0.58	0.36	--	--	--	--	--	--	--	--	--	--	--	--	0.81	0.73	0.67	0.53	0.57	0.41	0.77	0.74	0.64	0.47	0.5	0.35	--	--	--	--	--	--	--	--	--	--	--	--	--
475	0.87	0.88	0.61	0.53	0.58	0.32	0.85	0.9	0.59	0.54	0.6	0.31	0.83	0.85	0.62	0.53	0.59	0.36	0.82	0.81	0.67	0.54	0.59	0.4	--	--	--	--	--	--	--	--	--	--	--	--	--	--	--	--	--	--	0.77	0.69	0.64	0.46	0.47	0.35	0.77
476	0.87	0.84	0.68	0.53	0.59	0.37	0.85	0.84	0.67	0.54	0.59	0.39	0.84	0.9	0.59	0.53	0.6	0.32	0.82	0.85	0.65	0.53	0.59	0.4	0.81	0.81	0.67	0.53	0.59	0.41	0.77	0.67	0.68	0.46	0.46	0.38	0.77	0.74	0.65	0.46	0.49	0.35	0.77	0.76	0.61	0.47	0.52	0.34	0.77
477	0.87	0.88	0.61	0.53	0.58	0.31	0.85	0.89	0.6	0.53	0.59	0.32	0.84	0.82	0.7	0.53	0.59	0.42	0.82	0.86	0.63	0.53	0.59	0.37	0.81	0.82	0.67	0.54	0.59	0.43	--	--	--	--	--	--	--	--	--	--	--	--	0.77	0.71	0.61	0.47	0.49	0.32	--
478	--	--	--	--	--	--	0.85	0.78	0.72	0.54	0.56	0.42	0.84	0.89	0.67	0.53	0.61	0.39	0.82	0.88	0.64	0.53	0.6	0.38	--	--	--	--	--	--	0.77	0.76	0.63	0.47	0.52	0.35	0.77	0.76	0.62	0.46	0.5	0.32	--	--	--	--	--	--	0.77
479	0.86	0.88	0.67	0.53	0.58	0.36	0.85	0.81	0.71	0.54	0.59	0.41	0.84	0.85	0.63	0.54	0.59	0.37	0.82	0.86	0.65	0.54	0.59	0.39	0.81	0.86	0.64	0.53	0.6	0.39	--	--	--	--	--	--	0.77	0.78	0.63	0.46	0.51	0.34	0.77	0.78	0.64	0.46	0.51	0.34	--
480	0.87	0.86	0.7	0.53	0.61	0.39	--	--	--	--	--	--	0.84	0.87	0.6	0.54	0.59	0.35	0.83	0.71	0.71	0.54	0.56	0.44	0.81	0.87	0.63	0.54	0.62	0.39	--	--	--	--	--	--	--	--	--	--	--	--	--	--	--	--	--	--	0.77
481	0.86	0.88	0.6	0.53	0.58	0.3	0.85	0.83	0.69	0.53	0.59	0.4	0.84	0.9	0.63	0.54	0.62	0.37	0.82	0.82	0.66	0.53	0.58	0.4	0.81	0.86	0.64	0.54	0.59	0.39	--	--	--	--	--	--	--	--	--	--	--	--	0.77	0.83	0.59	0.47	0.53	0.32	0.77
482	--	--	--	--	--	--	0.85	0.88	0.61	0.53	0.58	0.32	0.84	0.88	0.64	0.53	0.6	0.38	0.82	0.88	0.62	0.54	0.6	0.37	0.81	0.83	0.65	0.53	0.59	0.4	--	--	--	--	--	--	0.77	0.7	0.64	0.47	0.47	0.35	0.77	0.76	0.61	0.46	0.51	0.32	0.77
483	0.87	0.87	0.67	0.53	0.59	0.36	0.85	0.88	0.6	0.54	0.59	0.33	0.83	0.84	0.65	0.54	0.6	0.39	0.82	0.8	0.71	0.54	0.6	0.45	0.8	0.83	0.65	0.53	0.58	0.39	--	--	--	--	--	--	0.77	0.72	0.61	0.47	0.5	0.32	--	--	--	--	--	--	--
484	0.86	0.82	0.71	0.53	0.58	0.4	0.85	0.82	0.69	0.53	0.59	0.39	--	--	--	--	--	--	0.82	0.87	0.64	0.54	0.61	0.4	0.81	0.88	0.59	0.53	0.59	0.37	0.77	0.76	0.62	0.46	0.51	0.34	--	--	--	--	--	--	--	--	--	--	--	--	--
485	0.87	0.81	0.62	0.53	0.58	0.33	--	--	--	--	--	--	0.83	0.82	0.65	0.53	0.58	0.37	0.82	0.83	0.65	0.54	0.58	0.41	--	--	--	--	--	--	0.77	0.82	0.6	0.46	0.55	0.32	0.77	0.75	0.63	0.47	0.51	0.34	0.77	0.7	0.65	0.47	0.48	0.37	0.77
486	0.87	0.81	0.71	0.53	0.59	0.39	--	--	--	--	--	--	0.83	0.88	0.6	0.53	0.59	0.33	0.82	0.83	0.68	0.54	0.6	0.43	--	--	--	--	--	--	0.77	0.75	0.64	0.46	0.5	0.35	--	--	--	--	--	--	--	--	--	--	--	--	--
487	0.87	0.84	0.68	0.53	0.59	0.37	0.85	0.89	0.6	0.53	0.59	0.32	0.84	0.88	0.64	0.54	0.6	0.37	0.82	0.89	0.58	0.54	0.6	0.33	0.81	0.89	0.59	0.54	0.6	0.34	0.77	0.77	0.61	0.46	0.51	0.33	--	--	--	--	--	--	0.77	0.69	0.64	0.47	0.49	0.35	0.77
488	0.87	0.88	0.64	0.53	0.6	0.36	0.85	0.88	0.6	0.53	0.59	0.32	0.83	0.88	0.59	0.53	0.59	0.32	0.82	0.87	0.62	0.53	0.6	0.37	--	--	--	--	--	--	0.77	0.69	0.62	0.46	0.47	0.33	0.77	0.81	0.62	0.47	0.51	0.35	--	--	--	--	--	--	--
489	0.87	0.83	0.67	0.53	0.59	0.37	--	--	--	--	--	--	0.84	0.82	0.69	0.54	0.58	0.42	--	--	--	--	--	--	0.8	0.83	0.58	0.54	0.59	0.36	--	--	--	--	--	--	--	--	--	--	--	--	0.77	0.69	0.63	0.47	0.49	0.35	0.77
490	0.87	0.88	0.6	0.53	0.58	0.3	0.85	0.86	0.65	0.53	0.6	0.36	0.84	0.87	0.66	0.54	0.61	0.38	0.82	0.83	0.66	0.54	0.6	0.4	0.81	0.88	0.64	0.54	0.58	0.38	--	--	--	--	--	--	0.77	0.67	0.66	0.46	0.48	0.35	--	--	--	--	--	--	0.77
491	0.87	0.88	0.63	0.53	0.59	0.33	0.85	0.88	0.61	0.53	0.6	0.32	0.84	0.84	0.65	0.53	0.59	0.39	--	--	--	--	--	--	0.81	0.81	0.68	0.54	0.6	0.43	--	--	--	--	--	--	--	--	--	--	--	--	0.77	0.75	0.64	0.47	0.5	0.35	0.77
492	0.87	0.81	0.7	0.53	0.59	0.38	0.85	0.88	0.59	0.53	0.58	0.33	--	--	--	--	--	--	0.83	0.87	0.64	0.54	0.6	0.4	0.81	0.89	0.57	0.53	0.6	0.33	--	--	--	--	--	--	--	--	--	--	--	--	--	--	--	--	--	--	--
493	0.86	0.81	0.71	0.53	0.59	0.4	0.85	0.79	0.69	0.54	0.58	0.4	0.84	0.88	0.62	0.53	0.59	0.35	0.82	0.87	0.63	0.53	0.59	0.37	--	--	--	--	--	--	--	--	--	--	--	--	0.77	0.74	0.63	0.45	0.48	0.33	0.77	0.77	0.63	0.47	0.51	0.33	--
494	0.87	0.89	0.61	0.53	0.59	0.31	0.85	0.88	0.66	0.54	0.61	0.37	0.84	0.89	0.64	0.53	0.61	0.38	0.82	0.89	0.59	0.53	0.6	0.33	0.81	0.84	0.64	0.53	0.6	0.39	--	--	--	--	--	--	0.77	0.75	0.6	0.46	0.51	0.32	0.77	0.7	0.64	0.47	0.5	0.35	0.77
495	0.87	0.83	0.68	0.53	0.59	0.37	--	--	--	--	--	--	--	--	--	--	--	--	--	--	--	--	--	--	0.81	0.85	0.64	0.53	0.59	0.39	--	--	--	--	--	--	--	--	--	--	--	--	--	--	--	--	--	--	--
496	0.87	0.84	0.68	0.53	0.58	0.37	0.85	0.83	0.64	0.53	0.59	0.36	--	--	--	--	--	--	0.82	0.88	0.59	0.53	0.59	0.33	0.81	0.89	0.62	0.53	0.61	0.37	--	--	--	--	--	--	0.77	0.71	0.63	0.47	0.49	0.35	0.77	0.72	0.62	0.47	0.51	0.34	0.77
497	--	--	--	--	--	--	--	--	--	--	--	--	0.84	0.87	0.62	0.53	0.59	0.35	0.82	0.89	0.57	0.53	0.59	0.33	--	--	--	--	--	--	--	--	--	--	--	--	--	--	--	--	--	--	--	--	--	--	--	--	--
498	0.86	0.81	0.69	0.53	0.58	0.38	0.85	0.88	0.64	0.54	0.6	0.36	0.84	0.88	0.59	0.53	0.59	0.33	0.83	0.89	0.65	0.54	0.61	0.39	0.81	0.88	0.58	0.53	0.59	0.34	0.77	0.69	0.65	0.47	0.48	0.35	--	--	--	--	--	--	--	--	--	--	--	--	--
499	0.87	0.84	0.68	0.53	0.59	0.38	0.85	0.84	0.68	0.53	0.57	0.39	0.83	0.85	0.64	0.54	0.59	0.39	--	--	--	--	--	--	0.81	0.84	0.6	0.53	0.58	0.34	--	--	--	--	--	--	--	--	--	--	--	--	--	--	--	--	--	--	0.77
500	0.87	0.87	0.62	0.53	0.59	0.31	0.85	0.88	0.64	0.54	0.58	0.34	0.84	0.88	0.62	0.54	0.59	0.36	0.82	0.89	0.65	0.53	0.6	0.39	0.81	0.85	0.68	0.53	0.61	0.41	0.77	0.7	0.64	0.46	0.48	0.34	--	--	--	--	--	--	--	--	--	--	--	--	--
501	0.87	0.9	0.65	0.53	0.6	0.35	0.85	0.84	0.69	0.53	0.61	0.4	0.83	0.86	0.66	0.54	0.59	0.39	0.83	0.86	0.62	0.54	0.59	0.36	0.81	0.85	0.65	0.53	0.59	0.38	--	--	--	--	--	--	--	--	--	--	--	--	--	--	--	--	--	--	0.77
502	--	--	--	--	--	--	0.85	0.87	0.62	0.53	0.58	0.33	0.84	0.83	0.64	0.54	0.59	0.38	0.82	0.9	0.54	0.54	0.61	0.29	0.81	0.86	0.63	0.54	0.59	0.39	--	--	--	--	--	--	--	--	--	--	--	--	--	--	--	--	--	--	0.77
503	--	--	--	--	--	--	--	--	--	--	--	--	0.84	0.9	0.59	0.54	0.59	0.33	0.82	0.88	0.63	0.54	0.6	0.38	0.81	0.87	0.59	0.53	0.6	0.36	--	--	--	--	--	--	--	--	--	--	--	--	--	--	--	--	--	--	--
504	0.87	0.85	0.67	0.53	0.59	0.36	0.85	0.88	0.63	0.53	0.59	0.35	0.84	0.9	0.6	0.54	0.59	0.32	--	--	--	--	--	--	0.81	0.88	0.62	0.53	0.59	0.36	--	--	--	--	--	--	--	--	--	--	--	--	--	--	--	--	--	--	--
505	0.87	0.79	0.7	0.53	0.58	0.39	0.85	0.83	0.67	0.54	0.59	0.38	0.84	0.83	0.66	0.53	0.58	0.38	0.82	0.85	0.64	0.54	0.6	0.39	--	--	--	--	--	--	--	--	--	--	--	--	--	--	--	--	--	--	--	--	--	--	--	--	--
506	0.87	0.89	0.6	0.53	0.58	0.31	--	--	--	--	--	--	0.84	0.88	0.62	0.54	0.59	0.35	--	--	--	--	--	--	0.81	0.71	0.72	0.53	0.55	0.46	0.77	0.69	0.61	0.47	0.49	0.34	--	--	--	--	--	--	--	--	--	--	--	--	--
507	0.87	0.89	0.59	0.53	0.58	0.29	0.85	0.88	0.58	0.53	0.59	0.3	0.83	0.82	0.67	0.54	0.58	0.41	0.82	0.82	0.65	0.54	0.58	0.4	0.81	0.86	0.58	0.53	0.6	0.35	--	--	--	--	--	--	--	--	--	--	--	--	--	--	--	--	--	--	--
508	0.87	0.81	0.7	0.53	0.59	0.39	0.85	0.88	0.63	0.53	0.59	0.34	0.83	0.83	0.63	0.53	0.59	0.36	--	--	--	--	--	--	0.81	0.87	0.64	0.53	0.6	0.39	0.76	0.77	0.63	0.46	0.5	0.34	--	--	--	--	--	--	--	--	--	--	--	--	--
509	--	--	--	--	--	--	0.85	0.88	0.6	0.54	0.58	0.33	--	--	--	--	--	--	--	--	--	--	--	--	0.82	0.87	0.66	0.53	0.61	0.39	0.76	0.69	0.64	0.46	0.48	0.35	--	--	--	--	--	--	--	--	--	--	--	--	--
510	0.86	0.87	0.6	0.53	0.58	0.31	--	--	--	--	--	--	--	--	--	--	--	--	0.82	0.76	0.67	0.53	0.56	0.4	--	--	--	--	--	--	--	--	--	--	--	--	--	--	--	--	--	--	--	--	--	--	--	--	0.77
511	0.87	0.88	0.66	0.53	0.59	0.36	0.85	0.89	0.61	0.54	0.59	0.32	0.84	0.9	0.59	0.54	0.59	0.33	0.82	0.88	0.59	0.54	0.6	0.34	0.81	0.86	0.6	0.53	0.58	0.35	0.77	0.71	0.62	0.45	0.48	0.33	0.77	0.72	0.61	0.46	0.5	0.31	0.77	0.76	0.62	0.46	0.5	0.32	0.77
512	0.87	0.82	0.7	0.53	0.59	0.39	0.85	0.84	0.68	0.53	0.59	0.38	0.84	0.85	0.64	0.54	0.58	0.36	0.82	0.88	0.59	0.54	0.59	0.34	0.81	0.87	0.59	0.54	0.6	0.35	--	--	--	--	--	--	0.77	0.68	0.64	0.48	0.49	0.34	--	--	--	--	--	--	0.77
513	0.87	0.78	0.7	0.53	0.57	0.38	0.85	0.85	0.59	0.53	0.58	0.33	--	--	--	--	--	--	--	--	--	--	--	--	0.81	0.85	0.63	0.53	0.59	0.38	--	--	--	--	--	--	--	--	--	--	--	--	--	--	--	--	--	--	0.77
514	0.87	0.88	0.6	0.53	0.58	0.32	--	--	--	--	--	--	0.83	0.88	0.61	0.53	0.59	0.35	0.83	0.85	0.67	0.54	0.6	0.41	0.81	0.86	0.63	0.54	0.59	0.37	0.77	0.7	0.66	0.46	0.48	0.37	0.77	0.69	0.64	0.47	0.47	0.36	--	--	--	--	--	--	--
515	0.87	0.88	0.6	0.53	0.58	0.31	0.85	0.85	0.67	0.53	0.59	0.39	0.84	0.89	0.6	0.54	0.6	0.33	0.82	0.86	0.62	0.53	0.59	0.35	--	--	--	--	--	--	0.77	0.69	0.62	0.46	0.46	0.34	--	--	--	--	--	--	--	--	--	--	--	--	0.77
516	0.87	0.85	0.7	0.53	0.61	0.39	0.85	0.88	0.65	0.53	0.59	0.36	0.84	0.85	0.66	0.54	0.59	0.39	--	--	--	--	--	--	0.81	0.88	0.62	0.53	0.59	0.37	0.77	0.76	0.63	0.45	0.49	0.33	--	--	--	--	--	--	0.77	0.75	0.63	0.46	0.5	0.34	0.77
517	0.87	0.88	0.65	0.53	0.6	0.36	0.85	0.88	0.59	0.53	0.59	0.32	0.84	0.8	0.68	0.54	0.59	0.4	0.82	0.87	0.65	0.54	0.59	0.4	0.81	0.85	0.64	0.53	0.6	0.39	0.77	0.77	0.63	0.45	0.51	0.33	0.77	0.69	0.64	0.46	0.49	0.34	--	--	--	--	--	--	0.77
518	0.86	0.83	0.68	0.53	0.59	0.37	0.85	0.9	0.62	0.53	0.59	0.34	0.83	0.89	0.59	0.54	0.59	0.33	--	--	--	--	--	--	--	--	--	--	--	--	0.77	0.74	0.62	0.46	0.49	0.33	0.77	0.81	0.63	0.46	0.53	0.34	--	--	--	--	--	--	0.77
519	0.86	0.87	0.65	0.53	0.6	0.36	0.85	0.8	0.67	0.54	0.57	0.38	0.84	0.88	0.59	0.53	0.59	0.33	0.82	0.83	0.66	0.53	0.59	0.4	0.81	0.87	0.64	0.53	0.6	0.39	--	--	--	--	--	--	--	--	--	--	--	--	--	--	--	--	--	--	--
520	0.87	0.87	0.64	0.53	0.59	0.32	0.85	0.87	0.64	0.54	0.58	0.36	--	--	--	--	--	--	0.82	0.87	0.62	0.53	0.59	0.36	--	--	--	--	--	--	--	--	--	--	--	--	--	--	--	--	--	--	--	--	--	--	--	--	--
521	0.87	0.83	0.65	0.53	0.57	0.35	--	--	--	--	--	--	0.84	0.86	0.65	0.54	0.58	0.38	0.82	0.9	0.63	0.53	0.6	0.37	0.81	0.82	0.65	0.53	0.6	0.39	--	--	--	--	--	--	--	--	--	--	--	--	--	--	--	--	--	--	--
522	0.87	0.84	0.67	0.53	0.6	0.37	0.85	0.85	0.61	0.54	0.59	0.34	0.84	0.83	0.67	0.53	0.6	0.39	0.82	0.88	0.59	0.53	0.59	0.33	--	--	--	--	--	--	0.77	0.69	0.65	0.47	0.49	0.36	--	--	--	--	--	--	--	--	--	--	--	--	--
523	--	--	--	--	--	--	0.85	0.82	0.69	0.53	0.59	0.39	--	--	--	--	--	--	0.82	0.88	0.62	0.53	0.59	0.36	--	--	--	--	--	--	0.77	0.7	0.63	0.46	0.49	0.34	--	--	--	--	--	--	0.77	0.71	0.6	0.46	0.49	0.33	0.77
524	0.87	0.88	0.6	0.53	0.58	0.32	0.85	0.82	0.68	0.53	0.58	0.39	0.84	0.86	0.59	0.54	0.59	0.33	0.82	0.88	0.61	0.54	0.59	0.37	0.81	0.86	0.64	0.54	0.61	0.39	0.77	0.77	0.61	0.46	0.51	0.32	--	--	--	--	--	--	--	--	--	--	--	--	--
525	0.87	0.83	0.68	0.53	0.59	0.37	0.85	0.86	0.67	0.53	0.59	0.38	0.84	0.8	0.68	0.54	0.58	0.4	0.82	0.87	0.63	0.53	0.6	0.38	0.81	0.65	0.71	0.54	0.54	0.45	--	--	--	--	--	--	--	--	--	--	--	--	--	--	--	--	--	--	0.76
526	0.87	0.87	0.61	0.53	0.58	0.31	0.85	0.81	0.68	0.54	0.58	0.4	0.84	0.89	0.62	0.54	0.6	0.35	0.82	0.82	0.62	0.54	0.58	0.36	--	--	--	--	--	--	--	--	--	--	--	--	0.77	0.75	0.61	0.46	0.5	0.33	--	--	--	--	--	--	--
527	0.87	0.83	0.68	0.53	0.59	0.37	0.85	0.85	0.61	0.53	0.58	0.33	0.84	0.89	0.59	0.54	0.59	0.33	0.82	0.89	0.61	0.53	0.59	0.35	0.81	0.86	0.64	0.53	0.6	0.4	0.77	0.69	0.62	0.46	0.48	0.33	--	--	--	--	--	--	--	--	--	--	--	--	--
528	0.87	0.85	0.6	0.53	0.59	0.32	0.85	0.88	0.6	0.54	0.59	0.33	0.84	0.89	0.64	0.54	0.64	0.39	0.82	0.88	0.64	0.54	0.6	0.38	0.81	0.89	0.6	0.53	0.59	0.35	0.77	0.76	0.65	0.47	0.52	0.36	--	--	--	--	--	--	--	--	--	--	--	--	0.77
529	0.87	0.81	0.69	0.53	0.59	0.38	0.85	0.79	0.69	0.53	0.58	0.39	0.84	0.83	0.66	0.54	0.59	0.38	--	--	--	--	--	--	0.81	0.84	0.64	0.53	0.58	0.39	0.77	0.76	0.66	0.48	0.51	0.39	--	--	--	--	--	--	0.77	0.76	0.62	0.47	0.52	0.34	--
530	0.87	0.89	0.6	0.53	0.58	0.31	--	--	--	--	--	--	0.83	0.89	0.59	0.53	0.59	0.32	--	--	--	--	--	--	0.81	0.88	0.57	0.54	0.6	0.34	--	--	--	--	--	--	--	--	--	--	--	--	--	--	--	--	--	--	--
531	0.87	0.89	0.65	0.53	0.6	0.35	0.85	0.88	0.58	0.53	0.59	0.31	0.84	0.89	0.62	0.53	0.6	0.34	0.82	0.89	0.59	0.54	0.6	0.34	0.81	0.9	0.61	0.53	0.62	0.36	0.77	0.73	0.62	0.47	0.49	0.35	0.77	0.71	0.63	0.46	0.49	0.32	--	--	--	--	--	--	--
532	0.87	0.83	0.68	0.53	0.59	0.38	0.85	0.9	0.59	0.54	0.59	0.32	0.83	0.87	0.65	0.53	0.6	0.37	0.82	0.85	0.59	0.53	0.58	0.34	0.81	0.87	0.63	0.53	0.6	0.38	0.77	0.77	0.64	0.47	0.5	0.36	--	--	--	--	--	--	--	--	--	--	--	--	--
533	0.87	0.81	0.71	0.53	0.59	0.4	0.85	0.83	0.68	0.53	0.59	0.38	0.84	0.87	0.65	0.54	0.59	0.38	0.82	0.88	0.58	0.54	0.6	0.34	0.81	0.87	0.63	0.53	0.6	0.38	0.77	0.76	0.63	0.47	0.5	0.35	--	--	--	--	--	--	--	--	--	--	--	--	--
534	0.87	0.91	0.63	0.53	0.61	0.32	--	--	--	--	--	--	0.84	0.85	0.63	0.54	0.58	0.37	--	--	--	--	--	--	0.81	0.85	0.64	0.53	0.58	0.39	--	--	--	--	--	--	0.77	0.69	0.63	0.45	0.46	0.32	--	--	--	--	--	--	--
535	0.87	0.84	0.68	0.53	0.6	0.37	--	--	--	--	--	--	0.84	0.87	0.61	0.53	0.59	0.33	0.82	0.89	0.62	0.54	0.62	0.38	--	--	--	--	--	--	--	--	--	--	--	--	0.77	0.72	0.62	0.45	0.47	0.32	--	--	--	--	--	--	--
536	0.87	0.89	0.63	0.53	0.59	0.33	0.85	0.88	0.65	0.54	0.6	0.37	--	--	--	--	--	--	--	--	--	--	--	--	--	--	--	--	--	--	--	--	--	--	--	--	--	--	--	--	--	--	0.77	0.81	0.6	0.47	0.53	0.32	--
537	0.87	0.89	0.6	0.53	0.59	0.3	0.85	0.87	0.64	0.54	0.6	0.35	--	--	--	--	--	--	0.82	0.82	0.67	0.54	0.59	0.41	0.81	0.82	0.62	0.53	0.58	0.38	--	--	--	--	--	--	0.77	0.69	0.66	0.46	0.46	0.36	--	--	--	--	--	--	--
538	0.87	0.83	0.72	0.53	0.6	0.4	0.85	0.9	0.6	0.53	0.59	0.3	0.84	0.86	0.66	0.54	0.6	0.37	0.82	0.82	0.66	0.54	0.59	0.41	--	--	--	--	--	--	--	--	--	--	--	--	--	--	--	--	--	--	0.77	0.78	0.6	0.46	0.52	0.3	--
539	0.87	0.89	0.6	0.53	0.59	0.31	0.85	0.81	0.68	0.53	0.59	0.39	0.84	0.85	0.66	0.53	0.58	0.39	0.82	0.83	0.66	0.53	0.59	0.39	--	--	--	--	--	--	--	--	--	--	--	--	--	--	--	--	--	--	0.77	0.7	0.64	0.45	0.48	0.33	--
540	0.86	0.88	0.63	0.53	0.58	0.33	0.85	0.81	0.71	0.54	0.59	0.41	0.84	0.87	0.64	0.54	0.61	0.38	0.82	0.84	0.62	0.53	0.59	0.36	0.81	0.86	0.57	0.53	0.59	0.33	--	--	--	--	--	--	--	--	--	--	--	--	0.77	0.71	0.62	0.45	0.48	0.31	--
541	0.87	0.85	0.64	0.53	0.59	0.34	0.85	0.84	0.65	0.53	0.59	0.37	0.83	0.89	0.61	0.53	0.58	0.34	0.82	0.84	0.65	0.53	0.58	0.37	0.8	0.89	0.57	0.53	0.6	0.33	--	--	--	--	--	--	--	--	--	--	--	--	--	--	--	--	--	--	--
542	0.87	0.86	0.62	0.53	0.57	0.32	0.85	0.85	0.67	0.53	0.58	0.38	--	--	--	--	--	--	0.83	0.88	0.63	0.54	0.61	0.37	0.81	0.88	0.57	0.53	0.59	0.33	--	--	--	--	--	--	--	--	--	--	--	--	--	--	--	--	--	--	0.77
543	0.87	0.88	0.58	0.53	0.58	0.29	--	--	--	--	--	--	0.84	0.79	0.69	0.53	0.58	0.4	0.82	0.85	0.65	0.54	0.58	0.38	0.81	0.87	0.63	0.53	0.6	0.38	--	--	--	--	--	--	--	--	--	--	--	--	0.77	0.69	0.63	0.46	0.47	0.34	--
544	0.87	0.89	0.6	0.53	0.59	0.3	--	--	--	--	--	--	--	--	--	--	--	--	--	--	--	--	--	--	0.81	0.87	0.61	0.54	0.6	0.35	--	--	--	--	--	--	0.77	0.73	0.63	0.46	0.5	0.34	0.77	0.76	0.62	0.47	0.52	0.32	0.77
545	0.87	0.89	0.59	0.53	0.59	0.3	0.85	0.87	0.61	0.53	0.58	0.33	0.84	0.85	0.65	0.53	0.59	0.38	0.82	0.9	0.61	0.54	0.6	0.37	0.81	0.8	0.66	0.53	0.59	0.41	--	--	--	--	--	--	--	--	--	--	--	--	--	--	--	--	--	--	--
546	0.87	0.83	0.68	0.53	0.59	0.38	0.85	0.81	0.68	0.54	0.58	0.39	--	--	--	--	--	--	0.82	0.88	0.62	0.54	0.6	0.38	0.8	0.83	0.64	0.53	0.59	0.39	--	--	--	--	--	--	--	--	--	--	--	--	0.77	0.81	0.64	0.47	0.53	0.34	--
547	0.87	0.89	0.59	0.53	0.58	0.28	0.85	0.82	0.71	0.53	0.6	0.41	0.84	0.87	0.64	0.54	0.6	0.36	0.83	0.89	0.64	0.54	0.6	0.38	--	--	--	--	--	--	--	--	--	--	--	--	--	--	--	--	--	--	--	--	--	--	--	--	0.77
548	0.87	0.87	0.66	0.53	0.58	0.34	0.85	0.83	0.68	0.54	0.61	0.41	0.84	0.89	0.6	0.54	0.59	0.34	0.82	0.82	0.69	0.53	0.59	0.42	0.81	0.85	0.6	0.54	0.59	0.36	0.77	0.68	0.68	0.47	0.48	0.38	--	--	--	--	--	--	--	--	--	--	--	--	0.77
549	0.87	0.88	0.6	0.53	0.59	0.31	0.85	0.88	0.58	0.54	0.59	0.31	0.84	0.85	0.65	0.54	0.61	0.38	0.82	0.89	0.57	0.54	0.6	0.31	0.81	0.88	0.61	0.54	0.61	0.38	--	--	--	--	--	--	0.77	0.69	0.66	0.46	0.48	0.36	--	--	--	--	--	--	--
550	0.86	0.87	0.61	0.53	0.58	0.31	0.85	0.89	0.67	0.54	0.62	0.4	--	--	--	--	--	--	0.82	0.88	0.58	0.53	0.6	0.33	0.81	0.87	0.6	0.53	0.59	0.35	0.77	0.69	0.62	0.46	0.48	0.33	0.77	0.74	0.64	0.46	0.5	0.34	--	--	--	--	--	--	0.77
551	0.87	0.86	0.66	0.53	0.59	0.35	--	--	--	--	--	--	0.84	0.81	0.71	0.54	0.59	0.42	--	--	--	--	--	--	0.81	0.87	0.61	0.53	0.59	0.35	--	--	--	--	--	--	0.77	0.77	0.61	0.46	0.53	0.31	--	--	--	--	--	--	--
552	0.87	0.81	0.7	0.53	0.58	0.38	0.85	0.89	0.58	0.53	0.58	0.31	0.84	0.9	0.63	0.53	0.61	0.35	0.82	0.77	0.67	0.54	0.57	0.41	0.81	0.85	0.65	0.53	0.6	0.4	--	--	--	--	--	--	0.77	0.75	0.62	0.47	0.52	0.33	0.77	0.7	0.67	0.47	0.47	0.38	--
553	0.87	0.84	0.61	0.53	0.58	0.32	0.85	0.82	0.68	0.54	0.59	0.39	0.84	0.81	0.65	0.53	0.57	0.37	0.82	0.88	0.62	0.54	0.58	0.37	0.81	0.83	0.62	0.54	0.59	0.39	--	--	--	--	--	--	--	--	--	--	--	--	--	--	--	--	--	--	--
554	0.87	0.89	0.6	0.54	0.58	0.31	0.85	0.91	0.59	0.54	0.61	0.28	--	--	--	--	--	--	0.82	0.88	0.58	0.53	0.6	0.34	--	--	--	--	--	--	0.77	0.69	0.62	0.47	0.48	0.34	--	--	--	--	--	--	--	--	--	--	--	--	--
555	0.87	0.85	0.69	0.53	0.61	0.37	0.85	0.9	0.59	0.53	0.59	0.29	0.84	0.87	0.66	0.53	0.62	0.38	--	--	--	--	--	--	0.81	0.9	0.64	0.53	0.62	0.37	0.77	0.77	0.63	0.47	0.51	0.35	0.77	0.78	0.59	0.47	0.53	0.31	0.77	0.69	0.65	0.46	0.47	0.35	--
556	0.87	0.86	0.66	0.53	0.6	0.36	0.85	0.84	0.63	0.53	0.58	0.36	0.84	0.9	0.61	0.53	0.59	0.34	0.82	0.81	0.66	0.53	0.59	0.4	0.81	0.88	0.62	0.54	0.59	0.37	--	--	--	--	--	--	--	--	--	--	--	--	--	--	--	--	--	--	--
557	0.86	0.89	0.62	0.53	0.59	0.32	0.85	0.82	0.68	0.54	0.59	0.38	--	--	--	--	--	--	0.82	0.83	0.67	0.54	0.59	0.42	0.81	0.81	0.66	0.54	0.58	0.42	--	--	--	--	--	--	--	--	--	--	--	--	--	--	--	--	--	--	--
558	0.87	0.87	0.6	0.53	0.58	0.31	0.85	0.86	0.59	0.53	0.59	0.33	0.84	0.86	0.64	0.53	0.6	0.37	0.82	0.81	0.69	0.53	0.6	0.42	--	--	--	--	--	--	0.77	0.7	0.63	0.48	0.49	0.35	--	--	--	--	--	--	--	--	--	--	--	--	0.77
559	0.87	0.88	0.61	0.54	0.59	0.31	0.85	0.89	0.58	0.54	0.59	0.3	--	--	--	--	--	--	0.82	0.86	0.64	0.53	0.6	0.38	0.81	0.86	0.64	0.53	0.6	0.39	--	--	--	--	--	--	--	--	--	--	--	--	--	--	--	--	--	--	0.77
560	0.87	0.86	0.69	0.53	0.58	0.37	--	--	--	--	--	--	0.83	0.86	0.67	0.54	0.6	0.41	0.82	0.85	0.61	0.53	0.59	0.36	0.81	0.88	0.62	0.53	0.59	0.36	--	--	--	--	--	--	--	--	--	--	--	--	--	--	--	--	--	--	0.77
561	0.87	0.89	0.65	0.53	0.59	0.35	0.85	0.84	0.66	0.54	0.59	0.38	0.84	0.87	0.63	0.54	0.58	0.36	0.82	0.85	0.63	0.53	0.6	0.38	--	--	--	--	--	--	--	--	--	--	--	--	0.77	0.74	0.63	0.48	0.52	0.35	0.77	0.67	0.67	0.44	0.46	0.35	--
562	0.87	0.85	0.63	0.53	0.58	0.33	0.85	0.82	0.68	0.54	0.58	0.4	0.84	0.86	0.63	0.54	0.59	0.35	0.82	0.86	0.6	0.53	0.59	0.35	0.81	0.67	0.69	0.53	0.55	0.43	0.77	0.75	0.63	0.48	0.51	0.36	--	--	--	--	--	--	--	--	--	--	--	--	--
563	0.87	0.84	0.63	0.53	0.57	0.33	0.85	0.83	0.67	0.53	0.59	0.39	--	--	--	--	--	--	0.82	0.88	0.64	0.53	0.61	0.37	0.81	0.88	0.63	0.53	0.59	0.38	--	--	--	--	--	--	0.77	0.81	0.6	0.48	0.53	0.33	--	--	--	--	--	--	0.77
564	0.87	0.83	0.72	0.53	0.6	0.39	--	--	--	--	--	--	--	--	--	--	--	--	0.82	0.85	0.66	0.53	0.6	0.41	0.81	0.88	0.61	0.53	0.59	0.35	0.77	0.75	0.65	0.47	0.51	0.36	--	--	--	--	--	--	--	--	--	--	--	--	--
565	0.86	0.86	0.66	0.53	0.59	0.36	0.85	0.77	0.7	0.54	0.59	0.39	0.83	0.88	0.65	0.54	0.59	0.38	0.82	0.84	0.67	0.54	0.59	0.4	0.81	0.87	0.63	0.54	0.6	0.38	--	--	--	--	--	--	--	--	--	--	--	--	0.77	0.7	0.66	0.47	0.49	0.35	--
566	0.86	0.88	0.65	0.53	0.59	0.35	0.85	0.85	0.61	0.53	0.59	0.33	0.84	0.87	0.61	0.53	0.59	0.36	0.83	0.84	0.69	0.53	0.59	0.41	0.81	0.9	0.58	0.53	0.6	0.34	--	--	--	--	--	--	--	--	--	--	--	--	--	--	--	--	--	--	--
567	0.87	0.9	0.6	0.53	0.6	0.3	0.85	0.84	0.64	0.54	0.6	0.36	--	--	--	--	--	--	--	--	--	--	--	--	0.81	0.87	0.63	0.54	0.6	0.39	0.77	0.7	0.64	0.47	0.5	0.34	--	--	--	--	--	--	--	--	--	--	--	--	--
568	0.87	0.89	0.64	0.53	0.58	0.33	0.85	0.89	0.63	0.53	0.59	0.35	0.83	0.85	0.58	0.53	0.59	0.34	0.82	0.88	0.6	0.53	0.59	0.34	0.81	0.89	0.61	0.54	0.62	0.38	--	--	--	--	--	--	--	--	--	--	--	--	0.77	0.75	0.63	0.47	0.51	0.35	--
569	0.87	0.88	0.67	0.53	0.59	0.36	0.85	0.88	0.61	0.53	0.58	0.33	0.84	0.84	0.66	0.54	0.6	0.39	0.82	0.87	0.64	0.53	0.58	0.36	0.81	0.89	0.62	0.53	0.6	0.36	--	--	--	--	--	--	--	--	--	--	--	--	--	--	--	--	--	--	--
570	0.87	0.83	0.67	0.53	0.58	0.37	0.85	0.88	0.62	0.53	0.59	0.35	0.84	0.8	0.71	0.54	0.6	0.42	0.83	0.88	0.61	0.53	0.59	0.35	0.81	0.89	0.61	0.53	0.6	0.36	0.77	0.76	0.62	0.47	0.51	0.34	--	--	--	--	--	--	0.77	0.75	0.63	0.47	0.52	0.34	0.77
571	0.86	0.9	0.63	0.53	0.61	0.33	0.85	0.82	0.68	0.53	0.59	0.39	--	--	--	--	--	--	0.82	0.85	0.65	0.53	0.6	0.4	0.81	0.87	0.63	0.53	0.61	0.38	--	--	--	--	--	--	0.77	0.67	0.63	0.47	0.46	0.36	--	--	--	--	--	--	0.77
572	0.86	0.88	0.6	0.53	0.58	0.31	0.85	0.91	0.62	0.54	0.61	0.36	0.83	0.89	0.59	0.53	0.59	0.33	0.82	0.89	0.59	0.53	0.61	0.34	0.81	0.81	0.59	0.53	0.57	0.35	--	--	--	--	--	--	--	--	--	--	--	--	--	--	--	--	--	--	0.77
573	0.87	0.84	0.68	0.53	0.59	0.37	0.85	0.88	0.6	0.54	0.59	0.32	--	--	--	--	--	--	0.82	0.85	0.67	0.53	0.61	0.4	0.81	0.87	0.63	0.54	0.6	0.39	--	--	--	--	--	--	0.77	0.75	0.64	0.47	0.51	0.35	--	--	--	--	--	--	0.77
574	0.87	0.82	0.68	0.53	0.59	0.38	0.85	0.89	0.65	0.53	0.61	0.36	0.84	0.83	0.65	0.53	0.57	0.36	0.82	0.87	0.6	0.53	0.59	0.35	0.81	0.68	0.68	0.53	0.54	0.41	0.77	0.76	0.63	0.46	0.51	0.33	--	--	--	--	--	--	--	--	--	--	--	--	--
575	0.86	0.83	0.68	0.53	0.59	0.38	--	--	--	--	--	--	0.84	0.83	0.67	0.54	0.59	0.39	0.82	0.83	0.66	0.53	0.59	0.38	0.81	0.82	0.61	0.53	0.58	0.34	--	--	--	--	--	--	--	--	--	--	--	--	--	--	--	--	--	--	--
576	0.87	0.88	0.64	0.53	0.6	0.35	0.85	0.85	0.68	0.54	0.59	0.38	0.84	0.84	0.67	0.54	0.57	0.4	0.82	0.82	0.65	0.53	0.58	0.4	0.8	0.85	0.66	0.54	0.6	0.42	--	--	--	--	--	--	--	--	--	--	--	--	0.77	0.68	0.63	0.46	0.48	0.33	0.77
577	0.87	0.87	0.62	0.53	0.59	0.34	0.85	0.85	0.66	0.54	0.6	0.38	0.84	0.89	0.59	0.54	0.61	0.32	--	--	--	--	--	--	0.81	0.82	0.62	0.53	0.59	0.37	--	--	--	--	--	--	0.77	0.77	0.61	0.46	0.51	0.32	--	--	--	--	--	--	--
578	0.87	0.89	0.66	0.53	0.59	0.36	0.85	0.89	0.6	0.53	0.6	0.31	--	--	--	--	--	--	0.82	0.86	0.64	0.54	0.59	0.39	--	--	--	--	--	--	--	--	--	--	--	--	--	--	--	--	--	--	0.77	0.8	0.63	0.47	0.53	0.34	--
579	0.87	0.79	0.71	0.53	0.57	0.39	0.85	0.89	0.6	0.53	0.59	0.32	0.83	0.88	0.64	0.53	0.59	0.37	--	--	--	--	--	--	0.81	0.84	0.64	0.53	0.58	0.38	--	--	--	--	--	--	--	--	--	--	--	--	0.77	0.75	0.61	0.47	0.51	0.31	0.77
580	0.86	0.83	0.68	0.53	0.59	0.37	0.85	0.89	0.62	0.54	0.59	0.34	0.83	0.89	0.59	0.54	0.59	0.33	0.82	0.86	0.61	0.54	0.6	0.36	--	--	--	--	--	--	--	--	--	--	--	--	--	--	--	--	--	--	0.77	0.68	0.61	0.47	0.47	0.33	0.77
581	0.87	0.88	0.67	0.53	0.59	0.35	0.85	0.87	0.64	0.53	0.6	0.37	0.83	0.82	0.7	0.53	0.61	0.41	0.82	0.87	0.64	0.53	0.59	0.38	0.81	0.87	0.65	0.53	0.63	0.4	0.77	0.75	0.64	0.47	0.51	0.35	--	--	--	--	--	--	0.77	0.71	0.64	0.46	0.48	0.36	--
582	0.87	0.84	0.68	0.53	0.59	0.37	0.85	0.9	0.64	0.53	0.62	0.34	0.84	0.88	0.6	0.54	0.59	0.34	--	--	--	--	--	--	0.81	0.87	0.64	0.54	0.61	0.4	--	--	--	--	--	--	0.77	0.69	0.65	0.46	0.48	0.35	--	--	--	--	--	--	0.77
583	0.87	0.88	0.6	0.53	0.58	0.31	--	--	--	--	--	--	--	--	--	--	--	--	--	--	--	--	--	--	0.81	0.84	0.6	0.53	0.59	0.35	--	--	--	--	--	--	0.77	0.69	0.64	0.45	0.47	0.34	--	--	--	--	--	--	--
584	0.87	0.89	0.63	0.53	0.59	0.32	0.85	0.88	0.61	0.53	0.58	0.32	--	--	--	--	--	--	0.82	0.89	0.59	0.54	0.59	0.33	0.81	0.65	0.73	0.53	0.53	0.46	--	--	--	--	--	--	--	--	--	--	--	--	--	--	--	--	--	--	--
585	0.86	0.88	0.63	0.53	0.58	0.33	0.85	0.83	0.67	0.53	0.6	0.38	0.84	0.84	0.65	0.54	0.6	0.39	0.82	0.83	0.67	0.54	0.6	0.42	0.81	0.86	0.63	0.54	0.61	0.39	--	--	--	--	--	--	--	--	--	--	--	--	0.77	0.75	0.62	0.47	0.5	0.34	--
586	0.87	0.9	0.6	0.53	0.59	0.31	0.85	0.82	0.69	0.53	0.58	0.4	0.84	0.85	0.58	0.54	0.59	0.33	0.82	0.82	0.65	0.53	0.6	0.39	0.81	0.77	0.65	0.53	0.57	0.39	--	--	--	--	--	--	--	--	--	--	--	--	--	--	--	--	--	--	--
587	0.86	0.86	0.68	0.53	0.58	0.37	0.85	0.89	0.6	0.54	0.59	0.32	--	--	--	--	--	--	--	--	--	--	--	--	0.8	0.89	0.62	0.54	0.62	0.38	--	--	--	--	--	--	0.77	0.7	0.66	0.47	0.48	0.37	--	--	--	--	--	--	--
588	0.87	0.84	0.68	0.53	0.59	0.37	0.85	0.87	0.64	0.53	0.6	0.36	0.84	0.88	0.6	0.53	0.6	0.33	0.82	0.85	0.68	0.54	0.61	0.42	0.81	0.88	0.64	0.53	0.59	0.39	0.77	0.77	0.63	0.47	0.51	0.35	0.77	0.76	0.64	0.47	0.52	0.35	--	--	--	--	--	--	--
589	0.87	0.88	0.61	0.53	0.59	0.3	--	--	--	--	--	--	--	--	--	--	--	--	0.82	0.82	0.66	0.54	0.59	0.4	0.81	0.87	0.61	0.53	0.59	0.36	0.77	0.69	0.64	0.46	0.48	0.34	0.77	0.72	0.64	0.48	0.5	0.36	--	--	--	--	--	--	0.77
590	0.87	0.87	0.68	0.53	0.59	0.36	0.85	0.82	0.68	0.54	0.59	0.4	0.84	0.85	0.65	0.54	0.59	0.38	--	--	--	--	--	--	0.81	0.83	0.65	0.54	0.6	0.41	--	--	--	--	--	--	0.77	0.68	0.65	0.45	0.45	0.35	0.77	0.69	0.67	0.48	0.48	0.39	--
591	0.87	0.81	0.71	0.53	0.59	0.4	--	--	--	--	--	--	0.84	0.84	0.65	0.54	0.59	0.38	0.82	0.64	0.73	0.53	0.54	0.45	--	--	--	--	--	--	--	--	--	--	--	--	0.77	0.81	0.59	0.46	0.52	0.31	0.77	0.75	0.62	0.47	0.51	0.32	0.77
592	0.87	0.88	0.61	0.53	0.58	0.31	0.85	0.87	0.69	0.53	0.61	0.39	0.84	0.88	0.64	0.54	0.61	0.38	--	--	--	--	--	--	--	--	--	--	--	--	--	--	--	--	--	--	--	--	--	--	--	--	--	--	--	--	--	--	--
593	0.87	0.82	0.71	0.53	0.59	0.39	0.85	0.87	0.67	0.54	0.59	0.38	--	--	--	--	--	--	0.82	0.86	0.64	0.54	0.6	0.39	0.81	0.82	0.66	0.54	0.59	0.4	--	--	--	--	--	--	0.77	0.76	0.66	0.47	0.52	0.37	0.77	0.7	0.64	0.47	0.49	0.35	--
594	0.87	0.85	0.66	0.53	0.59	0.37	--	--	--	--	--	--	0.84	0.88	0.65	0.54	0.6	0.38	0.82	0.85	0.64	0.54	0.59	0.4	0.81	0.88	0.59	0.53	0.6	0.35	--	--	--	--	--	--	0.77	0.69	0.64	0.46	0.48	0.34	--	--	--	--	--	--	--
595	0.87	0.89	0.65	0.53	0.6	0.34	0.85	0.89	0.59	0.53	0.58	0.32	0.84	0.87	0.68	0.53	0.6	0.41	0.82	0.87	0.64	0.53	0.6	0.38	0.81	0.87	0.64	0.54	0.59	0.39	0.77	0.74	0.62	0.46	0.5	0.33	0.77	0.74	0.63	0.46	0.5	0.34	0.77	0.7	0.62	0.47	0.5	0.32	--
596	0.87	0.88	0.61	0.53	0.58	0.31	0.85	0.88	0.6	0.53	0.59	0.32	0.84	0.87	0.64	0.53	0.58	0.37	0.83	0.88	0.62	0.54	0.59	0.37	--	--	--	--	--	--	--	--	--	--	--	--	--	--	--	--	--	--	--	--	--	--	--	--	0.77
597	0.87	0.87	0.66	0.53	0.59	0.32	0.85	0.89	0.65	0.53	0.6	0.35	0.84	0.79	0.69	0.54	0.58	0.41	0.83	0.88	0.65	0.53	0.59	0.38	0.81	0.87	0.63	0.53	0.61	0.38	--	--	--	--	--	--	0.77	0.68	0.65	0.47	0.48	0.37	--	--	--	--	--	--	--
598	0.87	0.82	0.69	0.53	0.59	0.38	0.85	0.83	0.69	0.54	0.6	0.4	0.84	0.81	0.68	0.54	0.59	0.4	0.82	0.88	0.63	0.53	0.59	0.37	0.8	0.75	0.66	0.53	0.56	0.4	0.77	0.67	0.67	0.47	0.47	0.37	--	--	--	--	--	--	--	--	--	--	--	--	0.77
599	0.87	0.8	0.69	0.53	0.58	0.39	0.85	0.82	0.68	0.53	0.59	0.39	--	--	--	--	--	--	0.82	0.85	0.64	0.54	0.59	0.38	0.81	0.82	0.7	0.53	0.59	0.45	--	--	--	--	--	--	--	--	--	--	--	--	0.77	0.7	0.67	0.45	0.47	0.37	0.77
600	0.87	0.82	0.75	0.53	0.59	0.43	0.85	0.85	0.66	0.53	0.6	0.38	0.84	0.87	0.67	0.54	0.61	0.41	0.83	0.84	0.66	0.54	0.6	0.39	--	--	--	--	--	--	--	--	--	--	--	--	--	--	--	--	--	--	0.77	0.71	0.62	0.46	0.47	0.34	--
601	0.87	0.88	0.6	0.53	0.58	0.31	0.85	0.89	0.61	0.53	0.58	0.33	--	--	--	--	--	--	0.82	0.89	0.59	0.54	0.59	0.34	0.81	0.86	0.64	0.53	0.58	0.38	--	--	--	--	--	--	--	--	--	--	--	--	0.77	0.82	0.59	0.46	0.52	0.3	--
602	0.87	0.82	0.7	0.53	0.58	0.39	0.85	0.85	0.64	0.53	0.59	0.35	--	--	--	--	--	--	--	--	--	--	--	--	0.81	0.88	0.6	0.53	0.6	0.34	--	--	--	--	--	--	--	--	--	--	--	--	--	--	--	--	--	--	--
603	0.87	0.86	0.68	0.53	0.58	0.36	0.85	0.87	0.65	0.53	0.59	0.38	0.84	0.8	0.67	0.54	0.56	0.4	0.82	0.76	0.67	0.54	0.57	0.41	0.81	0.87	0.61	0.53	0.6	0.37	--	--	--	--	--	--	--	--	--	--	--	--	0.77	0.77	0.65	0.45	0.49	0.34	--
604	--	--	--	--	--	--	0.85	0.88	0.66	0.53	0.6	0.37	0.83	0.81	0.66	0.53	0.57	0.39	0.82	0.86	0.58	0.53	0.59	0.34	0.81	0.87	0.63	0.53	0.6	0.38	--	--	--	--	--	--	--	--	--	--	--	--	--	--	--	--	--	--	--
605	--	--	--	--	--	--	0.85	0.89	0.59	0.53	0.59	0.32	--	--	--	--	--	--	0.82	0.86	0.64	0.54	0.6	0.39	0.81	0.84	0.65	0.53	0.6	0.39	--	--	--	--	--	--	--	--	--	--	--	--	0.77	0.7	0.64	0.47	0.49	0.36	0.77
606	--	--	--	--	--	--	0.85	0.78	0.71	0.53	0.58	0.41	0.83	0.88	0.64	0.53	0.6	0.37	0.82	0.89	0.61	0.54	0.59	0.37	0.81	0.89	0.62	0.53	0.61	0.37	0.77	0.76	0.64	0.47	0.5	0.35	--	--	--	--	--	--	0.77	0.71	0.62	0.49	0.49	0.36	--
607	0.87	0.79	0.7	0.53	0.57	0.38	0.85	0.85	0.69	0.53	0.6	0.4	0.84	0.86	0.63	0.54	0.59	0.37	0.82	0.88	0.64	0.53	0.6	0.37	0.81	0.79	0.66	0.53	0.58	0.4	--	--	--	--	--	--	--	--	--	--	--	--	--	--	--	--	--	--	--
608	0.87	0.89	0.6	0.53	0.59	0.31	--	--	--	--	--	--	0.84	0.87	0.64	0.54	0.61	0.37	--	--	--	--	--	--	0.81	0.88	0.61	0.53	0.59	0.36	0.77	0.7	0.6	0.46	0.48	0.32	--	--	--	--	--	--	--	--	--	--	--	--	0.77
609	0.87	0.82	0.63	0.53	0.58	0.32	0.85	0.85	0.68	0.53	0.6	0.38	--	--	--	--	--	--	0.82	0.84	0.64	0.53	0.58	0.37	--	--	--	--	--	--	--	--	--	--	--	--	--	--	--	--	--	--	0.77	0.69	0.63	0.47	0.47	0.34	0.77
610	0.87	0.89	0.61	0.53	0.59	0.31	0.85	0.89	0.63	0.53	0.58	0.34	0.83	0.84	0.64	0.54	0.58	0.37	0.82	0.81	0.64	0.54	0.56	0.38	0.81	0.87	0.63	0.53	0.6	0.38	0.77	0.76	0.63	0.46	0.5	0.35	--	--	--	--	--	--	--	--	--	--	--	--	--
611	0.87	0.82	0.68	0.53	0.59	0.38	--	--	--	--	--	--	0.84	0.82	0.68	0.54	0.58	0.4	0.82	0.89	0.59	0.53	0.59	0.33	--	--	--	--	--	--	--	--	--	--	--	--	0.77	0.67	0.68	0.46	0.47	0.38	0.77	0.75	0.62	0.47	0.51	0.33	--
612	0.87	0.84	0.66	0.53	0.59	0.37	--	--	--	--	--	--	0.84	0.89	0.6	0.54	0.6	0.33	0.82	0.89	0.63	0.53	0.6	0.36	0.81	0.88	0.62	0.53	0.6	0.37	--	--	--	--	--	--	--	--	--	--	--	--	0.77	0.69	0.66	0.48	0.48	0.38	0.77
613	0.87	0.88	0.59	0.53	0.6	0.3	--	--	--	--	--	--	0.84	0.81	0.69	0.54	0.59	0.41	0.82	0.89	0.64	0.54	0.61	0.37	0.81	0.85	0.59	0.54	0.6	0.35	0.77	0.77	0.59	0.48	0.5	0.33	0.77	0.69	0.65	0.47	0.48	0.37	--	--	--	--	--	--	--
614	0.87	0.86	0.66	0.53	0.59	0.37	0.85	0.89	0.61	0.53	0.59	0.33	0.84	0.79	0.68	0.55	0.58	0.42	0.82	0.88	0.59	0.54	0.59	0.34	0.81	0.86	0.6	0.52	0.58	0.34	--	--	--	--	--	--	--	--	--	--	--	--	0.77	0.75	0.61	0.46	0.51	0.32	--
615	--	--	--	--	--	--	0.85	0.84	0.65	0.53	0.61	0.37	0.84	0.83	0.61	0.54	0.58	0.35	0.82	0.89	0.61	0.53	0.59	0.35	--	--	--	--	--	--	--	--	--	--	--	--	0.77	0.78	0.59	0.46	0.5	0.31	--	--	--	--	--	--	0.77
616	0.87	0.89	0.63	0.53	0.58	0.33	0.85	0.84	0.69	0.53	0.61	0.4	0.84	0.88	0.63	0.54	0.59	0.36	0.82	0.89	0.61	0.54	0.62	0.36	--	--	--	--	--	--	0.77	0.71	0.64	0.47	0.49	0.36	--	--	--	--	--	--	--	--	--	--	--	--	0.77
617	0.87	0.84	0.69	0.53	0.58	0.37	0.85	0.88	0.65	0.53	0.6	0.36	0.84	0.82	0.68	0.54	0.59	0.41	--	--	--	--	--	--	0.81	0.84	0.64	0.53	0.6	0.39	--	--	--	--	--	--	0.77	0.7	0.62	0.47	0.49	0.34	--	--	--	--	--	--	--
618	0.87	0.87	0.67	0.53	0.59	0.36	0.85	0.9	0.62	0.53	0.6	0.35	--	--	--	--	--	--	0.82	0.88	0.61	0.54	0.59	0.37	0.81	0.88	0.62	0.54	0.6	0.39	--	--	--	--	--	--	--	--	--	--	--	--	--	--	--	--	--	--	0.77
619	0.87	0.86	0.68	0.53	0.58	0.38	--	--	--	--	--	--	0.84	0.87	0.62	0.54	0.58	0.35	--	--	--	--	--	--	--	--	--	--	--	--	0.77	0.79	0.61	0.47	0.51	0.34	--	--	--	--	--	--	--	--	--	--	--	--	--
620	0.87	0.88	0.64	0.53	0.59	0.33	0.85	0.87	0.63	0.53	0.59	0.35	0.84	0.87	0.62	0.54	0.6	0.36	0.83	0.63	0.72	0.54	0.53	0.45	--	--	--	--	--	--	--	--	--	--	--	--	--	--	--	--	--	--	0.77	0.71	0.62	0.47	0.48	0.33	--
621	--	--	--	--	--	--	0.85	0.84	0.66	0.54	0.61	0.37	0.84	0.84	0.66	0.54	0.6	0.38	0.82	0.89	0.56	0.53	0.6	0.3	0.81	0.88	0.64	0.53	0.6	0.39	0.77	0.81	0.63	0.46	0.53	0.33	--	--	--	--	--	--	0.77	0.69	0.65	0.47	0.45	0.38	--
622	0.86	0.88	0.6	0.53	0.59	0.31	0.85	0.89	0.6	0.53	0.59	0.31	0.83	0.87	0.64	0.53	0.6	0.37	0.82	0.9	0.6	0.54	0.6	0.35	0.81	0.89	0.58	0.53	0.59	0.34	--	--	--	--	--	--	0.77	0.75	0.66	0.47	0.51	0.37	--	--	--	--	--	--	0.77
623	0.87	0.89	0.6	0.53	0.59	0.3	0.85	0.89	0.6	0.53	0.58	0.31	0.84	0.88	0.6	0.54	0.59	0.34	0.82	0.84	0.71	0.53	0.62	0.43	0.81	0.88	0.59	0.53	0.61	0.33	--	--	--	--	--	--	--	--	--	--	--	--	--	--	--	--	--	--	--
624	0.87	0.86	0.62	0.53	0.58	0.31	--	--	--	--	--	--	0.84	0.89	0.65	0.54	0.6	0.38	0.83	0.89	0.63	0.54	0.6	0.37	0.81	0.88	0.64	0.53	0.62	0.39	--	--	--	--	--	--	0.77	0.75	0.64	0.45	0.49	0.34	0.77	0.79	0.6	0.46	0.53	0.31	0.77
625	0.87	0.82	0.66	0.53	0.57	0.37	0.85	0.91	0.58	0.54	0.62	0.28	--	--	--	--	--	--	0.82	0.86	0.61	0.53	0.6	0.34	0.81	0.84	0.61	0.53	0.59	0.35	0.77	0.68	0.64	0.48	0.48	0.35	0.77	0.76	0.64	0.46	0.5	0.35	--	--	--	--	--	--	0.77
626	0.87	0.86	0.63	0.53	0.58	0.34	0.85	0.9	0.59	0.54	0.6	0.32	0.84	0.87	0.63	0.53	0.59	0.37	--	--	--	--	--	--	--	--	--	--	--	--	--	--	--	--	--	--	--	--	--	--	--	--	0.77	0.7	0.65	0.46	0.47	0.35	0.77
627	0.86	0.78	0.63	0.53	0.57	0.33	0.85	0.82	0.68	0.53	0.59	0.39	0.84	0.86	0.63	0.53	0.6	0.38	0.82	0.83	0.67	0.53	0.59	0.4	0.81	0.9	0.6	0.54	0.6	0.36	0.77	0.74	0.63	0.47	0.51	0.33	0.77	0.77	0.63	0.46	0.5	0.34	--	--	--	--	--	--	--
628	0.87	0.84	0.71	0.53	0.6	0.39	0.85	0.84	0.67	0.53	0.59	0.38	0.84	0.88	0.65	0.54	0.59	0.39	--	--	--	--	--	--	0.81	0.89	0.57	0.54	0.6	0.33	--	--	--	--	--	--	0.77	0.75	0.61	0.47	0.49	0.34	--	--	--	--	--	--	--
629	0.87	0.89	0.6	0.53	0.59	0.3	0.85	0.88	0.63	0.54	0.58	0.32	0.83	0.89	0.59	0.54	0.59	0.32	--	--	--	--	--	--	--	--	--	--	--	--	--	--	--	--	--	--	--	--	--	--	--	--	--	--	--	--	--	--	--
630	0.87	0.9	0.6	0.53	0.6	0.3	0.85	0.85	0.67	0.54	0.6	0.39	0.84	0.83	0.68	0.53	0.57	0.39	0.82	0.89	0.56	0.54	0.59	0.32	0.81	0.87	0.61	0.54	0.59	0.37	--	--	--	--	--	--	0.77	0.68	0.68	0.45	0.47	0.36	--	--	--	--	--	--	--
631	0.87	0.89	0.6	0.53	0.58	0.3	0.85	0.9	0.6	0.53	0.61	0.33	0.84	0.83	0.67	0.54	0.59	0.4	--	--	--	--	--	--	0.81	0.82	0.66	0.54	0.58	0.41	0.77	0.7	0.63	0.47	0.48	0.34	0.77	0.76	0.62	0.46	0.51	0.32	0.77	0.69	0.67	0.47	0.48	0.37	--
632	0.86	0.83	0.67	0.53	0.59	0.37	0.85	0.88	0.66	0.54	0.6	0.37	0.84	0.89	0.61	0.54	0.6	0.34	0.83	0.87	0.63	0.54	0.59	0.38	0.81	0.88	0.6	0.53	0.59	0.36	--	--	--	--	--	--	0.77	0.69	0.64	0.46	0.46	0.36	--	--	--	--	--	--	--
633	0.87	0.86	0.64	0.53	0.58	0.33	0.85	0.85	0.6	0.54	0.58	0.35	--	--	--	--	--	--	0.82	0.88	0.63	0.54	0.61	0.35	0.81	0.87	0.63	0.54	0.6	0.38	--	--	--	--	--	--	0.77	0.68	0.65	0.46	0.46	0.35	--	--	--	--	--	--	0.77
634	0.87	0.87	0.67	0.54	0.6	0.38	0.85	0.86	0.64	0.53	0.58	0.36	--	--	--	--	--	--	0.82	0.89	0.59	0.54	0.6	0.34	0.81	0.84	0.65	0.53	0.6	0.4	0.77	0.77	0.63	0.47	0.51	0.35	0.77	0.74	0.62	0.46	0.49	0.33	--	--	--	--	--	--	0.77
635	0.87	0.91	0.66	0.53	0.6	0.36	0.85	0.9	0.66	0.54	0.59	0.33	0.83	0.84	0.66	0.53	0.59	0.39	--	--	--	--	--	--	0.81	0.81	0.66	0.54	0.59	0.41	--	--	--	--	--	--	0.77	0.8	0.63	0.46	0.52	0.34	--	--	--	--	--	--	0.77
636	0.87	0.85	0.66	0.53	0.59	0.36	0.85	0.89	0.65	0.54	0.59	0.36	0.83	0.84	0.66	0.53	0.57	0.39	0.82	0.89	0.59	0.54	0.6	0.35	--	--	--	--	--	--	0.77	0.7	0.65	0.47	0.49	0.37	--	--	--	--	--	--	0.77	0.69	0.66	0.47	0.49	0.35	0.77
637	0.87	0.83	0.69	0.53	0.61	0.38	--	--	--	--	--	--	0.84	0.89	0.59	0.54	0.59	0.33	0.82	0.89	0.59	0.54	0.59	0.34	0.81	0.82	0.66	0.53	0.6	0.4	--	--	--	--	--	--	--	--	--	--	--	--	--	--	--	--	--	--	--
638	0.86	0.88	0.59	0.53	0.58	0.31	0.85	0.84	0.69	0.53	0.57	0.38	0.84	0.84	0.63	0.54	0.58	0.36	0.82	0.87	0.65	0.53	0.59	0.38	--	--	--	--	--	--	--	--	--	--	--	--	--	--	--	--	--	--	--	--	--	--	--	--	--
639	0.87	0.89	0.63	0.53	0.58	0.32	0.85	0.89	0.65	0.53	0.59	0.35	0.83	0.82	0.64	0.54	0.58	0.37	0.82	0.85	0.63	0.53	0.61	0.37	--	--	--	--	--	--	0.77	0.73	0.66	0.46	0.5	0.35	--	--	--	--	--	--	0.77	0.69	0.66	0.47	0.47	0.38	0.77
640	0.87	0.86	0.64	0.53	0.58	0.34	--	--	--	--	--	--	--	--	--	--	--	--	0.83	0.88	0.6	0.54	0.59	0.36	0.81	0.89	0.58	0.53	0.59	0.34	--	--	--	--	--	--	0.77	0.7	0.65	0.47	0.48	0.36	--	--	--	--	--	--	--
641	--	--	--	--	--	--	0.85	0.86	0.66	0.53	0.6	0.37	0.84	0.89	0.57	0.54	0.59	0.33	0.82	0.87	0.6	0.54	0.59	0.35	0.81	0.88	0.59	0.53	0.6	0.35	--	--	--	--	--	--	--	--	--	--	--	--	0.77	0.7	0.64	0.47	0.47	0.37	--
642	0.86	0.89	0.65	0.53	0.59	0.35	0.85	0.87	0.59	0.53	0.59	0.33	0.84	0.86	0.65	0.54	0.61	0.39	0.82	0.81	0.68	0.53	0.59	0.41	--	--	--	--	--	--	0.77	0.73	0.64	0.47	0.5	0.35	--	--	--	--	--	--	0.77	0.72	0.62	0.46	0.49	0.32	--
643	0.87	0.84	0.66	0.53	0.59	0.36	0.85	0.89	0.62	0.54	0.59	0.34	0.84	0.75	0.71	0.53	0.57	0.43	0.82	0.85	0.63	0.53	0.59	0.38	--	--	--	--	--	--	--	--	--	--	--	--	--	--	--	--	--	--	--	--	--	--	--	--	0.77
644	0.87	0.87	0.62	0.53	0.58	0.32	0.85	0.83	0.65	0.53	0.58	0.36	0.84	0.88	0.6	0.54	0.58	0.34	0.82	0.83	0.68	0.53	0.58	0.37	0.81	0.83	0.65	0.54	0.6	0.4	0.77	0.77	0.6	0.46	0.52	0.31	--	--	--	--	--	--	0.77	0.71	0.6	0.46	0.49	0.32	--
645	0.86	0.88	0.59	0.53	0.58	0.31	0.85	0.89	0.59	0.54	0.59	0.33	--	--	--	--	--	--	0.82	0.82	0.66	0.53	0.58	0.4	0.81	0.83	0.63	0.54	0.57	0.38	--	--	--	--	--	--	0.77	0.71	0.65	0.47	0.49	0.36	--	--	--	--	--	--	--
646	0.87	0.9	0.63	0.53	0.59	0.32	0.85	0.89	0.6	0.54	0.59	0.32	0.84	0.88	0.6	0.54	0.59	0.34	0.82	0.88	0.64	0.54	0.6	0.38	0.81	0.83	0.67	0.54	0.6	0.43	--	--	--	--	--	--	0.77	0.7	0.63	0.46	0.49	0.33	--	--	--	--	--	--	--
647	0.87	0.84	0.61	0.53	0.58	0.32	0.85	0.88	0.59	0.53	0.59	0.32	0.83	0.7	0.73	0.53	0.55	0.45	0.82	0.86	0.64	0.53	0.59	0.37	0.81	0.86	0.6	0.53	0.6	0.35	--	--	--	--	--	--	0.77	0.67	0.69	0.45	0.46	0.38	0.77	0.77	0.61	0.45	0.51	0.31	0.77
648	0.86	0.86	0.66	0.53	0.61	0.35	0.85	0.83	0.67	0.53	0.59	0.38	0.83	0.86	0.62	0.53	0.59	0.36	--	--	--	--	--	--	--	--	--	--	--	--	--	--	--	--	--	--	--	--	--	--	--	--	0.77	0.74	0.63	0.46	0.5	0.35	--
649	0.87	0.86	0.65	0.53	0.6	0.37	--	--	--	--	--	--	--	--	--	--	--	--	0.82	0.79	0.69	0.54	0.59	0.42	0.81	0.85	0.65	0.53	0.59	0.39	--	--	--	--	--	--	--	--	--	--	--	--	--	--	--	--	--	--	--
650	0.87	0.89	0.61	0.53	0.59	0.31	0.85	0.83	0.67	0.54	0.59	0.39	0.84	0.84	0.66	0.54	0.59	0.39	0.82	0.88	0.59	0.53	0.59	0.33	--	--	--	--	--	--	--	--	--	--	--	--	--	--	--	--	--	--	--	--	--	--	--	--	--
651	0.87	0.9	0.6	0.53	0.59	0.31	0.85	0.9	0.67	0.54	0.6	0.38	--	--	--	--	--	--	0.82	0.89	0.58	0.53	0.59	0.33	--	--	--	--	--	--	0.77	0.69	0.62	0.46	0.48	0.32	0.77	0.68	0.64	0.47	0.48	0.35	0.77	0.77	0.61	0.46	0.51	0.32	--
652	0.87	0.86	0.66	0.53	0.58	0.35	--	--	--	--	--	--	0.84	0.82	0.67	0.54	0.58	0.4	0.82	0.88	0.58	0.54	0.59	0.34	0.81	0.8	0.65	0.53	0.59	0.4	--	--	--	--	--	--	0.77	0.76	0.63	0.47	0.5	0.36	0.77	0.76	0.63	0.45	0.5	0.33	0.77
653	0.87	0.89	0.61	0.53	0.59	0.31	0.85	0.88	0.6	0.53	0.59	0.32	0.83	0.88	0.65	0.53	0.59	0.37	0.82	0.86	0.65	0.53	0.6	0.38	0.8	0.88	0.61	0.53	0.61	0.38	0.77	0.69	0.63	0.47	0.5	0.34	--	--	--	--	--	--	0.77	0.82	0.6	0.47	0.53	0.32	0.77
654	0.87	0.87	0.62	0.53	0.59	0.33	--	--	--	--	--	--	0.84	0.88	0.64	0.53	0.6	0.36	--	--	--	--	--	--	0.81	0.85	0.65	0.53	0.61	0.4	0.77	0.7	0.64	0.46	0.5	0.34	0.77	0.69	0.63	0.47	0.48	0.34	--	--	--	--	--	--	0.77
655	0.87	0.8	0.73	0.53	0.58	0.4	0.85	0.88	0.61	0.53	0.58	0.33	0.84	0.86	0.66	0.53	0.6	0.39	0.82	0.82	0.67	0.54	0.6	0.41	--	--	--	--	--	--	0.77	0.76	0.61	0.46	0.52	0.3	0.77	0.69	0.64	0.48	0.49	0.36	0.77	0.72	0.61	0.47	0.49	0.32	--
656	0.87	0.89	0.58	0.53	0.59	0.29	0.85	0.82	0.68	0.53	0.59	0.39	0.83	0.84	0.63	0.53	0.58	0.37	0.82	0.84	0.63	0.54	0.59	0.37	0.81	0.86	0.62	0.53	0.59	0.36	--	--	--	--	--	--	--	--	--	--	--	--	--	--	--	--	--	--	--
657	0.87	0.9	0.6	0.53	0.6	0.29	0.85	0.89	0.6	0.53	0.59	0.33	0.84	0.89	0.59	0.54	0.6	0.32	--	--	--	--	--	--	0.81	0.85	0.64	0.54	0.59	0.39	0.77	0.76	0.62	0.47	0.52	0.32	--	--	--	--	--	--	0.77	0.71	0.63	0.46	0.49	0.35	--
658	0.87	0.9	0.66	0.53	0.59	0.36	0.85	0.88	0.65	0.53	0.6	0.36	0.84	0.86	0.6	0.54	0.59	0.34	0.82	0.88	0.63	0.53	0.61	0.37	0.81	0.85	0.65	0.54	0.59	0.41	0.77	0.69	0.65	0.47	0.5	0.36	--	--	--	--	--	--	0.77	0.69	0.59	0.47	0.5	0.32	0.77
659	0.86	0.79	0.69	0.53	0.58	0.38	0.85	0.88	0.61	0.53	0.58	0.33	0.84	0.87	0.61	0.53	0.59	0.34	--	--	--	--	--	--	0.81	0.88	0.59	0.53	0.59	0.34	0.77	0.75	0.61	0.47	0.52	0.32	--	--	--	--	--	--	0.77	0.69	0.65	0.46	0.48	0.35	0.77
660	0.87	0.87	0.66	0.53	0.58	0.34	--	--	--	--	--	--	--	--	--	--	--	--	0.82	0.83	0.67	0.53	0.6	0.4	0.81	0.76	0.69	0.53	0.58	0.42	--	--	--	--	--	--	--	--	--	--	--	--	0.77	0.7	0.61	0.47	0.49	0.32	--
661	0.87	0.81	0.69	0.53	0.58	0.38	0.85	0.83	0.7	0.54	0.6	0.4	0.84	0.9	0.64	0.53	0.61	0.36	0.82	0.84	0.65	0.54	0.59	0.4	0.81	0.83	0.64	0.53	0.6	0.39	0.77	0.81	0.62	0.46	0.53	0.33	--	--	--	--	--	--	--	--	--	--	--	--	--
662	0.87	0.89	0.67	0.53	0.6	0.35	0.85	0.89	0.62	0.53	0.59	0.34	0.83	0.84	0.68	0.54	0.61	0.4	0.83	0.85	0.66	0.54	0.58	0.4	0.81	0.89	0.6	0.54	0.6	0.36	--	--	--	--	--	--	--	--	--	--	--	--	--	--	--	--	--	--	--
663	0.87	0.87	0.66	0.53	0.6	0.35	0.85	0.89	0.6	0.54	0.59	0.33	0.84	0.89	0.64	0.54	0.6	0.37	0.82	0.86	0.61	0.54	0.59	0.37	0.81	0.89	0.62	0.53	0.6	0.38	0.77	0.73	0.63	0.46	0.49	0.34	0.77	0.71	0.63	0.48	0.5	0.36	0.77	0.71	0.6	0.47	0.49	0.31	--
664	0.87	0.83	0.71	0.53	0.59	0.39	--	--	--	--	--	--	0.84	0.87	0.67	0.54	0.59	0.39	0.82	0.86	0.66	0.53	0.59	0.39	0.81	0.89	0.61	0.54	0.6	0.37	--	--	--	--	--	--	--	--	--	--	--	--	0.77	0.72	0.62	0.47	0.49	0.33	--
665	0.87	0.89	0.6	0.53	0.58	0.31	0.85	0.89	0.6	0.53	0.59	0.31	0.84	0.87	0.64	0.54	0.6	0.38	0.82	0.87	0.63	0.54	0.6	0.39	0.81	0.89	0.6	0.53	0.6	0.35	0.77	0.77	0.64	0.47	0.52	0.34	--	--	--	--	--	--	0.77	0.68	0.65	0.47	0.47	0.36	--
666	0.87	0.89	0.6	0.53	0.59	0.31	0.85	0.84	0.64	0.53	0.58	0.36	0.84	0.85	0.65	0.53	0.59	0.38	0.82	0.9	0.62	0.53	0.62	0.37	0.81	0.89	0.62	0.54	0.62	0.39	0.77	0.7	0.66	0.46	0.49	0.35	--	--	--	--	--	--	--	--	--	--	--	--	0.77
667	0.87	0.89	0.63	0.54	0.59	0.33	0.85	0.88	0.6	0.53	0.59	0.32	0.84	0.89	0.62	0.54	0.59	0.37	--	--	--	--	--	--	0.81	0.85	0.64	0.53	0.58	0.38	0.77	0.77	0.63	0.47	0.52	0.33	--	--	--	--	--	--	--	--	--	--	--	--	--
668	0.86	0.82	0.69	0.53	0.58	0.39	0.85	0.84	0.68	0.54	0.6	0.39	0.84	0.87	0.61	0.54	0.59	0.34	--	--	--	--	--	--	0.81	0.85	0.59	0.54	0.58	0.35	--	--	--	--	--	--	--	--	--	--	--	--	0.77	0.75	0.62	0.46	0.5	0.32	--
669	0.87	0.86	0.68	0.53	0.6	0.37	0.85	0.86	0.66	0.54	0.61	0.38	0.84	0.89	0.6	0.54	0.6	0.33	0.82	0.85	0.64	0.54	0.6	0.39	--	--	--	--	--	--	0.77	0.69	0.66	0.46	0.49	0.36	--	--	--	--	--	--	--	--	--	--	--	--	--
670	0.87	0.84	0.67	0.53	0.59	0.37	0.85	0.84	0.67	0.53	0.6	0.37	0.84	0.9	0.63	0.54	0.62	0.35	0.82	0.89	0.59	0.53	0.59	0.33	--	--	--	--	--	--	--	--	--	--	--	--	--	--	--	--	--	--	0.77	0.68	0.64	0.46	0.48	0.35	--
671	0.87	0.89	0.63	0.53	0.59	0.33	0.85	0.83	0.67	0.54	0.57	0.37	--	--	--	--	--	--	0.82	0.89	0.61	0.53	0.59	0.35	0.81	0.84	0.64	0.53	0.59	0.39	--	--	--	--	--	--	0.77	0.82	0.62	0.46	0.53	0.33	0.77	0.69	0.63	0.47	0.49	0.34	0.77
672	0.87	0.89	0.6	0.54	0.58	0.32	0.85	0.87	0.67	0.54	0.59	0.39	0.84	0.81	0.67	0.54	0.58	0.4	0.82	0.88	0.59	0.54	0.59	0.34	0.81	0.88	0.58	0.54	0.6	0.35	0.77	0.69	0.65	0.45	0.47	0.34	--	--	--	--	--	--	0.77	0.76	0.63	0.48	0.52	0.35	--
673	0.87	0.83	0.68	0.53	0.59	0.37	0.85	0.86	0.62	0.54	0.59	0.35	--	--	--	--	--	--	0.82	0.86	0.58	0.54	0.59	0.36	0.81	0.89	0.59	0.53	0.59	0.34	--	--	--	--	--	--	0.77	0.7	0.67	0.46	0.49	0.37	--	--	--	--	--	--	--
674	0.86	0.81	0.72	0.53	0.59	0.41	0.85	0.86	0.68	0.54	0.61	0.39	0.83	0.86	0.59	0.53	0.6	0.33	0.82	0.87	0.59	0.53	0.59	0.34	0.81	0.85	0.61	0.53	0.6	0.36	0.77	0.69	0.65	0.45	0.46	0.35	--	--	--	--	--	--	--	--	--	--	--	--	--
675	0.86	0.82	0.67	0.53	0.59	0.37	0.85	0.82	0.69	0.54	0.6	0.41	0.83	0.86	0.59	0.54	0.59	0.34	0.82	0.87	0.61	0.54	0.6	0.37	0.81	0.87	0.61	0.53	0.59	0.36	--	--	--	--	--	--	--	--	--	--	--	--	--	--	--	--	--	--	0.77
676	0.87	0.83	0.69	0.53	0.59	0.37	0.85	0.86	0.63	0.54	0.59	0.36	0.84	0.87	0.62	0.54	0.61	0.37	0.82	0.84	0.63	0.54	0.59	0.38	0.81	0.86	0.62	0.53	0.6	0.38	--	--	--	--	--	--	--	--	--	--	--	--	--	--	--	--	--	--	--
677	0.87	0.89	0.6	0.53	0.58	0.3	--	--	--	--	--	--	--	--	--	--	--	--	--	--	--	--	--	--	0.81	0.83	0.69	0.53	0.6	0.43	--	--	--	--	--	--	--	--	--	--	--	--	--	--	--	--	--	--	0.77
678	0.86	0.92	0.64	0.53	0.61	0.34	--	--	--	--	--	--	0.84	0.87	0.61	0.53	0.58	0.34	0.82	0.83	0.66	0.54	0.58	0.4	0.81	0.89	0.59	0.54	0.6	0.35	--	--	--	--	--	--	--	--	--	--	--	--	0.77	0.75	0.64	0.47	0.5	0.35	0.77
679	0.87	0.78	0.74	0.53	0.58	0.42	0.85	0.88	0.61	0.53	0.6	0.32	0.83	0.88	0.57	0.53	0.59	0.33	--	--	--	--	--	--	0.81	0.9	0.57	0.54	0.6	0.34	--	--	--	--	--	--	--	--	--	--	--	--	--	--	--	--	--	--	0.77
680	0.87	0.9	0.6	0.53	0.59	0.31	0.85	0.89	0.59	0.53	0.59	0.31	0.84	0.88	0.6	0.54	0.6	0.35	0.82	0.89	0.6	0.53	0.62	0.34	0.81	0.84	0.63	0.53	0.59	0.38	--	--	--	--	--	--	--	--	--	--	--	--	--	--	--	--	--	--	0.77
681	0.86	0.85	0.68	0.53	0.58	0.37	0.85	0.88	0.6	0.54	0.59	0.33	0.84	0.91	0.61	0.54	0.61	0.35	--	--	--	--	--	--	0.81	0.84	0.64	0.53	0.58	0.4	--	--	--	--	--	--	--	--	--	--	--	--	--	--	--	--	--	--	--
682	0.87	0.9	0.65	0.53	0.6	0.35	0.85	0.84	0.67	0.53	0.6	0.38	--	--	--	--	--	--	0.82	0.87	0.67	0.53	0.6	0.4	--	--	--	--	--	--	0.77	0.67	0.66	0.45	0.47	0.35	--	--	--	--	--	--	--	--	--	--	--	--	--
683	0.87	0.89	0.59	0.53	0.59	0.29	0.85	0.89	0.61	0.54	0.59	0.32	0.84	0.88	0.64	0.54	0.6	0.38	0.82	0.81	0.66	0.54	0.58	0.41	0.81	0.85	0.64	0.53	0.58	0.38	--	--	--	--	--	--	--	--	--	--	--	--	0.77	0.75	0.62	0.47	0.52	0.33	0.77
684	0.87	0.89	0.61	0.53	0.58	0.31	0.85	0.85	0.64	0.54	0.58	0.37	--	--	--	--	--	--	0.82	0.88	0.59	0.53	0.59	0.33	0.81	0.84	0.64	0.53	0.59	0.39	0.77	0.76	0.61	0.46	0.51	0.32	0.77	0.69	0.62	0.47	0.47	0.34	--	--	--	--	--	--	0.77
685	0.87	0.81	0.72	0.53	0.59	0.4	0.85	0.86	0.69	0.53	0.61	0.4	0.84	0.89	0.57	0.53	0.6	0.3	0.82	0.84	0.71	0.54	0.64	0.43	0.81	0.83	0.66	0.53	0.6	0.4	--	--	--	--	--	--	0.77	0.71	0.61	0.46	0.48	0.32	--	--	--	--	--	--	--
686	0.86	0.88	0.63	0.53	0.58	0.32	0.85	0.88	0.6	0.53	0.59	0.32	0.84	0.88	0.64	0.53	0.6	0.37	0.82	0.67	0.7	0.54	0.54	0.44	0.81	0.82	0.64	0.53	0.59	0.39	0.77	0.75	0.61	0.46	0.5	0.32	--	--	--	--	--	--	--	--	--	--	--	--	0.77
687	0.86	0.84	0.67	0.53	0.6	0.37	0.85	0.88	0.61	0.54	0.59	0.32	--	--	--	--	--	--	0.82	0.85	0.64	0.54	0.6	0.39	0.81	0.9	0.58	0.54	0.6	0.34	--	--	--	--	--	--	--	--	--	--	--	--	--	--	--	--	--	--	0.77
688	0.87	0.86	0.66	0.53	0.59	0.36	--	--	--	--	--	--	0.84	0.84	0.67	0.54	0.57	0.39	0.82	0.87	0.57	0.54	0.58	0.33	--	--	--	--	--	--	--	--	--	--	--	--	0.77	0.77	0.63	0.46	0.51	0.34	--	--	--	--	--	--	0.77
689	0.87	0.88	0.65	0.54	0.59	0.34	0.85	0.84	0.67	0.53	0.59	0.39	0.84	0.83	0.72	0.54	0.59	0.45	0.82	0.89	0.59	0.54	0.6	0.33	0.81	0.75	0.68	0.54	0.57	0.43	--	--	--	--	--	--	0.77	0.71	0.61	0.46	0.5	0.32	0.77	0.69	0.64	0.45	0.49	0.33	--
690	0.87	0.82	0.7	0.53	0.58	0.39	0.85	0.89	0.6	0.54	0.59	0.32	0.84	0.88	0.65	0.54	0.6	0.37	--	--	--	--	--	--	--	--	--	--	--	--	--	--	--	--	--	--	--	--	--	--	--	--	--	--	--	--	--	--	0.77
691	0.87	0.82	0.69	0.53	0.58	0.38	0.85	0.89	0.65	0.54	0.6	0.36	0.83	0.86	0.63	0.53	0.58	0.36	0.83	0.87	0.62	0.53	0.59	0.36	0.81	0.8	0.65	0.53	0.59	0.4	0.77	0.69	0.64	0.45	0.48	0.34	--	--	--	--	--	--	--	--	--	--	--	--	--
692	0.87	0.88	0.59	0.53	0.58	0.31	--	--	--	--	--	--	--	--	--	--	--	--	0.83	0.88	0.64	0.54	0.61	0.39	0.81	0.81	0.65	0.53	0.59	0.39	--	--	--	--	--	--	0.77	0.68	0.65	0.48	0.5	0.37	--	--	--	--	--	--	0.77
693	0.87	0.89	0.6	0.53	0.59	0.3	0.85	0.86	0.67	0.54	0.6	0.38	--	--	--	--	--	--	0.82	0.83	0.63	0.54	0.59	0.37	0.81	0.63	0.75	0.54	0.48	0.5	0.77	0.69	0.64	0.47	0.48	0.35	0.77	0.71	0.62	0.47	0.51	0.33	--	--	--	--	--	--	0.77
694	--	--	--	--	--	--	0.85	0.82	0.68	0.53	0.59	0.39	0.84	0.87	0.64	0.54	0.6	0.36	0.82	0.86	0.63	0.54	0.59	0.37	0.8	0.87	0.63	0.53	0.6	0.39	--	--	--	--	--	--	--	--	--	--	--	--	0.77	0.69	0.61	0.47	0.49	0.33	--
695	0.87	0.86	0.67	0.53	0.6	0.36	--	--	--	--	--	--	0.84	0.89	0.62	0.54	0.6	0.36	0.82	0.88	0.64	0.53	0.59	0.38	0.81	0.82	0.65	0.54	0.59	0.4	--	--	--	--	--	--	--	--	--	--	--	--	--	--	--	--	--	--	0.77
696	0.87	0.83	0.68	0.53	0.58	0.35	0.85	0.88	0.6	0.54	0.58	0.33	--	--	--	--	--	--	--	--	--	--	--	--	0.81	0.88	0.62	0.53	0.6	0.37	0.77	0.7	0.65	0.46	0.47	0.35	--	--	--	--	--	--	--	--	--	--	--	--	--
697	--	--	--	--	--	--	0.85	0.84	0.66	0.53	0.59	0.38	0.84	0.85	0.64	0.53	0.6	0.38	--	--	--	--	--	--	--	--	--	--	--	--	--	--	--	--	--	--	--	--	--	--	--	--	--	--	--	--	--	--	--
698	--	--	--	--	--	--	0.85	0.89	0.59	0.53	0.59	0.32	0.84	0.87	0.61	0.54	0.6	0.36	0.82	0.88	0.62	0.53	0.61	0.36	0.81	0.88	0.61	0.54	0.6	0.37	--	--	--	--	--	--	0.77	0.69	0.61	0.46	0.48	0.32	--	--	--	--	--	--	--
699	0.87	0.83	0.7	0.53	0.58	0.37	0.85	0.81	0.69	0.54	0.6	0.39	0.83	0.86	0.62	0.54	0.59	0.36	0.83	0.87	0.59	0.53	0.58	0.32	0.81	0.88	0.58	0.53	0.6	0.35	--	--	--	--	--	--	--	--	--	--	--	--	0.77	0.7	0.66	0.47	0.49	0.36	--
700	--	--	--	--	--	--	0.85	0.89	0.59	0.53	0.59	0.32	--	--	--	--	--	--	0.83	0.82	0.67	0.53	0.6	0.4	--	--	--	--	--	--	--	--	--	--	--	--	--	--	--	--	--	--	--	--	--	--	--	--	--
701	0.87	0.89	0.57	0.53	0.59	0.29	0.85	0.86	0.67	0.53	0.6	0.38	0.84	0.86	0.65	0.54	0.59	0.38	--	--	--	--	--	--	0.81	0.79	0.67	0.53	0.57	0.4	--	--	--	--	--	--	0.77	0.81	0.59	0.44	0.52	0.28	0.77	0.74	0.64	0.45	0.5	0.33	--
702	0.87	0.87	0.63	0.53	0.59	0.34	0.85	0.85	0.71	0.54	0.6	0.42	0.84	0.84	0.64	0.54	0.58	0.37	0.82	0.83	0.63	0.53	0.58	0.38	--	--	--	--	--	--	0.77	0.71	0.65	0.46	0.49	0.35	--	--	--	--	--	--	0.77	0.73	0.63	0.45	0.47	0.34	--
703	0.87	0.89	0.6	0.53	0.58	0.31	--	--	--	--	--	--	--	--	--	--	--	--	0.82	0.82	0.63	0.53	0.57	0.36	0.8	0.91	0.58	0.53	0.6	0.34	--	--	--	--	--	--	0.77	0.69	0.67	0.46	0.49	0.36	0.77	0.7	0.62	0.47	0.49	0.33	--
704	0.86	0.81	0.69	0.53	0.58	0.38	0.85	0.85	0.68	0.53	0.6	0.37	0.83	0.82	0.66	0.53	0.58	0.39	--	--	--	--	--	--	0.81	0.89	0.56	0.53	0.6	0.33	--	--	--	--	--	--	0.77	0.69	0.64	0.45	0.47	0.34	--	--	--	--	--	--	--
705	0.87	0.88	0.6	0.53	0.58	0.3	0.85	0.9	0.58	0.53	0.6	0.32	--	--	--	--	--	--	0.82	0.83	0.65	0.54	0.59	0.39	0.81	0.81	0.67	0.54	0.58	0.42	--	--	--	--	--	--	--	--	--	--	--	--	--	--	--	--	--	--	0.77
706	0.86	0.88	0.65	0.53	0.6	0.35	0.85	0.82	0.67	0.53	0.59	0.39	0.84	0.88	0.6	0.54	0.59	0.35	0.82	0.85	0.59	0.53	0.59	0.32	0.81	0.87	0.63	0.53	0.62	0.39	0.77	0.75	0.61	0.46	0.51	0.32	0.77	0.69	0.65	0.47	0.48	0.36	--	--	--	--	--	--	--
707	0.87	0.82	0.73	0.53	0.59	0.41	0.85	0.89	0.61	0.54	0.59	0.32	0.84	0.83	0.68	0.53	0.59	0.4	0.82	0.83	0.66	0.54	0.59	0.4	0.81	0.87	0.62	0.53	0.58	0.36	--	--	--	--	--	--	0.77	0.69	0.65	0.46	0.49	0.34	--	--	--	--	--	--	0.77
708	0.87	0.84	0.68	0.53	0.59	0.38	0.85	0.87	0.64	0.53	0.58	0.35	0.84	0.87	0.63	0.53	0.59	0.35	0.82	0.89	0.62	0.54	0.63	0.35	--	--	--	--	--	--	0.77	0.68	0.65	0.46	0.46	0.34	--	--	--	--	--	--	--	--	--	--	--	--	0.77
709	0.87	0.84	0.63	0.53	0.58	0.32	0.85	0.8	0.65	0.54	0.57	0.37	--	--	--	--	--	--	0.82	0.89	0.63	0.53	0.61	0.37	0.81	0.87	0.61	0.53	0.6	0.36	--	--	--	--	--	--	--	--	--	--	--	--	--	--	--	--	--	--	0.77
710	0.87	0.88	0.6	0.53	0.59	0.31	0.85	0.87	0.65	0.53	0.59	0.36	0.84	0.87	0.64	0.54	0.6	0.38	0.82	0.86	0.63	0.53	0.59	0.35	0.81	0.87	0.63	0.53	0.59	0.37	--	--	--	--	--	--	--	--	--	--	--	--	--	--	--	--	--	--	0.77
711	0.87	0.87	0.65	0.53	0.59	0.36	0.85	0.86	0.65	0.54	0.6	0.38	0.83	0.83	0.68	0.54	0.59	0.4	0.82	0.81	0.67	0.54	0.58	0.41	--	--	--	--	--	--	--	--	--	--	--	--	0.77	0.81	0.59	0.46	0.53	0.3	0.77	0.7	0.63	0.48	0.5	0.34	--
712	0.87	0.81	0.7	0.53	0.58	0.38	0.85	0.82	0.69	0.53	0.59	0.4	0.83	0.84	0.66	0.53	0.59	0.39	0.82	0.84	0.66	0.54	0.59	0.4	--	--	--	--	--	--	--	--	--	--	--	--	--	--	--	--	--	--	0.77	0.67	0.68	0.46	0.48	0.38	--
713	0.87	0.89	0.58	0.53	0.59	0.3	--	--	--	--	--	--	0.83	0.88	0.63	0.54	0.59	0.36	0.82	0.8	0.7	0.53	0.59	0.41	0.81	0.85	0.62	0.53	0.59	0.37	--	--	--	--	--	--	0.77	0.77	0.64	0.47	0.52	0.35	0.77	0.7	0.65	0.46	0.46	0.36	--
714	0.87	0.83	0.69	0.53	0.59	0.38	--	--	--	--	--	--	0.84	0.89	0.6	0.54	0.59	0.34	0.83	0.87	0.63	0.54	0.6	0.39	0.81	0.88	0.59	0.53	0.59	0.36	--	--	--	--	--	--	--	--	--	--	--	--	0.77	0.69	0.63	0.47	0.48	0.36	--
715	0.87	0.88	0.61	0.53	0.58	0.31	0.85	0.85	0.65	0.53	0.59	0.37	0.83	0.86	0.66	0.54	0.61	0.39	0.82	0.87	0.63	0.53	0.6	0.38	0.81	0.89	0.59	0.53	0.6	0.34	--	--	--	--	--	--	--	--	--	--	--	--	--	--	--	--	--	--	--
716	0.87	0.89	0.61	0.53	0.58	0.31	0.85	0.87	0.57	0.54	0.59	0.31	0.83	0.81	0.66	0.54	0.57	0.4	--	--	--	--	--	--	0.81	0.88	0.58	0.53	0.59	0.34	0.77	0.67	0.68	0.47	0.46	0.4	0.77	0.69	0.62	0.46	0.48	0.32	--	--	--	--	--	--	--
717	0.87	0.86	0.68	0.53	0.58	0.36	0.85	0.91	0.65	0.54	0.6	0.36	0.84	0.89	0.64	0.53	0.6	0.35	0.82	0.89	0.6	0.53	0.6	0.34	0.81	0.87	0.61	0.53	0.59	0.35	--	--	--	--	--	--	0.77	0.77	0.61	0.47	0.52	0.32	0.77	0.67	0.65	0.47	0.48	0.36	--
718	0.87	0.84	0.68	0.53	0.59	0.37	0.85	0.88	0.67	0.53	0.59	0.38	0.84	0.85	0.65	0.54	0.6	0.38	0.82	0.87	0.64	0.54	0.6	0.4	0.81	0.86	0.64	0.53	0.57	0.37	0.77	0.69	0.65	0.47	0.49	0.35	0.77	0.75	0.6	0.46	0.52	0.31	0.77	0.72	0.64	0.45	0.5	0.34	0.77
719	--	--	--	--	--	--	0.85	0.81	0.7	0.54	0.57	0.41	0.84	0.81	0.66	0.53	0.6	0.39	0.82	0.88	0.61	0.53	0.6	0.36	0.81	0.83	0.66	0.54	0.59	0.42	0.77	0.71	0.64	0.47	0.49	0.35	0.77	0.69	0.65	0.47	0.49	0.35	0.77	0.76	0.63	0.45	0.5	0.33	--
720	0.87	0.81	0.66	0.53	0.57	0.36	0.85	0.88	0.6	0.53	0.58	0.31	0.84	0.83	0.66	0.54	0.59	0.4	0.82	0.86	0.65	0.53	0.61	0.39	0.81	0.83	0.64	0.53	0.6	0.39	--	--	--	--	--	--	0.77	0.7	0.67	0.47	0.48	0.38	0.77	0.69	0.63	0.45	0.46	0.33	0.77
721	0.87	0.89	0.58	0.53	0.59	0.28	0.85	0.89	0.59	0.53	0.59	0.31	--	--	--	--	--	--	0.82	0.89	0.61	0.54	0.59	0.36	0.81	0.82	0.65	0.53	0.58	0.39	--	--	--	--	--	--	0.77	0.69	0.6	0.48	0.49	0.31	0.77	0.69	0.64	0.46	0.47	0.35	0.77
722	0.87	0.9	0.64	0.53	0.6	0.34	--	--	--	--	--	--	0.84	0.86	0.59	0.53	0.59	0.34	0.82	0.9	0.64	0.53	0.6	0.34	--	--	--	--	--	--	--	--	--	--	--	--	--	--	--	--	--	--	--	--	--	--	--	--	0.77
723	0.87	0.84	0.61	0.53	0.59	0.33	0.85	0.87	0.64	0.54	0.59	0.35	0.84	0.83	0.67	0.54	0.59	0.39	0.82	0.88	0.58	0.54	0.59	0.32	--	--	--	--	--	--	0.77	0.79	0.64	0.46	0.52	0.34	0.77	0.67	0.68	0.47	0.47	0.39	0.77	0.7	0.64	0.48	0.49	0.35	--
724	0.86	0.81	0.68	0.53	0.58	0.38	--	--	--	--	--	--	--	--	--	--	--	--	--	--	--	--	--	--	0.81	0.83	0.64	0.53	0.58	0.4	--	--	--	--	--	--	0.77	0.67	0.63	0.46	0.49	0.33	--	--	--	--	--	--	0.77
725	0.87	0.87	0.67	0.53	0.59	0.35	0.85	0.81	0.67	0.53	0.59	0.38	--	--	--	--	--	--	0.82	0.83	0.65	0.53	0.58	0.39	0.81	0.91	0.56	0.54	0.61	0.32	--	--	--	--	--	--	0.77	0.74	0.62	0.48	0.52	0.34	0.77	0.75	0.64	0.48	0.51	0.36	--
726	0.87	0.83	0.67	0.53	0.59	0.37	0.85	0.83	0.63	0.54	0.58	0.35	0.84	0.85	0.57	0.54	0.58	0.32	--	--	--	--	--	--	--	--	--	--	--	--	0.77	0.77	0.63	0.45	0.5	0.34	--	--	--	--	--	--	--	--	--	--	--	--	0.77
727	0.87	0.83	0.68	0.53	0.59	0.37	0.85	0.77	0.69	0.54	0.57	0.41	0.84	0.88	0.6	0.54	0.59	0.34	0.82	0.85	0.63	0.53	0.59	0.38	--	--	--	--	--	--	--	--	--	--	--	--	--	--	--	--	--	--	--	--	--	--	--	--	0.77
728	0.87	0.84	0.68	0.53	0.59	0.37	0.85	0.89	0.6	0.53	0.58	0.32	0.83	0.83	0.63	0.54	0.57	0.36	0.82	0.88	0.62	0.53	0.6	0.38	0.8	0.88	0.64	0.53	0.6	0.39	--	--	--	--	--	--	--	--	--	--	--	--	--	--	--	--	--	--	--
729	0.87	0.83	0.73	0.53	0.6	0.41	0.85	0.87	0.64	0.53	0.59	0.36	0.84	0.87	0.59	0.54	0.6	0.34	--	--	--	--	--	--	--	--	--	--	--	--	0.77	0.69	0.63	0.45	0.48	0.32	--	--	--	--	--	--	0.77	0.76	0.63	0.47	0.51	0.35	--
730	0.87	0.87	0.62	0.53	0.58	0.32	--	--	--	--	--	--	0.83	0.88	0.59	0.53	0.58	0.33	0.82	0.84	0.64	0.53	0.59	0.39	0.81	0.9	0.59	0.54	0.6	0.35	0.77	0.7	0.64	0.45	0.47	0.34	--	--	--	--	--	--	--	--	--	--	--	--	0.77
731	0.87	0.84	0.7	0.53	0.63	0.39	0.85	0.85	0.69	0.54	0.62	0.39	--	--	--	--	--	--	0.82	0.85	0.64	0.54	0.59	0.39	--	--	--	--	--	--	0.77	0.75	0.62	0.46	0.5	0.32	--	--	--	--	--	--	--	--	--	--	--	--	--
732	0.87	0.88	0.61	0.53	0.59	0.31	0.85	0.86	0.67	0.54	0.6	0.39	0.84	0.83	0.67	0.53	0.61	0.38	0.82	0.86	0.65	0.53	0.59	0.38	0.81	0.74	0.69	0.54	0.56	0.43	--	--	--	--	--	--	--	--	--	--	--	--	0.77	0.69	0.64	0.46	0.49	0.35	--
733	0.87	0.88	0.62	0.53	0.59	0.34	--	--	--	--	--	--	--	--	--	--	--	--	0.82	0.83	0.65	0.54	0.59	0.39	0.81	0.89	0.63	0.54	0.61	0.39	0.77	0.69	0.62	0.46	0.48	0.33	--	--	--	--	--	--	--	--	--	--	--	--	--
734	0.87	0.88	0.67	0.53	0.59	0.36	0.85	0.78	0.69	0.53	0.57	0.4	--	--	--	--	--	--	0.82	0.86	0.65	0.54	0.59	0.4	0.81	0.83	0.66	0.53	0.6	0.4	--	--	--	--	--	--	--	--	--	--	--	--	0.77	0.7	0.62	0.46	0.48	0.33	0.77
735	--	--	--	--	--	--	0.85	0.87	0.64	0.54	0.59	0.35	--	--	--	--	--	--	0.82	0.89	0.59	0.54	0.59	0.34	0.8	0.88	0.61	0.53	0.6	0.37	--	--	--	--	--	--	--	--	--	--	--	--	0.77	0.7	0.6	0.46	0.48	0.32	0.77
736	--	--	--	--	--	--	--	--	--	--	--	--	--	--	--	--	--	--	0.82	0.89	0.65	0.54	0.62	0.38	0.81	0.9	0.59	0.53	0.6	0.35	--	--	--	--	--	--	0.77	0.67	0.67	0.46	0.47	0.37	--	--	--	--	--	--	--
737	0.87	0.81	0.64	0.53	0.57	0.34	0.85	0.85	0.67	0.53	0.6	0.38	0.84	0.87	0.64	0.53	0.61	0.38	--	--	--	--	--	--	--	--	--	--	--	--	--	--	--	--	--	--	0.77	0.71	0.64	0.47	0.49	0.36	0.77	0.7	0.66	0.47	0.48	0.37	--
738	0.87	0.88	0.6	0.53	0.59	0.3	--	--	--	--	--	--	--	--	--	--	--	--	0.82	0.85	0.65	0.53	0.6	0.39	0.81	0.89	0.58	0.54	0.59	0.34	--	--	--	--	--	--	--	--	--	--	--	--	0.77	0.7	0.6	0.47	0.5	0.32	0.76
739	0.86	0.87	0.67	0.53	0.59	0.36	0.85	0.83	0.68	0.53	0.6	0.39	0.84	0.89	0.58	0.53	0.59	0.31	0.82	0.88	0.63	0.53	0.59	0.39	0.81	0.89	0.57	0.53	0.6	0.32	--	--	--	--	--	--	--	--	--	--	--	--	0.77	0.81	0.59	0.48	0.54	0.32	--
740	0.87	0.87	0.66	0.53	0.57	0.35	0.85	0.87	0.61	0.53	0.59	0.35	0.84	0.85	0.68	0.54	0.6	0.41	0.82	0.89	0.63	0.53	0.6	0.37	--	--	--	--	--	--	0.77	0.74	0.62	0.46	0.49	0.32	0.77	0.68	0.63	0.46	0.47	0.33	0.77	0.7	0.65	0.48	0.47	0.37	--
741	--	--	--	--	--	--	0.85	0.88	0.65	0.53	0.59	0.36	0.83	0.81	0.67	0.53	0.59	0.4	--	--	--	--	--	--	0.81	0.85	0.6	0.53	0.59	0.35	0.77	0.77	0.61	0.46	0.5	0.31	--	--	--	--	--	--	0.77	0.69	0.62	0.46	0.49	0.32	--
742	0.86	0.87	0.66	0.53	0.61	0.36	0.85	0.81	0.69	0.54	0.59	0.41	--	--	--	--	--	--	--	--	--	--	--	--	0.81	0.84	0.66	0.53	0.59	0.41	--	--	--	--	--	--	--	--	--	--	--	--	--	--	--	--	--	--	0.77
743	0.87	0.85	0.66	0.53	0.58	0.35	0.85	0.89	0.6	0.54	0.59	0.32	0.84	0.88	0.64	0.54	0.59	0.38	0.82	0.88	0.64	0.54	0.61	0.39	0.81	0.86	0.66	0.53	0.6	0.41	--	--	--	--	--	--	--	--	--	--	--	--	--	--	--	--	--	--	--
744	0.87	0.85	0.64	0.53	0.59	0.35	--	--	--	--	--	--	0.83	0.77	0.68	0.54	0.58	0.41	0.82	0.79	0.67	0.54	0.58	0.41	0.81	0.85	0.64	0.54	0.6	0.39	0.77	0.7	0.64	0.45	0.46	0.35	0.77	0.7	0.64	0.46	0.49	0.35	--	--	--	--	--	--	--
745	0.87	0.85	0.7	0.53	0.61	0.39	0.85	0.86	0.65	0.53	0.61	0.38	0.84	0.84	0.6	0.54	0.6	0.34	--	--	--	--	--	--	0.81	0.65	0.71	0.54	0.53	0.46	--	--	--	--	--	--	--	--	--	--	--	--	--	--	--	--	--	--	--
746	0.86	0.8	0.69	0.53	0.58	0.38	0.85	0.87	0.59	0.53	0.59	0.32	0.84	0.84	0.66	0.53	0.59	0.39	0.82	0.88	0.61	0.53	0.61	0.35	0.81	0.88	0.59	0.53	0.59	0.35	0.77	0.7	0.66	0.45	0.46	0.35	--	--	--	--	--	--	--	--	--	--	--	--	--
747	--	--	--	--	--	--	0.85	0.89	0.65	0.53	0.59	0.37	0.84	0.88	0.59	0.54	0.59	0.34	0.82	0.84	0.65	0.53	0.59	0.39	0.81	0.9	0.57	0.54	0.6	0.35	0.77	0.81	0.59	0.46	0.53	0.3	--	--	--	--	--	--	0.77	0.68	0.68	0.47	0.47	0.4	--
748	0.86	0.91	0.6	0.53	0.6	0.27	0.85	0.86	0.67	0.54	0.6	0.39	0.83	0.81	0.66	0.54	0.57	0.4	0.82	0.78	0.62	0.53	0.58	0.35	0.81	0.87	0.64	0.53	0.6	0.39	--	--	--	--	--	--	--	--	--	--	--	--	--	--	--	--	--	--	--
749	0.87	0.89	0.6	0.54	0.59	0.31	0.85	0.89	0.6	0.53	0.59	0.31	0.84	0.9	0.64	0.54	0.6	0.37	0.82	0.88	0.62	0.53	0.6	0.35	0.81	0.86	0.63	0.54	0.58	0.38	0.77	0.7	0.64	0.46	0.49	0.34	--	--	--	--	--	--	--	--	--	--	--	--	--
750	0.87	0.89	0.66	0.53	0.59	0.35	0.85	0.87	0.65	0.54	0.6	0.38	--	--	--	--	--	--	0.82	0.89	0.59	0.53	0.59	0.34	0.81	0.86	0.64	0.53	0.59	0.38	--	--	--	--	--	--	0.77	0.82	0.59	0.46	0.52	0.31	0.77	0.77	0.6	0.47	0.5	0.33	--
751	0.87	0.87	0.67	0.53	0.59	0.36	0.85	0.87	0.65	0.53	0.6	0.37	0.84	0.89	0.58	0.54	0.6	0.32	0.82	0.88	0.63	0.53	0.6	0.38	0.81	0.91	0.64	0.53	0.63	0.38	--	--	--	--	--	--	--	--	--	--	--	--	0.77	0.76	0.62	0.47	0.5	0.34	--
752	0.87	0.9	0.65	0.53	0.61	0.33	0.85	0.9	0.61	0.53	0.59	0.34	0.84	0.89	0.6	0.53	0.59	0.33	0.82	0.89	0.57	0.54	0.59	0.33	--	--	--	--	--	--	0.77	0.66	0.7	0.46	0.47	0.39	--	--	--	--	--	--	0.77	0.76	0.62	0.46	0.49	0.34	--
753	0.87	0.85	0.66	0.53	0.59	0.36	0.85	0.85	0.67	0.54	0.59	0.39	0.84	0.86	0.64	0.53	0.58	0.36	--	--	--	--	--	--	0.81	0.88	0.63	0.53	0.6	0.38	--	--	--	--	--	--	--	--	--	--	--	--	0.77	0.7	0.65	0.47	0.45	0.38	0.77
754	0.87	0.86	0.68	0.53	0.59	0.37	--	--	--	--	--	--	0.84	0.83	0.64	0.54	0.58	0.38	0.82	0.88	0.62	0.53	0.6	0.37	0.81	0.89	0.59	0.54	0.6	0.36	--	--	--	--	--	--	--	--	--	--	--	--	--	--	--	--	--	--	--
755	0.86	0.9	0.59	0.53	0.6	0.29	--	--	--	--	--	--	0.84	0.84	0.64	0.54	0.59	0.37	0.82	0.9	0.59	0.53	0.59	0.34	0.81	0.85	0.64	0.54	0.59	0.4	--	--	--	--	--	--	0.77	0.69	0.63	0.46	0.48	0.34	--	--	--	--	--	--	0.77
756	0.87	0.89	0.66	0.53	0.59	0.36	0.85	0.8	0.69	0.53	0.58	0.39	--	--	--	--	--	--	0.82	0.89	0.59	0.54	0.59	0.34	0.81	0.89	0.6	0.53	0.6	0.36	--	--	--	--	--	--	--	--	--	--	--	--	0.77	0.69	0.64	0.46	0.48	0.34	--
757	0.86	0.87	0.63	0.53	0.58	0.33	0.85	0.89	0.6	0.54	0.59	0.32	0.84	0.86	0.59	0.54	0.59	0.33	0.82	0.85	0.64	0.54	0.6	0.38	0.81	0.89	0.61	0.53	0.6	0.37	--	--	--	--	--	--	--	--	--	--	--	--	--	--	--	--	--	--	--
758	0.86	0.87	0.63	0.53	0.59	0.32	0.85	0.79	0.69	0.54	0.58	0.4	0.83	0.83	0.67	0.54	0.59	0.41	--	--	--	--	--	--	--	--	--	--	--	--	0.77	0.77	0.63	0.47	0.51	0.35	0.77	0.82	0.59	0.45	0.52	0.29	--	--	--	--	--	--	0.77
759	0.87	0.86	0.63	0.53	0.58	0.32	0.85	0.82	0.71	0.54	0.6	0.4	0.84	0.85	0.66	0.54	0.59	0.4	0.82	0.77	0.69	0.53	0.58	0.42	0.81	0.88	0.61	0.54	0.59	0.37	--	--	--	--	--	--	0.77	0.68	0.62	0.45	0.47	0.3	--	--	--	--	--	--	--
760	0.87	0.9	0.65	0.53	0.6	0.33	0.85	0.8	0.69	0.54	0.58	0.4	0.83	0.87	0.62	0.53	0.58	0.36	0.83	0.85	0.62	0.53	0.59	0.35	0.81	0.85	0.66	0.53	0.61	0.41	0.77	0.69	0.65	0.46	0.48	0.35	--	--	--	--	--	--	--	--	--	--	--	--	--
761	0.87	0.79	0.72	0.53	0.58	0.4	0.85	0.89	0.6	0.54	0.59	0.32	0.84	0.89	0.59	0.53	0.6	0.32	0.82	0.85	0.65	0.53	0.6	0.38	0.81	0.85	0.63	0.53	0.59	0.38	0.77	0.69	0.66	0.46	0.48	0.34	0.77	0.69	0.63	0.47	0.5	0.34	--	--	--	--	--	--	--
762	--	--	--	--	--	--	0.85	0.88	0.61	0.53	0.59	0.32	0.83	0.84	0.68	0.53	0.57	0.4	0.82	0.89	0.58	0.53	0.59	0.33	0.81	0.85	0.66	0.53	0.61	0.41	--	--	--	--	--	--	--	--	--	--	--	--	--	--	--	--	--	--	--
763	0.87	0.89	0.6	0.53	0.58	0.3	--	--	--	--	--	--	0.84	0.89	0.59	0.54	0.6	0.33	0.83	0.88	0.6	0.54	0.58	0.34	--	--	--	--	--	--	--	--	--	--	--	--	--	--	--	--	--	--	--	--	--	--	--	--	--
764	0.87	0.89	0.6	0.53	0.59	0.31	0.85	0.87	0.66	0.54	0.59	0.38	0.84	0.88	0.61	0.54	0.59	0.33	0.83	0.85	0.63	0.54	0.6	0.37	0.81	0.84	0.66	0.53	0.58	0.41	--	--	--	--	--	--	--	--	--	--	--	--	--	--	--	--	--	--	0.77
765	0.87	0.89	0.61	0.53	0.58	0.31	--	--	--	--	--	--	0.83	0.86	0.62	0.53	0.59	0.35	0.82	0.88	0.58	0.54	0.6	0.34	0.81	0.86	0.63	0.53	0.6	0.39	--	--	--	--	--	--	--	--	--	--	--	--	0.77	0.77	0.61	0.45	0.51	0.31	--
766	0.87	0.77	0.73	0.53	0.57	0.41	0.85	0.83	0.65	0.53	0.57	0.37	--	--	--	--	--	--	0.82	0.88	0.56	0.54	0.6	0.32	0.81	0.89	0.58	0.53	0.6	0.33	--	--	--	--	--	--	0.77	0.79	0.6	0.46	0.51	0.31	--	--	--	--	--	--	--
767	--	--	--	--	--	--	0.85	0.87	0.61	0.54	0.59	0.33	0.84	0.85	0.67	0.54	0.6	0.39	0.82	0.89	0.57	0.54	0.6	0.33	0.81	0.87	0.58	0.53	0.6	0.34	--	--	--	--	--	--	--	--	--	--	--	--	0.77	0.76	0.6	0.45	0.52	0.3	--
768	0.87	0.8	0.69	0.54	0.58	0.38	0.85	0.9	0.59	0.54	0.59	0.32	0.84	0.84	0.66	0.54	0.58	0.39	0.82	0.84	0.67	0.53	0.6	0.41	0.81	0.87	0.58	0.54	0.6	0.34	0.77	0.7	0.65	0.47	0.48	0.36	0.77	0.7	0.64	0.47	0.47	0.37	0.77	0.69	0.64	0.45	0.47	0.34	--
769	0.87	0.84	0.67	0.53	0.59	0.37	--	--	--	--	--	--	0.84	0.86	0.69	0.54	0.62	0.41	0.82	0.81	0.68	0.53	0.59	0.42	--	--	--	--	--	--	0.77	0.75	0.61	0.46	0.5	0.32	--	--	--	--	--	--	--	--	--	--	--	--	--
770	0.87	0.89	0.63	0.53	0.59	0.33	0.85	0.89	0.62	0.53	0.59	0.34	--	--	--	--	--	--	--	--	--	--	--	--	0.81	0.88	0.6	0.53	0.59	0.36	--	--	--	--	--	--	0.77	0.67	0.68	0.46	0.47	0.38	0.77	0.75	0.61	0.47	0.51	0.33	0.77
771	--	--	--	--	--	--	0.85	0.89	0.65	0.54	0.6	0.36	--	--	--	--	--	--	0.82	0.84	0.62	0.53	0.59	0.37	0.81	0.87	0.62	0.53	0.59	0.36	--	--	--	--	--	--	--	--	--	--	--	--	--	--	--	--	--	--	0.77
772	0.87	0.84	0.68	0.53	0.6	0.36	0.85	0.84	0.67	0.53	0.59	0.38	--	--	--	--	--	--	0.82	0.88	0.6	0.53	0.59	0.34	0.81	0.86	0.62	0.54	0.6	0.39	0.77	0.77	0.63	0.47	0.51	0.35	0.77	0.75	0.62	0.47	0.51	0.32	--	--	--	--	--	--	--
773	--	--	--	--	--	--	--	--	--	--	--	--	0.83	0.84	0.66	0.54	0.59	0.39	0.82	0.88	0.61	0.54	0.59	0.36	0.81	0.84	0.64	0.53	0.6	0.39	0.77	0.69	0.68	0.47	0.47	0.38	--	--	--	--	--	--	--	--	--	--	--	--	--
774	0.87	0.89	0.6	0.53	0.59	0.3	0.85	0.83	0.65	0.54	0.58	0.36	--	--	--	--	--	--	0.83	0.89	0.62	0.54	0.59	0.37	0.81	0.87	0.63	0.53	0.6	0.38	--	--	--	--	--	--	0.77	0.71	0.63	0.47	0.5	0.35	--	--	--	--	--	--	0.77
775	--	--	--	--	--	--	0.85	0.88	0.66	0.54	0.59	0.37	--	--	--	--	--	--	--	--	--	--	--	--	0.81	0.89	0.61	0.54	0.59	0.37	--	--	--	--	--	--	--	--	--	--	--	--	--	--	--	--	--	--	--
776	0.86	0.84	0.67	0.53	0.59	0.37	0.85	0.89	0.65	0.53	0.6	0.36	0.84	0.88	0.64	0.54	0.59	0.37	0.82	0.89	0.6	0.54	0.59	0.34	0.81	0.89	0.57	0.53	0.59	0.34	--	--	--	--	--	--	0.77	0.76	0.61	0.46	0.5	0.33	--	--	--	--	--	--	--
777	0.87	0.79	0.73	0.53	0.57	0.41	0.85	0.9	0.63	0.54	0.63	0.35	0.84	0.88	0.64	0.54	0.6	0.36	0.82	0.88	0.59	0.54	0.59	0.35	0.81	0.9	0.57	0.53	0.6	0.34	0.77	0.72	0.62	0.47	0.51	0.35	--	--	--	--	--	--	--	--	--	--	--	--	--
778	0.87	0.88	0.6	0.53	0.58	0.31	0.85	0.88	0.6	0.53	0.58	0.32	0.84	0.86	0.64	0.54	0.58	0.37	0.83	0.8	0.67	0.54	0.59	0.41	0.81	0.9	0.57	0.53	0.6	0.32	--	--	--	--	--	--	--	--	--	--	--	--	--	--	--	--	--	--	--
779	--	--	--	--	--	--	0.85	0.88	0.6	0.53	0.59	0.32	0.84	0.89	0.59	0.54	0.6	0.32	--	--	--	--	--	--	0.81	0.87	0.62	0.53	0.59	0.36	0.77	0.75	0.62	0.47	0.52	0.34	--	--	--	--	--	--	--	--	--	--	--	--	0.77
780	0.87	0.85	0.68	0.53	0.6	0.38	0.85	0.89	0.6	0.53	0.59	0.32	--	--	--	--	--	--	--	--	--	--	--	--	--	--	--	--	--	--	--	--	--	--	--	--	--	--	--	--	--	--	--	--	--	--	--	--	--
781	0.87	0.89	0.63	0.53	0.58	0.32	0.85	0.85	0.62	0.54	0.59	0.34	0.84	0.87	0.66	0.54	0.59	0.38	0.82	0.88	0.58	0.53	0.59	0.33	--	--	--	--	--	--	0.77	0.77	0.61	0.47	0.51	0.34	--	--	--	--	--	--	--	--	--	--	--	--	--
782	0.87	0.8	0.72	0.53	0.59	0.41	0.85	0.72	0.69	0.53	0.55	0.4	0.84	0.88	0.58	0.54	0.59	0.31	0.82	0.87	0.58	0.54	0.59	0.35	0.81	0.86	0.62	0.54	0.59	0.38	--	--	--	--	--	--	0.77	0.71	0.64	0.46	0.49	0.35	--	--	--	--	--	--	--
783	0.87	0.88	0.61	0.53	0.58	0.31	0.85	0.79	0.72	0.53	0.57	0.42	0.83	0.87	0.6	0.53	0.59	0.35	0.82	0.87	0.59	0.53	0.59	0.34	0.81	0.86	0.63	0.54	0.6	0.39	--	--	--	--	--	--	0.77	0.69	0.67	0.47	0.49	0.37	--	--	--	--	--	--	0.77
784	0.87	0.83	0.71	0.53	0.59	0.39	0.85	0.88	0.65	0.54	0.6	0.37	0.83	0.83	0.66	0.54	0.57	0.39	0.82	0.81	0.68	0.53	0.58	0.42	0.81	0.87	0.63	0.53	0.6	0.39	0.77	0.68	0.64	0.47	0.47	0.35	0.77	0.72	0.62	0.46	0.5	0.31	--	--	--	--	--	--	--
785	0.87	0.87	0.69	0.53	0.6	0.37	0.85	0.81	0.65	0.53	0.57	0.37	0.84	0.89	0.59	0.54	0.6	0.33	--	--	--	--	--	--	--	--	--	--	--	--	0.77	0.69	0.65	0.47	0.47	0.36	0.77	0.76	0.63	0.47	0.51	0.35	0.77	0.77	0.6	0.47	0.52	0.32	--
786	0.87	0.86	0.65	0.53	0.59	0.34	0.85	0.86	0.67	0.54	0.61	0.38	--	--	--	--	--	--	0.82	0.85	0.63	0.54	0.6	0.35	--	--	--	--	--	--	--	--	--	--	--	--	--	--	--	--	--	--	--	--	--	--	--	--	--
787	0.87	0.79	0.67	0.53	0.58	0.35	0.85	0.88	0.6	0.53	0.6	0.34	0.84	0.82	0.66	0.53	0.59	0.39	0.83	0.78	0.68	0.54	0.59	0.41	0.81	0.84	0.65	0.53	0.58	0.4	--	--	--	--	--	--	--	--	--	--	--	--	0.77	0.76	0.62	0.48	0.52	0.35	0.77
788	0.87	0.89	0.65	0.53	0.61	0.36	0.85	0.85	0.61	0.54	0.59	0.34	0.84	0.82	0.67	0.54	0.59	0.4	0.82	0.88	0.63	0.53	0.61	0.37	0.81	0.87	0.64	0.53	0.6	0.38	--	--	--	--	--	--	--	--	--	--	--	--	--	--	--	--	--	--	0.77
789	0.86	0.85	0.66	0.53	0.59	0.37	0.85	0.82	0.68	0.53	0.59	0.38	0.83	0.85	0.64	0.53	0.59	0.37	0.82	0.84	0.69	0.53	0.6	0.42	--	--	--	--	--	--	0.77	0.69	0.64	0.48	0.48	0.36	0.77	0.69	0.64	0.47	0.49	0.35	--	--	--	--	--	--	--
790	0.87	0.83	0.71	0.53	0.58	0.4	0.85	0.89	0.62	0.54	0.59	0.35	0.84	0.87	0.62	0.54	0.6	0.37	0.82	0.89	0.61	0.54	0.59	0.36	0.81	0.89	0.57	0.54	0.59	0.33	--	--	--	--	--	--	--	--	--	--	--	--	--	--	--	--	--	--	--
791	0.87	0.83	0.71	0.53	0.6	0.4	0.85	0.83	0.67	0.53	0.6	0.37	0.83	0.89	0.59	0.53	0.59	0.33	--	--	--	--	--	--	0.81	0.86	0.6	0.54	0.6	0.35	--	--	--	--	--	--	--	--	--	--	--	--	--	--	--	--	--	--	--
792	0.86	0.84	0.64	0.53	0.57	0.33	0.85	0.84	0.65	0.54	0.6	0.37	--	--	--	--	--	--	0.82	0.85	0.65	0.53	0.59	0.39	0.81	0.88	0.58	0.54	0.59	0.34	--	--	--	--	--	--	--	--	--	--	--	--	0.77	0.69	0.65	0.47	0.47	0.36	--
793	0.87	0.82	0.68	0.53	0.59	0.38	0.86	0.85	0.69	0.53	0.59	0.38	0.84	0.89	0.57	0.54	0.59	0.32	--	--	--	--	--	--	--	--	--	--	--	--	--	--	--	--	--	--	--	--	--	--	--	--	--	--	--	--	--	--	0.77
794	0.86	0.88	0.62	0.53	0.59	0.33	0.85	0.81	0.69	0.53	0.58	0.4	0.84	0.86	0.64	0.54	0.6	0.38	0.82	0.86	0.63	0.53	0.61	0.37	0.81	0.79	0.67	0.54	0.58	0.42	--	--	--	--	--	--	0.77	0.76	0.63	0.46	0.5	0.34	0.77	0.76	0.64	0.47	0.49	0.36	0.77
795	--	--	--	--	--	--	0.85	0.83	0.68	0.54	0.59	0.39	0.83	0.86	0.63	0.53	0.6	0.37	0.82	0.84	0.65	0.54	0.6	0.39	0.81	0.9	0.59	0.53	0.62	0.35	0.77	0.68	0.66	0.46	0.47	0.37	0.77	0.76	0.64	0.46	0.5	0.35	--	--	--	--	--	--	--
796	0.87	0.89	0.67	0.53	0.6	0.37	0.85	0.89	0.64	0.54	0.6	0.36	0.83	0.83	0.69	0.53	0.61	0.42	0.83	0.86	0.66	0.54	0.59	0.4	0.81	0.82	0.63	0.53	0.58	0.38	0.77	0.7	0.61	0.46	0.48	0.33	0.77	0.72	0.63	0.46	0.5	0.31	0.77	0.77	0.63	0.47	0.51	0.35	0.77
797	0.86	0.89	0.62	0.53	0.58	0.3	0.85	0.89	0.6	0.54	0.59	0.33	0.84	0.86	0.69	0.53	0.59	0.41	--	--	--	--	--	--	--	--	--	--	--	--	--	--	--	--	--	--	0.77	0.77	0.6	0.46	0.52	0.31	--	--	--	--	--	--	0.77
798	0.86	0.88	0.66	0.53	0.6	0.35	0.85	0.86	0.61	0.54	0.59	0.32	0.83	0.88	0.64	0.53	0.59	0.38	0.82	0.88	0.62	0.54	0.61	0.37	0.81	0.87	0.6	0.53	0.59	0.35	--	--	--	--	--	--	--	--	--	--	--	--	0.77	0.74	0.6	0.48	0.52	0.33	--
799	0.87	0.89	0.6	0.53	0.59	0.3	--	--	--	--	--	--	0.84	0.87	0.64	0.54	0.6	0.39	0.82	0.89	0.6	0.54	0.6	0.35	0.81	0.89	0.58	0.54	0.6	0.34	0.77	0.69	0.66	0.47	0.48	0.39	--	--	--	--	--	--	--	--	--	--	--	--	--
800	--	--	--	--	--	--	0.85	0.85	0.62	0.53	0.59	0.33	0.84	0.88	0.6	0.53	0.59	0.33	--	--	--	--	--	--	--	--	--	--	--	--	--	--	--	--	--	--	--	--	--	--	--	--	0.77	0.75	0.64	0.47	0.5	0.36	--
801	0.86	0.8	0.68	0.53	0.57	0.38	0.85	0.85	0.66	0.53	0.6	0.37	--	--	--	--	--	--	0.82	0.86	0.64	0.53	0.61	0.39	0.81	0.9	0.62	0.53	0.61	0.37	--	--	--	--	--	--	--	--	--	--	--	--	--	--	--	--	--	--	0.77
802	0.87	0.88	0.58	0.53	0.59	0.31	0.85	0.81	0.66	0.54	0.58	0.37	--	--	--	--	--	--	0.82	0.87	0.64	0.53	0.59	0.39	0.82	0.83	0.65	0.53	0.59	0.4	--	--	--	--	--	--	0.77	0.75	0.61	0.46	0.5	0.33	--	--	--	--	--	--	0.77
803	0.87	0.83	0.68	0.53	0.59	0.37	0.85	0.87	0.6	0.54	0.58	0.34	0.84	0.86	0.66	0.54	0.58	0.4	0.82	0.86	0.62	0.54	0.59	0.36	0.81	0.89	0.58	0.54	0.6	0.34	--	--	--	--	--	--	0.77	0.76	0.61	0.46	0.51	0.32	--	--	--	--	--	--	0.77
804	0.86	0.86	0.65	0.53	0.58	0.34	0.85	0.9	0.6	0.54	0.59	0.32	0.84	0.84	0.67	0.53	0.59	0.4	--	--	--	--	--	--	0.81	0.83	0.65	0.54	0.59	0.41	--	--	--	--	--	--	--	--	--	--	--	--	--	--	--	--	--	--	--
805	0.86	0.88	0.57	0.53	0.59	0.29	0.85	0.85	0.68	0.53	0.59	0.39	0.84	0.88	0.65	0.54	0.6	0.38	0.82	0.87	0.62	0.53	0.6	0.37	0.81	0.85	0.62	0.54	0.59	0.38	--	--	--	--	--	--	0.77	0.69	0.62	0.47	0.5	0.33	0.77	0.69	0.64	0.46	0.47	0.35	--
806	0.87	0.78	0.75	0.53	0.57	0.43	0.85	0.88	0.62	0.53	0.59	0.34	0.84	0.89	0.63	0.53	0.6	0.36	0.82	0.88	0.63	0.53	0.6	0.38	--	--	--	--	--	--	0.77	0.71	0.64	0.47	0.47	0.36	--	--	--	--	--	--	--	--	--	--	--	--	0.77
807	0.87	0.82	0.73	0.53	0.6	0.4	0.85	0.87	0.6	0.54	0.59	0.33	--	--	--	--	--	--	0.82	0.88	0.58	0.54	0.59	0.34	0.81	0.83	0.65	0.53	0.6	0.4	0.77	0.7	0.64	0.46	0.47	0.36	--	--	--	--	--	--	0.77	0.81	0.61	0.46	0.53	0.31	--
808	0.86	0.83	0.68	0.53	0.59	0.37	0.85	0.86	0.68	0.54	0.63	0.39	--	--	--	--	--	--	0.82	0.87	0.65	0.54	0.6	0.39	0.81	0.82	0.65	0.53	0.59	0.4	0.77	0.69	0.64	0.47	0.47	0.36	0.77	0.7	0.63	0.47	0.49	0.34	0.77	0.68	0.66	0.46	0.47	0.36	0.77
809	0.87	0.85	0.6	0.53	0.58	0.32	0.85	0.89	0.6	0.53	0.59	0.31	0.84	0.87	0.58	0.54	0.6	0.33	0.82	0.87	0.66	0.53	0.6	0.39	0.81	0.85	0.64	0.53	0.59	0.4	--	--	--	--	--	--	0.77	0.67	0.67	0.46	0.48	0.36	--	--	--	--	--	--	0.77
810	0.87	0.77	0.7	0.53	0.58	0.39	0.85	0.88	0.6	0.53	0.58	0.32	--	--	--	--	--	--	0.82	0.87	0.59	0.54	0.59	0.35	0.81	0.84	0.64	0.53	0.59	0.39	--	--	--	--	--	--	0.77	0.8	0.64	0.47	0.52	0.34	--	--	--	--	--	--	0.77
811	0.87	0.89	0.61	0.53	0.59	0.31	0.85	0.88	0.6	0.54	0.59	0.33	0.84	0.85	0.65	0.54	0.6	0.38	0.82	0.87	0.61	0.53	0.6	0.36	0.81	0.87	0.63	0.53	0.61	0.37	0.77	0.74	0.64	0.46	0.49	0.35	--	--	--	--	--	--	--	--	--	--	--	--	0.77
812	0.87	0.89	0.6	0.53	0.58	0.31	0.85	0.88	0.61	0.53	0.59	0.32	0.84	0.88	0.59	0.53	0.59	0.33	0.82	0.88	0.6	0.53	0.59	0.34	0.81	0.86	0.6	0.53	0.59	0.37	0.77	0.69	0.68	0.47	0.46	0.39	0.77	0.7	0.65	0.47	0.48	0.36	--	--	--	--	--	--	--
813	0.87	0.81	0.69	0.53	0.58	0.37	--	--	--	--	--	--	0.84	0.88	0.62	0.54	0.59	0.37	0.82	0.89	0.57	0.54	0.59	0.32	--	--	--	--	--	--	0.77	0.78	0.64	0.46	0.5	0.34	--	--	--	--	--	--	--	--	--	--	--	--	--
814	--	--	--	--	--	--	0.85	0.88	0.6	0.54	0.59	0.33	0.84	0.87	0.64	0.54	0.6	0.38	0.82	0.83	0.66	0.53	0.6	0.4	0.81	0.86	0.62	0.53	0.59	0.38	0.77	0.75	0.62	0.47	0.49	0.33	0.77	0.69	0.62	0.46	0.48	0.32	0.77	0.7	0.61	0.47	0.5	0.33	0.77
815	0.87	0.88	0.6	0.53	0.58	0.31	0.85	0.88	0.61	0.54	0.6	0.34	--	--	--	--	--	--	0.82	0.87	0.62	0.53	0.59	0.36	0.81	0.87	0.6	0.53	0.59	0.34	0.77	0.78	0.59	0.47	0.51	0.31	0.77	0.69	0.65	0.46	0.48	0.35	--	--	--	--	--	--	0.77
816	0.87	0.85	0.68	0.53	0.59	0.37	0.85	0.86	0.64	0.53	0.59	0.38	0.83	0.86	0.64	0.54	0.58	0.36	--	--	--	--	--	--	--	--	--	--	--	--	0.77	0.69	0.63	0.47	0.47	0.34	0.77	0.73	0.67	0.46	0.49	0.37	--	--	--	--	--	--	--
817	0.87	0.89	0.6	0.53	0.59	0.3	0.85	0.84	0.67	0.54	0.59	0.38	0.83	0.89	0.59	0.54	0.59	0.33	--	--	--	--	--	--	--	--	--	--	--	--	0.77	0.82	0.63	0.47	0.54	0.35	--	--	--	--	--	--	--	--	--	--	--	--	--
818	0.87	0.89	0.6	0.53	0.59	0.3	0.85	0.84	0.69	0.54	0.6	0.41	0.83	0.87	0.64	0.54	0.61	0.38	0.82	0.88	0.63	0.53	0.6	0.37	--	--	--	--	--	--	--	--	--	--	--	--	--	--	--	--	--	--	0.77	0.75	0.63	0.46	0.51	0.33	0.77
819	0.86	0.87	0.64	0.53	0.6	0.35	0.85	0.86	0.62	0.54	0.59	0.34	0.83	0.77	0.69	0.54	0.57	0.42	0.82	0.81	0.66	0.53	0.59	0.4	0.81	0.82	0.65	0.53	0.59	0.4	--	--	--	--	--	--	--	--	--	--	--	--	--	--	--	--	--	--	--
820	0.87	0.79	0.72	0.53	0.58	0.4	0.85	0.88	0.66	0.54	0.59	0.37	0.83	0.83	0.67	0.53	0.59	0.4	--	--	--	--	--	--	0.81	0.85	0.65	0.53	0.59	0.39	--	--	--	--	--	--	0.77	0.67	0.65	0.46	0.47	0.35	0.77	0.75	0.62	0.46	0.51	0.31	0.77
821	0.87	0.86	0.67	0.54	0.59	0.37	0.85	0.86	0.6	0.53	0.59	0.33	0.84	0.82	0.68	0.53	0.57	0.4	0.82	0.81	0.67	0.53	0.59	0.41	--	--	--	--	--	--	--	--	--	--	--	--	0.77	0.7	0.65	0.46	0.47	0.36	--	--	--	--	--	--	--
822	0.87	0.89	0.64	0.53	0.6	0.34	0.85	0.88	0.59	0.54	0.58	0.33	0.84	0.84	0.63	0.54	0.61	0.36	--	--	--	--	--	--	0.81	0.69	0.7	0.54	0.57	0.44	0.77	0.68	0.68	0.46	0.46	0.37	--	--	--	--	--	--	--	--	--	--	--	--	0.77
823	--	--	--	--	--	--	0.85	0.82	0.72	0.53	0.59	0.41	--	--	--	--	--	--	0.82	0.82	0.67	0.53	0.6	0.41	0.81	0.84	0.64	0.53	0.6	0.4	0.77	0.72	0.64	0.46	0.49	0.34	0.77	0.77	0.61	0.47	0.51	0.32	--	--	--	--	--	--	--
824	0.86	0.89	0.65	0.53	0.59	0.35	0.85	0.88	0.6	0.53	0.59	0.32	0.84	0.87	0.65	0.54	0.59	0.38	0.82	0.89	0.62	0.54	0.61	0.38	0.81	0.88	0.6	0.53	0.61	0.37	0.77	0.7	0.65	0.46	0.48	0.35	0.77	0.7	0.62	0.47	0.49	0.34	0.77	0.71	0.64	0.47	0.48	0.35	--
825	0.86	0.89	0.63	0.53	0.59	0.32	0.85	0.8	0.69	0.53	0.59	0.4	0.83	0.84	0.65	0.53	0.6	0.37	0.82	0.89	0.62	0.54	0.59	0.37	0.81	0.88	0.61	0.53	0.6	0.36	0.77	0.72	0.63	0.46	0.49	0.34	0.77	0.7	0.65	0.48	0.49	0.37	--	--	--	--	--	--	--
826	0.86	0.8	0.71	0.53	0.58	0.39	0.85	0.85	0.67	0.53	0.6	0.38	0.84	0.83	0.67	0.54	0.6	0.39	0.82	0.89	0.63	0.54	0.6	0.38	0.81	0.88	0.62	0.53	0.61	0.38	--	--	--	--	--	--	--	--	--	--	--	--	--	--	--	--	--	--	--
827	0.87	0.87	0.6	0.53	0.6	0.32	--	--	--	--	--	--	0.83	0.86	0.65	0.53	0.6	0.37	--	--	--	--	--	--	0.81	0.67	0.69	0.54	0.54	0.43	0.77	0.72	0.61	0.47	0.49	0.33	--	--	--	--	--	--	--	--	--	--	--	--	--
828	--	--	--	--	--	--	0.85	0.87	0.66	0.53	0.58	0.37	0.84	0.86	0.6	0.54	0.58	0.34	--	--	--	--	--	--	0.8	0.9	0.58	0.54	0.6	0.32	0.77	0.77	0.61	0.47	0.51	0.33	0.77	0.69	0.62	0.46	0.49	0.32	--	--	--	--	--	--	--
829	0.87	0.86	0.6	0.53	0.59	0.32	0.85	0.84	0.62	0.54	0.59	0.35	0.84	0.86	0.6	0.54	0.59	0.34	0.82	0.81	0.62	0.53	0.57	0.34	--	--	--	--	--	--	0.77	0.76	0.63	0.48	0.53	0.35	--	--	--	--	--	--	--	--	--	--	--	--	0.77
830	0.87	0.88	0.59	0.53	0.59	0.31	0.85	0.84	0.67	0.53	0.6	0.39	0.84	0.87	0.67	0.53	0.6	0.39	0.82	0.9	0.61	0.53	0.6	0.34	0.81	0.84	0.66	0.53	0.6	0.4	--	--	--	--	--	--	--	--	--	--	--	--	--	--	--	--	--	--	--
831	0.87	0.86	0.69	0.53	0.59	0.37	0.85	0.86	0.65	0.53	0.59	0.38	0.84	0.89	0.65	0.54	0.61	0.37	0.82	0.88	0.61	0.54	0.59	0.35	0.81	0.89	0.59	0.53	0.59	0.34	--	--	--	--	--	--	--	--	--	--	--	--	--	--	--	--	--	--	--
832	0.86	0.82	0.71	0.53	0.59	0.39	0.85	0.79	0.72	0.53	0.58	0.42	--	--	--	--	--	--	0.82	0.88	0.62	0.53	0.59	0.35	0.81	0.89	0.62	0.54	0.6	0.38	--	--	--	--	--	--	--	--	--	--	--	--	--	--	--	--	--	--	0.77
833	0.87	0.88	0.6	0.53	0.58	0.31	0.85	0.86	0.67	0.53	0.59	0.38	0.84	0.83	0.67	0.54	0.59	0.41	--	--	--	--	--	--	--	--	--	--	--	--	--	--	--	--	--	--	0.77	0.7	0.65	0.47	0.47	0.37	0.77	0.7	0.64	0.46	0.48	0.33	--
834	0.87	0.86	0.7	0.53	0.59	0.38	0.85	0.88	0.6	0.54	0.59	0.33	0.84	0.86	0.65	0.54	0.59	0.4	0.83	0.85	0.63	0.54	0.6	0.37	0.81	0.89	0.63	0.53	0.6	0.38	0.77	0.72	0.62	0.46	0.5	0.31	--	--	--	--	--	--	0.77	0.7	0.67	0.46	0.47	0.37	0.77
835	0.87	0.87	0.66	0.53	0.6	0.35	--	--	--	--	--	--	0.84	0.88	0.63	0.54	0.6	0.37	--	--	--	--	--	--	0.81	0.89	0.58	0.54	0.6	0.34	--	--	--	--	--	--	--	--	--	--	--	--	--	--	--	--	--	--	--
836	0.87	0.84	0.7	0.53	0.61	0.38	0.85	0.89	0.59	0.53	0.59	0.31	0.84	0.8	0.7	0.53	0.59	0.42	0.82	0.84	0.63	0.54	0.59	0.37	--	--	--	--	--	--	--	--	--	--	--	--	0.77	0.7	0.65	0.47	0.48	0.36	0.77	0.7	0.62	0.47	0.48	0.33	--
837	0.87	0.84	0.71	0.53	0.61	0.4	0.85	0.9	0.64	0.54	0.61	0.36	--	--	--	--	--	--	0.82	0.78	0.68	0.53	0.57	0.41	0.81	0.76	0.66	0.53	0.57	0.41	0.77	0.68	0.64	0.47	0.48	0.34	--	--	--	--	--	--	0.77	0.75	0.61	0.47	0.51	0.32	0.77
838	0.87	0.86	0.67	0.53	0.6	0.37	0.85	0.84	0.67	0.53	0.6	0.38	0.84	0.87	0.59	0.53	0.59	0.34	0.83	0.88	0.57	0.54	0.59	0.32	0.81	0.85	0.64	0.53	0.59	0.38	--	--	--	--	--	--	--	--	--	--	--	--	--	--	--	--	--	--	--
839	0.87	0.88	0.68	0.53	0.59	0.37	0.85	0.84	0.6	0.54	0.59	0.33	--	--	--	--	--	--	0.82	0.86	0.63	0.54	0.58	0.38	--	--	--	--	--	--	--	--	--	--	--	--	0.77	0.78	0.62	0.47	0.53	0.34	0.77	0.75	0.65	0.48	0.5	0.37	--
840	0.87	0.85	0.67	0.53	0.59	0.37	0.85	0.84	0.67	0.54	0.59	0.39	0.84	0.84	0.66	0.54	0.6	0.39	--	--	--	--	--	--	0.81	0.89	0.58	0.53	0.59	0.33	0.77	0.69	0.63	0.48	0.49	0.34	--	--	--	--	--	--	--	--	--	--	--	--	--
841	0.87	0.81	0.68	0.53	0.57	0.37	--	--	--	--	--	--	--	--	--	--	--	--	0.82	0.89	0.61	0.54	0.6	0.36	0.81	0.9	0.63	0.53	0.6	0.37	--	--	--	--	--	--	--	--	--	--	--	--	--	--	--	--	--	--	0.77
842	0.87	0.89	0.67	0.53	0.6	0.36	0.85	0.89	0.68	0.53	0.6	0.39	0.84	0.87	0.65	0.54	0.61	0.39	0.82	0.87	0.63	0.53	0.6	0.38	--	--	--	--	--	--	0.77	0.7	0.64	0.47	0.51	0.35	--	--	--	--	--	--	--	--	--	--	--	--	0.77
843	--	--	--	--	--	--	--	--	--	--	--	--	0.84	0.87	0.66	0.54	0.59	0.38	--	--	--	--	--	--	0.81	0.9	0.56	0.53	0.6	0.33	--	--	--	--	--	--	0.77	0.75	0.65	0.46	0.5	0.36	0.77	0.69	0.65	0.46	0.46	0.37	--
844	0.86	0.81	0.69	0.53	0.58	0.38	0.85	0.75	0.7	0.53	0.56	0.41	--	--	--	--	--	--	--	--	--	--	--	--	--	--	--	--	--	--	--	--	--	--	--	--	--	--	--	--	--	--	0.77	0.76	0.61	0.46	0.49	0.33	--
845	0.87	0.81	0.69	0.53	0.59	0.38	--	--	--	--	--	--	0.83	0.87	0.62	0.54	0.58	0.36	--	--	--	--	--	--	0.81	0.88	0.6	0.53	0.59	0.36	0.77	0.76	0.62	0.46	0.53	0.32	0.77	0.74	0.64	0.46	0.5	0.34	0.77	0.7	0.62	0.47	0.48	0.34	--
846	--	--	--	--	--	--	0.85	0.79	0.73	0.53	0.59	0.43	0.84	0.88	0.65	0.54	0.61	0.38	0.82	0.83	0.64	0.54	0.6	0.39	0.81	0.85	0.62	0.53	0.59	0.38	--	--	--	--	--	--	0.77	0.67	0.66	0.46	0.47	0.36	0.77	0.69	0.61	0.48	0.49	0.33	--
847	0.87	0.84	0.71	0.53	0.61	0.4	0.85	0.81	0.66	0.54	0.58	0.38	0.84	0.86	0.64	0.53	0.6	0.38	0.82	0.88	0.64	0.54	0.62	0.39	0.81	0.8	0.64	0.53	0.57	0.38	--	--	--	--	--	--	0.77	0.69	0.67	0.46	0.48	0.36	0.77	0.8	0.6	0.47	0.53	0.31	--
848	0.87	0.63	0.76	0.53	0.54	0.44	0.85	0.83	0.67	0.53	0.59	0.38	--	--	--	--	--	--	0.82	0.86	0.66	0.53	0.6	0.4	0.81	0.81	0.66	0.54	0.57	0.41	0.77	0.7	0.67	0.45	0.48	0.36	--	--	--	--	--	--	--	--	--	--	--	--	--
849	0.86	0.82	0.69	0.53	0.59	0.37	0.85	0.89	0.6	0.53	0.59	0.32	0.83	0.85	0.66	0.53	0.58	0.39	0.82	0.87	0.6	0.54	0.6	0.34	--	--	--	--	--	--	--	--	--	--	--	--	--	--	--	--	--	--	0.77	0.73	0.66	0.46	0.5	0.37	--
850	0.87	0.84	0.71	0.53	0.6	0.4	--	--	--	--	--	--	0.84	0.87	0.62	0.54	0.59	0.36	0.82	0.89	0.59	0.53	0.59	0.34	0.81	0.86	0.59	0.53	0.59	0.35	0.77	0.71	0.61	0.47	0.5	0.33	0.77	0.72	0.64	0.47	0.48	0.36	--	--	--	--	--	--	0.77
851	--	--	--	--	--	--	--	--	--	--	--	--	0.84	0.87	0.65	0.53	0.59	0.38	0.82	0.87	0.62	0.54	0.6	0.38	0.81	0.9	0.63	0.53	0.61	0.37	0.77	0.72	0.64	0.46	0.49	0.34	--	--	--	--	--	--	--	--	--	--	--	--	--
852	--	--	--	--	--	--	0.85	0.8	0.73	0.54	0.58	0.44	0.84	0.89	0.6	0.54	0.59	0.32	0.82	0.85	0.62	0.53	0.58	0.36	--	--	--	--	--	--	--	--	--	--	--	--	--	--	--	--	--	--	--	--	--	--	--	--	0.77
853	0.87	0.82	0.71	0.53	0.59	0.39	0.85	0.8	0.69	0.54	0.58	0.4	0.84	0.81	0.65	0.53	0.58	0.37	0.82	0.86	0.62	0.54	0.57	0.35	0.81	0.81	0.66	0.53	0.58	0.4	0.77	0.7	0.61	0.47	0.49	0.32	--	--	--	--	--	--	0.77	0.69	0.66	0.47	0.49	0.37	0.77
854	0.87	0.85	0.67	0.53	0.6	0.37	0.85	0.87	0.6	0.53	0.58	0.32	0.84	0.87	0.66	0.53	0.61	0.36	0.82	0.87	0.66	0.53	0.6	0.41	--	--	--	--	--	--	0.77	0.69	0.64	0.47	0.48	0.34	0.77	0.69	0.63	0.46	0.48	0.32	--	--	--	--	--	--	--
855	0.87	0.83	0.69	0.53	0.61	0.37	0.85	0.88	0.6	0.53	0.59	0.32	0.84	0.83	0.67	0.54	0.58	0.4	0.82	0.87	0.65	0.53	0.59	0.39	0.81	0.88	0.62	0.54	0.59	0.37	--	--	--	--	--	--	0.77	0.68	0.65	0.47	0.48	0.36	0.77	0.78	0.63	0.45	0.49	0.34	--
856	--	--	--	--	--	--	0.85	0.87	0.61	0.54	0.58	0.33	0.84	0.89	0.59	0.54	0.59	0.34	0.82	0.87	0.56	0.54	0.59	0.34	0.81	0.76	0.68	0.53	0.57	0.42	0.77	0.7	0.65	0.47	0.48	0.36	--	--	--	--	--	--	0.77	0.78	0.63	0.46	0.52	0.33	0.77
857	0.87	0.82	0.66	0.53	0.58	0.35	--	--	--	--	--	--	0.84	0.85	0.62	0.54	0.59	0.35	0.82	0.82	0.65	0.53	0.59	0.39	0.81	0.78	0.67	0.53	0.57	0.4	--	--	--	--	--	--	--	--	--	--	--	--	--	--	--	--	--	--	--
858	0.87	0.82	0.71	0.53	0.59	0.39	0.85	0.85	0.64	0.53	0.58	0.34	0.84	0.87	0.66	0.54	0.6	0.38	--	--	--	--	--	--	0.81	0.78	0.67	0.53	0.57	0.41	--	--	--	--	--	--	--	--	--	--	--	--	--	--	--	--	--	--	0.77
859	0.87	0.86	0.65	0.53	0.6	0.35	--	--	--	--	--	--	--	--	--	--	--	--	--	--	--	--	--	--	0.81	0.88	0.59	0.53	0.59	0.35	--	--	--	--	--	--	--	--	--	--	--	--	0.77	0.69	0.63	0.45	0.47	0.33	--
860	0.86	0.84	0.7	0.53	0.61	0.39	0.85	0.82	0.68	0.53	0.59	0.39	0.83	0.79	0.68	0.53	0.57	0.41	0.82	0.85	0.64	0.53	0.59	0.38	0.81	0.74	0.72	0.54	0.58	0.46	--	--	--	--	--	--	--	--	--	--	--	--	--	--	--	--	--	--	--
861	0.87	0.83	0.68	0.54	0.59	0.38	0.85	0.88	0.66	0.53	0.6	0.37	0.84	0.89	0.59	0.53	0.6	0.33	--	--	--	--	--	--	0.81	0.9	0.62	0.53	0.6	0.34	--	--	--	--	--	--	--	--	--	--	--	--	--	--	--	--	--	--	--
862	0.87	0.86	0.63	0.53	0.57	0.33	0.85	0.84	0.68	0.53	0.6	0.39	0.84	0.88	0.61	0.54	0.59	0.36	0.82	0.83	0.68	0.53	0.6	0.4	0.81	0.87	0.62	0.53	0.6	0.37	--	--	--	--	--	--	--	--	--	--	--	--	0.77	0.75	0.6	0.48	0.52	0.34	--
863	0.87	0.84	0.69	0.53	0.59	0.38	0.85	0.88	0.6	0.53	0.59	0.32	--	--	--	--	--	--	--	--	--	--	--	--	0.81	0.87	0.64	0.53	0.61	0.39	--	--	--	--	--	--	0.77	0.78	0.61	0.47	0.52	0.32	0.77	0.75	0.6	0.46	0.52	0.31	--
864	0.87	0.83	0.59	0.53	0.58	0.31	0.85	0.88	0.65	0.54	0.61	0.37	0.83	0.89	0.59	0.53	0.59	0.33	--	--	--	--	--	--	0.81	0.87	0.67	0.53	0.6	0.41	--	--	--	--	--	--	0.76	0.78	0.61	0.46	0.5	0.31	--	--	--	--	--	--	--
865	0.86	0.9	0.57	0.53	0.59	0.3	0.85	0.88	0.6	0.53	0.58	0.33	--	--	--	--	--	--	0.82	0.84	0.67	0.54	0.61	0.41	0.81	0.9	0.62	0.54	0.6	0.34	--	--	--	--	--	--	--	--	--	--	--	--	--	--	--	--	--	--	--
866	0.87	0.88	0.63	0.53	0.58	0.33	0.85	0.89	0.6	0.54	0.61	0.31	0.84	0.86	0.64	0.54	0.6	0.37	0.82	0.89	0.61	0.53	0.6	0.34	0.81	0.87	0.65	0.53	0.62	0.4	--	--	--	--	--	--	--	--	--	--	--	--	0.77	0.76	0.63	0.47	0.5	0.35	--
867	--	--	--	--	--	--	--	--	--	--	--	--	0.83	0.89	0.64	0.53	0.59	0.36	0.82	0.86	0.62	0.53	0.58	0.37	0.81	0.84	0.66	0.53	0.6	0.4	--	--	--	--	--	--	--	--	--	--	--	--	--	--	--	--	--	--	0.77
868	--	--	--	--	--	--	--	--	--	--	--	--	0.83	0.89	0.58	0.54	0.59	0.33	0.82	0.7	0.7	0.53	0.56	0.44	0.81	0.8	0.63	0.53	0.57	0.38	--	--	--	--	--	--	--	--	--	--	--	--	--	--	--	--	--	--	--
869	0.87	0.84	0.68	0.53	0.58	0.38	--	--	--	--	--	--	0.84	0.89	0.61	0.53	0.6	0.34	0.82	0.84	0.65	0.53	0.57	0.39	--	--	--	--	--	--	--	--	--	--	--	--	--	--	--	--	--	--	--	--	--	--	--	--	0.77
870	0.87	0.79	0.64	0.53	0.57	0.34	0.85	0.84	0.66	0.53	0.6	0.37	--	--	--	--	--	--	0.82	0.87	0.63	0.54	0.61	0.38	--	--	--	--	--	--	0.77	0.69	0.63	0.46	0.49	0.32	0.77	0.71	0.61	0.46	0.5	0.31	--	--	--	--	--	--	--
871	0.86	0.88	0.59	0.53	0.59	0.31	0.85	0.89	0.6	0.53	0.59	0.31	0.84	0.87	0.63	0.54	0.58	0.36	0.82	0.89	0.59	0.53	0.59	0.34	0.81	0.9	0.63	0.54	0.61	0.39	--	--	--	--	--	--	--	--	--	--	--	--	0.77	0.72	0.61	0.47	0.5	0.33	--
872	0.87	0.82	0.68	0.53	0.58	0.38	0.85	0.83	0.68	0.53	0.59	0.38	--	--	--	--	--	--	0.82	0.86	0.6	0.54	0.59	0.35	0.81	0.82	0.66	0.54	0.59	0.41	0.77	0.69	0.66	0.46	0.49	0.35	--	--	--	--	--	--	--	--	--	--	--	--	0.77
873	0.87	0.87	0.65	0.53	0.6	0.35	0.85	0.88	0.6	0.54	0.59	0.33	0.84	0.86	0.59	0.53	0.59	0.34	0.82	0.88	0.61	0.53	0.59	0.35	0.81	0.86	0.59	0.53	0.6	0.34	--	--	--	--	--	--	0.77	0.78	0.6	0.47	0.51	0.33	--	--	--	--	--	--	--
874	--	--	--	--	--	--	0.85	0.87	0.63	0.54	0.6	0.37	--	--	--	--	--	--	0.82	0.89	0.61	0.54	0.62	0.36	0.81	0.88	0.59	0.53	0.59	0.35	--	--	--	--	--	--	0.77	0.72	0.63	0.47	0.48	0.35	0.77	0.68	0.66	0.46	0.46	0.36	0.77
875	0.87	0.88	0.6	0.53	0.58	0.31	--	--	--	--	--	--	0.84	0.86	0.69	0.53	0.61	0.41	--	--	--	--	--	--	0.81	0.88	0.58	0.53	0.6	0.33	0.77	0.76	0.64	0.46	0.51	0.33	0.77	0.8	0.6	0.47	0.52	0.32	--	--	--	--	--	--	--
876	0.87	0.84	0.68	0.53	0.6	0.37	--	--	--	--	--	--	0.84	0.86	0.63	0.53	0.58	0.34	0.82	0.83	0.67	0.54	0.59	0.42	0.8	0.86	0.64	0.53	0.58	0.36	--	--	--	--	--	--	--	--	--	--	--	--	0.77	0.69	0.61	0.48	0.49	0.34	0.77
877	0.87	0.87	0.62	0.53	0.59	0.3	--	--	--	--	--	--	0.84	0.88	0.6	0.54	0.59	0.34	0.82	0.8	0.68	0.54	0.58	0.41	0.81	0.86	0.65	0.53	0.59	0.4	--	--	--	--	--	--	--	--	--	--	--	--	--	--	--	--	--	--	--
878	0.87	0.88	0.57	0.53	0.59	0.29	--	--	--	--	--	--	0.83	0.89	0.59	0.54	0.59	0.33	--	--	--	--	--	--	0.81	0.83	0.66	0.54	0.58	0.41	0.77	0.68	0.64	0.46	0.46	0.37	--	--	--	--	--	--	--	--	--	--	--	--	--
879	0.87	0.85	0.63	0.53	0.58	0.33	0.85	0.88	0.61	0.54	0.6	0.34	0.83	0.86	0.67	0.54	0.59	0.4	0.82	0.89	0.61	0.54	0.6	0.36	0.81	0.87	0.61	0.53	0.61	0.38	0.77	0.69	0.62	0.46	0.46	0.35	--	--	--	--	--	--	0.77	0.78	0.64	0.46	0.5	0.33	--
880	0.87	0.85	0.69	0.53	0.59	0.38	0.85	0.9	0.63	0.53	0.6	0.35	0.84	0.77	0.63	0.53	0.56	0.37	0.82	0.89	0.59	0.53	0.59	0.33	0.81	0.86	0.61	0.53	0.61	0.37	--	--	--	--	--	--	--	--	--	--	--	--	--	--	--	--	--	--	--
881	0.87	0.83	0.68	0.53	0.59	0.38	0.85	0.89	0.6	0.53	0.59	0.31	0.84	0.87	0.59	0.53	0.58	0.33	--	--	--	--	--	--	0.81	0.89	0.6	0.53	0.59	0.36	--	--	--	--	--	--	--	--	--	--	--	--	--	--	--	--	--	--	--
882	0.87	0.89	0.61	0.53	0.58	0.31	0.85	0.86	0.67	0.53	0.59	0.38	0.84	0.88	0.63	0.54	0.59	0.37	--	--	--	--	--	--	0.81	0.83	0.64	0.53	0.59	0.39	0.77	0.77	0.61	0.47	0.51	0.33	0.77	0.76	0.61	0.49	0.54	0.34	0.77	0.76	0.64	0.47	0.52	0.34	0.77
883	0.87	0.88	0.6	0.53	0.59	0.3	0.85	0.84	0.67	0.54	0.6	0.39	0.84	0.88	0.67	0.54	0.61	0.4	0.83	0.87	0.6	0.54	0.59	0.35	--	--	--	--	--	--	0.77	0.76	0.63	0.47	0.51	0.35	0.77	0.76	0.61	0.48	0.53	0.34	--	--	--	--	--	--	0.77
884	0.86	0.86	0.62	0.53	0.59	0.33	--	--	--	--	--	--	0.84	0.88	0.63	0.54	0.59	0.36	0.82	0.88	0.59	0.54	0.59	0.34	0.81	0.77	0.66	0.53	0.57	0.42	0.77	0.68	0.62	0.47	0.47	0.34	--	--	--	--	--	--	--	--	--	--	--	--	--
885	0.87	0.88	0.6	0.53	0.59	0.31	0.85	0.87	0.66	0.54	0.59	0.38	--	--	--	--	--	--	0.82	0.82	0.68	0.53	0.6	0.41	0.81	0.87	0.65	0.53	0.61	0.4	0.77	0.7	0.63	0.48	0.49	0.37	--	--	--	--	--	--	--	--	--	--	--	--	--
886	0.86	0.81	0.71	0.53	0.58	0.39	0.85	0.84	0.7	0.53	0.6	0.39	0.84	0.87	0.64	0.53	0.61	0.37	--	--	--	--	--	--	0.81	0.86	0.63	0.54	0.59	0.4	--	--	--	--	--	--	0.77	0.69	0.62	0.49	0.47	0.35	--	--	--	--	--	--	0.77
887	0.87	0.89	0.59	0.53	0.6	0.3	0.85	0.9	0.64	0.53	0.6	0.35	--	--	--	--	--	--	0.82	0.85	0.64	0.53	0.6	0.39	0.81	0.87	0.63	0.53	0.58	0.37	--	--	--	--	--	--	--	--	--	--	--	--	0.77	0.77	0.6	0.47	0.51	0.34	--
888	0.87	0.86	0.67	0.53	0.59	0.35	--	--	--	--	--	--	0.84	0.87	0.63	0.54	0.59	0.37	--	--	--	--	--	--	--	--	--	--	--	--	--	--	--	--	--	--	0.77	0.68	0.63	0.47	0.48	0.32	0.77	0.83	0.58	0.47	0.53	0.31	0.77
889	0.87	0.91	0.65	0.53	0.61	0.34	--	--	--	--	--	--	0.84	0.88	0.63	0.53	0.6	0.34	0.82	0.86	0.62	0.53	0.59	0.37	--	--	--	--	--	--	--	--	--	--	--	--	--	--	--	--	--	--	0.77	0.76	0.65	0.47	0.5	0.37	--
890	0.87	0.87	0.62	0.53	0.59	0.31	0.85	0.85	0.66	0.54	0.59	0.38	0.84	0.92	0.63	0.54	0.62	0.35	0.82	0.85	0.63	0.53	0.58	0.37	0.81	0.87	0.59	0.53	0.59	0.34	--	--	--	--	--	--	0.77	0.77	0.62	0.46	0.51	0.33	--	--	--	--	--	--	--
891	0.87	0.83	0.69	0.53	0.59	0.38	0.85	0.89	0.59	0.53	0.58	0.31	0.83	0.87	0.6	0.53	0.59	0.33	--	--	--	--	--	--	0.81	0.85	0.64	0.54	0.61	0.39	--	--	--	--	--	--	--	--	--	--	--	--	--	--	--	--	--	--	0.77
892	0.86	0.82	0.69	0.53	0.59	0.38	0.85	0.83	0.69	0.53	0.59	0.4	0.83	0.84	0.66	0.53	0.59	0.39	0.83	0.87	0.64	0.54	0.59	0.38	0.81	0.86	0.63	0.54	0.59	0.39	--	--	--	--	--	--	--	--	--	--	--	--	--	--	--	--	--	--	--
893	0.86	0.89	0.65	0.53	0.59	0.35	--	--	--	--	--	--	0.84	0.9	0.58	0.54	0.6	0.32	0.82	0.9	0.57	0.54	0.61	0.32	0.81	0.87	0.61	0.53	0.59	0.36	--	--	--	--	--	--	--	--	--	--	--	--	--	--	--	--	--	--	0.77
894	0.87	0.85	0.63	0.53	0.59	0.34	0.85	0.86	0.65	0.54	0.6	0.38	0.84	0.84	0.68	0.54	0.6	0.4	0.82	0.88	0.64	0.53	0.6	0.37	--	--	--	--	--	--	--	--	--	--	--	--	0.77	0.75	0.62	0.46	0.48	0.33	0.77	0.69	0.66	0.47	0.46	0.39	0.77
895	0.87	0.87	0.6	0.53	0.58	0.32	0.85	0.88	0.61	0.54	0.59	0.32	0.84	0.89	0.58	0.53	0.6	0.32	0.82	0.9	0.61	0.53	0.6	0.36	0.81	0.87	0.57	0.54	0.6	0.34	0.77	0.67	0.69	0.48	0.46	0.42	0.77	0.75	0.62	0.45	0.49	0.32	--	--	--	--	--	--	--
896	0.87	0.87	0.66	0.53	0.6	0.37	0.85	0.85	0.6	0.54	0.59	0.34	--	--	--	--	--	--	0.82	0.88	0.64	0.53	0.59	0.39	0.81	0.81	0.65	0.54	0.59	0.4	--	--	--	--	--	--	--	--	--	--	--	--	0.77	0.76	0.62	0.47	0.49	0.34	--
897	0.87	0.82	0.72	0.53	0.59	0.4	0.85	0.79	0.69	0.53	0.57	0.4	0.84	0.86	0.66	0.54	0.59	0.39	0.82	0.87	0.59	0.53	0.59	0.35	0.81	0.84	0.65	0.53	0.6	0.4	--	--	--	--	--	--	--	--	--	--	--	--	0.77	0.69	0.64	0.48	0.48	0.36	--
898	0.86	0.86	0.63	0.53	0.58	0.35	--	--	--	--	--	--	0.84	0.83	0.67	0.54	0.59	0.4	0.82	0.88	0.63	0.53	0.58	0.36	0.81	0.84	0.66	0.53	0.61	0.4	--	--	--	--	--	--	0.77	0.82	0.64	0.46	0.54	0.35	--	--	--	--	--	--	--
899	0.87	0.87	0.63	0.53	0.58	0.34	0.85	0.89	0.6	0.54	0.59	0.33	0.84	0.82	0.64	0.53	0.58	0.37	0.82	0.87	0.63	0.54	0.62	0.38	0.81	0.78	0.67	0.53	0.55	0.39	0.77	0.67	0.65	0.47	0.47	0.37	--	--	--	--	--	--	--	--	--	--	--	--	--
900	0.87	0.82	0.73	0.53	0.59	0.4	0.85	0.85	0.67	0.53	0.58	0.39	0.84	0.74	0.68	0.53	0.55	0.39	--	--	--	--	--	--	--	--	--	--	--	--	0.77	0.72	0.6	0.48	0.49	0.34	0.77	0.75	0.62	0.47	0.5	0.33	--	--	--	--	--	--	0.77
901	--	--	--	--	--	--	0.85	0.9	0.58	0.53	0.61	0.3	0.83	0.9	0.61	0.53	0.59	0.35	--	--	--	--	--	--	0.81	0.86	0.6	0.53	0.6	0.36	--	--	--	--	--	--	0.77	0.76	0.61	0.47	0.52	0.33	--	--	--	--	--	--	0.77
902	0.87	0.87	0.67	0.53	0.6	0.36	0.85	0.88	0.62	0.53	0.59	0.35	0.84	0.89	0.6	0.54	0.59	0.34	0.83	0.89	0.59	0.54	0.61	0.32	0.81	0.78	0.66	0.53	0.58	0.4	--	--	--	--	--	--	--	--	--	--	--	--	--	--	--	--	--	--	--
903	0.87	0.87	0.63	0.53	0.6	0.35	--	--	--	--	--	--	0.84	0.89	0.59	0.54	0.6	0.33	0.83	0.83	0.66	0.54	0.58	0.4	--	--	--	--	--	--	0.77	0.69	0.66	0.46	0.47	0.36	0.77	0.69	0.65	0.46	0.48	0.34	--	--	--	--	--	--	--
904	0.87	0.83	0.69	0.53	0.59	0.38	0.85	0.83	0.69	0.54	0.58	0.39	0.84	0.81	0.65	0.54	0.59	0.38	0.82	0.89	0.61	0.54	0.59	0.36	0.81	0.88	0.6	0.54	0.6	0.37	--	--	--	--	--	--	--	--	--	--	--	--	0.77	0.7	0.65	0.45	0.49	0.34	--
905	0.86	0.89	0.63	0.53	0.59	0.33	0.85	0.81	0.71	0.54	0.59	0.42	--	--	--	--	--	--	0.82	0.85	0.62	0.54	0.59	0.37	--	--	--	--	--	--	--	--	--	--	--	--	0.77	0.72	0.62	0.46	0.49	0.32	--	--	--	--	--	--	--
906	0.87	0.82	0.69	0.53	0.57	0.38	0.85	0.84	0.6	0.54	0.58	0.33	0.83	0.88	0.61	0.54	0.61	0.35	0.82	0.84	0.65	0.53	0.58	0.39	0.82	0.89	0.61	0.54	0.6	0.36	--	--	--	--	--	--	0.77	0.75	0.64	0.46	0.49	0.34	0.77	0.69	0.64	0.46	0.46	0.36	--
907	0.87	0.85	0.68	0.53	0.6	0.37	0.85	0.88	0.61	0.54	0.58	0.33	0.84	0.89	0.59	0.54	0.59	0.34	0.82	0.86	0.62	0.53	0.58	0.37	0.8	0.84	0.64	0.52	0.59	0.37	--	--	--	--	--	--	0.77	0.74	0.67	0.47	0.5	0.37	0.77	0.67	0.67	0.46	0.46	0.37	0.77
908	0.87	0.9	0.58	0.53	0.6	0.28	--	--	--	--	--	--	0.83	0.86	0.63	0.54	0.6	0.37	--	--	--	--	--	--	--	--	--	--	--	--	--	--	--	--	--	--	0.77	0.7	0.64	0.47	0.5	0.34	--	--	--	--	--	--	--
909	0.87	0.83	0.69	0.53	0.59	0.37	0.85	0.87	0.61	0.53	0.59	0.35	--	--	--	--	--	--	0.83	0.87	0.62	0.54	0.61	0.38	0.81	0.89	0.61	0.53	0.61	0.37	--	--	--	--	--	--	--	--	--	--	--	--	--	--	--	--	--	--	--
910	0.87	0.89	0.59	0.53	0.59	0.31	--	--	--	--	--	--	0.84	0.8	0.68	0.54	0.58	0.41	0.82	0.89	0.58	0.53	0.59	0.34	0.81	0.89	0.62	0.53	0.6	0.37	--	--	--	--	--	--	--	--	--	--	--	--	0.77	0.69	0.64	0.47	0.49	0.35	--
911	--	--	--	--	--	--	0.85	0.88	0.6	0.53	0.58	0.32	0.84	0.83	0.69	0.53	0.58	0.39	0.82	0.86	0.61	0.54	0.59	0.37	0.81	0.84	0.64	0.54	0.6	0.39	--	--	--	--	--	--	--	--	--	--	--	--	0.77	0.69	0.63	0.47	0.48	0.34	0.77
912	0.86	0.88	0.68	0.53	0.63	0.37	0.85	0.81	0.68	0.53	0.58	0.39	0.84	0.83	0.7	0.54	0.6	0.41	--	--	--	--	--	--	0.81	0.85	0.65	0.53	0.58	0.39	--	--	--	--	--	--	0.77	0.8	0.6	0.47	0.53	0.33	--	--	--	--	--	--	0.77
913	0.86	0.84	0.67	0.53	0.59	0.37	0.85	0.79	0.69	0.53	0.58	0.39	0.84	0.89	0.62	0.54	0.59	0.35	0.82	0.85	0.65	0.54	0.6	0.4	0.81	0.84	0.64	0.53	0.6	0.39	--	--	--	--	--	--	--	--	--	--	--	--	--	--	--	--	--	--	--
914	0.86	0.87	0.57	0.53	0.59	0.29	0.85	0.83	0.67	0.54	0.59	0.39	0.84	0.88	0.62	0.54	0.59	0.35	--	--	--	--	--	--	--	--	--	--	--	--	0.77	0.8	0.62	0.46	0.53	0.33	--	--	--	--	--	--	--	--	--	--	--	--	0.77
915	0.87	0.82	0.68	0.53	0.59	0.37	0.85	0.88	0.62	0.54	0.6	0.34	--	--	--	--	--	--	0.82	0.82	0.63	0.54	0.58	0.39	0.81	0.85	0.63	0.53	0.59	0.37	--	--	--	--	--	--	0.77	0.69	0.66	0.47	0.48	0.36	--	--	--	--	--	--	--
916	0.87	0.87	0.67	0.53	0.61	0.35	0.85	0.89	0.57	0.53	0.6	0.3	0.84	0.87	0.65	0.54	0.59	0.38	--	--	--	--	--	--	0.81	0.87	0.61	0.53	0.6	0.37	--	--	--	--	--	--	--	--	--	--	--	--	0.77	0.7	0.65	0.47	0.49	0.35	0.77
917	0.87	0.89	0.61	0.53	0.58	0.3	0.85	0.84	0.67	0.53	0.59	0.38	0.84	0.88	0.6	0.54	0.59	0.33	0.82	0.86	0.64	0.54	0.61	0.39	0.81	0.86	0.61	0.54	0.6	0.38	--	--	--	--	--	--	--	--	--	--	--	--	--	--	--	--	--	--	0.77
918	0.87	0.87	0.6	0.53	0.58	0.31	0.85	0.85	0.65	0.53	0.6	0.38	0.84	0.89	0.59	0.53	0.59	0.33	0.82	0.85	0.6	0.53	0.59	0.35	0.81	0.88	0.62	0.53	0.6	0.37	--	--	--	--	--	--	0.77	0.69	0.65	0.47	0.48	0.36	--	--	--	--	--	--	--
919	0.87	0.85	0.69	0.53	0.59	0.38	--	--	--	--	--	--	0.83	0.88	0.57	0.53	0.59	0.31	0.82	0.86	0.61	0.53	0.58	0.34	0.81	0.89	0.59	0.54	0.59	0.35	--	--	--	--	--	--	0.77	0.72	0.63	0.47	0.5	0.35	0.77	0.72	0.61	0.46	0.48	0.33	--
920	--	--	--	--	--	--	--	--	--	--	--	--	0.84	0.88	0.61	0.53	0.59	0.34	0.83	0.9	0.58	0.54	0.6	0.34	--	--	--	--	--	--	--	--	--	--	--	--	--	--	--	--	--	--	--	--	--	--	--	--	--
921	0.86	0.89	0.59	0.53	0.59	0.3	0.85	0.89	0.57	0.53	0.59	0.3	0.83	0.83	0.64	0.54	0.58	0.38	0.82	0.84	0.63	0.53	0.58	0.37	0.8	0.87	0.63	0.53	0.6	0.37	--	--	--	--	--	--	0.77	0.7	0.62	0.46	0.5	0.33	--	--	--	--	--	--	--
922	0.87	0.86	0.62	0.53	0.58	0.32	--	--	--	--	--	--	0.84	0.89	0.63	0.54	0.6	0.34	0.82	0.85	0.65	0.53	0.6	0.4	0.81	0.82	0.67	0.53	0.6	0.42	--	--	--	--	--	--	--	--	--	--	--	--	--	--	--	--	--	--	0.77
923	0.87	0.9	0.59	0.53	0.6	0.29	0.85	0.87	0.64	0.54	0.58	0.35	0.84	0.8	0.68	0.54	0.58	0.4	--	--	--	--	--	--	0.81	0.85	0.64	0.54	0.6	0.39	--	--	--	--	--	--	--	--	--	--	--	--	--	--	--	--	--	--	--
924	0.86	0.79	0.7	0.53	0.58	0.39	0.85	0.83	0.65	0.54	0.59	0.37	0.84	0.88	0.63	0.54	0.59	0.36	0.82	0.88	0.59	0.54	0.59	0.34	0.81	0.89	0.6	0.54	0.58	0.36	--	--	--	--	--	--	0.77	0.69	0.62	0.46	0.49	0.33	0.77	0.76	0.64	0.45	0.5	0.33	--
925	--	--	--	--	--	--	0.85	0.84	0.67	0.54	0.59	0.39	0.84	0.83	0.66	0.54	0.61	0.39	0.82	0.83	0.65	0.54	0.58	0.4	0.81	0.88	0.63	0.53	0.59	0.38	0.77	0.7	0.62	0.47	0.47	0.34	--	--	--	--	--	--	0.77	0.76	0.64	0.46	0.51	0.34	0.77
926	0.87	0.82	0.7	0.53	0.58	0.39	0.85	0.8	0.71	0.53	0.59	0.41	0.84	0.85	0.64	0.53	0.59	0.37	--	--	--	--	--	--	0.81	0.84	0.65	0.54	0.6	0.4	0.77	0.69	0.62	0.46	0.47	0.33	0.77	0.71	0.64	0.47	0.49	0.34	--	--	--	--	--	--	--
927	0.86	0.9	0.58	0.53	0.6	0.28	0.85	0.9	0.58	0.54	0.6	0.32	0.84	0.8	0.67	0.54	0.58	0.39	0.83	0.88	0.6	0.54	0.59	0.34	0.81	0.84	0.67	0.53	0.6	0.41	0.77	0.75	0.61	0.46	0.5	0.31	0.77	0.69	0.64	0.47	0.49	0.35	--	--	--	--	--	--	0.77
928	0.87	0.89	0.66	0.53	0.59	0.36	0.85	0.9	0.62	0.53	0.6	0.34	0.84	0.82	0.62	0.53	0.58	0.35	0.82	0.88	0.6	0.54	0.61	0.34	0.81	0.88	0.61	0.53	0.59	0.37	--	--	--	--	--	--	--	--	--	--	--	--	--	--	--	--	--	--	--
929	--	--	--	--	--	--	0.85	0.86	0.66	0.53	0.6	0.37	0.83	0.89	0.58	0.53	0.59	0.32	--	--	--	--	--	--	--	--	--	--	--	--	--	--	--	--	--	--	0.77	0.77	0.64	0.48	0.52	0.36	--	--	--	--	--	--	--
930	--	--	--	--	--	--	--	--	--	--	--	--	0.84	0.89	0.62	0.54	0.6	0.35	--	--	--	--	--	--	--	--	--	--	--	--	--	--	--	--	--	--	0.77	0.68	0.65	0.47	0.47	0.36	--	--	--	--	--	--	0.77
931	0.87	0.82	0.68	0.53	0.59	0.38	0.85	0.89	0.6	0.53	0.58	0.32	0.84	0.89	0.58	0.53	0.59	0.31	0.82	0.71	0.7	0.53	0.57	0.43	0.81	0.87	0.61	0.53	0.6	0.36	--	--	--	--	--	--	--	--	--	--	--	--	--	--	--	--	--	--	--
932	0.87	0.79	0.7	0.53	0.58	0.39	0.85	0.89	0.62	0.54	0.59	0.35	0.84	0.89	0.56	0.53	0.6	0.3	0.82	0.87	0.61	0.53	0.6	0.36	--	--	--	--	--	--	--	--	--	--	--	--	--	--	--	--	--	--	--	--	--	--	--	--	--
933	0.87	0.91	0.63	0.53	0.62	0.35	--	--	--	--	--	--	0.83	0.89	0.62	0.53	0.6	0.35	0.82	0.89	0.63	0.53	0.6	0.36	0.81	0.89	0.62	0.53	0.61	0.38	--	--	--	--	--	--	0.77	0.75	0.65	0.47	0.52	0.35	--	--	--	--	--	--	0.77
934	0.87	0.88	0.63	0.53	0.58	0.33	0.85	0.84	0.67	0.53	0.59	0.38	0.84	0.87	0.64	0.53	0.59	0.37	0.82	0.86	0.63	0.54	0.6	0.38	0.81	0.83	0.61	0.53	0.59	0.37	0.77	0.7	0.61	0.47	0.47	0.34	--	--	--	--	--	--	--	--	--	--	--	--	--
935	0.87	0.83	0.68	0.53	0.59	0.37	0.85	0.89	0.59	0.54	0.59	0.32	--	--	--	--	--	--	0.82	0.83	0.66	0.53	0.58	0.41	--	--	--	--	--	--	--	--	--	--	--	--	0.77	0.7	0.63	0.47	0.5	0.35	--	--	--	--	--	--	--
936	0.87	0.89	0.6	0.53	0.59	0.3	0.85	0.88	0.61	0.54	0.6	0.33	0.84	0.89	0.59	0.54	0.58	0.34	0.82	0.74	0.69	0.54	0.57	0.43	0.81	0.81	0.67	0.53	0.59	0.41	--	--	--	--	--	--	--	--	--	--	--	--	--	--	--	--	--	--	0.77
937	0.87	0.86	0.66	0.53	0.6	0.36	--	--	--	--	--	--	0.83	0.82	0.68	0.54	0.6	0.42	--	--	--	--	--	--	0.81	0.78	0.71	0.54	0.59	0.45	--	--	--	--	--	--	--	--	--	--	--	--	0.77	0.74	0.62	0.47	0.5	0.34	--
938	0.87	0.86	0.66	0.53	0.6	0.36	0.85	0.88	0.65	0.53	0.59	0.36	0.83	0.83	0.63	0.53	0.59	0.35	0.83	0.86	0.62	0.53	0.58	0.35	0.81	0.88	0.6	0.53	0.6	0.37	0.77	0.69	0.63	0.45	0.46	0.32	--	--	--	--	--	--	--	--	--	--	--	--	--
939	0.87	0.85	0.64	0.53	0.58	0.35	0.85	0.83	0.63	0.54	0.59	0.35	0.84	0.86	0.66	0.54	0.59	0.39	0.82	0.89	0.59	0.54	0.6	0.33	0.81	0.87	0.6	0.53	0.6	0.33	--	--	--	--	--	--	0.77	0.75	0.62	0.45	0.52	0.32	0.77	0.77	0.61	0.48	0.52	0.34	0.77
940	0.87	0.88	0.64	0.53	0.58	0.34	0.85	0.87	0.66	0.53	0.59	0.37	0.83	0.88	0.63	0.54	0.6	0.37	0.82	0.89	0.59	0.53	0.58	0.34	--	--	--	--	--	--	0.77	0.81	0.62	0.46	0.52	0.32	0.77	0.71	0.64	0.46	0.5	0.33	--	--	--	--	--	--	--
941	0.86	0.81	0.71	0.53	0.6	0.4	0.85	0.88	0.63	0.54	0.59	0.35	0.84	0.89	0.61	0.53	0.59	0.35	0.82	0.87	0.66	0.53	0.61	0.4	0.81	0.76	0.69	0.53	0.58	0.43	--	--	--	--	--	--	--	--	--	--	--	--	--	--	--	--	--	--	--
942	0.87	0.89	0.6	0.53	0.58	0.31	0.85	0.9	0.62	0.54	0.61	0.34	0.84	0.88	0.63	0.54	0.59	0.36	0.82	0.83	0.67	0.54	0.59	0.41	--	--	--	--	--	--	0.77	0.69	0.64	0.46	0.49	0.35	--	--	--	--	--	--	--	--	--	--	--	--	--
943	0.87	0.89	0.6	0.53	0.59	0.3	0.85	0.88	0.65	0.54	0.61	0.36	0.84	0.86	0.65	0.53	0.59	0.38	0.82	0.87	0.58	0.54	0.59	0.35	0.81	0.84	0.64	0.54	0.6	0.39	0.77	0.71	0.61	0.46	0.48	0.33	--	--	--	--	--	--	0.77	0.69	0.65	0.46	0.48	0.34	--
944	--	--	--	--	--	--	0.85	0.84	0.66	0.54	0.59	0.38	0.84	0.9	0.59	0.54	0.6	0.32	0.82	0.88	0.59	0.53	0.59	0.34	0.81	0.86	0.64	0.53	0.62	0.38	0.77	0.77	0.6	0.46	0.5	0.32	0.81	0.77	0.64	0.52	0.54	0.38	--	--	--	--	--	--	0.77
945	0.86	0.89	0.6	0.53	0.59	0.3	0.85	0.88	0.6	0.54	0.58	0.33	0.83	0.79	0.63	0.53	0.57	0.36	0.82	0.84	0.64	0.53	0.59	0.38	0.81	0.87	0.63	0.54	0.59	0.38	--	--	--	--	--	--	--	--	--	--	--	--	0.77	0.69	0.64	0.46	0.48	0.34	--
946	0.87	0.82	0.68	0.53	0.59	0.37	0.85	0.87	0.65	0.53	0.59	0.35	0.83	0.84	0.65	0.53	0.6	0.38	0.82	0.88	0.63	0.53	0.61	0.37	0.81	0.9	0.58	0.54	0.62	0.33	0.77	0.75	0.63	0.45	0.49	0.34	--	--	--	--	--	--	0.77	0.75	0.65	0.46	0.5	0.34	0.77
947	0.87	0.88	0.6	0.53	0.58	0.31	0.85	0.81	0.67	0.54	0.57	0.39	0.84	0.89	0.59	0.54	0.61	0.33	0.82	0.88	0.63	0.54	0.6	0.38	0.81	0.85	0.63	0.53	0.59	0.39	0.77	0.75	0.66	0.45	0.47	0.37	0.77	0.75	0.64	0.47	0.52	0.36	--	--	--	--	--	--	--
948	0.87	0.88	0.61	0.53	0.58	0.31	0.85	0.85	0.67	0.53	0.59	0.38	0.84	0.88	0.59	0.54	0.59	0.34	0.82	0.87	0.58	0.54	0.59	0.35	0.81	0.86	0.63	0.53	0.6	0.38	0.77	0.7	0.64	0.44	0.45	0.35	0.77	0.76	0.62	0.46	0.5	0.34	0.77	0.81	0.59	0.46	0.54	0.29	0.77
949	--	--	--	--	--	--	0.85	0.9	0.64	0.53	0.6	0.36	0.84	0.87	0.61	0.53	0.59	0.34	--	--	--	--	--	--	0.81	0.86	0.63	0.53	0.6	0.38	--	--	--	--	--	--	--	--	--	--	--	--	0.77	0.71	0.62	0.46	0.49	0.32	--
950	0.86	0.82	0.68	0.53	0.59	0.37	--	--	--	--	--	--	0.84	0.89	0.64	0.53	0.61	0.36	0.82	0.83	0.62	0.53	0.58	0.36	0.81	0.84	0.63	0.53	0.59	0.39	--	--	--	--	--	--	0.77	0.76	0.61	0.47	0.5	0.34	--	--	--	--	--	--	0.77
951	0.87	0.84	0.74	0.53	0.6	0.42	0.85	0.89	0.59	0.53	0.59	0.31	0.83	0.88	0.64	0.54	0.6	0.38	--	--	--	--	--	--	0.81	0.88	0.63	0.54	0.6	0.39	--	--	--	--	--	--	0.77	0.75	0.63	0.46	0.51	0.34	--	--	--	--	--	--	--
952	0.87	0.84	0.66	0.53	0.58	0.35	0.85	0.88	0.59	0.54	0.59	0.32	--	--	--	--	--	--	--	--	--	--	--	--	0.81	0.81	0.67	0.53	0.58	0.41	0.77	0.76	0.6	0.47	0.49	0.33	0.77	0.69	0.62	0.47	0.49	0.33	0.77	0.67	0.65	0.46	0.47	0.36	--
953	0.87	0.84	0.67	0.53	0.6	0.36	0.85	0.85	0.65	0.54	0.58	0.36	--	--	--	--	--	--	0.82	0.86	0.64	0.54	0.59	0.39	0.81	0.77	0.69	0.53	0.58	0.43	0.77	0.78	0.6	0.47	0.5	0.33	--	--	--	--	--	--	0.76	0.69	0.62	0.47	0.49	0.34	0.77
954	0.87	0.88	0.62	0.53	0.59	0.35	0.85	0.89	0.6	0.54	0.6	0.32	--	--	--	--	--	--	0.82	0.89	0.58	0.54	0.59	0.34	0.81	0.65	0.69	0.53	0.53	0.44	--	--	--	--	--	--	--	--	--	--	--	--	--	--	--	--	--	--	0.77
955	0.87	0.89	0.66	0.53	0.59	0.35	0.85	0.88	0.65	0.54	0.61	0.36	0.84	0.85	0.63	0.54	0.59	0.37	0.82	0.88	0.59	0.54	0.59	0.35	0.81	0.79	0.69	0.54	0.61	0.43	0.77	0.75	0.6	0.46	0.5	0.31	--	--	--	--	--	--	--	--	--	--	--	--	--
956	0.87	0.8	0.67	0.53	0.57	0.37	0.85	0.88	0.67	0.54	0.61	0.37	--	--	--	--	--	--	--	--	--	--	--	--	--	--	--	--	--	--	--	--	--	--	--	--	--	--	--	--	--	--	--	--	--	--	--	--	0.77
957	0.87	0.88	0.66	0.53	0.61	0.34	--	--	--	--	--	--	0.84	0.91	0.63	0.54	0.63	0.35	0.82	0.68	0.69	0.54	0.55	0.42	--	--	--	--	--	--	0.77	0.77	0.59	0.45	0.49	0.29	0.77	0.76	0.64	0.46	0.51	0.34	--	--	--	--	--	--	--
958	--	--	--	--	--	--	0.85	0.82	0.7	0.54	0.59	0.41	0.84	0.85	0.6	0.54	0.59	0.35	0.82	0.89	0.58	0.54	0.59	0.33	--	--	--	--	--	--	0.77	0.78	0.59	0.45	0.51	0.29	0.77	0.69	0.65	0.46	0.46	0.36	--	--	--	--	--	--	--
959	0.86	0.89	0.64	0.53	0.6	0.35	0.85	0.89	0.63	0.54	0.61	0.33	0.84	0.87	0.64	0.53	0.6	0.37	0.82	0.86	0.61	0.53	0.58	0.35	--	--	--	--	--	--	--	--	--	--	--	--	--	--	--	--	--	--	0.77	0.7	0.62	0.46	0.48	0.32	--
960	0.86	0.79	0.74	0.53	0.57	0.42	0.85	0.8	0.7	0.54	0.58	0.4	0.83	0.88	0.63	0.53	0.6	0.37	--	--	--	--	--	--	0.81	0.88	0.64	0.53	0.61	0.39	0.77	0.69	0.64	0.46	0.48	0.35	--	--	--	--	--	--	0.77	0.7	0.65	0.48	0.48	0.37	--
961	0.87	0.89	0.66	0.53	0.6	0.35	0.85	0.88	0.65	0.53	0.59	0.36	0.84	0.85	0.65	0.54	0.6	0.39	0.82	0.81	0.65	0.53	0.58	0.39	0.81	0.84	0.62	0.53	0.58	0.38	--	--	--	--	--	--	0.77	0.68	0.66	0.46	0.47	0.36	0.77	0.67	0.67	0.47	0.47	0.39	--
962	0.87	0.8	0.7	0.53	0.58	0.39	0.85	0.9	0.64	0.53	0.62	0.35	0.83	0.86	0.66	0.53	0.6	0.4	--	--	--	--	--	--	0.81	0.84	0.63	0.54	0.59	0.39	0.77	0.75	0.64	0.47	0.5	0.36	0.77	0.69	0.61	0.46	0.49	0.32	0.77	0.69	0.63	0.47	0.5	0.33	--
963	0.87	0.88	0.66	0.53	0.6	0.34	0.85	0.9	0.6	0.54	0.58	0.32	0.83	0.89	0.63	0.53	0.6	0.36	--	--	--	--	--	--	0.81	0.82	0.67	0.54	0.59	0.42	0.77	0.72	0.62	0.48	0.5	0.34	--	--	--	--	--	--	--	--	--	--	--	--	--
964	0.87	0.88	0.63	0.53	0.59	0.34	0.85	0.88	0.61	0.54	0.59	0.35	0.84	0.82	0.7	0.53	0.6	0.42	0.82	0.85	0.62	0.53	0.59	0.36	0.81	0.84	0.6	0.53	0.58	0.36	--	--	--	--	--	--	--	--	--	--	--	--	0.77	0.73	0.6	0.47	0.51	0.32	--
965	0.87	0.84	0.67	0.53	0.58	0.36	0.85	0.89	0.64	0.53	0.59	0.35	0.84	0.86	0.65	0.54	0.6	0.37	--	--	--	--	--	--	0.81	0.89	0.59	0.53	0.6	0.34	0.77	0.79	0.62	0.48	0.53	0.34	0.77	0.76	0.63	0.47	0.5	0.35	0.77	0.75	0.62	0.47	0.52	0.33	--
966	0.86	0.8	0.7	0.53	0.58	0.39	0.85	0.9	0.59	0.53	0.59	0.29	0.84	0.79	0.71	0.53	0.6	0.43	0.82	0.83	0.69	0.54	0.61	0.42	0.81	0.79	0.67	0.53	0.59	0.39	--	--	--	--	--	--	0.77	0.7	0.64	0.47	0.48	0.36	--	--	--	--	--	--	--
967	--	--	--	--	--	--	0.85	0.87	0.62	0.54	0.59	0.36	0.84	0.88	0.65	0.53	0.59	0.36	0.82	0.88	0.59	0.53	0.59	0.33	0.81	0.87	0.58	0.53	0.6	0.35	0.77	0.77	0.61	0.47	0.53	0.33	--	--	--	--	--	--	--	--	--	--	--	--	--
968	--	--	--	--	--	--	0.85	0.85	0.69	0.54	0.61	0.4	0.84	0.88	0.6	0.54	0.59	0.33	0.82	0.87	0.61	0.53	0.6	0.36	0.81	0.84	0.63	0.53	0.58	0.36	--	--	--	--	--	--	--	--	--	--	--	--	--	--	--	--	--	--	0.77
969	0.87	0.85	0.67	0.53	0.59	0.37	0.85	0.88	0.65	0.53	0.6	0.36	0.84	0.85	0.65	0.54	0.59	0.39	0.82	0.85	0.67	0.54	0.58	0.4	0.81	0.9	0.61	0.53	0.59	0.35	--	--	--	--	--	--	--	--	--	--	--	--	--	--	--	--	--	--	--
970	0.87	0.87	0.62	0.53	0.59	0.33	0.85	0.89	0.65	0.54	0.6	0.36	--	--	--	--	--	--	--	--	--	--	--	--	0.81	0.87	0.6	0.53	0.59	0.35	--	--	--	--	--	--	0.77	0.69	0.65	0.47	0.49	0.35	--	--	--	--	--	--	--
971	0.87	0.84	0.71	0.53	0.61	0.4	0.85	0.82	0.67	0.53	0.61	0.38	0.84	0.87	0.63	0.54	0.58	0.35	--	--	--	--	--	--	0.81	0.85	0.59	0.53	0.59	0.35	--	--	--	--	--	--	--	--	--	--	--	--	--	--	--	--	--	--	--
972	0.86	0.87	0.62	0.53	0.58	0.31	0.85	0.81	0.71	0.53	0.6	0.41	0.83	0.87	0.61	0.53	0.59	0.34	0.82	0.85	0.64	0.54	0.6	0.4	0.81	0.89	0.62	0.53	0.6	0.37	--	--	--	--	--	--	0.77	0.8	0.63	0.46	0.52	0.33	--	--	--	--	--	--	--
973	--	--	--	--	--	--	0.85	0.88	0.65	0.53	0.6	0.36	--	--	--	--	--	--	0.82	0.9	0.6	0.54	0.6	0.34	0.81	0.9	0.66	0.53	0.63	0.39	--	--	--	--	--	--	--	--	--	--	--	--	0.77	0.76	0.62	0.47	0.5	0.35	0.77
974	0.87	0.88	0.6	0.53	0.59	0.3	0.85	0.87	0.62	0.53	0.58	0.34	0.83	0.85	0.66	0.54	0.59	0.39	0.82	0.83	0.69	0.53	0.6	0.42	0.81	0.86	0.64	0.53	0.59	0.39	--	--	--	--	--	--	0.77	0.77	0.6	0.47	0.51	0.31	--	--	--	--	--	--	0.77
975	0.87	0.86	0.66	0.53	0.59	0.37	0.85	0.81	0.71	0.54	0.6	0.42	0.83	0.77	0.68	0.53	0.58	0.4	0.82	0.9	0.59	0.53	0.6	0.34	0.81	0.92	0.56	0.53	0.62	0.31	--	--	--	--	--	--	--	--	--	--	--	--	--	--	--	--	--	--	0.77
976	0.86	0.85	0.67	0.53	0.58	0.36	--	--	--	--	--	--	0.84	0.86	0.65	0.53	0.59	0.37	0.82	0.89	0.59	0.53	0.6	0.32	0.81	0.88	0.61	0.53	0.6	0.36	--	--	--	--	--	--	0.77	0.7	0.65	0.47	0.48	0.38	--	--	--	--	--	--	--
977	0.86	0.83	0.68	0.53	0.59	0.37	0.85	0.88	0.62	0.54	0.59	0.33	--	--	--	--	--	--	0.82	0.86	0.66	0.53	0.6	0.39	0.81	0.87	0.64	0.53	0.61	0.39	--	--	--	--	--	--	--	--	--	--	--	--	0.77	0.75	0.6	0.46	0.51	0.32	--
978	0.87	0.88	0.68	0.53	0.59	0.37	--	--	--	--	--	--	0.84	0.9	0.58	0.54	0.6	0.32	0.82	0.87	0.62	0.54	0.59	0.36	0.81	0.89	0.6	0.54	0.59	0.36	0.77	0.74	0.64	0.45	0.48	0.33	--	--	--	--	--	--	--	--	--	--	--	--	--
979	--	--	--	--	--	--	0.85	0.88	0.62	0.54	0.59	0.33	0.84	0.87	0.58	0.53	0.59	0.32	0.82	0.87	0.6	0.54	0.59	0.35	0.81	0.88	0.61	0.53	0.6	0.36	0.77	0.69	0.67	0.46	0.48	0.36	--	--	--	--	--	--	--	--	--	--	--	--	0.77
980	0.86	0.86	0.66	0.53	0.59	0.37	--	--	--	--	--	--	0.84	0.88	0.59	0.53	0.59	0.33	0.82	0.88	0.57	0.53	0.6	0.32	0.81	0.88	0.64	0.53	0.6	0.38	--	--	--	--	--	--	0.77	0.74	0.69	0.47	0.51	0.39	0.76	0.8	0.59	0.46	0.52	0.31	0.77
981	0.87	0.86	0.64	0.53	0.6	0.35	--	--	--	--	--	--	0.84	0.88	0.63	0.54	0.62	0.35	0.82	0.86	0.64	0.54	0.59	0.37	--	--	--	--	--	--	--	--	--	--	--	--	--	--	--	--	--	--	0.77	0.71	0.64	0.48	0.49	0.37	0.77
982	0.87	0.87	0.66	0.53	0.59	0.36	--	--	--	--	--	--	0.84	0.89	0.58	0.54	0.59	0.31	--	--	--	--	--	--	0.81	0.83	0.65	0.53	0.59	0.4	0.77	0.81	0.6	0.47	0.51	0.32	--	--	--	--	--	--	0.77	0.72	0.62	0.47	0.48	0.35	--
983	0.86	0.84	0.68	0.53	0.58	0.37	0.85	0.9	0.6	0.53	0.59	0.31	--	--	--	--	--	--	0.82	0.86	0.64	0.53	0.59	0.39	0.81	0.79	0.67	0.53	0.58	0.41	0.77	0.69	0.65	0.47	0.48	0.36	0.77	0.69	0.67	0.46	0.47	0.38	--	--	--	--	--	--	--
984	0.87	0.82	0.71	0.53	0.59	0.39	0.85	0.85	0.67	0.53	0.6	0.38	0.84	0.86	0.64	0.54	0.59	0.37	0.82	0.82	0.65	0.53	0.6	0.39	0.81	0.7	0.71	0.53	0.56	0.45	0.77	0.75	0.62	0.48	0.52	0.33	--	--	--	--	--	--	--	--	--	--	--	--	--
985	0.87	0.84	0.64	0.53	0.57	0.33	0.85	0.88	0.64	0.54	0.62	0.35	--	--	--	--	--	--	0.82	0.82	0.66	0.53	0.58	0.4	0.82	0.89	0.59	0.54	0.6	0.35	--	--	--	--	--	--	--	--	--	--	--	--	--	--	--	--	--	--	--
986	0.86	0.78	0.73	0.53	0.58	0.4	0.85	0.83	0.64	0.53	0.58	0.35	0.83	0.83	0.67	0.53	0.59	0.39	0.82	0.87	0.64	0.53	0.6	0.39	0.81	0.86	0.66	0.53	0.62	0.41	0.77	0.76	0.61	0.47	0.52	0.31	0.77	0.69	0.62	0.47	0.48	0.34	--	--	--	--	--	--	--
987	0.86	0.79	0.7	0.53	0.57	0.39	0.85	0.84	0.7	0.53	0.61	0.41	--	--	--	--	--	--	--	--	--	--	--	--	0.81	0.87	0.63	0.54	0.6	0.38	--	--	--	--	--	--	0.77	0.7	0.63	0.47	0.48	0.34	--	--	--	--	--	--	0.77
988	0.87	0.88	0.61	0.53	0.58	0.31	0.85	0.82	0.65	0.54	0.58	0.37	0.84	0.89	0.58	0.54	0.6	0.33	0.82	0.86	0.63	0.54	0.59	0.38	--	--	--	--	--	--	0.77	0.75	0.61	0.45	0.49	0.31	--	--	--	--	--	--	--	--	--	--	--	--	--
989	0.87	0.9	0.58	0.53	0.6	0.28	0.85	0.8	0.69	0.54	0.57	0.41	--	--	--	--	--	--	0.82	0.87	0.61	0.54	0.6	0.35	0.81	0.78	0.66	0.54	0.58	0.41	--	--	--	--	--	--	0.77	0.69	0.63	0.46	0.48	0.32	--	--	--	--	--	--	--
990	0.86	0.83	0.68	0.53	0.59	0.38	0.85	0.84	0.67	0.53	0.6	0.39	0.84	0.89	0.59	0.54	0.59	0.34	0.82	0.76	0.69	0.54	0.59	0.43	0.81	0.87	0.63	0.54	0.6	0.39	--	--	--	--	--	--	0.77	0.71	0.61	0.46	0.5	0.31	0.77	0.75	0.63	0.47	0.51	0.36	--
991	0.86	0.86	0.62	0.53	0.59	0.34	0.85	0.85	0.65	0.53	0.6	0.37	0.84	0.85	0.65	0.54	0.59	0.39	0.82	0.86	0.61	0.54	0.58	0.36	0.81	0.87	0.62	0.53	0.6	0.37	0.77	0.7	0.62	0.46	0.48	0.32	--	--	--	--	--	--	--	--	--	--	--	--	--
992	0.87	0.88	0.61	0.53	0.58	0.31	0.85	0.88	0.64	0.54	0.61	0.34	0.84	0.84	0.7	0.54	0.61	0.42	--	--	--	--	--	--	0.81	0.88	0.6	0.54	0.6	0.35	--	--	--	--	--	--	0.77	0.7	0.62	0.44	0.47	0.31	--	--	--	--	--	--	--
993	0.87	0.88	0.56	0.53	0.59	0.3	--	--	--	--	--	--	--	--	--	--	--	--	0.83	0.88	0.63	0.53	0.59	0.36	0.81	0.86	0.65	0.53	0.6	0.4	--	--	--	--	--	--	--	--	--	--	--	--	--	--	--	--	--	--	--
994	0.87	0.89	0.65	0.53	0.6	0.35	0.85	0.86	0.62	0.54	0.58	0.33	0.84	0.86	0.67	0.54	0.61	0.4	0.82	0.75	0.72	0.54	0.57	0.45	0.81	0.86	0.61	0.53	0.59	0.35	0.77	0.75	0.6	0.46	0.49	0.32	--	--	--	--	--	--	0.77	0.7	0.62	0.46	0.49	0.33	--
995	0.86	0.88	0.65	0.53	0.59	0.35	0.85	0.88	0.64	0.54	0.58	0.37	0.83	0.87	0.61	0.54	0.58	0.35	0.82	0.83	0.65	0.54	0.58	0.4	0.81	0.83	0.65	0.54	0.6	0.4	0.77	0.75	0.61	0.46	0.49	0.33	--	--	--	--	--	--	--	--	--	--	--	--	0.77
996	0.87	0.88	0.62	0.53	0.58	0.31	0.85	0.82	0.65	0.53	0.58	0.36	0.84	0.85	0.65	0.54	0.59	0.37	0.82	0.89	0.62	0.53	0.59	0.36	0.81	0.85	0.62	0.53	0.59	0.39	--	--	--	--	--	--	--	--	--	--	--	--	--	--	--	--	--	--	--
997	--	--	--	--	--	--	0.85	0.79	0.72	0.53	0.57	0.42	--	--	--	--	--	--	0.82	0.79	0.68	0.54	0.57	0.42	--	--	--	--	--	--	0.77	0.75	0.62	0.46	0.48	0.33	0.77	0.7	0.63	0.44	0.47	0.31	--	--	--	--	--	--	--
998	0.87	0.82	0.69	0.53	0.58	0.39	--	--	--	--	--	--	0.84	0.88	0.65	0.53	0.6	0.37	0.82	0.84	0.67	0.53	0.61	0.41	--	--	--	--	--	--	0.77	0.7	0.63	0.46	0.47	0.35	0.77	0.78	0.62	0.45	0.5	0.31	--	--	--	--	--	--	0.77
999	0.86	0.88	0.66	0.53	0.59	0.35	0.85	0.85	0.66	0.53	0.58	0.35	0.84	0.86	0.62	0.53	0.59	0.36	0.82	0.89	0.61	0.53	0.6	0.35	0.81	0.89	0.61	0.53	0.6	0.35	0.77	0.69	0.66	0.46	0.46	0.37	--	--	--	--	--	--	--	--	--	--	--	--	--
1000	0.87	0.9	0.62	0.53	0.59	0.33	0.85	0.84	0.69	0.53	0.6	0.39	0.84	0.82	0.63	0.54	0.58	0.36	0.83	0.87	0.65	0.54	0.6	0.39	0.81	0.91	0.59	0.53	0.6	0.33	--	--	--	--	--	--	--	--	--	--	--	--	--	--	--	--	--	--	--
[truncated: 41 more columns]
