# Supplementary material for: Modular gateway-ness connectivity and structural core organization in maritime network science
Source: Nat Commun. 2020 Jun 5;11:2849. doi: 10.1038/s41467-020-16619-5 (PMC7275034; doi:10.1038/s41467-020-16619-5)
Supplement: Supplementary file 4 — Source data [file 41467_2020_16619_MOESM4_ESM.zip › Structural-core-master/Source Data/Source Data-Supplementary Fig. 25.xlsx]

## Sheet: Supplementary Fig. 25
# iteration	(a) method #1																														(b) method #2
	Percent of edges: 10%						Percent of edges: 20%						Percent of edges: 30%						Percent of edges: 40%						Percent of edges: 50%						Percent of edges: 10%						Percent of edges: 20%						Percent of edges: 30%						Percent of edges: 40%
	at the country level			at the country pair level			at the country level			at the country pair level			at the country level			at the country pair level			at the country level			at the country pair level			at the country level			at the country pair level			at the country level			at the country pair level			at the country level			at the country pair level			at the country level			at the country pair level			at the country level
	# all connections	# SC connections	# NSC connections	# all connections	# SC connections	# NSC connections	# all connections	# SC connections	# NSC connections	# all connections	# SC connections	# NSC connections	# all connections	# SC connections	# NSC connections	# all connections	# SC connections	# NSC connections	# all connections	# SC connections	# NSC connections	# all connections	# SC connections	# NSC connections	# all connections	# SC connections	# NSC connections	# all connections	# SC connections	# NSC connections	# all connections	# SC connections	# NSC connections	# all connections	# SC connections	# NSC connections	# all connections	# SC connections	# NSC connections	# all connections	# SC connections	# NSC connections	# all connections	# SC connections	# NSC connections	# all connections	# SC connections	# NSC connections	# all connections
1	0.88	0.86	0.66	0.55	0.61	0.37	0.87	0.84	0.69	0.56	0.6	0.41	0.85	0.84	0.68	0.56	0.6	0.42	0.85	0.86	0.66	0.57	0.61	0.43	--	--	--	--	--	--	0.87	0.83	0.69	0.57	0.59	0.43	0.85	0.83	0.69	0.57	0.59	0.45	--	--	--	--	--	--	0.83
2	0.88	0.9	0.61	0.56	0.62	0.33	--	--	--	--	--	--	0.86	0.87	0.67	0.57	0.62	0.42	0.85	0.84	0.65	0.57	0.6	0.41	0.84	0.87	0.61	0.56	0.61	0.39	--	--	--	--	--	--	0.84	0.75	0.63	0.57	0.55	0.4	--	--	--	--	--	--	--
3	0.88	0.87	0.65	0.55	0.59	0.36	0.87	0.85	0.66	0.56	0.6	0.39	0.86	0.82	0.72	0.57	0.57	0.45	0.85	0.85	0.61	0.56	0.6	0.37	0.84	0.89	0.63	0.57	0.62	0.4	0.84	0.8	0.68	0.57	0.57	0.45	--	--	--	--	--	--	0.81	0.79	0.61	0.52	0.55	0.34	0.81
4	0.88	0.9	0.61	0.56	0.62	0.33	0.87	0.87	0.63	0.56	0.6	0.37	0.86	0.86	0.66	0.56	0.6	0.41	0.85	0.81	0.68	0.56	0.6	0.42	0.84	0.81	0.66	0.56	0.6	0.4	0.83	0.74	0.65	0.56	0.56	0.41	0.82	0.74	0.69	0.55	0.55	0.43	0.81	0.68	0.69	0.51	0.5	0.4	0.81
5	0.88	0.86	0.66	0.56	0.6	0.38	--	--	--	--	--	--	0.86	0.88	0.66	0.57	0.62	0.4	0.85	0.87	0.67	0.56	0.61	0.42	0.84	0.87	0.64	0.57	0.6	0.4	--	--	--	--	--	--	0.81	0.69	0.68	0.53	0.51	0.42	0.81	0.7	0.69	0.51	0.49	0.42	--
6	0.88	0.87	0.66	0.55	0.61	0.37	0.87	0.87	0.67	0.56	0.6	0.4	0.86	0.88	0.66	0.57	0.61	0.4	0.85	0.8	0.68	0.56	0.59	0.42	0.84	0.8	0.66	0.56	0.58	0.43	--	--	--	--	--	--	0.81	0.79	0.66	0.52	0.53	0.41	0.81	0.72	0.65	0.52	0.52	0.39	0.81
7	--	--	--	--	--	--	0.87	0.88	0.63	0.56	0.61	0.36	--	--	--	--	--	--	0.85	0.86	0.63	0.57	0.61	0.4	0.84	0.86	0.67	0.56	0.61	0.42	--	--	--	--	--	--	0.81	0.72	0.69	0.53	0.53	0.42	0.81	0.69	0.69	0.52	0.52	0.42	--
8	0.88	0.86	0.67	0.55	0.6	0.38	--	--	--	--	--	--	--	--	--	--	--	--	0.85	0.85	0.65	0.57	0.61	0.41	--	--	--	--	--	--	--	--	--	--	--	--	0.81	0.73	0.67	0.51	0.51	0.41	--	--	--	--	--	--	0.81
9	0.88	0.81	0.73	0.55	0.57	0.43	0.87	0.87	0.62	0.56	0.6	0.37	0.86	0.86	0.7	0.56	0.59	0.43	0.85	0.89	0.63	0.57	0.61	0.39	--	--	--	--	--	--	0.81	0.71	0.7	0.53	0.53	0.43	0.81	0.7	0.67	0.51	0.51	0.4	--	--	--	--	--	--	0.81
10	0.88	0.87	0.67	0.55	0.6	0.39	0.87	0.89	0.63	0.56	0.61	0.38	0.86	0.83	0.69	0.56	0.6	0.42	0.85	0.87	0.65	0.56	0.61	0.41	0.84	0.89	0.62	0.57	0.61	0.4	0.81	0.68	0.71	0.52	0.51	0.42	--	--	--	--	--	--	0.81	0.75	0.68	0.52	0.55	0.4	--
11	0.88	0.88	0.63	0.55	0.6	0.36	0.87	0.88	0.62	0.56	0.6	0.37	0.86	0.87	0.63	0.57	0.61	0.39	0.85	0.89	0.63	0.56	0.62	0.4	0.84	0.88	0.6	0.57	0.61	0.38	0.81	0.7	0.69	0.52	0.53	0.42	0.81	0.72	0.69	0.53	0.53	0.42	--	--	--	--	--	--	0.81
12	0.88	0.89	0.61	0.55	0.61	0.33	0.87	0.9	0.65	0.57	0.62	0.39	0.86	0.88	0.65	0.56	0.62	0.39	0.85	0.8	0.72	0.57	0.58	0.44	0.84	0.85	0.68	0.56	0.6	0.43	--	--	--	--	--	--	0.81	0.72	0.65	0.52	0.52	0.38	0.81	0.69	0.66	0.5	0.51	0.35	--
13	--	--	--	--	--	--	0.87	0.89	0.61	0.56	0.59	0.32	0.86	0.86	0.69	0.56	0.59	0.42	0.85	0.89	0.62	0.56	0.61	0.39	0.85	0.85	0.68	0.57	0.61	0.43	0.81	0.78	0.67	0.52	0.54	0.4	0.81	0.71	0.67	0.52	0.52	0.39	0.81	0.7	0.68	0.51	0.51	0.4	0.8
14	0.88	0.87	0.66	0.56	0.6	0.38	0.87	0.83	0.7	0.56	0.6	0.41	0.86	0.83	0.67	0.57	0.6	0.4	--	--	--	--	--	--	0.84	0.79	0.7	0.56	0.59	0.45	--	--	--	--	--	--	0.81	0.71	0.69	0.52	0.5	0.42	0.8	0.68	0.69	0.5	0.48	0.41	--
15	0.88	0.88	0.6	0.55	0.61	0.34	0.87	0.87	0.69	0.56	0.62	0.4	0.86	0.86	0.67	0.57	0.61	0.42	0.85	0.75	0.73	0.56	0.57	0.46	0.84	0.86	0.67	0.56	0.59	0.43	0.81	0.68	0.67	0.52	0.52	0.4	--	--	--	--	--	--	--	--	--	--	--	--	0.81
16	0.88	0.89	0.57	0.56	0.61	0.33	0.87	0.89	0.62	0.56	0.6	0.37	0.86	0.85	0.66	0.56	0.6	0.4	--	--	--	--	--	--	--	--	--	--	--	--	--	--	--	--	--	--	0.81	0.71	0.65	0.51	0.52	0.38	0.81	0.7	0.7	0.51	0.53	0.4	0.81
17	0.88	0.87	0.69	0.55	0.6	0.38	0.87	0.89	0.62	0.55	0.6	0.35	0.86	0.87	0.66	0.57	0.6	0.42	0.85	0.87	0.65	0.56	0.61	0.41	0.84	0.85	0.69	0.57	0.6	0.45	0.81	0.74	0.65	0.53	0.53	0.39	--	--	--	--	--	--	--	--	--	--	--	--	--
18	0.88	0.88	0.63	0.56	0.59	0.36	0.87	0.89	0.63	0.56	0.61	0.35	--	--	--	--	--	--	--	--	--	--	--	--	--	--	--	--	--	--	--	--	--	--	--	--	0.81	0.71	0.69	0.53	0.53	0.42	--	--	--	--	--	--	0.8
19	0.88	0.88	0.63	0.55	0.6	0.34	0.87	0.85	0.66	0.56	0.61	0.39	0.86	0.87	0.67	0.56	0.62	0.4	0.85	0.88	0.63	0.56	0.62	0.38	0.84	0.88	0.65	0.57	0.6	0.41	--	--	--	--	--	--	--	--	--	--	--	--	0.8	0.71	0.68	0.52	0.54	0.39	0.81
20	0.88	0.9	0.61	0.55	0.61	0.33	0.87	0.88	0.64	0.56	0.6	0.38	0.85	0.85	0.61	0.56	0.59	0.37	0.85	0.86	0.64	0.56	0.61	0.39	0.84	0.88	0.61	0.57	0.61	0.39	0.81	0.71	0.68	0.53	0.53	0.41	--	--	--	--	--	--	0.81	0.7	0.69	0.51	0.53	0.41	0.81
21	0.88	0.89	0.62	0.55	0.61	0.34	--	--	--	--	--	--	0.86	0.89	0.62	0.56	0.61	0.37	0.85	0.89	0.64	0.56	0.61	0.38	0.84	0.85	0.68	0.57	0.61	0.44	--	--	--	--	--	--	0.81	0.73	0.63	0.51	0.51	0.36	0.81	0.71	0.65	0.52	0.53	0.36	--
22	0.88	0.9	0.61	0.56	0.61	0.34	0.87	0.88	0.6	0.56	0.62	0.35	0.86	0.85	0.7	0.56	0.6	0.43	--	--	--	--	--	--	0.84	0.85	0.65	0.57	0.6	0.42	0.81	0.71	0.69	0.52	0.51	0.42	0.81	0.7	0.69	0.53	0.52	0.43	--	--	--	--	--	--	0.81
23	0.88	0.89	0.62	0.55	0.6	0.34	0.87	0.9	0.61	0.56	0.62	0.35	0.86	0.85	0.68	0.56	0.6	0.42	0.85	0.85	0.71	0.56	0.61	0.44	0.84	0.77	0.7	0.57	0.58	0.46	--	--	--	--	--	--	0.81	0.69	0.66	0.52	0.51	0.41	0.81	0.72	0.68	0.5	0.5	0.39	--
24	0.87	0.88	0.62	0.55	0.59	0.34	0.87	0.89	0.63	0.56	0.6	0.36	0.86	0.88	0.64	0.57	0.6	0.39	0.85	0.85	0.68	0.57	0.61	0.43	--	--	--	--	--	--	--	--	--	--	--	--	0.81	0.74	0.68	0.53	0.51	0.44	--	--	--	--	--	--	--
25	0.87	0.85	0.62	0.55	0.59	0.36	--	--	--	--	--	--	0.86	0.8	0.66	0.57	0.59	0.41	0.85	0.85	0.64	0.56	0.61	0.39	0.84	0.87	0.68	0.56	0.62	0.43	--	--	--	--	--	--	--	--	--	--	--	--	--	--	--	--	--	--	--
26	0.88	0.86	0.57	0.55	0.59	0.33	0.87	0.87	0.63	0.56	0.6	0.37	--	--	--	--	--	--	0.85	0.88	0.66	0.57	0.62	0.42	0.84	0.86	0.63	0.56	0.6	0.4	--	--	--	--	--	--	0.81	0.73	0.68	0.52	0.53	0.41	--	--	--	--	--	--	0.81
27	--	--	--	--	--	--	0.87	0.85	0.65	0.56	0.59	0.38	0.86	0.8	0.72	0.56	0.59	0.45	0.85	0.89	0.62	0.57	0.61	0.39	0.84	0.87	0.65	0.56	0.62	0.4	0.81	0.7	0.69	0.53	0.51	0.42	0.81	0.68	0.65	0.51	0.53	0.37	0.81	0.73	0.68	0.52	0.53	0.41	--
28	0.88	0.89	0.61	0.55	0.6	0.33	0.87	0.9	0.65	0.57	0.63	0.38	0.86	0.86	0.71	0.57	0.59	0.45	0.85	0.87	0.65	0.56	0.62	0.4	0.84	0.86	0.64	0.57	0.62	0.4	--	--	--	--	--	--	--	--	--	--	--	--	0.81	0.68	0.67	0.51	0.49	0.4	--
29	0.88	0.89	0.62	0.55	0.6	0.33	0.87	0.88	0.64	0.56	0.62	0.37	--	--	--	--	--	--	0.85	0.85	0.64	0.57	0.61	0.4	0.84	0.77	0.7	0.56	0.58	0.45	--	--	--	--	--	--	--	--	--	--	--	--	--	--	--	--	--	--	--
30	0.87	0.86	0.65	0.55	0.59	0.36	0.87	0.81	0.63	0.56	0.59	0.36	0.86	0.86	0.66	0.56	0.6	0.41	0.85	0.88	0.65	0.57	0.6	0.41	0.84	0.83	0.67	0.57	0.6	0.42	--	--	--	--	--	--	--	--	--	--	--	--	--	--	--	--	--	--	--
31	0.88	0.87	0.64	0.56	0.59	0.36	0.87	0.86	0.65	0.56	0.59	0.37	0.86	0.91	0.63	0.56	0.63	0.36	0.85	0.8	0.65	0.57	0.59	0.41	0.84	0.81	0.65	0.57	0.6	0.42	--	--	--	--	--	--	--	--	--	--	--	--	0.81	0.74	0.66	0.53	0.52	0.41	--
32	0.88	0.87	0.65	0.56	0.61	0.37	0.87	0.89	0.62	0.56	0.6	0.36	0.86	0.82	0.63	0.56	0.59	0.37	0.85	0.87	0.64	0.56	0.6	0.4	0.84	0.85	0.7	0.57	0.61	0.46	0.81	0.71	0.7	0.52	0.52	0.42	--	--	--	--	--	--	0.81	0.71	0.67	0.52	0.53	0.39	--
33	0.88	0.83	0.61	0.56	0.58	0.35	0.87	0.84	0.66	0.57	0.6	0.39	0.85	0.86	0.65	0.56	0.6	0.4	--	--	--	--	--	--	--	--	--	--	--	--	0.81	0.68	0.69	0.51	0.5	0.41	--	--	--	--	--	--	0.81	0.78	0.67	0.52	0.55	0.39	--
34	0.88	0.84	0.6	0.55	0.59	0.33	0.87	0.84	0.65	0.56	0.6	0.38	0.86	0.85	0.67	0.57	0.59	0.44	0.85	0.87	0.68	0.57	0.62	0.43	0.84	0.84	0.62	0.57	0.59	0.39	0.81	0.74	0.64	0.52	0.52	0.37	0.81	0.7	0.7	0.52	0.5	0.43	0.81	0.69	0.67	0.52	0.53	0.39	--
35	0.88	0.89	0.62	0.55	0.6	0.34	0.87	0.9	0.62	0.56	0.61	0.37	0.86	0.88	0.63	0.57	0.61	0.39	--	--	--	--	--	--	0.84	0.87	0.64	0.56	0.61	0.4	0.81	0.74	0.66	0.52	0.52	0.39	--	--	--	--	--	--	--	--	--	--	--	--	--
36	0.88	0.86	0.69	0.55	0.61	0.39	0.87	0.85	0.63	0.55	0.59	0.37	0.86	0.89	0.62	0.56	0.62	0.36	0.85	0.87	0.67	0.57	0.6	0.44	0.84	0.81	0.69	0.57	0.59	0.45	--	--	--	--	--	--	--	--	--	--	--	--	0.81	0.7	0.72	0.53	0.5	0.45	0.81
37	0.88	0.86	0.65	0.55	0.59	0.37	0.87	0.9	0.62	0.56	0.62	0.35	0.85	0.9	0.61	0.55	0.61	0.35	0.85	0.86	0.64	0.57	0.61	0.39	0.84	0.86	0.61	0.57	0.6	0.38	0.8	0.71	0.69	0.51	0.5	0.42	--	--	--	--	--	--	--	--	--	--	--	--	--
38	--	--	--	--	--	--	0.87	0.87	0.65	0.56	0.6	0.38	0.86	0.79	0.72	0.57	0.58	0.46	0.85	0.87	0.64	0.56	0.61	0.4	--	--	--	--	--	--	--	--	--	--	--	--	--	--	--	--	--	--	--	--	--	--	--	--	0.81
39	0.88	0.89	0.62	0.55	0.59	0.35	0.87	0.83	0.67	0.56	0.59	0.4	0.86	0.86	0.67	0.57	0.6	0.43	0.85	0.86	0.68	0.56	0.61	0.42	0.84	0.87	0.67	0.56	0.6	0.43	--	--	--	--	--	--	--	--	--	--	--	--	--	--	--	--	--	--	0.81
40	0.88	0.86	0.62	0.55	0.6	0.35	0.87	0.8	0.71	0.56	0.59	0.43	0.86	0.87	0.66	0.57	0.59	0.42	0.85	0.87	0.67	0.56	0.59	0.43	0.84	0.86	0.65	0.57	0.61	0.41	--	--	--	--	--	--	--	--	--	--	--	--	--	--	--	--	--	--	--
41	0.88	0.88	0.6	0.56	0.61	0.34	0.87	0.86	0.65	0.56	0.6	0.38	--	--	--	--	--	--	0.85	0.86	0.65	0.57	0.6	0.41	0.84	0.81	0.7	0.56	0.61	0.45	--	--	--	--	--	--	0.81	0.71	0.67	0.51	0.52	0.37	0.81	0.7	0.68	0.52	0.52	0.4	--
42	0.88	0.84	0.68	0.56	0.59	0.4	--	--	--	--	--	--	0.86	0.9	0.63	0.56	0.61	0.37	0.85	0.82	0.66	0.57	0.6	0.42	--	--	--	--	--	--	--	--	--	--	--	--	--	--	--	--	--	--	0.81	0.7	0.7	0.53	0.52	0.42	--
43	0.88	0.85	0.66	0.55	0.58	0.39	--	--	--	--	--	--	0.86	0.87	0.67	0.57	0.61	0.42	0.85	0.86	0.64	0.56	0.6	0.39	0.84	0.83	0.66	0.57	0.6	0.42	--	--	--	--	--	--	0.81	0.69	0.68	0.51	0.5	0.38	--	--	--	--	--	--	--
44	0.88	0.85	0.63	0.56	0.59	0.37	0.87	0.83	0.67	0.56	0.59	0.4	0.86	0.84	0.66	0.56	0.6	0.41	--	--	--	--	--	--	0.84	0.85	0.66	0.57	0.59	0.42	--	--	--	--	--	--	--	--	--	--	--	--	--	--	--	--	--	--	0.81
45	0.88	0.86	0.66	0.55	0.6	0.37	0.87	0.88	0.63	0.56	0.6	0.36	0.86	0.87	0.66	0.56	0.61	0.41	0.85	0.9	0.63	0.56	0.62	0.39	0.84	0.87	0.64	0.57	0.62	0.41	--	--	--	--	--	--	--	--	--	--	--	--	0.81	0.74	0.66	0.52	0.53	0.39	0.81
46	0.88	0.88	0.6	0.55	0.61	0.33	0.87	0.84	0.69	0.56	0.6	0.42	0.86	0.84	0.61	0.57	0.61	0.37	--	--	--	--	--	--	0.84	0.84	0.69	0.58	0.61	0.45	0.81	0.69	0.69	0.5	0.49	0.4	--	--	--	--	--	--	0.81	0.72	0.67	0.52	0.51	0.41	--
47	0.88	0.89	0.63	0.55	0.6	0.34	--	--	--	--	--	--	--	--	--	--	--	--	--	--	--	--	--	--	0.84	0.8	0.71	0.57	0.59	0.46	0.81	0.74	0.66	0.51	0.54	0.38	0.81	0.69	0.69	0.5	0.49	0.4	--	--	--	--	--	--	--
48	--	--	--	--	--	--	0.86	0.89	0.62	0.56	0.6	0.36	--	--	--	--	--	--	0.85	0.87	0.64	0.57	0.6	0.41	0.84	0.84	0.69	0.57	0.61	0.44	0.81	0.69	0.67	0.5	0.49	0.4	0.81	0.7	0.66	0.51	0.51	0.38	0.81	0.72	0.67	0.53	0.53	0.4	--
49	0.88	0.84	0.63	0.55	0.6	0.36	0.87	0.88	0.64	0.57	0.6	0.38	0.86	0.88	0.67	0.56	0.61	0.4	--	--	--	--	--	--	--	--	--	--	--	--	0.81	0.69	0.69	0.5	0.49	0.41	0.81	0.69	0.63	0.51	0.49	0.35	0.81	0.72	0.7	0.53	0.53	0.43	--
50	0.88	0.88	0.67	0.55	0.6	0.38	0.87	0.88	0.64	0.55	0.6	0.36	0.86	0.85	0.68	0.56	0.59	0.41	0.85	0.83	0.69	0.56	0.6	0.44	--	--	--	--	--	--	--	--	--	--	--	--	--	--	--	--	--	--	--	--	--	--	--	--	0.8
51	0.88	0.85	0.62	0.55	0.59	0.36	0.87	0.87	0.64	0.56	0.6	0.37	0.86	0.89	0.62	0.56	0.61	0.36	0.85	0.89	0.62	0.57	0.61	0.39	--	--	--	--	--	--	0.81	0.71	0.69	0.51	0.5	0.4	0.81	0.68	0.71	0.51	0.49	0.42	0.81	0.72	0.61	0.51	0.52	0.33	0.81
52	0.88	0.86	0.68	0.55	0.61	0.38	0.87	0.88	0.64	0.56	0.6	0.38	0.86	0.86	0.67	0.56	0.6	0.43	0.85	0.77	0.7	0.57	0.59	0.45	0.84	0.88	0.64	0.56	0.6	0.39	0.81	0.71	0.7	0.51	0.5	0.42	0.81	0.78	0.64	0.52	0.53	0.39	0.81	0.68	0.69	0.51	0.5	0.41	--
53	0.88	0.88	0.63	0.55	0.6	0.35	0.87	0.89	0.63	0.56	0.61	0.37	0.86	0.88	0.65	0.56	0.61	0.39	0.85	0.88	0.64	0.57	0.61	0.4	0.84	0.89	0.66	0.56	0.63	0.41	0.81	0.71	0.7	0.51	0.49	0.43	--	--	--	--	--	--	--	--	--	--	--	--	0.81
54	--	--	--	--	--	--	--	--	--	--	--	--	0.86	0.87	0.65	0.56	0.61	0.39	0.85	0.87	0.62	0.56	0.61	0.39	--	--	--	--	--	--	0.81	0.7	0.67	0.51	0.51	0.38	--	--	--	--	--	--	--	--	--	--	--	--	--
55	0.88	0.89	0.59	0.55	0.61	0.34	0.87	0.88	0.67	0.56	0.61	0.4	0.86	0.85	0.68	0.57	0.6	0.41	0.85	0.83	0.65	0.57	0.6	0.41	0.84	0.85	0.65	0.56	0.6	0.41	--	--	--	--	--	--	--	--	--	--	--	--	0.8	0.75	0.65	0.52	0.54	0.38	--
56	0.88	0.87	0.68	0.56	0.61	0.39	0.87	0.87	0.65	0.56	0.6	0.39	0.86	0.87	0.62	0.56	0.61	0.38	0.85	0.89	0.64	0.57	0.6	0.4	0.84	0.89	0.66	0.57	0.62	0.43	--	--	--	--	--	--	0.81	0.72	0.65	0.51	0.5	0.37	--	--	--	--	--	--	--
57	0.88	0.87	0.68	0.55	0.6	0.38	--	--	--	--	--	--	0.86	0.88	0.63	0.56	0.6	0.37	0.85	0.86	0.66	0.57	0.6	0.42	0.84	0.86	0.65	0.56	0.6	0.43	--	--	--	--	--	--	--	--	--	--	--	--	--	--	--	--	--	--	--
58	0.88	0.8	0.71	0.55	0.57	0.42	0.87	0.86	0.66	0.56	0.6	0.4	0.86	0.86	0.68	0.57	0.6	0.43	0.85	0.83	0.7	0.57	0.61	0.44	0.84	0.88	0.7	0.57	0.61	0.46	--	--	--	--	--	--	--	--	--	--	--	--	0.81	0.69	0.69	0.51	0.52	0.4	--
59	0.88	0.88	0.64	0.56	0.6	0.36	0.87	0.82	0.68	0.55	0.59	0.4	0.86	0.9	0.67	0.56	0.61	0.4	0.85	0.86	0.61	0.56	0.6	0.37	0.84	0.8	0.71	0.56	0.6	0.45	--	--	--	--	--	--	--	--	--	--	--	--	--	--	--	--	--	--	0.81
60	0.88	0.89	0.68	0.55	0.61	0.36	0.87	0.85	0.64	0.56	0.6	0.38	--	--	--	--	--	--	0.85	0.89	0.66	0.57	0.62	0.43	0.84	0.88	0.63	0.56	0.61	0.4	0.81	0.7	0.68	0.52	0.52	0.4	0.81	0.71	0.7	0.52	0.52	0.42	--	--	--	--	--	--	0.81
61	0.88	0.81	0.65	0.55	0.59	0.36	0.87	0.87	0.64	0.56	0.6	0.37	0.86	0.88	0.64	0.56	0.61	0.39	0.85	0.84	0.68	0.57	0.59	0.44	0.84	0.9	0.63	0.56	0.61	0.39	--	--	--	--	--	--	0.81	0.73	0.65	0.51	0.51	0.38	0.81	0.67	0.69	0.53	0.52	0.42	--
62	0.88	0.87	0.64	0.55	0.6	0.37	0.87	0.84	0.72	0.56	0.6	0.43	0.86	0.9	0.64	0.57	0.64	0.38	0.85	0.82	0.69	0.57	0.58	0.45	0.84	0.88	0.63	0.56	0.6	0.39	0.81	0.71	0.67	0.52	0.51	0.4	--	--	--	--	--	--	0.81	0.73	0.67	0.53	0.54	0.4	--
63	0.88	0.89	0.61	0.55	0.61	0.32	0.87	0.9	0.62	0.56	0.61	0.35	--	--	--	--	--	--	0.85	0.85	0.64	0.57	0.61	0.41	0.84	0.87	0.63	0.57	0.62	0.39	0.81	0.72	0.68	0.52	0.5	0.42	0.81	0.7	0.67	0.52	0.52	0.39	0.81	0.71	0.71	0.53	0.53	0.44	--
64	0.88	0.85	0.63	0.56	0.6	0.36	0.87	0.86	0.63	0.56	0.6	0.37	0.86	0.88	0.67	0.56	0.62	0.4	0.85	0.86	0.65	0.57	0.61	0.42	0.84	0.86	0.64	0.57	0.61	0.42	--	--	--	--	--	--	0.81	0.71	0.68	0.51	0.5	0.41	0.81	0.7	0.68	0.51	0.52	0.4	0.81
65	0.88	0.87	0.64	0.55	0.61	0.36	--	--	--	--	--	--	0.86	0.81	0.72	0.56	0.58	0.42	--	--	--	--	--	--	0.84	0.85	0.7	0.57	0.6	0.47	0.81	0.68	0.68	0.51	0.49	0.4	0.81	0.76	0.63	0.52	0.53	0.36	--	--	--	--	--	--	--
66	0.88	0.88	0.63	0.55	0.6	0.34	0.87	0.9	0.6	0.56	0.62	0.34	0.86	0.78	0.67	0.57	0.59	0.41	0.85	0.88	0.65	0.57	0.62	0.4	--	--	--	--	--	--	--	--	--	--	--	--	--	--	--	--	--	--	--	--	--	--	--	--	0.8
67	0.88	0.86	0.62	0.55	0.6	0.35	0.87	0.86	0.71	0.56	0.59	0.42	--	--	--	--	--	--	0.85	0.89	0.66	0.57	0.6	0.4	0.84	0.86	0.65	0.57	0.61	0.41	0.81	0.78	0.65	0.51	0.52	0.37	0.81	0.71	0.69	0.5	0.49	0.4	0.81	0.7	0.71	0.53	0.51	0.44	0.8
68	0.88	0.79	0.66	0.56	0.58	0.39	0.87	0.86	0.63	0.56	0.59	0.39	0.86	0.87	0.62	0.56	0.61	0.38	--	--	--	--	--	--	0.84	0.88	0.6	0.56	0.6	0.37	0.81	0.7	0.69	0.52	0.5	0.42	0.81	0.71	0.68	0.51	0.52	0.38	0.81	0.72	0.66	0.51	0.51	0.39	0.81
69	0.88	0.86	0.68	0.56	0.61	0.4	0.87	0.83	0.66	0.56	0.59	0.41	--	--	--	--	--	--	0.85	0.8	0.67	0.57	0.57	0.38	0.84	0.84	0.7	0.57	0.6	0.46	0.81	0.7	0.67	0.52	0.5	0.41	--	--	--	--	--	--	--	--	--	--	--	--	--
70	0.88	0.86	0.65	0.55	0.59	0.37	0.87	0.85	0.63	0.56	0.59	0.39	0.86	0.83	0.65	0.56	0.59	0.41	0.85	0.9	0.65	0.56	0.61	0.4	0.84	0.83	0.69	0.57	0.6	0.45	--	--	--	--	--	--	--	--	--	--	--	--	0.81	0.71	0.69	0.52	0.52	0.41	0.81
71	0.88	0.87	0.62	0.55	0.6	0.35	--	--	--	--	--	--	0.86	0.89	0.65	0.57	0.61	0.4	0.85	0.84	0.68	0.56	0.61	0.42	0.84	0.88	0.66	0.57	0.6	0.43	0.81	0.72	0.68	0.51	0.52	0.38	--	--	--	--	--	--	0.8	0.72	0.65	0.52	0.52	0.39	--
72	0.88	0.86	0.64	0.55	0.59	0.35	0.87	0.82	0.7	0.56	0.58	0.43	0.86	0.85	0.61	0.56	0.6	0.37	0.85	0.87	0.64	0.57	0.6	0.4	0.84	0.86	0.69	0.57	0.61	0.46	--	--	--	--	--	--	--	--	--	--	--	--	0.8	0.72	0.67	0.52	0.53	0.39	--
73	0.88	0.87	0.67	0.55	0.61	0.38	0.87	0.89	0.61	0.56	0.62	0.35	0.86	0.89	0.63	0.56	0.61	0.37	0.85	0.88	0.64	0.57	0.62	0.41	0.84	0.85	0.66	0.56	0.6	0.41	--	--	--	--	--	--	0.81	0.71	0.7	0.51	0.5	0.41	0.8	0.69	0.66	0.53	0.53	0.39	--
74	0.88	0.87	0.65	0.55	0.6	0.38	0.87	0.87	0.7	0.56	0.6	0.42	0.86	0.86	0.64	0.57	0.61	0.4	0.85	0.88	0.66	0.56	0.61	0.41	0.84	0.85	0.66	0.57	0.61	0.43	--	--	--	--	--	--	--	--	--	--	--	--	0.81	0.7	0.68	0.51	0.51	0.39	--
75	0.88	0.89	0.66	0.56	0.62	0.39	0.87	0.83	0.66	0.56	0.59	0.38	0.86	0.8	0.7	0.57	0.59	0.43	0.85	0.87	0.67	0.56	0.61	0.42	0.84	0.81	0.7	0.57	0.58	0.46	--	--	--	--	--	--	0.81	0.74	0.64	0.51	0.53	0.34	0.81	0.72	0.64	0.51	0.51	0.37	--
76	0.88	0.83	0.62	0.55	0.59	0.34	0.87	0.88	0.64	0.56	0.6	0.38	--	--	--	--	--	--	0.85	0.84	0.69	0.57	0.6	0.44	0.83	0.82	0.69	0.57	0.59	0.46	--	--	--	--	--	--	0.81	0.74	0.67	0.51	0.52	0.39	0.81	0.7	0.71	0.52	0.52	0.42	0.8
77	0.88	0.88	0.64	0.55	0.61	0.37	0.87	0.81	0.66	0.56	0.58	0.4	0.86	0.86	0.64	0.56	0.59	0.4	0.85	0.88	0.62	0.56	0.61	0.38	--	--	--	--	--	--	--	--	--	--	--	--	0.81	0.77	0.7	0.52	0.53	0.42	--	--	--	--	--	--	0.81
78	0.88	0.88	0.65	0.56	0.61	0.38	0.87	0.83	0.71	0.55	0.59	0.42	--	--	--	--	--	--	0.85	0.88	0.65	0.56	0.62	0.41	--	--	--	--	--	--	--	--	--	--	--	--	--	--	--	--	--	--	--	--	--	--	--	--	0.8
79	0.88	0.87	0.69	0.56	0.6	0.41	0.87	0.85	0.63	0.56	0.61	0.37	0.86	0.89	0.67	0.57	0.62	0.41	0.85	0.81	0.68	0.57	0.6	0.44	--	--	--	--	--	--	0.81	0.7	0.68	0.51	0.51	0.39	0.81	0.68	0.72	0.51	0.49	0.43	0.81	0.78	0.66	0.51	0.54	0.38	--
80	0.87	0.87	0.64	0.55	0.6	0.37	--	--	--	--	--	--	0.86	0.83	0.72	0.57	0.59	0.46	0.85	0.87	0.65	0.56	0.61	0.39	0.84	0.88	0.68	0.57	0.6	0.45	--	--	--	--	--	--	0.81	0.71	0.69	0.51	0.5	0.4	--	--	--	--	--	--	0.81
81	0.88	0.87	0.63	0.55	0.6	0.35	0.87	0.83	0.68	0.56	0.59	0.4	--	--	--	--	--	--	--	--	--	--	--	--	--	--	--	--	--	--	--	--	--	--	--	--	0.81	0.74	0.66	0.51	0.54	0.38	0.81	0.7	0.68	0.52	0.5	0.41	--
82	0.88	0.86	0.65	0.55	0.6	0.35	0.87	0.86	0.66	0.56	0.6	0.39	0.86	0.86	0.64	0.56	0.6	0.39	0.85	0.89	0.63	0.57	0.61	0.39	0.84	0.88	0.62	0.57	0.62	0.39	0.81	0.72	0.65	0.51	0.51	0.36	--	--	--	--	--	--	0.81	0.7	0.65	0.51	0.52	0.36	--
83	0.88	0.88	0.63	0.55	0.59	0.36	0.87	0.89	0.6	0.56	0.61	0.35	0.86	0.85	0.66	0.56	0.61	0.4	0.85	0.85	0.63	0.56	0.59	0.37	0.84	0.83	0.68	0.56	0.61	0.43	--	--	--	--	--	--	--	--	--	--	--	--	0.8	0.71	0.67	0.51	0.51	0.39	--
84	0.88	0.86	0.68	0.55	0.59	0.39	0.87	0.79	0.69	0.56	0.58	0.41	0.86	0.86	0.62	0.56	0.6	0.38	0.85	0.88	0.67	0.57	0.61	0.42	0.84	0.85	0.68	0.57	0.61	0.44	0.81	0.71	0.66	0.51	0.51	0.36	--	--	--	--	--	--	0.8	0.72	0.67	0.53	0.51	0.41	0.81
85	0.88	0.84	0.74	0.56	0.6	0.43	--	--	--	--	--	--	0.86	0.82	0.73	0.57	0.6	0.45	0.85	0.88	0.68	0.57	0.6	0.43	0.84	0.76	0.68	0.57	0.58	0.44	0.81	0.68	0.67	0.5	0.5	0.38	0.81	0.73	0.68	0.52	0.51	0.42	--	--	--	--	--	--	--
86	0.87	0.87	0.67	0.55	0.61	0.38	0.87	0.87	0.65	0.55	0.59	0.37	0.86	0.87	0.63	0.56	0.61	0.38	0.85	0.87	0.65	0.56	0.59	0.41	0.84	0.86	0.68	0.56	0.62	0.43	--	--	--	--	--	--	--	--	--	--	--	--	0.81	0.73	0.66	0.51	0.51	0.38	0.81
87	0.88	0.89	0.61	0.55	0.61	0.33	0.87	0.88	0.66	0.56	0.61	0.39	0.86	0.84	0.69	0.56	0.59	0.43	0.85	0.89	0.63	0.56	0.61	0.38	0.84	0.88	0.63	0.57	0.61	0.41	0.81	0.7	0.65	0.51	0.52	0.35	--	--	--	--	--	--	0.81	0.69	0.68	0.52	0.51	0.4	--
88	0.88	0.89	0.6	0.55	0.61	0.33	--	--	--	--	--	--	0.86	0.84	0.65	0.56	0.6	0.4	--	--	--	--	--	--	0.84	0.82	0.69	0.56	0.61	0.43	0.81	0.74	0.68	0.52	0.53	0.41	--	--	--	--	--	--	0.81	0.72	0.67	0.51	0.5	0.39	0.81
89	0.88	0.88	0.63	0.55	0.59	0.36	0.87	0.84	0.72	0.56	0.58	0.45	0.86	0.86	0.68	0.56	0.6	0.41	0.85	0.86	0.68	0.57	0.6	0.42	0.84	0.78	0.72	0.57	0.58	0.47	--	--	--	--	--	--	--	--	--	--	--	--	0.81	0.71	0.67	0.52	0.51	0.4	0.81
90	0.88	0.89	0.62	0.55	0.61	0.33	--	--	--	--	--	--	0.86	0.86	0.63	0.56	0.6	0.39	0.85	0.83	0.68	0.58	0.59	0.45	--	--	--	--	--	--	0.81	0.72	0.65	0.52	0.52	0.38	--	--	--	--	--	--	0.81	0.72	0.69	0.52	0.53	0.39	0.81
91	0.88	0.88	0.63	0.55	0.6	0.35	0.87	0.9	0.61	0.56	0.61	0.36	0.86	0.86	0.66	0.56	0.59	0.41	0.85	0.89	0.64	0.56	0.61	0.39	--	--	--	--	--	--	--	--	--	--	--	--	0.81	0.72	0.69	0.52	0.52	0.41	0.81	0.69	0.69	0.52	0.55	0.39	--
92	0.87	0.87	0.65	0.55	0.6	0.38	0.87	0.88	0.65	0.56	0.6	0.36	0.86	0.79	0.67	0.56	0.57	0.42	0.85	0.79	0.7	0.56	0.59	0.44	--	--	--	--	--	--	--	--	--	--	--	--	--	--	--	--	--	--	--	--	--	--	--	--	0.8
93	0.88	0.88	0.63	0.55	0.6	0.36	0.87	0.87	0.68	0.56	0.61	0.4	0.86	0.89	0.63	0.56	0.61	0.37	0.85	0.78	0.68	0.56	0.57	0.43	0.84	0.81	0.64	0.56	0.6	0.4	--	--	--	--	--	--	--	--	--	--	--	--	0.81	0.77	0.69	0.51	0.53	0.4	--
94	0.88	0.85	0.64	0.55	0.59	0.36	0.87	0.85	0.64	0.56	0.59	0.38	--	--	--	--	--	--	0.85	0.85	0.68	0.57	0.6	0.43	0.84	0.88	0.65	0.57	0.62	0.42	--	--	--	--	--	--	0.81	0.7	0.67	0.51	0.53	0.38	--	--	--	--	--	--	--
95	0.88	0.88	0.63	0.55	0.6	0.34	--	--	--	--	--	--	0.86	0.84	0.65	0.57	0.6	0.41	0.85	0.85	0.68	0.57	0.61	0.43	0.84	0.86	0.65	0.57	0.61	0.43	0.81	0.67	0.71	0.51	0.49	0.42	0.81	0.71	0.7	0.52	0.52	0.42	0.81	0.71	0.69	0.52	0.51	0.41	0.81
96	0.88	0.84	0.69	0.55	0.6	0.4	0.87	0.77	0.7	0.56	0.57	0.42	0.86	0.88	0.64	0.57	0.62	0.38	--	--	--	--	--	--	0.84	0.88	0.63	0.56	0.62	0.4	0.81	0.75	0.6	0.51	0.54	0.31	0.81	0.73	0.65	0.53	0.54	0.39	0.81	0.75	0.66	0.52	0.53	0.39	--
97	0.87	0.88	0.66	0.55	0.61	0.36	0.87	0.83	0.68	0.56	0.6	0.4	0.86	0.81	0.72	0.56	0.61	0.44	0.85	0.9	0.63	0.57	0.62	0.38	0.84	0.87	0.67	0.56	0.61	0.42	0.81	0.76	0.6	0.52	0.55	0.31	--	--	--	--	--	--	--	--	--	--	--	--	--
98	0.88	0.84	0.63	0.55	0.6	0.36	0.86	0.85	0.67	0.55	0.59	0.4	0.86	0.84	0.67	0.56	0.6	0.4	0.85	0.86	0.66	0.57	0.6	0.42	0.84	0.84	0.69	0.57	0.59	0.46	--	--	--	--	--	--	0.81	0.8	0.67	0.53	0.55	0.42	0.81	0.73	0.66	0.52	0.53	0.39	0.81
99	0.88	0.88	0.66	0.55	0.6	0.37	0.87	0.86	0.71	0.56	0.6	0.4	0.86	0.82	0.67	0.57	0.59	0.4	0.85	0.83	0.67	0.57	0.58	0.43	0.84	0.8	0.71	0.57	0.58	0.46	0.81	0.7	0.67	0.52	0.51	0.39	--	--	--	--	--	--	--	--	--	--	--	--	0.81
100	0.87	0.85	0.69	0.55	0.59	0.4	0.87	0.85	0.67	0.56	0.59	0.4	0.86	0.88	0.64	0.56	0.6	0.4	0.85	0.86	0.67	0.57	0.61	0.42	0.84	0.89	0.63	0.57	0.61	0.4	0.81	0.7	0.68	0.51	0.51	0.4	--	--	--	--	--	--	--	--	--	--	--	--	0.81
101	--	--	--	--	--	--	0.87	0.83	0.69	0.56	0.6	0.41	0.86	0.82	0.66	0.56	0.59	0.4	0.85	0.91	0.66	0.57	0.62	0.39	0.84	0.85	0.69	0.57	0.61	0.44	0.81	0.68	0.67	0.51	0.49	0.4	--	--	--	--	--	--	0.81	0.77	0.66	0.52	0.56	0.37	--
102	0.88	0.88	0.63	0.55	0.59	0.34	0.87	0.86	0.69	0.56	0.59	0.42	0.86	0.84	0.66	0.57	0.61	0.41	0.85	0.84	0.65	0.57	0.61	0.4	--	--	--	--	--	--	0.81	0.71	0.68	0.52	0.5	0.41	0.81	0.7	0.69	0.52	0.52	0.4	--	--	--	--	--	--	--
103	0.88	0.85	0.63	0.55	0.59	0.37	0.87	0.86	0.64	0.56	0.6	0.38	0.86	0.89	0.63	0.56	0.62	0.37	0.85	0.9	0.63	0.57	0.61	0.39	0.84	0.86	0.65	0.57	0.6	0.41	--	--	--	--	--	--	0.81	0.73	0.69	0.52	0.53	0.42	--	--	--	--	--	--	0.81
104	0.87	0.86	0.68	0.55	0.6	0.39	--	--	--	--	--	--	0.86	0.87	0.64	0.57	0.61	0.39	0.85	0.87	0.65	0.56	0.6	0.4	0.84	0.79	0.68	0.56	0.6	0.42	--	--	--	--	--	--	0.81	0.7	0.7	0.51	0.51	0.42	--	--	--	--	--	--	--
105	0.88	0.87	0.64	0.56	0.59	0.36	0.87	0.85	0.64	0.56	0.59	0.39	0.86	0.86	0.63	0.56	0.6	0.39	0.85	0.89	0.64	0.57	0.6	0.4	0.84	0.79	0.7	0.57	0.58	0.45	0.81	0.77	0.63	0.52	0.53	0.36	0.81	0.74	0.66	0.52	0.54	0.39	--	--	--	--	--	--	--
106	0.88	0.86	0.64	0.55	0.59	0.36	0.87	0.85	0.63	0.56	0.6	0.38	0.86	0.88	0.62	0.57	0.61	0.38	0.85	0.89	0.63	0.56	0.62	0.38	0.84	0.79	0.69	0.56	0.58	0.45	0.81	0.68	0.69	0.52	0.5	0.41	--	--	--	--	--	--	--	--	--	--	--	--	--
107	0.88	0.89	0.63	0.55	0.6	0.35	0.87	0.86	0.65	0.56	0.6	0.39	0.86	0.8	0.64	0.56	0.59	0.38	0.85	0.89	0.64	0.57	0.63	0.39	--	--	--	--	--	--	--	--	--	--	--	--	--	--	--	--	--	--	0.81	0.7	0.67	0.52	0.52	0.4	--
108	0.88	0.88	0.6	0.55	0.61	0.34	0.87	0.89	0.62	0.56	0.61	0.36	0.86	0.88	0.61	0.57	0.62	0.37	--	--	--	--	--	--	0.84	0.83	0.68	0.57	0.61	0.43	0.81	0.73	0.66	0.52	0.51	0.39	--	--	--	--	--	--	0.81	0.73	0.67	0.52	0.52	0.4	--
109	0.88	0.84	0.71	0.56	0.6	0.41	0.86	0.87	0.64	0.56	0.59	0.38	0.86	0.84	0.64	0.56	0.6	0.4	0.85	0.83	0.71	0.57	0.57	0.46	0.84	0.86	0.64	0.57	0.61	0.41	0.81	0.71	0.71	0.51	0.49	0.43	0.81	0.72	0.67	0.53	0.52	0.41	0.81	0.74	0.68	0.52	0.53	0.4	0.81
110	0.88	0.85	0.67	0.55	0.61	0.37	0.87	0.78	0.67	0.56	0.58	0.4	0.86	0.76	0.72	0.56	0.57	0.45	0.85	0.9	0.65	0.57	0.62	0.41	--	--	--	--	--	--	--	--	--	--	--	--	--	--	--	--	--	--	0.81	0.74	0.68	0.52	0.54	0.41	--
111	0.88	0.86	0.68	0.55	0.6	0.4	0.87	0.89	0.61	0.56	0.61	0.34	0.86	0.88	0.61	0.56	0.61	0.38	0.84	0.85	0.63	0.56	0.61	0.39	0.84	0.85	0.63	0.57	0.61	0.38	--	--	--	--	--	--	0.81	0.69	0.67	0.51	0.49	0.38	--	--	--	--	--	--	0.81
112	0.88	0.88	0.6	0.55	0.61	0.34	0.87	0.88	0.62	0.56	0.61	0.36	--	--	--	--	--	--	0.85	0.84	0.68	0.56	0.59	0.42	--	--	--	--	--	--	--	--	--	--	--	--	--	--	--	--	--	--	0.81	0.74	0.67	0.51	0.52	0.38	0.81
113	0.88	0.85	0.61	0.55	0.59	0.34	0.87	0.87	0.64	0.56	0.59	0.38	0.86	0.86	0.61	0.56	0.6	0.36	0.85	0.79	0.72	0.57	0.58	0.46	--	--	--	--	--	--	--	--	--	--	--	--	--	--	--	--	--	--	0.81	0.69	0.69	0.51	0.5	0.4	--
114	0.88	0.84	0.64	0.56	0.59	0.37	--	--	--	--	--	--	0.86	0.88	0.64	0.56	0.61	0.38	0.85	0.84	0.68	0.57	0.61	0.43	0.84	0.84	0.65	0.57	0.61	0.42	0.81	0.73	0.68	0.52	0.51	0.41	--	--	--	--	--	--	0.81	0.67	0.66	0.51	0.5	0.37	0.81
115	0.88	0.82	0.68	0.55	0.59	0.39	0.87	0.87	0.64	0.55	0.6	0.36	--	--	--	--	--	--	0.85	0.8	0.67	0.56	0.58	0.42	0.84	0.79	0.7	0.56	0.59	0.44	0.81	0.7	0.7	0.52	0.49	0.43	0.81	0.77	0.68	0.53	0.55	0.4	0.81	0.71	0.68	0.51	0.51	0.41	--
116	0.88	0.9	0.61	0.56	0.61	0.34	0.87	0.86	0.63	0.56	0.6	0.37	0.86	0.87	0.65	0.56	0.6	0.4	0.85	0.86	0.65	0.56	0.6	0.41	0.84	0.83	0.68	0.56	0.61	0.42	--	--	--	--	--	--	--	--	--	--	--	--	--	--	--	--	--	--	0.81
117	0.88	0.82	0.65	0.56	0.59	0.37	0.87	0.87	0.59	0.56	0.6	0.35	0.86	0.88	0.64	0.56	0.6	0.37	0.85	0.81	0.66	0.57	0.6	0.41	--	--	--	--	--	--	0.8	0.7	0.67	0.52	0.5	0.42	--	--	--	--	--	--	--	--	--	--	--	--	0.81
118	0.88	0.88	0.65	0.55	0.62	0.36	0.87	0.86	0.68	0.56	0.6	0.41	0.86	0.88	0.64	0.57	0.61	0.4	0.85	0.81	0.72	0.57	0.59	0.45	0.84	0.88	0.66	0.57	0.61	0.43	0.81	0.7	0.65	0.52	0.52	0.37	--	--	--	--	--	--	0.81	0.72	0.7	0.51	0.51	0.41	0.81
119	0.88	0.89	0.61	0.56	0.62	0.34	0.87	0.86	0.65	0.56	0.6	0.4	0.86	0.88	0.64	0.57	0.62	0.4	0.85	0.87	0.66	0.57	0.62	0.41	0.84	0.81	0.66	0.57	0.59	0.42	--	--	--	--	--	--	--	--	--	--	--	--	--	--	--	--	--	--	0.81
120	0.87	0.86	0.62	0.55	0.6	0.36	0.87	0.85	0.63	0.56	0.6	0.37	0.86	0.88	0.63	0.57	0.61	0.39	0.85	0.89	0.63	0.56	0.61	0.39	0.84	0.81	0.69	0.58	0.59	0.46	0.81	0.72	0.65	0.52	0.53	0.36	--	--	--	--	--	--	--	--	--	--	--	--	--
121	0.88	0.87	0.61	0.56	0.6	0.35	0.87	0.86	0.68	0.56	0.6	0.41	0.86	0.85	0.68	0.56	0.61	0.41	0.85	0.86	0.69	0.57	0.62	0.44	0.84	0.89	0.63	0.56	0.6	0.4	0.81	0.76	0.6	0.52	0.55	0.33	0.81	0.72	0.67	0.52	0.53	0.39	0.81	0.69	0.67	0.52	0.5	0.4	0.81
122	0.88	0.89	0.61	0.55	0.61	0.33	0.87	0.88	0.61	0.56	0.6	0.36	0.86	0.85	0.67	0.56	0.59	0.42	0.85	0.85	0.64	0.57	0.6	0.41	0.84	0.88	0.63	0.56	0.62	0.39	--	--	--	--	--	--	--	--	--	--	--	--	--	--	--	--	--	--	--
123	0.88	0.86	0.68	0.55	0.59	0.38	0.87	0.86	0.67	0.56	0.6	0.4	0.86	0.87	0.67	0.56	0.62	0.4	0.85	0.87	0.67	0.56	0.61	0.42	0.84	0.83	0.68	0.56	0.59	0.44	0.81	0.71	0.68	0.51	0.5	0.39	--	--	--	--	--	--	0.81	0.71	0.69	0.53	0.53	0.42	0.81
124	0.88	0.85	0.69	0.55	0.59	0.4	0.87	0.89	0.63	0.56	0.61	0.36	0.86	0.88	0.63	0.57	0.62	0.39	0.85	0.83	0.67	0.57	0.59	0.42	0.84	0.86	0.68	0.57	0.6	0.44	0.81	0.7	0.67	0.52	0.51	0.39	0.8	0.71	0.67	0.51	0.51	0.39	--	--	--	--	--	--	--
125	0.88	0.89	0.62	0.55	0.61	0.34	0.87	0.83	0.64	0.56	0.59	0.38	0.86	0.87	0.63	0.56	0.61	0.39	0.85	0.84	0.67	0.56	0.61	0.41	0.84	0.85	0.68	0.57	0.61	0.44	0.81	0.73	0.66	0.53	0.54	0.39	0.8	0.76	0.63	0.51	0.52	0.34	0.81	0.71	0.66	0.52	0.52	0.39	0.81
126	0.88	0.89	0.62	0.55	0.6	0.34	0.87	0.88	0.66	0.56	0.61	0.39	0.86	0.83	0.69	0.56	0.59	0.43	0.85	0.87	0.69	0.57	0.62	0.43	0.84	0.87	0.66	0.56	0.59	0.42	0.81	0.7	0.68	0.52	0.53	0.4	--	--	--	--	--	--	0.81	0.69	0.67	0.52	0.51	0.4	--
127	0.88	0.89	0.61	0.55	0.6	0.33	0.87	0.87	0.65	0.56	0.6	0.38	0.86	0.85	0.64	0.56	0.6	0.39	0.85	0.84	0.67	0.57	0.6	0.42	0.84	0.82	0.67	0.57	0.59	0.44	0.81	0.77	0.69	0.52	0.54	0.4	0.8	0.77	0.65	0.52	0.53	0.39	0.8	0.73	0.67	0.51	0.52	0.39	--
128	0.88	0.84	0.74	0.55	0.6	0.42	0.87	0.8	0.7	0.56	0.59	0.42	0.86	0.86	0.65	0.56	0.61	0.4	0.85	0.84	0.62	0.56	0.59	0.38	--	--	--	--	--	--	0.81	0.72	0.7	0.51	0.52	0.41	0.81	0.72	0.67	0.52	0.52	0.39	--	--	--	--	--	--	0.8
129	0.88	0.87	0.61	0.55	0.6	0.35	0.87	0.86	0.63	0.56	0.6	0.37	0.86	0.87	0.67	0.57	0.61	0.42	0.85	0.87	0.67	0.57	0.63	0.43	0.84	0.8	0.71	0.57	0.6	0.45	--	--	--	--	--	--	--	--	--	--	--	--	--	--	--	--	--	--	0.81
130	0.88	0.82	0.69	0.55	0.61	0.39	0.87	0.82	0.7	0.56	0.6	0.41	--	--	--	--	--	--	0.85	0.9	0.62	0.56	0.62	0.37	--	--	--	--	--	--	--	--	--	--	--	--	0.81	0.73	0.66	0.52	0.5	0.39	--	--	--	--	--	--	--
131	0.88	0.87	0.67	0.55	0.6	0.39	0.87	0.87	0.67	0.57	0.61	0.41	0.86	0.87	0.67	0.56	0.6	0.42	0.85	0.9	0.64	0.57	0.61	0.39	0.84	0.85	0.67	0.57	0.6	0.44	--	--	--	--	--	--	--	--	--	--	--	--	--	--	--	--	--	--	0.81
132	0.88	0.88	0.62	0.56	0.6	0.34	0.87	0.86	0.64	0.56	0.59	0.39	0.86	0.86	0.68	0.57	0.61	0.42	0.85	0.86	0.63	0.56	0.6	0.39	0.84	0.85	0.62	0.57	0.6	0.38	--	--	--	--	--	--	--	--	--	--	--	--	--	--	--	--	--	--	--
133	0.88	0.85	0.66	0.55	0.6	0.38	--	--	--	--	--	--	0.86	0.85	0.69	0.56	0.59	0.43	0.85	0.9	0.62	0.56	0.62	0.37	0.84	0.89	0.66	0.56	0.64	0.41	--	--	--	--	--	--	0.81	0.76	0.66	0.53	0.55	0.39	--	--	--	--	--	--	--
134	0.88	0.87	0.65	0.55	0.6	0.35	0.87	0.86	0.63	0.56	0.59	0.38	--	--	--	--	--	--	0.85	0.87	0.67	0.57	0.61	0.42	0.84	0.84	0.67	0.56	0.6	0.42	--	--	--	--	--	--	0.81	0.7	0.64	0.52	0.5	0.38	--	--	--	--	--	--	--
135	0.88	0.85	0.65	0.55	0.6	0.35	0.87	0.89	0.63	0.56	0.6	0.36	0.86	0.84	0.7	0.56	0.6	0.43	0.85	0.86	0.68	0.57	0.62	0.43	0.84	0.82	0.69	0.57	0.61	0.44	0.81	0.74	0.66	0.52	0.52	0.39	--	--	--	--	--	--	0.81	0.7	0.69	0.53	0.5	0.44	0.81
136	0.88	0.83	0.64	0.56	0.6	0.37	0.87	0.85	0.66	0.56	0.6	0.4	0.86	0.89	0.64	0.56	0.6	0.38	0.85	0.84	0.67	0.57	0.61	0.41	--	--	--	--	--	--	--	--	--	--	--	--	--	--	--	--	--	--	0.8	0.73	0.67	0.51	0.51	0.4	--
137	0.87	0.89	0.61	0.55	0.6	0.35	0.87	0.85	0.66	0.56	0.6	0.4	0.86	0.87	0.61	0.56	0.59	0.36	0.85	0.85	0.67	0.56	0.6	0.41	0.84	0.86	0.65	0.57	0.6	0.42	0.81	0.73	0.66	0.51	0.53	0.38	0.81	0.71	0.68	0.53	0.51	0.43	--	--	--	--	--	--	--
138	0.88	0.89	0.61	0.55	0.61	0.32	--	--	--	--	--	--	0.86	0.86	0.67	0.56	0.61	0.41	0.85	0.79	0.66	0.56	0.58	0.41	0.84	0.89	0.66	0.56	0.58	0.4	--	--	--	--	--	--	--	--	--	--	--	--	--	--	--	--	--	--	0.81
139	0.88	0.88	0.62	0.55	0.6	0.33	0.87	0.88	0.63	0.56	0.6	0.36	0.86	0.84	0.69	0.56	0.58	0.44	--	--	--	--	--	--	0.84	0.87	0.65	0.57	0.61	0.41	--	--	--	--	--	--	0.81	0.74	0.66	0.51	0.53	0.39	--	--	--	--	--	--	--
140	0.88	0.89	0.62	0.55	0.61	0.32	0.87	0.81	0.68	0.56	0.59	0.39	0.86	0.86	0.61	0.56	0.6	0.36	0.85	0.84	0.65	0.57	0.6	0.42	0.84	0.82	0.67	0.56	0.59	0.43	0.81	0.73	0.66	0.52	0.53	0.39	--	--	--	--	--	--	0.81	0.74	0.68	0.52	0.51	0.42	0.81
141	--	--	--	--	--	--	0.87	0.89	0.64	0.56	0.61	0.35	0.85	0.87	0.64	0.56	0.59	0.39	0.85	0.86	0.69	0.56	0.61	0.43	--	--	--	--	--	--	0.81	0.71	0.7	0.52	0.52	0.41	--	--	--	--	--	--	--	--	--	--	--	--	0.81
142	0.88	0.85	0.68	0.56	0.61	0.38	--	--	--	--	--	--	0.86	0.87	0.65	0.56	0.6	0.4	0.85	0.87	0.65	0.57	0.62	0.41	0.84	0.87	0.68	0.56	0.61	0.43	--	--	--	--	--	--	--	--	--	--	--	--	0.81	0.7	0.7	0.52	0.5	0.43	0.81
143	0.88	0.87	0.62	0.56	0.61	0.36	0.87	0.89	0.62	0.56	0.61	0.36	0.86	0.86	0.65	0.56	0.6	0.39	0.85	0.86	0.64	0.57	0.61	0.4	0.84	0.81	0.71	0.57	0.58	0.46	0.81	0.66	0.68	0.52	0.49	0.41	--	--	--	--	--	--	--	--	--	--	--	--	0.81
144	0.88	0.88	0.64	0.55	0.6	0.36	0.87	0.84	0.7	0.56	0.59	0.43	0.86	0.87	0.65	0.56	0.6	0.39	0.85	0.86	0.68	0.56	0.61	0.42	--	--	--	--	--	--	--	--	--	--	--	--	0.81	0.74	0.66	0.52	0.52	0.38	0.81	0.69	0.72	0.52	0.48	0.45	--
145	0.88	0.85	0.66	0.55	0.59	0.38	0.87	0.9	0.61	0.56	0.62	0.35	0.86	0.9	0.62	0.56	0.61	0.38	0.85	0.86	0.63	0.57	0.6	0.4	0.84	0.82	0.71	0.57	0.59	0.47	--	--	--	--	--	--	0.81	0.69	0.69	0.52	0.49	0.44	0.81	0.7	0.68	0.51	0.51	0.4	--
146	0.88	0.89	0.61	0.55	0.6	0.34	0.87	0.81	0.69	0.57	0.59	0.42	0.86	0.77	0.72	0.56	0.57	0.44	0.85	0.86	0.65	0.57	0.6	0.41	0.83	0.83	0.65	0.56	0.6	0.4	0.81	0.7	0.65	0.53	0.52	0.4	0.81	0.69	0.69	0.52	0.48	0.43	0.81	0.72	0.68	0.5	0.52	0.38	0.81
147	0.88	0.88	0.63	0.55	0.6	0.35	--	--	--	--	--	--	--	--	--	--	--	--	--	--	--	--	--	--	0.84	0.81	0.7	0.56	0.6	0.44	0.81	0.77	0.66	0.53	0.56	0.4	0.81	0.71	0.67	0.51	0.51	0.4	0.81	0.69	0.67	0.52	0.51	0.4	--
148	0.87	0.83	0.67	0.55	0.58	0.38	0.87	0.86	0.68	0.56	0.59	0.41	--	--	--	--	--	--	0.85	0.86	0.65	0.56	0.59	0.4	0.84	0.88	0.68	0.56	0.61	0.44	--	--	--	--	--	--	--	--	--	--	--	--	0.81	0.71	0.69	0.5	0.51	0.39	0.81
149	0.88	0.87	0.6	0.55	0.6	0.34	0.87	0.8	0.7	0.56	0.59	0.41	0.86	0.85	0.71	0.56	0.59	0.44	--	--	--	--	--	--	0.84	0.87	0.7	0.57	0.61	0.44	0.81	0.69	0.67	0.52	0.51	0.41	0.81	0.74	0.68	0.52	0.51	0.42	0.81	0.71	0.67	0.51	0.53	0.38	0.81
150	0.88	0.85	0.72	0.56	0.58	0.43	0.87	0.85	0.7	0.56	0.59	0.39	0.86	0.8	0.66	0.56	0.58	0.41	0.85	0.87	0.67	0.56	0.6	0.42	--	--	--	--	--	--	--	--	--	--	--	--	--	--	--	--	--	--	--	--	--	--	--	--	--
151	0.88	0.86	0.69	0.55	0.59	0.39	0.87	0.83	0.67	0.56	0.6	0.4	0.86	0.88	0.64	0.56	0.61	0.37	0.85	0.86	0.64	0.56	0.59	0.41	0.84	0.86	0.67	0.57	0.62	0.43	--	--	--	--	--	--	--	--	--	--	--	--	0.81	0.79	0.67	0.52	0.53	0.4	--
152	0.88	0.87	0.66	0.55	0.61	0.38	0.87	0.87	0.64	0.57	0.61	0.4	0.86	0.84	0.61	0.56	0.59	0.36	0.85	0.89	0.62	0.56	0.62	0.38	0.84	0.87	0.66	0.56	0.61	0.43	--	--	--	--	--	--	--	--	--	--	--	--	--	--	--	--	--	--	0.81
153	0.88	0.88	0.62	0.55	0.6	0.34	--	--	--	--	--	--	0.86	0.87	0.7	0.56	0.6	0.44	0.85	0.81	0.68	0.57	0.58	0.43	--	--	--	--	--	--	0.81	0.69	0.68	0.51	0.5	0.4	0.81	0.68	0.67	0.52	0.51	0.38	0.81	0.69	0.71	0.51	0.5	0.42	--
154	0.88	0.86	0.68	0.55	0.6	0.38	0.87	0.89	0.62	0.56	0.62	0.35	0.86	0.86	0.65	0.56	0.6	0.39	0.85	0.84	0.68	0.57	0.6	0.43	0.84	0.71	0.72	0.56	0.56	0.47	--	--	--	--	--	--	0.81	0.68	0.68	0.52	0.5	0.41	0.8	0.67	0.68	0.51	0.51	0.4	0.81
155	0.88	0.83	0.71	0.55	0.59	0.41	0.87	0.88	0.63	0.56	0.6	0.38	0.86	0.84	0.66	0.56	0.61	0.4	0.85	0.86	0.68	0.56	0.59	0.44	0.84	0.87	0.64	0.56	0.6	0.4	--	--	--	--	--	--	--	--	--	--	--	--	0.8	0.7	0.67	0.52	0.54	0.38	0.8
156	0.87	0.88	0.62	0.55	0.6	0.34	--	--	--	--	--	--	--	--	--	--	--	--	--	--	--	--	--	--	0.84	0.86	0.65	0.56	0.6	0.41	--	--	--	--	--	--	--	--	--	--	--	--	--	--	--	--	--	--	0.81
157	0.88	0.9	0.62	0.55	0.61	0.34	0.87	0.9	0.67	0.56	0.61	0.38	0.86	0.88	0.62	0.56	0.6	0.38	0.85	0.87	0.68	0.56	0.61	0.42	--	--	--	--	--	--	0.81	0.7	0.69	0.52	0.5	0.43	0.81	0.7	0.68	0.52	0.52	0.4	--	--	--	--	--	--	0.81
158	--	--	--	--	--	--	0.87	0.85	0.65	0.56	0.59	0.4	--	--	--	--	--	--	0.85	0.87	0.62	0.56	0.6	0.39	0.84	0.86	0.66	0.57	0.6	0.42	--	--	--	--	--	--	--	--	--	--	--	--	--	--	--	--	--	--	0.81
159	0.87	0.9	0.6	0.56	0.61	0.33	0.87	0.88	0.63	0.56	0.6	0.37	0.86	0.87	0.67	0.56	0.61	0.41	0.85	0.85	0.64	0.57	0.6	0.41	0.84	0.87	0.67	0.57	0.62	0.42	0.81	0.72	0.69	0.52	0.5	0.44	--	--	--	--	--	--	0.81	0.71	0.69	0.51	0.52	0.41	0.81
160	0.88	0.88	0.58	0.55	0.6	0.33	0.87	0.9	0.64	0.56	0.6	0.38	0.86	0.86	0.68	0.56	0.6	0.41	0.85	0.82	0.7	0.57	0.61	0.44	--	--	--	--	--	--	0.81	0.71	0.7	0.53	0.5	0.45	--	--	--	--	--	--	--	--	--	--	--	--	--
161	--	--	--	--	--	--	--	--	--	--	--	--	0.86	0.85	0.64	0.56	0.6	0.39	0.85	0.91	0.61	0.56	0.62	0.36	--	--	--	--	--	--	--	--	--	--	--	--	--	--	--	--	--	--	0.81	0.7	0.7	0.52	0.5	0.42	--
162	0.88	0.88	0.63	0.55	0.6	0.35	0.87	0.86	0.65	0.56	0.59	0.4	0.86	0.83	0.71	0.56	0.6	0.41	--	--	--	--	--	--	0.84	0.84	0.69	0.57	0.6	0.45	--	--	--	--	--	--	--	--	--	--	--	--	--	--	--	--	--	--	0.81
163	0.88	0.83	0.66	0.55	0.59	0.36	0.87	0.87	0.61	0.56	0.61	0.36	0.86	0.87	0.64	0.57	0.6	0.39	0.85	0.89	0.63	0.56	0.61	0.38	0.84	0.87	0.62	0.57	0.61	0.39	--	--	--	--	--	--	0.81	0.79	0.67	0.51	0.53	0.4	--	--	--	--	--	--	--
164	--	--	--	--	--	--	0.87	0.88	0.61	0.56	0.61	0.36	0.86	0.88	0.65	0.57	0.61	0.4	--	--	--	--	--	--	0.84	0.91	0.63	0.56	0.62	0.4	0.81	0.7	0.68	0.52	0.52	0.42	0.81	0.7	0.69	0.52	0.51	0.41	0.81	0.72	0.67	0.51	0.5	0.41	--
165	0.88	0.88	0.63	0.55	0.6	0.35	0.87	0.86	0.62	0.56	0.6	0.37	0.86	0.88	0.64	0.56	0.6	0.37	0.85	0.9	0.63	0.56	0.61	0.39	--	--	--	--	--	--	0.81	0.72	0.7	0.52	0.52	0.42	--	--	--	--	--	--	0.81	0.72	0.64	0.53	0.53	0.36	0.81
166	0.88	0.87	0.64	0.55	0.59	0.36	--	--	--	--	--	--	0.86	0.8	0.66	0.57	0.59	0.4	0.85	0.84	0.65	0.57	0.6	0.42	0.84	0.85	0.66	0.56	0.6	0.4	--	--	--	--	--	--	--	--	--	--	--	--	--	--	--	--	--	--	0.81
167	0.88	0.82	0.64	0.55	0.59	0.36	0.87	0.86	0.68	0.56	0.61	0.41	0.86	0.85	0.66	0.57	0.6	0.41	0.85	0.85	0.64	0.57	0.6	0.4	0.84	0.75	0.71	0.57	0.59	0.44	0.81	0.72	0.68	0.52	0.52	0.41	--	--	--	--	--	--	--	--	--	--	--	--	0.8
168	0.88	0.87	0.61	0.55	0.6	0.34	--	--	--	--	--	--	--	--	--	--	--	--	0.85	0.86	0.66	0.57	0.6	0.42	0.84	0.79	0.72	0.57	0.59	0.46	0.81	0.75	0.66	0.52	0.54	0.39	--	--	--	--	--	--	--	--	--	--	--	--	--
169	0.88	0.86	0.68	0.55	0.59	0.39	0.87	0.78	0.73	0.56	0.58	0.44	0.86	0.85	0.65	0.57	0.59	0.4	0.85	0.83	0.65	0.56	0.61	0.4	0.84	0.84	0.65	0.57	0.6	0.41	0.81	0.7	0.7	0.51	0.51	0.41	--	--	--	--	--	--	--	--	--	--	--	--	--
170	0.88	0.87	0.64	0.55	0.59	0.36	0.87	0.85	0.69	0.56	0.61	0.41	0.86	0.87	0.67	0.56	0.61	0.41	0.85	0.87	0.65	0.57	0.61	0.41	0.84	0.87	0.65	0.57	0.61	0.4	0.81	0.7	0.69	0.51	0.51	0.41	--	--	--	--	--	--	0.8	0.79	0.67	0.52	0.53	0.41	--
171	0.88	0.87	0.67	0.56	0.61	0.38	0.87	0.87	0.64	0.56	0.61	0.39	--	--	--	--	--	--	0.85	0.79	0.68	0.56	0.59	0.42	0.84	0.9	0.62	0.56	0.61	0.38	--	--	--	--	--	--	--	--	--	--	--	--	0.81	0.72	0.67	0.53	0.54	0.4	0.81
172	0.88	0.87	0.57	0.56	0.6	0.32	0.87	0.87	0.67	0.56	0.59	0.4	0.86	0.87	0.66	0.56	0.6	0.39	--	--	--	--	--	--	0.84	0.78	0.7	0.56	0.58	0.45	0.81	0.71	0.66	0.52	0.52	0.38	0.81	0.72	0.65	0.51	0.5	0.39	--	--	--	--	--	--	--
173	--	--	--	--	--	--	0.86	0.88	0.68	0.56	0.62	0.38	--	--	--	--	--	--	0.85	0.88	0.61	0.57	0.62	0.38	0.84	0.9	0.62	0.57	0.62	0.39	--	--	--	--	--	--	--	--	--	--	--	--	0.81	0.71	0.65	0.53	0.51	0.4	--
174	0.88	0.88	0.63	0.55	0.6	0.35	0.87	0.87	0.68	0.56	0.6	0.41	0.86	0.87	0.65	0.56	0.61	0.4	0.85	0.87	0.63	0.57	0.6	0.4	--	--	--	--	--	--	--	--	--	--	--	--	--	--	--	--	--	--	0.81	0.73	0.66	0.52	0.51	0.4	--
175	0.88	0.82	0.62	0.55	0.59	0.34	0.87	0.87	0.67	0.56	0.61	0.39	0.86	0.88	0.64	0.56	0.6	0.39	0.85	0.89	0.63	0.57	0.6	0.4	0.84	0.87	0.67	0.57	0.62	0.43	0.81	0.72	0.7	0.52	0.52	0.43	--	--	--	--	--	--	--	--	--	--	--	--	0.8
176	0.88	0.89	0.65	0.55	0.61	0.36	0.87	0.86	0.65	0.56	0.6	0.37	--	--	--	--	--	--	0.85	0.88	0.66	0.56	0.62	0.41	0.84	0.88	0.65	0.56	0.59	0.37	--	--	--	--	--	--	0.81	0.73	0.66	0.52	0.53	0.39	--	--	--	--	--	--	0.81
177	0.88	0.86	0.63	0.56	0.59	0.38	0.87	0.86	0.65	0.56	0.6	0.38	0.86	0.86	0.66	0.56	0.62	0.4	0.85	0.85	0.68	0.58	0.59	0.46	0.84	0.84	0.65	0.56	0.6	0.41	0.81	0.73	0.67	0.52	0.52	0.4	0.81	0.79	0.67	0.52	0.54	0.42	0.81	0.72	0.65	0.51	0.5	0.38	--
178	0.88	0.86	0.67	0.55	0.6	0.38	--	--	--	--	--	--	0.85	0.77	0.69	0.56	0.59	0.42	0.85	0.85	0.61	0.57	0.59	0.38	0.84	0.87	0.66	0.56	0.61	0.42	0.81	0.69	0.68	0.52	0.53	0.42	--	--	--	--	--	--	0.81	0.7	0.7	0.52	0.5	0.43	0.81
179	0.88	0.88	0.63	0.55	0.59	0.34	0.87	0.86	0.59	0.56	0.6	0.34	0.86	0.87	0.63	0.56	0.6	0.38	0.85	0.9	0.62	0.57	0.61	0.38	--	--	--	--	--	--	--	--	--	--	--	--	--	--	--	--	--	--	0.81	0.72	0.66	0.52	0.52	0.39	0.81
180	0.88	0.87	0.63	0.55	0.6	0.36	0.87	0.85	0.66	0.56	0.6	0.4	0.86	0.89	0.59	0.56	0.61	0.37	0.85	0.83	0.68	0.56	0.62	0.41	--	--	--	--	--	--	--	--	--	--	--	--	0.81	0.71	0.68	0.51	0.52	0.4	0.81	0.7	0.7	0.5	0.49	0.41	0.81
181	0.88	0.87	0.64	0.55	0.6	0.35	0.87	0.88	0.64	0.56	0.61	0.36	0.86	0.86	0.68	0.57	0.6	0.43	0.85	0.85	0.64	0.57	0.6	0.4	0.84	0.78	0.71	0.56	0.56	0.45	0.81	0.73	0.65	0.53	0.53	0.39	0.81	0.7	0.66	0.5	0.49	0.37	0.81	0.69	0.67	0.52	0.5	0.39	--
182	0.88	0.9	0.6	0.56	0.62	0.32	--	--	--	--	--	--	0.86	0.89	0.63	0.56	0.61	0.38	0.85	0.86	0.68	0.57	0.62	0.42	0.84	0.88	0.65	0.57	0.62	0.41	--	--	--	--	--	--	--	--	--	--	--	--	0.81	0.7	0.71	0.52	0.52	0.43	0.81
183	0.88	0.88	0.63	0.56	0.59	0.36	0.87	0.86	0.68	0.56	0.59	0.42	0.85	0.87	0.6	0.56	0.61	0.37	0.85	0.88	0.62	0.56	0.61	0.37	0.84	0.84	0.66	0.57	0.61	0.43	--	--	--	--	--	--	0.81	0.74	0.68	0.52	0.53	0.39	--	--	--	--	--	--	--
184	0.88	0.89	0.62	0.55	0.6	0.32	0.87	0.88	0.58	0.56	0.61	0.33	0.86	0.82	0.68	0.57	0.6	0.43	--	--	--	--	--	--	0.84	0.84	0.65	0.57	0.61	0.42	--	--	--	--	--	--	0.81	0.69	0.65	0.53	0.53	0.38	0.81	0.74	0.66	0.52	0.52	0.4	--
185	0.88	0.85	0.59	0.55	0.58	0.34	0.87	0.87	0.63	0.56	0.61	0.36	0.86	0.8	0.69	0.56	0.6	0.42	0.85	0.83	0.67	0.56	0.61	0.41	0.84	0.85	0.68	0.57	0.63	0.43	0.81	0.7	0.69	0.51	0.52	0.38	0.81	0.71	0.67	0.52	0.52	0.4	--	--	--	--	--	--	--
186	0.88	0.85	0.67	0.55	0.59	0.39	0.87	0.87	0.66	0.56	0.62	0.39	0.86	0.87	0.68	0.56	0.61	0.42	0.85	0.89	0.66	0.57	0.63	0.4	0.84	0.79	0.69	0.57	0.59	0.45	--	--	--	--	--	--	--	--	--	--	--	--	--	--	--	--	--	--	0.81
187	--	--	--	--	--	--	0.87	0.87	0.66	0.56	0.6	0.4	0.86	0.88	0.66	0.56	0.61	0.4	0.85	0.86	0.65	0.57	0.6	0.42	0.84	0.87	0.65	0.57	0.61	0.41	0.81	0.68	0.65	0.51	0.51	0.38	--	--	--	--	--	--	--	--	--	--	--	--	0.81
188	0.88	0.81	0.71	0.55	0.58	0.41	0.87	0.88	0.62	0.56	0.61	0.36	0.86	0.82	0.66	0.56	0.58	0.41	0.85	0.86	0.68	0.57	0.61	0.43	0.84	0.84	0.67	0.56	0.6	0.43	0.81	0.71	0.7	0.52	0.51	0.43	0.81	0.69	0.65	0.51	0.51	0.36	--	--	--	--	--	--	0.81
189	--	--	--	--	--	--	0.87	0.89	0.63	0.56	0.61	0.36	0.86	0.84	0.65	0.56	0.6	0.4	0.85	0.86	0.66	0.57	0.6	0.42	0.83	0.87	0.64	0.56	0.61	0.4	0.81	0.7	0.69	0.52	0.5	0.42	0.81	0.73	0.65	0.52	0.53	0.38	--	--	--	--	--	--	0.81
190	--	--	--	--	--	--	0.87	0.87	0.67	0.56	0.61	0.4	0.86	0.87	0.6	0.56	0.6	0.35	0.85	0.86	0.67	0.56	0.6	0.42	0.84	0.79	0.68	0.57	0.59	0.44	--	--	--	--	--	--	0.81	0.7	0.67	0.52	0.52	0.39	--	--	--	--	--	--	--
191	0.88	0.87	0.62	0.55	0.6	0.35	0.87	0.79	0.71	0.56	0.59	0.42	0.86	0.88	0.64	0.56	0.61	0.38	--	--	--	--	--	--	0.84	0.87	0.64	0.56	0.61	0.4	0.81	0.69	0.68	0.52	0.53	0.4	0.81	0.79	0.63	0.52	0.54	0.36	0.81	0.72	0.7	0.51	0.51	0.41	--
192	0.88	0.85	0.65	0.55	0.59	0.36	0.87	0.89	0.62	0.56	0.61	0.35	0.86	0.87	0.64	0.56	0.6	0.39	0.85	0.87	0.62	0.57	0.62	0.4	0.84	0.86	0.66	0.57	0.6	0.44	--	--	--	--	--	--	0.81	0.71	0.67	0.52	0.52	0.4	--	--	--	--	--	--	0.81
193	0.88	0.87	0.64	0.55	0.6	0.35	0.87	0.86	0.68	0.56	0.6	0.4	0.86	0.83	0.66	0.56	0.6	0.39	0.85	0.86	0.67	0.57	0.6	0.43	0.84	0.88	0.64	0.57	0.62	0.4	0.81	0.69	0.66	0.53	0.53	0.4	--	--	--	--	--	--	--	--	--	--	--	--	--
194	0.87	0.81	0.7	0.55	0.59	0.4	0.87	0.87	0.61	0.56	0.61	0.35	0.86	0.8	0.72	0.56	0.58	0.44	0.85	0.89	0.63	0.57	0.61	0.39	0.84	0.86	0.66	0.57	0.6	0.43	0.81	0.72	0.68	0.53	0.52	0.43	0.81	0.75	0.61	0.51	0.51	0.34	0.81	0.71	0.68	0.53	0.55	0.39	--
195	0.88	0.9	0.6	0.55	0.6	0.33	0.87	0.78	0.69	0.56	0.58	0.41	0.86	0.86	0.65	0.57	0.6	0.41	0.85	0.86	0.65	0.57	0.6	0.42	0.84	0.88	0.66	0.57	0.61	0.43	--	--	--	--	--	--	0.81	0.7	0.67	0.52	0.5	0.4	0.81	0.71	0.66	0.52	0.54	0.38	0.8
196	0.87	0.9	0.6	0.55	0.61	0.33	0.87	0.77	0.67	0.56	0.57	0.4	0.86	0.89	0.63	0.56	0.61	0.39	--	--	--	--	--	--	0.84	0.87	0.65	0.57	0.59	0.43	0.81	0.74	0.7	0.53	0.52	0.43	--	--	--	--	--	--	--	--	--	--	--	--	0.81
197	0.88	0.87	0.64	0.56	0.59	0.36	0.87	0.87	0.67	0.56	0.61	0.4	0.86	0.86	0.68	0.57	0.6	0.42	0.85	0.88	0.65	0.56	0.63	0.4	0.84	0.83	0.64	0.57	0.6	0.41	--	--	--	--	--	--	--	--	--	--	--	--	0.8	0.8	0.62	0.5	0.53	0.36	0.81
198	0.88	0.89	0.61	0.55	0.61	0.33	0.87	0.85	0.64	0.56	0.6	0.38	0.86	0.85	0.69	0.55	0.6	0.41	0.85	0.81	0.66	0.57	0.61	0.41	0.84	0.85	0.66	0.56	0.6	0.42	0.81	0.69	0.63	0.52	0.49	0.37	0.81	0.72	0.67	0.52	0.49	0.42	0.81	0.72	0.67	0.52	0.53	0.4	0.81
199	--	--	--	--	--	--	--	--	--	--	--	--	0.86	0.88	0.64	0.56	0.61	0.39	--	--	--	--	--	--	0.84	0.85	0.67	0.56	0.6	0.43	0.81	0.72	0.68	0.51	0.51	0.4	--	--	--	--	--	--	--	--	--	--	--	--	0.81
200	0.88	0.82	0.65	0.55	0.59	0.36	0.87	0.88	0.66	0.57	0.62	0.4	--	--	--	--	--	--	0.85	0.87	0.62	0.57	0.61	0.4	0.84	0.87	0.69	0.57	0.61	0.45	--	--	--	--	--	--	--	--	--	--	--	--	--	--	--	--	--	--	--
201	0.88	0.88	0.56	0.55	0.61	0.3	0.87	0.89	0.62	0.56	0.62	0.35	0.86	0.88	0.64	0.56	0.61	0.37	0.85	0.84	0.62	0.57	0.6	0.39	0.84	0.86	0.7	0.56	0.61	0.44	0.8	0.7	0.67	0.51	0.52	0.4	0.81	0.72	0.66	0.51	0.52	0.36	--	--	--	--	--	--	--
202	0.88	0.85	0.63	0.55	0.59	0.37	0.87	0.83	0.67	0.56	0.59	0.38	0.86	0.88	0.64	0.56	0.61	0.38	--	--	--	--	--	--	0.84	0.79	0.68	0.56	0.58	0.42	0.8	0.71	0.69	0.52	0.54	0.42	0.81	0.71	0.7	0.52	0.5	0.43	0.81	0.68	0.69	0.52	0.53	0.41	0.81
203	0.88	0.8	0.71	0.55	0.59	0.41	0.87	0.84	0.66	0.56	0.59	0.38	0.86	0.86	0.66	0.56	0.6	0.41	--	--	--	--	--	--	0.84	0.85	0.69	0.57	0.61	0.44	--	--	--	--	--	--	0.81	0.7	0.69	0.53	0.51	0.42	--	--	--	--	--	--	--
204	0.88	0.86	0.65	0.55	0.59	0.37	0.87	0.86	0.63	0.56	0.61	0.37	0.86	0.88	0.63	0.56	0.6	0.38	0.85	0.86	0.65	0.57	0.6	0.42	0.84	0.79	0.71	0.57	0.6	0.45	--	--	--	--	--	--	0.81	0.7	0.67	0.51	0.5	0.4	--	--	--	--	--	--	0.81
205	0.88	0.91	0.6	0.55	0.61	0.33	--	--	--	--	--	--	0.86	0.88	0.63	0.57	0.6	0.39	--	--	--	--	--	--	0.84	0.87	0.66	0.56	0.6	0.42	--	--	--	--	--	--	0.81	0.7	0.67	0.51	0.52	0.38	--	--	--	--	--	--	0.81
206	--	--	--	--	--	--	0.87	0.86	0.62	0.56	0.6	0.37	--	--	--	--	--	--	0.85	0.88	0.63	0.56	0.61	0.39	0.84	0.9	0.65	0.57	0.63	0.38	--	--	--	--	--	--	0.81	0.69	0.69	0.51	0.51	0.4	0.81	0.72	0.69	0.53	0.52	0.43	--
207	0.88	0.81	0.71	0.55	0.59	0.4	0.87	0.87	0.61	0.56	0.6	0.37	0.86	0.89	0.63	0.56	0.6	0.38	0.85	0.88	0.65	0.56	0.63	0.4	0.84	0.9	0.67	0.57	0.6	0.42	--	--	--	--	--	--	--	--	--	--	--	--	--	--	--	--	--	--	--
208	0.88	0.87	0.61	0.55	0.6	0.35	--	--	--	--	--	--	0.86	0.88	0.65	0.57	0.6	0.41	0.85	0.86	0.65	0.56	0.6	0.42	0.84	0.87	0.65	0.57	0.61	0.4	--	--	--	--	--	--	--	--	--	--	--	--	--	--	--	--	--	--	--
209	0.87	0.87	0.61	0.55	0.6	0.35	0.87	0.86	0.7	0.56	0.6	0.42	--	--	--	--	--	--	0.85	0.87	0.67	0.57	0.6	0.43	0.84	0.87	0.65	0.56	0.62	0.42	--	--	--	--	--	--	0.81	0.66	0.69	0.51	0.46	0.42	0.81	0.73	0.7	0.52	0.49	0.44	--
210	0.88	0.87	0.64	0.56	0.6	0.37	--	--	--	--	--	--	--	--	--	--	--	--	0.85	0.88	0.64	0.56	0.61	0.39	0.84	0.84	0.64	0.57	0.6	0.42	--	--	--	--	--	--	0.81	0.7	0.69	0.51	0.48	0.42	0.81	0.72	0.65	0.52	0.51	0.38	--
211	0.88	0.88	0.59	0.55	0.6	0.32	0.87	0.88	0.64	0.56	0.6	0.37	0.86	0.83	0.69	0.56	0.59	0.43	0.85	0.79	0.68	0.57	0.6	0.42	0.84	0.87	0.65	0.57	0.61	0.4	0.81	0.74	0.68	0.52	0.51	0.41	0.81	0.7	0.68	0.52	0.49	0.42	0.81	0.75	0.63	0.52	0.53	0.35	0.81
212	0.88	0.89	0.61	0.55	0.61	0.33	0.87	0.9	0.61	0.56	0.61	0.34	0.86	0.82	0.67	0.57	0.59	0.41	0.85	0.86	0.64	0.56	0.6	0.41	--	--	--	--	--	--	--	--	--	--	--	--	0.81	0.76	0.67	0.52	0.51	0.42	--	--	--	--	--	--	0.81
213	0.88	0.82	0.66	0.56	0.58	0.39	0.87	0.85	0.66	0.56	0.59	0.38	0.86	0.82	0.63	0.57	0.59	0.39	0.85	0.9	0.63	0.57	0.62	0.39	0.84	0.86	0.64	0.57	0.6	0.42	0.81	0.74	0.64	0.52	0.52	0.38	--	--	--	--	--	--	--	--	--	--	--	--	--
214	0.88	0.85	0.68	0.55	0.59	0.4	0.87	0.87	0.68	0.56	0.61	0.4	0.86	0.87	0.68	0.57	0.61	0.41	--	--	--	--	--	--	0.84	0.85	0.68	0.57	0.59	0.45	0.81	0.71	0.65	0.52	0.51	0.38	--	--	--	--	--	--	0.81	0.72	0.67	0.52	0.52	0.4	--
215	0.88	0.87	0.62	0.56	0.6	0.36	0.87	0.8	0.71	0.56	0.58	0.44	--	--	--	--	--	--	0.85	0.83	0.69	0.56	0.6	0.43	0.84	0.84	0.69	0.56	0.61	0.43	0.81	0.71	0.67	0.52	0.52	0.4	0.81	0.78	0.65	0.51	0.55	0.38	--	--	--	--	--	--	0.81
216	0.88	0.87	0.67	0.55	0.6	0.38	0.87	0.87	0.62	0.56	0.6	0.37	0.86	0.85	0.61	0.57	0.6	0.37	--	--	--	--	--	--	0.84	0.84	0.69	0.56	0.61	0.43	0.81	0.71	0.69	0.52	0.52	0.41	0.81	0.76	0.68	0.51	0.53	0.39	--	--	--	--	--	--	--
217	0.88	0.89	0.62	0.55	0.6	0.35	0.87	0.84	0.67	0.56	0.6	0.4	0.86	0.83	0.66	0.56	0.59	0.4	--	--	--	--	--	--	0.84	0.85	0.65	0.56	0.6	0.4	--	--	--	--	--	--	--	--	--	--	--	--	0.81	0.79	0.64	0.52	0.56	0.36	0.81
218	0.88	0.87	0.68	0.55	0.6	0.39	0.87	0.9	0.6	0.56	0.6	0.33	0.86	0.86	0.63	0.57	0.6	0.4	0.85	0.88	0.67	0.56	0.61	0.42	--	--	--	--	--	--	--	--	--	--	--	--	0.81	0.71	0.7	0.5	0.5	0.41	--	--	--	--	--	--	--
219	0.88	0.87	0.65	0.56	0.6	0.36	--	--	--	--	--	--	--	--	--	--	--	--	0.85	0.77	0.72	0.57	0.57	0.46	0.84	0.86	0.63	0.56	0.6	0.4	--	--	--	--	--	--	0.81	0.7	0.69	0.51	0.51	0.4	--	--	--	--	--	--	--
220	0.88	0.87	0.63	0.55	0.6	0.35	--	--	--	--	--	--	0.86	0.76	0.71	0.56	0.58	0.43	0.85	0.89	0.63	0.57	0.62	0.4	0.84	0.76	0.71	0.57	0.58	0.46	0.81	0.69	0.66	0.52	0.5	0.38	0.81	0.68	0.65	0.52	0.52	0.37	--	--	--	--	--	--	--
221	0.88	0.86	0.63	0.55	0.59	0.37	0.87	0.86	0.62	0.55	0.6	0.36	0.86	0.86	0.66	0.57	0.61	0.4	0.85	0.86	0.67	0.57	0.6	0.43	0.84	0.88	0.65	0.58	0.6	0.43	0.81	0.76	0.66	0.52	0.53	0.4	0.81	0.71	0.69	0.51	0.5	0.4	0.81	0.78	0.69	0.53	0.55	0.43	--
222	0.88	0.87	0.61	0.56	0.61	0.34	--	--	--	--	--	--	0.86	0.89	0.63	0.57	0.61	0.38	--	--	--	--	--	--	--	--	--	--	--	--	0.81	0.7	0.65	0.52	0.52	0.38	0.81	0.7	0.65	0.52	0.52	0.37	--	--	--	--	--	--	--
223	0.88	0.83	0.72	0.56	0.59	0.42	0.87	0.88	0.67	0.56	0.61	0.4	--	--	--	--	--	--	0.85	0.84	0.7	0.57	0.6	0.43	--	--	--	--	--	--	0.81	0.71	0.7	0.52	0.52	0.43	--	--	--	--	--	--	--	--	--	--	--	--	0.81
224	0.87	0.89	0.61	0.56	0.61	0.33	0.87	0.88	0.64	0.56	0.61	0.37	0.86	0.75	0.68	0.57	0.58	0.42	0.85	0.88	0.67	0.56	0.61	0.41	0.84	0.87	0.61	0.57	0.61	0.38	0.81	0.71	0.67	0.52	0.52	0.4	0.81	0.71	0.67	0.52	0.52	0.4	--	--	--	--	--	--	0.81
225	0.88	0.88	0.66	0.55	0.62	0.37	0.87	0.86	0.64	0.56	0.59	0.39	0.86	0.87	0.65	0.57	0.6	0.4	0.84	0.84	0.7	0.56	0.6	0.44	--	--	--	--	--	--	0.81	0.7	0.66	0.52	0.5	0.4	--	--	--	--	--	--	--	--	--	--	--	--	0.81
226	--	--	--	--	--	--	0.87	0.88	0.64	0.56	0.6	0.37	0.86	0.79	0.68	0.57	0.58	0.43	0.85	0.82	0.67	0.56	0.59	0.41	0.83	0.82	0.72	0.56	0.59	0.46	0.81	0.72	0.67	0.52	0.51	0.41	--	--	--	--	--	--	--	--	--	--	--	--	0.81
227	0.87	0.89	0.64	0.56	0.6	0.33	0.87	0.88	0.61	0.56	0.61	0.36	--	--	--	--	--	--	0.85	0.85	0.7	0.57	0.61	0.44	0.84	0.68	0.73	0.57	0.56	0.47	0.81	0.73	0.68	0.52	0.52	0.41	0.81	0.7	0.66	0.52	0.52	0.39	0.81	0.72	0.67	0.52	0.53	0.38	--
228	0.88	0.89	0.62	0.55	0.6	0.33	0.87	0.88	0.65	0.56	0.61	0.4	0.86	0.8	0.69	0.55	0.58	0.42	0.85	0.87	0.64	0.57	0.6	0.41	--	--	--	--	--	--	0.81	0.69	0.68	0.52	0.51	0.41	--	--	--	--	--	--	--	--	--	--	--	--	0.81
229	0.88	0.85	0.72	0.55	0.59	0.43	0.87	0.88	0.63	0.56	0.61	0.37	0.86	0.85	0.65	0.56	0.59	0.39	0.85	0.86	0.7	0.56	0.61	0.44	0.84	0.86	0.67	0.56	0.61	0.42	0.81	0.78	0.66	0.51	0.54	0.39	--	--	--	--	--	--	0.81	0.7	0.69	0.52	0.52	0.41	0.81
230	--	--	--	--	--	--	--	--	--	--	--	--	0.86	0.8	0.66	0.57	0.58	0.41	0.85	0.85	0.68	0.57	0.61	0.42	0.84	0.87	0.7	0.56	0.61	0.45	0.81	0.67	0.68	0.51	0.48	0.4	--	--	--	--	--	--	0.81	0.74	0.65	0.51	0.53	0.37	--
231	0.88	0.85	0.69	0.55	0.6	0.39	0.87	0.89	0.65	0.56	0.61	0.38	0.86	0.86	0.63	0.57	0.6	0.39	0.85	0.89	0.63	0.56	0.6	0.38	--	--	--	--	--	--	--	--	--	--	--	--	--	--	--	--	--	--	--	--	--	--	--	--	--
232	--	--	--	--	--	--	0.87	0.88	0.63	0.56	0.62	0.36	0.85	0.88	0.63	0.57	0.61	0.39	0.85	0.8	0.65	0.55	0.59	0.39	0.84	0.88	0.63	0.56	0.61	0.39	--	--	--	--	--	--	--	--	--	--	--	--	--	--	--	--	--	--	--
233	0.88	0.84	0.6	0.55	0.59	0.33	0.87	0.89	0.61	0.55	0.61	0.34	0.86	0.8	0.69	0.57	0.6	0.43	--	--	--	--	--	--	0.84	0.83	0.69	0.57	0.6	0.44	--	--	--	--	--	--	--	--	--	--	--	--	--	--	--	--	--	--	0.81
234	0.88	0.88	0.66	0.55	0.62	0.36	0.87	0.86	0.68	0.56	0.61	0.4	0.86	0.84	0.63	0.57	0.59	0.4	0.85	0.84	0.62	0.56	0.59	0.38	0.84	0.87	0.65	0.57	0.62	0.42	0.81	0.7	0.7	0.52	0.51	0.42	--	--	--	--	--	--	0.81	0.73	0.63	0.51	0.52	0.34	--
235	0.88	0.84	0.62	0.55	0.59	0.34	0.87	0.85	0.67	0.56	0.6	0.4	0.86	0.9	0.63	0.56	0.61	0.37	0.85	0.86	0.64	0.56	0.59	0.39	0.84	0.87	0.65	0.56	0.6	0.41	0.81	0.77	0.7	0.52	0.51	0.44	0.81	0.7	0.7	0.51	0.52	0.41	--	--	--	--	--	--	0.81
236	0.88	0.88	0.62	0.55	0.6	0.33	0.87	0.87	0.62	0.55	0.6	0.36	0.86	0.79	0.71	0.56	0.58	0.44	0.85	0.88	0.64	0.57	0.62	0.4	--	--	--	--	--	--	--	--	--	--	--	--	0.81	0.72	0.7	0.51	0.53	0.41	0.81	0.71	0.7	0.52	0.5	0.42	0.81
237	0.88	0.88	0.63	0.56	0.6	0.36	0.87	0.88	0.68	0.56	0.61	0.4	0.86	0.86	0.66	0.57	0.6	0.42	0.85	0.87	0.65	0.57	0.62	0.4	0.84	0.86	0.67	0.57	0.61	0.43	--	--	--	--	--	--	--	--	--	--	--	--	0.81	0.71	0.66	0.51	0.52	0.38	0.81
238	0.88	0.86	0.68	0.55	0.61	0.38	0.87	0.88	0.64	0.56	0.61	0.37	0.86	0.86	0.66	0.56	0.6	0.4	0.85	0.79	0.72	0.56	0.59	0.46	0.84	0.86	0.65	0.57	0.6	0.41	--	--	--	--	--	--	0.81	0.71	0.7	0.51	0.51	0.41	0.81	0.74	0.68	0.52	0.52	0.42	--
239	0.88	0.85	0.62	0.55	0.59	0.36	--	--	--	--	--	--	0.86	0.88	0.66	0.56	0.61	0.4	0.85	0.91	0.6	0.56	0.62	0.37	0.84	0.88	0.65	0.57	0.61	0.41	--	--	--	--	--	--	--	--	--	--	--	--	0.81	0.8	0.65	0.51	0.54	0.38	--
240	0.88	0.88	0.59	0.55	0.62	0.33	0.87	0.86	0.71	0.56	0.63	0.41	0.86	0.87	0.64	0.56	0.61	0.39	0.85	0.83	0.73	0.56	0.58	0.46	--	--	--	--	--	--	0.81	0.7	0.67	0.52	0.5	0.4	--	--	--	--	--	--	--	--	--	--	--	--	0.81
241	--	--	--	--	--	--	0.87	0.82	0.7	0.56	0.59	0.42	0.86	0.88	0.64	0.56	0.6	0.38	0.85	0.8	0.67	0.57	0.59	0.41	--	--	--	--	--	--	0.81	0.72	0.68	0.52	0.53	0.4	0.81	0.7	0.7	0.52	0.52	0.42	0.81	0.72	0.7	0.51	0.49	0.42	0.81
242	0.88	0.87	0.64	0.56	0.59	0.36	0.87	0.88	0.65	0.56	0.6	0.38	0.86	0.84	0.69	0.57	0.6	0.43	0.85	0.83	0.62	0.56	0.59	0.37	0.84	0.89	0.63	0.57	0.61	0.4	--	--	--	--	--	--	--	--	--	--	--	--	--	--	--	--	--	--	--
243	--	--	--	--	--	--	0.87	0.87	0.62	0.56	0.61	0.37	0.86	0.89	0.63	0.57	0.6	0.39	0.85	0.89	0.63	0.57	0.61	0.39	0.84	0.78	0.72	0.57	0.58	0.47	--	--	--	--	--	--	--	--	--	--	--	--	0.81	0.71	0.7	0.51	0.49	0.43	--
244	0.88	0.89	0.64	0.55	0.63	0.35	--	--	--	--	--	--	0.86	0.87	0.68	0.57	0.61	0.42	0.85	0.82	0.71	0.56	0.59	0.44	0.83	0.86	0.66	0.56	0.61	0.42	--	--	--	--	--	--	0.85	0.83	0.69	0.58	0.61	0.45	0.81	0.68	0.67	0.5	0.49	0.38	--
245	0.88	0.85	0.68	0.55	0.6	0.39	0.86	0.88	0.63	0.56	0.59	0.38	0.86	0.89	0.63	0.56	0.62	0.38	0.85	0.83	0.69	0.57	0.59	0.44	0.84	0.83	0.69	0.57	0.59	0.45	0.81	0.71	0.7	0.52	0.51	0.42	0.81	0.69	0.7	0.51	0.5	0.41	0.81	0.7	0.69	0.51	0.51	0.4	0.81
246	0.88	0.89	0.61	0.56	0.6	0.34	--	--	--	--	--	--	0.86	0.84	0.65	0.56	0.59	0.39	0.85	0.83	0.69	0.56	0.6	0.43	0.84	0.87	0.66	0.57	0.62	0.42	--	--	--	--	--	--	--	--	--	--	--	--	0.81	0.75	0.67	0.52	0.53	0.38	0.81
247	0.88	0.87	0.61	0.55	0.6	0.36	0.87	0.8	0.73	0.56	0.6	0.44	0.86	0.81	0.7	0.56	0.6	0.42	0.85	0.86	0.65	0.57	0.61	0.41	0.84	0.89	0.65	0.57	0.62	0.41	0.81	0.71	0.69	0.52	0.53	0.41	--	--	--	--	--	--	0.81	0.71	0.69	0.52	0.52	0.41	--
248	0.88	0.84	0.66	0.55	0.6	0.37	0.87	0.85	0.67	0.56	0.59	0.4	0.86	0.87	0.63	0.57	0.62	0.38	0.85	0.84	0.66	0.57	0.59	0.41	0.84	0.81	0.69	0.57	0.59	0.45	--	--	--	--	--	--	0.81	0.72	0.66	0.52	0.53	0.37	--	--	--	--	--	--	0.81
249	0.88	0.88	0.64	0.55	0.61	0.36	0.87	0.84	0.65	0.55	0.59	0.39	0.86	0.89	0.62	0.56	0.6	0.37	0.85	0.85	0.66	0.57	0.6	0.43	0.84	0.88	0.69	0.56	0.59	0.44	--	--	--	--	--	--	--	--	--	--	--	--	--	--	--	--	--	--	0.81
250	0.88	0.88	0.67	0.56	0.62	0.37	--	--	--	--	--	--	--	--	--	--	--	--	0.85	0.85	0.62	0.56	0.59	0.37	0.84	0.87	0.68	0.57	0.59	0.44	--	--	--	--	--	--	--	--	--	--	--	--	0.81	0.71	0.67	0.52	0.52	0.39	--
251	0.88	0.88	0.63	0.55	0.6	0.34	--	--	--	--	--	--	0.86	0.87	0.66	0.57	0.6	0.4	0.85	0.82	0.69	0.57	0.59	0.44	0.84	0.82	0.68	0.57	0.61	0.43	0.81	0.7	0.69	0.52	0.52	0.42	--	--	--	--	--	--	--	--	--	--	--	--	--
252	0.88	0.86	0.63	0.55	0.6	0.36	--	--	--	--	--	--	0.86	0.91	0.62	0.56	0.62	0.37	0.85	0.87	0.63	0.56	0.6	0.39	--	--	--	--	--	--	0.81	0.74	0.65	0.52	0.53	0.37	--	--	--	--	--	--	--	--	--	--	--	--	--
253	--	--	--	--	--	--	0.87	0.9	0.62	0.56	0.61	0.36	0.86	0.88	0.63	0.57	0.61	0.39	0.85	0.81	0.7	0.57	0.59	0.44	0.84	0.87	0.67	0.56	0.61	0.43	--	--	--	--	--	--	0.81	0.7	0.68	0.51	0.52	0.38	0.8	0.73	0.65	0.52	0.52	0.39	--
254	0.88	0.87	0.65	0.55	0.6	0.37	--	--	--	--	--	--	--	--	--	--	--	--	0.85	0.87	0.66	0.56	0.62	0.4	0.84	0.85	0.68	0.56	0.6	0.43	--	--	--	--	--	--	--	--	--	--	--	--	0.81	0.71	0.66	0.51	0.51	0.38	0.81
255	0.88	0.85	0.63	0.55	0.59	0.37	0.87	0.87	0.64	0.56	0.6	0.38	0.86	0.81	0.65	0.56	0.59	0.41	--	--	--	--	--	--	0.84	0.85	0.69	0.57	0.59	0.44	0.81	0.69	0.7	0.53	0.53	0.43	0.81	0.7	0.7	0.51	0.51	0.41	--	--	--	--	--	--	0.81
256	0.88	0.85	0.63	0.55	0.6	0.36	0.87	0.86	0.68	0.56	0.61	0.4	0.86	0.82	0.68	0.56	0.61	0.41	0.85	0.87	0.65	0.56	0.6	0.4	0.84	0.88	0.66	0.56	0.62	0.41	0.81	0.75	0.64	0.52	0.53	0.36	--	--	--	--	--	--	0.81	0.72	0.69	0.5	0.51	0.39	--
257	0.88	0.83	0.69	0.55	0.59	0.4	0.87	0.88	0.68	0.57	0.6	0.39	0.86	0.88	0.65	0.56	0.61	0.39	0.85	0.86	0.65	0.56	0.6	0.4	0.84	0.86	0.66	0.56	0.6	0.43	0.81	0.69	0.67	0.51	0.49	0.4	--	--	--	--	--	--	0.81	0.7	0.66	0.5	0.5	0.36	0.81
258	0.88	0.86	0.68	0.55	0.61	0.38	0.86	0.86	0.68	0.56	0.59	0.41	--	--	--	--	--	--	--	--	--	--	--	--	0.84	0.9	0.61	0.57	0.62	0.38	0.81	0.69	0.69	0.52	0.49	0.42	0.81	0.72	0.68	0.51	0.52	0.39	--	--	--	--	--	--	0.8
259	0.88	0.88	0.64	0.55	0.59	0.34	0.87	0.87	0.64	0.56	0.6	0.38	0.86	0.82	0.65	0.56	0.6	0.39	0.85	0.89	0.66	0.56	0.62	0.39	0.84	0.87	0.69	0.56	0.61	0.43	--	--	--	--	--	--	0.81	0.7	0.66	0.5	0.51	0.36	0.81	0.74	0.66	0.5	0.51	0.37	--
260	0.88	0.89	0.62	0.55	0.61	0.34	0.87	0.86	0.66	0.56	0.61	0.39	--	--	--	--	--	--	0.85	0.87	0.68	0.57	0.6	0.44	0.84	0.84	0.68	0.57	0.6	0.45	--	--	--	--	--	--	--	--	--	--	--	--	--	--	--	--	--	--	--
261	0.88	0.85	0.63	0.55	0.59	0.35	0.87	0.86	0.66	0.56	0.59	0.39	0.86	0.86	0.7	0.56	0.6	0.44	--	--	--	--	--	--	0.84	0.85	0.68	0.56	0.6	0.44	0.81	0.78	0.68	0.52	0.55	0.41	--	--	--	--	--	--	0.81	0.74	0.67	0.52	0.54	0.41	--
262	0.88	0.88	0.63	0.56	0.6	0.36	0.87	0.88	0.62	0.56	0.6	0.37	0.86	0.87	0.63	0.56	0.6	0.38	0.85	0.86	0.67	0.56	0.61	0.42	0.84	0.86	0.63	0.57	0.59	0.43	--	--	--	--	--	--	--	--	--	--	--	--	0.81	0.72	0.67	0.53	0.52	0.4	0.81
263	--	--	--	--	--	--	--	--	--	--	--	--	0.86	0.89	0.62	0.57	0.61	0.38	0.85	0.86	0.64	0.57	0.6	0.41	0.84	0.9	0.68	0.56	0.63	0.44	0.81	0.71	0.66	0.52	0.53	0.39	0.81	0.73	0.64	0.52	0.54	0.36	--	--	--	--	--	--	--
264	0.88	0.87	0.68	0.55	0.6	0.39	0.87	0.8	0.69	0.56	0.58	0.42	0.86	0.86	0.67	0.56	0.61	0.41	0.85	0.87	0.64	0.56	0.6	0.4	0.84	0.8	0.72	0.57	0.58	0.47	--	--	--	--	--	--	0.81	0.7	0.69	0.51	0.51	0.4	--	--	--	--	--	--	--
265	0.88	0.87	0.63	0.55	0.6	0.35	0.87	0.84	0.65	0.56	0.59	0.39	0.86	0.9	0.69	0.56	0.6	0.42	--	--	--	--	--	--	0.84	0.79	0.66	0.56	0.59	0.42	--	--	--	--	--	--	--	--	--	--	--	--	0.81	0.69	0.69	0.53	0.51	0.42	--
266	0.88	0.84	0.7	0.56	0.6	0.4	0.87	0.86	0.63	0.56	0.61	0.37	--	--	--	--	--	--	0.85	0.86	0.67	0.56	0.6	0.43	0.84	0.85	0.71	0.56	0.6	0.45	--	--	--	--	--	--	--	--	--	--	--	--	0.81	0.73	0.68	0.53	0.53	0.42	--
267	0.88	0.88	0.62	0.55	0.6	0.34	0.87	0.88	0.66	0.56	0.61	0.39	0.86	0.83	0.73	0.57	0.59	0.45	0.85	0.82	0.68	0.56	0.6	0.42	--	--	--	--	--	--	--	--	--	--	--	--	0.81	0.73	0.67	0.54	0.53	0.42	--	--	--	--	--	--	0.81
268	0.88	0.85	0.69	0.55	0.6	0.4	0.87	0.86	0.66	0.56	0.59	0.38	0.86	0.89	0.61	0.56	0.6	0.36	0.85	0.85	0.66	0.57	0.61	0.41	0.84	0.9	0.66	0.57	0.63	0.41	--	--	--	--	--	--	0.81	0.7	0.67	0.52	0.5	0.4	--	--	--	--	--	--	--
269	0.88	0.9	0.6	0.55	0.61	0.33	0.87	0.89	0.63	0.56	0.6	0.35	0.86	0.88	0.61	0.56	0.62	0.36	0.85	0.81	0.66	0.56	0.58	0.42	0.84	0.8	0.65	0.57	0.59	0.42	--	--	--	--	--	--	0.81	0.71	0.66	0.53	0.51	0.41	--	--	--	--	--	--	0.81
270	0.88	0.86	0.62	0.55	0.6	0.35	0.87	0.88	0.66	0.56	0.61	0.39	--	--	--	--	--	--	0.85	0.9	0.63	0.57	0.61	0.39	0.84	0.84	0.71	0.56	0.6	0.46	0.81	0.73	0.69	0.52	0.53	0.41	--	--	--	--	--	--	--	--	--	--	--	--	0.81
271	0.88	0.87	0.61	0.56	0.61	0.35	0.87	0.86	0.6	0.56	0.59	0.35	0.86	0.83	0.68	0.56	0.61	0.41	--	--	--	--	--	--	--	--	--	--	--	--	0.81	0.79	0.67	0.53	0.55	0.41	--	--	--	--	--	--	--	--	--	--	--	--	--
272	0.88	0.89	0.62	0.55	0.6	0.34	0.87	0.84	0.68	0.56	0.61	0.39	0.86	0.84	0.7	0.57	0.59	0.44	--	--	--	--	--	--	--	--	--	--	--	--	--	--	--	--	--	--	0.8	0.72	0.67	0.51	0.51	0.4	0.81	0.75	0.68	0.52	0.52	0.41	--
273	0.88	0.89	0.6	0.55	0.61	0.33	0.87	0.8	0.7	0.55	0.59	0.42	0.86	0.88	0.65	0.57	0.62	0.41	0.85	0.86	0.65	0.56	0.61	0.41	0.84	0.82	0.69	0.57	0.61	0.44	--	--	--	--	--	--	0.81	0.71	0.7	0.51	0.49	0.43	0.81	0.69	0.67	0.52	0.51	0.4	--
274	0.88	0.9	0.61	0.55	0.61	0.34	0.87	0.87	0.63	0.56	0.6	0.38	0.86	0.88	0.65	0.56	0.61	0.39	0.85	0.87	0.65	0.57	0.62	0.41	0.84	0.87	0.67	0.57	0.6	0.43	0.81	0.69	0.7	0.52	0.51	0.43	0.81	0.7	0.7	0.51	0.51	0.42	0.81	0.71	0.67	0.52	0.52	0.38	--
275	0.88	0.89	0.69	0.55	0.6	0.38	0.87	0.87	0.63	0.56	0.6	0.37	0.86	0.88	0.64	0.56	0.6	0.38	0.85	0.86	0.63	0.57	0.6	0.4	0.84	0.9	0.64	0.57	0.62	0.4	0.81	0.71	0.7	0.52	0.54	0.42	--	--	--	--	--	--	0.81	0.74	0.66	0.52	0.53	0.39	0.81
276	0.88	0.89	0.66	0.55	0.61	0.36	0.87	0.87	0.65	0.56	0.6	0.38	--	--	--	--	--	--	0.85	0.84	0.69	0.56	0.6	0.43	0.84	0.88	0.61	0.56	0.62	0.38	--	--	--	--	--	--	--	--	--	--	--	--	0.81	0.71	0.66	0.51	0.51	0.37	--
277	0.87	0.87	0.68	0.55	0.59	0.4	0.87	0.89	0.63	0.56	0.6	0.37	0.86	0.85	0.7	0.57	0.61	0.43	--	--	--	--	--	--	--	--	--	--	--	--	0.81	0.74	0.68	0.51	0.51	0.4	--	--	--	--	--	--	--	--	--	--	--	--	--
278	0.88	0.85	0.69	0.55	0.6	0.38	0.87	0.88	0.61	0.56	0.61	0.38	--	--	--	--	--	--	0.84	0.86	0.64	0.56	0.61	0.39	0.84	0.88	0.63	0.57	0.61	0.4	--	--	--	--	--	--	--	--	--	--	--	--	0.81	0.71	0.61	0.52	0.52	0.34	0.81
279	--	--	--	--	--	--	0.87	0.87	0.63	0.56	0.59	0.37	0.86	0.88	0.65	0.57	0.6	0.4	0.85	0.8	0.67	0.57	0.59	0.42	0.84	0.74	0.72	0.57	0.59	0.46	--	--	--	--	--	--	--	--	--	--	--	--	--	--	--	--	--	--	--
280	0.88	0.85	0.62	0.56	0.59	0.37	0.87	0.87	0.64	0.56	0.6	0.37	0.86	0.88	0.65	0.56	0.61	0.39	0.85	0.87	0.62	0.56	0.6	0.39	0.84	0.82	0.69	0.57	0.59	0.45	0.81	0.76	0.7	0.52	0.55	0.41	0.81	0.71	0.69	0.51	0.5	0.41	--	--	--	--	--	--	--
281	0.88	0.85	0.63	0.55	0.6	0.35	0.87	0.86	0.66	0.56	0.61	0.39	0.86	0.91	0.61	0.57	0.61	0.37	0.85	0.81	0.7	0.56	0.62	0.42	0.84	0.87	0.66	0.57	0.63	0.42	0.81	0.7	0.69	0.52	0.52	0.4	0.81	0.77	0.68	0.52	0.52	0.41	--	--	--	--	--	--	0.81
282	0.88	0.89	0.68	0.56	0.61	0.38	--	--	--	--	--	--	0.86	0.85	0.66	0.56	0.59	0.4	0.85	0.89	0.62	0.56	0.6	0.39	0.84	0.88	0.65	0.57	0.61	0.42	--	--	--	--	--	--	--	--	--	--	--	--	0.81	0.71	0.68	0.52	0.52	0.4	0.81
283	--	--	--	--	--	--	--	--	--	--	--	--	0.86	0.88	0.63	0.56	0.61	0.38	0.85	0.84	0.69	0.57	0.6	0.43	0.84	0.87	0.63	0.57	0.62	0.4	--	--	--	--	--	--	0.81	0.7	0.65	0.52	0.53	0.36	0.81	0.74	0.66	0.51	0.53	0.39	0.81
284	0.88	0.87	0.65	0.55	0.6	0.38	0.87	0.79	0.68	0.56	0.59	0.41	--	--	--	--	--	--	0.85	0.82	0.7	0.56	0.6	0.42	0.84	0.87	0.64	0.56	0.6	0.4	0.81	0.69	0.67	0.52	0.52	0.39	--	--	--	--	--	--	0.81	0.67	0.69	0.52	0.53	0.41	0.81
285	0.88	0.87	0.61	0.55	0.61	0.34	0.87	0.89	0.67	0.56	0.59	0.36	0.86	0.9	0.62	0.56	0.61	0.34	--	--	--	--	--	--	0.84	0.87	0.68	0.57	0.62	0.45	--	--	--	--	--	--	0.81	0.75	0.66	0.51	0.53	0.38	--	--	--	--	--	--	0.81
286	0.88	0.83	0.7	0.56	0.59	0.41	0.87	0.84	0.72	0.56	0.59	0.44	--	--	--	--	--	--	0.85	0.88	0.64	0.56	0.6	0.38	0.84	0.85	0.68	0.56	0.6	0.43	--	--	--	--	--	--	--	--	--	--	--	--	--	--	--	--	--	--	0.81
287	0.87	0.86	0.64	0.55	0.6	0.36	0.87	0.8	0.65	0.56	0.58	0.38	0.86	0.89	0.63	0.56	0.6	0.37	0.85	0.81	0.68	0.57	0.58	0.43	0.84	0.83	0.66	0.57	0.6	0.41	--	--	--	--	--	--	--	--	--	--	--	--	--	--	--	--	--	--	--
288	0.88	0.86	0.63	0.55	0.59	0.36	0.87	0.89	0.63	0.56	0.61	0.37	0.86	0.88	0.67	0.56	0.6	0.41	0.85	0.87	0.69	0.57	0.62	0.44	0.84	0.87	0.66	0.57	0.62	0.42	--	--	--	--	--	--	--	--	--	--	--	--	0.81	0.72	0.68	0.51	0.51	0.41	--
289	0.88	0.86	0.61	0.55	0.6	0.34	0.87	0.91	0.66	0.56	0.61	0.37	0.86	0.87	0.68	0.56	0.6	0.42	0.85	0.84	0.64	0.57	0.59	0.41	0.84	0.85	0.64	0.57	0.61	0.41	--	--	--	--	--	--	0.81	0.71	0.68	0.52	0.51	0.41	0.81	0.69	0.7	0.51	0.5	0.41	0.81
290	0.88	0.88	0.64	0.55	0.59	0.36	0.87	0.85	0.64	0.56	0.59	0.38	0.86	0.8	0.7	0.57	0.59	0.45	--	--	--	--	--	--	0.84	0.87	0.66	0.57	0.63	0.42	--	--	--	--	--	--	--	--	--	--	--	--	0.81	0.76	0.64	0.51	0.54	0.36	--
291	0.88	0.88	0.66	0.55	0.6	0.37	0.87	0.91	0.62	0.56	0.62	0.35	--	--	--	--	--	--	0.85	0.83	0.71	0.57	0.59	0.46	--	--	--	--	--	--	0.81	0.68	0.69	0.5	0.51	0.39	0.81	0.74	0.66	0.53	0.53	0.41	--	--	--	--	--	--	0.81
292	0.88	0.88	0.66	0.55	0.61	0.36	0.87	0.9	0.61	0.56	0.62	0.34	0.86	0.85	0.64	0.56	0.59	0.39	--	--	--	--	--	--	0.84	0.87	0.66	0.56	0.6	0.43	--	--	--	--	--	--	--	--	--	--	--	--	0.81	0.71	0.67	0.53	0.52	0.41	0.81
293	0.87	0.82	0.68	0.55	0.6	0.38	0.87	0.88	0.65	0.56	0.61	0.39	0.86	0.87	0.67	0.56	0.61	0.4	0.85	0.87	0.6	0.57	0.6	0.37	0.84	0.83	0.69	0.57	0.61	0.44	0.81	0.7	0.7	0.52	0.52	0.41	--	--	--	--	--	--	--	--	--	--	--	--	--
294	0.88	0.85	0.69	0.55	0.59	0.41	0.87	0.84	0.61	0.56	0.59	0.36	0.86	0.81	0.69	0.56	0.61	0.41	0.85	0.85	0.66	0.56	0.6	0.42	--	--	--	--	--	--	--	--	--	--	--	--	--	--	--	--	--	--	0.81	0.72	0.65	0.51	0.51	0.36	0.8
295	0.88	0.87	0.68	0.55	0.61	0.38	0.87	0.89	0.67	0.56	0.6	0.38	--	--	--	--	--	--	0.85	0.88	0.63	0.58	0.61	0.4	0.84	0.9	0.62	0.56	0.62	0.38	0.81	0.72	0.65	0.51	0.52	0.37	--	--	--	--	--	--	--	--	--	--	--	--	--
296	0.88	0.85	0.64	0.55	0.59	0.37	0.87	0.85	0.66	0.56	0.6	0.38	0.86	0.89	0.65	0.56	0.62	0.39	--	--	--	--	--	--	--	--	--	--	--	--	--	--	--	--	--	--	--	--	--	--	--	--	0.81	0.71	0.7	0.52	0.52	0.42	--
297	0.88	0.88	0.63	0.55	0.6	0.35	--	--	--	--	--	--	0.86	0.87	0.63	0.57	0.61	0.39	0.85	0.85	0.7	0.56	0.6	0.44	0.84	0.74	0.72	0.57	0.57	0.47	--	--	--	--	--	--	--	--	--	--	--	--	0.81	0.69	0.67	0.52	0.49	0.42	0.81
298	0.88	0.87	0.63	0.55	0.6	0.34	0.87	0.86	0.65	0.56	0.61	0.4	0.86	0.82	0.65	0.56	0.59	0.4	0.85	0.84	0.67	0.56	0.6	0.42	--	--	--	--	--	--	0.81	0.7	0.69	0.52	0.52	0.42	--	--	--	--	--	--	--	--	--	--	--	--	0.8
299	0.88	0.89	0.62	0.56	0.61	0.33	0.87	0.85	0.67	0.57	0.6	0.4	0.86	0.86	0.6	0.57	0.61	0.37	0.85	0.85	0.71	0.56	0.6	0.44	0.84	0.87	0.61	0.56	0.6	0.38	0.8	0.72	0.69	0.52	0.52	0.42	0.81	0.73	0.65	0.53	0.53	0.39	--	--	--	--	--	--	0.81
300	0.88	0.82	0.68	0.55	0.59	0.39	0.87	0.89	0.62	0.56	0.61	0.35	0.86	0.81	0.66	0.56	0.59	0.41	0.85	0.84	0.67	0.56	0.62	0.4	0.84	0.87	0.64	0.57	0.61	0.4	0.8	0.72	0.68	0.52	0.52	0.4	--	--	--	--	--	--	--	--	--	--	--	--	0.81
301	0.88	0.87	0.68	0.55	0.61	0.38	--	--	--	--	--	--	0.86	0.84	0.61	0.56	0.6	0.36	0.85	0.84	0.68	0.57	0.6	0.43	0.84	0.83	0.71	0.56	0.59	0.45	--	--	--	--	--	--	0.81	0.74	0.66	0.53	0.53	0.4	--	--	--	--	--	--	0.81
302	0.88	0.88	0.59	0.55	0.6	0.31	0.87	0.85	0.6	0.56	0.59	0.35	0.86	0.86	0.65	0.56	0.59	0.39	0.85	0.77	0.72	0.57	0.58	0.46	0.84	0.81	0.7	0.57	0.6	0.45	--	--	--	--	--	--	--	--	--	--	--	--	--	--	--	--	--	--	0.81
303	0.87	0.86	0.64	0.55	0.6	0.36	0.87	0.78	0.71	0.56	0.58	0.42	0.86	0.89	0.67	0.57	0.6	0.39	--	--	--	--	--	--	0.84	0.9	0.62	0.56	0.62	0.39	--	--	--	--	--	--	0.81	0.75	0.66	0.52	0.52	0.4	0.81	0.73	0.68	0.5	0.53	0.38	0.81
304	0.87	0.9	0.66	0.55	0.59	0.35	0.87	0.83	0.67	0.55	0.59	0.39	0.86	0.89	0.62	0.56	0.61	0.37	--	--	--	--	--	--	0.84	0.86	0.65	0.57	0.61	0.41	0.81	0.71	0.63	0.52	0.51	0.37	--	--	--	--	--	--	0.81	0.78	0.67	0.53	0.56	0.39	0.81
305	0.88	0.88	0.63	0.56	0.59	0.36	0.87	0.86	0.63	0.56	0.6	0.38	0.86	0.89	0.62	0.56	0.61	0.37	0.85	0.73	0.72	0.57	0.57	0.46	--	--	--	--	--	--	0.81	0.7	0.67	0.53	0.51	0.41	0.81	0.73	0.67	0.51	0.5	0.4	0.81	0.7	0.63	0.51	0.52	0.36	0.81
306	0.88	0.9	0.6	0.55	0.61	0.33	0.87	0.89	0.63	0.56	0.6	0.37	0.86	0.87	0.64	0.56	0.6	0.38	--	--	--	--	--	--	--	--	--	--	--	--	0.81	0.73	0.7	0.53	0.5	0.45	0.81	0.71	0.69	0.51	0.49	0.41	0.81	0.7	0.67	0.51	0.51	0.38	0.81
307	0.88	0.86	0.63	0.56	0.59	0.36	0.87	0.88	0.64	0.56	0.61	0.36	0.86	0.83	0.67	0.56	0.59	0.4	0.85	0.89	0.67	0.57	0.62	0.42	0.84	0.85	0.69	0.58	0.6	0.46	0.81	0.72	0.67	0.53	0.5	0.42	--	--	--	--	--	--	0.81	0.7	0.67	0.52	0.52	0.38	0.81
308	0.88	0.86	0.67	0.56	0.61	0.39	0.87	0.87	0.64	0.56	0.6	0.38	0.86	0.87	0.65	0.56	0.59	0.39	0.85	0.82	0.7	0.57	0.59	0.45	--	--	--	--	--	--	--	--	--	--	--	--	--	--	--	--	--	--	0.81	0.72	0.67	0.52	0.51	0.4	0.81
309	0.88	0.88	0.62	0.56	0.6	0.34	0.87	0.87	0.62	0.56	0.6	0.37	--	--	--	--	--	--	0.85	0.87	0.65	0.56	0.61	0.41	0.84	0.86	0.69	0.56	0.6	0.44	--	--	--	--	--	--	--	--	--	--	--	--	--	--	--	--	--	--	--
310	0.88	0.88	0.61	0.55	0.6	0.35	0.87	0.85	0.64	0.56	0.6	0.38	0.86	0.88	0.63	0.57	0.61	0.38	0.85	0.83	0.66	0.57	0.61	0.42	0.84	0.87	0.63	0.56	0.6	0.4	--	--	--	--	--	--	0.81	0.69	0.69	0.52	0.5	0.42	--	--	--	--	--	--	--
311	0.88	0.87	0.67	0.55	0.6	0.39	0.87	0.86	0.65	0.56	0.59	0.39	0.86	0.89	0.63	0.57	0.62	0.38	0.85	0.85	0.63	0.57	0.6	0.41	0.84	0.82	0.67	0.56	0.59	0.43	--	--	--	--	--	--	0.8	0.72	0.68	0.51	0.52	0.4	--	--	--	--	--	--	0.81
312	0.88	0.9	0.62	0.55	0.61	0.33	0.87	0.86	0.68	0.56	0.6	0.42	0.86	0.86	0.64	0.57	0.6	0.4	0.85	0.87	0.64	0.57	0.62	0.4	--	--	--	--	--	--	--	--	--	--	--	--	0.81	0.7	0.66	0.51	0.49	0.4	0.8	0.69	0.68	0.52	0.52	0.41	--
313	0.88	0.85	0.69	0.55	0.59	0.4	0.87	0.89	0.63	0.56	0.61	0.37	0.86	0.8	0.72	0.56	0.57	0.45	--	--	--	--	--	--	0.84	0.78	0.67	0.56	0.59	0.42	0.81	0.72	0.65	0.52	0.53	0.39	0.81	0.68	0.69	0.51	0.49	0.43	0.8	0.68	0.67	0.53	0.51	0.4	--
314	0.88	0.88	0.62	0.56	0.6	0.34	--	--	--	--	--	--	0.86	0.84	0.69	0.56	0.61	0.41	0.85	0.86	0.64	0.56	0.6	0.41	--	--	--	--	--	--	--	--	--	--	--	--	0.81	0.72	0.69	0.52	0.51	0.42	0.8	0.68	0.68	0.52	0.52	0.41	--
315	0.88	0.85	0.71	0.56	0.59	0.42	0.87	0.88	0.63	0.57	0.6	0.37	0.86	0.88	0.63	0.56	0.6	0.37	0.85	0.89	0.63	0.57	0.62	0.4	--	--	--	--	--	--	--	--	--	--	--	--	0.81	0.68	0.69	0.51	0.49	0.41	--	--	--	--	--	--	--
316	0.88	0.86	0.63	0.55	0.6	0.36	0.87	0.9	0.61	0.55	0.62	0.33	--	--	--	--	--	--	0.85	0.87	0.67	0.57	0.63	0.41	0.84	0.84	0.66	0.56	0.6	0.42	0.81	0.68	0.68	0.53	0.5	0.42	--	--	--	--	--	--	0.81	0.71	0.63	0.52	0.54	0.35	--
317	0.88	0.89	0.62	0.55	0.61	0.34	0.87	0.85	0.64	0.56	0.6	0.37	0.86	0.87	0.64	0.56	0.6	0.39	0.85	0.82	0.66	0.57	0.59	0.41	0.84	0.88	0.65	0.56	0.61	0.41	--	--	--	--	--	--	0.81	0.72	0.68	0.51	0.53	0.39	--	--	--	--	--	--	0.81
318	0.88	0.86	0.64	0.55	0.58	0.36	0.87	0.89	0.62	0.56	0.6	0.36	0.86	0.88	0.67	0.56	0.62	0.41	0.85	0.83	0.67	0.57	0.6	0.41	--	--	--	--	--	--	--	--	--	--	--	--	0.81	0.7	0.7	0.52	0.52	0.42	--	--	--	--	--	--	--
319	0.87	0.81	0.67	0.55	0.58	0.38	0.87	0.8	0.66	0.56	0.58	0.39	0.86	0.86	0.66	0.56	0.59	0.41	0.85	0.82	0.7	0.57	0.6	0.45	0.84	0.88	0.65	0.56	0.6	0.38	--	--	--	--	--	--	--	--	--	--	--	--	0.81	0.71	0.66	0.52	0.51	0.38	0.81
320	0.88	0.84	0.65	0.55	0.6	0.36	0.87	0.87	0.63	0.55	0.6	0.37	--	--	--	--	--	--	0.85	0.83	0.66	0.56	0.6	0.4	0.84	0.88	0.64	0.57	0.61	0.41	--	--	--	--	--	--	0.81	0.7	0.71	0.52	0.52	0.42	--	--	--	--	--	--	--
321	0.88	0.88	0.63	0.55	0.6	0.35	0.87	0.88	0.67	0.55	0.61	0.39	0.86	0.85	0.64	0.57	0.6	0.41	--	--	--	--	--	--	0.83	0.86	0.62	0.57	0.61	0.41	0.81	0.7	0.69	0.52	0.51	0.41	--	--	--	--	--	--	0.81	0.68	0.71	0.52	0.51	0.43	0.81
322	0.88	0.87	0.66	0.56	0.61	0.38	0.87	0.81	0.73	0.56	0.58	0.45	0.86	0.81	0.7	0.56	0.6	0.43	--	--	--	--	--	--	0.84	0.84	0.61	0.57	0.59	0.39	--	--	--	--	--	--	--	--	--	--	--	--	0.81	0.7	0.67	0.52	0.51	0.41	0.8
323	0.88	0.87	0.67	0.56	0.61	0.39	--	--	--	--	--	--	--	--	--	--	--	--	0.85	0.86	0.6	0.56	0.6	0.37	0.83	0.88	0.64	0.56	0.61	0.41	--	--	--	--	--	--	0.81	0.66	0.69	0.52	0.49	0.42	--	--	--	--	--	--	0.81
324	0.88	0.87	0.64	0.55	0.59	0.36	0.87	0.9	0.65	0.56	0.61	0.38	0.86	0.9	0.62	0.57	0.62	0.36	0.85	0.83	0.69	0.57	0.61	0.43	0.84	0.82	0.66	0.57	0.59	0.43	0.81	0.71	0.69	0.5	0.51	0.39	0.81	0.69	0.67	0.53	0.49	0.42	--	--	--	--	--	--	0.81
325	0.88	0.86	0.66	0.56	0.61	0.38	0.87	0.85	0.66	0.56	0.6	0.38	--	--	--	--	--	--	0.85	0.87	0.66	0.57	0.6	0.42	0.84	0.8	0.67	0.56	0.59	0.42	0.81	0.7	0.68	0.5	0.49	0.38	--	--	--	--	--	--	0.81	0.72	0.67	0.53	0.49	0.43	--
326	0.88	0.81	0.65	0.56	0.6	0.37	0.87	0.82	0.73	0.56	0.58	0.44	0.86	0.84	0.66	0.56	0.59	0.41	0.85	0.82	0.68	0.57	0.6	0.44	0.84	0.84	0.69	0.57	0.61	0.44	0.81	0.7	0.67	0.49	0.49	0.36	--	--	--	--	--	--	0.81	0.76	0.68	0.53	0.53	0.43	--
327	0.88	0.86	0.62	0.55	0.6	0.35	0.87	0.85	0.67	0.56	0.6	0.4	0.86	0.86	0.66	0.56	0.6	0.39	0.85	0.87	0.65	0.57	0.6	0.4	0.84	0.85	0.68	0.56	0.59	0.43	0.81	0.72	0.7	0.49	0.49	0.4	--	--	--	--	--	--	0.81	0.71	0.7	0.52	0.5	0.43	--
328	0.88	0.87	0.64	0.55	0.6	0.35	0.87	0.89	0.63	0.56	0.61	0.37	0.86	0.86	0.68	0.57	0.59	0.43	0.85	0.84	0.64	0.57	0.6	0.41	0.84	0.86	0.65	0.56	0.6	0.43	--	--	--	--	--	--	--	--	--	--	--	--	--	--	--	--	--	--	--
329	0.88	0.89	0.63	0.56	0.61	0.36	0.87	0.87	0.61	0.56	0.6	0.34	0.86	0.87	0.63	0.57	0.59	0.41	--	--	--	--	--	--	--	--	--	--	--	--	--	--	--	--	--	--	--	--	--	--	--	--	--	--	--	--	--	--	--
330	0.88	0.84	0.71	0.55	0.59	0.42	0.87	0.88	0.68	0.56	0.59	0.42	0.86	0.87	0.65	0.57	0.6	0.41	0.85	0.82	0.71	0.57	0.59	0.45	0.84	0.86	0.69	0.57	0.61	0.45	--	--	--	--	--	--	--	--	--	--	--	--	0.81	0.71	0.71	0.53	0.5	0.44	0.81
331	0.87	0.87	0.58	0.55	0.59	0.32	0.87	0.79	0.72	0.56	0.58	0.44	0.86	0.86	0.69	0.56	0.6	0.42	0.85	0.87	0.62	0.57	0.6	0.4	0.84	0.85	0.69	0.56	0.59	0.45	0.81	0.7	0.67	0.52	0.49	0.41	--	--	--	--	--	--	--	--	--	--	--	--	--
332	0.88	0.86	0.63	0.55	0.59	0.36	--	--	--	--	--	--	0.86	0.87	0.64	0.57	0.61	0.4	0.85	0.86	0.6	0.57	0.6	0.38	0.84	0.85	0.64	0.57	0.6	0.42	0.81	0.73	0.7	0.5	0.49	0.41	0.81	0.7	0.71	0.52	0.49	0.43	--	--	--	--	--	--	--
333	0.88	0.86	0.64	0.55	0.59	0.36	0.87	0.84	0.72	0.56	0.59	0.43	--	--	--	--	--	--	--	--	--	--	--	--	--	--	--	--	--	--	--	--	--	--	--	--	--	--	--	--	--	--	0.81	0.75	0.64	0.53	0.54	0.37	--
334	0.88	0.89	0.65	0.55	0.61	0.36	0.87	0.88	0.68	0.56	0.61	0.41	0.86	0.84	0.66	0.56	0.59	0.4	0.85	0.86	0.68	0.56	0.61	0.42	0.84	0.75	0.71	0.57	0.58	0.46	0.81	0.7	0.65	0.51	0.52	0.38	--	--	--	--	--	--	--	--	--	--	--	--	--
335	0.88	0.84	0.64	0.56	0.59	0.38	0.87	0.85	0.64	0.57	0.6	0.4	0.86	0.8	0.7	0.56	0.59	0.42	0.85	0.88	0.69	0.57	0.62	0.42	0.84	0.8	0.66	0.56	0.58	0.42	0.81	0.71	0.71	0.52	0.51	0.43	--	--	--	--	--	--	--	--	--	--	--	--	0.81
336	0.88	0.88	0.61	0.55	0.6	0.34	0.87	0.76	0.73	0.56	0.58	0.44	0.86	0.82	0.7	0.56	0.59	0.43	0.85	0.82	0.7	0.57	0.61	0.44	--	--	--	--	--	--	--	--	--	--	--	--	--	--	--	--	--	--	0.81	0.69	0.65	0.53	0.53	0.38	--
337	0.88	0.89	0.62	0.55	0.59	0.35	--	--	--	--	--	--	0.86	0.88	0.67	0.57	0.59	0.42	0.85	0.81	0.7	0.56	0.59	0.44	0.84	0.83	0.65	0.57	0.6	0.42	0.81	0.73	0.66	0.53	0.54	0.4	0.81	0.74	0.68	0.52	0.52	0.41	0.81	0.69	0.67	0.52	0.52	0.39	--
338	0.88	0.82	0.71	0.56	0.59	0.41	0.87	0.87	0.7	0.56	0.6	0.43	0.86	0.87	0.62	0.56	0.6	0.37	0.85	0.87	0.65	0.56	0.62	0.4	0.84	0.87	0.63	0.55	0.6	0.38	0.81	0.74	0.68	0.52	0.53	0.4	0.81	0.68	0.68	0.51	0.49	0.4	0.81	0.71	0.68	0.53	0.53	0.4	0.8
339	0.88	0.88	0.61	0.55	0.6	0.34	0.87	0.86	0.68	0.56	0.61	0.41	0.86	0.9	0.62	0.56	0.62	0.37	0.85	0.88	0.62	0.57	0.62	0.38	0.84	0.87	0.67	0.57	0.63	0.43	--	--	--	--	--	--	0.81	0.69	0.69	0.51	0.48	0.42	--	--	--	--	--	--	0.83
340	0.88	0.91	0.59	0.55	0.61	0.32	0.87	0.85	0.66	0.56	0.6	0.39	0.86	0.88	0.64	0.57	0.6	0.4	0.85	0.86	0.64	0.56	0.61	0.4	0.84	0.84	0.68	0.57	0.6	0.43	--	--	--	--	--	--	0.81	0.73	0.65	0.52	0.52	0.39	0.81	0.72	0.7	0.52	0.51	0.43	--
341	--	--	--	--	--	--	0.87	0.79	0.67	0.56	0.58	0.4	0.86	0.85	0.67	0.56	0.61	0.4	0.85	0.87	0.65	0.57	0.61	0.4	0.84	0.84	0.62	0.57	0.62	0.39	--	--	--	--	--	--	--	--	--	--	--	--	--	--	--	--	--	--	0.8
342	0.88	0.83	0.66	0.56	0.59	0.37	0.87	0.84	0.61	0.56	0.6	0.36	0.86	0.87	0.66	0.57	0.61	0.41	0.85	0.87	0.65	0.56	0.61	0.4	0.84	0.88	0.65	0.56	0.61	0.4	0.81	0.72	0.71	0.53	0.53	0.44	0.81	0.71	0.67	0.51	0.51	0.39	0.81	0.71	0.71	0.51	0.51	0.41	--
343	--	--	--	--	--	--	--	--	--	--	--	--	0.86	0.88	0.64	0.56	0.61	0.4	--	--	--	--	--	--	--	--	--	--	--	--	0.81	0.69	0.71	0.54	0.51	0.45	0.81	0.7	0.69	0.51	0.51	0.4	--	--	--	--	--	--	--
344	0.87	0.84	0.68	0.55	0.6	0.39	0.87	0.87	0.62	0.56	0.61	0.36	0.86	0.88	0.63	0.57	0.62	0.39	0.85	0.88	0.64	0.58	0.62	0.41	0.84	0.87	0.66	0.57	0.61	0.43	--	--	--	--	--	--	0.81	0.74	0.69	0.5	0.51	0.4	--	--	--	--	--	--	--
345	0.88	0.86	0.65	0.55	0.59	0.36	0.87	0.89	0.64	0.56	0.6	0.37	0.85	0.88	0.63	0.56	0.6	0.39	0.85	0.85	0.62	0.57	0.59	0.4	0.84	0.88	0.64	0.56	0.6	0.4	--	--	--	--	--	--	--	--	--	--	--	--	--	--	--	--	--	--	--
346	0.88	0.85	0.69	0.56	0.61	0.39	0.87	0.88	0.64	0.56	0.61	0.38	0.86	0.88	0.65	0.56	0.61	0.39	0.85	0.84	0.64	0.57	0.6	0.41	0.84	0.84	0.62	0.57	0.6	0.39	0.81	0.71	0.63	0.52	0.51	0.36	--	--	--	--	--	--	--	--	--	--	--	--	--
347	0.87	0.87	0.64	0.55	0.61	0.36	0.87	0.83	0.66	0.56	0.6	0.38	0.86	0.9	0.62	0.57	0.62	0.37	0.85	0.83	0.69	0.57	0.59	0.44	--	--	--	--	--	--	--	--	--	--	--	--	0.81	0.7	0.67	0.5	0.48	0.4	0.81	0.69	0.7	0.52	0.5	0.41	--
348	0.88	0.87	0.61	0.55	0.61	0.34	0.87	0.87	0.62	0.56	0.6	0.38	0.86	0.87	0.6	0.57	0.61	0.36	0.85	0.87	0.68	0.57	0.6	0.43	--	--	--	--	--	--	0.81	0.71	0.69	0.52	0.5	0.42	--	--	--	--	--	--	0.81	0.74	0.66	0.53	0.52	0.39	0.81
349	0.88	0.88	0.64	0.55	0.61	0.34	0.86	0.83	0.65	0.56	0.59	0.39	--	--	--	--	--	--	--	--	--	--	--	--	0.84	0.76	0.71	0.56	0.57	0.46	0.81	0.72	0.66	0.51	0.5	0.39	0.81	0.69	0.71	0.51	0.51	0.41	0.81	0.72	0.68	0.51	0.51	0.4	--
350	0.88	0.87	0.67	0.56	0.6	0.38	0.87	0.87	0.64	0.56	0.59	0.38	0.86	0.83	0.69	0.57	0.6	0.44	0.85	0.87	0.65	0.57	0.6	0.41	0.84	0.81	0.69	0.57	0.58	0.45	0.81	0.7	0.68	0.51	0.49	0.39	0.81	0.73	0.65	0.51	0.51	0.37	0.81	0.73	0.64	0.51	0.5	0.37	0.8
351	0.88	0.85	0.63	0.55	0.59	0.37	0.87	0.88	0.63	0.56	0.61	0.36	--	--	--	--	--	--	--	--	--	--	--	--	0.84	0.82	0.71	0.57	0.6	0.46	--	--	--	--	--	--	--	--	--	--	--	--	--	--	--	--	--	--	0.8
352	--	--	--	--	--	--	0.87	0.87	0.67	0.56	0.6	0.42	0.86	0.86	0.65	0.57	0.6	0.4	0.85	0.87	0.65	0.57	0.61	0.42	0.84	0.85	0.61	0.56	0.6	0.38	--	--	--	--	--	--	--	--	--	--	--	--	0.8	0.7	0.7	0.53	0.5	0.44	0.81
353	0.88	0.85	0.65	0.56	0.6	0.38	0.87	0.86	0.66	0.56	0.59	0.38	0.86	0.84	0.65	0.57	0.6	0.4	0.85	0.85	0.7	0.57	0.6	0.45	0.84	0.81	0.66	0.56	0.6	0.41	--	--	--	--	--	--	0.81	0.69	0.69	0.51	0.52	0.4	0.8	0.73	0.68	0.51	0.5	0.41	--
354	0.88	0.89	0.62	0.55	0.61	0.34	0.87	0.87	0.65	0.56	0.6	0.38	0.86	0.85	0.66	0.57	0.6	0.42	0.85	0.88	0.62	0.57	0.6	0.39	--	--	--	--	--	--	0.81	0.7	0.68	0.52	0.52	0.4	--	--	--	--	--	--	0.8	0.77	0.65	0.51	0.53	0.38	0.81
355	0.88	0.88	0.63	0.55	0.6	0.35	0.87	0.87	0.64	0.55	0.6	0.36	--	--	--	--	--	--	0.85	0.9	0.62	0.57	0.62	0.38	--	--	--	--	--	--	--	--	--	--	--	--	0.81	0.71	0.68	0.51	0.51	0.38	--	--	--	--	--	--	0.81
356	0.88	0.89	0.63	0.55	0.6	0.35	0.87	0.77	0.73	0.56	0.58	0.45	--	--	--	--	--	--	0.85	0.78	0.69	0.56	0.59	0.42	0.84	0.71	0.72	0.56	0.57	0.46	--	--	--	--	--	--	0.81	0.68	0.67	0.51	0.51	0.37	0.81	0.7	0.67	0.52	0.51	0.4	0.81
357	0.88	0.86	0.66	0.55	0.6	0.38	0.87	0.87	0.64	0.56	0.59	0.37	0.86	0.89	0.67	0.56	0.59	0.38	--	--	--	--	--	--	--	--	--	--	--	--	0.81	0.77	0.65	0.51	0.53	0.37	--	--	--	--	--	--	0.81	0.66	0.69	0.53	0.5	0.43	--
358	0.88	0.86	0.66	0.55	0.59	0.37	0.87	0.84	0.71	0.56	0.59	0.44	0.86	0.87	0.65	0.57	0.62	0.39	0.85	0.86	0.66	0.56	0.6	0.42	0.84	0.86	0.64	0.56	0.61	0.4	0.81	0.72	0.7	0.51	0.51	0.41	0.81	0.7	0.68	0.52	0.52	0.41	--	--	--	--	--	--	0.8
359	0.88	0.89	0.62	0.55	0.6	0.33	0.87	0.88	0.64	0.56	0.6	0.38	0.86	0.85	0.7	0.57	0.61	0.44	--	--	--	--	--	--	0.84	0.82	0.69	0.57	0.62	0.44	0.81	0.7	0.68	0.51	0.51	0.4	0.81	0.74	0.64	0.53	0.53	0.39	--	--	--	--	--	--	--
360	0.88	0.9	0.61	0.55	0.61	0.33	0.87	0.89	0.62	0.55	0.6	0.35	0.86	0.86	0.6	0.56	0.6	0.35	0.85	0.87	0.67	0.57	0.61	0.42	0.84	0.88	0.66	0.56	0.62	0.42	--	--	--	--	--	--	0.81	0.72	0.62	0.53	0.53	0.36	--	--	--	--	--	--	--
361	0.88	0.87	0.63	0.55	0.6	0.34	0.87	0.87	0.61	0.56	0.6	0.36	--	--	--	--	--	--	--	--	--	--	--	--	0.83	0.86	0.63	0.56	0.61	0.4	--	--	--	--	--	--	--	--	--	--	--	--	0.81	0.72	0.69	0.53	0.51	0.43	--
362	0.88	0.87	0.68	0.56	0.62	0.38	0.87	0.82	0.65	0.56	0.59	0.39	--	--	--	--	--	--	--	--	--	--	--	--	0.84	0.88	0.66	0.57	0.62	0.42	0.81	0.67	0.69	0.52	0.51	0.41	0.81	0.68	0.67	0.52	0.51	0.41	--	--	--	--	--	--	--
363	0.88	0.85	0.63	0.55	0.59	0.36	0.87	0.86	0.59	0.56	0.6	0.34	0.86	0.78	0.68	0.57	0.59	0.41	0.85	0.87	0.67	0.56	0.62	0.41	--	--	--	--	--	--	--	--	--	--	--	--	0.81	0.72	0.62	0.52	0.52	0.35	0.8	0.74	0.63	0.5	0.5	0.35	--
364	--	--	--	--	--	--	0.87	0.89	0.6	0.55	0.6	0.33	0.86	0.89	0.65	0.56	0.61	0.4	0.85	0.86	0.63	0.57	0.61	0.39	--	--	--	--	--	--	0.81	0.72	0.66	0.51	0.51	0.38	--	--	--	--	--	--	0.8	0.73	0.67	0.49	0.51	0.37	--
365	0.88	0.88	0.62	0.55	0.59	0.35	--	--	--	--	--	--	0.86	0.87	0.68	0.56	0.61	0.42	0.85	0.85	0.68	0.56	0.61	0.43	0.84	0.87	0.62	0.56	0.6	0.4	--	--	--	--	--	--	0.81	0.68	0.71	0.51	0.5	0.42	0.81	0.72	0.7	0.51	0.51	0.4	--
366	0.88	0.87	0.68	0.55	0.61	0.39	0.87	0.88	0.61	0.56	0.61	0.36	0.86	0.88	0.66	0.56	0.63	0.4	--	--	--	--	--	--	0.84	0.89	0.68	0.56	0.61	0.42	0.81	0.71	0.7	0.52	0.51	0.42	--	--	--	--	--	--	--	--	--	--	--	--	--
367	--	--	--	--	--	--	0.87	0.88	0.63	0.56	0.6	0.35	0.86	0.85	0.65	0.57	0.6	0.4	0.85	0.86	0.64	0.56	0.6	0.41	--	--	--	--	--	--	0.81	0.67	0.69	0.52	0.49	0.43	0.81	0.7	0.65	0.52	0.53	0.37	0.81	0.73	0.67	0.51	0.51	0.39	--
368	0.88	0.86	0.66	0.55	0.59	0.35	0.87	0.87	0.68	0.56	0.6	0.41	0.86	0.87	0.64	0.56	0.61	0.38	0.85	0.9	0.62	0.57	0.63	0.38	--	--	--	--	--	--	--	--	--	--	--	--	--	--	--	--	--	--	--	--	--	--	--	--	--
369	0.88	0.86	0.71	0.55	0.61	0.4	0.87	0.85	0.67	0.56	0.6	0.4	0.86	0.84	0.64	0.56	0.6	0.4	0.85	0.87	0.67	0.57	0.61	0.42	0.84	0.89	0.61	0.56	0.63	0.37	0.81	0.76	0.66	0.53	0.55	0.4	0.81	0.69	0.68	0.51	0.5	0.39	0.81	0.69	0.67	0.52	0.5	0.4	0.81
370	0.88	0.82	0.65	0.56	0.59	0.37	0.87	0.83	0.65	0.56	0.61	0.38	0.86	0.87	0.61	0.57	0.61	0.36	0.85	0.87	0.63	0.57	0.61	0.4	--	--	--	--	--	--	0.81	0.69	0.71	0.52	0.51	0.43	--	--	--	--	--	--	0.81	0.69	0.66	0.53	0.53	0.37	0.81
371	0.88	0.88	0.6	0.56	0.6	0.35	0.87	0.89	0.67	0.56	0.61	0.39	0.85	0.88	0.66	0.56	0.6	0.39	0.85	0.84	0.65	0.56	0.6	0.4	0.84	0.86	0.63	0.57	0.6	0.41	0.81	0.73	0.71	0.52	0.52	0.43	--	--	--	--	--	--	--	--	--	--	--	--	0.81
372	0.88	0.85	0.69	0.55	0.6	0.39	0.87	0.88	0.66	0.56	0.62	0.38	0.86	0.86	0.66	0.57	0.61	0.41	0.85	0.78	0.72	0.56	0.58	0.46	0.84	0.8	0.66	0.58	0.59	0.44	--	--	--	--	--	--	--	--	--	--	--	--	0.81	0.7	0.69	0.52	0.51	0.4	0.81
373	0.88	0.88	0.62	0.55	0.61	0.34	0.87	0.88	0.66	0.56	0.6	0.39	0.86	0.87	0.64	0.56	0.63	0.39	0.85	0.87	0.65	0.57	0.61	0.42	0.84	0.8	0.71	0.57	0.61	0.45	--	--	--	--	--	--	0.81	0.7	0.61	0.52	0.51	0.34	0.81	0.71	0.7	0.52	0.51	0.42	0.81
374	--	--	--	--	--	--	0.87	0.87	0.68	0.56	0.6	0.41	0.86	0.86	0.68	0.56	0.61	0.41	0.85	0.87	0.65	0.57	0.6	0.42	--	--	--	--	--	--	--	--	--	--	--	--	0.81	0.69	0.69	0.52	0.51	0.41	--	--	--	--	--	--	0.81
375	--	--	--	--	--	--	0.87	0.89	0.67	0.56	0.6	0.38	0.86	0.88	0.62	0.57	0.62	0.39	0.85	0.83	0.71	0.57	0.6	0.46	0.84	0.86	0.65	0.57	0.61	0.42	0.81	0.75	0.63	0.52	0.54	0.35	0.8	0.7	0.68	0.52	0.52	0.41	0.81	0.71	0.7	0.52	0.52	0.42	--
376	0.88	0.85	0.67	0.55	0.6	0.39	0.87	0.87	0.62	0.56	0.6	0.38	0.86	0.87	0.63	0.56	0.61	0.39	0.85	0.83	0.66	0.57	0.61	0.4	0.84	0.86	0.67	0.56	0.6	0.43	--	--	--	--	--	--	0.81	0.75	0.65	0.53	0.54	0.39	--	--	--	--	--	--	0.81
377	0.88	0.85	0.66	0.56	0.59	0.39	--	--	--	--	--	--	0.86	0.88	0.65	0.56	0.62	0.39	--	--	--	--	--	--	--	--	--	--	--	--	--	--	--	--	--	--	0.81	0.69	0.68	0.52	0.51	0.42	--	--	--	--	--	--	0.81
378	0.88	0.89	0.64	0.55	0.62	0.35	--	--	--	--	--	--	0.86	0.87	0.6	0.56	0.61	0.35	0.85	0.9	0.59	0.57	0.61	0.37	0.84	0.89	0.63	0.57	0.61	0.41	0.81	0.75	0.69	0.51	0.53	0.4	0.8	0.71	0.63	0.52	0.52	0.37	0.81	0.7	0.66	0.5	0.5	0.38	0.81
379	0.88	0.89	0.62	0.56	0.61	0.34	0.87	0.83	0.7	0.56	0.59	0.43	0.85	0.81	0.67	0.56	0.59	0.41	0.85	0.85	0.62	0.56	0.6	0.37	0.84	0.86	0.63	0.56	0.6	0.41	--	--	--	--	--	--	--	--	--	--	--	--	--	--	--	--	--	--	--
380	0.88	0.87	0.68	0.55	0.6	0.39	0.87	0.89	0.62	0.56	0.61	0.35	0.85	0.84	0.66	0.56	0.59	0.4	0.85	0.83	0.7	0.56	0.61	0.44	0.84	0.87	0.65	0.57	0.61	0.42	--	--	--	--	--	--	--	--	--	--	--	--	0.81	0.71	0.7	0.52	0.5	0.44	0.8
381	0.88	0.88	0.63	0.55	0.6	0.34	0.87	0.89	0.62	0.56	0.6	0.36	--	--	--	--	--	--	0.85	0.83	0.69	0.56	0.59	0.43	0.84	0.85	0.67	0.57	0.61	0.43	--	--	--	--	--	--	--	--	--	--	--	--	0.81	0.78	0.65	0.52	0.54	0.39	0.81
382	0.88	0.88	0.64	0.55	0.59	0.35	0.87	0.88	0.67	0.56	0.61	0.39	--	--	--	--	--	--	--	--	--	--	--	--	0.84	0.88	0.64	0.57	0.59	0.4	--	--	--	--	--	--	--	--	--	--	--	--	0.81	0.7	0.67	0.51	0.5	0.39	0.81
383	0.88	0.9	0.61	0.55	0.61	0.33	--	--	--	--	--	--	--	--	--	--	--	--	0.84	0.82	0.69	0.57	0.61	0.45	0.84	0.86	0.65	0.56	0.6	0.42	0.81	0.7	0.69	0.53	0.51	0.42	--	--	--	--	--	--	0.81	0.7	0.68	0.52	0.51	0.41	--
384	0.88	0.88	0.63	0.55	0.59	0.35	0.87	0.89	0.63	0.56	0.61	0.38	0.86	0.88	0.65	0.57	0.61	0.41	0.85	0.82	0.65	0.56	0.59	0.4	0.84	0.89	0.64	0.57	0.62	0.39	0.8	0.69	0.69	0.52	0.52	0.41	--	--	--	--	--	--	0.81	0.7	0.67	0.52	0.5	0.4	0.81
385	0.88	0.86	0.68	0.55	0.6	0.39	--	--	--	--	--	--	--	--	--	--	--	--	0.85	0.85	0.64	0.57	0.6	0.41	0.84	0.87	0.68	0.57	0.61	0.44	0.8	0.78	0.66	0.52	0.55	0.38	0.81	0.71	0.67	0.52	0.5	0.39	0.81	0.7	0.7	0.5	0.51	0.4	0.81
386	0.88	0.88	0.63	0.55	0.6	0.35	0.87	0.88	0.61	0.56	0.61	0.36	--	--	--	--	--	--	0.85	0.87	0.64	0.56	0.6	0.4	--	--	--	--	--	--	--	--	--	--	--	--	--	--	--	--	--	--	0.8	0.71	0.64	0.51	0.52	0.36	--
387	0.88	0.89	0.62	0.56	0.61	0.34	--	--	--	--	--	--	0.86	0.82	0.66	0.56	0.59	0.4	0.85	0.89	0.63	0.56	0.6	0.39	0.84	0.88	0.64	0.56	0.6	0.4	--	--	--	--	--	--	--	--	--	--	--	--	--	--	--	--	--	--	--
388	0.88	0.85	0.66	0.55	0.6	0.38	0.87	0.86	0.65	0.56	0.59	0.38	0.86	0.88	0.63	0.57	0.61	0.39	0.85	0.81	0.67	0.57	0.59	0.42	0.84	0.86	0.63	0.56	0.61	0.4	--	--	--	--	--	--	0.81	0.68	0.69	0.52	0.52	0.42	0.8	0.69	0.68	0.52	0.49	0.42	0.81
389	0.88	0.87	0.58	0.55	0.6	0.33	0.87	0.88	0.62	0.56	0.6	0.37	0.86	0.9	0.62	0.56	0.61	0.36	0.85	0.81	0.73	0.57	0.59	0.46	0.84	0.87	0.67	0.57	0.61	0.43	0.81	0.72	0.69	0.52	0.51	0.42	--	--	--	--	--	--	--	--	--	--	--	--	--
390	0.87	0.86	0.63	0.55	0.59	0.37	0.87	0.83	0.61	0.55	0.58	0.35	0.86	0.88	0.63	0.56	0.6	0.38	--	--	--	--	--	--	--	--	--	--	--	--	--	--	--	--	--	--	0.81	0.71	0.68	0.53	0.53	0.42	--	--	--	--	--	--	--
391	--	--	--	--	--	--	0.87	0.82	0.7	0.55	0.59	0.41	0.86	0.85	0.7	0.57	0.6	0.44	--	--	--	--	--	--	0.84	0.87	0.7	0.57	0.61	0.45	0.81	0.76	0.68	0.52	0.54	0.4	--	--	--	--	--	--	--	--	--	--	--	--	0.81
392	0.88	0.83	0.7	0.55	0.6	0.4	0.87	0.86	0.68	0.56	0.6	0.41	0.86	0.86	0.66	0.57	0.6	0.41	0.85	0.79	0.72	0.56	0.58	0.45	0.84	0.86	0.67	0.57	0.6	0.44	--	--	--	--	--	--	--	--	--	--	--	--	--	--	--	--	--	--	--
393	0.87	0.85	0.63	0.56	0.6	0.37	--	--	--	--	--	--	0.86	0.85	0.64	0.57	0.59	0.41	0.85	0.85	0.64	0.56	0.59	0.38	0.84	0.83	0.67	0.57	0.61	0.42	--	--	--	--	--	--	0.81	0.72	0.67	0.5	0.5	0.38	--	--	--	--	--	--	--
394	0.88	0.87	0.61	0.55	0.6	0.36	0.87	0.87	0.66	0.56	0.61	0.38	--	--	--	--	--	--	0.85	0.86	0.63	0.57	0.6	0.41	0.84	0.85	0.68	0.57	0.6	0.43	0.81	0.7	0.69	0.51	0.49	0.4	0.81	0.72	0.7	0.5	0.49	0.41	--	--	--	--	--	--	--
395	0.88	0.86	0.65	0.56	0.59	0.38	0.87	0.85	0.66	0.56	0.6	0.38	0.86	0.87	0.65	0.56	0.59	0.4	0.85	0.85	0.69	0.57	0.61	0.44	0.84	0.83	0.68	0.57	0.6	0.44	0.81	0.7	0.7	0.52	0.51	0.42	--	--	--	--	--	--	--	--	--	--	--	--	--
396	--	--	--	--	--	--	0.87	0.86	0.69	0.56	0.6	0.42	0.86	0.86	0.66	0.56	0.6	0.4	--	--	--	--	--	--	--	--	--	--	--	--	--	--	--	--	--	--	0.81	0.71	0.67	0.51	0.53	0.36	--	--	--	--	--	--	0.81
397	0.88	0.88	0.65	0.56	0.62	0.37	0.87	0.79	0.69	0.57	0.59	0.41	--	--	--	--	--	--	0.85	0.82	0.69	0.57	0.59	0.44	0.84	0.83	0.65	0.57	0.62	0.41	--	--	--	--	--	--	0.81	0.74	0.68	0.52	0.54	0.41	0.81	0.71	0.69	0.53	0.51	0.42	0.81
398	0.88	0.88	0.63	0.56	0.6	0.35	0.87	0.83	0.7	0.56	0.59	0.43	--	--	--	--	--	--	--	--	--	--	--	--	0.84	0.86	0.68	0.57	0.61	0.43	--	--	--	--	--	--	--	--	--	--	--	--	--	--	--	--	--	--	--
399	0.88	0.88	0.6	0.55	0.61	0.34	0.87	0.87	0.64	0.56	0.6	0.38	0.86	0.88	0.64	0.56	0.6	0.38	--	--	--	--	--	--	0.84	0.87	0.63	0.57	0.6	0.4	--	--	--	--	--	--	--	--	--	--	--	--	--	--	--	--	--	--	--
400	--	--	--	--	--	--	0.87	0.85	0.66	0.56	0.6	0.4	0.86	0.89	0.63	0.57	0.62	0.38	0.85	0.83	0.67	0.56	0.59	0.43	0.84	0.82	0.69	0.56	0.6	0.44	0.81	0.69	0.67	0.53	0.53	0.4	0.81	0.69	0.71	0.52	0.51	0.43	0.81	0.73	0.65	0.52	0.52	0.38	0.81
401	0.88	0.88	0.6	0.55	0.61	0.33	0.87	0.87	0.69	0.56	0.6	0.41	0.86	0.9	0.62	0.56	0.61	0.37	0.85	0.88	0.61	0.57	0.62	0.39	0.84	0.78	0.7	0.57	0.59	0.46	--	--	--	--	--	--	0.81	0.78	0.68	0.51	0.55	0.39	0.8	0.74	0.63	0.51	0.56	0.35	0.81
402	0.88	0.83	0.66	0.56	0.6	0.36	0.87	0.85	0.67	0.56	0.58	0.41	0.86	0.77	0.73	0.56	0.59	0.45	0.85	0.89	0.64	0.57	0.61	0.39	0.84	0.84	0.7	0.57	0.59	0.45	0.81	0.7	0.7	0.53	0.5	0.43	--	--	--	--	--	--	0.81	0.74	0.68	0.52	0.53	0.41	--
403	0.88	0.87	0.65	0.56	0.61	0.37	0.87	0.9	0.61	0.56	0.61	0.35	0.86	0.85	0.7	0.57	0.59	0.44	0.85	0.86	0.63	0.57	0.6	0.38	0.84	0.85	0.67	0.57	0.6	0.43	0.81	0.73	0.63	0.53	0.54	0.37	--	--	--	--	--	--	0.81	0.7	0.7	0.51	0.51	0.42	--
404	0.88	0.89	0.59	0.56	0.61	0.31	0.87	0.87	0.65	0.56	0.6	0.4	0.86	0.84	0.65	0.56	0.59	0.39	0.85	0.88	0.63	0.57	0.6	0.39	--	--	--	--	--	--	0.81	0.72	0.69	0.52	0.52	0.42	0.81	0.74	0.68	0.52	0.56	0.4	0.81	0.71	0.7	0.52	0.51	0.43	0.81
405	0.88	0.88	0.63	0.55	0.6	0.35	0.87	0.8	0.72	0.56	0.59	0.44	0.85	0.86	0.65	0.56	0.6	0.4	0.85	0.87	0.64	0.56	0.6	0.4	0.84	0.88	0.65	0.56	0.61	0.41	0.81	0.71	0.65	0.52	0.51	0.38	--	--	--	--	--	--	--	--	--	--	--	--	0.81
406	0.88	0.87	0.62	0.55	0.6	0.35	0.87	0.87	0.67	0.56	0.61	0.4	0.86	0.85	0.7	0.56	0.6	0.43	0.85	0.84	0.67	0.57	0.6	0.42	0.84	0.88	0.67	0.57	0.62	0.44	--	--	--	--	--	--	0.81	0.74	0.65	0.52	0.55	0.36	--	--	--	--	--	--	--
407	0.88	0.8	0.65	0.55	0.58	0.37	0.87	0.83	0.64	0.56	0.59	0.39	0.86	0.87	0.63	0.57	0.61	0.38	0.84	0.87	0.64	0.56	0.6	0.4	0.84	0.85	0.65	0.57	0.6	0.42	0.81	0.71	0.69	0.53	0.52	0.42	0.81	0.72	0.65	0.52	0.52	0.39	0.81	0.72	0.66	0.52	0.51	0.4	--
408	0.88	0.79	0.69	0.55	0.57	0.39	0.87	0.86	0.66	0.56	0.6	0.38	0.86	0.88	0.62	0.57	0.6	0.37	0.85	0.81	0.7	0.57	0.6	0.46	--	--	--	--	--	--	--	--	--	--	--	--	--	--	--	--	--	--	0.81	0.77	0.64	0.52	0.53	0.38	0.81
409	0.88	0.85	0.71	0.55	0.58	0.42	0.87	0.85	0.64	0.56	0.6	0.37	0.86	0.84	0.71	0.56	0.59	0.44	0.84	0.86	0.62	0.56	0.6	0.38	0.84	0.83	0.66	0.56	0.6	0.42	0.81	0.78	0.68	0.53	0.55	0.43	--	--	--	--	--	--	0.81	0.76	0.66	0.51	0.54	0.37	--
410	0.88	0.89	0.63	0.56	0.6	0.35	0.87	0.84	0.62	0.56	0.59	0.37	0.86	0.88	0.65	0.57	0.62	0.4	0.85	0.86	0.65	0.57	0.6	0.42	0.84	0.74	0.72	0.57	0.56	0.48	--	--	--	--	--	--	--	--	--	--	--	--	--	--	--	--	--	--	--
411	0.88	0.85	0.63	0.56	0.59	0.38	0.87	0.88	0.63	0.56	0.62	0.36	--	--	--	--	--	--	0.85	0.88	0.64	0.57	0.61	0.4	0.84	0.85	0.64	0.57	0.61	0.41	0.81	0.71	0.7	0.52	0.51	0.43	0.81	0.7	0.7	0.52	0.51	0.41	--	--	--	--	--	--	0.81
412	0.88	0.86	0.66	0.55	0.58	0.37	0.87	0.86	0.69	0.56	0.61	0.41	0.86	0.87	0.65	0.57	0.6	0.4	0.85	0.83	0.66	0.57	0.6	0.42	0.84	0.86	0.65	0.57	0.6	0.42	--	--	--	--	--	--	0.81	0.71	0.7	0.52	0.51	0.43	0.81	0.7	0.68	0.52	0.52	0.4	0.81
413	0.88	0.87	0.67	0.55	0.61	0.38	0.87	0.88	0.64	0.55	0.6	0.37	0.86	0.91	0.6	0.57	0.62	0.36	0.85	0.84	0.69	0.57	0.61	0.43	0.84	0.9	0.69	0.57	0.6	0.43	--	--	--	--	--	--	--	--	--	--	--	--	0.81	0.71	0.66	0.53	0.53	0.39	0.81
414	0.87	0.86	0.67	0.55	0.59	0.39	0.87	0.87	0.65	0.56	0.6	0.39	0.86	0.86	0.61	0.56	0.61	0.36	0.85	0.81	0.69	0.56	0.6	0.43	--	--	--	--	--	--	--	--	--	--	--	--	0.81	0.72	0.68	0.53	0.53	0.42	0.81	0.73	0.65	0.52	0.52	0.37	--
415	0.88	0.88	0.63	0.55	0.6	0.35	0.87	0.88	0.61	0.56	0.61	0.37	0.86	0.87	0.66	0.56	0.61	0.39	0.85	0.87	0.65	0.57	0.59	0.41	0.84	0.87	0.68	0.57	0.6	0.45	--	--	--	--	--	--	0.81	0.74	0.64	0.51	0.54	0.37	0.81	0.73	0.67	0.51	0.51	0.39	0.81
416	0.88	0.87	0.67	0.56	0.6	0.38	0.87	0.85	0.69	0.56	0.59	0.42	0.86	0.85	0.64	0.56	0.6	0.38	0.85	0.82	0.7	0.56	0.6	0.42	0.84	0.86	0.69	0.57	0.6	0.45	0.81	0.72	0.68	0.51	0.51	0.41	0.81	0.69	0.7	0.51	0.51	0.41	--	--	--	--	--	--	0.81
417	--	--	--	--	--	--	0.87	0.84	0.69	0.56	0.6	0.4	0.86	0.82	0.66	0.57	0.59	0.42	--	--	--	--	--	--	0.84	0.89	0.62	0.56	0.61	0.39	--	--	--	--	--	--	0.81	0.71	0.65	0.51	0.51	0.38	--	--	--	--	--	--	0.81
418	0.88	0.9	0.6	0.55	0.61	0.32	--	--	--	--	--	--	0.86	0.86	0.66	0.56	0.59	0.4	0.84	0.86	0.64	0.56	0.59	0.4	0.84	0.88	0.65	0.57	0.62	0.42	--	--	--	--	--	--	--	--	--	--	--	--	0.81	0.71	0.71	0.51	0.49	0.42	--
419	0.88	0.87	0.64	0.55	0.59	0.36	0.87	0.86	0.62	0.56	0.61	0.37	0.86	0.88	0.63	0.56	0.6	0.38	--	--	--	--	--	--	0.84	0.87	0.67	0.57	0.62	0.43	0.81	0.72	0.68	0.52	0.51	0.41	0.81	0.7	0.68	0.5	0.49	0.38	0.81	0.78	0.67	0.51	0.53	0.4	0.81
420	0.87	0.87	0.64	0.55	0.59	0.37	0.87	0.86	0.64	0.56	0.6	0.38	0.86	0.8	0.69	0.57	0.59	0.44	0.85	0.86	0.68	0.57	0.6	0.43	0.84	0.91	0.68	0.57	0.62	0.44	--	--	--	--	--	--	0.8	0.78	0.63	0.51	0.54	0.36	0.81	0.74	0.68	0.52	0.53	0.39	--
421	--	--	--	--	--	--	0.87	0.86	0.62	0.56	0.6	0.38	0.86	0.82	0.68	0.55	0.6	0.4	0.85	0.86	0.65	0.56	0.6	0.4	--	--	--	--	--	--	0.81	0.68	0.69	0.52	0.49	0.42	0.8	0.7	0.67	0.51	0.49	0.4	0.81	0.71	0.66	0.52	0.52	0.39	0.81
422	0.88	0.85	0.69	0.55	0.59	0.4	--	--	--	--	--	--	0.86	0.86	0.68	0.57	0.6	0.43	0.85	0.86	0.65	0.56	0.6	0.4	0.84	0.81	0.71	0.57	0.59	0.46	--	--	--	--	--	--	0.81	0.75	0.65	0.53	0.53	0.39	0.81	0.72	0.67	0.5	0.5	0.38	--
423	0.88	0.85	0.67	0.56	0.59	0.39	--	--	--	--	--	--	0.86	0.86	0.63	0.57	0.59	0.4	0.85	0.88	0.63	0.57	0.62	0.4	--	--	--	--	--	--	0.81	0.71	0.68	0.52	0.52	0.4	0.81	0.72	0.69	0.52	0.51	0.42	--	--	--	--	--	--	0.81
424	0.88	0.81	0.67	0.55	0.58	0.37	0.87	0.87	0.64	0.56	0.61	0.38	--	--	--	--	--	--	0.85	0.85	0.61	0.57	0.59	0.4	0.84	0.83	0.71	0.56	0.6	0.46	0.81	0.7	0.69	0.52	0.51	0.41	--	--	--	--	--	--	0.81	0.73	0.65	0.52	0.51	0.39	0.81
425	0.88	0.82	0.67	0.56	0.6	0.38	--	--	--	--	--	--	0.86	0.86	0.66	0.57	0.6	0.4	0.85	0.87	0.66	0.57	0.62	0.41	0.84	0.86	0.66	0.57	0.6	0.42	0.81	0.73	0.67	0.52	0.54	0.4	--	--	--	--	--	--	--	--	--	--	--	--	--
426	0.88	0.84	0.72	0.55	0.59	0.43	0.87	0.86	0.66	0.56	0.59	0.38	--	--	--	--	--	--	0.85	0.78	0.72	0.56	0.56	0.46	0.84	0.83	0.67	0.57	0.59	0.43	--	--	--	--	--	--	--	--	--	--	--	--	--	--	--	--	--	--	0.81
427	0.88	0.86	0.64	0.56	0.6	0.37	0.87	0.84	0.64	0.56	0.59	0.39	0.86	0.88	0.64	0.56	0.61	0.4	--	--	--	--	--	--	0.84	0.85	0.69	0.57	0.59	0.44	0.81	0.7	0.68	0.53	0.51	0.42	0.8	0.69	0.64	0.5	0.49	0.36	--	--	--	--	--	--	--
428	0.88	0.88	0.62	0.55	0.61	0.33	0.87	0.81	0.66	0.56	0.58	0.39	0.86	0.81	0.69	0.56	0.58	0.43	0.85	0.89	0.68	0.56	0.62	0.4	0.84	0.79	0.72	0.56	0.57	0.47	0.81	0.71	0.7	0.52	0.51	0.42	--	--	--	--	--	--	0.81	0.7	0.68	0.53	0.51	0.41	0.81
429	0.88	0.87	0.61	0.55	0.6	0.34	--	--	--	--	--	--	0.85	0.85	0.67	0.56	0.6	0.42	--	--	--	--	--	--	0.84	0.84	0.67	0.57	0.6	0.44	0.81	0.71	0.7	0.53	0.52	0.43	0.81	0.7	0.65	0.53	0.54	0.39	--	--	--	--	--	--	0.81
430	0.88	0.88	0.63	0.55	0.6	0.35	--	--	--	--	--	--	0.86	0.87	0.7	0.56	0.6	0.44	--	--	--	--	--	--	0.84	0.85	0.64	0.57	0.61	0.41	0.81	0.7	0.69	0.52	0.51	0.41	--	--	--	--	--	--	--	--	--	--	--	--	0.81
431	0.87	0.9	0.64	0.55	0.61	0.36	0.87	0.84	0.66	0.56	0.59	0.39	0.86	0.87	0.68	0.57	0.61	0.42	0.85	0.81	0.69	0.56	0.59	0.44	0.84	0.83	0.7	0.57	0.61	0.45	0.81	0.73	0.69	0.52	0.53	0.41	--	--	--	--	--	--	--	--	--	--	--	--	--
432	0.88	0.85	0.65	0.56	0.59	0.37	0.87	0.87	0.64	0.56	0.61	0.38	0.86	0.89	0.65	0.56	0.6	0.38	0.85	0.88	0.65	0.57	0.6	0.41	0.84	0.88	0.66	0.57	0.62	0.42	0.81	0.69	0.7	0.52	0.51	0.42	0.81	0.71	0.7	0.52	0.54	0.41	--	--	--	--	--	--	--
433	0.88	0.85	0.62	0.55	0.6	0.35	0.87	0.87	0.67	0.56	0.6	0.39	0.86	0.83	0.69	0.56	0.6	0.43	--	--	--	--	--	--	0.84	0.86	0.65	0.56	0.6	0.42	0.81	0.77	0.64	0.52	0.55	0.38	0.81	0.69	0.69	0.52	0.54	0.39	--	--	--	--	--	--	--
434	0.88	0.85	0.7	0.55	0.59	0.41	0.87	0.89	0.63	0.56	0.6	0.37	0.86	0.9	0.63	0.57	0.62	0.37	0.85	0.86	0.64	0.56	0.6	0.4	0.84	0.85	0.66	0.57	0.6	0.42	--	--	--	--	--	--	--	--	--	--	--	--	0.81	0.7	0.65	0.53	0.52	0.38	--
435	0.88	0.9	0.69	0.55	0.6	0.38	0.87	0.86	0.63	0.56	0.59	0.39	0.85	0.85	0.61	0.56	0.59	0.38	--	--	--	--	--	--	--	--	--	--	--	--	0.81	0.76	0.65	0.53	0.55	0.39	--	--	--	--	--	--	--	--	--	--	--	--	--
436	0.88	0.85	0.63	0.55	0.6	0.35	0.87	0.85	0.66	0.56	0.6	0.4	0.86	0.87	0.65	0.57	0.59	0.4	0.85	0.87	0.64	0.57	0.61	0.4	0.84	0.76	0.72	0.56	0.59	0.46	0.81	0.71	0.71	0.53	0.51	0.45	--	--	--	--	--	--	--	--	--	--	--	--	--
437	0.88	0.83	0.7	0.55	0.58	0.41	0.87	0.89	0.64	0.56	0.62	0.37	0.86	0.89	0.65	0.57	0.59	0.38	0.85	0.88	0.65	0.57	0.6	0.42	0.84	0.84	0.69	0.56	0.6	0.45	0.81	0.72	0.63	0.53	0.52	0.38	0.81	0.72	0.65	0.53	0.54	0.38	--	--	--	--	--	--	--
438	0.88	0.88	0.6	0.55	0.61	0.34	0.87	0.88	0.61	0.56	0.61	0.35	0.86	0.86	0.69	0.56	0.59	0.4	0.85	0.89	0.66	0.57	0.63	0.42	0.84	0.88	0.64	0.57	0.61	0.4	0.81	0.69	0.68	0.54	0.53	0.42	--	--	--	--	--	--	0.81	0.7	0.69	0.5	0.51	0.4	0.81
439	0.88	0.91	0.64	0.55	0.61	0.33	0.87	0.89	0.62	0.56	0.61	0.36	--	--	--	--	--	--	--	--	--	--	--	--	0.84	0.84	0.66	0.57	0.61	0.42	0.81	0.69	0.68	0.53	0.53	0.4	0.8	0.66	0.63	0.53	0.51	0.37	0.81	0.74	0.63	0.52	0.54	0.36	--
440	0.88	0.89	0.62	0.55	0.6	0.35	0.87	0.87	0.66	0.56	0.61	0.39	0.86	0.91	0.61	0.57	0.62	0.37	0.85	0.78	0.69	0.56	0.59	0.43	0.84	0.87	0.63	0.57	0.61	0.4	0.81	0.71	0.68	0.52	0.52	0.39	--	--	--	--	--	--	0.8	0.75	0.69	0.51	0.53	0.41	--
441	0.88	0.89	0.62	0.55	0.6	0.35	0.87	0.87	0.6	0.56	0.59	0.35	0.86	0.85	0.64	0.56	0.6	0.4	0.85	0.86	0.7	0.57	0.62	0.44	0.84	0.82	0.71	0.56	0.58	0.47	0.81	0.7	0.64	0.51	0.51	0.37	0.81	0.73	0.65	0.54	0.55	0.4	--	--	--	--	--	--	0.81
442	0.87	0.82	0.65	0.55	0.6	0.35	0.87	0.89	0.62	0.56	0.61	0.36	0.86	0.89	0.63	0.57	0.61	0.38	0.85	0.88	0.64	0.56	0.6	0.4	0.84	0.88	0.64	0.56	0.63	0.39	--	--	--	--	--	--	--	--	--	--	--	--	--	--	--	--	--	--	0.81
443	--	--	--	--	--	--	0.87	0.84	0.69	0.56	0.6	0.41	--	--	--	--	--	--	0.85	0.85	0.67	0.56	0.61	0.4	0.84	0.87	0.68	0.57	0.6	0.44	0.81	0.74	0.68	0.53	0.53	0.42	0.81	0.69	0.68	0.52	0.52	0.41	0.81	0.69	0.67	0.52	0.53	0.4	--
444	0.87	0.83	0.67	0.55	0.6	0.38	0.87	0.83	0.64	0.56	0.6	0.37	0.86	0.88	0.67	0.56	0.62	0.4	0.85	0.88	0.63	0.57	0.6	0.41	0.84	0.88	0.65	0.57	0.6	0.41	--	--	--	--	--	--	--	--	--	--	--	--	--	--	--	--	--	--	--
445	0.88	0.86	0.66	0.55	0.6	0.39	0.87	0.86	0.68	0.56	0.61	0.4	0.86	0.89	0.63	0.57	0.61	0.39	0.85	0.83	0.71	0.57	0.61	0.46	0.84	0.83	0.7	0.56	0.59	0.45	--	--	--	--	--	--	0.81	0.69	0.68	0.52	0.53	0.4	--	--	--	--	--	--	--
446	0.88	0.86	0.68	0.55	0.61	0.37	0.87	0.85	0.64	0.56	0.59	0.4	0.86	0.81	0.65	0.56	0.6	0.4	0.85	0.88	0.6	0.56	0.61	0.36	0.84	0.87	0.67	0.57	0.61	0.43	--	--	--	--	--	--	--	--	--	--	--	--	0.81	0.74	0.68	0.53	0.53	0.42	0.81
447	0.88	0.87	0.65	0.56	0.6	0.36	0.87	0.85	0.66	0.56	0.59	0.39	0.86	0.8	0.66	0.56	0.59	0.4	0.85	0.88	0.63	0.56	0.61	0.38	0.84	0.87	0.63	0.57	0.62	0.39	--	--	--	--	--	--	0.81	0.75	0.65	0.52	0.56	0.37	0.81	0.73	0.66	0.52	0.53	0.4	--
448	0.88	0.87	0.68	0.55	0.59	0.4	0.87	0.87	0.64	0.56	0.61	0.38	0.86	0.8	0.71	0.56	0.58	0.44	0.85	0.87	0.67	0.57	0.61	0.43	0.84	0.88	0.65	0.57	0.63	0.42	--	--	--	--	--	--	0.8	0.72	0.69	0.52	0.53	0.42	0.8	0.71	0.66	0.53	0.51	0.39	--
449	0.88	0.86	0.68	0.55	0.6	0.38	0.87	0.88	0.67	0.56	0.61	0.38	0.86	0.86	0.64	0.56	0.6	0.38	--	--	--	--	--	--	0.84	0.86	0.68	0.56	0.6	0.43	--	--	--	--	--	--	0.81	0.75	0.67	0.52	0.55	0.38	0.8	0.73	0.65	0.51	0.51	0.39	0.81
450	0.88	0.84	0.63	0.55	0.6	0.36	0.87	0.88	0.64	0.56	0.6	0.38	0.86	0.88	0.67	0.57	0.61	0.42	0.85	0.86	0.67	0.56	0.6	0.41	0.84	0.89	0.66	0.57	0.64	0.42	--	--	--	--	--	--	0.81	0.69	0.65	0.52	0.51	0.38	--	--	--	--	--	--	--
451	0.87	0.88	0.66	0.55	0.61	0.37	0.87	0.85	0.64	0.56	0.6	0.37	0.86	0.84	0.65	0.56	0.59	0.41	0.85	0.87	0.7	0.57	0.6	0.44	0.84	0.75	0.72	0.56	0.58	0.46	--	--	--	--	--	--	--	--	--	--	--	--	--	--	--	--	--	--	--
452	0.88	0.86	0.62	0.56	0.6	0.35	0.87	0.9	0.62	0.56	0.62	0.35	0.86	0.87	0.64	0.56	0.6	0.39	0.85	0.87	0.71	0.56	0.6	0.42	0.84	0.87	0.69	0.56	0.61	0.44	--	--	--	--	--	--	--	--	--	--	--	--	0.8	0.77	0.64	0.51	0.54	0.37	0.81
453	0.88	0.89	0.61	0.55	0.61	0.32	0.87	0.86	0.65	0.56	0.59	0.39	0.86	0.87	0.68	0.56	0.61	0.42	0.85	0.87	0.64	0.56	0.6	0.38	0.84	0.86	0.63	0.57	0.6	0.41	--	--	--	--	--	--	0.81	0.71	0.7	0.51	0.53	0.42	0.81	0.78	0.68	0.53	0.56	0.4	0.8
454	0.88	0.88	0.62	0.55	0.6	0.34	0.87	0.85	0.63	0.56	0.6	0.37	--	--	--	--	--	--	0.85	0.89	0.68	0.57	0.62	0.42	0.84	0.86	0.69	0.57	0.6	0.44	--	--	--	--	--	--	--	--	--	--	--	--	0.81	0.68	0.67	0.53	0.53	0.4	--
455	0.88	0.89	0.66	0.55	0.62	0.36	0.87	0.88	0.64	0.56	0.6	0.37	0.86	0.87	0.63	0.56	0.61	0.38	0.85	0.85	0.69	0.57	0.59	0.44	--	--	--	--	--	--	--	--	--	--	--	--	0.81	0.7	0.7	0.52	0.51	0.42	--	--	--	--	--	--	0.81
456	0.87	0.88	0.62	0.56	0.6	0.36	--	--	--	--	--	--	0.86	0.89	0.66	0.56	0.62	0.4	0.85	0.81	0.68	0.57	0.6	0.43	--	--	--	--	--	--	--	--	--	--	--	--	0.81	0.69	0.68	0.51	0.51	0.41	0.81	0.74	0.69	0.51	0.53	0.4	0.81
457	0.88	0.87	0.65	0.56	0.6	0.37	0.87	0.82	0.62	0.56	0.59	0.36	0.86	0.85	0.69	0.57	0.6	0.44	0.85	0.85	0.68	0.56	0.6	0.42	0.84	0.88	0.59	0.57	0.62	0.37	--	--	--	--	--	--	--	--	--	--	--	--	--	--	--	--	--	--	--
458	0.88	0.86	0.63	0.56	0.6	0.36	0.87	0.82	0.69	0.56	0.6	0.41	0.86	0.84	0.64	0.56	0.59	0.39	0.85	0.84	0.62	0.57	0.6	0.38	0.84	0.8	0.66	0.57	0.59	0.41	--	--	--	--	--	--	--	--	--	--	--	--	0.81	0.7	0.69	0.53	0.53	0.41	--
459	0.88	0.89	0.62	0.56	0.61	0.34	0.87	0.88	0.63	0.56	0.6	0.36	0.86	0.85	0.65	0.57	0.6	0.41	0.85	0.9	0.67	0.57	0.61	0.42	0.84	0.88	0.63	0.57	0.6	0.4	--	--	--	--	--	--	--	--	--	--	--	--	0.81	0.74	0.69	0.52	0.52	0.41	--
460	--	--	--	--	--	--	0.87	0.81	0.72	0.56	0.58	0.45	0.86	0.85	0.68	0.56	0.59	0.43	0.85	0.83	0.7	0.56	0.59	0.45	0.84	0.87	0.63	0.56	0.61	0.39	0.81	0.67	0.64	0.52	0.51	0.37	--	--	--	--	--	--	--	--	--	--	--	--	0.81
461	0.88	0.87	0.61	0.55	0.6	0.34	0.87	0.85	0.6	0.56	0.6	0.35	0.86	0.88	0.68	0.56	0.61	0.42	0.85	0.84	0.64	0.56	0.59	0.39	0.84	0.79	0.67	0.58	0.6	0.42	0.81	0.75	0.66	0.53	0.53	0.42	0.81	0.74	0.69	0.51	0.51	0.41	0.81	0.71	0.7	0.52	0.53	0.41	--
462	0.88	0.88	0.62	0.55	0.59	0.35	0.87	0.7	0.76	0.56	0.57	0.45	0.86	0.85	0.7	0.57	0.6	0.44	0.85	0.84	0.69	0.57	0.59	0.44	0.84	0.86	0.63	0.57	0.6	0.42	0.81	0.69	0.68	0.53	0.5	0.43	--	--	--	--	--	--	--	--	--	--	--	--	0.81
463	--	--	--	--	--	--	0.87	0.86	0.66	0.56	0.59	0.4	0.86	0.85	0.69	0.56	0.59	0.43	0.85	0.87	0.62	0.57	0.59	0.4	--	--	--	--	--	--	0.81	0.71	0.69	0.53	0.51	0.43	--	--	--	--	--	--	--	--	--	--	--	--	--
464	0.88	0.85	0.66	0.55	0.6	0.38	0.87	0.83	0.7	0.56	0.59	0.42	0.86	0.89	0.6	0.56	0.62	0.36	0.85	0.73	0.72	0.57	0.56	0.47	0.84	0.86	0.63	0.57	0.62	0.4	0.81	0.76	0.7	0.52	0.53	0.43	--	--	--	--	--	--	0.8	0.77	0.7	0.53	0.55	0.43	--
465	0.88	0.87	0.61	0.55	0.61	0.34	0.87	0.88	0.64	0.56	0.61	0.38	0.86	0.87	0.62	0.56	0.63	0.36	0.85	0.82	0.64	0.56	0.59	0.36	0.84	0.88	0.64	0.57	0.6	0.41	0.81	0.75	0.67	0.52	0.53	0.38	--	--	--	--	--	--	--	--	--	--	--	--	--
466	0.87	0.87	0.62	0.55	0.6	0.34	--	--	--	--	--	--	0.86	0.88	0.62	0.56	0.61	0.37	0.85	0.86	0.67	0.57	0.6	0.43	0.84	0.87	0.64	0.56	0.6	0.41	--	--	--	--	--	--	--	--	--	--	--	--	0.81	0.72	0.7	0.51	0.51	0.41	--
467	0.88	0.88	0.63	0.55	0.6	0.35	0.87	0.88	0.63	0.56	0.59	0.37	--	--	--	--	--	--	0.85	0.9	0.62	0.57	0.61	0.36	0.84	0.83	0.71	0.58	0.59	0.47	0.81	0.72	0.7	0.52	0.51	0.42	--	--	--	--	--	--	--	--	--	--	--	--	0.81
468	0.87	0.83	0.71	0.55	0.6	0.41	--	--	--	--	--	--	0.86	0.82	0.69	0.56	0.59	0.43	0.85	0.89	0.63	0.56	0.61	0.39	--	--	--	--	--	--	--	--	--	--	--	--	0.81	0.73	0.66	0.51	0.52	0.39	--	--	--	--	--	--	--
469	0.88	0.86	0.67	0.55	0.6	0.39	--	--	--	--	--	--	0.86	0.87	0.63	0.56	0.6	0.39	0.85	0.86	0.66	0.57	0.61	0.41	0.84	0.82	0.68	0.56	0.59	0.43	0.81	0.71	0.65	0.52	0.5	0.38	0.81	0.77	0.69	0.52	0.54	0.42	--	--	--	--	--	--	--
470	--	--	--	--	--	--	0.87	0.88	0.64	0.56	0.6	0.37	--	--	--	--	--	--	0.85	0.82	0.69	0.57	0.59	0.45	--	--	--	--	--	--	0.81	0.73	0.65	0.51	0.52	0.37	0.81	0.71	0.66	0.51	0.5	0.38	0.81	0.7	0.69	0.51	0.51	0.4	0.81
471	0.88	0.86	0.68	0.55	0.59	0.4	--	--	--	--	--	--	0.86	0.84	0.65	0.56	0.59	0.4	0.85	0.86	0.65	0.57	0.6	0.41	0.83	0.84	0.7	0.56	0.61	0.44	0.81	0.73	0.64	0.51	0.51	0.36	0.81	0.72	0.66	0.5	0.5	0.36	0.81	0.74	0.66	0.5	0.51	0.37	0.81
472	0.88	0.87	0.62	0.55	0.6	0.35	--	--	--	--	--	--	--	--	--	--	--	--	0.85	0.89	0.63	0.57	0.61	0.39	0.84	0.87	0.64	0.56	0.6	0.41	0.81	0.67	0.67	0.52	0.5	0.41	--	--	--	--	--	--	0.8	0.72	0.68	0.52	0.53	0.4	0.81
473	0.88	0.86	0.68	0.55	0.61	0.38	--	--	--	--	--	--	0.86	0.87	0.7	0.56	0.6	0.42	0.85	0.84	0.65	0.57	0.6	0.42	0.84	0.86	0.61	0.57	0.6	0.38	--	--	--	--	--	--	--	--	--	--	--	--	0.81	0.72	0.64	0.52	0.53	0.37	0.81
474	0.88	0.88	0.59	0.55	0.6	0.32	0.87	0.86	0.67	0.56	0.59	0.4	0.86	0.86	0.67	0.57	0.6	0.42	0.85	0.85	0.67	0.56	0.6	0.42	--	--	--	--	--	--	0.81	0.71	0.7	0.51	0.49	0.42	--	--	--	--	--	--	--	--	--	--	--	--	0.81
475	0.88	0.85	0.63	0.55	0.59	0.36	0.87	0.88	0.6	0.56	0.59	0.35	0.86	0.87	0.63	0.57	0.61	0.38	0.85	0.9	0.65	0.56	0.6	0.38	0.84	0.84	0.69	0.56	0.6	0.44	0.81	0.71	0.68	0.51	0.5	0.4	--	--	--	--	--	--	--	--	--	--	--	--	--
476	--	--	--	--	--	--	0.87	0.83	0.71	0.56	0.59	0.43	--	--	--	--	--	--	0.85	0.78	0.66	0.57	0.59	0.42	--	--	--	--	--	--	--	--	--	--	--	--	0.81	0.72	0.63	0.51	0.53	0.34	--	--	--	--	--	--	--
477	0.88	0.87	0.67	0.55	0.61	0.37	0.87	0.89	0.63	0.56	0.61	0.36	0.86	0.87	0.68	0.57	0.6	0.43	--	--	--	--	--	--	0.84	0.8	0.7	0.57	0.59	0.46	--	--	--	--	--	--	0.81	0.72	0.68	0.53	0.52	0.4	--	--	--	--	--	--	--
478	0.88	0.89	0.62	0.55	0.6	0.35	--	--	--	--	--	--	--	--	--	--	--	--	0.85	0.86	0.66	0.56	0.59	0.41	0.84	0.86	0.63	0.56	0.6	0.39	0.81	0.7	0.7	0.51	0.51	0.41	--	--	--	--	--	--	--	--	--	--	--	--	--
479	0.88	0.81	0.7	0.55	0.6	0.4	0.87	0.84	0.64	0.56	0.58	0.4	0.86	0.83	0.71	0.56	0.61	0.44	0.85	0.87	0.68	0.57	0.61	0.42	0.84	0.86	0.65	0.57	0.61	0.41	0.81	0.72	0.69	0.52	0.52	0.42	--	--	--	--	--	--	--	--	--	--	--	--	--
480	0.88	0.88	0.63	0.55	0.6	0.35	0.87	0.87	0.63	0.56	0.6	0.37	0.85	0.86	0.65	0.57	0.61	0.4	0.85	0.87	0.63	0.56	0.62	0.39	0.84	0.86	0.7	0.57	0.6	0.46	--	--	--	--	--	--	--	--	--	--	--	--	--	--	--	--	--	--	0.81
481	0.88	0.86	0.65	0.55	0.6	0.37	0.87	0.85	0.69	0.56	0.6	0.41	0.86	0.83	0.69	0.57	0.58	0.44	0.85	0.78	0.69	0.57	0.59	0.43	0.83	0.71	0.71	0.56	0.56	0.46	--	--	--	--	--	--	0.81	0.69	0.66	0.52	0.51	0.38	--	--	--	--	--	--	0.81
482	0.88	0.89	0.61	0.55	0.61	0.33	0.87	0.84	0.61	0.56	0.59	0.36	--	--	--	--	--	--	0.85	0.86	0.68	0.56	0.6	0.43	0.84	0.86	0.65	0.57	0.61	0.4	0.81	0.69	0.68	0.51	0.5	0.41	0.81	0.73	0.67	0.51	0.51	0.4	--	--	--	--	--	--	0.81
483	0.88	0.9	0.61	0.56	0.61	0.34	0.87	0.87	0.64	0.56	0.59	0.38	0.85	0.8	0.68	0.56	0.58	0.43	0.85	0.87	0.69	0.56	0.59	0.44	0.84	0.88	0.66	0.56	0.63	0.41	0.8	0.71	0.64	0.51	0.5	0.38	--	--	--	--	--	--	0.81	0.72	0.7	0.52	0.53	0.41	0.81
484	0.88	0.87	0.61	0.56	0.6	0.36	0.87	0.88	0.63	0.56	0.6	0.35	0.86	0.89	0.63	0.56	0.6	0.39	0.85	0.86	0.66	0.56	0.61	0.42	--	--	--	--	--	--	0.8	0.72	0.65	0.51	0.5	0.39	0.81	0.74	0.66	0.52	0.53	0.39	0.81	0.71	0.68	0.51	0.52	0.39	--
485	0.88	0.89	0.6	0.55	0.61	0.35	0.87	0.85	0.66	0.56	0.6	0.39	0.86	0.85	0.64	0.57	0.6	0.4	0.85	0.87	0.67	0.58	0.62	0.43	0.84	0.83	0.68	0.57	0.6	0.44	--	--	--	--	--	--	0.81	0.71	0.66	0.51	0.51	0.38	0.81	0.74	0.65	0.51	0.53	0.36	0.81
486	0.88	0.85	0.66	0.55	0.59	0.38	0.87	0.8	0.66	0.56	0.58	0.4	0.86	0.85	0.63	0.56	0.6	0.4	0.85	0.8	0.7	0.57	0.59	0.44	0.84	0.85	0.68	0.56	0.61	0.43	--	--	--	--	--	--	0.81	0.71	0.69	0.52	0.52	0.4	0.81	0.71	0.62	0.53	0.51	0.36	0.81
487	0.88	0.88	0.63	0.55	0.6	0.36	0.86	0.86	0.64	0.56	0.6	0.38	0.86	0.84	0.65	0.56	0.59	0.41	0.84	0.83	0.64	0.57	0.59	0.41	0.84	0.88	0.68	0.56	0.61	0.43	--	--	--	--	--	--	--	--	--	--	--	--	0.81	0.72	0.68	0.51	0.51	0.39	--
488	--	--	--	--	--	--	0.87	0.82	0.66	0.56	0.58	0.4	0.86	0.85	0.66	0.57	0.61	0.41	0.85	0.85	0.64	0.57	0.6	0.41	--	--	--	--	--	--	--	--	--	--	--	--	--	--	--	--	--	--	--	--	--	--	--	--	0.81
489	0.88	0.87	0.63	0.55	0.59	0.35	0.86	0.89	0.62	0.55	0.6	0.36	--	--	--	--	--	--	0.85	0.88	0.64	0.56	0.6	0.4	0.84	0.85	0.67	0.57	0.61	0.43	--	--	--	--	--	--	--	--	--	--	--	--	--	--	--	--	--	--	--
490	0.88	0.89	0.61	0.56	0.61	0.33	0.87	0.89	0.63	0.56	0.62	0.37	--	--	--	--	--	--	0.85	0.85	0.64	0.56	0.6	0.41	0.84	0.86	0.67	0.57	0.61	0.43	--	--	--	--	--	--	0.81	0.73	0.66	0.53	0.53	0.41	--	--	--	--	--	--	0.81
491	0.88	0.88	0.66	0.55	0.61	0.37	0.87	0.88	0.67	0.56	0.62	0.39	--	--	--	--	--	--	0.85	0.87	0.66	0.57	0.62	0.42	0.84	0.81	0.67	0.58	0.59	0.44	--	--	--	--	--	--	--	--	--	--	--	--	--	--	--	--	--	--	0.8
492	0.88	0.83	0.68	0.55	0.61	0.37	--	--	--	--	--	--	0.86	0.87	0.68	0.56	0.61	0.41	0.85	0.88	0.63	0.56	0.6	0.39	0.84	0.68	0.73	0.57	0.57	0.47	--	--	--	--	--	--	0.81	0.72	0.65	0.51	0.52	0.36	--	--	--	--	--	--	0.81
493	0.88	0.89	0.65	0.55	0.61	0.36	0.87	0.86	0.64	0.56	0.59	0.38	0.86	0.88	0.64	0.56	0.59	0.37	0.85	0.83	0.66	0.56	0.59	0.41	0.84	0.78	0.71	0.57	0.58	0.47	0.81	0.73	0.67	0.53	0.53	0.41	0.81	0.73	0.67	0.51	0.52	0.38	0.8	0.7	0.69	0.5	0.51	0.39	--
494	0.88	0.83	0.69	0.55	0.59	0.39	0.87	0.82	0.7	0.56	0.59	0.41	0.86	0.9	0.62	0.57	0.61	0.38	0.85	0.86	0.67	0.56	0.6	0.41	0.84	0.8	0.7	0.56	0.57	0.45	0.81	0.78	0.67	0.52	0.56	0.38	0.81	0.71	0.68	0.52	0.54	0.4	0.81	0.76	0.69	0.51	0.52	0.4	0.81
495	0.88	0.88	0.68	0.55	0.6	0.39	0.87	0.87	0.65	0.56	0.61	0.39	0.86	0.85	0.65	0.56	0.6	0.4	0.85	0.89	0.61	0.57	0.61	0.39	0.84	0.76	0.72	0.57	0.58	0.47	--	--	--	--	--	--	0.81	0.71	0.7	0.52	0.51	0.43	--	--	--	--	--	--	0.81
496	--	--	--	--	--	--	--	--	--	--	--	--	0.86	0.89	0.63	0.57	0.61	0.38	0.85	0.85	0.64	0.57	0.61	0.41	0.84	0.75	0.73	0.57	0.59	0.47	0.81	0.72	0.67	0.52	0.52	0.38	0.81	0.68	0.62	0.53	0.54	0.34	0.81	0.72	0.65	0.51	0.51	0.38	--
497	0.88	0.83	0.67	0.55	0.58	0.37	0.87	0.87	0.67	0.56	0.6	0.4	0.86	0.87	0.68	0.56	0.61	0.41	0.85	0.79	0.73	0.57	0.59	0.47	0.84	0.86	0.65	0.57	0.61	0.42	--	--	--	--	--	--	0.81	0.7	0.67	0.51	0.53	0.39	--	--	--	--	--	--	0.81
498	0.88	0.87	0.64	0.55	0.61	0.37	0.87	0.88	0.64	0.56	0.6	0.38	--	--	--	--	--	--	0.85	0.88	0.67	0.57	0.63	0.41	0.84	0.86	0.62	0.56	0.6	0.38	--	--	--	--	--	--	0.81	0.73	0.65	0.53	0.54	0.38	--	--	--	--	--	--	--
499	0.88	0.87	0.62	0.55	0.6	0.35	0.87	0.86	0.69	0.56	0.59	0.41	--	--	--	--	--	--	0.85	0.81	0.69	0.56	0.58	0.43	0.84	0.9	0.62	0.57	0.62	0.4	--	--	--	--	--	--	0.81	0.7	0.65	0.53	0.53	0.38	0.81	0.68	0.72	0.5	0.47	0.43	--
500	--	--	--	--	--	--	0.87	0.9	0.61	0.56	0.62	0.34	0.86	0.78	0.7	0.57	0.58	0.43	0.85	0.86	0.64	0.57	0.6	0.41	0.84	0.87	0.65	0.55	0.6	0.4	--	--	--	--	--	--	--	--	--	--	--	--	0.81	0.71	0.67	0.51	0.51	0.39	0.81
501	0.88	0.84	0.71	0.56	0.6	0.42	0.87	0.86	0.63	0.55	0.59	0.38	0.86	0.81	0.65	0.57	0.59	0.4	0.85	0.88	0.61	0.57	0.6	0.4	0.84	0.86	0.64	0.57	0.61	0.4	--	--	--	--	--	--	--	--	--	--	--	--	--	--	--	--	--	--	--
502	0.88	0.79	0.73	0.55	0.58	0.42	--	--	--	--	--	--	0.86	0.88	0.64	0.57	0.61	0.4	0.85	0.85	0.65	0.57	0.59	0.41	0.83	0.81	0.68	0.56	0.59	0.44	--	--	--	--	--	--	--	--	--	--	--	--	0.81	0.81	0.64	0.51	0.55	0.36	--
503	0.88	0.86	0.64	0.56	0.59	0.37	0.87	0.85	0.66	0.56	0.59	0.38	0.86	0.85	0.63	0.56	0.59	0.39	0.85	0.9	0.66	0.57	0.6	0.41	--	--	--	--	--	--	0.81	0.7	0.69	0.52	0.52	0.4	--	--	--	--	--	--	--	--	--	--	--	--	--
504	0.87	0.89	0.6	0.55	0.61	0.33	0.87	0.85	0.63	0.56	0.59	0.38	0.86	0.85	0.64	0.56	0.6	0.4	0.85	0.78	0.7	0.57	0.59	0.44	0.84	0.85	0.64	0.57	0.6	0.42	0.81	0.69	0.65	0.53	0.53	0.36	0.81	0.73	0.68	0.52	0.54	0.41	0.81	0.69	0.69	0.51	0.5	0.4	--
505	0.88	0.88	0.62	0.56	0.6	0.34	0.87	0.82	0.71	0.55	0.59	0.41	0.86	0.87	0.64	0.57	0.61	0.39	0.85	0.88	0.67	0.57	0.62	0.42	--	--	--	--	--	--	--	--	--	--	--	--	--	--	--	--	--	--	--	--	--	--	--	--	--
506	0.88	0.8	0.71	0.55	0.59	0.41	0.87	0.87	0.63	0.56	0.61	0.38	0.86	0.77	0.67	0.56	0.58	0.41	0.85	0.82	0.66	0.57	0.58	0.42	0.84	0.87	0.63	0.57	0.61	0.4	--	--	--	--	--	--	0.81	0.76	0.68	0.53	0.55	0.42	0.81	0.71	0.66	0.5	0.49	0.38	0.81
507	0.88	0.88	0.63	0.56	0.6	0.36	0.87	0.89	0.6	0.56	0.61	0.37	0.86	0.89	0.63	0.56	0.61	0.38	0.85	0.88	0.62	0.57	0.62	0.39	0.84	0.87	0.66	0.57	0.61	0.43	--	--	--	--	--	--	0.81	0.72	0.71	0.52	0.52	0.42	--	--	--	--	--	--	0.81
508	0.88	0.86	0.65	0.55	0.59	0.35	0.87	0.88	0.65	0.57	0.61	0.38	0.86	0.86	0.67	0.56	0.59	0.42	0.85	0.85	0.61	0.57	0.59	0.38	0.84	0.87	0.64	0.57	0.61	0.42	0.81	0.69	0.68	0.52	0.54	0.39	--	--	--	--	--	--	0.81	0.77	0.68	0.51	0.54	0.4	--
509	0.88	0.89	0.59	0.56	0.61	0.34	0.87	0.86	0.66	0.56	0.61	0.39	0.86	0.83	0.62	0.56	0.59	0.38	0.85	0.89	0.69	0.57	0.63	0.44	0.84	0.85	0.62	0.57	0.6	0.39	--	--	--	--	--	--	0.81	0.7	0.69	0.51	0.49	0.42	0.81	0.77	0.7	0.52	0.54	0.42	--
510	0.87	0.86	0.65	0.55	0.6	0.37	0.87	0.81	0.71	0.56	0.59	0.43	0.86	0.87	0.64	0.56	0.61	0.39	0.85	0.81	0.66	0.56	0.59	0.41	--	--	--	--	--	--	--	--	--	--	--	--	--	--	--	--	--	--	0.81	0.71	0.67	0.52	0.51	0.39	0.81
511	--	--	--	--	--	--	--	--	--	--	--	--	0.86	0.89	0.63	0.56	0.6	0.38	0.85	0.86	0.67	0.57	0.61	0.43	0.85	0.81	0.69	0.57	0.6	0.44	0.81	0.74	0.68	0.52	0.54	0.4	0.81	0.72	0.7	0.51	0.51	0.42	0.81	0.79	0.66	0.52	0.54	0.38	0.81
512	0.88	0.87	0.67	0.56	0.6	0.39	0.87	0.88	0.61	0.56	0.61	0.36	--	--	--	--	--	--	0.85	0.84	0.66	0.57	0.6	0.43	0.84	0.68	0.74	0.56	0.57	0.47	--	--	--	--	--	--	0.81	0.71	0.69	0.51	0.52	0.39	--	--	--	--	--	--	0.81
513	0.87	0.85	0.68	0.55	0.59	0.4	0.87	0.83	0.7	0.56	0.59	0.42	--	--	--	--	--	--	--	--	--	--	--	--	0.84	0.83	0.66	0.57	0.61	0.42	--	--	--	--	--	--	0.81	0.71	0.69	0.51	0.51	0.4	--	--	--	--	--	--	--
514	0.88	0.84	0.64	0.55	0.59	0.37	0.87	0.86	0.65	0.56	0.6	0.38	0.86	0.81	0.67	0.56	0.58	0.4	0.85	0.89	0.62	0.56	0.61	0.39	0.84	0.84	0.69	0.57	0.59	0.45	--	--	--	--	--	--	--	--	--	--	--	--	0.81	0.69	0.7	0.51	0.49	0.42	0.81
515	0.87	0.89	0.62	0.55	0.62	0.35	0.87	0.86	0.65	0.56	0.6	0.37	0.86	0.85	0.64	0.56	0.6	0.39	0.84	0.87	0.64	0.56	0.62	0.38	0.84	0.87	0.64	0.57	0.61	0.41	0.81	0.7	0.67	0.51	0.51	0.38	0.81	0.69	0.69	0.51	0.51	0.4	--	--	--	--	--	--	--
516	0.88	0.87	0.68	0.56	0.59	0.4	0.87	0.88	0.61	0.57	0.61	0.37	0.86	0.81	0.67	0.57	0.59	0.41	0.85	0.86	0.63	0.57	0.61	0.4	0.84	0.78	0.67	0.57	0.59	0.43	--	--	--	--	--	--	0.81	0.74	0.65	0.51	0.52	0.37	0.81	0.7	0.7	0.5	0.51	0.4	--
517	0.88	0.87	0.61	0.55	0.6	0.35	--	--	--	--	--	--	0.86	0.88	0.63	0.56	0.61	0.38	0.85	0.87	0.65	0.56	0.6	0.4	0.84	0.77	0.66	0.57	0.58	0.43	--	--	--	--	--	--	--	--	--	--	--	--	0.81	0.77	0.63	0.5	0.53	0.32	--
518	0.88	0.9	0.61	0.55	0.6	0.35	0.87	0.91	0.6	0.56	0.62	0.35	0.86	0.86	0.63	0.56	0.61	0.38	0.85	0.83	0.71	0.56	0.59	0.45	0.84	0.85	0.68	0.57	0.6	0.44	0.81	0.69	0.67	0.51	0.51	0.38	--	--	--	--	--	--	--	--	--	--	--	--	--
519	0.88	0.82	0.72	0.55	0.59	0.42	0.87	0.87	0.64	0.56	0.6	0.37	0.86	0.87	0.64	0.57	0.59	0.41	--	--	--	--	--	--	0.84	0.87	0.64	0.56	0.61	0.41	0.81	0.68	0.69	0.51	0.51	0.39	--	--	--	--	--	--	0.81	0.7	0.67	0.51	0.51	0.38	--
520	0.88	0.88	0.63	0.56	0.6	0.35	0.86	0.82	0.67	0.55	0.58	0.39	0.86	0.87	0.64	0.56	0.6	0.38	--	--	--	--	--	--	0.84	0.79	0.72	0.57	0.59	0.47	0.81	0.78	0.64	0.52	0.55	0.35	0.81	0.73	0.65	0.5	0.52	0.36	0.81	0.72	0.67	0.51	0.49	0.41	0.81
521	0.88	0.85	0.69	0.55	0.59	0.4	0.87	0.84	0.71	0.56	0.62	0.43	0.86	0.73	0.72	0.56	0.57	0.45	0.85	0.87	0.69	0.57	0.6	0.45	0.84	0.86	0.61	0.56	0.61	0.38	--	--	--	--	--	--	0.81	0.7	0.67	0.51	0.5	0.38	--	--	--	--	--	--	0.81
522	0.88	0.82	0.64	0.55	0.58	0.37	0.87	0.85	0.63	0.56	0.61	0.37	0.86	0.86	0.69	0.56	0.61	0.41	0.85	0.81	0.71	0.56	0.6	0.45	0.84	0.84	0.65	0.57	0.59	0.44	--	--	--	--	--	--	0.81	0.7	0.66	0.53	0.52	0.4	--	--	--	--	--	--	0.81
523	0.88	0.88	0.62	0.55	0.6	0.34	0.87	0.91	0.65	0.55	0.61	0.36	0.86	0.82	0.66	0.56	0.58	0.41	0.85	0.88	0.64	0.57	0.61	0.4	0.84	0.87	0.64	0.57	0.61	0.4	0.81	0.73	0.69	0.51	0.52	0.41	--	--	--	--	--	--	--	--	--	--	--	--	0.81
524	0.88	0.85	0.69	0.55	0.6	0.39	0.87	0.88	0.61	0.56	0.62	0.35	0.86	0.77	0.73	0.57	0.58	0.47	0.85	0.81	0.7	0.57	0.59	0.44	0.84	0.81	0.69	0.56	0.58	0.44	0.81	0.74	0.67	0.51	0.54	0.38	--	--	--	--	--	--	0.81	0.69	0.67	0.52	0.5	0.38	0.81
525	0.88	0.87	0.63	0.55	0.6	0.34	0.87	0.88	0.63	0.56	0.6	0.37	0.86	0.88	0.67	0.57	0.62	0.41	0.85	0.89	0.63	0.56	0.61	0.39	0.84	0.87	0.61	0.56	0.61	0.38	--	--	--	--	--	--	--	--	--	--	--	--	--	--	--	--	--	--	--
526	0.88	0.87	0.64	0.55	0.6	0.35	0.87	0.88	0.67	0.56	0.61	0.39	0.86	0.89	0.66	0.56	0.61	0.4	0.85	0.85	0.64	0.56	0.6	0.41	0.84	0.85	0.64	0.57	0.6	0.4	0.81	0.72	0.63	0.52	0.53	0.35	0.81	0.74	0.68	0.53	0.54	0.42	0.81	0.71	0.71	0.53	0.53	0.43	--
527	0.88	0.87	0.63	0.55	0.6	0.34	0.87	0.87	0.65	0.56	0.6	0.38	0.86	0.87	0.7	0.56	0.61	0.43	0.85	0.88	0.66	0.57	0.63	0.41	0.84	0.88	0.65	0.57	0.62	0.42	0.81	0.72	0.65	0.52	0.52	0.39	--	--	--	--	--	--	0.81	0.73	0.68	0.52	0.53	0.4	--
528	0.88	0.86	0.62	0.55	0.6	0.35	0.87	0.83	0.67	0.57	0.59	0.39	--	--	--	--	--	--	0.85	0.88	0.65	0.56	0.6	0.4	--	--	--	--	--	--	--	--	--	--	--	--	--	--	--	--	--	--	--	--	--	--	--	--	0.81
529	--	--	--	--	--	--	0.87	0.79	0.71	0.57	0.58	0.43	0.86	0.86	0.68	0.57	0.59	0.44	0.85	0.8	0.69	0.56	0.58	0.44	0.84	0.87	0.7	0.57	0.61	0.46	--	--	--	--	--	--	0.81	0.7	0.68	0.53	0.52	0.42	0.81	0.73	0.67	0.52	0.53	0.4	0.81
530	0.88	0.79	0.72	0.55	0.56	0.42	0.87	0.84	0.69	0.56	0.61	0.41	0.86	0.85	0.66	0.57	0.6	0.4	0.85	0.89	0.67	0.57	0.62	0.42	--	--	--	--	--	--	--	--	--	--	--	--	--	--	--	--	--	--	0.81	0.71	0.68	0.52	0.51	0.41	--
531	0.88	0.86	0.63	0.56	0.59	0.38	0.87	0.83	0.68	0.56	0.59	0.41	0.86	0.84	0.69	0.56	0.6	0.42	0.85	0.82	0.68	0.57	0.59	0.44	0.84	0.84	0.62	0.56	0.59	0.39	0.81	0.77	0.66	0.52	0.52	0.4	0.81	0.73	0.66	0.52	0.54	0.39	--	--	--	--	--	--	0.81
532	0.88	0.87	0.62	0.55	0.6	0.35	0.87	0.85	0.61	0.56	0.59	0.35	--	--	--	--	--	--	0.85	0.85	0.66	0.56	0.6	0.42	0.84	0.87	0.64	0.57	0.59	0.41	--	--	--	--	--	--	0.81	0.69	0.67	0.52	0.52	0.39	0.81	0.76	0.66	0.52	0.53	0.39	--
533	0.88	0.84	0.69	0.56	0.61	0.39	0.87	0.84	0.69	0.56	0.61	0.4	0.86	0.87	0.65	0.56	0.6	0.39	0.85	0.89	0.69	0.56	0.63	0.43	0.84	0.82	0.71	0.57	0.58	0.47	--	--	--	--	--	--	0.81	0.69	0.69	0.52	0.51	0.41	0.81	0.69	0.69	0.52	0.5	0.42	--
534	0.88	0.88	0.62	0.55	0.6	0.34	0.87	0.86	0.67	0.56	0.59	0.4	0.86	0.87	0.63	0.56	0.6	0.39	0.85	0.85	0.67	0.56	0.61	0.42	0.84	0.89	0.61	0.57	0.62	0.39	--	--	--	--	--	--	--	--	--	--	--	--	--	--	--	--	--	--	--
535	0.88	0.85	0.7	0.55	0.59	0.4	0.87	0.82	0.72	0.56	0.58	0.43	0.86	0.71	0.72	0.56	0.57	0.44	0.85	0.85	0.63	0.57	0.6	0.4	0.84	0.85	0.68	0.56	0.6	0.43	0.81	0.74	0.67	0.51	0.53	0.39	0.81	0.74	0.66	0.52	0.53	0.38	0.81	0.7	0.67	0.5	0.51	0.36	0.81
536	0.88	0.88	0.67	0.55	0.6	0.39	0.87	0.83	0.7	0.55	0.6	0.4	0.85	0.9	0.61	0.56	0.62	0.36	--	--	--	--	--	--	--	--	--	--	--	--	0.81	0.69	0.67	0.52	0.51	0.4	--	--	--	--	--	--	0.81	0.73	0.67	0.5	0.51	0.38	--
537	0.88	0.89	0.61	0.55	0.61	0.33	0.87	0.89	0.6	0.56	0.61	0.34	0.86	0.9	0.63	0.56	0.63	0.38	--	--	--	--	--	--	0.84	0.86	0.67	0.56	0.62	0.42	0.81	0.72	0.65	0.52	0.51	0.39	--	--	--	--	--	--	0.81	0.68	0.67	0.5	0.5	0.38	0.81
538	0.88	0.87	0.67	0.56	0.6	0.39	0.87	0.86	0.68	0.56	0.6	0.41	--	--	--	--	--	--	0.85	0.84	0.71	0.56	0.62	0.43	0.84	0.82	0.68	0.57	0.61	0.42	0.81	0.76	0.65	0.51	0.53	0.36	0.8	0.73	0.7	0.52	0.51	0.43	--	--	--	--	--	--	0.81
539	0.88	0.88	0.62	0.55	0.61	0.33	0.87	0.87	0.65	0.56	0.61	0.4	0.86	0.81	0.68	0.57	0.58	0.39	0.85	0.87	0.69	0.58	0.61	0.45	0.84	0.88	0.7	0.57	0.6	0.44	0.81	0.72	0.67	0.52	0.53	0.4	0.8	0.7	0.67	0.52	0.52	0.39	0.81	0.72	0.7	0.52	0.52	0.41	0.81
540	0.88	0.85	0.62	0.55	0.59	0.35	0.87	0.86	0.63	0.56	0.61	0.37	0.86	0.88	0.61	0.56	0.62	0.36	0.85	0.86	0.68	0.57	0.61	0.43	0.84	0.88	0.68	0.57	0.61	0.44	--	--	--	--	--	--	0.81	0.71	0.66	0.52	0.52	0.38	0.81	0.78	0.66	0.54	0.56	0.4	0.81
541	0.88	0.87	0.63	0.55	0.59	0.36	0.87	0.87	0.66	0.56	0.6	0.38	0.86	0.82	0.67	0.56	0.58	0.42	0.85	0.82	0.67	0.56	0.59	0.4	0.84	0.83	0.69	0.57	0.59	0.45	0.81	0.71	0.68	0.52	0.49	0.42	--	--	--	--	--	--	0.81	0.7	0.69	0.53	0.52	0.43	0.81
542	0.88	0.87	0.64	0.56	0.6	0.36	0.87	0.88	0.64	0.56	0.6	0.36	0.86	0.86	0.63	0.56	0.61	0.39	0.85	0.73	0.72	0.57	0.58	0.45	0.84	0.86	0.7	0.55	0.59	0.44	0.81	0.7	0.64	0.52	0.49	0.39	0.81	0.71	0.68	0.52	0.5	0.41	0.81	0.73	0.66	0.54	0.53	0.42	--
543	0.88	0.81	0.71	0.55	0.58	0.41	0.87	0.89	0.65	0.56	0.61	0.38	--	--	--	--	--	--	0.85	0.89	0.62	0.56	0.61	0.37	0.84	0.86	0.63	0.57	0.6	0.41	--	--	--	--	--	--	0.81	0.76	0.67	0.53	0.55	0.41	0.81	0.7	0.7	0.52	0.51	0.43	0.81
544	0.88	0.86	0.64	0.55	0.6	0.35	0.87	0.86	0.66	0.56	0.59	0.38	0.86	0.88	0.63	0.56	0.61	0.37	0.85	0.88	0.67	0.56	0.63	0.4	0.84	0.88	0.62	0.57	0.61	0.4	0.81	0.76	0.61	0.53	0.55	0.33	--	--	--	--	--	--	0.8	0.71	0.68	0.51	0.49	0.4	0.8
545	0.88	0.87	0.61	0.55	0.6	0.35	0.87	0.67	0.76	0.56	0.56	0.46	0.86	0.84	0.69	0.56	0.6	0.42	0.85	0.85	0.63	0.56	0.6	0.4	0.84	0.9	0.63	0.56	0.61	0.4	0.81	0.71	0.69	0.53	0.52	0.42	0.81	0.78	0.65	0.53	0.54	0.4	--	--	--	--	--	--	0.81
546	0.88	0.87	0.59	0.55	0.6	0.32	0.87	0.87	0.65	0.56	0.6	0.37	0.86	0.7	0.75	0.56	0.58	0.46	0.85	0.85	0.7	0.57	0.59	0.46	0.84	0.85	0.66	0.56	0.6	0.41	0.81	0.69	0.66	0.53	0.53	0.39	0.81	0.72	0.65	0.53	0.53	0.4	0.81	0.71	0.68	0.5	0.51	0.37	0.81
547	0.88	0.87	0.61	0.55	0.61	0.34	0.87	0.89	0.62	0.56	0.61	0.36	0.86	0.85	0.66	0.57	0.6	0.41	0.85	0.85	0.69	0.57	0.61	0.43	0.84	0.78	0.71	0.57	0.58	0.47	--	--	--	--	--	--	0.81	0.76	0.67	0.51	0.53	0.4	--	--	--	--	--	--	0.81
548	0.88	0.84	0.61	0.55	0.59	0.33	0.87	0.82	0.71	0.56	0.58	0.43	0.86	0.87	0.62	0.56	0.61	0.37	0.85	0.87	0.68	0.57	0.62	0.42	0.84	0.82	0.65	0.56	0.59	0.41	--	--	--	--	--	--	--	--	--	--	--	--	0.81	0.7	0.7	0.51	0.52	0.4	--
549	0.88	0.89	0.63	0.56	0.59	0.36	0.87	0.86	0.67	0.56	0.59	0.41	0.86	0.89	0.62	0.56	0.61	0.38	0.85	0.85	0.66	0.56	0.59	0.42	0.84	0.8	0.66	0.57	0.58	0.43	--	--	--	--	--	--	--	--	--	--	--	--	0.81	0.7	0.68	0.52	0.51	0.41	0.81
550	0.88	0.84	0.66	0.55	0.59	0.36	0.87	0.88	0.65	0.56	0.6	0.37	0.86	0.88	0.66	0.57	0.61	0.41	--	--	--	--	--	--	0.84	0.86	0.63	0.56	0.61	0.4	0.81	0.69	0.67	0.53	0.53	0.4	0.81	0.72	0.67	0.53	0.54	0.4	0.81	0.71	0.68	0.53	0.52	0.42	--
551	0.88	0.88	0.6	0.55	0.62	0.33	0.87	0.87	0.68	0.56	0.6	0.41	0.85	0.84	0.66	0.56	0.59	0.4	0.85	0.79	0.66	0.56	0.58	0.41	0.84	0.81	0.68	0.57	0.59	0.43	--	--	--	--	--	--	0.81	0.72	0.65	0.52	0.51	0.38	--	--	--	--	--	--	0.81
552	0.88	0.91	0.59	0.56	0.61	0.33	0.87	0.87	0.68	0.56	0.6	0.42	0.86	0.82	0.71	0.56	0.59	0.43	0.85	0.9	0.63	0.57	0.62	0.38	0.84	0.87	0.64	0.57	0.61	0.41	--	--	--	--	--	--	0.81	0.68	0.69	0.51	0.49	0.42	0.81	0.71	0.68	0.51	0.52	0.4	0.81
553	0.88	0.87	0.68	0.56	0.61	0.39	0.87	0.86	0.68	0.56	0.61	0.4	0.86	0.88	0.64	0.56	0.6	0.39	--	--	--	--	--	--	0.84	0.91	0.61	0.56	0.63	0.37	--	--	--	--	--	--	0.81	0.75	0.65	0.52	0.56	0.38	0.81	0.72	0.66	0.51	0.51	0.38	--
554	0.88	0.87	0.68	0.56	0.59	0.4	--	--	--	--	--	--	0.86	0.87	0.67	0.56	0.61	0.4	--	--	--	--	--	--	0.84	0.86	0.69	0.57	0.62	0.44	--	--	--	--	--	--	0.81	0.78	0.66	0.52	0.55	0.38	0.81	0.7	0.69	0.52	0.51	0.41	0.81
555	0.88	0.88	0.63	0.55	0.6	0.35	0.87	0.87	0.67	0.56	0.6	0.39	0.86	0.87	0.66	0.56	0.6	0.39	0.85	0.82	0.65	0.57	0.6	0.41	--	--	--	--	--	--	--	--	--	--	--	--	--	--	--	--	--	--	0.81	0.71	0.66	0.52	0.5	0.38	--
556	0.88	0.89	0.58	0.55	0.6	0.31	0.87	0.89	0.64	0.56	0.61	0.36	0.86	0.8	0.67	0.56	0.58	0.42	0.85	0.86	0.61	0.56	0.6	0.38	--	--	--	--	--	--	0.81	0.73	0.65	0.52	0.52	0.37	0.81	0.7	0.67	0.52	0.51	0.4	0.81	0.72	0.68	0.5	0.51	0.38	0.81
557	0.88	0.89	0.63	0.55	0.6	0.35	0.87	0.88	0.63	0.57	0.6	0.38	0.86	0.81	0.7	0.55	0.59	0.42	0.85	0.84	0.7	0.57	0.6	0.44	0.84	0.85	0.66	0.57	0.61	0.42	0.81	0.69	0.65	0.51	0.52	0.34	--	--	--	--	--	--	0.81	0.68	0.67	0.51	0.51	0.39	0.81
558	0.88	0.87	0.67	0.55	0.62	0.37	0.86	0.87	0.64	0.56	0.6	0.36	--	--	--	--	--	--	--	--	--	--	--	--	0.84	0.84	0.7	0.56	0.6	0.45	--	--	--	--	--	--	--	--	--	--	--	--	0.81	0.7	0.68	0.53	0.52	0.42	--
559	0.88	0.89	0.61	0.55	0.6	0.34	0.87	0.89	0.62	0.56	0.61	0.35	0.86	0.83	0.66	0.56	0.59	0.41	0.85	0.88	0.67	0.57	0.61	0.43	0.84	0.86	0.61	0.57	0.6	0.39	--	--	--	--	--	--	0.81	0.76	0.65	0.52	0.53	0.37	0.81	0.76	0.62	0.52	0.55	0.35	0.81
560	0.88	0.87	0.67	0.55	0.62	0.36	0.87	0.86	0.66	0.56	0.6	0.4	0.86	0.86	0.63	0.57	0.6	0.4	0.85	0.85	0.73	0.57	0.59	0.47	0.84	0.88	0.65	0.56	0.61	0.41	--	--	--	--	--	--	--	--	--	--	--	--	0.81	0.78	0.63	0.52	0.56	0.35	--
561	0.88	0.86	0.65	0.55	0.6	0.35	0.87	0.89	0.63	0.57	0.6	0.38	--	--	--	--	--	--	0.85	0.84	0.69	0.56	0.59	0.43	0.84	0.89	0.61	0.56	0.62	0.37	--	--	--	--	--	--	--	--	--	--	--	--	--	--	--	--	--	--	--
562	0.88	0.88	0.66	0.55	0.61	0.37	0.87	0.89	0.6	0.55	0.59	0.33	0.85	0.82	0.69	0.56	0.59	0.43	0.85	0.88	0.63	0.57	0.61	0.39	0.84	0.79	0.66	0.57	0.6	0.42	0.81	0.71	0.68	0.51	0.52	0.4	0.81	0.7	0.66	0.5	0.5	0.37	--	--	--	--	--	--	--
563	0.88	0.84	0.65	0.55	0.59	0.36	0.87	0.87	0.64	0.56	0.6	0.36	0.86	0.85	0.69	0.56	0.6	0.43	0.85	0.84	0.65	0.56	0.6	0.4	0.84	0.71	0.73	0.57	0.55	0.49	0.81	0.69	0.69	0.52	0.5	0.42	--	--	--	--	--	--	0.81	0.77	0.66	0.52	0.53	0.4	0.81
564	0.88	0.88	0.63	0.55	0.6	0.35	0.87	0.86	0.69	0.56	0.6	0.41	0.86	0.89	0.62	0.56	0.61	0.36	0.85	0.73	0.73	0.56	0.56	0.47	0.85	0.87	0.64	0.57	0.6	0.38	--	--	--	--	--	--	--	--	--	--	--	--	--	--	--	--	--	--	--
565	0.88	0.85	0.63	0.55	0.6	0.36	--	--	--	--	--	--	0.86	0.82	0.66	0.57	0.59	0.42	0.85	0.87	0.62	0.57	0.61	0.39	0.84	0.86	0.67	0.57	0.6	0.45	0.81	0.7	0.7	0.52	0.51	0.43	--	--	--	--	--	--	0.81	0.7	0.65	0.53	0.52	0.38	--
566	--	--	--	--	--	--	0.87	0.76	0.74	0.55	0.58	0.44	0.86	0.85	0.69	0.57	0.6	0.44	0.85	0.78	0.72	0.57	0.58	0.47	0.84	0.87	0.66	0.56	0.61	0.43	0.81	0.73	0.65	0.53	0.53	0.38	0.81	0.71	0.7	0.51	0.5	0.42	0.81	0.73	0.66	0.53	0.52	0.39	--
567	0.88	0.86	0.65	0.55	0.59	0.37	0.87	0.81	0.63	0.56	0.58	0.37	0.86	0.88	0.64	0.57	0.61	0.39	0.85	0.84	0.68	0.57	0.61	0.43	0.84	0.87	0.69	0.56	0.6	0.44	--	--	--	--	--	--	--	--	--	--	--	--	--	--	--	--	--	--	--
568	0.88	0.87	0.67	0.55	0.6	0.39	0.87	0.85	0.72	0.56	0.61	0.42	0.86	0.89	0.62	0.56	0.6	0.37	--	--	--	--	--	--	0.84	0.84	0.65	0.57	0.62	0.41	--	--	--	--	--	--	0.81	0.74	0.68	0.52	0.52	0.42	--	--	--	--	--	--	--
569	0.88	0.87	0.62	0.55	0.6	0.35	0.87	0.88	0.64	0.56	0.62	0.38	0.86	0.81	0.71	0.57	0.6	0.43	0.85	0.86	0.63	0.56	0.61	0.38	0.84	0.83	0.68	0.57	0.59	0.44	0.81	0.77	0.67	0.52	0.54	0.4	--	--	--	--	--	--	0.81	0.7	0.67	0.52	0.52	0.39	0.81
570	0.88	0.89	0.62	0.56	0.6	0.35	--	--	--	--	--	--	0.86	0.89	0.64	0.56	0.6	0.39	0.85	0.82	0.7	0.57	0.6	0.44	0.84	0.82	0.7	0.56	0.6	0.44	0.8	0.7	0.7	0.52	0.51	0.42	--	--	--	--	--	--	--	--	--	--	--	--	--
571	0.88	0.88	0.59	0.56	0.61	0.33	0.87	0.87	0.68	0.56	0.61	0.4	0.86	0.88	0.64	0.57	0.6	0.4	0.85	0.87	0.66	0.57	0.61	0.42	0.84	0.78	0.71	0.57	0.58	0.47	--	--	--	--	--	--	--	--	--	--	--	--	--	--	--	--	--	--	--
572	0.88	0.85	0.66	0.55	0.6	0.37	0.87	0.85	0.65	0.56	0.59	0.39	0.86	0.89	0.63	0.56	0.61	0.38	--	--	--	--	--	--	0.84	0.84	0.62	0.57	0.6	0.39	0.8	0.72	0.62	0.52	0.53	0.34	0.8	0.79	0.68	0.52	0.56	0.41	--	--	--	--	--	--	0.81
573	--	--	--	--	--	--	0.87	0.89	0.63	0.56	0.6	0.37	0.85	0.86	0.63	0.56	0.61	0.38	0.85	0.85	0.66	0.56	0.6	0.41	0.84	0.78	0.68	0.57	0.58	0.43	0.8	0.72	0.68	0.52	0.54	0.39	--	--	--	--	--	--	--	--	--	--	--	--	0.8
574	0.88	0.87	0.64	0.55	0.6	0.35	0.87	0.88	0.68	0.56	0.61	0.4	--	--	--	--	--	--	0.85	0.9	0.63	0.56	0.6	0.37	0.84	0.81	0.67	0.57	0.58	0.44	--	--	--	--	--	--	0.8	0.7	0.66	0.54	0.53	0.39	--	--	--	--	--	--	--
575	0.88	0.82	0.67	0.55	0.59	0.37	0.87	0.78	0.69	0.56	0.58	0.41	--	--	--	--	--	--	0.85	0.77	0.71	0.56	0.59	0.44	0.84	0.87	0.66	0.57	0.61	0.43	--	--	--	--	--	--	--	--	--	--	--	--	0.81	0.7	0.64	0.51	0.5	0.38	--
576	0.88	0.86	0.62	0.55	0.6	0.35	--	--	--	--	--	--	--	--	--	--	--	--	0.85	0.86	0.7	0.56	0.59	0.45	0.84	0.82	0.64	0.56	0.59	0.41	--	--	--	--	--	--	--	--	--	--	--	--	0.8	0.71	0.65	0.51	0.5	0.38	--
577	0.88	0.89	0.62	0.56	0.61	0.34	0.87	0.79	0.72	0.56	0.58	0.43	--	--	--	--	--	--	0.85	0.85	0.67	0.56	0.6	0.42	0.84	0.73	0.73	0.56	0.58	0.46	--	--	--	--	--	--	--	--	--	--	--	--	0.81	0.69	0.69	0.51	0.48	0.41	0.81
578	0.87	0.87	0.62	0.55	0.59	0.35	--	--	--	--	--	--	0.86	0.88	0.62	0.56	0.61	0.39	0.85	0.79	0.7	0.57	0.59	0.45	0.84	0.86	0.63	0.56	0.61	0.4	0.8	0.67	0.63	0.51	0.5	0.36	0.81	0.72	0.69	0.51	0.5	0.41	0.8	0.73	0.66	0.52	0.52	0.4	--
579	0.88	0.88	0.63	0.56	0.61	0.37	0.87	0.89	0.6	0.56	0.6	0.32	0.86	0.8	0.7	0.57	0.6	0.44	0.85	0.82	0.71	0.56	0.6	0.44	--	--	--	--	--	--	0.81	0.71	0.65	0.51	0.51	0.37	0.81	0.69	0.64	0.52	0.51	0.37	--	--	--	--	--	--	0.81
580	0.88	0.9	0.62	0.55	0.61	0.34	0.87	0.88	0.64	0.56	0.62	0.37	0.86	0.83	0.67	0.56	0.59	0.42	0.85	0.87	0.67	0.57	0.6	0.42	0.84	0.88	0.67	0.57	0.62	0.42	0.81	0.71	0.62	0.51	0.51	0.33	0.81	0.74	0.68	0.52	0.52	0.4	0.8	0.67	0.69	0.52	0.5	0.41	0.81
581	0.88	0.88	0.59	0.55	0.61	0.34	0.87	0.86	0.69	0.56	0.6	0.42	0.86	0.87	0.64	0.56	0.6	0.39	0.85	0.83	0.69	0.56	0.59	0.43	0.84	0.75	0.71	0.56	0.58	0.46	0.81	0.73	0.64	0.52	0.51	0.36	0.81	0.71	0.71	0.52	0.51	0.42	--	--	--	--	--	--	--
582	0.88	0.88	0.64	0.55	0.6	0.36	0.87	0.82	0.69	0.56	0.6	0.41	0.86	0.88	0.64	0.56	0.6	0.39	--	--	--	--	--	--	0.84	0.85	0.7	0.58	0.6	0.47	0.81	0.71	0.66	0.52	0.52	0.38	--	--	--	--	--	--	0.81	0.69	0.68	0.52	0.49	0.41	--
583	0.88	0.88	0.63	0.55	0.6	0.34	0.87	0.87	0.65	0.56	0.6	0.38	0.86	0.86	0.64	0.56	0.6	0.38	0.85	0.88	0.63	0.57	0.6	0.4	--	--	--	--	--	--	--	--	--	--	--	--	--	--	--	--	--	--	0.81	0.71	0.69	0.52	0.51	0.41	0.81
584	0.88	0.9	0.6	0.55	0.61	0.32	--	--	--	--	--	--	0.86	0.9	0.62	0.56	0.61	0.37	0.85	0.86	0.7	0.57	0.6	0.46	0.84	0.85	0.62	0.57	0.6	0.39	--	--	--	--	--	--	0.81	0.7	0.69	0.51	0.49	0.41	--	--	--	--	--	--	--
585	0.88	0.89	0.63	0.55	0.61	0.34	0.87	0.82	0.65	0.56	0.59	0.39	0.86	0.86	0.68	0.56	0.61	0.41	0.85	0.86	0.67	0.57	0.63	0.41	0.84	0.84	0.65	0.56	0.61	0.4	--	--	--	--	--	--	--	--	--	--	--	--	0.81	0.7	0.7	0.51	0.51	0.4	--
586	0.88	0.89	0.66	0.56	0.62	0.38	0.86	0.88	0.63	0.56	0.6	0.36	0.86	0.86	0.66	0.56	0.6	0.4	0.85	0.87	0.67	0.57	0.63	0.41	0.84	0.87	0.65	0.57	0.61	0.42	--	--	--	--	--	--	--	--	--	--	--	--	0.81	0.68	0.67	0.51	0.49	0.41	0.8
587	0.87	0.87	0.69	0.55	0.6	0.39	0.87	0.81	0.66	0.56	0.59	0.38	0.86	0.87	0.64	0.56	0.6	0.38	--	--	--	--	--	--	0.84	0.82	0.65	0.57	0.58	0.43	--	--	--	--	--	--	0.81	0.7	0.69	0.52	0.54	0.4	0.81	0.68	0.7	0.51	0.48	0.41	--
588	0.88	0.85	0.68	0.56	0.59	0.4	0.87	0.87	0.65	0.55	0.59	0.38	0.86	0.82	0.69	0.56	0.6	0.42	0.85	0.85	0.67	0.57	0.59	0.43	0.84	0.86	0.59	0.57	0.61	0.37	0.8	0.71	0.7	0.52	0.53	0.41	0.81	0.77	0.63	0.51	0.54	0.34	--	--	--	--	--	--	0.81
589	0.88	0.87	0.64	0.55	0.6	0.34	0.87	0.87	0.6	0.57	0.6	0.35	0.85	0.8	0.63	0.56	0.58	0.38	0.85	0.88	0.64	0.57	0.6	0.4	0.84	0.74	0.68	0.57	0.57	0.45	--	--	--	--	--	--	--	--	--	--	--	--	--	--	--	--	--	--	--
590	0.88	0.85	0.69	0.55	0.6	0.39	0.87	0.88	0.68	0.56	0.62	0.39	0.86	0.85	0.68	0.56	0.6	0.42	0.85	0.87	0.66	0.56	0.61	0.42	0.84	0.85	0.65	0.57	0.6	0.42	--	--	--	--	--	--	0.81	0.7	0.67	0.52	0.52	0.39	--	--	--	--	--	--	0.81
591	0.88	0.84	0.64	0.55	0.59	0.36	0.87	0.88	0.61	0.56	0.62	0.36	0.86	0.89	0.66	0.56	0.64	0.4	0.85	0.89	0.65	0.57	0.61	0.41	0.84	0.84	0.69	0.57	0.61	0.44	--	--	--	--	--	--	0.81	0.7	0.7	0.49	0.48	0.39	--	--	--	--	--	--	0.81
592	0.88	0.87	0.64	0.56	0.61	0.37	0.87	0.85	0.69	0.56	0.6	0.41	0.86	0.85	0.64	0.57	0.61	0.39	0.85	0.87	0.65	0.57	0.6	0.4	--	--	--	--	--	--	0.81	0.72	0.69	0.52	0.53	0.4	0.81	0.77	0.67	0.51	0.56	0.37	--	--	--	--	--	--	0.81
593	0.88	0.88	0.62	0.56	0.59	0.35	0.87	0.87	0.62	0.56	0.62	0.35	0.86	0.86	0.67	0.56	0.6	0.41	0.85	0.84	0.7	0.56	0.6	0.45	0.84	0.88	0.68	0.56	0.6	0.43	--	--	--	--	--	--	0.81	0.73	0.69	0.51	0.52	0.39	0.81	0.73	0.67	0.52	0.54	0.39	--
594	0.88	0.84	0.7	0.55	0.59	0.41	0.87	0.85	0.69	0.56	0.61	0.41	0.86	0.85	0.6	0.56	0.6	0.36	--	--	--	--	--	--	0.84	0.88	0.61	0.57	0.62	0.39	0.81	0.68	0.68	0.51	0.53	0.4	--	--	--	--	--	--	0.81	0.7	0.67	0.52	0.52	0.39	--
595	0.88	0.9	0.61	0.55	0.6	0.34	0.87	0.87	0.63	0.56	0.6	0.38	0.86	0.89	0.65	0.56	0.62	0.39	0.85	0.88	0.58	0.56	0.61	0.34	0.84	0.76	0.68	0.56	0.58	0.42	0.81	0.71	0.7	0.52	0.54	0.4	--	--	--	--	--	--	--	--	--	--	--	--	--
596	0.88	0.88	0.64	0.55	0.6	0.35	0.87	0.86	0.67	0.56	0.61	0.4	0.86	0.87	0.65	0.56	0.61	0.4	0.85	0.85	0.64	0.57	0.6	0.4	0.84	0.87	0.65	0.56	0.63	0.39	0.81	0.71	0.69	0.51	0.52	0.4	--	--	--	--	--	--	0.81	0.72	0.7	0.51	0.52	0.41	0.81
597	0.88	0.87	0.61	0.56	0.59	0.35	0.87	0.89	0.64	0.56	0.61	0.37	0.86	0.82	0.65	0.56	0.6	0.39	--	--	--	--	--	--	0.84	0.83	0.68	0.57	0.59	0.43	--	--	--	--	--	--	0.81	0.73	0.67	0.53	0.55	0.4	0.81	0.71	0.68	0.53	0.53	0.39	0.81
598	0.88	0.89	0.61	0.55	0.6	0.33	--	--	--	--	--	--	--	--	--	--	--	--	0.85	0.89	0.64	0.56	0.61	0.39	0.84	0.85	0.64	0.57	0.6	0.42	0.81	0.72	0.66	0.51	0.53	0.37	0.81	0.69	0.63	0.52	0.52	0.37	--	--	--	--	--	--	--
599	0.88	0.87	0.64	0.55	0.61	0.35	--	--	--	--	--	--	0.86	0.86	0.64	0.56	0.59	0.4	0.85	0.8	0.71	0.56	0.58	0.45	0.84	0.87	0.65	0.56	0.62	0.42	0.81	0.72	0.63	0.5	0.54	0.33	0.81	0.69	0.7	0.53	0.51	0.43	0.81	0.68	0.67	0.52	0.5	0.41	--
600	0.88	0.89	0.59	0.55	0.61	0.33	0.87	0.86	0.65	0.56	0.6	0.39	0.86	0.86	0.68	0.56	0.59	0.42	0.85	0.85	0.64	0.57	0.6	0.41	0.84	0.86	0.61	0.58	0.62	0.39	0.81	0.7	0.69	0.51	0.51	0.4	--	--	--	--	--	--	0.81	0.72	0.65	0.51	0.53	0.38	0.81
601	0.87	0.88	0.67	0.55	0.61	0.39	0.87	0.83	0.67	0.56	0.59	0.39	0.86	0.87	0.65	0.56	0.59	0.39	--	--	--	--	--	--	--	--	--	--	--	--	0.81	0.7	0.69	0.51	0.52	0.4	0.81	0.69	0.69	0.53	0.51	0.42	0.81	0.72	0.69	0.51	0.52	0.39	0.81
602	0.88	0.88	0.63	0.55	0.6	0.34	--	--	--	--	--	--	0.86	0.86	0.61	0.56	0.6	0.36	0.85	0.87	0.64	0.56	0.61	0.39	0.84	0.84	0.63	0.57	0.59	0.41	--	--	--	--	--	--	0.81	0.71	0.7	0.51	0.49	0.43	0.81	0.71	0.72	0.51	0.51	0.42	0.81
603	0.88	0.88	0.61	0.56	0.6	0.36	--	--	--	--	--	--	0.86	0.86	0.69	0.56	0.6	0.43	0.85	0.86	0.68	0.56	0.61	0.43	0.84	0.83	0.68	0.56	0.6	0.43	--	--	--	--	--	--	0.81	0.75	0.67	0.52	0.51	0.4	--	--	--	--	--	--	0.8
604	0.87	0.84	0.72	0.55	0.59	0.41	0.87	0.87	0.66	0.56	0.6	0.4	0.86	0.86	0.65	0.56	0.59	0.4	--	--	--	--	--	--	0.84	0.86	0.65	0.57	0.62	0.41	0.81	0.7	0.67	0.52	0.53	0.38	0.81	0.71	0.7	0.52	0.5	0.45	--	--	--	--	--	--	0.8
605	--	--	--	--	--	--	0.87	0.88	0.63	0.56	0.6	0.36	0.86	0.83	0.63	0.57	0.59	0.38	0.85	0.69	0.7	0.57	0.57	0.43	0.84	0.84	0.72	0.58	0.6	0.48	0.81	0.73	0.65	0.52	0.53	0.38	0.81	0.68	0.68	0.53	0.5	0.42	--	--	--	--	--	--	--
606	0.88	0.76	0.71	0.55	0.57	0.41	0.87	0.88	0.61	0.56	0.6	0.38	0.86	0.86	0.66	0.56	0.61	0.4	0.85	0.88	0.7	0.56	0.6	0.44	--	--	--	--	--	--	0.81	0.71	0.68	0.53	0.52	0.4	0.81	0.69	0.7	0.53	0.52	0.44	0.81	0.72	0.67	0.53	0.52	0.41	--
607	0.88	0.9	0.62	0.56	0.61	0.33	0.87	0.81	0.68	0.56	0.59	0.39	0.86	0.84	0.66	0.57	0.61	0.39	0.85	0.88	0.63	0.56	0.61	0.39	0.84	0.86	0.69	0.56	0.59	0.45	0.81	0.77	0.65	0.52	0.54	0.38	0.81	0.71	0.68	0.52	0.52	0.4	0.81	0.71	0.71	0.52	0.52	0.42	0.81
608	0.88	0.9	0.6	0.56	0.61	0.33	0.87	0.82	0.65	0.56	0.59	0.38	0.86	0.82	0.7	0.56	0.58	0.44	0.85	0.86	0.65	0.56	0.61	0.39	0.83	0.8	0.67	0.56	0.6	0.41	--	--	--	--	--	--	0.81	0.71	0.63	0.52	0.52	0.34	0.81	0.72	0.69	0.51	0.52	0.4	0.81
609	0.88	0.88	0.6	0.55	0.61	0.33	0.87	0.85	0.64	0.56	0.6	0.38	0.86	0.88	0.63	0.56	0.61	0.38	0.85	0.78	0.71	0.56	0.58	0.45	0.84	0.83	0.69	0.56	0.59	0.45	--	--	--	--	--	--	0.81	0.76	0.68	0.52	0.53	0.4	--	--	--	--	--	--	--
610	0.88	0.86	0.64	0.55	0.59	0.35	0.87	0.85	0.64	0.56	0.59	0.39	0.86	0.88	0.62	0.57	0.62	0.38	0.85	0.86	0.66	0.57	0.6	0.42	--	--	--	--	--	--	0.81	0.72	0.68	0.53	0.53	0.41	--	--	--	--	--	--	0.81	0.69	0.69	0.51	0.5	0.41	0.81
611	0.87	0.88	0.59	0.55	0.6	0.33	0.87	0.89	0.66	0.55	0.62	0.38	0.86	0.88	0.69	0.56	0.6	0.44	0.85	0.85	0.64	0.57	0.6	0.41	0.84	0.91	0.66	0.56	0.61	0.39	--	--	--	--	--	--	--	--	--	--	--	--	0.81	0.71	0.69	0.51	0.5	0.4	--
612	0.88	0.85	0.69	0.55	0.59	0.4	0.87	0.87	0.64	0.56	0.62	0.37	0.86	0.85	0.6	0.57	0.6	0.37	0.85	0.8	0.7	0.56	0.58	0.44	0.84	0.83	0.69	0.57	0.59	0.45	0.81	0.68	0.69	0.54	0.51	0.42	--	--	--	--	--	--	--	--	--	--	--	--	--
613	0.88	0.86	0.68	0.56	0.59	0.41	0.87	0.78	0.67	0.56	0.57	0.4	--	--	--	--	--	--	0.85	0.86	0.61	0.57	0.6	0.37	0.84	0.87	0.65	0.56	0.6	0.42	--	--	--	--	--	--	0.81	0.7	0.69	0.51	0.5	0.41	--	--	--	--	--	--	--
614	0.88	0.89	0.61	0.55	0.61	0.33	0.87	0.86	0.64	0.56	0.6	0.38	--	--	--	--	--	--	--	--	--	--	--	--	0.84	0.85	0.64	0.56	0.59	0.4	0.81	0.68	0.7	0.53	0.51	0.42	0.81	0.71	0.7	0.51	0.5	0.42	0.81	0.76	0.66	0.53	0.54	0.41	0.81
615	0.88	0.9	0.61	0.56	0.61	0.33	0.87	0.78	0.71	0.56	0.58	0.43	0.86	0.88	0.66	0.56	0.61	0.39	0.85	0.88	0.63	0.57	0.61	0.39	0.84	0.87	0.65	0.56	0.6	0.41	--	--	--	--	--	--	--	--	--	--	--	--	0.81	0.71	0.7	0.52	0.5	0.44	0.81
616	--	--	--	--	--	--	0.87	0.88	0.61	0.56	0.61	0.36	0.86	0.88	0.62	0.57	0.61	0.39	0.85	0.87	0.64	0.56	0.61	0.39	--	--	--	--	--	--	--	--	--	--	--	--	--	--	--	--	--	--	--	--	--	--	--	--	--
617	0.88	0.88	0.61	0.55	0.61	0.33	0.87	0.88	0.64	0.56	0.6	0.37	0.86	0.88	0.68	0.57	0.61	0.42	--	--	--	--	--	--	0.84	0.86	0.66	0.57	0.6	0.43	--	--	--	--	--	--	0.81	0.7	0.67	0.51	0.49	0.39	--	--	--	--	--	--	0.81
618	0.88	0.85	0.63	0.55	0.6	0.36	0.87	0.88	0.63	0.56	0.61	0.36	0.86	0.87	0.64	0.57	0.61	0.38	0.85	0.85	0.65	0.57	0.59	0.41	0.84	0.88	0.62	0.56	0.62	0.39	0.81	0.72	0.7	0.52	0.54	0.42	--	--	--	--	--	--	0.81	0.73	0.65	0.52	0.54	0.37	0.81
619	0.88	0.89	0.59	0.55	0.61	0.33	--	--	--	--	--	--	0.86	0.84	0.67	0.57	0.6	0.42	0.85	0.88	0.65	0.56	0.6	0.4	0.84	0.84	0.68	0.56	0.59	0.44	--	--	--	--	--	--	0.8	0.72	0.62	0.51	0.5	0.34	0.81	0.72	0.69	0.52	0.54	0.4	0.81
620	0.88	0.84	0.63	0.56	0.59	0.37	0.87	0.88	0.63	0.56	0.61	0.38	0.86	0.7	0.73	0.56	0.56	0.46	--	--	--	--	--	--	--	--	--	--	--	--	--	--	--	--	--	--	--	--	--	--	--	--	0.81	0.69	0.67	0.53	0.53	0.39	--
621	--	--	--	--	--	--	0.87	0.88	0.66	0.56	0.62	0.37	0.86	0.87	0.63	0.57	0.61	0.38	--	--	--	--	--	--	0.84	0.89	0.63	0.56	0.61	0.39	0.81	0.7	0.69	0.51	0.5	0.41	0.81	0.7	0.67	0.51	0.49	0.4	--	--	--	--	--	--	0.81
622	0.88	0.87	0.65	0.55	0.6	0.36	0.87	0.87	0.62	0.56	0.61	0.37	--	--	--	--	--	--	0.85	0.82	0.69	0.57	0.6	0.43	0.84	0.89	0.65	0.56	0.62	0.41	0.81	0.71	0.7	0.52	0.53	0.41	--	--	--	--	--	--	0.81	0.72	0.64	0.51	0.5	0.38	--
623	0.88	0.88	0.63	0.55	0.59	0.36	0.87	0.86	0.61	0.56	0.59	0.36	0.86	0.87	0.69	0.56	0.61	0.42	0.85	0.87	0.6	0.56	0.6	0.37	0.84	0.83	0.63	0.57	0.6	0.39	--	--	--	--	--	--	--	--	--	--	--	--	--	--	--	--	--	--	--
624	0.88	0.88	0.62	0.56	0.59	0.36	0.87	0.84	0.72	0.56	0.6	0.43	0.86	0.9	0.62	0.56	0.61	0.37	0.84	0.87	0.65	0.56	0.63	0.4	0.84	0.81	0.68	0.57	0.6	0.43	--	--	--	--	--	--	0.81	0.73	0.69	0.53	0.52	0.42	--	--	--	--	--	--	--
625	0.87	0.86	0.62	0.55	0.6	0.36	0.87	0.86	0.66	0.56	0.59	0.4	0.86	0.85	0.69	0.57	0.6	0.44	0.85	0.9	0.68	0.57	0.62	0.44	0.84	0.81	0.68	0.57	0.62	0.43	0.81	0.72	0.7	0.51	0.51	0.4	--	--	--	--	--	--	--	--	--	--	--	--	--
626	0.88	0.88	0.62	0.55	0.6	0.35	0.87	0.87	0.66	0.56	0.6	0.39	0.86	0.88	0.67	0.56	0.62	0.41	0.85	0.84	0.66	0.56	0.6	0.4	0.84	0.79	0.7	0.57	0.59	0.45	0.81	0.69	0.66	0.51	0.49	0.39	--	--	--	--	--	--	--	--	--	--	--	--	--
627	0.88	0.87	0.62	0.55	0.6	0.35	0.87	0.85	0.63	0.56	0.59	0.35	0.86	0.87	0.65	0.56	0.61	0.38	0.85	0.88	0.66	0.57	0.62	0.4	0.84	0.89	0.63	0.56	0.61	0.4	--	--	--	--	--	--	--	--	--	--	--	--	--	--	--	--	--	--	--
628	0.87	0.88	0.63	0.55	0.59	0.35	0.87	0.83	0.67	0.56	0.59	0.4	0.86	0.85	0.61	0.57	0.6	0.37	0.85	0.75	0.69	0.56	0.57	0.43	--	--	--	--	--	--	--	--	--	--	--	--	0.81	0.71	0.68	0.51	0.51	0.39	0.81	0.73	0.68	0.53	0.53	0.41	--
629	0.88	0.83	0.66	0.55	0.59	0.35	0.87	0.84	0.65	0.56	0.61	0.38	0.86	0.85	0.69	0.56	0.59	0.43	0.85	0.85	0.65	0.56	0.6	0.4	0.84	0.8	0.68	0.57	0.59	0.43	--	--	--	--	--	--	0.81	0.68	0.68	0.52	0.51	0.39	0.81	0.71	0.68	0.52	0.52	0.41	0.81
630	0.88	0.89	0.62	0.55	0.6	0.35	0.87	0.85	0.61	0.56	0.59	0.36	0.86	0.81	0.71	0.56	0.59	0.44	0.85	0.88	0.61	0.56	0.62	0.37	0.84	0.83	0.64	0.56	0.59	0.41	0.81	0.71	0.68	0.52	0.54	0.4	0.81	0.71	0.7	0.52	0.54	0.4	--	--	--	--	--	--	0.8
631	0.88	0.86	0.69	0.55	0.59	0.4	0.86	0.87	0.68	0.55	0.6	0.39	0.86	0.87	0.67	0.56	0.6	0.41	0.85	0.89	0.64	0.57	0.6	0.4	0.84	0.84	0.71	0.56	0.6	0.46	0.81	0.7	0.69	0.51	0.52	0.4	0.81	0.73	0.67	0.51	0.52	0.39	--	--	--	--	--	--	--
632	--	--	--	--	--	--	--	--	--	--	--	--	--	--	--	--	--	--	0.85	0.9	0.63	0.57	0.62	0.39	0.84	0.88	0.64	0.57	0.62	0.41	--	--	--	--	--	--	--	--	--	--	--	--	0.81	0.7	0.67	0.54	0.53	0.4	--
633	--	--	--	--	--	--	--	--	--	--	--	--	--	--	--	--	--	--	--	--	--	--	--	--	0.84	0.89	0.64	0.57	0.61	0.4	0.81	0.78	0.7	0.52	0.54	0.43	0.8	0.7	0.68	0.51	0.51	0.41	--	--	--	--	--	--	0.8
634	0.88	0.86	0.66	0.56	0.59	0.37	0.87	0.88	0.63	0.56	0.61	0.36	0.86	0.83	0.68	0.57	0.59	0.41	0.85	0.89	0.67	0.57	0.61	0.42	--	--	--	--	--	--	--	--	--	--	--	--	--	--	--	--	--	--	--	--	--	--	--	--	--
635	0.88	0.88	0.64	0.55	0.61	0.36	0.87	0.89	0.62	0.56	0.61	0.35	0.86	0.86	0.67	0.57	0.61	0.42	--	--	--	--	--	--	0.84	0.85	0.69	0.57	0.6	0.44	--	--	--	--	--	--	--	--	--	--	--	--	0.81	0.7	0.69	0.52	0.52	0.42	--
636	0.88	0.87	0.65	0.55	0.61	0.37	0.87	0.82	0.71	0.56	0.61	0.43	0.86	0.87	0.65	0.57	0.59	0.4	0.85	0.87	0.67	0.56	0.6	0.41	0.84	0.88	0.63	0.56	0.63	0.39	0.81	0.73	0.65	0.52	0.54	0.36	0.81	0.7	0.69	0.51	0.5	0.4	0.81	0.7	0.69	0.52	0.51	0.43	0.81
637	0.87	0.88	0.61	0.55	0.6	0.33	--	--	--	--	--	--	0.85	0.81	0.69	0.57	0.58	0.44	0.85	0.85	0.66	0.57	0.61	0.41	0.84	0.82	0.7	0.57	0.6	0.46	0.81	0.72	0.67	0.52	0.52	0.39	0.81	0.77	0.68	0.51	0.56	0.38	0.81	0.7	0.68	0.52	0.51	0.4	--
638	0.88	0.84	0.69	0.55	0.59	0.4	0.87	0.88	0.61	0.56	0.61	0.36	0.86	0.88	0.66	0.56	0.61	0.39	--	--	--	--	--	--	0.84	0.87	0.67	0.57	0.61	0.43	0.81	0.77	0.62	0.52	0.56	0.34	--	--	--	--	--	--	0.81	0.7	0.66	0.51	0.53	0.37	0.81
639	0.88	0.88	0.65	0.55	0.62	0.35	--	--	--	--	--	--	0.86	0.87	0.65	0.56	0.6	0.41	0.85	0.85	0.63	0.57	0.59	0.41	--	--	--	--	--	--	0.81	0.71	0.7	0.53	0.52	0.43	0.81	0.75	0.65	0.52	0.55	0.38	--	--	--	--	--	--	0.81
640	0.88	0.84	0.66	0.56	0.6	0.36	0.87	0.87	0.66	0.56	0.59	0.39	0.86	0.87	0.62	0.56	0.59	0.38	0.85	0.84	0.66	0.56	0.59	0.41	0.84	0.88	0.65	0.57	0.62	0.41	0.81	0.74	0.64	0.53	0.56	0.36	--	--	--	--	--	--	--	--	--	--	--	--	--
641	--	--	--	--	--	--	0.87	0.87	0.69	0.56	0.61	0.41	0.86	0.82	0.66	0.57	0.58	0.42	0.85	0.81	0.69	0.57	0.6	0.44	0.84	0.87	0.65	0.57	0.61	0.43	0.81	0.67	0.66	0.53	0.53	0.4	0.81	0.72	0.7	0.53	0.55	0.42	0.81	0.71	0.67	0.51	0.49	0.4	--
642	0.88	0.86	0.62	0.55	0.6	0.36	0.87	0.88	0.63	0.56	0.62	0.35	0.86	0.88	0.64	0.57	0.6	0.39	--	--	--	--	--	--	0.84	0.83	0.7	0.57	0.61	0.45	--	--	--	--	--	--	0.8	0.77	0.65	0.52	0.54	0.38	--	--	--	--	--	--	0.81
643	0.88	0.89	0.62	0.55	0.6	0.34	0.87	0.83	0.67	0.56	0.59	0.4	0.86	0.9	0.64	0.57	0.62	0.39	0.85	0.81	0.69	0.57	0.59	0.43	0.84	0.86	0.7	0.56	0.61	0.45	--	--	--	--	--	--	--	--	--	--	--	--	0.81	0.79	0.65	0.51	0.56	0.37	--
644	0.88	0.89	0.67	0.55	0.59	0.35	0.87	0.87	0.68	0.56	0.61	0.4	0.86	0.84	0.64	0.56	0.6	0.39	0.85	0.88	0.64	0.56	0.59	0.41	--	--	--	--	--	--	0.81	0.69	0.67	0.52	0.5	0.4	--	--	--	--	--	--	--	--	--	--	--	--	0.81
645	0.88	0.88	0.63	0.56	0.6	0.35	0.87	0.87	0.64	0.56	0.62	0.37	0.86	0.87	0.65	0.57	0.59	0.41	0.85	0.88	0.64	0.57	0.61	0.4	--	--	--	--	--	--	0.81	0.69	0.69	0.52	0.51	0.42	--	--	--	--	--	--	--	--	--	--	--	--	0.81
646	--	--	--	--	--	--	0.87	0.88	0.64	0.56	0.61	0.38	--	--	--	--	--	--	0.85	0.89	0.63	0.57	0.6	0.4	0.84	0.87	0.65	0.57	0.6	0.42	--	--	--	--	--	--	0.81	0.67	0.68	0.51	0.49	0.4	0.81	0.73	0.66	0.51	0.52	0.38	--
647	0.88	0.87	0.61	0.55	0.61	0.35	0.87	0.82	0.63	0.56	0.58	0.36	0.86	0.86	0.63	0.56	0.59	0.4	--	--	--	--	--	--	--	--	--	--	--	--	0.81	0.71	0.69	0.52	0.53	0.41	--	--	--	--	--	--	0.81	0.73	0.65	0.51	0.52	0.37	--
648	0.88	0.85	0.64	0.56	0.59	0.34	0.87	0.88	0.65	0.56	0.61	0.4	0.86	0.85	0.68	0.57	0.6	0.43	--	--	--	--	--	--	--	--	--	--	--	--	0.81	0.69	0.65	0.52	0.51	0.37	--	--	--	--	--	--	0.81	0.74	0.66	0.51	0.52	0.38	--
649	0.88	0.86	0.63	0.55	0.59	0.37	0.87	0.86	0.65	0.56	0.6	0.38	0.85	0.86	0.68	0.56	0.61	0.41	0.85	0.86	0.63	0.56	0.61	0.39	0.84	0.9	0.63	0.56	0.61	0.4	0.81	0.7	0.67	0.52	0.51	0.4	--	--	--	--	--	--	0.81	0.74	0.66	0.51	0.53	0.37	--
650	0.88	0.88	0.63	0.55	0.59	0.36	0.87	0.86	0.65	0.56	0.6	0.39	0.86	0.86	0.66	0.56	0.6	0.4	--	--	--	--	--	--	0.84	0.84	0.64	0.56	0.61	0.39	0.81	0.69	0.65	0.52	0.51	0.37	0.81	0.69	0.65	0.52	0.51	0.37	0.81	0.71	0.68	0.52	0.54	0.4	--
651	0.88	0.8	0.66	0.56	0.58	0.38	0.87	0.9	0.64	0.56	0.59	0.36	0.86	0.83	0.68	0.56	0.59	0.43	0.85	0.87	0.65	0.57	0.61	0.39	--	--	--	--	--	--	--	--	--	--	--	--	--	--	--	--	--	--	0.81	0.7	0.68	0.53	0.52	0.42	0.81
652	--	--	--	--	--	--	0.87	0.84	0.72	0.56	0.6	0.42	0.86	0.86	0.63	0.56	0.59	0.39	--	--	--	--	--	--	0.84	0.79	0.67	0.57	0.58	0.42	0.81	0.69	0.69	0.53	0.51	0.42	--	--	--	--	--	--	0.81	0.7	0.66	0.53	0.51	0.39	--
653	0.88	0.89	0.66	0.55	0.59	0.36	0.87	0.86	0.66	0.56	0.6	0.39	0.86	0.86	0.66	0.56	0.59	0.4	0.85	0.88	0.64	0.56	0.61	0.39	0.84	0.9	0.61	0.56	0.62	0.37	--	--	--	--	--	--	--	--	--	--	--	--	--	--	--	--	--	--	0.81
654	0.88	0.86	0.65	0.55	0.59	0.37	0.87	0.83	0.65	0.55	0.58	0.39	0.86	0.86	0.66	0.56	0.6	0.41	0.85	0.86	0.63	0.56	0.61	0.39	--	--	--	--	--	--	0.81	0.71	0.64	0.52	0.52	0.37	0.81	0.7	0.7	0.53	0.52	0.43	0.81	0.7	0.69	0.53	0.52	0.42	0.81
655	0.88	0.87	0.62	0.55	0.6	0.34	0.87	0.89	0.62	0.56	0.6	0.36	0.86	0.84	0.67	0.56	0.59	0.4	0.85	0.83	0.67	0.56	0.6	0.42	0.84	0.81	0.65	0.57	0.6	0.41	0.81	0.71	0.71	0.53	0.52	0.43	--	--	--	--	--	--	0.81	0.77	0.63	0.51	0.53	0.35	0.81
656	0.88	0.86	0.63	0.55	0.6	0.35	0.87	0.79	0.7	0.56	0.59	0.43	--	--	--	--	--	--	0.85	0.85	0.7	0.58	0.61	0.45	0.84	0.83	0.66	0.57	0.6	0.43	0.81	0.71	0.7	0.52	0.52	0.42	--	--	--	--	--	--	--	--	--	--	--	--	--
657	0.87	0.86	0.61	0.55	0.6	0.35	0.87	0.8	0.72	0.56	0.58	0.43	0.86	0.87	0.63	0.57	0.61	0.39	--	--	--	--	--	--	0.84	0.83	0.7	0.57	0.61	0.45	--	--	--	--	--	--	0.81	0.71	0.68	0.51	0.51	0.39	--	--	--	--	--	--	--
658	0.88	0.88	0.65	0.55	0.61	0.36	0.87	0.88	0.63	0.56	0.6	0.36	0.86	0.87	0.62	0.56	0.6	0.39	0.85	0.87	0.64	0.58	0.62	0.4	0.84	0.85	0.69	0.56	0.61	0.45	--	--	--	--	--	--	0.81	0.69	0.69	0.51	0.51	0.42	--	--	--	--	--	--	--
659	0.88	0.89	0.61	0.55	0.62	0.33	--	--	--	--	--	--	--	--	--	--	--	--	0.85	0.86	0.67	0.57	0.61	0.42	0.84	0.89	0.64	0.56	0.61	0.4	0.81	0.7	0.69	0.52	0.51	0.4	0.81	0.69	0.69	0.5	0.5	0.4	0.8	0.68	0.64	0.52	0.52	0.36	--
660	0.88	0.87	0.63	0.55	0.6	0.36	0.87	0.87	0.67	0.55	0.61	0.39	0.86	0.83	0.66	0.56	0.59	0.4	0.85	0.86	0.63	0.56	0.61	0.39	0.84	0.82	0.64	0.57	0.59	0.41	--	--	--	--	--	--	0.81	0.73	0.68	0.51	0.53	0.4	--	--	--	--	--	--	0.81
661	0.88	0.87	0.64	0.55	0.61	0.35	--	--	--	--	--	--	0.86	0.86	0.65	0.56	0.61	0.4	--	--	--	--	--	--	0.84	0.78	0.73	0.57	0.58	0.48	--	--	--	--	--	--	--	--	--	--	--	--	--	--	--	--	--	--	0.81
662	0.88	0.85	0.66	0.55	0.59	0.38	0.87	0.85	0.68	0.56	0.6	0.41	0.86	0.87	0.65	0.56	0.59	0.4	0.85	0.86	0.61	0.57	0.6	0.38	0.84	0.78	0.7	0.57	0.6	0.46	--	--	--	--	--	--	0.81	0.71	0.7	0.52	0.5	0.43	--	--	--	--	--	--	0.81
663	0.88	0.89	0.61	0.55	0.6	0.33	0.87	0.88	0.67	0.56	0.62	0.37	0.86	0.86	0.69	0.56	0.6	0.43	--	--	--	--	--	--	0.84	0.87	0.6	0.57	0.61	0.38	0.81	0.69	0.71	0.52	0.49	0.44	0.81	0.7	0.66	0.52	0.52	0.39	--	--	--	--	--	--	--
664	0.88	0.85	0.7	0.55	0.59	0.4	0.87	0.86	0.74	0.56	0.62	0.44	0.86	0.85	0.6	0.56	0.59	0.37	0.85	0.86	0.68	0.56	0.59	0.44	--	--	--	--	--	--	--	--	--	--	--	--	--	--	--	--	--	--	0.81	0.69	0.69	0.54	0.51	0.43	--
665	--	--	--	--	--	--	0.87	0.87	0.67	0.56	0.61	0.4	0.86	0.87	0.64	0.57	0.59	0.4	--	--	--	--	--	--	0.84	0.79	0.73	0.56	0.6	0.45	--	--	--	--	--	--	0.81	0.72	0.71	0.52	0.51	0.43	0.81	0.75	0.62	0.53	0.53	0.37	0.81
666	0.88	0.88	0.63	0.55	0.6	0.36	0.87	0.88	0.68	0.56	0.61	0.4	0.86	0.84	0.62	0.57	0.6	0.36	0.85	0.84	0.63	0.57	0.59	0.41	0.84	0.85	0.64	0.56	0.61	0.4	0.81	0.72	0.68	0.52	0.52	0.41	0.81	0.69	0.68	0.51	0.5	0.4	0.81	0.7	0.67	0.53	0.52	0.41	--
667	--	--	--	--	--	--	--	--	--	--	--	--	0.86	0.87	0.64	0.56	0.6	0.38	--	--	--	--	--	--	0.84	0.88	0.64	0.56	0.59	0.41	0.81	0.71	0.71	0.52	0.51	0.43	--	--	--	--	--	--	--	--	--	--	--	--	--
668	0.88	0.89	0.65	0.55	0.61	0.37	--	--	--	--	--	--	0.86	0.83	0.67	0.57	0.6	0.43	--	--	--	--	--	--	0.84	0.81	0.72	0.58	0.62	0.47	--	--	--	--	--	--	--	--	--	--	--	--	0.81	0.74	0.66	0.52	0.52	0.4	--
669	--	--	--	--	--	--	0.87	0.87	0.64	0.56	0.6	0.37	--	--	--	--	--	--	0.85	0.82	0.7	0.56	0.61	0.44	0.84	0.88	0.64	0.57	0.61	0.41	0.81	0.74	0.69	0.52	0.53	0.41	0.81	0.69	0.68	0.5	0.48	0.4	--	--	--	--	--	--	0.81
670	0.88	0.85	0.65	0.55	0.59	0.35	--	--	--	--	--	--	0.86	0.88	0.64	0.56	0.61	0.4	0.85	0.82	0.69	0.56	0.6	0.43	--	--	--	--	--	--	0.81	0.77	0.68	0.51	0.53	0.39	0.81	0.73	0.69	0.5	0.5	0.4	0.81	0.68	0.71	0.52	0.49	0.44	0.81
671	0.88	0.89	0.63	0.55	0.6	0.35	0.87	0.9	0.61	0.56	0.61	0.36	0.86	0.89	0.63	0.56	0.61	0.38	0.85	0.81	0.71	0.56	0.58	0.45	0.84	0.85	0.61	0.56	0.6	0.37	0.81	0.73	0.65	0.52	0.53	0.37	--	--	--	--	--	--	--	--	--	--	--	--	0.81
672	0.88	0.88	0.63	0.55	0.59	0.34	0.87	0.87	0.65	0.56	0.6	0.38	0.86	0.84	0.68	0.57	0.6	0.41	--	--	--	--	--	--	0.84	0.85	0.64	0.57	0.61	0.4	--	--	--	--	--	--	0.81	0.69	0.69	0.5	0.5	0.38	--	--	--	--	--	--	0.81
673	0.88	0.86	0.69	0.56	0.59	0.4	0.87	0.86	0.6	0.57	0.6	0.36	--	--	--	--	--	--	0.85	0.81	0.67	0.56	0.59	0.42	0.83	0.88	0.63	0.57	0.62	0.4	0.81	0.72	0.7	0.52	0.53	0.4	--	--	--	--	--	--	0.8	0.73	0.68	0.51	0.53	0.39	0.81
674	--	--	--	--	--	--	0.87	0.8	0.71	0.56	0.59	0.42	0.86	0.87	0.65	0.57	0.6	0.4	--	--	--	--	--	--	0.84	0.85	0.68	0.58	0.61	0.45	--	--	--	--	--	--	--	--	--	--	--	--	--	--	--	--	--	--	0.81
675	0.88	0.85	0.67	0.55	0.6	0.38	0.87	0.88	0.64	0.56	0.61	0.37	0.86	0.84	0.69	0.57	0.6	0.43	0.85	0.86	0.65	0.57	0.59	0.41	--	--	--	--	--	--	--	--	--	--	--	--	0.81	0.7	0.7	0.51	0.51	0.42	--	--	--	--	--	--	0.81
676	0.88	0.87	0.64	0.55	0.6	0.35	0.87	0.81	0.74	0.56	0.61	0.43	0.86	0.86	0.68	0.56	0.6	0.42	--	--	--	--	--	--	0.84	0.8	0.67	0.57	0.61	0.42	--	--	--	--	--	--	0.81	0.69	0.63	0.51	0.52	0.33	--	--	--	--	--	--	0.81
677	0.88	0.86	0.61	0.55	0.61	0.34	0.87	0.84	0.65	0.56	0.59	0.4	0.86	0.82	0.65	0.56	0.59	0.41	0.85	0.87	0.67	0.56	0.61	0.41	0.84	0.88	0.64	0.56	0.62	0.39	--	--	--	--	--	--	--	--	--	--	--	--	--	--	--	--	--	--	--
678	0.88	0.89	0.63	0.55	0.61	0.36	0.87	0.86	0.65	0.56	0.6	0.39	0.86	0.86	0.63	0.57	0.6	0.4	0.85	0.86	0.63	0.57	0.61	0.4	0.84	0.85	0.65	0.56	0.62	0.4	--	--	--	--	--	--	--	--	--	--	--	--	0.81	0.73	0.66	0.5	0.52	0.37	--
679	0.88	0.87	0.63	0.55	0.59	0.35	0.87	0.89	0.63	0.56	0.6	0.37	--	--	--	--	--	--	0.85	0.89	0.63	0.56	0.61	0.37	0.84	0.8	0.69	0.57	0.6	0.45	--	--	--	--	--	--	0.81	0.69	0.69	0.52	0.51	0.42	--	--	--	--	--	--	0.81
680	0.88	0.86	0.62	0.55	0.6	0.35	0.87	0.81	0.71	0.56	0.59	0.43	0.86	0.84	0.67	0.56	0.59	0.4	0.85	0.88	0.61	0.56	0.61	0.38	0.84	0.79	0.73	0.57	0.59	0.47	0.81	0.71	0.65	0.52	0.53	0.36	0.81	0.77	0.66	0.52	0.55	0.39	0.81	0.7	0.66	0.52	0.54	0.37	0.81
681	--	--	--	--	--	--	0.87	0.87	0.67	0.56	0.61	0.4	--	--	--	--	--	--	0.85	0.83	0.65	0.55	0.59	0.39	0.84	0.81	0.66	0.57	0.6	0.43	0.81	0.72	0.67	0.51	0.51	0.39	0.81	0.7	0.7	0.52	0.51	0.43	--	--	--	--	--	--	0.81
682	0.88	0.89	0.61	0.55	0.61	0.33	--	--	--	--	--	--	0.86	0.88	0.63	0.56	0.61	0.38	--	--	--	--	--	--	0.84	0.82	0.69	0.56	0.6	0.44	--	--	--	--	--	--	--	--	--	--	--	--	0.81	0.69	0.67	0.5	0.49	0.39	0.81
683	0.88	0.9	0.62	0.56	0.61	0.34	0.87	0.88	0.64	0.56	0.6	0.37	0.86	0.87	0.65	0.56	0.59	0.41	--	--	--	--	--	--	--	--	--	--	--	--	--	--	--	--	--	--	0.81	0.75	0.66	0.52	0.54	0.38	--	--	--	--	--	--	--
684	0.88	0.86	0.69	0.55	0.62	0.38	--	--	--	--	--	--	0.86	0.87	0.68	0.57	0.6	0.42	0.85	0.87	0.65	0.56	0.6	0.4	--	--	--	--	--	--	--	--	--	--	--	--	0.81	0.73	0.65	0.51	0.54	0.36	0.81	0.71	0.7	0.52	0.53	0.42	--
685	0.88	0.84	0.69	0.55	0.58	0.4	0.87	0.86	0.66	0.56	0.6	0.39	0.86	0.85	0.64	0.57	0.59	0.41	0.85	0.87	0.63	0.57	0.61	0.39	--	--	--	--	--	--	--	--	--	--	--	--	0.81	0.73	0.62	0.52	0.52	0.35	--	--	--	--	--	--	0.81
686	0.88	0.81	0.65	0.55	0.59	0.36	0.87	0.79	0.7	0.56	0.57	0.43	0.86	0.86	0.61	0.56	0.6	0.36	0.85	0.82	0.69	0.57	0.62	0.42	0.84	0.77	0.65	0.57	0.59	0.39	--	--	--	--	--	--	0.81	0.69	0.69	0.52	0.5	0.41	0.81	0.73	0.64	0.52	0.53	0.36	--
687	0.88	0.9	0.59	0.55	0.62	0.31	0.87	0.85	0.69	0.56	0.61	0.41	0.86	0.87	0.62	0.56	0.61	0.36	--	--	--	--	--	--	0.84	0.86	0.65	0.56	0.61	0.41	0.81	0.69	0.69	0.52	0.5	0.41	--	--	--	--	--	--	0.81	0.7	0.67	0.5	0.5	0.38	--
688	0.88	0.91	0.59	0.55	0.61	0.33	0.87	0.84	0.67	0.56	0.59	0.38	0.86	0.84	0.67	0.56	0.59	0.41	--	--	--	--	--	--	0.84	0.86	0.66	0.57	0.61	0.42	0.81	0.71	0.68	0.51	0.52	0.39	0.81	0.7	0.63	0.52	0.52	0.35	--	--	--	--	--	--	0.81
689	0.88	0.88	0.64	0.56	0.61	0.37	0.87	0.87	0.68	0.55	0.6	0.39	0.86	0.91	0.61	0.56	0.63	0.35	--	--	--	--	--	--	0.84	0.79	0.71	0.56	0.58	0.46	0.81	0.74	0.64	0.52	0.52	0.36	--	--	--	--	--	--	--	--	--	--	--	--	0.81
690	0.88	0.88	0.63	0.55	0.6	0.34	0.87	0.89	0.62	0.56	0.61	0.36	0.86	0.83	0.67	0.57	0.59	0.42	0.85	0.87	0.66	0.57	0.62	0.41	0.84	0.79	0.68	0.57	0.59	0.45	--	--	--	--	--	--	--	--	--	--	--	--	--	--	--	--	--	--	--
691	--	--	--	--	--	--	0.87	0.86	0.67	0.55	0.61	0.39	0.86	0.86	0.63	0.56	0.6	0.39	0.85	0.84	0.63	0.57	0.59	0.39	0.84	0.83	0.68	0.57	0.6	0.44	--	--	--	--	--	--	0.81	0.72	0.68	0.52	0.53	0.41	0.81	0.69	0.69	0.51	0.49	0.4	0.81
692	0.88	0.88	0.66	0.55	0.61	0.38	0.87	0.86	0.64	0.56	0.59	0.37	0.86	0.86	0.7	0.56	0.58	0.44	0.85	0.86	0.7	0.57	0.6	0.46	0.84	0.89	0.65	0.56	0.63	0.4	0.81	0.73	0.65	0.52	0.52	0.38	0.8	0.7	0.67	0.52	0.55	0.39	--	--	--	--	--	--	0.81
693	0.87	0.88	0.59	0.55	0.61	0.33	0.87	0.88	0.65	0.56	0.61	0.37	0.86	0.88	0.64	0.56	0.61	0.38	0.85	0.8	0.7	0.56	0.59	0.44	0.84	0.86	0.67	0.57	0.61	0.43	--	--	--	--	--	--	0.81	0.69	0.65	0.52	0.52	0.36	0.81	0.78	0.66	0.51	0.54	0.37	0.81
694	0.88	0.86	0.68	0.55	0.61	0.38	0.87	0.84	0.67	0.56	0.6	0.39	0.86	0.85	0.63	0.56	0.59	0.4	0.85	0.89	0.63	0.57	0.61	0.39	0.84	0.82	0.66	0.57	0.59	0.44	--	--	--	--	--	--	--	--	--	--	--	--	0.81	0.73	0.65	0.52	0.53	0.37	0.81
695	0.88	0.88	0.62	0.55	0.6	0.34	0.87	0.89	0.63	0.56	0.62	0.37	0.86	0.81	0.72	0.56	0.58	0.46	0.85	0.78	0.7	0.56	0.59	0.43	0.84	0.85	0.67	0.57	0.63	0.43	--	--	--	--	--	--	0.81	0.7	0.64	0.53	0.52	0.38	0.81	0.71	0.68	0.51	0.52	0.38	0.81
696	0.88	0.84	0.73	0.56	0.6	0.42	0.87	0.88	0.62	0.57	0.62	0.37	0.86	0.87	0.67	0.57	0.61	0.42	0.85	0.89	0.63	0.56	0.61	0.38	0.84	0.86	0.62	0.57	0.6	0.39	--	--	--	--	--	--	--	--	--	--	--	--	--	--	--	--	--	--	--
697	0.88	0.86	0.62	0.55	0.6	0.35	0.87	0.84	0.72	0.56	0.59	0.43	--	--	--	--	--	--	0.85	0.89	0.63	0.57	0.6	0.41	--	--	--	--	--	--	--	--	--	--	--	--	--	--	--	--	--	--	--	--	--	--	--	--	--
698	0.88	0.85	0.65	0.56	0.59	0.38	0.87	0.8	0.65	0.56	0.59	0.39	0.86	0.86	0.68	0.56	0.63	0.42	0.86	0.88	0.63	0.57	0.62	0.4	0.84	0.86	0.63	0.56	0.6	0.41	0.81	0.72	0.65	0.53	0.51	0.4	0.81	0.7	0.69	0.52	0.5	0.41	0.81	0.69	0.69	0.53	0.51	0.42	--
699	0.88	0.89	0.62	0.55	0.61	0.33	0.87	0.89	0.62	0.57	0.61	0.36	0.86	0.86	0.66	0.56	0.6	0.41	0.85	0.75	0.69	0.56	0.58	0.43	0.84	0.84	0.69	0.56	0.59	0.44	--	--	--	--	--	--	--	--	--	--	--	--	0.81	0.69	0.65	0.52	0.5	0.38	--
700	0.88	0.85	0.6	0.56	0.59	0.34	0.87	0.88	0.6	0.56	0.6	0.37	--	--	--	--	--	--	0.85	0.87	0.65	0.56	0.6	0.4	0.84	0.85	0.64	0.57	0.59	0.41	0.81	0.71	0.69	0.53	0.53	0.41	0.81	0.74	0.68	0.51	0.51	0.39	--	--	--	--	--	--	--
701	0.88	0.87	0.62	0.55	0.6	0.35	0.87	0.81	0.66	0.56	0.59	0.39	0.86	0.86	0.63	0.57	0.61	0.39	0.85	0.8	0.71	0.56	0.59	0.44	0.84	0.83	0.69	0.56	0.6	0.44	--	--	--	--	--	--	0.81	0.72	0.71	0.51	0.51	0.42	--	--	--	--	--	--	0.81
702	0.88	0.84	0.63	0.55	0.59	0.36	0.87	0.87	0.64	0.56	0.6	0.38	0.86	0.85	0.65	0.56	0.6	0.38	0.84	0.8	0.69	0.56	0.58	0.44	0.84	0.86	0.66	0.57	0.6	0.43	0.81	0.7	0.67	0.52	0.52	0.38	0.81	0.74	0.68	0.51	0.51	0.41	0.81	0.73	0.63	0.51	0.52	0.35	--
703	0.88	0.88	0.63	0.55	0.6	0.35	0.87	0.85	0.69	0.56	0.59	0.41	0.86	0.87	0.7	0.56	0.61	0.44	0.85	0.84	0.67	0.57	0.61	0.42	--	--	--	--	--	--	0.8	0.71	0.67	0.51	0.53	0.38	0.8	0.72	0.66	0.52	0.52	0.37	--	--	--	--	--	--	0.81
704	0.87	0.82	0.71	0.55	0.59	0.41	0.87	0.87	0.68	0.56	0.6	0.41	0.86	0.86	0.69	0.56	0.6	0.42	0.85	0.87	0.64	0.56	0.61	0.4	0.84	0.81	0.68	0.57	0.59	0.44	0.8	0.73	0.68	0.52	0.54	0.4	0.8	0.71	0.7	0.51	0.49	0.43	--	--	--	--	--	--	0.81
705	0.88	0.86	0.62	0.55	0.59	0.36	0.87	0.87	0.64	0.56	0.61	0.37	0.86	0.86	0.63	0.56	0.62	0.38	0.85	0.86	0.67	0.56	0.61	0.42	0.84	0.84	0.66	0.57	0.6	0.42	0.8	0.73	0.66	0.52	0.54	0.38	0.8	0.7	0.68	0.52	0.52	0.41	--	--	--	--	--	--	--
706	0.88	0.89	0.62	0.55	0.6	0.33	0.87	0.88	0.61	0.56	0.61	0.36	0.86	0.87	0.67	0.56	0.61	0.4	0.85	0.86	0.62	0.55	0.59	0.38	0.84	0.85	0.66	0.57	0.61	0.41	0.8	0.72	0.66	0.52	0.5	0.4	0.8	0.71	0.7	0.52	0.51	0.43	--	--	--	--	--	--	--
707	0.88	0.86	0.63	0.56	0.59	0.36	0.87	0.87	0.67	0.56	0.61	0.39	0.86	0.86	0.68	0.56	0.59	0.42	0.85	0.89	0.69	0.57	0.62	0.44	0.84	0.85	0.67	0.56	0.59	0.43	--	--	--	--	--	--	0.8	0.68	0.68	0.51	0.49	0.4	0.81	0.69	0.68	0.52	0.52	0.4	0.81
708	0.87	0.83	0.69	0.55	0.6	0.4	0.87	0.87	0.65	0.56	0.61	0.38	0.86	0.89	0.66	0.56	0.64	0.39	0.85	0.86	0.65	0.57	0.59	0.41	--	--	--	--	--	--	--	--	--	--	--	--	0.81	0.73	0.66	0.52	0.51	0.4	--	--	--	--	--	--	--
709	0.88	0.88	0.63	0.56	0.61	0.34	0.87	0.86	0.69	0.56	0.6	0.41	0.86	0.83	0.69	0.56	0.59	0.43	0.85	0.86	0.67	0.56	0.6	0.43	0.84	0.86	0.68	0.57	0.6	0.44	--	--	--	--	--	--	--	--	--	--	--	--	--	--	--	--	--	--	--
710	0.88	0.85	0.71	0.55	0.6	0.41	0.87	0.88	0.69	0.56	0.61	0.4	0.86	0.87	0.66	0.57	0.61	0.41	--	--	--	--	--	--	0.84	0.89	0.7	0.56	0.6	0.43	0.8	0.71	0.68	0.51	0.51	0.4	--	--	--	--	--	--	--	--	--	--	--	--	--
711	0.88	0.83	0.7	0.55	0.59	0.4	0.87	0.84	0.69	0.56	0.6	0.41	0.86	0.86	0.63	0.56	0.6	0.39	0.85	0.87	0.7	0.57	0.6	0.44	0.84	0.85	0.64	0.56	0.59	0.41	--	--	--	--	--	--	--	--	--	--	--	--	--	--	--	--	--	--	0.81
712	0.88	0.85	0.7	0.56	0.59	0.41	0.86	0.86	0.67	0.56	0.6	0.41	0.86	0.84	0.66	0.56	0.59	0.4	0.85	0.85	0.67	0.56	0.62	0.4	--	--	--	--	--	--	--	--	--	--	--	--	--	--	--	--	--	--	0.81	0.67	0.71	0.53	0.49	0.45	0.81
713	0.88	0.87	0.67	0.55	0.62	0.37	0.87	0.87	0.67	0.56	0.61	0.4	0.86	0.83	0.65	0.57	0.6	0.4	0.85	0.86	0.66	0.57	0.6	0.42	0.84	0.88	0.65	0.57	0.61	0.4	0.8	0.7	0.66	0.51	0.52	0.38	--	--	--	--	--	--	--	--	--	--	--	--	--
714	0.88	0.89	0.62	0.56	0.61	0.34	0.87	0.87	0.68	0.56	0.61	0.41	0.86	0.89	0.63	0.57	0.61	0.39	0.85	0.86	0.63	0.56	0.6	0.39	0.84	0.83	0.65	0.57	0.6	0.42	0.8	0.71	0.68	0.52	0.51	0.4	--	--	--	--	--	--	0.81	0.69	0.69	0.53	0.52	0.42	0.81
715	0.87	0.83	0.7	0.55	0.59	0.4	0.87	0.91	0.68	0.56	0.62	0.38	0.86	0.88	0.63	0.56	0.6	0.38	--	--	--	--	--	--	--	--	--	--	--	--	--	--	--	--	--	--	--	--	--	--	--	--	--	--	--	--	--	--	--
716	0.88	0.89	0.62	0.55	0.6	0.34	--	--	--	--	--	--	0.86	0.87	0.63	0.56	0.6	0.4	0.85	0.83	0.64	0.56	0.59	0.4	0.84	0.85	0.67	0.56	0.59	0.44	0.81	0.71	0.7	0.53	0.51	0.44	0.81	0.7	0.65	0.52	0.51	0.38	--	--	--	--	--	--	--
717	--	--	--	--	--	--	0.87	0.84	0.64	0.56	0.59	0.38	0.86	0.89	0.63	0.56	0.61	0.38	0.85	0.82	0.67	0.57	0.6	0.41	0.84	0.83	0.64	0.56	0.59	0.41	--	--	--	--	--	--	0.81	0.72	0.68	0.52	0.52	0.42	0.8	0.74	0.69	0.52	0.53	0.42	0.8
718	0.88	0.85	0.67	0.55	0.6	0.38	0.87	0.87	0.67	0.56	0.6	0.41	0.86	0.86	0.63	0.56	0.6	0.39	0.85	0.78	0.69	0.56	0.59	0.42	0.84	0.86	0.61	0.56	0.6	0.39	0.81	0.69	0.69	0.53	0.48	0.45	0.81	0.76	0.67	0.51	0.53	0.39	--	--	--	--	--	--	--
719	0.88	0.88	0.64	0.55	0.59	0.34	0.87	0.88	0.64	0.56	0.6	0.37	0.86	0.87	0.63	0.56	0.6	0.35	0.85	0.85	0.65	0.57	0.6	0.41	0.84	0.86	0.69	0.56	0.61	0.44	--	--	--	--	--	--	--	--	--	--	--	--	--	--	--	--	--	--	0.8
720	0.88	0.86	0.64	0.56	0.6	0.36	--	--	--	--	--	--	--	--	--	--	--	--	0.85	0.85	0.71	0.56	0.6	0.45	0.84	0.8	0.7	0.57	0.59	0.45	0.81	0.69	0.71	0.53	0.49	0.45	--	--	--	--	--	--	0.81	0.71	0.67	0.53	0.51	0.41	--
721	0.88	0.9	0.61	0.55	0.61	0.34	0.87	0.87	0.64	0.56	0.61	0.38	0.86	0.84	0.64	0.56	0.59	0.39	0.85	0.82	0.67	0.57	0.59	0.42	0.83	0.86	0.61	0.56	0.61	0.39	0.81	0.7	0.66	0.53	0.52	0.41	--	--	--	--	--	--	--	--	--	--	--	--	--
722	0.88	0.9	0.63	0.55	0.58	0.32	0.87	0.84	0.67	0.56	0.59	0.38	0.86	0.86	0.68	0.56	0.6	0.42	0.85	0.85	0.69	0.57	0.6	0.44	0.84	0.86	0.64	0.57	0.6	0.41	--	--	--	--	--	--	0.81	0.74	0.67	0.51	0.51	0.39	--	--	--	--	--	--	--
723	0.88	0.9	0.61	0.55	0.6	0.33	0.87	0.8	0.66	0.56	0.58	0.39	0.86	0.87	0.7	0.57	0.6	0.45	0.85	0.83	0.66	0.56	0.59	0.41	0.84	0.9	0.62	0.57	0.63	0.38	--	--	--	--	--	--	0.81	0.72	0.67	0.51	0.5	0.39	0.81	0.72	0.65	0.52	0.53	0.38	--
724	0.88	0.85	0.66	0.55	0.59	0.38	0.87	0.85	0.63	0.56	0.6	0.37	0.86	0.84	0.67	0.56	0.6	0.4	--	--	--	--	--	--	--	--	--	--	--	--	--	--	--	--	--	--	--	--	--	--	--	--	0.81	0.71	0.69	0.52	0.51	0.41	0.81
725	0.88	0.86	0.66	0.56	0.59	0.39	0.87	0.88	0.66	0.56	0.62	0.38	0.86	0.86	0.65	0.56	0.6	0.4	--	--	--	--	--	--	--	--	--	--	--	--	--	--	--	--	--	--	--	--	--	--	--	--	--	--	--	--	--	--	--
726	0.87	0.9	0.6	0.55	0.61	0.33	0.87	0.86	0.63	0.56	0.61	0.38	0.86	0.8	0.7	0.56	0.59	0.43	0.84	0.86	0.67	0.56	0.61	0.42	--	--	--	--	--	--	0.81	0.69	0.69	0.52	0.5	0.42	--	--	--	--	--	--	--	--	--	--	--	--	--
727	--	--	--	--	--	--	--	--	--	--	--	--	0.86	0.83	0.7	0.57	0.61	0.43	0.85	0.84	0.67	0.57	0.6	0.42	0.84	0.88	0.63	0.57	0.61	0.41	--	--	--	--	--	--	0.81	0.73	0.67	0.52	0.51	0.4	0.81	0.71	0.67	0.51	0.52	0.38	0.81
728	0.88	0.81	0.7	0.55	0.59	0.41	0.87	0.86	0.63	0.56	0.6	0.37	0.86	0.83	0.65	0.56	0.58	0.41	0.85	0.86	0.69	0.57	0.6	0.44	0.84	0.85	0.7	0.57	0.61	0.46	--	--	--	--	--	--	0.81	0.72	0.7	0.52	0.51	0.43	--	--	--	--	--	--	0.81
729	--	--	--	--	--	--	0.87	0.84	0.66	0.55	0.59	0.38	0.86	0.85	0.6	0.56	0.6	0.36	0.85	0.81	0.72	0.57	0.59	0.46	0.84	0.82	0.64	0.57	0.59	0.4	0.81	0.72	0.64	0.53	0.53	0.38	--	--	--	--	--	--	0.8	0.73	0.65	0.51	0.52	0.37	0.81
730	0.88	0.87	0.67	0.55	0.59	0.38	0.87	0.85	0.65	0.56	0.59	0.39	0.86	0.87	0.64	0.56	0.6	0.38	0.85	0.85	0.71	0.57	0.6	0.44	0.84	0.8	0.71	0.57	0.58	0.47	0.81	0.71	0.69	0.53	0.51	0.44	--	--	--	--	--	--	--	--	--	--	--	--	0.81
731	0.88	0.86	0.63	0.55	0.59	0.36	0.87	0.86	0.68	0.56	0.59	0.42	--	--	--	--	--	--	0.85	0.86	0.63	0.57	0.6	0.41	0.84	0.82	0.7	0.57	0.59	0.45	0.81	0.72	0.69	0.53	0.52	0.43	0.81	0.72	0.68	0.53	0.51	0.42	--	--	--	--	--	--	--
732	0.88	0.84	0.69	0.55	0.59	0.4	0.87	0.87	0.62	0.57	0.61	0.37	0.86	0.89	0.64	0.56	0.63	0.39	0.85	0.82	0.69	0.57	0.61	0.43	--	--	--	--	--	--	0.81	0.76	0.66	0.53	0.53	0.41	--	--	--	--	--	--	0.81	0.79	0.64	0.53	0.55	0.38	--
733	0.88	0.87	0.65	0.56	0.59	0.38	0.87	0.88	0.6	0.56	0.61	0.36	0.86	0.79	0.69	0.56	0.59	0.41	0.85	0.8	0.68	0.57	0.6	0.43	0.84	0.85	0.68	0.57	0.6	0.43	0.81	0.73	0.67	0.52	0.52	0.4	--	--	--	--	--	--	--	--	--	--	--	--	0.81
734	0.88	0.85	0.68	0.55	0.61	0.39	0.87	0.83	0.69	0.56	0.6	0.41	0.86	0.87	0.64	0.56	0.6	0.38	0.85	0.82	0.65	0.56	0.59	0.41	--	--	--	--	--	--	0.81	0.76	0.64	0.53	0.54	0.39	0.81	0.68	0.69	0.52	0.5	0.41	0.81	0.68	0.69	0.52	0.51	0.41	0.81
735	0.88	0.88	0.63	0.56	0.6	0.35	0.87	0.86	0.67	0.56	0.6	0.39	0.86	0.86	0.66	0.57	0.6	0.41	0.85	0.87	0.65	0.57	0.61	0.41	0.84	0.89	0.61	0.56	0.62	0.38	0.81	0.73	0.64	0.53	0.52	0.38	0.81	0.69	0.67	0.52	0.51	0.39	--	--	--	--	--	--	--
736	0.88	0.82	0.7	0.55	0.58	0.4	0.86	0.83	0.67	0.56	0.59	0.41	0.86	0.9	0.61	0.56	0.61	0.37	0.85	0.88	0.67	0.56	0.61	0.43	0.84	0.87	0.65	0.56	0.62	0.39	0.81	0.71	0.7	0.52	0.52	0.41	0.81	0.69	0.67	0.53	0.52	0.42	0.8	0.76	0.64	0.51	0.52	0.37	0.81
737	0.88	0.88	0.62	0.55	0.6	0.35	0.87	0.85	0.69	0.56	0.59	0.42	--	--	--	--	--	--	0.85	0.85	0.67	0.57	0.59	0.43	--	--	--	--	--	--	--	--	--	--	--	--	0.81	0.7	0.7	0.53	0.49	0.45	--	--	--	--	--	--	--
738	0.87	0.88	0.63	0.55	0.59	0.35	0.87	0.87	0.68	0.56	0.61	0.4	0.86	0.88	0.63	0.56	0.6	0.37	0.85	0.88	0.67	0.57	0.62	0.42	--	--	--	--	--	--	0.81	0.71	0.67	0.53	0.53	0.41	0.81	0.71	0.69	0.54	0.52	0.44	0.8	0.7	0.68	0.51	0.51	0.39	--
739	0.88	0.89	0.62	0.55	0.6	0.34	0.87	0.87	0.63	0.56	0.61	0.36	0.86	0.87	0.67	0.56	0.63	0.4	--	--	--	--	--	--	0.84	0.85	0.63	0.56	0.6	0.4	0.81	0.75	0.69	0.53	0.51	0.44	--	--	--	--	--	--	0.81	0.66	0.7	0.51	0.48	0.43	0.81
740	0.88	0.88	0.62	0.55	0.59	0.35	0.87	0.86	0.64	0.56	0.6	0.37	0.86	0.8	0.64	0.56	0.58	0.38	0.85	0.86	0.61	0.57	0.6	0.38	0.84	0.79	0.72	0.56	0.57	0.47	0.81	0.7	0.65	0.53	0.52	0.38	0.81	0.73	0.65	0.54	0.54	0.4	--	--	--	--	--	--	--
741	0.88	0.87	0.64	0.55	0.6	0.35	0.87	0.88	0.6	0.56	0.62	0.34	0.86	0.85	0.69	0.56	0.59	0.43	0.84	0.87	0.67	0.57	0.62	0.42	0.84	0.85	0.64	0.56	0.59	0.41	--	--	--	--	--	--	--	--	--	--	--	--	0.81	0.75	0.68	0.51	0.51	0.41	--
742	0.88	0.85	0.65	0.56	0.6	0.36	0.87	0.81	0.68	0.56	0.58	0.39	0.86	0.83	0.67	0.56	0.59	0.42	0.85	0.86	0.68	0.57	0.61	0.44	0.84	0.88	0.65	0.57	0.61	0.43	--	--	--	--	--	--	0.81	0.72	0.65	0.51	0.51	0.37	0.81	0.73	0.61	0.52	0.53	0.34	0.81
743	0.88	0.82	0.71	0.56	0.59	0.41	0.87	0.81	0.68	0.57	0.6	0.42	0.86	0.85	0.69	0.56	0.6	0.42	0.85	0.82	0.67	0.56	0.58	0.41	0.84	0.82	0.71	0.57	0.61	0.45	--	--	--	--	--	--	0.8	0.72	0.68	0.51	0.5	0.41	0.81	0.7	0.7	0.52	0.53	0.4	--
744	0.88	0.88	0.61	0.55	0.61	0.32	0.87	0.85	0.67	0.56	0.59	0.4	0.86	0.85	0.68	0.57	0.61	0.43	0.85	0.86	0.69	0.57	0.61	0.45	0.84	0.88	0.65	0.57	0.61	0.41	--	--	--	--	--	--	0.8	0.71	0.63	0.51	0.52	0.34	--	--	--	--	--	--	--
745	0.88	0.89	0.62	0.56	0.6	0.35	0.86	0.87	0.64	0.56	0.59	0.38	0.85	0.81	0.68	0.56	0.6	0.42	0.85	0.86	0.66	0.57	0.6	0.41	0.84	0.83	0.69	0.57	0.6	0.44	0.81	0.69	0.65	0.52	0.52	0.37	--	--	--	--	--	--	0.81	0.69	0.68	0.52	0.5	0.4	--
746	0.87	0.84	0.69	0.55	0.59	0.4	0.87	0.89	0.62	0.55	0.61	0.34	--	--	--	--	--	--	0.85	0.83	0.67	0.57	0.6	0.42	0.84	0.85	0.66	0.56	0.61	0.41	0.81	0.69	0.69	0.51	0.47	0.42	--	--	--	--	--	--	0.81	0.76	0.69	0.52	0.52	0.43	--
747	0.88	0.85	0.65	0.55	0.59	0.36	0.87	0.85	0.66	0.56	0.61	0.38	--	--	--	--	--	--	0.85	0.89	0.64	0.56	0.61	0.4	0.84	0.84	0.68	0.57	0.61	0.43	0.81	0.69	0.71	0.5	0.48	0.42	--	--	--	--	--	--	0.81	0.72	0.69	0.52	0.52	0.41	0.8
748	0.88	0.86	0.68	0.55	0.61	0.38	0.87	0.83	0.71	0.56	0.59	0.44	--	--	--	--	--	--	0.85	0.86	0.62	0.57	0.6	0.4	0.84	0.82	0.7	0.56	0.6	0.46	0.81	0.75	0.67	0.51	0.52	0.39	--	--	--	--	--	--	0.81	0.71	0.68	0.51	0.52	0.39	--
749	0.88	0.88	0.6	0.56	0.61	0.35	0.87	0.86	0.66	0.56	0.59	0.4	0.86	0.9	0.62	0.57	0.61	0.38	0.85	0.82	0.68	0.57	0.59	0.43	0.84	0.85	0.7	0.57	0.61	0.45	--	--	--	--	--	--	0.8	0.71	0.68	0.52	0.51	0.42	0.81	0.7	0.69	0.5	0.49	0.4	0.81
750	--	--	--	--	--	--	0.87	0.87	0.67	0.56	0.61	0.4	0.86	0.88	0.65	0.56	0.61	0.41	--	--	--	--	--	--	--	--	--	--	--	--	--	--	--	--	--	--	--	--	--	--	--	--	--	--	--	--	--	--	--
751	0.88	0.84	0.66	0.55	0.59	0.37	0.87	0.86	0.63	0.56	0.6	0.37	0.86	0.87	0.64	0.56	0.6	0.37	0.85	0.84	0.71	0.57	0.6	0.45	--	--	--	--	--	--	--	--	--	--	--	--	--	--	--	--	--	--	0.81	0.72	0.69	0.51	0.49	0.42	0.81
752	0.88	0.88	0.62	0.55	0.6	0.35	--	--	--	--	--	--	0.86	0.89	0.66	0.56	0.62	0.4	0.85	0.86	0.63	0.57	0.59	0.4	0.84	0.85	0.65	0.57	0.6	0.42	0.81	0.71	0.66	0.51	0.51	0.38	--	--	--	--	--	--	--	--	--	--	--	--	--
753	0.88	0.88	0.63	0.55	0.6	0.35	0.87	0.91	0.65	0.56	0.6	0.35	0.86	0.89	0.63	0.56	0.61	0.37	0.85	0.76	0.71	0.56	0.56	0.45	0.84	0.78	0.66	0.57	0.59	0.42	0.81	0.71	0.7	0.51	0.51	0.41	0.81	0.75	0.66	0.52	0.53	0.4	--	--	--	--	--	--	0.81
754	0.88	0.87	0.62	0.55	0.6	0.36	0.87	0.88	0.66	0.56	0.61	0.4	0.86	0.89	0.6	0.57	0.61	0.36	0.85	0.8	0.65	0.56	0.58	0.41	0.84	0.82	0.68	0.56	0.6	0.43	--	--	--	--	--	--	--	--	--	--	--	--	0.81	0.71	0.7	0.51	0.51	0.41	--
755	0.88	0.84	0.65	0.55	0.59	0.38	0.87	0.87	0.59	0.56	0.6	0.35	--	--	--	--	--	--	--	--	--	--	--	--	0.84	0.83	0.66	0.57	0.6	0.43	--	--	--	--	--	--	--	--	--	--	--	--	0.81	0.79	0.64	0.51	0.53	0.38	--
756	0.88	0.89	0.69	0.55	0.62	0.38	0.87	0.89	0.63	0.56	0.61	0.35	0.86	0.82	0.66	0.56	0.59	0.4	--	--	--	--	--	--	0.84	0.88	0.63	0.57	0.62	0.4	--	--	--	--	--	--	--	--	--	--	--	--	--	--	--	--	--	--	--
757	--	--	--	--	--	--	0.87	0.87	0.63	0.56	0.6	0.37	--	--	--	--	--	--	0.85	0.87	0.65	0.56	0.59	0.4	0.84	0.78	0.69	0.56	0.58	0.44	0.81	0.73	0.67	0.5	0.52	0.38	--	--	--	--	--	--	0.81	0.67	0.71	0.52	0.48	0.44	0.81
758	0.87	0.86	0.61	0.55	0.61	0.34	0.87	0.85	0.67	0.56	0.6	0.4	0.86	0.86	0.65	0.57	0.61	0.41	0.85	0.89	0.66	0.56	0.62	0.39	0.83	0.84	0.64	0.57	0.59	0.42	0.81	0.72	0.66	0.5	0.51	0.36	0.81	0.76	0.63	0.52	0.52	0.37	--	--	--	--	--	--	--
759	0.88	0.89	0.66	0.55	0.6	0.36	0.87	0.86	0.63	0.56	0.6	0.38	0.86	0.89	0.6	0.56	0.63	0.36	0.85	0.86	0.65	0.57	0.61	0.42	0.84	0.86	0.63	0.57	0.61	0.4	0.8	0.7	0.67	0.51	0.51	0.38	--	--	--	--	--	--	0.81	0.71	0.69	0.52	0.51	0.42	0.81
760	0.88	0.87	0.62	0.55	0.61	0.35	--	--	--	--	--	--	0.86	0.87	0.67	0.56	0.6	0.41	0.85	0.88	0.59	0.57	0.61	0.36	0.84	0.83	0.69	0.56	0.59	0.44	0.8	0.69	0.68	0.51	0.53	0.4	0.81	0.68	0.66	0.52	0.52	0.38	0.81	0.71	0.63	0.52	0.5	0.39	0.81
761	0.88	0.87	0.68	0.55	0.61	0.38	0.87	0.87	0.62	0.56	0.61	0.36	0.86	0.84	0.64	0.57	0.6	0.4	0.85	0.89	0.63	0.57	0.61	0.39	--	--	--	--	--	--	0.8	0.7	0.67	0.53	0.51	0.4	0.81	0.69	0.67	0.52	0.52	0.38	0.81	0.72	0.69	0.52	0.52	0.42	--
762	0.87	0.88	0.63	0.55	0.61	0.35	0.87	0.8	0.72	0.56	0.6	0.42	0.86	0.87	0.59	0.57	0.6	0.36	0.85	0.87	0.69	0.56	0.6	0.43	0.84	0.88	0.59	0.57	0.62	0.37	0.81	0.69	0.69	0.52	0.5	0.42	0.81	0.72	0.69	0.52	0.53	0.41	0.81	0.7	0.68	0.52	0.51	0.4	0.81
763	0.88	0.86	0.62	0.55	0.59	0.35	0.87	0.84	0.65	0.56	0.59	0.39	0.86	0.88	0.64	0.56	0.6	0.39	--	--	--	--	--	--	0.84	0.78	0.72	0.57	0.58	0.47	0.81	0.74	0.67	0.52	0.54	0.4	--	--	--	--	--	--	--	--	--	--	--	--	--
764	0.88	0.9	0.6	0.55	0.61	0.33	0.87	0.88	0.65	0.56	0.61	0.39	--	--	--	--	--	--	0.85	0.84	0.68	0.57	0.6	0.44	0.84	0.84	0.7	0.56	0.59	0.46	--	--	--	--	--	--	0.81	0.73	0.68	0.52	0.53	0.41	0.81	0.72	0.71	0.51	0.5	0.43	0.81
765	0.88	0.88	0.64	0.56	0.6	0.37	0.87	0.89	0.66	0.55	0.62	0.38	0.86	0.85	0.64	0.56	0.6	0.39	0.85	0.86	0.67	0.57	0.59	0.42	0.84	0.84	0.69	0.57	0.59	0.45	0.8	0.71	0.7	0.51	0.51	0.42	--	--	--	--	--	--	0.81	0.76	0.65	0.52	0.54	0.38	--
766	0.88	0.88	0.63	0.56	0.61	0.34	0.87	0.85	0.65	0.56	0.6	0.39	0.86	0.81	0.69	0.57	0.59	0.42	0.85	0.88	0.67	0.56	0.61	0.41	0.84	0.85	0.68	0.57	0.6	0.45	0.8	0.72	0.65	0.51	0.52	0.36	0.81	0.71	0.66	0.53	0.52	0.39	0.81	0.7	0.69	0.51	0.5	0.4	0.81
767	0.88	0.87	0.62	0.55	0.59	0.37	--	--	--	--	--	--	0.86	0.87	0.63	0.57	0.61	0.39	0.85	0.87	0.66	0.56	0.61	0.41	0.84	0.88	0.68	0.57	0.61	0.43	0.81	0.7	0.67	0.51	0.51	0.38	0.81	0.72	0.7	0.53	0.53	0.44	--	--	--	--	--	--	0.81
768	0.88	0.88	0.64	0.55	0.6	0.37	0.87	0.87	0.67	0.56	0.61	0.4	0.86	0.86	0.68	0.57	0.6	0.43	0.84	0.85	0.65	0.56	0.61	0.4	0.84	0.84	0.7	0.56	0.59	0.45	--	--	--	--	--	--	0.8	0.72	0.68	0.53	0.52	0.43	--	--	--	--	--	--	0.81
769	0.88	0.88	0.63	0.55	0.6	0.34	0.87	0.86	0.63	0.56	0.6	0.38	0.86	0.91	0.61	0.56	0.62	0.36	0.85	0.86	0.68	0.57	0.61	0.42	--	--	--	--	--	--	0.81	0.7	0.61	0.51	0.5	0.33	0.8	0.69	0.69	0.53	0.53	0.43	--	--	--	--	--	--	0.81
770	0.88	0.87	0.61	0.56	0.61	0.35	0.87	0.85	0.7	0.56	0.58	0.42	0.86	0.86	0.68	0.56	0.61	0.42	--	--	--	--	--	--	0.84	0.81	0.71	0.57	0.59	0.46	0.81	0.75	0.68	0.52	0.51	0.42	0.81	0.69	0.69	0.52	0.52	0.41	0.8	0.69	0.68	0.5	0.49	0.4	--
771	--	--	--	--	--	--	0.87	0.85	0.6	0.56	0.59	0.35	0.86	0.82	0.66	0.57	0.59	0.41	0.85	0.86	0.64	0.57	0.61	0.41	0.84	0.9	0.61	0.56	0.62	0.37	--	--	--	--	--	--	0.81	0.72	0.7	0.52	0.53	0.42	0.81	0.71	0.69	0.52	0.51	0.42	0.81
772	--	--	--	--	--	--	0.87	0.89	0.62	0.56	0.61	0.36	0.86	0.83	0.66	0.57	0.59	0.41	0.85	0.87	0.64	0.57	0.62	0.39	0.84	0.84	0.7	0.56	0.6	0.44	--	--	--	--	--	--	0.81	0.72	0.68	0.51	0.53	0.38	0.81	0.74	0.68	0.52	0.53	0.41	0.81
773	0.88	0.87	0.62	0.56	0.6	0.36	0.87	0.86	0.68	0.56	0.61	0.4	0.86	0.87	0.67	0.57	0.6	0.44	0.85	0.82	0.63	0.57	0.59	0.39	--	--	--	--	--	--	0.81	0.73	0.63	0.52	0.52	0.37	0.81	0.72	0.68	0.52	0.54	0.4	--	--	--	--	--	--	--
774	0.88	0.82	0.65	0.55	0.6	0.36	0.87	0.83	0.7	0.56	0.59	0.41	0.86	0.89	0.64	0.57	0.61	0.39	0.85	0.89	0.63	0.57	0.62	0.39	0.83	0.9	0.61	0.56	0.61	0.39	--	--	--	--	--	--	0.81	0.74	0.66	0.52	0.54	0.39	0.81	0.72	0.7	0.52	0.52	0.42	--
775	0.88	0.85	0.64	0.55	0.59	0.38	0.87	0.88	0.63	0.56	0.61	0.37	0.86	0.9	0.63	0.56	0.61	0.37	0.85	0.86	0.65	0.56	0.6	0.41	0.84	0.83	0.65	0.57	0.6	0.41	0.81	0.73	0.69	0.52	0.51	0.42	--	--	--	--	--	--	--	--	--	--	--	--	--
776	0.88	0.83	0.67	0.56	0.58	0.39	0.87	0.82	0.71	0.56	0.58	0.42	0.86	0.82	0.67	0.56	0.58	0.43	0.85	0.85	0.64	0.57	0.61	0.4	0.84	0.88	0.67	0.57	0.61	0.43	--	--	--	--	--	--	0.81	0.71	0.68	0.52	0.53	0.39	0.81	0.67	0.69	0.52	0.52	0.41	0.81
777	0.88	0.81	0.7	0.55	0.58	0.41	--	--	--	--	--	--	0.86	0.89	0.67	0.57	0.6	0.42	0.85	0.86	0.68	0.57	0.6	0.43	0.84	0.86	0.65	0.56	0.59	0.42	0.81	0.72	0.64	0.51	0.52	0.36	0.81	0.7	0.69	0.52	0.5	0.41	0.81	0.69	0.67	0.53	0.51	0.42	--
778	0.88	0.89	0.62	0.56	0.6	0.34	0.87	0.83	0.69	0.55	0.59	0.41	0.86	0.79	0.67	0.57	0.59	0.42	0.85	0.87	0.67	0.56	0.61	0.41	0.84	0.87	0.65	0.56	0.59	0.39	0.81	0.71	0.65	0.51	0.51	0.37	0.81	0.74	0.68	0.52	0.5	0.42	--	--	--	--	--	--	--
779	0.88	0.8	0.72	0.55	0.58	0.41	0.87	0.87	0.64	0.56	0.61	0.38	0.86	0.85	0.7	0.56	0.61	0.43	0.85	0.89	0.66	0.56	0.6	0.41	0.84	0.87	0.66	0.57	0.62	0.42	0.81	0.73	0.7	0.52	0.5	0.43	0.81	0.7	0.67	0.52	0.51	0.41	0.81	0.71	0.63	0.5	0.51	0.34	0.81
780	0.88	0.86	0.64	0.55	0.59	0.36	0.87	0.84	0.61	0.56	0.59	0.35	0.86	0.86	0.66	0.56	0.6	0.4	--	--	--	--	--	--	0.84	0.86	0.64	0.56	0.61	0.41	0.81	0.72	0.7	0.52	0.52	0.42	0.81	0.75	0.66	0.52	0.54	0.38	0.81	0.72	0.68	0.51	0.51	0.4	--
781	0.88	0.88	0.63	0.55	0.6	0.35	0.87	0.89	0.67	0.56	0.61	0.39	0.86	0.87	0.65	0.57	0.6	0.41	0.85	0.86	0.66	0.57	0.61	0.42	0.84	0.88	0.64	0.57	0.61	0.4	0.81	0.7	0.67	0.52	0.5	0.39	0.81	0.71	0.67	0.52	0.49	0.41	0.81	0.77	0.69	0.51	0.52	0.41	0.81
782	0.88	0.87	0.61	0.55	0.61	0.34	0.86	0.83	0.67	0.56	0.59	0.4	0.86	0.8	0.71	0.57	0.58	0.45	0.85	0.88	0.64	0.56	0.62	0.4	0.84	0.88	0.63	0.57	0.61	0.4	--	--	--	--	--	--	--	--	--	--	--	--	--	--	--	--	--	--	0.81
783	0.88	0.85	0.66	0.55	0.59	0.38	0.87	0.87	0.65	0.57	0.61	0.39	--	--	--	--	--	--	--	--	--	--	--	--	0.84	0.88	0.68	0.56	0.61	0.43	--	--	--	--	--	--	--	--	--	--	--	--	0.81	0.7	0.69	0.52	0.52	0.4	0.81
784	0.88	0.85	0.68	0.55	0.6	0.39	--	--	--	--	--	--	0.86	0.85	0.69	0.56	0.61	0.42	0.85	0.87	0.64	0.57	0.61	0.4	0.84	0.88	0.64	0.56	0.62	0.41	--	--	--	--	--	--	--	--	--	--	--	--	0.81	0.77	0.7	0.51	0.53	0.42	--
785	0.88	0.81	0.67	0.55	0.57	0.38	0.87	0.85	0.64	0.56	0.6	0.37	0.86	0.86	0.62	0.57	0.6	0.39	0.85	0.85	0.69	0.56	0.61	0.43	0.84	0.82	0.69	0.56	0.6	0.43	--	--	--	--	--	--	--	--	--	--	--	--	--	--	--	--	--	--	--
786	0.88	0.88	0.62	0.55	0.6	0.34	--	--	--	--	--	--	--	--	--	--	--	--	0.85	0.85	0.66	0.57	0.6	0.42	0.84	0.9	0.66	0.57	0.61	0.43	--	--	--	--	--	--	0.81	0.71	0.68	0.52	0.52	0.39	0.81	0.69	0.69	0.53	0.52	0.43	0.81
787	0.88	0.86	0.62	0.55	0.6	0.35	0.87	0.89	0.64	0.56	0.61	0.37	0.86	0.87	0.63	0.56	0.6	0.38	0.85	0.9	0.63	0.56	0.61	0.38	0.84	0.79	0.7	0.57	0.58	0.46	--	--	--	--	--	--	--	--	--	--	--	--	--	--	--	--	--	--	0.81
788	0.88	0.89	0.6	0.55	0.59	0.31	0.87	0.87	0.68	0.56	0.61	0.41	0.86	0.88	0.69	0.56	0.62	0.42	0.85	0.87	0.63	0.56	0.6	0.4	0.84	0.86	0.69	0.56	0.62	0.44	0.81	0.69	0.7	0.5	0.5	0.41	0.81	0.71	0.7	0.52	0.52	0.43	0.81	0.71	0.68	0.53	0.54	0.41	--
789	0.88	0.82	0.7	0.55	0.59	0.4	0.87	0.86	0.62	0.56	0.6	0.37	0.86	0.77	0.71	0.57	0.58	0.46	0.85	0.87	0.68	0.56	0.6	0.42	0.84	0.85	0.69	0.56	0.6	0.44	--	--	--	--	--	--	0.81	0.73	0.67	0.52	0.5	0.41	--	--	--	--	--	--	0.81
790	--	--	--	--	--	--	0.87	0.9	0.63	0.56	0.61	0.37	0.86	0.85	0.68	0.56	0.59	0.42	0.85	0.86	0.65	0.57	0.6	0.42	0.84	0.86	0.67	0.57	0.59	0.44	0.81	0.72	0.69	0.52	0.53	0.41	--	--	--	--	--	--	--	--	--	--	--	--	0.81
791	0.87	0.9	0.59	0.55	0.61	0.32	0.87	0.87	0.58	0.55	0.6	0.33	--	--	--	--	--	--	0.85	0.85	0.67	0.57	0.61	0.41	0.84	0.85	0.64	0.56	0.6	0.4	--	--	--	--	--	--	0.81	0.74	0.7	0.52	0.53	0.42	0.81	0.68	0.65	0.52	0.51	0.37	--
792	0.88	0.83	0.68	0.55	0.59	0.39	0.87	0.79	0.71	0.56	0.59	0.42	0.86	0.88	0.68	0.57	0.61	0.42	0.85	0.89	0.63	0.56	0.61	0.39	0.84	0.85	0.64	0.58	0.6	0.43	--	--	--	--	--	--	0.81	0.7	0.66	0.51	0.5	0.39	--	--	--	--	--	--	0.81
793	0.87	0.88	0.67	0.55	0.6	0.38	--	--	--	--	--	--	--	--	--	--	--	--	0.85	0.86	0.64	0.56	0.61	0.39	0.84	0.88	0.65	0.57	0.61	0.41	0.81	0.73	0.66	0.52	0.53	0.39	0.81	0.72	0.65	0.52	0.51	0.38	0.81	0.71	0.68	0.52	0.51	0.42	--
794	0.88	0.89	0.62	0.56	0.6	0.35	0.87	0.88	0.66	0.56	0.62	0.39	0.86	0.87	0.64	0.57	0.6	0.41	--	--	--	--	--	--	0.84	0.85	0.64	0.56	0.6	0.4	0.81	0.74	0.69	0.52	0.53	0.42	0.81	0.74	0.68	0.51	0.51	0.4	--	--	--	--	--	--	--
795	0.88	0.83	0.69	0.56	0.6	0.4	--	--	--	--	--	--	--	--	--	--	--	--	--	--	--	--	--	--	0.84	0.8	0.7	0.56	0.59	0.45	--	--	--	--	--	--	--	--	--	--	--	--	--	--	--	--	--	--	0.81
796	0.88	0.88	0.62	0.56	0.61	0.34	--	--	--	--	--	--	--	--	--	--	--	--	--	--	--	--	--	--	0.84	0.84	0.67	0.56	0.61	0.42	--	--	--	--	--	--	--	--	--	--	--	--	0.81	0.71	0.68	0.52	0.51	0.42	0.81
797	0.88	0.82	0.68	0.56	0.59	0.4	0.87	0.86	0.68	0.56	0.6	0.4	0.86	0.84	0.66	0.57	0.6	0.42	0.84	0.86	0.64	0.57	0.6	0.42	0.84	0.84	0.65	0.56	0.6	0.42	--	--	--	--	--	--	--	--	--	--	--	--	0.81	0.73	0.67	0.52	0.53	0.41	0.81
798	0.88	0.85	0.68	0.55	0.6	0.38	--	--	--	--	--	--	0.86	0.79	0.67	0.56	0.58	0.41	0.85	0.84	0.66	0.57	0.61	0.43	0.84	0.87	0.68	0.57	0.61	0.44	0.81	0.71	0.68	0.52	0.49	0.42	0.81	0.72	0.68	0.52	0.51	0.42	0.81	0.72	0.64	0.52	0.54	0.35	--
799	0.88	0.87	0.64	0.56	0.6	0.35	0.87	0.86	0.63	0.56	0.61	0.37	0.86	0.9	0.61	0.56	0.61	0.37	0.85	0.88	0.66	0.57	0.61	0.43	0.84	0.86	0.65	0.56	0.61	0.4	0.81	0.7	0.66	0.52	0.51	0.39	0.81	0.68	0.69	0.51	0.48	0.42	0.81	0.75	0.68	0.51	0.53	0.39	--
800	0.88	0.89	0.62	0.55	0.6	0.34	0.87	0.87	0.64	0.57	0.6	0.38	0.86	0.86	0.68	0.56	0.6	0.43	--	--	--	--	--	--	--	--	--	--	--	--	--	--	--	--	--	--	0.81	0.73	0.67	0.52	0.51	0.4	0.81	0.7	0.68	0.52	0.53	0.4	--
801	0.88	0.87	0.64	0.55	0.59	0.36	--	--	--	--	--	--	0.86	0.83	0.7	0.56	0.6	0.42	--	--	--	--	--	--	0.84	0.84	0.68	0.57	0.61	0.44	--	--	--	--	--	--	--	--	--	--	--	--	--	--	--	--	--	--	--
802	0.88	0.87	0.67	0.55	0.61	0.38	0.87	0.86	0.68	0.56	0.59	0.42	0.86	0.89	0.61	0.57	0.61	0.37	0.85	0.7	0.71	0.56	0.6	0.43	--	--	--	--	--	--	--	--	--	--	--	--	--	--	--	--	--	--	--	--	--	--	--	--	0.81
803	0.88	0.91	0.66	0.55	0.59	0.34	0.87	0.86	0.63	0.56	0.6	0.38	0.86	0.85	0.68	0.56	0.59	0.43	0.85	0.85	0.64	0.56	0.6	0.4	--	--	--	--	--	--	--	--	--	--	--	--	0.81	0.76	0.67	0.51	0.55	0.39	--	--	--	--	--	--	--
804	0.88	0.89	0.64	0.56	0.63	0.35	0.87	0.87	0.62	0.56	0.6	0.37	0.86	0.84	0.71	0.56	0.59	0.45	0.85	0.85	0.66	0.56	0.59	0.42	0.84	0.84	0.67	0.56	0.6	0.42	0.81	0.78	0.65	0.53	0.55	0.38	--	--	--	--	--	--	--	--	--	--	--	--	0.81
805	0.88	0.87	0.64	0.55	0.62	0.36	0.87	0.89	0.63	0.56	0.61	0.35	--	--	--	--	--	--	0.85	0.83	0.66	0.56	0.6	0.39	0.84	0.86	0.66	0.57	0.6	0.43	0.81	0.73	0.68	0.53	0.54	0.41	0.81	0.69	0.68	0.5	0.5	0.39	--	--	--	--	--	--	--
806	0.88	0.87	0.65	0.55	0.6	0.38	0.87	0.87	0.67	0.56	0.62	0.4	0.86	0.87	0.63	0.56	0.62	0.38	0.85	0.88	0.64	0.56	0.61	0.41	0.84	0.84	0.69	0.56	0.6	0.43	0.81	0.68	0.67	0.53	0.5	0.41	--	--	--	--	--	--	0.81	0.7	0.71	0.52	0.5	0.44	--
807	0.88	0.84	0.64	0.55	0.6	0.36	0.87	0.87	0.62	0.56	0.61	0.37	0.86	0.87	0.65	0.56	0.6	0.39	0.85	0.82	0.67	0.57	0.6	0.44	0.84	0.83	0.68	0.57	0.6	0.45	--	--	--	--	--	--	--	--	--	--	--	--	--	--	--	--	--	--	0.81
808	0.88	0.87	0.68	0.56	0.61	0.38	--	--	--	--	--	--	0.86	0.87	0.63	0.57	0.61	0.38	--	--	--	--	--	--	--	--	--	--	--	--	--	--	--	--	--	--	0.8	0.69	0.66	0.52	0.51	0.38	--	--	--	--	--	--	0.81
809	0.88	0.82	0.66	0.55	0.58	0.37	0.87	0.85	0.68	0.56	0.6	0.41	0.86	0.89	0.63	0.56	0.61	0.37	0.85	0.86	0.66	0.56	0.6	0.41	0.84	0.88	0.67	0.57	0.61	0.43	0.81	0.77	0.66	0.51	0.56	0.37	0.81	0.7	0.69	0.52	0.51	0.41	--	--	--	--	--	--	--
810	0.88	0.85	0.69	0.55	0.6	0.4	0.87	0.88	0.61	0.56	0.6	0.38	0.86	0.84	0.7	0.56	0.59	0.44	--	--	--	--	--	--	--	--	--	--	--	--	--	--	--	--	--	--	0.81	0.72	0.67	0.52	0.51	0.39	0.81	0.77	0.61	0.52	0.55	0.31	--
811	0.87	0.78	0.7	0.55	0.58	0.4	0.87	0.87	0.65	0.56	0.59	0.38	0.86	0.82	0.7	0.57	0.61	0.42	--	--	--	--	--	--	--	--	--	--	--	--	0.81	0.69	0.69	0.51	0.52	0.39	--	--	--	--	--	--	--	--	--	--	--	--	0.81
812	0.88	0.9	0.6	0.55	0.61	0.32	0.87	0.78	0.66	0.56	0.58	0.39	0.86	0.88	0.67	0.57	0.61	0.42	0.85	0.87	0.7	0.57	0.61	0.45	0.84	0.86	0.66	0.57	0.62	0.43	0.81	0.71	0.69	0.51	0.54	0.39	--	--	--	--	--	--	0.81	0.71	0.67	0.52	0.5	0.4	0.81
813	0.88	0.88	0.62	0.55	0.6	0.35	0.86	0.85	0.66	0.56	0.59	0.39	0.86	0.86	0.68	0.57	0.59	0.44	0.85	0.71	0.74	0.56	0.57	0.46	0.84	0.84	0.66	0.57	0.59	0.42	0.81	0.69	0.65	0.52	0.54	0.35	--	--	--	--	--	--	--	--	--	--	--	--	--
814	0.88	0.88	0.62	0.56	0.61	0.34	0.87	0.9	0.62	0.57	0.62	0.36	0.86	0.86	0.66	0.56	0.6	0.41	0.85	0.81	0.66	0.56	0.6	0.41	--	--	--	--	--	--	0.81	0.71	0.67	0.51	0.53	0.37	0.81	0.7	0.67	0.51	0.5	0.39	--	--	--	--	--	--	0.81
815	0.88	0.85	0.68	0.56	0.6	0.39	0.87	0.81	0.69	0.55	0.6	0.4	0.86	0.89	0.62	0.56	0.62	0.36	--	--	--	--	--	--	0.84	0.74	0.71	0.57	0.57	0.46	--	--	--	--	--	--	--	--	--	--	--	--	0.81	0.71	0.7	0.52	0.51	0.43	--
816	0.87	0.89	0.65	0.55	0.61	0.37	0.87	0.86	0.63	0.56	0.61	0.36	0.86	0.84	0.71	0.57	0.6	0.45	0.85	0.89	0.62	0.57	0.61	0.39	0.84	0.89	0.62	0.57	0.61	0.41	--	--	--	--	--	--	--	--	--	--	--	--	--	--	--	--	--	--	--
817	0.88	0.85	0.69	0.55	0.6	0.39	0.87	0.8	0.74	0.56	0.59	0.44	0.86	0.86	0.62	0.56	0.61	0.37	0.85	0.89	0.63	0.57	0.61	0.4	0.84	0.84	0.65	0.57	0.6	0.41	0.81	0.7	0.63	0.51	0.52	0.32	0.8	0.71	0.66	0.52	0.52	0.39	0.81	0.71	0.69	0.53	0.51	0.43	--
818	0.88	0.85	0.62	0.55	0.59	0.37	--	--	--	--	--	--	0.86	0.87	0.65	0.56	0.6	0.4	0.85	0.82	0.63	0.57	0.59	0.4	0.84	0.81	0.67	0.56	0.59	0.42	--	--	--	--	--	--	--	--	--	--	--	--	--	--	--	--	--	--	--
819	0.88	0.8	0.66	0.55	0.59	0.37	0.87	0.8	0.66	0.56	0.58	0.4	0.86	0.84	0.68	0.56	0.59	0.43	--	--	--	--	--	--	0.84	0.83	0.67	0.56	0.6	0.42	0.81	0.71	0.67	0.52	0.53	0.38	0.81	0.74	0.68	0.53	0.53	0.42	--	--	--	--	--	--	--
820	0.88	0.89	0.62	0.55	0.61	0.33	--	--	--	--	--	--	0.86	0.89	0.63	0.56	0.6	0.38	0.85	0.81	0.71	0.57	0.59	0.45	0.84	0.83	0.71	0.57	0.58	0.47	--	--	--	--	--	--	0.81	0.76	0.7	0.52	0.53	0.43	--	--	--	--	--	--	--
821	0.88	0.8	0.69	0.55	0.57	0.41	0.87	0.86	0.66	0.56	0.61	0.39	--	--	--	--	--	--	0.85	0.85	0.66	0.57	0.59	0.42	0.84	0.82	0.7	0.57	0.59	0.45	--	--	--	--	--	--	--	--	--	--	--	--	0.81	0.72	0.67	0.53	0.52	0.4	--
822	0.88	0.83	0.7	0.55	0.59	0.41	0.87	0.9	0.66	0.56	0.6	0.36	0.86	0.86	0.68	0.56	0.59	0.41	0.85	0.87	0.64	0.57	0.61	0.41	0.84	0.85	0.67	0.57	0.63	0.42	--	--	--	--	--	--	--	--	--	--	--	--	0.81	0.71	0.67	0.52	0.51	0.4	0.81
823	0.88	0.88	0.67	0.55	0.61	0.37	0.87	0.86	0.68	0.56	0.6	0.42	0.86	0.85	0.68	0.56	0.61	0.4	0.85	0.86	0.68	0.57	0.6	0.44	0.84	0.84	0.7	0.57	0.61	0.45	--	--	--	--	--	--	--	--	--	--	--	--	--	--	--	--	--	--	--
824	0.88	0.88	0.62	0.56	0.59	0.35	--	--	--	--	--	--	--	--	--	--	--	--	0.85	0.86	0.63	0.56	0.6	0.38	0.84	0.76	0.72	0.56	0.57	0.46	--	--	--	--	--	--	0.81	0.67	0.71	0.51	0.48	0.42	0.81	0.72	0.68	0.52	0.52	0.41	0.81
825	0.88	0.89	0.61	0.55	0.61	0.32	0.87	0.88	0.63	0.56	0.6	0.37	0.86	0.85	0.67	0.56	0.6	0.41	0.85	0.86	0.62	0.56	0.6	0.39	0.84	0.85	0.65	0.56	0.6	0.42	--	--	--	--	--	--	0.81	0.71	0.69	0.53	0.52	0.43	0.81	0.69	0.68	0.52	0.52	0.41	--
826	0.88	0.85	0.68	0.55	0.6	0.39	0.87	0.89	0.62	0.56	0.61	0.36	0.86	0.91	0.66	0.57	0.6	0.38	--	--	--	--	--	--	0.84	0.82	0.66	0.56	0.59	0.41	--	--	--	--	--	--	--	--	--	--	--	--	0.81	0.71	0.69	0.52	0.51	0.42	--
827	--	--	--	--	--	--	0.87	0.86	0.7	0.56	0.61	0.41	0.86	0.8	0.7	0.56	0.59	0.43	0.85	0.82	0.7	0.57	0.59	0.46	--	--	--	--	--	--	0.81	0.71	0.68	0.53	0.53	0.42	0.81	0.72	0.67	0.52	0.52	0.4	0.81	0.72	0.67	0.52	0.51	0.39	--
828	0.88	0.9	0.62	0.56	0.61	0.34	0.87	0.86	0.65	0.56	0.61	0.39	0.86	0.88	0.62	0.56	0.61	0.36	--	--	--	--	--	--	--	--	--	--	--	--	0.81	0.71	0.68	0.53	0.52	0.42	--	--	--	--	--	--	0.81	0.7	0.69	0.52	0.52	0.4	--
829	0.88	0.88	0.64	0.55	0.59	0.37	0.87	0.87	0.65	0.56	0.6	0.38	0.86	0.85	0.66	0.56	0.59	0.41	0.85	0.86	0.64	0.57	0.61	0.41	0.84	0.79	0.69	0.58	0.59	0.45	--	--	--	--	--	--	--	--	--	--	--	--	0.81	0.77	0.67	0.52	0.55	0.4	--
830	0.88	0.88	0.62	0.55	0.59	0.35	0.87	0.89	0.63	0.56	0.61	0.36	0.86	0.88	0.65	0.56	0.6	0.4	0.85	0.84	0.66	0.57	0.6	0.41	0.84	0.85	0.64	0.57	0.61	0.39	--	--	--	--	--	--	0.81	0.78	0.67	0.53	0.56	0.4	--	--	--	--	--	--	--
831	0.88	0.89	0.61	0.55	0.61	0.33	0.87	0.87	0.65	0.56	0.6	0.38	0.86	0.87	0.63	0.56	0.6	0.38	0.85	0.86	0.69	0.56	0.6	0.43	0.84	0.81	0.67	0.57	0.58	0.44	0.81	0.7	0.71	0.53	0.5	0.46	--	--	--	--	--	--	--	--	--	--	--	--	0.8
832	0.88	0.86	0.65	0.55	0.59	0.35	0.87	0.88	0.61	0.56	0.61	0.37	--	--	--	--	--	--	0.85	0.87	0.67	0.56	0.62	0.41	0.84	0.88	0.68	0.57	0.6	0.45	--	--	--	--	--	--	--	--	--	--	--	--	--	--	--	--	--	--	0.81
833	0.88	0.86	0.64	0.55	0.59	0.35	0.87	0.8	0.67	0.56	0.58	0.4	0.86	0.82	0.69	0.57	0.6	0.44	0.85	0.88	0.63	0.57	0.59	0.39	0.84	0.84	0.65	0.56	0.6	0.41	--	--	--	--	--	--	--	--	--	--	--	--	0.81	0.73	0.64	0.51	0.52	0.36	0.81
834	0.88	0.86	0.68	0.55	0.6	0.39	0.87	0.88	0.64	0.56	0.6	0.38	0.86	0.81	0.67	0.56	0.59	0.41	0.85	0.86	0.69	0.56	0.59	0.44	0.84	0.86	0.63	0.57	0.6	0.41	0.81	0.72	0.68	0.51	0.51	0.41	--	--	--	--	--	--	--	--	--	--	--	--	0.81
835	0.88	0.86	0.65	0.55	0.6	0.36	0.87	0.86	0.69	0.56	0.6	0.42	0.86	0.82	0.67	0.56	0.58	0.4	0.85	0.84	0.65	0.57	0.6	0.41	0.84	0.85	0.68	0.57	0.61	0.45	0.81	0.7	0.66	0.51	0.52	0.37	0.81	0.74	0.68	0.53	0.54	0.42	--	--	--	--	--	--	--
836	0.88	0.87	0.67	0.56	0.6	0.39	0.87	0.87	0.64	0.56	0.58	0.33	--	--	--	--	--	--	0.85	0.75	0.74	0.57	0.58	0.47	--	--	--	--	--	--	0.81	0.7	0.7	0.51	0.48	0.42	--	--	--	--	--	--	0.81	0.77	0.64	0.52	0.53	0.38	--
837	0.88	0.85	0.7	0.55	0.6	0.39	0.87	0.82	0.66	0.56	0.58	0.4	0.86	0.84	0.61	0.57	0.59	0.38	0.85	0.83	0.69	0.57	0.59	0.45	--	--	--	--	--	--	0.81	0.71	0.69	0.51	0.49	0.41	--	--	--	--	--	--	0.81	0.75	0.69	0.52	0.52	0.42	0.81
838	0.88	0.85	0.66	0.55	0.6	0.38	0.87	0.84	0.69	0.56	0.6	0.41	0.86	0.79	0.7	0.56	0.6	0.42	0.84	0.89	0.61	0.56	0.62	0.38	0.84	0.82	0.68	0.57	0.59	0.45	--	--	--	--	--	--	--	--	--	--	--	--	--	--	--	--	--	--	0.81
839	0.87	0.85	0.63	0.55	0.59	0.37	0.87	0.88	0.64	0.56	0.61	0.38	0.86	0.9	0.65	0.56	0.62	0.37	0.85	0.81	0.7	0.57	0.59	0.43	0.84	0.85	0.66	0.57	0.61	0.42	0.8	0.69	0.7	0.52	0.49	0.43	0.81	0.71	0.69	0.52	0.52	0.41	--	--	--	--	--	--	0.81
840	0.88	0.88	0.66	0.56	0.61	0.38	0.87	0.84	0.66	0.56	0.59	0.39	0.86	0.85	0.65	0.57	0.61	0.41	0.85	0.88	0.61	0.57	0.6	0.38	--	--	--	--	--	--	0.81	0.74	0.66	0.51	0.51	0.4	0.81	0.73	0.67	0.51	0.51	0.4	0.81	0.73	0.67	0.52	0.52	0.4	0.81
841	0.88	0.89	0.61	0.55	0.61	0.33	0.87	0.86	0.66	0.56	0.61	0.4	0.86	0.87	0.59	0.56	0.6	0.35	0.85	0.86	0.67	0.57	0.6	0.43	0.84	0.87	0.63	0.57	0.61	0.4	--	--	--	--	--	--	0.81	0.72	0.69	0.51	0.51	0.4	--	--	--	--	--	--	0.81
842	0.88	0.87	0.63	0.55	0.6	0.34	0.87	0.87	0.66	0.56	0.61	0.39	0.86	0.85	0.66	0.56	0.6	0.39	0.85	0.87	0.66	0.57	0.61	0.42	0.84	0.9	0.63	0.57	0.62	0.39	0.81	0.71	0.68	0.52	0.51	0.4	--	--	--	--	--	--	0.81	0.72	0.69	0.52	0.5	0.42	0.81
843	0.88	0.88	0.62	0.55	0.6	0.34	--	--	--	--	--	--	0.86	0.87	0.65	0.57	0.61	0.4	0.85	0.87	0.65	0.57	0.6	0.41	--	--	--	--	--	--	--	--	--	--	--	--	--	--	--	--	--	--	--	--	--	--	--	--	--
844	0.88	0.89	0.61	0.55	0.61	0.32	--	--	--	--	--	--	--	--	--	--	--	--	0.85	0.86	0.62	0.57	0.6	0.38	--	--	--	--	--	--	--	--	--	--	--	--	0.81	0.72	0.65	0.51	0.5	0.37	0.81	0.76	0.69	0.51	0.52	0.42	0.81
845	0.88	0.87	0.64	0.55	0.6	0.35	0.87	0.86	0.65	0.56	0.6	0.39	0.86	0.9	0.68	0.57	0.6	0.4	0.85	0.88	0.64	0.56	0.61	0.39	0.84	0.89	0.63	0.57	0.62	0.39	0.81	0.73	0.68	0.51	0.5	0.4	0.81	0.75	0.66	0.51	0.52	0.39	--	--	--	--	--	--	--
846	0.88	0.86	0.65	0.56	0.59	0.38	--	--	--	--	--	--	--	--	--	--	--	--	--	--	--	--	--	--	0.84	0.81	0.66	0.57	0.59	0.43	--	--	--	--	--	--	0.81	0.77	0.69	0.52	0.54	0.42	0.8	0.71	0.67	0.52	0.51	0.41	0.81
847	0.88	0.87	0.65	0.55	0.61	0.37	0.87	0.82	0.72	0.56	0.59	0.44	0.86	0.87	0.67	0.57	0.61	0.42	0.85	0.88	0.65	0.56	0.63	0.39	0.84	0.89	0.63	0.57	0.61	0.41	--	--	--	--	--	--	0.81	0.74	0.65	0.52	0.53	0.37	0.81	0.71	0.66	0.51	0.5	0.39	--
848	0.88	0.87	0.68	0.55	0.61	0.38	0.87	0.86	0.66	0.56	0.6	0.38	0.86	0.82	0.65	0.56	0.59	0.4	0.85	0.81	0.69	0.56	0.6	0.43	0.84	0.87	0.65	0.56	0.6	0.41	--	--	--	--	--	--	0.81	0.71	0.69	0.51	0.51	0.4	0.81	0.77	0.68	0.5	0.52	0.39	0.81
849	0.88	0.87	0.67	0.55	0.6	0.38	0.87	0.88	0.63	0.56	0.6	0.36	0.86	0.85	0.66	0.56	0.6	0.39	0.85	0.89	0.62	0.57	0.6	0.39	0.84	0.88	0.64	0.57	0.61	0.4	0.81	0.82	0.68	0.51	0.55	0.4	--	--	--	--	--	--	0.81	0.69	0.69	0.5	0.51	0.39	0.81
850	0.88	0.87	0.67	0.55	0.61	0.37	0.87	0.87	0.64	0.56	0.6	0.37	--	--	--	--	--	--	0.85	0.79	0.73	0.56	0.6	0.44	0.84	0.85	0.68	0.57	0.61	0.44	0.81	0.71	0.71	0.51	0.51	0.41	--	--	--	--	--	--	--	--	--	--	--	--	--
851	0.88	0.8	0.65	0.55	0.58	0.37	0.87	0.82	0.68	0.56	0.59	0.41	0.86	0.86	0.66	0.56	0.59	0.41	0.85	0.88	0.66	0.56	0.64	0.41	0.84	0.85	0.67	0.56	0.61	0.42	0.81	0.79	0.66	0.5	0.54	0.37	--	--	--	--	--	--	0.81	0.73	0.63	0.5	0.52	0.34	0.81
852	0.88	0.87	0.61	0.55	0.6	0.35	0.87	0.85	0.69	0.56	0.59	0.41	0.86	0.87	0.64	0.56	0.6	0.4	0.85	0.77	0.71	0.56	0.57	0.45	0.84	0.9	0.65	0.57	0.61	0.39	--	--	--	--	--	--	0.8	0.73	0.68	0.53	0.51	0.43	--	--	--	--	--	--	--
853	0.88	0.87	0.63	0.55	0.59	0.35	0.87	0.88	0.63	0.56	0.61	0.37	0.86	0.89	0.63	0.56	0.61	0.36	0.85	0.89	0.63	0.57	0.61	0.4	--	--	--	--	--	--	--	--	--	--	--	--	0.81	0.67	0.68	0.53	0.52	0.41	--	--	--	--	--	--	0.81
854	0.88	0.86	0.69	0.55	0.6	0.39	0.87	0.88	0.67	0.56	0.6	0.41	0.86	0.88	0.68	0.56	0.63	0.4	0.85	0.86	0.68	0.56	0.61	0.42	0.84	0.78	0.68	0.57	0.59	0.43	--	--	--	--	--	--	0.81	0.72	0.71	0.52	0.52	0.43	--	--	--	--	--	--	0.81
855	0.88	0.86	0.62	0.55	0.6	0.35	0.87	0.82	0.65	0.56	0.58	0.39	0.86	0.87	0.64	0.56	0.59	0.39	0.85	0.87	0.6	0.56	0.6	0.36	0.84	0.84	0.64	0.56	0.59	0.41	0.81	0.76	0.69	0.52	0.54	0.42	--	--	--	--	--	--	0.81	0.71	0.69	0.53	0.51	0.43	--
856	0.88	0.85	0.59	0.56	0.59	0.33	0.87	0.85	0.6	0.56	0.59	0.35	--	--	--	--	--	--	0.85	0.86	0.65	0.56	0.6	0.41	0.84	0.87	0.65	0.57	0.6	0.42	0.81	0.76	0.64	0.53	0.53	0.39	0.81	0.71	0.68	0.53	0.52	0.43	0.81	0.7	0.69	0.53	0.53	0.43	--
857	0.88	0.82	0.65	0.55	0.6	0.36	0.87	0.84	0.7	0.56	0.6	0.41	0.86	0.85	0.69	0.56	0.62	0.41	0.85	0.85	0.69	0.57	0.59	0.44	0.84	0.85	0.68	0.57	0.61	0.44	0.81	0.7	0.7	0.53	0.51	0.44	--	--	--	--	--	--	--	--	--	--	--	--	0.81
858	0.88	0.83	0.66	0.55	0.59	0.37	0.87	0.84	0.66	0.56	0.59	0.38	--	--	--	--	--	--	0.85	0.84	0.71	0.56	0.6	0.45	--	--	--	--	--	--	0.81	0.71	0.7	0.53	0.53	0.42	0.81	0.72	0.69	0.52	0.5	0.42	0.8	0.7	0.68	0.52	0.52	0.41	0.81
859	0.88	0.83	0.7	0.55	0.6	0.4	--	--	--	--	--	--	0.86	0.85	0.66	0.56	0.61	0.4	0.85	0.86	0.68	0.56	0.61	0.42	0.84	0.84	0.65	0.56	0.6	0.41	--	--	--	--	--	--	0.81	0.73	0.64	0.52	0.53	0.36	0.8	0.75	0.65	0.52	0.54	0.37	--
860	0.88	0.85	0.62	0.55	0.58	0.33	0.87	0.85	0.69	0.56	0.59	0.42	0.86	0.88	0.64	0.56	0.61	0.37	0.85	0.83	0.69	0.56	0.6	0.43	0.84	0.92	0.65	0.57	0.62	0.4	--	--	--	--	--	--	0.81	0.71	0.7	0.51	0.5	0.41	--	--	--	--	--	--	--
861	0.88	0.87	0.61	0.55	0.6	0.35	0.87	0.84	0.69	0.55	0.6	0.41	0.86	0.85	0.62	0.56	0.59	0.37	--	--	--	--	--	--	0.84	0.86	0.65	0.56	0.6	0.42	--	--	--	--	--	--	--	--	--	--	--	--	0.81	0.74	0.68	0.5	0.49	0.41	0.81
862	0.88	0.88	0.63	0.55	0.59	0.36	0.87	0.86	0.64	0.56	0.6	0.39	0.86	0.84	0.61	0.56	0.59	0.36	0.85	0.86	0.7	0.57	0.6	0.45	0.84	0.85	0.64	0.56	0.6	0.41	--	--	--	--	--	--	0.81	0.74	0.67	0.52	0.54	0.4	--	--	--	--	--	--	0.81
863	0.88	0.85	0.69	0.55	0.6	0.39	0.87	0.87	0.63	0.56	0.6	0.38	0.86	0.88	0.66	0.56	0.6	0.4	0.85	0.87	0.64	0.56	0.6	0.39	0.84	0.88	0.63	0.57	0.62	0.4	0.81	0.68	0.68	0.51	0.5	0.39	0.81	0.7	0.68	0.51	0.53	0.39	--	--	--	--	--	--	0.81
864	0.88	0.87	0.68	0.55	0.6	0.39	0.87	0.88	0.64	0.55	0.61	0.35	0.86	0.86	0.68	0.57	0.59	0.42	--	--	--	--	--	--	0.84	0.86	0.6	0.56	0.6	0.37	--	--	--	--	--	--	0.81	0.73	0.68	0.52	0.51	0.42	0.81	0.71	0.63	0.53	0.51	0.38	0.81
865	0.88	0.84	0.63	0.55	0.6	0.35	0.87	0.86	0.65	0.56	0.6	0.4	--	--	--	--	--	--	--	--	--	--	--	--	0.84	0.83	0.65	0.56	0.59	0.42	--	--	--	--	--	--	0.81	0.7	0.67	0.52	0.51	0.41	0.81	0.73	0.65	0.51	0.52	0.37	--
866	0.88	0.86	0.66	0.55	0.61	0.37	0.87	0.87	0.63	0.57	0.6	0.39	0.86	0.88	0.64	0.56	0.6	0.4	--	--	--	--	--	--	0.84	0.8	0.71	0.57	0.59	0.46	--	--	--	--	--	--	--	--	--	--	--	--	0.81	0.71	0.67	0.51	0.5	0.39	--
867	0.88	0.87	0.65	0.55	0.59	0.36	0.87	0.87	0.64	0.56	0.61	0.37	0.86	0.86	0.66	0.56	0.6	0.41	0.85	0.89	0.63	0.56	0.61	0.38	0.84	0.85	0.67	0.57	0.61	0.44	--	--	--	--	--	--	--	--	--	--	--	--	0.81	0.71	0.63	0.52	0.5	0.37	--
868	0.88	0.86	0.68	0.56	0.6	0.4	0.87	0.89	0.63	0.56	0.61	0.36	0.85	0.89	0.63	0.56	0.6	0.38	0.85	0.87	0.62	0.57	0.61	0.39	0.84	0.88	0.66	0.56	0.62	0.41	--	--	--	--	--	--	0.81	0.75	0.62	0.52	0.54	0.34	--	--	--	--	--	--	0.81
869	0.88	0.87	0.6	0.55	0.61	0.34	0.87	0.78	0.69	0.56	0.58	0.42	0.86	0.87	0.65	0.56	0.61	0.41	0.85	0.88	0.66	0.57	0.62	0.42	--	--	--	--	--	--	--	--	--	--	--	--	0.81	0.8	0.68	0.52	0.54	0.41	0.81	0.77	0.67	0.51	0.52	0.41	0.81
870	0.88	0.88	0.63	0.56	0.6	0.36	--	--	--	--	--	--	0.86	0.85	0.65	0.56	0.59	0.4	--	--	--	--	--	--	0.84	0.85	0.64	0.57	0.6	0.42	--	--	--	--	--	--	0.81	0.7	0.68	0.5	0.5	0.39	0.81	0.79	0.65	0.52	0.54	0.38	--
871	0.88	0.84	0.7	0.55	0.59	0.4	0.87	0.85	0.69	0.56	0.59	0.42	0.86	0.83	0.69	0.56	0.59	0.43	0.85	0.88	0.63	0.56	0.61	0.38	0.84	0.73	0.69	0.57	0.57	0.44	--	--	--	--	--	--	0.81	0.75	0.66	0.51	0.53	0.37	--	--	--	--	--	--	--
872	0.87	0.87	0.6	0.56	0.6	0.35	0.87	0.86	0.68	0.56	0.6	0.41	0.86	0.86	0.63	0.56	0.61	0.39	0.84	0.87	0.64	0.56	0.6	0.41	--	--	--	--	--	--	0.81	0.68	0.68	0.52	0.5	0.4	--	--	--	--	--	--	--	--	--	--	--	--	--
873	0.88	0.88	0.66	0.55	0.62	0.37	0.87	0.82	0.69	0.56	0.59	0.43	0.86	0.9	0.61	0.56	0.61	0.37	0.85	0.87	0.65	0.57	0.6	0.41	--	--	--	--	--	--	--	--	--	--	--	--	--	--	--	--	--	--	0.81	0.74	0.62	0.52	0.55	0.33	0.81
874	0.88	0.81	0.7	0.55	0.59	0.4	0.87	0.84	0.64	0.56	0.6	0.37	0.86	0.81	0.66	0.56	0.59	0.39	--	--	--	--	--	--	--	--	--	--	--	--	--	--	--	--	--	--	--	--	--	--	--	--	0.81	0.73	0.63	0.52	0.53	0.34	--
875	0.88	0.88	0.64	0.55	0.6	0.37	0.87	0.86	0.66	0.56	0.6	0.39	0.86	0.86	0.7	0.56	0.62	0.42	--	--	--	--	--	--	0.84	0.86	0.63	0.57	0.6	0.4	0.81	0.73	0.68	0.52	0.52	0.41	0.81	0.76	0.65	0.51	0.53	0.37	--	--	--	--	--	--	--
876	0.88	0.86	0.68	0.55	0.59	0.4	0.87	0.83	0.68	0.56	0.59	0.41	0.86	0.85	0.64	0.56	0.59	0.4	0.85	0.83	0.66	0.56	0.59	0.42	0.84	0.89	0.66	0.56	0.61	0.41	--	--	--	--	--	--	0.81	0.71	0.69	0.51	0.52	0.41	--	--	--	--	--	--	--
877	0.88	0.89	0.61	0.55	0.6	0.34	0.87	0.86	0.67	0.56	0.61	0.4	--	--	--	--	--	--	0.85	0.74	0.73	0.57	0.57	0.47	0.84	0.79	0.68	0.56	0.59	0.42	0.81	0.71	0.67	0.52	0.52	0.39	0.81	0.73	0.63	0.5	0.51	0.33	--	--	--	--	--	--	0.81
878	0.87	0.82	0.65	0.55	0.6	0.36	0.87	0.84	0.68	0.56	0.6	0.41	0.86	0.87	0.63	0.56	0.6	0.39	--	--	--	--	--	--	0.84	0.83	0.71	0.56	0.6	0.45	--	--	--	--	--	--	0.81	0.71	0.68	0.5	0.49	0.4	0.81	0.72	0.67	0.52	0.49	0.4	0.8
879	0.88	0.87	0.62	0.55	0.6	0.36	0.87	0.87	0.65	0.56	0.6	0.39	--	--	--	--	--	--	0.85	0.84	0.64	0.56	0.6	0.39	0.84	0.81	0.71	0.57	0.62	0.46	0.81	0.71	0.65	0.51	0.51	0.37	0.81	0.75	0.71	0.51	0.5	0.43	--	--	--	--	--	--	0.81
880	0.87	0.88	0.64	0.55	0.6	0.38	0.87	0.85	0.69	0.56	0.59	0.42	0.86	0.9	0.61	0.56	0.6	0.35	0.85	0.88	0.65	0.56	0.61	0.41	0.84	0.88	0.65	0.56	0.6	0.41	--	--	--	--	--	--	0.81	0.71	0.71	0.51	0.49	0.43	0.81	0.72	0.69	0.53	0.52	0.42	--
881	0.88	0.87	0.64	0.55	0.6	0.35	--	--	--	--	--	--	0.86	0.76	0.71	0.57	0.59	0.43	0.85	0.87	0.62	0.57	0.62	0.38	0.84	0.78	0.7	0.56	0.59	0.44	0.81	0.69	0.67	0.52	0.51	0.39	--	--	--	--	--	--	--	--	--	--	--	--	--
882	0.88	0.88	0.64	0.56	0.6	0.37	0.87	0.88	0.63	0.56	0.61	0.37	0.86	0.86	0.64	0.56	0.6	0.39	0.85	0.83	0.65	0.57	0.59	0.41	--	--	--	--	--	--	0.81	0.71	0.64	0.51	0.51	0.36	0.81	0.71	0.69	0.52	0.5	0.42	0.81	0.71	0.69	0.52	0.49	0.42	0.81
883	0.88	0.87	0.61	0.55	0.6	0.35	0.87	0.84	0.72	0.56	0.58	0.44	0.86	0.86	0.64	0.57	0.6	0.4	0.85	0.84	0.67	0.57	0.61	0.42	0.84	0.8	0.66	0.56	0.58	0.43	0.81	0.72	0.69	0.51	0.5	0.41	0.81	0.72	0.69	0.52	0.49	0.42	--	--	--	--	--	--	--
884	0.88	0.87	0.64	0.55	0.59	0.35	0.87	0.86	0.66	0.56	0.6	0.4	0.86	0.85	0.63	0.56	0.6	0.39	0.85	0.87	0.62	0.57	0.6	0.4	0.84	0.85	0.68	0.57	0.6	0.45	--	--	--	--	--	--	--	--	--	--	--	--	--	--	--	--	--	--	0.81
885	0.88	0.81	0.73	0.55	0.59	0.43	--	--	--	--	--	--	0.86	0.88	0.65	0.56	0.6	0.39	0.85	0.88	0.64	0.56	0.6	0.4	0.85	0.87	0.66	0.57	0.61	0.41	--	--	--	--	--	--	--	--	--	--	--	--	0.81	0.7	0.7	0.5	0.5	0.41	0.81
886	0.88	0.9	0.61	0.55	0.6	0.34	0.87	0.85	0.69	0.56	0.6	0.41	0.86	0.84	0.69	0.56	0.61	0.42	0.85	0.85	0.66	0.56	0.6	0.4	0.84	0.83	0.65	0.57	0.6	0.42	--	--	--	--	--	--	0.81	0.72	0.7	0.51	0.51	0.41	0.81	0.72	0.66	0.52	0.52	0.39	0.81
887	0.88	0.86	0.64	0.55	0.59	0.36	0.87	0.84	0.67	0.56	0.6	0.39	0.86	0.76	0.71	0.56	0.57	0.44	0.85	0.81	0.65	0.56	0.59	0.41	0.84	0.84	0.67	0.57	0.59	0.44	--	--	--	--	--	--	--	--	--	--	--	--	0.81	0.73	0.67	0.53	0.51	0.42	0.81
888	0.88	0.83	0.64	0.55	0.59	0.37	0.87	0.88	0.65	0.56	0.6	0.39	0.86	0.81	0.66	0.56	0.59	0.4	0.85	0.8	0.67	0.57	0.59	0.42	0.84	0.85	0.68	0.57	0.61	0.43	--	--	--	--	--	--	--	--	--	--	--	--	--	--	--	--	--	--	0.81
889	0.88	0.87	0.59	0.55	0.59	0.32	--	--	--	--	--	--	--	--	--	--	--	--	0.85	0.86	0.68	0.56	0.6	0.43	--	--	--	--	--	--	--	--	--	--	--	--	--	--	--	--	--	--	0.81	0.7	0.69	0.53	0.51	0.42	0.81
890	0.88	0.86	0.62	0.55	0.59	0.36	0.87	0.89	0.65	0.56	0.6	0.38	0.86	0.87	0.65	0.56	0.61	0.4	--	--	--	--	--	--	0.84	0.81	0.69	0.57	0.6	0.44	0.8	0.68	0.69	0.51	0.5	0.41	0.8	0.72	0.68	0.52	0.53	0.4	0.81	0.76	0.64	0.52	0.54	0.38	0.81
891	0.87	0.87	0.62	0.55	0.6	0.36	0.87	0.82	0.71	0.56	0.59	0.42	--	--	--	--	--	--	0.85	0.88	0.66	0.57	0.62	0.41	--	--	--	--	--	--	0.81	0.68	0.71	0.52	0.48	0.44	--	--	--	--	--	--	0.81	0.71	0.68	0.52	0.51	0.41	--
892	0.88	0.85	0.67	0.55	0.61	0.37	0.87	0.88	0.64	0.56	0.6	0.37	0.86	0.88	0.67	0.57	0.61	0.42	0.85	0.9	0.65	0.57	0.6	0.38	0.84	0.87	0.66	0.57	0.62	0.42	0.81	0.72	0.67	0.52	0.5	0.41	--	--	--	--	--	--	--	--	--	--	--	--	0.81
893	0.88	0.89	0.62	0.55	0.61	0.32	--	--	--	--	--	--	0.86	0.9	0.64	0.57	0.63	0.38	0.85	0.86	0.62	0.56	0.6	0.39	0.84	0.87	0.69	0.57	0.61	0.45	--	--	--	--	--	--	--	--	--	--	--	--	--	--	--	--	--	--	0.81
894	0.88	0.87	0.62	0.55	0.6	0.34	0.87	0.88	0.64	0.56	0.59	0.38	0.86	0.87	0.64	0.56	0.6	0.4	0.85	0.86	0.61	0.56	0.61	0.37	0.84	0.87	0.65	0.57	0.62	0.41	--	--	--	--	--	--	--	--	--	--	--	--	0.81	0.73	0.69	0.5	0.52	0.38	0.81
895	0.88	0.87	0.64	0.55	0.6	0.35	0.87	0.88	0.62	0.56	0.61	0.37	0.86	0.9	0.66	0.57	0.62	0.38	0.85	0.83	0.69	0.56	0.6	0.43	0.84	0.87	0.63	0.56	0.61	0.4	--	--	--	--	--	--	--	--	--	--	--	--	0.81	0.7	0.68	0.5	0.51	0.37	--
896	0.88	0.85	0.65	0.55	0.59	0.36	0.87	0.87	0.65	0.56	0.61	0.39	0.86	0.85	0.69	0.57	0.6	0.44	0.85	0.9	0.61	0.57	0.62	0.37	0.84	0.84	0.69	0.57	0.59	0.45	--	--	--	--	--	--	0.81	0.75	0.68	0.53	0.54	0.39	0.81	0.71	0.69	0.51	0.52	0.39	0.81
897	0.88	0.81	0.71	0.55	0.59	0.4	--	--	--	--	--	--	0.86	0.86	0.63	0.56	0.61	0.38	0.85	0.88	0.59	0.57	0.62	0.36	0.84	0.87	0.67	0.56	0.6	0.43	0.8	0.71	0.68	0.51	0.52	0.4	--	--	--	--	--	--	--	--	--	--	--	--	--
898	0.88	0.8	0.69	0.55	0.57	0.4	0.87	0.84	0.65	0.56	0.59	0.39	0.86	0.82	0.63	0.56	0.59	0.37	0.85	0.8	0.73	0.56	0.6	0.46	0.84	0.87	0.67	0.57	0.61	0.43	0.8	0.7	0.68	0.51	0.52	0.4	--	--	--	--	--	--	--	--	--	--	--	--	--
899	--	--	--	--	--	--	0.86	0.88	0.63	0.55	0.61	0.35	0.86	0.87	0.65	0.56	0.62	0.4	0.85	0.85	0.64	0.56	0.59	0.4	0.84	0.86	0.67	0.57	0.6	0.44	--	--	--	--	--	--	0.8	0.73	0.67	0.52	0.53	0.39	--	--	--	--	--	--	0.81
900	0.88	0.89	0.62	0.55	0.59	0.35	0.87	0.85	0.65	0.55	0.6	0.37	0.86	0.8	0.72	0.57	0.58	0.46	0.85	0.86	0.66	0.56	0.6	0.41	0.84	0.86	0.65	0.57	0.6	0.42	--	--	--	--	--	--	0.8	0.8	0.66	0.52	0.55	0.39	0.81	0.72	0.67	0.53	0.53	0.41	0.81
901	0.88	0.88	0.65	0.55	0.6	0.36	0.87	0.87	0.62	0.56	0.6	0.38	0.86	0.88	0.65	0.56	0.6	0.39	0.85	0.83	0.69	0.57	0.58	0.46	0.84	0.87	0.66	0.57	0.61	0.42	0.8	0.73	0.66	0.51	0.52	0.39	0.81	0.72	0.65	0.53	0.53	0.38	0.81	0.73	0.67	0.53	0.52	0.42	--
902	0.88	0.87	0.63	0.55	0.6	0.34	0.87	0.86	0.62	0.56	0.6	0.37	--	--	--	--	--	--	0.85	0.84	0.66	0.57	0.58	0.42	0.84	0.86	0.63	0.57	0.61	0.39	0.81	0.7	0.67	0.52	0.51	0.41	0.81	0.69	0.67	0.53	0.52	0.39	--	--	--	--	--	--	0.81
903	0.88	0.89	0.62	0.55	0.6	0.34	0.87	0.86	0.64	0.57	0.6	0.39	0.86	0.88	0.62	0.56	0.6	0.36	0.85	0.86	0.65	0.57	0.6	0.41	0.84	0.85	0.64	0.56	0.59	0.41	--	--	--	--	--	--	--	--	--	--	--	--	--	--	--	--	--	--	0.81
904	0.88	0.87	0.63	0.56	0.6	0.36	0.87	0.87	0.68	0.56	0.61	0.4	0.86	0.79	0.66	0.57	0.58	0.41	0.85	0.86	0.64	0.56	0.6	0.4	0.84	0.9	0.68	0.57	0.62	0.45	0.81	0.71	0.68	0.51	0.51	0.41	--	--	--	--	--	--	0.81	0.71	0.65	0.52	0.51	0.39	--
905	--	--	--	--	--	--	0.87	0.88	0.67	0.56	0.61	0.4	0.86	0.87	0.62	0.56	0.61	0.37	0.85	0.87	0.65	0.56	0.6	0.4	0.84	0.86	0.66	0.57	0.6	0.43	--	--	--	--	--	--	--	--	--	--	--	--	--	--	--	--	--	--	0.81
906	0.88	0.84	0.67	0.55	0.58	0.37	0.87	0.87	0.64	0.56	0.6	0.36	0.86	0.81	0.68	0.56	0.6	0.4	0.85	0.84	0.69	0.57	0.6	0.45	0.84	0.81	0.71	0.56	0.58	0.45	--	--	--	--	--	--	0.81	0.71	0.7	0.52	0.53	0.42	0.81	0.7	0.67	0.53	0.52	0.41	--
907	0.88	0.84	0.66	0.55	0.59	0.36	--	--	--	--	--	--	0.86	0.8	0.72	0.57	0.58	0.46	--	--	--	--	--	--	0.84	0.85	0.63	0.57	0.6	0.41	0.81	0.73	0.66	0.52	0.51	0.41	--	--	--	--	--	--	0.81	0.69	0.68	0.53	0.51	0.42	0.81
908	0.88	0.86	0.65	0.55	0.59	0.37	0.87	0.87	0.64	0.55	0.6	0.37	0.86	0.86	0.66	0.56	0.61	0.41	0.85	0.85	0.68	0.56	0.6	0.43	0.84	0.85	0.66	0.57	0.6	0.43	0.81	0.74	0.68	0.52	0.51	0.42	0.8	0.72	0.7	0.52	0.51	0.44	--	--	--	--	--	--	0.81
909	0.88	0.88	0.64	0.55	0.59	0.36	0.87	0.88	0.65	0.56	0.6	0.38	0.86	0.81	0.73	0.57	0.58	0.47	0.85	0.87	0.66	0.57	0.6	0.42	0.84	0.78	0.7	0.57	0.59	0.46	0.81	0.72	0.67	0.52	0.5	0.4	0.81	0.73	0.67	0.52	0.51	0.41	--	--	--	--	--	--	0.81
910	0.88	0.88	0.64	0.55	0.61	0.37	0.87	0.89	0.61	0.55	0.6	0.35	0.85	0.84	0.69	0.56	0.6	0.42	0.85	0.86	0.68	0.56	0.6	0.43	0.84	0.88	0.68	0.57	0.62	0.44	--	--	--	--	--	--	0.81	0.71	0.7	0.52	0.49	0.44	--	--	--	--	--	--	--
911	0.88	0.86	0.64	0.55	0.6	0.37	0.87	0.88	0.61	0.56	0.61	0.35	0.85	0.88	0.63	0.56	0.6	0.39	0.85	0.85	0.7	0.56	0.6	0.44	0.84	0.88	0.63	0.57	0.61	0.4	0.81	0.76	0.65	0.52	0.54	0.37	--	--	--	--	--	--	0.81	0.73	0.65	0.52	0.52	0.39	0.81
912	0.88	0.87	0.62	0.55	0.6	0.35	--	--	--	--	--	--	0.86	0.87	0.66	0.56	0.6	0.4	0.85	0.89	0.64	0.57	0.62	0.39	0.84	0.86	0.67	0.57	0.6	0.44	0.81	0.72	0.65	0.53	0.52	0.4	--	--	--	--	--	--	0.81	0.73	0.67	0.52	0.52	0.4	0.81
913	--	--	--	--	--	--	0.87	0.83	0.66	0.56	0.59	0.4	0.86	0.84	0.61	0.56	0.59	0.36	0.85	0.87	0.62	0.56	0.61	0.38	0.84	0.72	0.7	0.56	0.59	0.44	0.81	0.72	0.63	0.52	0.51	0.37	--	--	--	--	--	--	0.8	0.69	0.69	0.53	0.5	0.44	--
914	0.88	0.87	0.66	0.55	0.59	0.37	--	--	--	--	--	--	0.86	0.9	0.62	0.57	0.61	0.37	0.85	0.89	0.63	0.57	0.62	0.4	0.84	0.84	0.64	0.57	0.61	0.4	0.81	0.72	0.68	0.52	0.52	0.41	--	--	--	--	--	--	--	--	--	--	--	--	0.81
915	0.87	0.89	0.59	0.55	0.61	0.33	0.87	0.84	0.64	0.56	0.59	0.38	0.86	0.87	0.68	0.57	0.61	0.43	0.85	0.74	0.72	0.57	0.58	0.47	0.84	0.89	0.62	0.56	0.61	0.39	--	--	--	--	--	--	0.81	0.71	0.7	0.53	0.51	0.44	--	--	--	--	--	--	0.81
916	0.88	0.86	0.69	0.55	0.6	0.38	--	--	--	--	--	--	0.86	0.88	0.65	0.56	0.6	0.39	0.85	0.87	0.62	0.57	0.62	0.4	0.85	0.88	0.66	0.57	0.61	0.42	--	--	--	--	--	--	--	--	--	--	--	--	--	--	--	--	--	--	--
917	0.87	0.89	0.58	0.55	0.6	0.31	0.87	0.85	0.66	0.56	0.59	0.4	--	--	--	--	--	--	0.85	0.84	0.62	0.57	0.59	0.39	0.84	0.87	0.63	0.57	0.6	0.41	--	--	--	--	--	--	--	--	--	--	--	--	0.81	0.76	0.65	0.51	0.54	0.37	0.81
918	0.88	0.85	0.64	0.55	0.59	0.36	0.87	0.86	0.64	0.56	0.59	0.39	0.86	0.88	0.64	0.56	0.6	0.38	--	--	--	--	--	--	0.84	0.84	0.68	0.57	0.59	0.44	0.81	0.72	0.69	0.53	0.52	0.43	--	--	--	--	--	--	--	--	--	--	--	--	0.81
919	0.88	0.87	0.67	0.55	0.61	0.37	--	--	--	--	--	--	0.86	0.86	0.66	0.56	0.61	0.39	0.85	0.87	0.64	0.56	0.61	0.38	--	--	--	--	--	--	--	--	--	--	--	--	--	--	--	--	--	--	--	--	--	--	--	--	0.81
920	0.87	0.86	0.65	0.55	0.59	0.38	0.87	0.86	0.68	0.56	0.61	0.4	0.86	0.87	0.68	0.57	0.6	0.43	0.85	0.84	0.69	0.56	0.6	0.43	0.84	0.81	0.68	0.57	0.61	0.43	0.81	0.73	0.7	0.52	0.52	0.41	0.81	0.72	0.66	0.52	0.51	0.41	--	--	--	--	--	--	--
921	0.88	0.89	0.62	0.56	0.6	0.31	0.86	0.85	0.65	0.56	0.59	0.4	0.86	0.86	0.62	0.56	0.61	0.37	0.85	0.86	0.63	0.57	0.6	0.39	0.84	0.81	0.69	0.57	0.59	0.44	0.81	0.71	0.7	0.51	0.53	0.41	--	--	--	--	--	--	--	--	--	--	--	--	0.81
922	0.88	0.84	0.7	0.55	0.58	0.4	0.87	0.87	0.64	0.56	0.61	0.36	0.86	0.85	0.66	0.56	0.6	0.4	0.85	0.85	0.64	0.57	0.61	0.4	0.84	0.85	0.69	0.56	0.6	0.43	--	--	--	--	--	--	--	--	--	--	--	--	--	--	--	--	--	--	--
923	0.87	0.87	0.58	0.56	0.6	0.33	0.87	0.85	0.66	0.56	0.59	0.38	0.86	0.88	0.61	0.56	0.61	0.37	0.85	0.84	0.7	0.57	0.59	0.46	0.84	0.84	0.61	0.57	0.59	0.39	--	--	--	--	--	--	--	--	--	--	--	--	0.81	0.73	0.67	0.52	0.52	0.4	--
924	0.88	0.83	0.63	0.55	0.59	0.36	0.87	0.88	0.67	0.56	0.61	0.39	0.86	0.85	0.66	0.56	0.61	0.41	0.85	0.71	0.72	0.56	0.58	0.45	0.84	0.9	0.62	0.57	0.61	0.39	0.81	0.73	0.68	0.51	0.52	0.39	0.81	0.74	0.67	0.51	0.53	0.39	0.81	0.71	0.68	0.51	0.5	0.4	--
925	0.88	0.82	0.67	0.55	0.58	0.39	0.87	0.86	0.63	0.56	0.59	0.38	0.86	0.81	0.71	0.57	0.59	0.44	0.85	0.82	0.73	0.57	0.6	0.46	0.84	0.81	0.71	0.56	0.59	0.46	--	--	--	--	--	--	0.81	0.73	0.65	0.51	0.52	0.37	--	--	--	--	--	--	--
926	0.88	0.84	0.69	0.55	0.59	0.39	--	--	--	--	--	--	0.86	0.88	0.68	0.56	0.62	0.42	0.85	0.84	0.62	0.56	0.6	0.38	0.83	0.86	0.67	0.56	0.61	0.43	--	--	--	--	--	--	0.81	0.7	0.67	0.51	0.5	0.39	--	--	--	--	--	--	0.81
927	0.88	0.87	0.62	0.55	0.6	0.35	0.87	0.87	0.62	0.56	0.6	0.38	0.86	0.85	0.64	0.56	0.59	0.39	0.85	0.86	0.67	0.57	0.61	0.42	0.84	0.86	0.62	0.56	0.6	0.39	0.81	0.71	0.69	0.49	0.5	0.38	0.81	0.73	0.69	0.52	0.51	0.41	--	--	--	--	--	--	--
928	0.88	0.85	0.63	0.55	0.6	0.35	0.87	0.89	0.63	0.56	0.6	0.37	0.86	0.83	0.69	0.57	0.6	0.43	--	--	--	--	--	--	0.84	0.85	0.65	0.57	0.6	0.42	--	--	--	--	--	--	0.81	0.72	0.68	0.5	0.49	0.4	0.81	0.72	0.68	0.5	0.5	0.4	--
929	0.88	0.82	0.7	0.55	0.59	0.4	0.87	0.89	0.65	0.56	0.61	0.38	0.86	0.85	0.62	0.57	0.6	0.37	0.85	0.85	0.68	0.56	0.6	0.42	0.84	0.86	0.7	0.57	0.61	0.44	--	--	--	--	--	--	--	--	--	--	--	--	--	--	--	--	--	--	--
930	0.88	0.86	0.62	0.55	0.6	0.36	0.87	0.88	0.66	0.56	0.62	0.39	--	--	--	--	--	--	0.85	0.78	0.66	0.56	0.58	0.4	0.84	0.8	0.71	0.57	0.59	0.47	0.81	0.71	0.69	0.51	0.52	0.4	0.81	0.78	0.64	0.52	0.54	0.39	0.81	0.71	0.67	0.51	0.5	0.4	0.81
931	0.88	0.87	0.63	0.56	0.6	0.35	0.87	0.86	0.6	0.56	0.6	0.34	0.86	0.86	0.69	0.57	0.6	0.43	0.85	0.9	0.63	0.56	0.6	0.37	0.84	0.88	0.65	0.57	0.6	0.42	0.81	0.71	0.68	0.51	0.51	0.41	0.81	0.76	0.66	0.51	0.54	0.37	0.81	0.72	0.7	0.51	0.5	0.42	0.81
932	0.88	0.79	0.74	0.55	0.59	0.42	0.87	0.89	0.62	0.56	0.63	0.36	0.86	0.87	0.68	0.56	0.62	0.41	0.85	0.81	0.67	0.56	0.6	0.42	0.84	0.84	0.64	0.56	0.61	0.4	0.8	0.69	0.67	0.51	0.51	0.39	0.81	0.76	0.67	0.5	0.53	0.37	0.81	0.73	0.65	0.51	0.52	0.37	--
933	0.88	0.91	0.61	0.55	0.59	0.3	0.87	0.88	0.64	0.56	0.6	0.39	0.86	0.85	0.66	0.56	0.59	0.41	0.85	0.84	0.7	0.57	0.6	0.43	0.84	0.86	0.63	0.56	0.6	0.4	--	--	--	--	--	--	0.81	0.7	0.66	0.51	0.51	0.37	--	--	--	--	--	--	0.8
934	0.88	0.86	0.62	0.55	0.59	0.36	0.86	0.89	0.62	0.56	0.6	0.36	0.86	0.78	0.64	0.56	0.58	0.38	--	--	--	--	--	--	0.84	0.86	0.7	0.57	0.61	0.46	0.81	0.7	0.67	0.52	0.51	0.39	--	--	--	--	--	--	--	--	--	--	--	--	0.81
935	0.88	0.75	0.75	0.56	0.59	0.44	--	--	--	--	--	--	0.86	0.9	0.62	0.56	0.62	0.36	0.85	0.87	0.68	0.57	0.62	0.42	0.84	0.83	0.67	0.57	0.61	0.42	0.81	0.73	0.67	0.52	0.53	0.4	--	--	--	--	--	--	0.81	0.71	0.69	0.52	0.52	0.41	--
936	0.88	0.88	0.62	0.55	0.6	0.34	0.87	0.87	0.63	0.56	0.59	0.38	0.86	0.81	0.71	0.57	0.6	0.44	0.85	0.79	0.7	0.57	0.61	0.44	0.84	0.78	0.7	0.57	0.58	0.46	0.81	0.71	0.67	0.51	0.51	0.38	0.81	0.74	0.66	0.52	0.51	0.39	0.81	0.72	0.69	0.52	0.53	0.41	0.81
937	0.88	0.9	0.61	0.55	0.6	0.35	0.87	0.85	0.6	0.56	0.59	0.34	0.86	0.86	0.66	0.56	0.61	0.4	0.85	0.85	0.66	0.57	0.61	0.4	0.85	0.83	0.71	0.56	0.6	0.45	--	--	--	--	--	--	0.81	0.73	0.63	0.52	0.52	0.36	--	--	--	--	--	--	--
938	0.88	0.86	0.67	0.55	0.59	0.39	--	--	--	--	--	--	0.86	0.81	0.7	0.57	0.59	0.44	0.85	0.75	0.72	0.56	0.57	0.45	0.84	0.88	0.66	0.56	0.62	0.41	0.8	0.72	0.65	0.5	0.52	0.36	--	--	--	--	--	--	0.8	0.69	0.68	0.52	0.51	0.41	0.81
939	0.88	0.88	0.68	0.55	0.61	0.38	0.87	0.88	0.63	0.56	0.6	0.37	0.86	0.89	0.63	0.56	0.61	0.37	0.85	0.88	0.64	0.57	0.61	0.4	0.84	0.89	0.66	0.57	0.63	0.42	--	--	--	--	--	--	0.81	0.7	0.68	0.52	0.51	0.4	0.8	0.73	0.63	0.51	0.53	0.35	0.8
940	0.88	0.88	0.63	0.55	0.6	0.35	0.87	0.86	0.68	0.56	0.6	0.41	0.86	0.88	0.64	0.56	0.59	0.4	0.85	0.88	0.66	0.56	0.6	0.41	0.84	0.78	0.66	0.57	0.59	0.42	0.8	0.72	0.66	0.5	0.51	0.38	--	--	--	--	--	--	--	--	--	--	--	--	0.8
941	0.88	0.87	0.61	0.55	0.6	0.35	0.87	0.9	0.62	0.56	0.61	0.35	0.86	0.85	0.61	0.57	0.59	0.38	--	--	--	--	--	--	0.84	0.85	0.68	0.56	0.61	0.43	0.8	0.72	0.64	0.51	0.51	0.35	0.81	0.7	0.71	0.52	0.51	0.43	0.81	0.69	0.67	0.51	0.5	0.37	--
942	0.88	0.86	0.66	0.56	0.6	0.38	0.86	0.89	0.61	0.55	0.61	0.33	0.86	0.89	0.64	0.56	0.62	0.37	--	--	--	--	--	--	0.84	0.82	0.67	0.57	0.6	0.44	0.81	0.76	0.67	0.51	0.56	0.36	0.81	0.69	0.69	0.52	0.5	0.41	--	--	--	--	--	--	--
943	0.88	0.82	0.64	0.55	0.58	0.38	--	--	--	--	--	--	0.86	0.87	0.64	0.56	0.59	0.4	0.85	0.8	0.7	0.56	0.59	0.43	0.84	0.81	0.67	0.56	0.59	0.41	0.81	0.7	0.68	0.51	0.53	0.39	--	--	--	--	--	--	0.81	0.72	0.71	0.51	0.51	0.42	0.81
944	0.88	0.89	0.62	0.55	0.6	0.35	0.87	0.9	0.62	0.56	0.61	0.36	0.86	0.86	0.66	0.57	0.59	0.41	--	--	--	--	--	--	0.84	0.88	0.64	0.56	0.61	0.39	--	--	--	--	--	--	0.81	0.7	0.66	0.52	0.52	0.38	--	--	--	--	--	--	0.81
945	0.88	0.86	0.68	0.55	0.61	0.38	0.87	0.85	0.64	0.56	0.6	0.38	0.86	0.82	0.72	0.56	0.6	0.45	0.85	0.89	0.61	0.56	0.62	0.38	0.83	0.84	0.65	0.57	0.6	0.41	0.81	0.71	0.69	0.51	0.51	0.39	--	--	--	--	--	--	--	--	--	--	--	--	0.81
946	0.87	0.86	0.64	0.55	0.6	0.35	0.87	0.85	0.68	0.56	0.59	0.42	0.86	0.83	0.68	0.57	0.62	0.41	0.85	0.86	0.66	0.56	0.59	0.41	--	--	--	--	--	--	--	--	--	--	--	--	--	--	--	--	--	--	--	--	--	--	--	--	--
947	0.88	0.88	0.63	0.55	0.6	0.36	--	--	--	--	--	--	0.86	0.88	0.66	0.56	0.61	0.4	0.85	0.88	0.66	0.56	0.58	0.36	0.84	0.85	0.68	0.56	0.61	0.43	0.81	0.73	0.65	0.5	0.5	0.36	--	--	--	--	--	--	--	--	--	--	--	--	0.81
948	0.88	0.86	0.59	0.55	0.6	0.33	0.87	0.85	0.69	0.56	0.6	0.41	--	--	--	--	--	--	0.85	0.86	0.66	0.57	0.6	0.42	0.84	0.89	0.68	0.56	0.62	0.44	--	--	--	--	--	--	0.8	0.71	0.64	0.51	0.53	0.35	--	--	--	--	--	--	0.81
949	0.88	0.89	0.61	0.55	0.59	0.34	--	--	--	--	--	--	0.86	0.77	0.67	0.56	0.58	0.42	0.85	0.78	0.7	0.57	0.59	0.45	0.83	0.89	0.62	0.56	0.6	0.39	0.81	0.72	0.7	0.5	0.53	0.39	0.8	0.7	0.67	0.52	0.52	0.4	--	--	--	--	--	--	0.81
950	0.87	0.88	0.62	0.55	0.6	0.33	0.87	0.88	0.63	0.56	0.6	0.37	0.86	0.87	0.69	0.56	0.59	0.4	0.85	0.83	0.64	0.56	0.6	0.4	0.84	0.89	0.61	0.57	0.62	0.39	0.81	0.73	0.66	0.5	0.54	0.36	0.81	0.72	0.7	0.51	0.52	0.4	0.81	0.71	0.7	0.52	0.5	0.42	0.81
951	0.88	0.85	0.63	0.56	0.59	0.36	0.87	0.85	0.65	0.55	0.6	0.36	0.86	0.89	0.61	0.57	0.62	0.37	0.85	0.85	0.67	0.56	0.61	0.42	0.84	0.87	0.66	0.57	0.6	0.43	--	--	--	--	--	--	--	--	--	--	--	--	0.81	0.77	0.62	0.51	0.53	0.35	0.81
952	0.88	0.86	0.62	0.55	0.6	0.35	0.87	0.88	0.63	0.56	0.61	0.35	0.86	0.91	0.66	0.56	0.6	0.38	0.85	0.85	0.64	0.56	0.61	0.4	0.84	0.82	0.69	0.57	0.59	0.44	--	--	--	--	--	--	--	--	--	--	--	--	0.81	0.72	0.65	0.52	0.51	0.39	0.81
953	0.88	0.88	0.63	0.55	0.6	0.36	0.87	0.88	0.65	0.56	0.59	0.38	0.86	0.87	0.62	0.56	0.61	0.37	0.85	0.88	0.64	0.57	0.6	0.41	--	--	--	--	--	--	--	--	--	--	--	--	0.81	0.72	0.63	0.52	0.53	0.35	0.81	0.74	0.64	0.51	0.54	0.35	--
954	0.88	0.86	0.62	0.55	0.61	0.34	0.87	0.84	0.69	0.56	0.59	0.42	0.86	0.87	0.63	0.56	0.6	0.37	0.85	0.91	0.68	0.57	0.61	0.39	0.84	0.86	0.66	0.57	0.61	0.43	0.8	0.67	0.66	0.53	0.51	0.39	0.8	0.7	0.68	0.52	0.54	0.39	--	--	--	--	--	--	--
955	0.88	0.85	0.69	0.56	0.59	0.41	0.87	0.88	0.64	0.56	0.6	0.37	--	--	--	--	--	--	--	--	--	--	--	--	0.84	0.88	0.64	0.56	0.62	0.39	0.8	0.68	0.69	0.53	0.5	0.41	--	--	--	--	--	--	0.81	0.71	0.68	0.52	0.53	0.4	0.81
956	0.88	0.89	0.62	0.55	0.61	0.33	0.87	0.9	0.62	0.56	0.62	0.35	--	--	--	--	--	--	0.85	0.88	0.64	0.56	0.61	0.41	--	--	--	--	--	--	--	--	--	--	--	--	--	--	--	--	--	--	--	--	--	--	--	--	0.81
957	0.88	0.85	0.63	0.55	0.6	0.35	0.87	0.85	0.67	0.56	0.61	0.39	--	--	--	--	--	--	0.85	0.86	0.64	0.57	0.6	0.41	0.84	0.87	0.67	0.57	0.61	0.43	--	--	--	--	--	--	0.81	0.75	0.68	0.52	0.53	0.41	--	--	--	--	--	--	0.81
958	0.88	0.85	0.67	0.55	0.59	0.39	--	--	--	--	--	--	0.86	0.89	0.65	0.56	0.62	0.39	0.85	0.88	0.62	0.57	0.61	0.38	0.84	0.85	0.65	0.57	0.61	0.41	--	--	--	--	--	--	0.81	0.69	0.67	0.54	0.51	0.43	--	--	--	--	--	--	0.81
959	0.88	0.85	0.68	0.56	0.59	0.4	0.87	0.87	0.65	0.56	0.61	0.38	0.86	0.9	0.62	0.57	0.62	0.36	0.85	0.87	0.69	0.57	0.6	0.45	--	--	--	--	--	--	--	--	--	--	--	--	0.81	0.72	0.7	0.54	0.53	0.45	--	--	--	--	--	--	0.81
960	0.88	0.81	0.69	0.55	0.59	0.39	--	--	--	--	--	--	--	--	--	--	--	--	0.85	0.84	0.7	0.57	0.59	0.45	0.84	0.87	0.62	0.57	0.59	0.42	0.8	0.77	0.66	0.52	0.55	0.39	--	--	--	--	--	--	--	--	--	--	--	--	--
961	0.88	0.9	0.6	0.56	0.61	0.34	0.87	0.81	0.68	0.56	0.58	0.39	0.86	0.83	0.65	0.57	0.6	0.4	0.85	0.89	0.64	0.57	0.61	0.4	0.84	0.86	0.64	0.56	0.61	0.41	--	--	--	--	--	--	--	--	--	--	--	--	0.8	0.71	0.67	0.52	0.52	0.4	--
962	0.88	0.88	0.62	0.55	0.6	0.34	0.87	0.87	0.62	0.56	0.6	0.37	0.86	0.86	0.66	0.57	0.6	0.41	0.85	0.85	0.62	0.57	0.61	0.38	0.84	0.77	0.68	0.56	0.58	0.43	--	--	--	--	--	--	--	--	--	--	--	--	0.8	0.7	0.66	0.5	0.49	0.39	0.81
963	0.88	0.88	0.64	0.55	0.6	0.35	0.87	0.86	0.65	0.56	0.6	0.37	0.86	0.85	0.69	0.56	0.59	0.43	0.85	0.85	0.63	0.57	0.6	0.41	0.84	0.86	0.65	0.57	0.6	0.43	--	--	--	--	--	--	--	--	--	--	--	--	--	--	--	--	--	--	--
964	0.87	0.8	0.65	0.55	0.58	0.36	0.87	0.87	0.66	0.56	0.61	0.39	0.86	0.85	0.69	0.57	0.6	0.43	0.85	0.83	0.68	0.57	0.6	0.43	--	--	--	--	--	--	0.8	0.7	0.66	0.52	0.52	0.37	0.81	0.78	0.68	0.51	0.54	0.39	0.81	0.69	0.68	0.51	0.52	0.39	0.81
965	0.88	0.87	0.63	0.55	0.6	0.35	0.87	0.86	0.68	0.56	0.62	0.39	0.86	0.88	0.65	0.56	0.6	0.4	0.85	0.89	0.63	0.57	0.6	0.39	0.84	0.85	0.64	0.56	0.6	0.4	--	--	--	--	--	--	--	--	--	--	--	--	--	--	--	--	--	--	--
966	0.88	0.84	0.66	0.55	0.59	0.38	0.87	0.86	0.63	0.56	0.59	0.38	--	--	--	--	--	--	0.85	0.87	0.65	0.57	0.62	0.39	--	--	--	--	--	--	--	--	--	--	--	--	0.81	0.7	0.68	0.51	0.53	0.39	--	--	--	--	--	--	0.81
967	0.88	0.87	0.63	0.55	0.6	0.34	0.87	0.89	0.66	0.56	0.62	0.38	0.86	0.84	0.69	0.56	0.6	0.43	0.85	0.88	0.69	0.56	0.6	0.42	0.84	0.73	0.69	0.57	0.57	0.45	0.81	0.74	0.66	0.52	0.53	0.38	--	--	--	--	--	--	--	--	--	--	--	--	--
968	0.88	0.87	0.66	0.55	0.6	0.38	--	--	--	--	--	--	0.86	0.85	0.69	0.56	0.59	0.42	0.85	0.87	0.62	0.57	0.62	0.39	--	--	--	--	--	--	--	--	--	--	--	--	0.81	0.7	0.68	0.51	0.51	0.4	0.81	0.69	0.68	0.52	0.49	0.41	0.8
969	0.88	0.82	0.7	0.55	0.6	0.39	0.87	0.86	0.64	0.56	0.6	0.39	0.86	0.83	0.68	0.57	0.59	0.43	0.85	0.84	0.71	0.57	0.59	0.47	0.84	0.85	0.65	0.56	0.6	0.41	--	--	--	--	--	--	--	--	--	--	--	--	0.8	0.72	0.64	0.5	0.51	0.36	0.81
970	0.88	0.82	0.65	0.55	0.58	0.38	0.87	0.89	0.62	0.55	0.6	0.36	0.86	0.81	0.66	0.57	0.59	0.41	0.85	0.87	0.68	0.56	0.6	0.41	--	--	--	--	--	--	--	--	--	--	--	--	0.81	0.67	0.69	0.51	0.52	0.4	0.81	0.74	0.65	0.52	0.52	0.37	0.81
971	0.88	0.88	0.67	0.55	0.6	0.38	0.87	0.89	0.63	0.56	0.61	0.35	0.86	0.88	0.61	0.57	0.6	0.37	--	--	--	--	--	--	0.84	0.85	0.63	0.57	0.6	0.4	0.81	0.68	0.69	0.51	0.51	0.4	0.81	0.7	0.7	0.52	0.5	0.43	--	--	--	--	--	--	--
972	0.88	0.87	0.6	0.55	0.61	0.33	0.87	0.87	0.65	0.56	0.6	0.38	0.86	0.84	0.69	0.57	0.59	0.44	0.85	0.86	0.62	0.57	0.6	0.4	--	--	--	--	--	--	--	--	--	--	--	--	0.81	0.71	0.61	0.52	0.53	0.35	0.81	0.69	0.71	0.51	0.49	0.43	0.81
973	0.87	0.84	0.64	0.55	0.59	0.36	0.87	0.86	0.63	0.56	0.6	0.39	0.86	0.88	0.67	0.57	0.6	0.39	0.85	0.85	0.67	0.56	0.6	0.42	0.84	0.87	0.66	0.56	0.61	0.42	0.8	0.68	0.67	0.51	0.49	0.4	--	--	--	--	--	--	0.81	0.72	0.69	0.51	0.5	0.41	--
974	--	--	--	--	--	--	0.87	0.89	0.66	0.56	0.61	0.38	0.86	0.83	0.65	0.56	0.6	0.39	0.85	0.86	0.64	0.57	0.6	0.41	0.84	0.83	0.69	0.56	0.58	0.42	--	--	--	--	--	--	--	--	--	--	--	--	0.81	0.72	0.64	0.52	0.52	0.38	0.81
975	0.88	0.85	0.66	0.56	0.58	0.38	0.87	0.88	0.64	0.56	0.6	0.38	0.86	0.85	0.66	0.56	0.6	0.4	0.85	0.83	0.66	0.56	0.59	0.42	0.84	0.84	0.67	0.56	0.61	0.41	0.81	0.71	0.68	0.5	0.5	0.39	0.81	0.69	0.69	0.51	0.5	0.4	--	--	--	--	--	--	0.81
976	0.88	0.89	0.62	0.56	0.6	0.34	0.87	0.8	0.68	0.56	0.58	0.41	0.86	0.87	0.65	0.56	0.61	0.39	0.85	0.84	0.71	0.56	0.6	0.44	0.84	0.83	0.7	0.56	0.6	0.45	0.8	0.77	0.69	0.5	0.52	0.39	0.81	0.71	0.66	0.52	0.51	0.39	--	--	--	--	--	--	--
977	0.88	0.86	0.65	0.55	0.59	0.38	0.87	0.81	0.71	0.56	0.59	0.43	0.86	0.82	0.68	0.57	0.59	0.43	0.85	0.86	0.6	0.57	0.59	0.39	0.84	0.89	0.64	0.56	0.61	0.39	0.81	0.73	0.67	0.5	0.51	0.37	0.81	0.71	0.68	0.52	0.51	0.4	--	--	--	--	--	--	0.81
978	0.88	0.87	0.64	0.55	0.6	0.35	0.87	0.88	0.64	0.57	0.6	0.39	0.86	0.87	0.64	0.56	0.61	0.4	0.85	0.88	0.64	0.57	0.61	0.4	0.84	0.91	0.66	0.57	0.65	0.41	0.81	0.73	0.65	0.51	0.52	0.36	--	--	--	--	--	--	0.81	0.73	0.65	0.51	0.52	0.38	0.81
979	0.88	0.84	0.72	0.56	0.59	0.43	0.86	0.87	0.64	0.56	0.6	0.38	0.85	0.85	0.65	0.56	0.61	0.4	0.85	0.88	0.64	0.57	0.6	0.41	0.84	0.86	0.69	0.57	0.61	0.44	--	--	--	--	--	--	--	--	--	--	--	--	--	--	--	--	--	--	--
980	0.88	0.88	0.61	0.55	0.61	0.34	0.87	0.87	0.62	0.56	0.61	0.37	0.86	0.77	0.67	0.56	0.57	0.4	0.85	0.91	0.67	0.57	0.63	0.41	0.84	0.86	0.67	0.56	0.59	0.43	0.81	0.78	0.66	0.51	0.52	0.38	--	--	--	--	--	--	0.81	0.78	0.64	0.52	0.54	0.39	0.81
981	0.87	0.89	0.62	0.55	0.62	0.34	0.87	0.87	0.61	0.56	0.62	0.36	--	--	--	--	--	--	--	--	--	--	--	--	0.84	0.89	0.65	0.56	0.62	0.41	--	--	--	--	--	--	--	--	--	--	--	--	0.81	0.72	0.64	0.51	0.51	0.36	--
982	0.88	0.9	0.61	0.56	0.61	0.33	0.87	0.85	0.69	0.56	0.59	0.42	0.85	0.87	0.67	0.56	0.6	0.42	0.85	0.9	0.64	0.56	0.61	0.37	0.84	0.87	0.67	0.56	0.6	0.43	0.81	0.73	0.67	0.52	0.53	0.39	0.8	0.71	0.66	0.52	0.5	0.4	0.81	0.75	0.61	0.52	0.53	0.34	--
983	0.88	0.87	0.61	0.56	0.6	0.35	0.87	0.87	0.63	0.56	0.6	0.38	0.86	0.84	0.67	0.57	0.59	0.43	0.85	0.86	0.69	0.57	0.63	0.44	0.84	0.82	0.71	0.57	0.58	0.47	--	--	--	--	--	--	--	--	--	--	--	--	0.81	0.76	0.7	0.51	0.53	0.41	--
984	0.87	0.9	0.6	0.55	0.61	0.34	0.87	0.91	0.65	0.56	0.61	0.36	0.86	0.79	0.71	0.56	0.58	0.44	0.85	0.84	0.65	0.56	0.6	0.41	0.84	0.89	0.64	0.57	0.61	0.42	0.81	0.72	0.69	0.51	0.51	0.41	--	--	--	--	--	--	0.81	0.74	0.68	0.51	0.52	0.39	0.81
985	--	--	--	--	--	--	0.87	0.87	0.61	0.56	0.61	0.36	--	--	--	--	--	--	--	--	--	--	--	--	0.84	0.88	0.63	0.57	0.63	0.4	--	--	--	--	--	--	--	--	--	--	--	--	--	--	--	--	--	--	--
986	0.88	0.88	0.62	0.56	0.61	0.36	--	--	--	--	--	--	--	--	--	--	--	--	0.85	0.88	0.63	0.57	0.61	0.4	0.84	0.8	0.64	0.56	0.59	0.39	--	--	--	--	--	--	0.81	0.68	0.67	0.52	0.49	0.41	--	--	--	--	--	--	--
987	0.88	0.88	0.63	0.55	0.6	0.34	0.87	0.82	0.7	0.56	0.6	0.42	0.86	0.86	0.65	0.56	0.6	0.39	0.85	0.84	0.69	0.57	0.6	0.44	0.84	0.86	0.6	0.57	0.61	0.38	--	--	--	--	--	--	0.81	0.68	0.69	0.51	0.5	0.41	--	--	--	--	--	--	--
988	0.88	0.88	0.63	0.55	0.6	0.35	--	--	--	--	--	--	0.86	0.83	0.67	0.56	0.61	0.4	0.85	0.85	0.7	0.56	0.61	0.44	0.84	0.73	0.73	0.57	0.58	0.47	--	--	--	--	--	--	0.81	0.72	0.71	0.52	0.52	0.43	0.81	0.72	0.65	0.52	0.51	0.38	0.81
989	0.88	0.88	0.63	0.55	0.6	0.35	--	--	--	--	--	--	0.86	0.89	0.63	0.56	0.6	0.39	--	--	--	--	--	--	0.84	0.78	0.7	0.57	0.58	0.47	--	--	--	--	--	--	0.81	0.7	0.67	0.51	0.49	0.4	--	--	--	--	--	--	--
990	--	--	--	--	--	--	--	--	--	--	--	--	--	--	--	--	--	--	0.85	0.88	0.63	0.56	0.6	0.39	0.84	0.87	0.64	0.57	0.61	0.41	--	--	--	--	--	--	--	--	--	--	--	--	--	--	--	--	--	--	0.81
991	0.88	0.88	0.63	0.55	0.6	0.34	0.87	0.86	0.63	0.56	0.6	0.37	0.86	0.86	0.61	0.56	0.6	0.37	0.85	0.87	0.63	0.57	0.6	0.41	0.84	0.7	0.72	0.57	0.56	0.47	0.81	0.7	0.69	0.52	0.5	0.42	0.81	0.69	0.71	0.52	0.49	0.44	--	--	--	--	--	--	0.81
992	0.88	0.84	0.7	0.55	0.58	0.41	0.87	0.88	0.64	0.56	0.6	0.38	0.86	0.9	0.63	0.57	0.62	0.38	0.85	0.85	0.64	0.57	0.6	0.41	0.84	0.88	0.58	0.57	0.62	0.37	--	--	--	--	--	--	--	--	--	--	--	--	--	--	--	--	--	--	0.81
993	0.88	0.87	0.62	0.55	0.6	0.35	0.87	0.87	0.62	0.56	0.6	0.38	0.86	0.86	0.63	0.56	0.61	0.38	0.85	0.84	0.64	0.56	0.61	0.4	0.84	0.85	0.61	0.57	0.6	0.39	--	--	--	--	--	--	--	--	--	--	--	--	0.81	0.7	0.7	0.5	0.48	0.41	0.81
994	0.88	0.89	0.65	0.55	0.61	0.37	0.87	0.88	0.67	0.56	0.6	0.41	0.86	0.86	0.71	0.56	0.61	0.42	0.85	0.86	0.66	0.56	0.6	0.41	0.84	0.87	0.65	0.57	0.62	0.42	0.81	0.67	0.64	0.54	0.52	0.38	0.81	0.71	0.62	0.51	0.51	0.34	0.81	0.72	0.66	0.52	0.5	0.39	--
995	--	--	--	--	--	--	0.87	0.86	0.65	0.56	0.6	0.38	0.86	0.88	0.61	0.56	0.6	0.36	--	--	--	--	--	--	0.84	0.87	0.64	0.56	0.6	0.41	0.81	0.77	0.66	0.54	0.57	0.4	--	--	--	--	--	--	0.8	0.79	0.63	0.5	0.54	0.36	--
996	0.87	0.87	0.68	0.55	0.6	0.38	0.87	0.86	0.65	0.56	0.6	0.38	0.86	0.83	0.7	0.57	0.6	0.43	0.85	0.89	0.65	0.56	0.62	0.4	--	--	--	--	--	--	0.81	0.7	0.67	0.54	0.54	0.4	--	--	--	--	--	--	--	--	--	--	--	--	--
997	0.88	0.82	0.66	0.55	0.58	0.37	0.87	0.86	0.66	0.56	0.6	0.4	--	--	--	--	--	--	0.85	0.84	0.69	0.57	0.59	0.44	0.84	0.9	0.63	0.56	0.62	0.4	0.81	0.68	0.66	0.53	0.54	0.38	0.81	0.69	0.69	0.51	0.5	0.41	0.81	0.67	0.66	0.51	0.48	0.4	0.81
998	0.88	0.8	0.71	0.55	0.58	0.4	0.87	0.87	0.62	0.56	0.61	0.36	0.86	0.86	0.65	0.57	0.59	0.4	0.85	0.85	0.64	0.57	0.6	0.41	0.84	0.85	0.62	0.56	0.59	0.39	--	--	--	--	--	--	--	--	--	--	--	--	--	--	--	--	--	--	--
999	0.88	0.82	0.69	0.55	0.59	0.4	0.86	0.86	0.62	0.56	0.6	0.36	0.86	0.87	0.65	0.57	0.6	0.39	0.85	0.88	0.67	0.56	0.61	0.42	--	--	--	--	--	--	0.81	0.72	0.65	0.53	0.55	0.38	--	--	--	--	--	--	0.8	0.69	0.67	0.5	0.49	0.39	0.81
1000	0.88	0.9	0.61	0.55	0.61	0.33	0.87	0.88	0.61	0.56	0.61	0.36	0.85	0.89	0.62	0.56	0.6	0.37	0.85	0.8	0.67	0.57	0.59	0.41	0.84	0.82	0.71	0.57	0.61	0.45	--	--	--	--	--	--	--	--	--	--	--	--	--	--	--	--	--	--	0.81
[truncated: 41 more columns]
