# Supplementary material for: Modular gateway-ness connectivity and structural core organization in maritime network science
Source: Nat Commun. 2020 Jun 5;11:2849. doi: 10.1038/s41467-020-16619-5 (PMC7275034; doi:10.1038/s41467-020-16619-5)
Supplement: Supplementary file 4 — Source data [file 41467_2020_16619_MOESM4_ESM.zip › Structural-core-master/Source Data/Source Data-Supplementary Fig. 26b.xlsx]

## Sheet: Supplementary Fig. 26b
Rewiring Probability (p)	C(p)/C(0)	L(p)/L(0)	ω
0.0001	0.999886	0.866871	-0.69045
0.0001	0.999669	0.782279	-0.670941
0.0001	1	0.99997	-0.714334
0.0001	0.999554	0.758573	-0.664654
0.0001	0.999863	0.915749	-0.699967
0.0001	0.999856	0.896617	-0.696351
0.0001	1	0.99997	-0.714334
0.0001	0.999357	0.620645	-0.619108
0.0001	0.999786	0.85922	-0.688773
0.0001	0.999574	0.749314	-0.662148
0.0001	0.999794	0.804871	-0.676608
0.0001	0.999661	0.731605	-0.657221
0.0001	0.9997	0.662213	-0.635071
0.0001	0.999608	0.654907	-0.632382
0.0001	1	0.99997	-0.714334
0.0001	1	0.99997	-0.714334
0.0001	0.999763	0.901787	-0.697261
0.0001	0.999444	0.633662	-0.624311
0.0001	0.99984	0.797403	-0.674845
0.0001	0.99938	0.612805	-0.615936
0.0001	0.999825	0.800319	-0.67554
0.0001	0.999142	0.599286	-0.610028
0.0001	0.999544	0.758869	-0.664725
0.0001	0.99916	0.562297	-0.593042
0.0001	0.999817	0.939457	-0.704195
0.0001	0.999561	0.765781	-0.666583
0.0001	1	0.99997	-0.714334
0.0001	1	0.99997	-0.714334
0.0001	0.999375	0.684323	-0.642345
0.0001	1	0.99997	-0.714334
0.0001	0.999605	0.853481	-0.687403
0.0001	0.999142	0.602219	-0.611286
0.0001	0.999536	0.753224	-0.663189
0.0001	1	0.99997	-0.714334
0.0001	0.999467	0.687949	-0.643618
0.0001	0.999809	0.802075	-0.67595
0.0001	0.999359	0.853353	-0.687162
0.0001	0.999677	0.868325	-0.690567
0.0001	0.99938	0.631755	-0.623517
0.0001	0.99984	0.922663	-0.701214
0.0001	1	0.99997	-0.714334
0.0001	0.999771	0.861808	-0.689301
0.0001	0.999692	0.661189	-0.634702
0.0001	0.999692	0.916946	-0.700039
0.0001	0.999715	0.809915	-0.677737
0.0001	1	0.99997	-0.714334
0.0001	0.99939	0.763475	-0.665823
0.0001	0.999608	0.916682	-0.699917
0.0001	0.999475	0.633179	-0.624151
0.0001	0.999413	0.676953	-0.639914
0.0001	0.999886	0.803358	-0.676325
0.0001	0.999771	0.803866	-0.676347
0.0001	0.999779	0.826226	-0.681568
0.0001	1	0.99997	-0.714334
0.0001	0.999786	0.884558	-0.693936
0.0001	0.999677	0.763713	-0.666135
0.0001	0.999763	0.801158	-0.675689
0.0001	0.999863	0.966057	-0.708774
0.0001	0.999436	0.656835	-0.632927
0.0001	0.999436	0.696038	-0.646208
0.0001	0.999561	0.73446	-0.657958
0.0001	0.999856	0.79689	-0.674734
0.0001	1	0.99997	-0.714334
0.0001	1	0.99997	-0.714334
0.0001	0.999863	0.814172	-0.678866
0.0001	0.999753	0.900389	-0.696986
0.0001	0.999038	0.558205	-0.590917
0.0001	0.999771	0.800983	-0.675653
0.0001	0.99984	0.989761	-0.712594
0.0001	0.999809	0.819528	-0.680062
0.0001	1	0.99997	-0.714334
0.0001	0.999615	0.762855	-0.665854
0.0001	0.999802	0.810417	-0.677931
0.0001	0.999536	0.631155	-0.62342
0.0001	0.999638	0.741718	-0.660088
0.0001	0.999265	0.839721	-0.684134
0.0001	0.999475	0.629679	-0.622791
0.0001	0.999475	0.672759	-0.638542
0.0001	0.999521	0.653433	-0.631773
0.0001	1	0.99997	-0.714334
0.0001	0.999779	0.987159	-0.712128
0.0001	0.999518	0.685186	-0.642755
0.0001	0.999474	0.639348	-0.626511
0.0001	0.999763	0.815263	-0.679034
0.0001	1	0.99997	-0.714334
0.0001	1	0.99997	-0.714334
0.0001	0.999569	0.903546	-0.697427
0.0001	1	0.99997	-0.714334
0.0001	0.999342	0.620633	-0.619091
0.0001	0.999952	0.999193	-0.714168
0.0001	1	0.99997	-0.714334
0.0001	0.999886	0.836162	-0.683889
0.0001	0.999886	0.797806	-0.674984
0.0001	1	0.99997	-0.714334
0.0001	0.999833	0.987185	-0.712179
0.0001	0.999817	0.794967	-0.67423
0.0001	0.999802	0.808364	-0.677446
0.0001	0.999419	0.594341	-0.608118
0.0001	1	0.99997	-0.714334
0.0001	0.999856	0.865548	-0.690151
0.0001	0.999802	0.80001	-0.675445
0.0001	0.999856	0.871932	-0.691461
0.0001	0.9997	0.702654	-0.648532
0.0001	1	0.99997	-0.714334
0.0001	0.999848	0.861809	-0.689368
0.0001	0.999002	0.597939	-0.609323
0.0001	0.999577	0.681391	-0.641547
0.0001	0.999863	0.79525	-0.674339
0.0001	1	0.99997	-0.714334
0.0001	0.999817	0.793619	-0.673899
0.0001	0.999482	0.785567	-0.671608
0.0001	0.999879	0.836206	-0.683892
0.0001	0.999833	0.901788	-0.697322
0.0001	0.999654	0.728873	-0.656421
0.0001	1	0.99997	-0.714334
0.0001	0.999598	0.611917	-0.615758
0.0001	0.999863	0.806102	-0.676961
0.0001	0.999863	0.857723	-0.688525
0.0001	1	0.99997	-0.714334
0.0001	0.999723	0.776531	-0.669523
0.0001	1	0.99997	-0.714334
0.0001	0.999615	0.789884	-0.672801
0.0001	0.999631	0.805556	-0.676629
0.0001	0.999779	0.831796	-0.682823
0.0001	0.999779	0.841074	-0.684877
0.0001	0.999615	0.811502	-0.678024
0.0001	0.999505	0.643501	-0.628101
0.0001	0.999786	0.99227	-0.712943
0.0001	0.999513	0.693822	-0.645564
0.0001	0.999654	0.657142	-0.633226
0.0001	0.999856	0.906462	-0.698227
0.0001	1	0.99997	-0.714334
0.0001	0.999809	0.885761	-0.694194
0.0001	0.999661	0.759149	-0.664902
0.0001	1	0.99997	-0.714334
0.0001	0.999654	0.666026	-0.63637
0.0001	1	0.99997	-0.714334
0.0001	0.999684	0.75331	-0.663341
0.0001	0.999436	0.64116	-0.627162
0.0001	0.999615	0.671733	-0.638312
0.0001	0.999886	0.970061	-0.709456
0.0001	0.999802	0.875745	-0.692188
0.0001	1	0.99997	-0.714334
0.0001	0.999802	0.86024	-0.689
0.0001	0.999763	0.803665	-0.676292
0.0001	0.999521	0.670993	-0.637976
0.0001	0.999692	0.917758	-0.700188
0.0001	0.999779	0.988878	-0.712401
0.0001	0.999809	0.908465	-0.698564
0.0001	0.999879	0.921241	-0.700989
0.0001	1	0.99997	-0.714334
0.0001	0.999809	0.794433	-0.674093
0.0001	0.999879	0.815262	-0.679134
0.0001	1	0.99997	-0.714334
0.0001	0.999608	0.892591	-0.695356
0.0001	0.999406	0.796653	-0.674285
0.0001	0.999631	0.673773	-0.639024
0.0001	0.999809	0.794062	-0.674001
0.0001	0.999786	0.938728	-0.70404
0.0001	0.999794	0.817616	-0.679607
0.0001	0.999684	0.750761	-0.662643
0.0001	1	0.99997	-0.714334
0.0001	1	0.99997	-0.714334
0.0001	0.999863	0.812554	-0.678487
0.0001	0.999692	0.659744	-0.634189
0.0001	0.9996	0.727388	-0.65594
0.0001	0.999863	0.802665	-0.676139
0.0001	0.999915	0.997191	-0.713825
0.0001	0.999667	0.87063	-0.691031
0.0001	0.999304	0.574859	-0.599186
0.0001	0.999794	0.794499	-0.674095
0.0001	1	0.99997	-0.714334
0.0001	0.999452	0.729982	-0.656569
0.0001	0.99984	0.862343	-0.689472
0.0001	0.999856	0.905126	-0.697975
0.0001	0.999544	0.76296	-0.665819
0.0001	0.999809	0.850631	-0.686973
0.0001	0.999746	0.847719	-0.686292
0.0001	0.999498	0.793382	-0.673563
0.0001	0.999559	0.760519	-0.665181
0.0001	0.998673	0.506344	-0.562181
0.0001	0.999817	0.884558	-0.693963
0.0001	0.999459	0.624385	-0.620693
0.0001	0.999661	0.897564	-0.696365
0.0001	0.999475	0.63405	-0.624487
0.0001	0.999871	0.80631	-0.677018
0.0001	0.999615	0.70111	-0.647973
0.0001	0.999886	0.824608	-0.681294
0.0001	0.999825	0.871402	-0.691326
0.0001	0.999521	0.873068	-0.691401
0.0001	1	0.99997	-0.714334
0.0001	1	0.99997	-0.714334
0.0001	0.999638	0.760322	-0.665197
0.0001	0.999848	0.846425	-0.686101
0.0001	0.99973	0.75717	-0.664429
0.0001	0.999539	0.823539	-0.680748
0.0001	0.999311	0.608738	-0.614188
0.0001	0.999738	0.680903	-0.641524
0.0001	0.999498	0.649102	-0.630171
0.0001	0.999623	0.676906	-0.640081
0.0001	1	0.99997	-0.714334
0.0001	0.999406	0.795601	-0.674028
0.0001	0.998613	0.483032	-0.547366
0.0001	0.99984	0.838608	-0.684389
0.0001	0.999707	0.871092	-0.691161
0.0001	1	0.99997	-0.714334
0.0001	0.999413	0.772678	-0.668259
0.0001	0.999254	0.760042	-0.664788
0.0001	0.999802	0.929988	-0.702503
0.0001	0.999194	0.589627	-0.605839
0.0001	1	0.99997	-0.714334
0.0001	1	0.99997	-0.714334
0.0001	0.999809	0.884558	-0.693956
0.0001	0.999817	0.801338	-0.675779
0.0001	0.999608	0.673279	-0.638835
0.0001	1	0.99997	-0.714334
0.0001	0.999779	0.795721	-0.674381
0.0001	0.999608	0.832734	-0.682884
0.0001	0.999684	0.708437	-0.650318
0.0001	0.999559	0.733261	-0.657611
0.0001	0.99951	0.874537	-0.69169
0.0001	0.999654	0.77189	-0.668263
0.0001	0.999561	0.794984	-0.674012
0.0001	0.999871	0.807185	-0.677226
0.0001	0.999163	0.618428	-0.618045
0.0001	0.999833	0.892328	-0.695501
0.0001	0.999224	0.577596	-0.600394
0.0001	0.99984	0.846893	-0.686196
0.0001	0.999863	0.839823	-0.684676
0.0001	0.999825	0.794834	-0.674204
0.0001	0.999298	0.782166	-0.67059
0.0001	1	0.99997	-0.714334
0.0001	0.9996	0.67818	-0.640491
0.0001	0.999863	0.850164	-0.686919
0.0001	0.999561	0.914684	-0.699508
0.0001	0.999863	0.819199	-0.680033
0.0001	0.999719	0.822208	-0.680599
0.0001	0.999311	0.633802	-0.624249
0.0001	0.999809	0.975893	-0.710344
0.0001	0.999383	0.672097	-0.638235
0.0001	0.999779	0.883957	-0.69381
0.0001	0.999794	0.80528	-0.676705
0.0001	0.999165	0.594604	-0.608013
0.0001	0.999413	0.651136	-0.630843
0.0001	0.999234	0.584697	-0.603659
0.0001	0.999536	0.680915	-0.641353
0.0001	0.999802	0.878008	-0.692643
0.0001	0.999452	0.650034	-0.630473
0.0001	0.999506	0.591158	-0.60679
0.0001	0.999209	0.723206	-0.654369
0.0001	0.999328	0.587251	-0.604893
0.0001	0.99949	0.746429	-0.661277
0.0001	0.999523	0.763409	-0.665921
0.0001	0.999561	0.708797	-0.650322
0.0001	0.999716	0.85736	-0.68832
0.0001	0.999794	0.860758	-0.689102
0.0001	0.999677	0.775117	-0.669119
0.0001	0.99984	0.865014	-0.690027
0.0001	0.999825	0.794433	-0.674106
0.0001	0.99949	0.668346	-0.637035
0.0001	0.999429	0.706725	-0.649566
0.0001	0.999827	0.970267	-0.709439
0.0001	0.999444	0.628994	-0.622497
0.0001	1	0.99997	-0.714334
0.0001	1	0.99997	-0.714334
0.0001	1	0.99997	-0.714334
0.0001	0.999879	0.7947	-0.674218
0.0001	0.999444	0.623741	-0.620423
0.0001	0.999786	0.847827	-0.68635
0.0001	1	0.99997	-0.714334
0.0001	1	0.99997	-0.714334
0.0001	0.999833	0.894756	-0.695972
0.0001	1	0.99997	-0.714334
0.0001	0.99939	0.779694	-0.670043
0.0001	0.999646	0.702333	-0.648385
0.0001	0.999661	0.754275	-0.663584
0.0001	0.999623	0.770989	-0.668002
0.0001	0.999204	0.626594	-0.621345
0.0001	1	0.99997	-0.714334
0.0001	0.999771	0.797803	-0.674883
0.0001	0.999833	0.797937	-0.674969
0.0001	1	0.99997	-0.714334
0.0001	1	0.99997	-0.714334
0.0001	0.999763	0.817616	-0.67958
0.0001	0.999421	0.698603	-0.647012
0.0001	0.999661	0.657151	-0.633236
0.0001	1	0.99997	-0.714334
0.0001	0.999763	0.835402	-0.683613
0.0001	0.999786	0.800643	-0.675585
0.0001	1	0.99997	-0.714334
0.0001	0.999505	0.658213	-0.633481
0.0001	0.999577	0.760041	-0.665068
0.0001	0.999763	0.793571	-0.673841
0.0001	1	0.99997	-0.714334
0.0001	0.999467	0.693056	-0.645277
0.0001	0.999753	0.739046	-0.659433
0.0001	0.999763	0.891731	-0.695325
0.0001	0.99928	0.627931	-0.621938
0.0001	0.999654	0.753754	-0.663435
0.0001	0.999848	0.795901	-0.674485
0.0001	0.9996	0.700096	-0.64764
0.0001	0.999863	0.885761	-0.694241
0.0001	0.999763	0.795478	-0.674309
0.0001	0.999802	0.800811	-0.675639
0.0001	0.999334	0.582589	-0.602788
0.0001	0.999825	0.902455	-0.697442
0.0001	0.999817	0.826226	-0.681601
0.0001	0.999513	0.684577	-0.642549
0.0001	1	0.99997	-0.714334
0.0001	0.99973	0.778784	-0.670106
0.0001	0.999661	0.786427	-0.671979
0.0001	1	0.99997	-0.714334
0.0001	1	0.99997	-0.714334
0.0001	1	0.99997	-0.714334
0.0001	0.99928	0.567777	-0.595805
0.0001	0.999513	0.714134	-0.651913
0.0001	1	0.99997	-0.714334
0.0001	0.9996	0.767407	-0.667044
0.0001	0.998714	0.565223	-0.594081
0.0001	0.999272	0.54014	-0.581841
0.0001	0.999825	0.841925	-0.685103
0.0001	0.999677	0.746948	-0.661583
0.0001	0.999809	0.832998	-0.683119
0.0001	1	0.99997	-0.714334
0.0001	0.999631	0.763999	-0.666171
0.0001	0.999825	0.865548	-0.690124
0.0001	0.999848	0.798876	-0.67521
0.0001	1	0.99997	-0.714334
0.0001	0.99939	0.757222	-0.664147
0.0001	1	0.99997	-0.714334
0.0001	1	0.99997	-0.714334
0.0001	0.999165	0.665245	-0.635672
0.0001	0.99949	0.687525	-0.643499
0.0001	0.999817	0.794833	-0.674197
0.0001	0.999779	0.975059	-0.710181
0.0001	0.999654	0.792655	-0.67352
0.0001	0.999771	0.837811	-0.684153
0.0001	1	0.99997	-0.714334
0.0001	0.999856	0.84736	-0.68631
0.0001	0.999845	0.998529	-0.713972
0.0001	0.999288	0.638311	-0.625955
0.0001	0.999803	0.858462	-0.688628
0.0001	0.999786	0.907797	-0.698418
0.0001	1	0.99997	-0.714334
0.0001	0.999638	0.721804	-0.654327
0.0001	0.999546	0.753714	-0.663331
0.0001	0.999467	0.666251	-0.636286
0.0001	0.99973	0.752675	-0.663207
0.0001	1	0.99997	-0.714334
0.0001	0.999498	0.910436	-0.698662
0.0001	0.999769	0.825909	-0.681487
0.0001	0.999654	0.731495	-0.657183
0.0001	0.999669	0.666849	-0.63667
0.0001	0.999809	0.843672	-0.685471
0.0001	0.999311	0.708169	-0.649911
0.0001	0.99984	0.839414	-0.684566
0.0001	1	0.99997	-0.714334
0.0001	0.999863	0.798071	-0.675028
0.0001	0.999833	0.800982	-0.675707
0.0001	0.99963	0.773186	-0.668579
0.0001	0.999483	0.621816	-0.619688
0.0001	0.999421	0.603348	-0.61201
0.0001	0.99984	0.808857	-0.677596
0.0001	1	0.99997	-0.714334
0.0001	0.999677	0.859819	-0.688803
0.0001	0.999475	0.628882	-0.622479
0.0001	0.999306	0.708061	-0.649873
0.0001	0.999661	0.710859	-0.651043
0.0001	0.999536	0.733873	-0.657767
0.0001	0.999817	0.883957	-0.693844
0.0001	1	0.99997	-0.714334
0.0001	1	0.99997	-0.714334
0.0001	0.999561	0.70166	-0.648099
0.0001	0.999256	0.788744	-0.672206
0.0001	0.999561	0.678384	-0.640526
0.0001	0.999646	0.691636	-0.644974
0.0001	0.999669	0.792533	-0.673503
0.0001	0.999536	0.755234	-0.663736
0.0001	0.999383	0.699365	-0.64722
0.0001	1	0.99997	-0.714334
0.0001	0.999738	0.704273	-0.649072
0.0001	0.99984	0.935117	-0.70345
0.0001	0.999646	0.709055	-0.650475
0.0001	0.999684	0.684567	-0.642695
0.0001	0.999646	0.812676	-0.678327
0.0001	0.999669	0.819577	-0.679952
0.0001	0.999429	0.677765	-0.640202
0.0001	0.999738	0.652841	-0.631747
0.0001	0.999566	0.780626	-0.670432
0.0001	0.999863	0.913096	-0.699475
0.0001	1	0.99997	-0.714334
0.0001	0.999879	0.809363	-0.677749
0.0001	0.999856	0.95574	-0.707037
0.0001	0.999886	0.922752	-0.701271
0.0001	0.999786	0.832598	-0.683009
0.0001	1	0.99997	-0.714334
0.0001	0.999181	0.57333	-0.598361
0.0001	0.99984	0.803666	-0.676359
0.0001	0.999421	0.691662	-0.644787
0.0001	0.999763	0.819199	-0.679946
0.0001	0.999584	0.687323	-0.643515
0.0001	0.999288	0.672569	-0.638315
0.0001	0.999856	0.855777	-0.688108
0.0001	0.999786	0.888166	-0.694647
0.0001	0.999531	0.663837	-0.635496
0.0001	0.999886	0.933	-0.703114
0.0001	0.999603	0.715229	-0.652324
0.0001	0.999505	0.68517	-0.642738
0.0001	0.999421	0.701153	-0.647818
0.0001	0.999552	0.671344	-0.638123
0.0001	1	0.99997	-0.714334
0.0001	1	0.99997	-0.714334
0.0001	0.99939	0.730239	-0.656589
0.0001	0.9997	0.800232	-0.67541
0.0001	0.999498	0.68917	-0.644044
0.0001	0.999746	0.819005	-0.679886
0.0001	0.999786	0.883957	-0.693817
0.0001	0.999879	0.841497	-0.685056
0.0001	0.999475	0.686781	-0.643242
0.0001	0.999669	0.760936	-0.665388
0.0001	0.998994	0.541428	-0.582281
0.0001	0.999669	0.668166	-0.637128
0.0001	1	0.99997	-0.714334
0.0001	0.999825	0.94019	-0.70433
0.0001	0.999367	0.778527	-0.669725
0.0001	1	0.99997	-0.714334
0.0001	0.999879	0.857231	-0.688435
0.0001	0.999715	0.753401	-0.663393
0.0001	0.999615	0.732124	-0.657331
0.0001	0.999421	0.648078	-0.629727
0.0001	0.999833	0.813631	-0.678713
0.0001	0.999779	0.802076	-0.675924
0.0001	1	0.99997	-0.714334
0.0001	0.999505	0.720813	-0.653916
0.0001	0.99935	0.661869	-0.634645
0.0001	1	0.99997	-0.714334
0.0001	0.999871	0.832599	-0.683083
0.0001	1	0.99997	-0.714334
0.0001	1	0.99997	-0.714334
0.0001	1	0.99997	-0.714334
0.0001	0.9997	0.799949	-0.675341
0.0001	0.999234	0.639055	-0.626191
0.0001	0.999219	0.635219	-0.624714
0.0001	1	0.99997	-0.714334
0.0001	0.9997	0.842183	-0.685051
0.0001	0.999215	0.647706	-0.629411
0.0001	1	0.99997	-0.714334
0.0001	0.999771	0.839824	-0.684596
0.0001	0.999505	0.626997	-0.621766
0.0001	0.999365	0.707669	-0.649803
0.0001	0.999794	0.880953	-0.693226
0.0001	0.998769	0.596892	-0.608667
0.0001	0.999809	0.905126	-0.697935
0.0001	0.999802	0.810951	-0.678057
0.0001	0.999429	0.750362	-0.662311
0.0001	0.999536	0.610265	-0.61502
0.0001	0.999578	0.7334	-0.657667
0.0001	0.999383	0.642225	-0.627516
0.0001	0.99938	0.677351	-0.64002
0.0001	0.999763	0.843673	-0.685431
0.0001	0.999575	0.706823	-0.649724
0.0001	0.999459	0.749933	-0.66222
0.0001	0.999436	0.713251	-0.651578
0.0001	0.999577	0.794941	-0.674015
0.0001	0.999677	0.77485	-0.66905
0.0001	0.999817	0.932192	-0.70291
0.0001	0.999436	0.722813	-0.654451
0.0001	0.999825	0.803064	-0.676201
0.0001	0.999746	0.815124	-0.678986
0.0001	1	0.99997	-0.714334
0.0001	1	0.99997	-0.714334
0.0001	0.999794	0.96927	-0.709246
0.0001	0.999235	0.607014	-0.613398
0.0001	0.999794	0.854828	-0.687853
0.0001	0.999318	0.773722	-0.668447
0.0001	0.999802	0.852968	-0.687465
0.0001	0.999715	0.82063	-0.680234
0.0001	0.999561	0.873155	-0.691454
0.0001	1	0.99997	-0.714334
0.0001	0.999623	0.71412	-0.652004
0.0001	0.999809	0.941668	-0.704575
0.0001	0.999529	0.776456	-0.669335
0.0001	0.999567	0.719725	-0.653645
0.0001	0.999413	0.685693	-0.642831
0.0001	0.999692	0.695442	-0.646239
0.0001	1	0.99997	-0.714334
0.0001	0.999592	0.823714	-0.680834
0.0001	0.999833	0.860757	-0.689135
0.0001	0.999661	0.768172	-0.667299
0.0001	0.999561	0.760152	-0.665085
0.0001	0.999004	0.688209	-0.643301
0.0001	0.999513	0.823697	-0.680761
0.0001	0.9997	0.6633	-0.635454
0.0001	0.999771	0.795324	-0.674278
0.0001	0.999856	0.811486	-0.67823
0.0001	0.999608	0.73668	-0.658633
0.0001	0.999786	0.847359	-0.68625
0.0001	1	0.99997	-0.714334
0.0001	0.999886	0.876526	-0.692418
0.0001	0.999817	0.966855	-0.708867
0.0001	0.999848	0.84736	-0.686303
0.0001	0.999531	0.76015	-0.665057
0.0001	0.999002	0.583226	-0.602789
0.0001	0.999738	0.851835	-0.687168
0.0001	0.999577	0.77718	-0.669562
0.0001	0.999181	0.632711	-0.623714
0.0001	0.999158	0.589178	-0.605607
0.0001	0.999498	0.614387	-0.616689
0.0001	0.999551	0.751104	-0.662621
0.0001	0.999396	0.686121	-0.642956
0.0001	0.999886	0.823269	-0.680988
0.0001	0.99891	0.646081	-0.628545
0.0001	0.99984	0.863945	-0.689805
0.0001	0.999794	0.819198	-0.679973
0.0001	0.99925	0.715581	-0.652123
0.0001	1	0.99997	-0.714334
0.0001	1	0.99997	-0.714334
0.0001	1	0.99997	-0.714334
0.0001	0.999848	0.962906	-0.708236
0.0001	0.999677	0.970854	-0.709404
0.0001	1	0.99997	-0.714334
0.0001	0.99984	0.80528	-0.676745
0.0001	0.999825	0.834602	-0.683489
0.0001	0.999288	0.667064	-0.636414
0.0001	0.999295	0.746368	-0.66109
0.0001	0.999816	0.993921	-0.713228
0.0001	0.999186	0.534898	-0.578956
0.0001	0.999723	0.715	-0.652358
0.0001	0.999281	0.635144	-0.624739
0.0001	0.999665	0.713547	-0.651867
0.0001	0.999536	0.73167	-0.657131
0.0001	1	0.99997	-0.714334
0.0001	0.999794	0.986265	-0.711999
0.0001	0.999886	0.881146	-0.693345
0.0001	0.999886	0.81408	-0.678864
0.0001	0.999886	0.811935	-0.678362
0.0001	0.999809	0.86024	-0.689006
0.0001	0.998915	0.516203	-0.568234
0.0001	0.999794	0.962121	-0.708058
0.0001	0.999848	0.820196	-0.68025
0.0001	0.999743	0.839758	-0.684557
0.0001	0.999692	0.737353	-0.658898
0.0001	0.999879	0.825547	-0.6815
0.0001	0.999802	0.97172	-0.709655
0.0001	1	0.99997	-0.714334
0.0001	0.999879	0.869287	-0.690941
0.0001	0.999833	0.815543	-0.679159
0.0001	1	0.99997	-0.714334
0.0001	0.999631	0.825506	-0.681276
0.0001	0.999436	0.733565	-0.657591
0.0001	0.999786	0.92705	-0.701962
0.0001	0.999498	0.715244	-0.652236
0.0001	0.99949	0.692751	-0.645199
0.0001	0.999592	0.79079	-0.673005
0.0001	0.999554	0.728961	-0.65636
0.0001	1	0.99997	-0.714334
0.0001	0.999429	0.747538	-0.661531
0.0001	0.999771	0.793554	-0.673843
0.0001	0.999546	0.946735	-0.705227
0.0001	0.999505	0.60986	-0.614824
0.0001	1	0.99997	-0.714334
0.0001	0.999817	0.849697	-0.686779
0.0001	0.9996	0.738504	-0.659145
0.0001	0.999786	0.877436	-0.692515
0.0001	0.999638	0.848159	-0.686293
0.0001	0.99948	0.666083	-0.636238
0.0001	0.999638	0.761871	-0.665611
0.0001	0.999654	0.688408	-0.64393
0.0001	0.999677	0.658956	-0.633895
0.0001	0.999654	0.786466	-0.671982
0.0001	0.999475	0.654902	-0.632264
0.0001	0.999577	0.725895	-0.655483
0.0001	0.999521	0.662953	-0.635177
0.0001	0.999723	0.755349	-0.663929
0.0001	0.999605	0.665033	-0.635981
0.0001	0.99984	0.817004	-0.679505
0.0001	0.99984	0.846892	-0.686196
0.0001	1	0.99997	-0.714334
0.0001	0.999786	0.801518	-0.675796
0.0001	1	0.99997	-0.714334
0.0001	0.999692	0.678737	-0.640758
0.0001	0.999848	0.967656	-0.709026
0.0001	0.999538	0.821123	-0.680194
0.0001	1	0.99997	-0.714334
0.0001	0.99984	0.992296	-0.712993
0.0001	0.999771	0.810684	-0.677967
0.0001	0.999429	0.723815	-0.654741
0.0001	0.999779	0.832998	-0.683092
0.0001	0.999794	0.794433	-0.674079
0.0001	0.999523	0.703228	-0.648558
0.0001	0.999699	0.884175	-0.693785
0.0001	0.999303	0.597882	-0.609561
0.0001	0.999669	0.739909	-0.659604
0.0001	0.99939	0.726431	-0.655478
0.0001	0.9996	0.75304	-0.663194
0.0001	0.999886	0.848131	-0.686503
0.0001	0.99904	0.615362	-0.616691
0.0001	0.999875	0.998884	-0.714053
0.0001	0.999863	0.799292	-0.675324
0.0001	0.999723	0.7267	-0.655846
0.0001	0.9997	0.689207	-0.644231
0.0001	0.999623	0.779337	-0.670154
0.0001	0.99984	0.806524	-0.677042
0.0001	1	0.99997	-0.714334
0.0001	0.999794	0.871932	-0.691407
0.0001	0.999669	0.712158	-0.651447
0.0001	0.999638	0.752803	-0.663163
0.0001	0.999863	0.793555	-0.673923
0.0001	0.999856	0.793655	-0.673942
0.0001	1	0.99997	-0.714334
0.0001	0.999817	0.899803	-0.69693
0.0001	0.999773	0.940803	-0.704392
0.0001	0.999863	0.809883	-0.677858
0.0001	0.999025	0.554453	-0.589028
0.0001	1	0.99997	-0.714334
0.0001	0.999311	0.724011	-0.654696
0.0001	0.999779	0.924112	-0.701424
0.0001	0.999288	0.596091	-0.60877
0.0001	0.999848	0.950933	-0.706211
0.0001	0.999825	0.966058	-0.708741
0.0001	1	0.99997	-0.714334
0.0001	0.999431	0.810963	-0.677737
0.0001	0.999794	0.848294	-0.686458
0.0001	0.999559	0.940308	-0.70412
0.0001	0.999584	0.778901	-0.670009
0.0001	0.999794	0.925581	-0.701703
0.0001	1	0.99997	-0.714334
0.0001	0.999715	0.75193	-0.66299
0.0001	0.9996	0.793499	-0.673681
0.0001	0.999529	0.762372	-0.66565
0.0001	0.999848	0.800643	-0.675638
0.0001	0.999263	0.573713	-0.598613
0.0001	0.999554	0.766894	-0.666869
0.0001	0.999763	0.823873	-0.681019
0.0001	0.999032	0.646248	-0.628713
0.0001	0.999429	0.634182	-0.624498
0.0001	0.999048	0.555282	-0.589465
0.0001	0.999763	0.79714	-0.674714
0.0001	0.999848	0.836207	-0.683865
0.0001	0.999327	0.641854	-0.627328
0.0001	0.999561	0.752556	-0.663028
0.0001	0.999809	0.79642	-0.674579
0.0001	1	0.99997	-0.714334
0.0001	1	0.99997	-0.714334
0.0001	0.999475	0.6875	-0.643478
0.0001	0.999886	0.809068	-0.677686
0.0001	0.99925	0.679845	-0.640746
0.0001	1	0.99997	-0.714334
0.0001	0.999848	0.861281	-0.689257
0.0001	0.999779	0.842793	-0.685253
0.0001	0.999863	0.989772	-0.712616
0.0001	1	0.99997	-0.714334
0.0001	0.999561	0.682214	-0.641808
0.0001	0.999638	0.735406	-0.658295
0.0001	0.999523	0.756582	-0.66409
0.0001	0.999802	0.979376	-0.710901
0.0001	0.999421	0.684669	-0.6425
0.0001	0.999794	0.793563	-0.673866
0.0001	0.999848	0.805279	-0.676752
0.0001	1	0.99997	-0.714334
0.0001	0.999513	0.766007	-0.6666
0.0001	0.999848	0.841497	-0.68503
0.0001	0.999661	0.688364	-0.643923
0.0001	0.999825	0.825885	-0.681531
0.0001	0.99973	0.7313	-0.657193
0.0001	1	0.99997	-0.714334
0.0001	0.999763	0.806311	-0.676924
0.0001	0.999817	0.858219	-0.688589
0.0001	0.999592	0.847213	-0.686049
0.0001	0.999475	0.635268	-0.624955
0.0001	0.999856	0.915749	-0.69996
0.0001	0.999891	0.998125	-0.71395
0.0001	0.999654	0.801548	-0.675688
0.0001	0.999569	0.72795	-0.656078
0.0001	0.999863	0.891136	-0.695296
0.0001	0.999644	0.803497	-0.676148
0.0001	0.999265	0.585509	-0.604053
0.0001	1	0.99997	-0.714334
0.0001	0.999763	0.876306	-0.692267
0.0001	0.999802	0.924847	-0.701577
0.0001	0.999684	0.768031	-0.667282
0.0001	0.999554	0.746067	-0.661232
0.0001	1	0.99997	-0.714334
0.0001	1	0.99997	-0.714334
0.0001	0.999817	0.793593	-0.673893
0.0001	0.999513	0.720018	-0.653686
0.0001	0.999406	0.653307	-0.631627
0.0001	1	0.99997	-0.714334
0.0001	0.999654	0.75989	-0.665095
0.0001	0.999421	0.6762	-0.639666
0.0001	0.999242	0.63053	-0.622921
0.0001	0.999848	0.819199	-0.68002
0.0001	1	0.99997	-0.714334
0.0001	1	0.99997	-0.714334
0.0001	0.99942	0.676231	-0.639676
0.0001	0.99975	0.819803	-0.680074
0.0001	0.999771	0.907797	-0.698405
0.0001	0.999577	0.78623	-0.671856
0.0001	0.999579	0.695099	-0.646031
0.0001	0.999505	0.785306	-0.671562
0.0001	0.999608	0.784678	-0.671493
0.0001	0.999833	0.819198	-0.680006
0.0001	1	0.99997	-0.714334
0.0001	0.999763	0.990574	-0.712656
0.0001	0.999817	0.802865	-0.676147
0.0001	0.999498	0.617001	-0.617757
0.0001	0.999879	0.981113	-0.711248
0.0001	1	0.99997	-0.714334
0.0001	0.999848	0.800982	-0.67572
0.0001	0.999856	0.854827	-0.687907
0.0001	0.999482	0.627122	-0.621795
0.0001	0.9996	0.729989	-0.656699
0.0001	0.999669	0.679638	-0.641041
0.0001	0.999429	0.762545	-0.665609
0.0001	0.999692	0.704755	-0.649183
0.0001	0.999513	0.756633	-0.664095
0.0001	0.999871	0.795324	-0.674364
0.0001	0.999833	0.807413	-0.677247
0.0001	0.999871	0.814172	-0.678873
0.0001	0.999786	0.802269	-0.675977
0.0001	0.999764	0.897755	-0.696491
0.0001	0.999602	0.875856	-0.692036
0.0001	0.999707	0.739281	-0.659459
0.0001	0.99984	0.821865	-0.680626
0.0001	0.999086	0.674483	-0.638792
0.0001	0.999802	0.82692	-0.681745
0.0001	0.999809	0.866616	-0.690331
0.0001	1	0.99997	-0.714334
0.0001	0.999863	0.793554	-0.673923
0.0001	0.9996	0.807957	-0.677173
0.0001	0.999475	0.607017	-0.613608
0.0001	0.999473	0.696518	-0.646393
0.0001	0.999546	0.800109	-0.675247
0.0001	0.999398	0.675098	-0.639272
0.0001	0.999848	0.867151	-0.690475
0.0001	0.999592	0.778343	-0.669873
0.0001	1	0.99997	-0.714334
0.0001	0.999684	0.791265	-0.673203
0.0001	1	0.99997	-0.714334
0.0001	0.999856	0.836609	-0.683961
0.0001	0.999336	0.655245	-0.632268
0.0001	1	0.99997	-0.714334
0.0001	0.99914	0.701695	-0.647744
0.0001	0.999536	0.758501	-0.66462
0.0001	1	0.99997	-0.714334
0.0001	0.999871	0.7947	-0.674212
0.0001	0.999825	0.805691	-0.67683
0.0001	0.999677	0.732372	-0.657456
0.0001	0.999856	0.793581	-0.673923
0.0001	0.999654	0.712369	-0.651498
0.0001	0.999763	0.808856	-0.677529
0.0001	0.9996	0.844051	-0.685371
0.0001	0.999802	0.799716	-0.675374
0.0001	0.999426	0.68566	-0.642832
0.0001	0.999763	0.800319	-0.675486
0.0001	0.999475	0.789487	-0.67258
0.0001	0.999646	0.74213	-0.66021
0.0001	1	0.99997	-0.714334
0.0001	0.999444	0.658635	-0.633578
0.0001	0.999886	0.82628	-0.681674
0.0001	0.999528	0.607876	-0.614015
0.0001	0.99984	0.826571	-0.681699
0.0001	0.999557	0.680202	-0.641132
0.0001	0.999856	0.794967	-0.674264
0.0001	0.999327	0.595923	-0.60873
0.0001	0.999638	0.761996	-0.665645
0.0001	0.999638	0.912698	-0.699206
0.0001	0.999779	0.927784	-0.702087
0.0001	0.999661	0.681901	-0.64179
0.0001	0.999209	0.742667	-0.659981
0.0001	0.999505	0.693613	-0.64549
0.0001	0.999467	0.658849	-0.633675
0.0001	1	0.99997	-0.714334
0.0001	1	0.99997	-0.714334
0.0001	0.999554	0.764955	-0.666357
0.0001	0.999817	0.853893	-0.687675
0.0001	0.999809	0.86822	-0.690661
0.0001	0.999519	0.782097	-0.670765
0.0001	0.999482	0.646441	-0.629176
0.0001	0.999802	0.901119	-0.697168
0.0001	0.999886	0.967645	-0.709058
0.0001	0.999863	0.7945	-0.674156
0.0001	0.999219	0.679361	-0.640557
0.0001	0.999763	0.805897	-0.676826
0.0001	1	0.99997	-0.714334
0.0001	0.999306	0.617659	-0.617857
0.0001	0.99984	0.891136	-0.695276
0.0001	0.99915	0.671597	-0.637861
0.0001	0.999802	0.852036	-0.687266
0.0001	1	0.99997	-0.714334
0.0001	1	0.99997	-0.714334
0.0001	0.999779	0.938728	-0.704033
0.0001	0.999615	0.722494	-0.654511
0.0001	1	0.99997	-0.714334
0.0001	0.999879	0.803666	-0.676392
0.0001	0.999763	0.847359	-0.68623
0.0001	0.999692	0.745934	-0.661315
0.0001	0.999715	0.82588	-0.681434
0.0001	0.999877	0.994661	-0.713397
0.0001	0.999436	0.680984	-0.641289
0.0001	0.999273	0.565243	-0.594576
0.0001	0.999436	0.765693	-0.666451
0.0001	0.999809	0.812555	-0.67844
0.0001	0.99948	0.7159	-0.652419
0.0001	0.999863	0.877436	-0.692582
0.0001	0.999498	0.661567	-0.634667
0.0001	0.999188	0.683888	-0.642039
0.0001	0.999692	0.875724	-0.692088
0.0001	0.999848	0.874636	-0.692003
0.0001	0.999614	0.855665	-0.687874
0.0001	1	0.99997	-0.714334
0.0001	0.998979	0.596607	-0.608725
0.0001	0.999856	0.79572	-0.674448
0.0001	0.99966	0.966791	-0.708719
0.0001	0.999833	0.946195	-0.705382
0.0001	0.999763	0.793554	-0.673836
0.0001	0.999825	0.825215	-0.681378
0.0001	0.999592	0.791876	-0.673274
0.0001	0.999863	0.803266	-0.676283
0.0001	0.999567	0.709395	-0.650511
0.0001	0.999505	0.759341	-0.664819
0.0001	0.999638	0.741847	-0.660124
0.0001	1	0.99997	-0.714334
0.0001	0.999632	0.841931	-0.684937
0.0001	0.999715	0.778948	-0.670135
0.0001	0.999342	0.680337	-0.64099
0.0001	0.999559	0.634034	-0.624554
0.0001	1	0.99997	-0.714334
0.0001	1	0.99997	-0.714334
0.0001	0.999684	0.762474	-0.665812
0.0001	0.999833	0.959744	-0.707693
0.0001	0.999771	0.809883	-0.677778
0.0001	0.9997	0.715149	-0.652383
0.0001	0.999794	0.865013	-0.689987
0.0001	0.999334	0.596236	-0.608872
0.0001	0.999584	0.828212	-0.681848
0.0001	0.999802	0.79807	-0.674974
0.0001	0.999584	0.68143	-0.641567
0.0001	0.999181	0.576916	-0.60004
0.0001	0.99984	0.799715	-0.675407
0.0001	1	0.99997	-0.714334
0.0001	0.999631	0.750623	-0.662558
0.0001	0.999498	0.66651	-0.636403
0.0001	0.999879	0.91508	-0.699857
0.0001	0.999833	0.806102	-0.676935
0.0001	0.999344	0.696619	-0.646313
0.0001	1	0.99997	-0.714334
0.0001	0.999817	0.805279	-0.676725
0.0001	0.999809	0.849697	-0.686773
0.0001	1	0.99997	-0.714334
0.0001	1	0.99997	-0.714334
0.0001	1	0.99997	-0.714334
0.0001	0.999569	0.750325	-0.662423
0.0001	0.999677	0.723367	-0.654824
0.0001	0.999779	0.822198	-0.680649
0.0001	0.999802	0.802464	-0.676037
0.0001	1	0.99997	-0.714334
0.0001	1	0.99997	-0.714334
0.0001	0.999661	0.705409	-0.64936
0.0001	1	0.99997	-0.714334
0.0001	1	0.99997	-0.714334
0.0001	1	0.99997	-0.714334
0.0001	1	0.99997	-0.714334
0.0001	0.999879	0.804467	-0.676584
0.0001	1	0.99997	-0.714334
0.0001	0.999831	0.994661	-0.713357
0.0001	0.999763	0.812821	-0.678463
0.0001	0.999421	0.630617	-0.62311
0.0001	0.999863	0.873543	-0.691795
0.0001	1	0.99997	-0.714334
0.0001	0.999654	0.72643	-0.655706
0.0001	0.999879	0.80569	-0.676876
0.0001	0.999452	0.731265	-0.656941
0.0001	1	0.99997	-0.714334
0.0001	0.999552	0.654996	-0.632365
0.0001	1	0.99997	-0.714334
0.0001	0.999833	0.838608	-0.684382
0.0001	0.999786	0.815544	-0.679119
0.0001	0.999763	0.843673	-0.685431
0.0001	0.999615	0.677678	-0.640335
0.0001	0.999315	0.619378	-0.618562
0.0001	0.999856	0.797403	-0.674859
0.0001	0.999654	0.763019	-0.665931
0.0001	0.999646	0.759997	-0.665117
0.0001	0.999584	0.719271	-0.653524
0.0001	0.999329	0.735219	-0.657973
0.0001	0.999856	0.794177	-0.67407
0.0001	1	0.99997	-0.714334
0.0001	0.999654	0.780358	-0.670441
0.0001	1	0.99997	-0.714334
0.0001	0.99949	0.612441	-0.615881
0.0001	0.999569	0.761925	-0.665566
0.0001	0.999809	0.825547	-0.68144
0.0001	0.999459	0.622928	-0.620112
0.0001	0.999684	0.784525	-0.671521
0.0001	0.999592	0.777672	-0.669702
0.0001	0.999763	0.906461	-0.698147
0.0001	1	0.99997	-0.714334
0.0001	0.999833	0.813632	-0.678713
0.0001	1	0.99997	-0.714334
0.0001	0.999608	0.749452	-0.662216
0.0001	0.999863	0.938001	-0.703979
0.0001	1	0.99997	-0.714334
0.0001	0.999559	0.645188	-0.628777
0.0001	0.999677	0.661764	-0.634892
0.0001	0.999482	0.632718	-0.623979
0.0001	1	0.99997	-0.714334
0.0001	1	0.99997	-0.714334
0.0001	0.999661	0.810267	-0.677774
0.0001	0.99984	0.825547	-0.681467
0.0001	0.9997	0.70285	-0.648594
0.0001	0.999794	0.821864	-0.680586
0.0001	0.999677	0.770184	-0.667839
0.0001	0.999879	0.794901	-0.674267
0.0001	0.999833	0.793554	-0.673897
0.0001	0.999467	0.665584	-0.636053
0.0001	1	0.99997	-0.714334
0.0001	0.99928	0.646987	-0.629202
0.0001	0.999825	0.910465	-0.698952
0.0001	0.999234	0.606731	-0.613279
0.0001	0.999398	0.660045	-0.63404
0.0001	0.999201	0.533045	-0.577962
0.0001	1	0.99997	-0.714334
0.0001	0.999201	0.562796	-0.593322
0.0001	0.999513	0.767441	-0.666978
0.0001	0.9996	0.797772	-0.674726
0.0001	0.999794	0.964475	-0.708451
0.0001	1	0.99997	-0.714334
0.0001	0.999871	0.793708	-0.673968
0.0001	0.999294	0.738808	-0.658966
0.0001	0.999879	0.812288	-0.678438
0.0001	0.99959	0.767041	-0.666939
0.0001	0.999771	0.899155	-0.696765
0.0001	0.99928	0.67038	-0.637556
0.0001	0.999853	0.997672	-0.713846
0.0001	1	0.99997	-0.714334
0.0001	1	0.99997	-0.714334
0.0001	0.999692	0.660736	-0.634542
0.0001	0.999579	0.749085	-0.66209
0.0001	0.999646	0.727452	-0.655999
0.0001	0.999771	0.895373	-0.696038
0.0001	0.999677	0.758458	-0.66473
0.0001	1	0.99997	-0.714334
0.0001	0.99949	0.765374	-0.666413
0.0001	1	0.99997	-0.714334
0.0001	0.999654	0.821354	-0.680347
0.0001	0.999863	0.951734	-0.706362
0.0001	0.999567	0.635993	-0.625313
0.0001	1	0.99997	-0.714334
0.0001	0.999631	0.801444	-0.675643
0.0001	0.999825	0.851569	-0.687187
0.0001	0.999638	0.755368	-0.663861
0.0001	0.999303	0.621105	-0.619247
0.0001	0.999467	0.618087	-0.618172
0.0001	0.999848	0.802464	-0.676077
0.0001	0.999899	0.997672	-0.713886
0.0001	0.9996	0.891194	-0.695078
0.0001	0.999802	0.84736	-0.686263
0.0001	0.999761	0.71009	-0.650894
0.0001	0.999429	0.758871	-0.664625
0.0001	0.999669	0.794445	-0.673973
0.0001	1	0.99997	-0.714334
0.0001	0.99973	0.722352	-0.65457
0.0001	0.999638	0.910176	-0.698736
0.0001	0.999779	0.912443	-0.69928
0.0001	1	0.99997	-0.714334
0.0001	0.999677	0.785793	-0.671833
0.0001	1	0.99997	-0.714334
0.0001	1	0.99997	-0.714334
0.0001	1	0.99997	-0.714334
0.0001	0.999728	0.891795	-0.695306
0.0001	0.999879	0.93366	-0.703225
0.0001	0.999738	0.698039	-0.647108
0.0001	0.999794	0.799433	-0.675299
0.0001	0.999856	0.959745	-0.707713
0.0001	0.999863	0.79767	-0.67493
0.0001	0.999623	0.850635	-0.686811
0.0001	0.99953	0.648731	-0.630063
0.0001	0.999405	0.615646	-0.617124
0.0001	1	0.99997	-0.714334
0.0001	0.999569	0.770226	-0.667756
0.0001	0.999224	0.717625	-0.652717
0.0001	0.999802	0.991413	-0.712821
0.0001	0.999871	0.799291	-0.675331
0.0001	0.999856	0.940927	-0.704486
0.0001	0.999879	0.808364	-0.677512
0.0001	0.999338	0.698621	-0.646945
0.0001	1	0.99997	-0.714334
0.0001	0.999375	0.612905	-0.615973
0.0001	0.999117	0.58608	-0.604183
0.0001	0.999296	0.562208	-0.593117
0.0001	0.999505	0.655575	-0.632534
0.0001	0.999886	0.837762	-0.684242
0.0001	0.999676	0.862146	-0.689289
0.0001	0.999763	0.884558	-0.693916
0.0001	0.999009	0.593658	-0.607462
0.0001	1	0.99997	-0.714334
0.0001	0.999825	0.818874	-0.679925
0.0001	1	0.99997	-0.714334
0.0001	1	0.99997	-0.714334
0.0002	0.999398	0.60306	-0.611867
0.0002	0.99942	0.698169	-0.646873
0.0002	0.99882	0.532839	-0.577519
0.0002	0.999388	0.556706	-0.590474
0.0002	0.999086	0.663522	-0.634999
0.0002	0.999505	0.673976	-0.638984
0.0002	0.999544	0.649173	-0.630238
0.0002	0.999773	0.913131	-0.699403
0.0002	0.999408	0.754876	-0.663527
0.0002	0.999738	0.788292	-0.672512
0.0002	0.999071	0.553491	-0.588582
0.0002	1	0.99997	-0.714334
0.0002	0.99883	0.531721	-0.576917
0.0002	0.999327	0.638125	-0.625918
0.0002	0.999692	0.760282	-0.665233
0.0002	0.999886	0.954152	-0.706794
0.0002	0.999116	0.683546	-0.641863
0.0002	0.99973	0.792264	-0.67349
0.0002	0.999548	0.687883	-0.643667
0.0002	0.9996	0.785243	-0.671629
0.0002	0.999763	0.793656	-0.673862
0.0002	0.999145	0.553697	-0.588751
0.0002	0.999419	0.622954	-0.620087
0.0002	0.999669	0.875713	-0.692066
0.0002	1	0.99997	-0.714334
0.0002	0.9997	0.768458	-0.667407
0.0002	0.999519	0.707533	-0.649895
0.0002	0.999181	0.590131	-0.606052
0.0002	0.999567	0.69868	-0.647163
0.0002	1	0.99997	-0.714334
0.0002	0.998847	0.582743	-0.602434
0.0002	0.999559	0.742934	-0.660361
0.0002	0.999534	0.806678	-0.676812
0.0002	0.998805	0.560359	-0.591781
0.0002	0.999561	0.903198	-0.697354
0.0002	0.999786	0.957343	-0.707248
0.0002	0.999429	0.623915	-0.620479
0.0002	0.99883	0.540914	-0.581867
0.0002	0.999677	0.652207	-0.631463
0.0002	0.99914	0.605616	-0.612727
0.0002	0.999459	0.769324	-0.667425
0.0002	0.999078	0.623113	-0.619855
0.0002	0.999094	0.573396	-0.598317
0.0002	0.999544	0.679976	-0.641045
0.0002	0.999321	0.584846	-0.603802
0.0002	0.999242	0.608649	-0.61409
0.0002	0.999582	0.731934	-0.657248
0.0002	0.998869	0.507033	-0.562767
0.0002	0.999273	0.648564	-0.629778
0.0002	0.999646	0.790854	-0.673068
0.0002	0.999575	0.686224	-0.643146
0.0002	0.999359	0.755249	-0.663586
0.0002	0.999373	0.612936	-0.615984
0.0002	0.999528	0.737394	-0.658768
0.0002	0.999856	0.825885	-0.681557
0.0002	0.999273	0.604636	-0.612428
0.0002	0.999194	0.746426	-0.661018
0.0002	0.999204	0.653786	-0.631625
0.0002	0.999109	0.561649	-0.592681
0.0002	0.999211	0.571111	-0.597338
0.0002	0.999505	0.777553	-0.669596
0.0002	1	0.99997	-0.714334
0.0002	0.999665	0.895964	-0.696059
0.0002	0.999692	0.667295	-0.636846
0.0002	0.999036	0.550691	-0.587129
0.0002	0.999094	0.572547	-0.597916
0.0002	0.999436	0.615145	-0.616946
0.0002	0.999638	0.766658	-0.666881
0.0002	0.999102	0.554562	-0.58915
0.0002	0.999069	0.601075	-0.610733
0.0002	0.999482	0.750953	-0.66252
0.0002	0.999475	0.685439	-0.6428
0.0002	0.999577	0.757918	-0.664498
0.0002	0.999204	0.655041	-0.632079
0.0002	0.999257	0.615876	-0.617089
0.0002	0.999311	0.732051	-0.657046
0.0002	0.999406	0.67788	-0.640221
0.0002	0.99949	0.627218	-0.621839
0.0002	0.999584	0.722835	-0.654586
0.0002	0.999631	0.844277	-0.685447
0.0002	0.999528	0.612731	-0.616034
0.0002	0.999817	0.938727	-0.704067
0.0002	0.999069	0.56263	-0.593126
0.0002	0.999629	0.796708	-0.674493
0.0002	0.999032	0.569049	-0.596199
0.0002	0.999025	0.580738	-0.601671
0.0002	1	0.99997	-0.714334
0.0002	0.999102	0.580673	-0.601708
0.0002	0.999265	0.614163	-0.616395
0.0002	0.999592	0.834925	-0.683359
0.0002	0.999467	0.642856	-0.627826
0.0002	0.999684	0.762453	-0.665807
0.0002	0.998541	0.564983	-0.593814
0.0002	0.999482	0.799579	-0.675063
0.0002	0.999403	0.571782	-0.597823
0.0002	0.999459	0.6459	-0.628955
0.0002	0.999623	0.671969	-0.6384
0.0002	0.999342	0.61826	-0.618133
0.0002	0.999513	0.708485	-0.650184
0.0002	0.999559	0.680255	-0.641152
0.0002	0.999669	0.80827	-0.677308
0.0002	0.999452	0.74759	-0.661566
0.0002	0.998727	0.495253	-0.555378
0.0002	0.999436	0.66894	-0.637194
0.0002	0.999879	0.818554	-0.679897
0.0002	0.999802	0.796535	-0.6746
0.0002	0.999249	0.696401	-0.646162
0.0002	0.999395	0.691306	-0.644649
0.0002	0.99928	0.631449	-0.623312
0.0002	0.999148	0.589928	-0.605933
0.0002	0.999549	0.704069	-0.648844
0.0002	0.999879	0.824544	-0.681272
0.0002	0.99907	0.591016	-0.606349
0.0002	0.999575	0.599447	-0.610473
0.0002	0.999786	0.92195	-0.701038
0.0002	0.999019	0.498836	-0.557879
0.0002	0.999646	0.734563	-0.65806
0.0002	0.999174	0.593377	-0.607482
0.0002	0.999406	0.765988	-0.666502
0.0002	0.999723	0.661458	-0.634824
0.0002	0.998797	0.58983	-0.605585
0.0002	0.999365	0.611062	-0.615202
0.0002	0.998876	0.649317	-0.62971
0.0002	0.999498	0.687547	-0.643513
0.0002	0.999367	0.731846	-0.657035
0.0002	0.999763	0.966856	-0.70882
0.0002	0.999802	0.932192	-0.702897
0.0002	1	0.99997	-0.714334
0.0002	0.999359	0.659604	-0.63385
0.0002	0.999729	0.795132	-0.674194
0.0002	0.999528	0.792429	-0.673355
0.0002	1	0.99997	-0.714334
0.0002	0.999561	0.753106	-0.663178
0.0002	0.998923	0.504912	-0.561531
0.0002	0.99949	0.794412	-0.673809
0.0002	0.999413	0.68053	-0.641117
0.0002	0.999459	0.643802	-0.628174
0.0002	0.998977	0.55126	-0.587368
0.0002	0.99905	0.60175	-0.611006
0.0002	0.999452	0.698498	-0.647005
0.0002	0.999707	0.750688	-0.662643
0.0002	0.999475	0.626536	-0.621557
0.0002	0.999459	0.923157	-0.700973
0.0002	0.999063	0.659129	-0.633423
0.0002	0.998838	0.516134	-0.568127
0.0002	0.998598	0.51679	-0.568299
0.0002	0.998969	0.496973	-0.556671
0.0002	0.999809	0.962907	-0.708203
0.0002	0.999577	0.676124	-0.639776
0.0002	1	0.99997	-0.714334
0.0002	0.999631	0.805713	-0.676666
0.0002	0.999193	0.796628	-0.674094
0.0002	0.99925	0.760771	-0.66498
0.0002	0.999567	0.612408	-0.615935
0.0002	0.999879	0.927051	-0.702042
0.0002	0.999046	0.555607	-0.589626
0.0002	1	0.99997	-0.714334
0.0002	0.999684	0.798467	-0.674969
0.0002	0.999375	0.774065	-0.668585
0.0002	0.999521	0.63736	-0.625795
0.0002	0.999091	0.536512	-0.579744
0.0002	0.999338	0.77694	-0.669293
0.0002	0.998519	0.517018	-0.568362
0.0002	1	0.99997	-0.714334
0.0002	0.999467	0.64739	-0.629513
0.0002	0.999554	0.871116	-0.691032
0.0002	0.998983	0.523378	-0.572407
0.0002	0.999546	0.720854	-0.653964
0.0002	1	0.99997	-0.714334
0.0002	0.999498	0.657707	-0.633293
0.0002	0.999452	0.632367	-0.623817
0.0002	0.999782	0.794382	-0.674056
0.0002	0.999205	0.578399	-0.60075
0.0002	0.999529	0.610181	-0.614978
0.0002	0.999554	0.795561	-0.674147
0.0002	0.998994	0.599495	-0.609989
0.0002	0.998877	0.56291	-0.593096
0.0002	1	0.99997	-0.714334
0.0002	0.9996	0.72152	-0.654209
0.0002	0.999746	0.793105	-0.673711
0.0002	0.999705	0.916002	-0.699876
0.0002	0.999217	0.626589	-0.621354
0.0002	0.99928	0.691748	-0.644692
0.0002	0.998876	0.509198	-0.564072
0.0002	0.999661	0.755794	-0.663997
0.0002	0.999498	0.78369	-0.671149
0.0002	0.999794	0.907129	-0.6983
0.0002	0.999303	0.584498	-0.603629
0.0002	0.999536	0.708714	-0.650275
0.0002	0.999209	0.538455	-0.580888
0.0002	0.99952	0.714577	-0.652054
0.0002	0.999803	0.976678	-0.710466
0.0002	0.999661	0.686746	-0.643393
0.0002	0.998055	0.421866	-0.500392
0.0002	0.999631	0.70378	-0.648825
0.0002	0.998978	0.604508	-0.612118
0.0002	0.999654	0.763227	-0.665986
0.0002	0.999125	0.550785	-0.587254
0.0002	0.99943	0.679026	-0.640627
0.0002	0.999413	0.748775	-0.66186
0.0002	0.999172	0.625136	-0.620741
0.0002	0.999786	0.806524	-0.676995
0.0002	0.999083	0.641574	-0.627011
0.0002	0.999554	0.80096	-0.675459
0.0002	0.999234	0.626296	-0.621253
0.0002	0.999257	0.623267	-0.620072
0.0002	0.999201	0.52458	-0.573274
0.0002	0.999803	0.809015	-0.677601
0.0002	0.99869	0.53451	-0.578315
0.0002	0.999242	0.621236	-0.619246
0.0002	0.999413	0.609548	-0.614614
0.0002	0.999584	0.862542	-0.689291
0.0002	0.999577	0.745835	-0.661187
0.0002	0.999513	0.632754	-0.62402
0.0002	0.99984	0.86128	-0.689251
0.0002	0.999102	0.567051	-0.595301
0.0002	0.998904	0.555691	-0.589545
0.0002	0.998621	0.548231	-0.585507
0.0002	0.999475	0.659309	-0.633845
0.0002	0.999631	0.721378	-0.654194
0.0002	0.998332	0.461525	-0.532181
0.0002	0.999048	0.585922	-0.604051
0.0002	0.999388	0.638485	-0.626108
0.0002	0.999452	0.796623	-0.674317
0.0002	0.998946	0.609196	-0.614061
0.0002	0.999863	0.793605	-0.673936
0.0002	0.999677	0.821305	-0.680356
0.0002	0.999608	0.746201	-0.661315
0.0002	0.999856	0.79642	-0.674619
0.0002	0.999171	0.549826	-0.586804
0.0002	0.999242	0.586086	-0.604294
0.0002	0.999482	0.726533	-0.655588
0.0002	0.999552	0.680871	-0.641351
0.0002	0.998503	0.495956	-0.555627
0.0002	0.999623	0.78274	-0.671018
0.0002	0.999288	0.642875	-0.627678
0.0002	1	0.99997	-0.714334
0.0002	0.999421	0.661521	-0.634584
0.0002	0.999288	0.770794	-0.66766
0.0002	0.999654	0.885788	-0.694064
0.0002	0.999521	0.701438	-0.647995
0.0002	0.999452	0.718702	-0.653239
0.0002	0.99925	0.613652	-0.616172
0.0002	0.999219	0.62997	-0.622683
0.0002	0.999048	0.682811	-0.64156
0.0002	0.999452	0.694931	-0.645867
0.0002	0.998409	0.543627	-0.58293
0.0002	0.999707	0.739081	-0.659403
0.0002	0.999063	0.575598	-0.599323
0.0002	0.999373	0.674623	-0.639089
0.0002	0.999513	0.745464	-0.661028
0.0002	0.999552	0.660099	-0.634193
0.0002	0.999426	0.638986	-0.626332
0.0002	0.998716	0.594522	-0.607586
0.0002	0.999669	0.741286	-0.659993
0.0002	0.9996	0.783081	-0.671084
0.0002	0.999388	0.583578	-0.603285
0.0002	0.999334	0.65323	-0.631537
0.0002	0.999232	0.727355	-0.655611
0.0002	0.999577	0.76194	-0.665576
0.0002	0.999817	0.839415	-0.684546
0.0002	0.999598	0.621467	-0.619648
0.0002	0.999428	0.605577	-0.612961
0.0002	1	0.99997	-0.714334
0.0002	0.999661	0.750768	-0.662625
0.0002	0.999638	0.668853	-0.63734
0.0002	1	0.99997	-0.714334
0.0002	0.999753	0.665905	-0.636415
0.0002	0.999436	0.71056	-0.650756
0.0002	0.9996	0.77859	-0.669943
0.0002	0.999365	0.67218	-0.638248
0.0002	0.999825	0.825885	-0.68153
0.0002	0.99967	0.772927	-0.668547
0.0002	0.999684	0.718111	-0.653263
0.0002	0.999196	0.572183	-0.597833
0.0002	0.999623	0.81489	-0.678825
0.0002	0.999384	0.661449	-0.634526
0.0002	0.999623	0.702371	-0.648377
0.0002	0.999219	0.603391	-0.611853
0.0002	0.998847	0.517954	-0.569189
0.0002	0.999234	0.591389	-0.606657
0.0002	0.999398	0.79951	-0.674973
0.0002	1	0.99997	-0.714334
0.0002	0.999413	0.652681	-0.631406
0.0002	0.999708	0.721093	-0.654175
0.0002	0.999109	0.562602	-0.593147
0.0002	0.999794	0.805484	-0.676754
0.0002	0.998938	0.51107	-0.56524
0.0002	0.999327	0.713438	-0.65154
0.0002	0.999025	0.592868	-0.607128
0.0002	0.999652	0.863907	-0.689634
0.0002	0.999631	0.787853	-0.672309
0.0002	0.999575	0.585109	-0.604142
0.0002	0.999661	0.895499	-0.695967
0.0002	0.999848	0.808608	-0.677544
0.0002	0.999321	0.80315	-0.675784
0.0002	0.999475	0.587625	-0.605188
0.0002	0.999802	0.87519	-0.692075
0.0002	0.999863	0.926316	-0.701896
0.0002	0.999608	0.818862	-0.679734
0.0002	0.999214	0.61835	-0.618058
0.0002	0.999459	0.663116	-0.635181
0.0002	0.9997	0.784225	-0.671459
0.0002	0.999779	0.845029	-0.685739
0.0002	0.999567	0.666674	-0.636521
0.0002	0.999631	0.709573	-0.650621
0.0002	0.999405	0.589953	-0.606168
0.0002	0.999086	0.503727	-0.560952
0.0002	0.99949	0.6263	-0.621477
0.0002	0.998948	0.580032	-0.60128
0.0002	0.99925	0.707726	-0.649721
0.0002	0.999475	0.784483	-0.671329
0.0002	0.999	0.54709	-0.585247
0.0002	0.999102	0.576516	-0.599785
0.0002	0.999388	0.727114	-0.655677
0.0002	0.999608	0.826923	-0.681577
0.0002	0.99949	0.69035	-0.644421
0.0002	0.999421	0.6383	-0.626066
0.0002	0.999886	0.977581	-0.710684
0.0002	0.999319	0.601105	-0.610963
0.0002	0.999482	0.776166	-0.66922
0.0002	0.999452	0.752758	-0.662988
0.0002	0.999677	0.672822	-0.638739
0.0002	0.999482	0.677635	-0.640205
0.0002	0.99925	0.607635	-0.613672
0.0002	0.999445	0.655872	-0.632589
0.0002	0.999863	0.793555	-0.673923
0.0002	0.999444	0.664976	-0.63582
0.0002	0.999833	0.835803	-0.683762
0.0002	0.999552	0.645893	-0.629033
0.0002	0.999303	0.646825	-0.629162
0.0002	0.999211	0.635605	-0.624855
0.0002	0.999723	0.782002	-0.670918
0.0002	0.999204	0.575952	-0.599611
0.0002	0.999833	0.803866	-0.6764
0.0002	0.999094	0.527899	-0.575037
0.0002	0.998799	0.680089	-0.640436
0.0002	0.999277	0.717719	-0.652791
0.0002	0.99914	0.602614	-0.611453
0.0002	0.999288	0.633285	-0.62403
0.0002	0.999638	0.744644	-0.660908
0.0002	0.999786	0.814443	-0.678862
0.0002	0.998628	0.56161	-0.592243
0.0002	0.999567	0.766394	-0.666749
0.0002	0.999165	0.608018	-0.61376
0.0002	0.999334	0.636219	-0.625197
0.0002	0.999623	0.68549	-0.642946
0.0002	0.99914	0.588038	-0.605082
0.0002	0.999505	0.620961	-0.619365
0.0002	0.999296	0.589133	-0.605707
0.0002	0.999786	0.871402	-0.691293
0.0002	0.999608	0.674763	-0.639341
0.0002	0.999577	0.682497	-0.641915
0.0002	0.999032	0.587921	-0.604936
0.0002	0.999559	0.748121	-0.661806
0.0002	0.999646	0.76182	-0.665604
0.0002	0.999155	0.586485	-0.604398
0.0002	0.999359	0.654702	-0.632092
0.0002	0.99935	0.616484	-0.617418
0.0002	0.998925	0.59934	-0.609862
0.0002	0.999548	0.683336	-0.642169
0.0002	0.998851	0.634648	-0.624175
0.0002	0.999794	0.7947	-0.674145
0.0002	0.999467	0.71432	-0.65193
0.0002	0.999498	0.733823	-0.657719
0.0002	0.999099	0.614917	-0.61656
0.0002	1	0.99997	-0.714334
0.0002	0.999327	0.581903	-0.602468
0.0002	0.999848	0.832599	-0.683063
0.0002	0.999676	0.836759	-0.683838
0.0002	0.999429	0.645267	-0.628693
0.0002	0.999429	0.618418	-0.618272
0.0002	0.999634	0.721659	-0.65428
0.0002	0.999892	0.995395	-0.713525
0.0002	0.998952	0.548199	-0.585778
0.0002	0.999296	0.66717	-0.636457
0.0002	0.999638	0.838994	-0.684298
0.0002	0.999669	0.798566	-0.674979
0.0002	0.998836	0.533148	-0.577701
0.0002	1	0.99997	-0.714334
0.0002	0.999779	0.879169	-0.692856
0.0002	0.999257	0.638584	-0.626032
0.0002	0.999367	0.669951	-0.637483
0.0002	0.998866	0.518841	-0.569717
0.0002	0.999825	0.89173	-0.695378
0.0002	0.999452	0.722894	-0.654488
0.0002	0.999879	0.868221	-0.690722
0.0002	0.999288	0.634602	-0.624537
0.0002	0.999188	0.580831	-0.601856
0.0002	0.999416	0.685415	-0.642742
0.0002	0.999117	0.575966	-0.599541
0.0002	0.999094	0.536715	-0.579856
0.0002	0.9997	0.838068	-0.684148
0.0002	0.999342	0.651601	-0.630951
0.0002	0.999094	0.619445	-0.618396
0.0002	0.999503	0.703949	-0.648767
0.0002	0.99949	0.64727	-0.629489
0.0002	0.999692	0.660739	-0.634543
0.0002	1	0.99997	-0.714334
0.0002	1	0.99997	-0.714334
0.0002	0.999833	0.935841	-0.703571
0.0002	0.999833	0.800479	-0.675585
0.0002	1	0.99997	-0.714334
0.0002	0.998907	0.567345	-0.595273
0.0002	0.99973	0.802401	-0.67596
0.0002	0.998993	0.732993	-0.657042
0.0002	0.999296	0.658046	-0.633239
0.0002	0.999387	0.639647	-0.626548
0.0002	0.998899	0.554935	-0.589161
0.0002	0.999715	0.746676	-0.661541
0.0002	0.999763	0.935117	-0.703383
0.0002	0.999505	0.746129	-0.661207
0.0002	0.999531	0.760652	-0.665192
0.0002	0.999579	0.795514	-0.674157
0.0002	0.9996	0.778393	-0.669893
0.0002	0.999322	0.660082	-0.633987
0.0002	0.999475	0.610448	-0.615042
0.0002	0.999575	0.602227	-0.611666
0.0002	0.999444	0.64114	-0.627161
0.0002	0.999319	0.575403	-0.599454
0.0002	0.999708	0.829593	-0.682267
0.0002	0.999117	0.570159	-0.596803
0.0002	0.999383	0.640067	-0.626703
0.0002	0.999426	0.613289	-0.616175
0.0002	0.999608	0.794491	-0.673931
0.0002	0.999817	0.882755	-0.693605
0.0002	0.999871	0.856742	-0.688325
0.0002	0.999143	0.666799	-0.636196
0.0002	0.999654	0.820304	-0.680106
0.0002	0.999009	0.525983	-0.573894
0.0002	0.999467	0.684893	-0.642614
0.0002	0.999444	0.722119	-0.654251
0.0002	0.999863	0.807645	-0.677328
0.0002	0.999498	0.65157	-0.631075
0.0002	0.999132	0.57158	-0.597491
0.0002	0.998962	0.610509	-0.614622
0.0002	0.999329	0.733103	-0.657365
0.0002	0.99984	0.821865	-0.680626
0.0002	0.9996	0.658359	-0.633615
0.0002	0.999958	0.999913	-0.714285
0.0002	0.999871	0.793816	-0.673994
0.0002	0.999109	0.592551	-0.607062
0.0002	0.999646	0.798934	-0.675049
0.0002	0.999575	0.713833	-0.651875
0.0002	0.999178	0.651388	-0.630731
0.0002	0.999654	0.680071	-0.641172
0.0002	0.999467	0.721691	-0.654144
0.0002	0.999638	0.705242	-0.649288
0.0002	0.999439	0.718207	-0.653079
0.0002	0.999684	0.764814	-0.666434
0.0002	0.999346	0.605996	-0.613066
0.0002	0.999047	0.604414	-0.612138
0.0002	0.999467	0.650827	-0.630777
0.0002	0.999613	0.761708	-0.665546
0.0002	0.999521	0.680571	-0.641224
0.0002	0.999638	0.742294	-0.66025
0.0002	0.999375	0.741868	-0.659901
0.0002	0.999621	0.723563	-0.654833
0.0002	0.999383	0.649171	-0.630096
0.0002	0.999654	0.661199	-0.634672
0.0002	0.998606	0.524711	-0.57283
0.0002	0.999536	0.609481	-0.614693
0.0002	0.999406	0.667615	-0.636708
0.0002	0.99952	0.776312	-0.66929
0.0002	0.999357	0.612997	-0.615995
0.0002	0.999613	0.804119	-0.67627
0.0002	0.999336	0.665375	-0.635867
0.0002	0.99973	0.67889	-0.640843
0.0002	0.999638	0.754525	-0.663632
0.0002	0.999474	0.711842	-0.651181
0.0002	0.999334	0.668857	-0.637076
0.0002	1	0.99997	-0.714334
0.0002	0.999746	0.667801	-0.637068
0.0002	0.999561	0.805228	-0.67649
0.0002	0.999296	0.57547	-0.599465
0.0002	0.999654	0.689325	-0.64423
0.0002	0.999794	0.794766	-0.674161
0.0002	0.999327	0.697397	-0.646546
0.0002	0.999638	0.691456	-0.644909
0.0002	0.999482	0.724144	-0.654885
0.0002	0.999016	0.650502	-0.630266
0.0002	0.998729	0.506252	-0.562174
0.0002	0.99949	0.623267	-0.620274
0.0002	0.999178	0.595117	-0.608249
0.0002	0.999771	0.873003	-0.691605
0.0002	0.999646	0.827679	-0.681781
0.0002	0.998838	0.492455	-0.553698
0.0002	0.999281	0.557633	-0.590843
0.0002	0.998465	0.50858	-0.563346
0.0002	0.999159	0.617005	-0.617464
0.0002	0.999582	0.706535	-0.649641
0.0002	0.999071	0.619275	-0.618308
0.0002	0.999234	0.585327	-0.603944
0.0002	0.999429	0.642092	-0.627506
0.0002	0.999219	0.643418	-0.627821
0.0002	0.999114	0.634479	-0.624338
0.0002	0.999325	0.68184	-0.641477
0.0002	0.999661	0.780106	-0.670383
0.0002	0.998938	0.613373	-0.615786
0.0002	0.99984	0.801887	-0.675931
0.0002	0.99984	0.827272	-0.681858
0.0002	0.999405	0.601311	-0.611127
0.0002	0.999334	0.580621	-0.601887
0.0002	0.999401	0.756056	-0.663841
0.0002	0.999257	0.665374	-0.635798
0.0002	0.999071	0.60433	-0.612123
0.0002	0.998542	0.470562	-0.538808
0.0002	0.999646	0.695879	-0.646339
0.0002	0.999592	0.756366	-0.664092
0.0002	0.99935	0.706654	-0.649476
0.0002	0.999552	0.656957	-0.633071
0.0002	0.999467	0.701213	-0.647877
0.0002	0.998797	0.511847	-0.565578
0.0002	0.998977	0.540043	-0.581533
0.0002	0.999211	0.559838	-0.591877
0.0002	0.999638	0.734755	-0.658109
0.0002	0.999429	0.704989	-0.649026
0.0002	0.999559	0.743072	-0.6604
0.0002	0.999536	0.757674	-0.664396
0.0002	0.999086	0.544526	-0.583989
0.0002	0.999572	0.839998	-0.684462
0.0002	0.999608	0.656279	-0.632876
0.0002	0.999436	0.774037	-0.668631
0.0002	0.999406	0.661541	-0.634578
0.0002	0.999125	0.545871	-0.584723
0.0002	0.999398	0.644749	-0.628474
0.0002	0.999496	0.612102	-0.615746
0.0002	0.998989	0.595596	-0.608294
0.0002	0.999273	0.649719	-0.630202
0.0002	0.999505	0.706506	-0.649565
0.0002	0.998665	0.519456	-0.569895
0.0002	0.999708	0.731033	-0.657096
0.0002	0.999212	0.586637	-0.604516
0.0002	0.999855	0.992259	-0.713001
0.0002	0.999682	0.859846	-0.688813
0.0002	0.999623	0.761491	-0.665496
0.0002	0.999506	0.741367	-0.659874
0.0002	0.999584	0.667765	-0.636915
0.0002	0.999569	0.71895	-0.653415
0.0002	1	0.99997	-0.714334
0.0002	0.999786	0.802864	-0.67612
0.0002	0.999256	0.640874	-0.626898
0.0002	0.99935	0.611805	-0.615496
0.0002	0.999273	0.61789	-0.617923
0.0002	0.99919	0.645294	-0.628496
0.0002	0.999299	0.634084	-0.624347
0.0002	0.999436	0.770936	-0.667826
0.0002	0.999567	0.662542	-0.635072
0.0002	0.999654	0.780403	-0.670452
0.0002	0.999552	0.792776	-0.673461
0.0002	0.999125	0.635049	-0.624567
0.0002	0.999871	0.896616	-0.696364
0.0002	0.999426	0.650684	-0.630689
0.0002	0.999692	0.720345	-0.653939
0.0002	0.999071	0.575124	-0.599108
0.0002	0.999577	0.678734	-0.640657
0.0002	0.999825	0.92852	-0.70226
0.0002	0.999413	0.724609	-0.654962
0.0002	0.999871	0.803466	-0.676338
0.0002	0.998911	0.573268	-0.598097
0.0002	0.9997	0.816495	-0.679265
0.0002	0.999779	0.875746	-0.692168
0.0002	0.999383	0.731916	-0.657069
0.0002	0.999545	0.707721	-0.649976
0.0002	0.999265	0.735594	-0.658025
0.0002	0.999104	0.583288	-0.602906
0.0002	0.999638	0.701929	-0.648251
0.0002	0.999388	0.697349	-0.646584
0.0002	0.998938	0.523024	-0.572167
0.0002	0.999809	0.795721	-0.674408
0.0002	0.999871	0.800162	-0.675542
0.0002	0.998956	0.54907	-0.58623
0.0002	0.9997	0.744799	-0.661005
0.0002	0.99949	0.713218	-0.651615
0.0002	0.999483	0.697834	-0.646821
0.0002	0.999115	0.669473	-0.637099
0.0002	0.99947	0.77458	-0.668801
0.0002	0.998621	0.503338	-0.56031
0.0002	0.99847	0.509279	-0.563768
0.0002	0.99916	0.518966	-0.570044
0.0002	0.999692	0.701351	-0.648116
0.0002	0.999296	0.715089	-0.652014
0.0002	0.99935	0.578621	-0.600978
0.0002	0.999053	0.525875	-0.573872
0.0002	0.998473	0.530902	-0.576157
0.0002	0.999684	0.68645	-0.643316
0.0002	0.998552	0.532564	-0.577135
0.0002	0.999304	0.578907	-0.60107
0.0002	0.999771	0.797536	-0.674818
0.0002	0.999605	0.780336	-0.670393
0.0002	0.999132	0.603469	-0.611811
0.0002	0.999242	0.579459	-0.601271
0.0002	0.999654	0.829671	-0.682237
0.0002	0.998696	0.588698	-0.604991
0.0002	0.999786	0.798471	-0.675058
0.0002	0.999513	0.728063	-0.656063
0.0002	0.999482	0.617972	-0.618138
0.0002	1	0.99997	-0.714334
0.0002	0.999109	0.570238	-0.596834
0.0002	0.998953	0.482555	-0.547346
0.0002	0.999009	0.583312	-0.602835
0.0002	0.999481	0.701448	-0.647963
0.0002	0.999234	0.553349	-0.588653
0.0002	0.999387	0.734244	-0.657744
0.0002	0.999669	0.873214	-0.691559
0.0002	0.999809	0.882755	-0.693599
0.0002	0.999202	0.533722	-0.578331
0.0002	0.998935	0.600551	-0.610392
0.0002	0.999398	0.640105	-0.626731
0.0002	0.999577	0.912887	-0.699188
0.0002	0.998271	0.470587	-0.53859
0.0002	0.999092	0.620016	-0.618625
0.0002	0.99949	0.658139	-0.633441
0.0002	0.999147	0.629401	-0.622398
0.0002	0.998565	0.532202	-0.576949
0.0002	0.999327	0.579788	-0.601497
0.0002	0.999615	0.885256	-0.693925
0.0002	0.999856	0.88516	-0.694115
0.0002	0.999342	0.578654	-0.600987
0.0002	0.999863	0.946195	-0.705409
0.0002	0.998875	0.60253	-0.611187
0.0002	0.99973	0.754136	-0.663606
0.0002	0.999669	0.796666	-0.674517
0.0002	0.999569	0.773507	-0.668609
0.0002	0.999606	0.822081	-0.680473
0.0002	1	0.99997	-0.714334
0.0002	0.999554	0.65533	-0.632488
0.0002	0.999063	0.556017	-0.589847
0.0002	0.99883	0.55471	-0.588989
0.0002	0.999191	0.544004	-0.583807
0.0002	0.99939	0.765778	-0.666433
0.0002	0.999467	0.672164	-0.638331
0.0002	0.99945	0.669913	-0.637542
0.0002	0.99924	0.764746	-0.666029
0.0002	0.999536	0.689923	-0.644322
0.0002	0.999125	0.553839	-0.588805
0.0002	0.999451	0.688385	-0.643747
0.0002	0.99848	0.526714	-0.573843
0.0002	0.999242	0.634775	-0.624564
0.0002	1	0.99997	-0.714334
0.0002	0.999638	0.808195	-0.677263
0.0002	0.999794	0.793777	-0.673918
0.0002	0.999352	0.615243	-0.616913
0.0002	0.999383	0.768419	-0.667121
0.0002	0.999398	0.736978	-0.658536
0.0002	0.999802	0.895372	-0.696064
0.0002	0.999825	0.84736	-0.686283
0.0002	0.99914	0.524364	-0.573099
0.0002	0.999434	0.666038	-0.636183
0.0002	0.999528	0.680593	-0.641238
0.0002	0.999288	0.646428	-0.629002
0.0002	0.999848	0.970884	-0.709558
0.0002	0.999779	0.827629	-0.681886
0.0002	0.999475	0.774124	-0.668687
0.0002	1	0.99997	-0.714334
0.0002	0.999227	0.614314	-0.616423
0.0002	0.999327	0.611373	-0.615297
0.0002	0.999444	0.613219	-0.616162
0.0002	0.999403	0.563892	-0.594033
0.0002	0.999521	0.598344	-0.60995
0.0002	0.998837	0.756861	-0.663569
0.0002	0.998925	0.609352	-0.614108
0.0002	0.999048	0.58351	-0.602958
0.0002	0.999569	0.827284	-0.681625
0.0002	0.99949	0.635481	-0.62505
0.0002	0.999288	0.591163	-0.606603
0.0002	0.99845	0.51124	-0.564916
0.0002	0.99939	0.692751	-0.645112
0.0002	0.999677	0.777795	-0.669807
0.0002	0.999071	0.567912	-0.595688
0.0002	0.999247	0.707249	-0.64957
0.0002	0.998889	0.550629	-0.58697
0.0002	0.999145	0.686774	-0.642953
0.0002	0.99984	0.899803	-0.69695
0.0002	0.999669	0.678968	-0.640816
0.0002	0.999288	0.610778	-0.615017
0.0002	1	0.99997	-0.714334
0.0002	0.999429	0.607744	-0.613873
0.0002	0.999177	0.611619	-0.61527
0.0002	0.999467	0.669731	-0.637494
0.0002	0.998892	0.531639	-0.576925
0.0002	0.999296	0.589124	-0.605703
0.0002	0.99938	0.564078	-0.594104
0.0002	0.999403	0.756903	-0.664072
0.0002	0.999063	0.545966	-0.584719
0.0002	0.999567	0.621811	-0.619759
0.0002	0.999669	0.799209	-0.675136
0.0002	0.999078	0.665705	-0.635758
0.0002	0.998892	0.540779	-0.581849
0.0002	0.9996	0.874277	-0.691715
0.0002	0.999692	0.960544	-0.707705
0.0002	0.999452	0.739199	-0.659214
0.0002	0.999438	0.776206	-0.669192
0.0002	0.999677	0.67614	-0.639868
0.0002	0.999421	0.649219	-0.630147
0.0002	0.999455	0.652339	-0.631318
0.0002	0.999359	0.81051	-0.677569
0.0002	0.99959	0.685963	-0.643073
0.0002	0.99936	0.667791	-0.636729
0.0002	0.999052	0.54698	-0.585235
0.0002	0.999342	0.609309	-0.614453
0.0002	0.999577	0.840798	-0.684641
0.0002	0.999032	0.612429	-0.615479
0.0002	0.999738	0.846221	-0.685962
0.0002	0.999707	0.747558	-0.661779
0.0002	0.999009	0.56079	-0.592171
0.0002	0.999684	0.789701	-0.672815
0.0002	0.999825	0.844119	-0.685581
0.0002	0.999482	0.662425	-0.634957
0.0002	0.999449	0.644774	-0.628528
0.0002	0.999155	0.613555	-0.616049
0.0002	0.999398	0.77519	-0.668895
0.0002	0.999224	0.655049	-0.6321
0.0002	0.998767	0.538488	-0.580522
0.0002	0.999817	0.880352	-0.693126
0.0002	0.999816	0.994661	-0.713344
0.0002	0.999567	0.657975	-0.633449
0.0002	0.999879	0.888165	-0.694727
0.0002	0.998972	0.549021	-0.586219
0.0002	0.999657	0.834327	-0.683282
0.0002	0.999303	0.581365	-0.602201
0.0002	0.999334	0.648471	-0.629797
0.0002	0.999848	0.950933	-0.706211
0.0002	0.999183	0.603176	-0.61173
0.0002	0.999148	0.591728	-0.606731
0.0002	0.999833	0.794062	-0.674022
0.0002	0.999584	0.785157	-0.671594
0.0002	0.999078	0.765939	-0.666204
0.0002	0.999311	0.584719	-0.603736
0.0002	0.999631	0.766197	-0.666752
0.0002	0.999296	0.620372	-0.618946
0.0002	0.998598	0.514759	-0.567116
0.0002	0.999433	0.846882	-0.685839
0.0002	0.999124	0.543012	-0.583229
0.0002	0.999646	0.673157	-0.638827
0.0002	0.999879	0.854827	-0.687927
0.0002	0.999288	0.599093	-0.610072
0.0002	0.999554	0.68009	-0.641092
0.0002	0.999585	0.711507	-0.651175
0.0002	0.99925	0.577121	-0.600196
0.0002	0.999825	0.935116	-0.703436
0.0002	1	0.99997	-0.714334
0.0002	0.998971	0.662703	-0.634611
0.0002	0.99973	0.767083	-0.667073
0.0002	0.999615	0.663546	-0.635467
0.0002	0.999417	0.856963	-0.687977
0.0002	0.999707	0.733723	-0.657873
0.0002	0.999438	0.665796	-0.636102
0.0002	0.999311	0.74852	-0.661701
0.0002	0.999825	0.905126	-0.697948
0.0002	0.999677	0.817335	-0.67944
0.0002	0.999334	0.67047	-0.637633
0.0002	0.999372	0.613512	-0.61622
0.0002	0.999206	0.591475	-0.60667
0.0002	0.999357	0.608472	-0.614117
0.0002	0.999017	0.562347	-0.592942
0.0002	0.999334	0.59759	-0.609461
0.0002	0.999609	0.741095	-0.659886
0.0002	0.999546	0.660002	-0.634154
0.0002	0.998992	0.564036	-0.593746
0.0002	0.999536	0.641414	-0.627345
0.0002	0.999638	0.704141	-0.648944
0.0002	1	0.99997	-0.714334
0.0002	0.999281	0.582511	-0.602705
0.0002	0.999723	0.732492	-0.657531
0.0002	0.999646	0.741036	-0.659902
0.0002	0.999124	0.649676	-0.630057
0.0002	0.999076	0.519686	-0.570385
0.0002	0.999577	0.725526	-0.655374
0.0002	0.999771	0.90379	-0.697649
0.0002	0.999467	0.770499	-0.667739
0.0002	1	0.99997	-0.714334
0.0002	0.999475	0.608463	-0.614215
0.0002	0.999019	0.591505	-0.606521
0.0002	0.999125	0.53438	-0.578622
0.0002	0.999598	0.830798	-0.682442
0.0002	0.998853	0.573491	-0.598152
0.0002	0.99903	0.559875	-0.591738
0.0002	0.999521	0.622253	-0.619896
0.0002	0.999638	0.869215	-0.690717
0.0002	0.999234	0.656521	-0.632639
0.0002	0.999513	0.601468	-0.611288
0.0002	0.999592	0.951936	-0.706161
0.0002	0.999802	0.909133	-0.698683
0.0002	0.998495	0.485907	-0.549162
0.0002	0.9985	0.497936	-0.556866
0.0002	0.999575	0.651923	-0.631271
0.0002	0.999015	0.529528	-0.575871
0.0002	0.999569	0.679015	-0.640745
0.0002	0.999692	0.809596	-0.677642
0.0002	0.999879	0.84412	-0.685628
0.0002	0.998984	0.559039	-0.591284
0.0002	0.999163	0.648873	-0.629796
0.0002	0.999125	0.727745	-0.655632
0.0002	0.999761	0.780303	-0.67052
0.0002	0.999265	0.602544	-0.611532
0.0002	0.999294	0.627367	-0.621727
0.0002	1	0.99997	-0.714334
0.0002	0.999886	0.807883	-0.677405
0.0002	0.999833	0.806524	-0.677035
0.0002	0.999779	0.801701	-0.675833
0.0002	0.999413	0.771013	-0.667826
0.0002	0.998915	0.56348	-0.593408
0.0002	0.998938	0.580955	-0.601696
0.0002	0.999452	0.724225	-0.654882
0.0002	0.9997	0.692374	-0.64526
0.0002	0.999592	0.768695	-0.667376
0.0002	0.999489	0.718358	-0.653168
0.0002	0.999413	0.619308	-0.618618
0.0002	0.999383	0.753813	-0.663216
0.0002	0.998992	0.545375	-0.584349
0.0002	0.999669	0.667209	-0.636796
0.0002	0.999371	0.709473	-0.650365
0.0002	0.999856	0.835002	-0.683605
0.0002	0.999505	0.751924	-0.662807
0.0002	0.999505	0.756822	-0.66414
0.0002	0.999273	0.580826	-0.601927
0.0002	0.999181	0.585596	-0.604019
0.0002	0.999546	0.673067	-0.638709
0.0002	1	0.99997	-0.714334
0.0002	0.999661	0.718898	-0.653479
0.0002	0.999086	0.58983	-0.605836
0.0002	0.999805	0.790091	-0.673018
0.0002	0.999871	0.836207	-0.683885
0.0002	0.9992	0.769622	-0.667278
0.0002	0.999398	0.75625	-0.663891
0.0002	0.999723	0.777536	-0.66978
0.0002	0.999273	0.608086	-0.613881
0.0002	0.998841	0.507444	-0.562991
0.0002	0.998821	0.540931	-0.581868
0.0002	0.999309	0.686889	-0.643133
0.0002	0.999562	0.802907	-0.675935
0.0002	0.999189	0.565783	-0.594764
0.0002	0.999763	0.844572	-0.685626
0.0002	0.999156	0.609809	-0.614499
0.0002	0.999319	0.594969	-0.608306
0.0002	0.999528	0.711351	-0.651078
0.0002	0.998854	0.535166	-0.578812
0.0002	0.999577	0.755853	-0.66394
0.0002	0.999608	0.782277	-0.670888
0.0002	0.998922	0.562361	-0.592867
0.0002	0.999546	0.71145	-0.651124
0.0002	0.998077	0.48222	-0.546361
0.0002	0.99935	0.641437	-0.627191
0.0002	0.999398	0.626209	-0.621361
0.0002	0.999848	0.847827	-0.686404
0.0002	0.998813	0.534723	-0.578537
0.0002	0.999436	0.68846	-0.643759
0.0002	0.999504	0.790964	-0.672972
0.0002	0.999512	0.770645	-0.667816
0.0002	0.999396	0.580915	-0.602075
0.0002	0.999003	0.524243	-0.572911
0.0002	0.998884	0.526864	-0.574278
0.0002	0.999794	0.843673	-0.685458
0.0002	0.999063	0.692084	-0.644612
0.0002	0.999661	0.884816	-0.693879
0.0002	0.999677	0.662451	-0.635135
0.0002	0.998999	0.553544	-0.588547
0.0002	0.999631	0.852773	-0.687274
0.0002	0.998977	0.567538	-0.595426
0.0002	0.999564	0.723328	-0.654714
0.0002	0.999365	0.62255	-0.619879
0.0002	0.999286	0.514237	-0.567409
0.0002	1	0.99997	-0.714334
0.0002	0.99927	0.616528	-0.617367
0.0002	0.999669	0.676749	-0.640068
0.0002	0.999505	0.694422	-0.64575
0.0002	0.999355	0.747649	-0.661498
0.0002	0.999323	0.63852	-0.626065
0.0002	0.999421	0.756471	-0.663971
0.0002	0.999817	0.838608	-0.684369
0.0002	0.999212	0.701374	-0.647705
0.0002	0.999608	0.808623	-0.677338
0.0002	0.999809	0.797803	-0.674916
0.0002	0.999116	0.554213	-0.588986
0.0002	0.99984	0.839414	-0.684566
0.0002	0.999211	0.54966	-0.586754
0.0002	0.999314	0.710283	-0.650564
0.0002	0.999071	0.563966	-0.59378
0.0002	0.999232	0.603718	-0.612003
0.0002	0.999646	0.775753	-0.669256
0.0002	0.999654	0.786879	-0.672085
0.0002	0.999257	0.57598	-0.59967
0.0002	0.998922	0.587041	-0.604446
0.0002	0.998861	0.518496	-0.569514
0.0002	0.999125	0.574829	-0.599017
0.0002	0.999165	0.622986	-0.61988
0.0002	0.999134	0.582833	-0.602725
0.0002	0.999304	0.560264	-0.592167
0.0002	0.999155	0.592538	-0.607096
0.0002	0.999444	0.64746	-0.629519
0.0002	0.99949	0.629072	-0.622567
0.0002	0.999357	0.595846	-0.608723
0.0002	0.999102	0.541503	-0.582414
0.0002	0.999365	0.675737	-0.639461
0.0002	0.998731	0.512609	-0.56597
0.0002	0.999442	0.666366	-0.636304
0.0002	0.999786	0.863945	-0.689759
0.0002	0.999505	0.634884	-0.624834
0.0002	0.999763	0.865547	-0.69007
0.0002	0.99868	0.459531	-0.531027
0.0002	0.999429	0.687135	-0.643318
0.0002	0.999055	0.718669	-0.652884
0.0002	0.998989	0.501736	-0.559647
0.0002	0.999413	0.622172	-0.61977
0.0002	0.999654	0.796465	-0.674455
0.0002	0.999466	0.826244	-0.6813
0.0002	0.99914	0.612403	-0.615561
0.0002	0.999475	0.724876	-0.655094
0.0002	0.999592	0.934804	-0.703179
0.0002	0.999242	0.62725	-0.621636
0.0002	0.999863	0.903123	-0.697602
0.0002	0.999608	0.704596	-0.64906
0.0002	0.999615	0.708043	-0.650136
0.0002	0.999482	0.770526	-0.667759
0.0002	0.99894	0.6094	-0.614142
0.0002	0.999661	0.758186	-0.664643
0.0002	0.999017	0.579531	-0.601109
0.0002	0.998682	0.593522	-0.607118
0.0002	0.999212	0.622686	-0.619801
0.0002	0.999411	0.60928	-0.614501
0.0002	0.999707	0.757048	-0.664376
0.0002	0.999575	0.642813	-0.627904
0.0002	0.99914	0.654893	-0.63197
0.0002	0.99915	0.59364	-0.607576
0.0002	0.998872	0.557254	-0.590299
0.0002	0.999646	0.771324	-0.668109
0.0002	0.999445	0.67505	-0.639297
0.0002	0.999577	0.82591	-0.68132
0.0002	0.999615	0.727506	-0.655989
0.0002	1	0.99997	-0.714334
0.0002	0.999871	0.801337	-0.675826
0.0002	0.999428	0.664306	-0.635572
0.0002	0.999833	0.866617	-0.690351
0.0002	0.999303	0.665982	-0.636049
0.0002	0.998928	0.574579	-0.598729
0.0002	0.999748	0.995344	-0.713392
0.0002	0.998774	0.588374	-0.604915
0.0002	0.999871	0.880352	-0.693173
0.0002	0.999638	0.822225	-0.680533
0.0002	0.999569	0.759527	-0.664924
0.0002	0.999414	0.678606	-0.640472
0.0002	0.999761	0.686068	-0.643257
0.0002	0.999444	0.572663	-0.598275
0.0002	0.998957	0.624761	-0.620405
0.0002	0.999661	0.832375	-0.68285
0.0002	0.999238	0.694498	-0.645542
0.0002	0.999475	0.636704	-0.625505
0.0002	0.999848	0.859221	-0.688826
0.0002	0.999258	0.627624	-0.621797
0.0002	0.999763	0.901787	-0.697261
0.0002	0.998636	0.553509	-0.588214
0.0002	0.998963	0.570366	-0.596768
0.0002	0.998613	0.498027	-0.557021
0.0002	0.999365	0.588789	-0.605614
0.0002	0.999753	0.696749	-0.646711
0.0002	0.999475	0.688957	-0.643954
0.0002	0.999856	0.829465	-0.682367
0.0002	0.999242	0.698294	-0.646758
0.0002	0.999582	0.719886	-0.653706
0.0002	0.999531	0.750243	-0.662367
0.0002	0.999561	0.743389	-0.66049
0.0002	0.999669	0.720377	-0.653928
0.0002	1	0.99997	-0.714334
0.0002	0.999809	0.946969	-0.705496
0.0002	0.999448	0.76465	-0.666184
0.0002	0.999615	0.7467	-0.661461
0.0002	0.999265	0.551527	-0.587755
0.0002	0.998922	0.571412	-0.59723
0.0002	0.999194	0.551581	-0.58772
0.0002	0.998936	0.625721	-0.620767
0.0002	0.999615	0.684058	-0.642466
0.0002	0.999692	0.679767	-0.641104
0.0002	0.999406	0.636489	-0.625363
0.0002	0.99939	0.809767	-0.67742
0.0002	0.999002	0.540564	-0.581831
0.0002	0.999582	0.768432	-0.667298
0.0002	0.999562	0.767762	-0.667104
0.0002	0.999237	0.549716	-0.586806
0.0002	0.999779	0.919845	-0.700646
0.0002	0.999437	0.678124	-0.64033
0.0002	0.999684	0.767385	-0.667112
0.0002	0.999707	0.773549	-0.66874
0.0002	0.999094	0.548471	-0.586041
0.0002	0.999026	0.580562	-0.601592
0.0002	0.998838	0.569224	-0.596114
0.0002	0.998992	0.63927	-0.626062
0.0002	0.99928	0.663496	-0.635159
0.0002	0.998915	0.527817	-0.574836
0.0002	0.999577	0.747847	-0.661746
0.0002	0.999623	0.681893	-0.641754
0.0002	0.999738	0.700852	-0.647999
0.0002	0.999554	0.704335	-0.648931
0.0002	0.99936	0.612129	-0.615639
0.0002	0.999582	0.612324	-0.615913
0.0002	0.999007	0.565505	-0.594472
0.0002	0.999684	0.842528	-0.685113
0.0002	0.999513	0.745525	-0.661045
0.0002	0.999161	0.658921	-0.633434
[truncated: 35,001 more rows]
