# Supplementary material for: Modular gateway-ness connectivity and structural core organization in maritime network science
Source: Nat Commun. 2020 Jun 5;11:2849. doi: 10.1038/s41467-020-16619-5 (PMC7275034; doi:10.1038/s41467-020-16619-5)
Supplement: Supplementary file 4 — Source data [file 41467_2020_16619_MOESM4_ESM.zip › Structural-core-master/Source Data/Source Data-Supplementary Fig. 7a.xlsx]

## Sheet: S. Fig. 7a Jaccard similarity
K iteration number	302	290	267	262	248	237	216	213	211	204	187	183	180	177	176	173	172	170	164	163	158	153	147	145	143	141	138	135	133	131	130	127	126	123	119	118	117	116	115	112	110	108	107	106	105	104	103	101	100
1	0.0625	0.09375	0.125	0.15625	0.1875	0.21875	0.25	0.28125	0.3125	0.30303	0.333333	0.363636	0.352941	0.382353	0.371429	0.361111	0.388889	0.444444	0.472222	0.459459	0.486486	0.513514	0.540541	0.567568	0.594595	0.564103	0.589744	0.615385	0.6	0.571429	0.55814	0.545455	0.568182	0.577778	0.565217	0.553191	0.541667	0.530612	0.52	0.56	0.538462	0.518519	0.509091	0.527273	0.508772	0.491525	0.483333	0.491803	0.483871
2	0.086957	0.130435	0.173913	0.217391	0.26087	0.304348	0.347826	0.391304	0.434783	0.416667	0.4	0.44	0.423077	0.461538	0.444444	0.428571	0.464286	0.535714	0.571429	0.551724	0.586207	0.62069	0.6	0.633333	0.666667	0.625	0.65625	0.636364	0.617647	0.583333	0.567568	0.552632	0.538462	0.512195	0.5	0.488372	0.477273	0.466667	0.456522	0.4375	0.42	0.403846	0.396226	0.388889	0.375	0.362069	0.355932	0.344262	0.33871
3	0.052632	0.078947	0.105263	0.131579	0.157895	0.184211	0.210526	0.236842	0.263158	0.289474	0.315789	0.342105	0.333333	0.358974	0.35	0.341463	0.365854	0.414634	0.439024	0.463415	0.487805	0.512195	0.5	0.52381	0.511628	0.522727	0.545455	0.568182	0.555556	0.531915	0.553191	0.541667	0.530612	0.571429	0.56	0.58	0.568627	0.557692	0.54717	0.527273	0.563636	0.54386	0.534483	0.525424	0.533333	0.540984	0.532258	0.515625	0.507692
4	0.04878	0.073171	0.097561	0.121951	0.146341	0.170732	0.195122	0.219512	0.243902	0.268293	0.292683	0.317073	0.309524	0.333333	0.325581	0.348837	0.372093	0.418605	0.44186	0.465116	0.488372	0.511628	0.534884	0.55814	0.581395	0.627907	0.651163	0.674419	0.659091	0.630435	0.617021	0.604167	0.625	0.666667	0.653061	0.673469	0.66	0.647059	0.634615	0.673077	0.648148	0.625	0.614035	0.631579	0.637931	0.616667	0.606557	0.612903	0.603175
5	0.057143	0.085714	0.114286	0.142857	0.171429	0.2	0.228571	0.257143	0.285714	0.314286	0.342857	0.371429	0.361111	0.388889	0.378378	0.368421	0.394737	0.447368	0.473684	0.461538	0.487179	0.512821	0.538462	0.564103	0.589744	0.6	0.625	0.609756	0.595238	0.568182	0.555556	0.543478	0.565217	0.574468	0.5625	0.583333	0.571429	0.56	0.54902	0.588235	0.566038	0.545455	0.535714	0.553571	0.561404	0.542373	0.533333	0.540984	0.532258
6	0.060606	0.090909	0.121212	0.151515	0.181818	0.212121	0.242424	0.272727	0.30303	0.333333	0.363636	0.393939	0.424242	0.411765	0.441176	0.470588	0.457143	0.514286	0.542857	0.527778	0.555556	0.583333	0.611111	0.638889	0.621622	0.589744	0.615385	0.6	0.585366	0.55814	0.545455	0.533333	0.555556	0.531915	0.520833	0.541667	0.530612	0.52	0.509804	0.54902	0.528302	0.509091	0.5	0.491228	0.5	0.483333	0.47541	0.460317	0.453125
7	0.05	0.075	0.1	0.125	0.15	0.175	0.2	0.225	0.25	0.275	0.3	0.325	0.317073	0.341463	0.333333	0.357143	0.380952	0.428571	0.452381	0.47619	0.5	0.52381	0.511628	0.534884	0.522727	0.5	0.521739	0.543478	0.531915	0.510204	0.5	0.490196	0.480769	0.519231	0.509434	0.528302	0.518519	0.537037	0.555556	0.592593	0.571429	0.551724	0.542373	0.533333	0.540984	0.548387	0.539683	0.546875	0.538462
8	0.066667	0.1	0.133333	0.166667	0.2	0.233333	0.266667	0.3	0.333333	0.322581	0.354839	0.387097	0.375	0.40625	0.393939	0.382353	0.411765	0.470588	0.5	0.485714	0.514286	0.542857	0.527778	0.555556	0.540541	0.512821	0.538462	0.564103	0.55	0.52381	0.511628	0.5	0.488889	0.533333	0.521739	0.543478	0.531915	0.520833	0.510204	0.52	0.5	0.481481	0.472727	0.464286	0.448276	0.457627	0.45	0.435484	0.428571
9	0.046512	0.069767	0.093023	0.116279	0.139535	0.162791	0.186047	0.209302	0.232558	0.255814	0.27907	0.302326	0.295455	0.318182	0.311111	0.333333	0.355556	0.4	0.422222	0.444444	0.466667	0.488889	0.511111	0.533333	0.555556	0.565217	0.586957	0.608696	0.595745	0.571429	0.56	0.54902	0.568627	0.607843	0.596154	0.615385	0.603774	0.592593	0.611111	0.648148	0.654545	0.631579	0.62069	0.637931	0.672414	0.65	0.639344	0.645161	0.634921
10	0.066667	0.1	0.133333	0.166667	0.2	0.233333	0.266667	0.3	0.333333	0.322581	0.354839	0.387097	0.375	0.40625	0.393939	0.382353	0.411765	0.470588	0.5	0.485714	0.514286	0.542857	0.571429	0.6	0.628571	0.594595	0.621622	0.648649	0.631579	0.6	0.585366	0.571429	0.595238	0.604651	0.590909	0.613636	0.6	0.586957	0.574468	0.583333	0.56	0.538462	0.528302	0.518519	0.527273	0.508772	0.5	0.483333	0.47541
12	0.045455	0.068182	0.090909	0.113636	0.136364	0.159091	0.181818	0.204545	0.227273	0.25	0.272727	0.295455	0.288889	0.311111	0.304348	0.326087	0.347826	0.391304	0.413043	0.434783	0.456522	0.478261	0.5	0.521739	0.543478	0.586957	0.608696	0.630435	0.617021	0.591837	0.58	0.568627	0.588235	0.627451	0.615385	0.634615	0.622642	0.641509	0.660377	0.666667	0.642857	0.62069	0.610169	0.627119	0.633333	0.639344	0.629032	0.634921	0.650794
13	0.047619	0.071429	0.095238	0.119048	0.142857	0.166667	0.190476	0.214286	0.238095	0.261905	0.285714	0.309524	0.302326	0.325581	0.318182	0.340909	0.363636	0.409091	0.431818	0.454545	0.477273	0.5	0.522727	0.545455	0.568182	0.577778	0.6	0.622222	0.608696	0.583333	0.571429	0.56	0.54902	0.588235	0.576923	0.596154	0.584906	0.603774	0.622642	0.660377	0.636364	0.614035	0.603448	0.59322	0.6	0.606557	0.596774	0.603175	0.59375
14	0.064516	0.096774	0.129032	0.16129	0.193548	0.225806	0.258065	0.290323	0.322581	0.3125	0.34375	0.375	0.363636	0.393939	0.382353	0.371429	0.4	0.457143	0.485714	0.472222	0.5	0.527778	0.555556	0.583333	0.567568	0.578947	0.605263	0.589744	0.575	0.547619	0.534884	0.522727	0.545455	0.555556	0.543478	0.531915	0.520833	0.510204	0.5	0.54	0.519231	0.5	0.490909	0.482143	0.491228	0.474576	0.466667	0.451613	0.444444
15	0.068966	0.103448	0.137931	0.172414	0.206897	0.241379	0.275862	0.310345	0.344828	0.333333	0.366667	0.4	0.387097	0.419355	0.40625	0.393939	0.424242	0.484848	0.515152	0.5	0.529412	0.558824	0.588235	0.617647	0.6	0.567568	0.594595	0.578947	0.564103	0.536585	0.52381	0.511628	0.5	0.511111	0.5	0.489362	0.479167	0.5	0.489796	0.530612	0.509804	0.490566	0.481481	0.472727	0.482143	0.491228	0.482759	0.466667	0.459016
16	0.08	0.12	0.16	0.2	0.24	0.28	0.32	0.36	0.4	0.384615	0.423077	0.461538	0.444444	0.481481	0.464286	0.448276	0.482759	0.5	0.533333	0.516129	0.5	0.53125	0.515152	0.5	0.485714	0.459459	0.486486	0.513514	0.5	0.475	0.463415	0.452381	0.44186	0.454545	0.444444	0.434783	0.425532	0.416667	0.408163	0.42	0.403846	0.388889	0.381818	0.4	0.385965	0.372881	0.366667	0.354839	0.349206
17	0.052632	0.078947	0.105263	0.131579	0.157895	0.184211	0.210526	0.236842	0.263158	0.289474	0.315789	0.342105	0.333333	0.358974	0.35	0.375	0.4	0.45	0.475	0.5	0.525	0.55	0.575	0.6	0.625	0.634146	0.658537	0.682927	0.666667	0.636364	0.622222	0.608696	0.630435	0.673913	0.659574	0.645833	0.632653	0.653061	0.64	0.647059	0.622642	0.6	0.589286	0.607143	0.614035	0.59322	0.583333	0.590164	0.580645
18	0.058824	0.088235	0.117647	0.147059	0.176471	0.205882	0.235294	0.264706	0.294118	0.285714	0.314286	0.342857	0.333333	0.361111	0.351351	0.378378	0.405405	0.459459	0.486486	0.473684	0.5	0.526316	0.552632	0.578947	0.605263	0.615385	0.641026	0.666667	0.65	0.619048	0.604651	0.590909	0.613636	0.622222	0.608696	0.630435	0.617021	0.604167	0.591837	0.6	0.576923	0.555556	0.545455	0.563636	0.571429	0.551724	0.542373	0.52459	0.516129
19	0.047619	0.071429	0.095238	0.119048	0.142857	0.166667	0.190476	0.214286	0.238095	0.261905	0.285714	0.309524	0.302326	0.325581	0.318182	0.340909	0.363636	0.409091	0.431818	0.454545	0.477273	0.5	0.522727	0.545455	0.568182	0.613636	0.636364	0.622222	0.608696	0.583333	0.571429	0.56	0.58	0.588235	0.576923	0.596154	0.584906	0.603774	0.592593	0.62963	0.666667	0.642857	0.631579	0.649123	0.684211	0.689655	0.677966	0.655738	0.645161
20	0.046512	0.069767	0.093023	0.116279	0.139535	0.162791	0.186047	0.209302	0.232558	0.255814	0.27907	0.302326	0.295455	0.318182	0.311111	0.333333	0.355556	0.4	0.422222	0.444444	0.466667	0.488889	0.511111	0.533333	0.555556	0.6	0.622222	0.644444	0.630435	0.604167	0.591837	0.58	0.6	0.64	0.627451	0.647059	0.634615	0.653846	0.641509	0.648148	0.654545	0.631579	0.62069	0.637931	0.672414	0.677966	0.666667	0.672131	0.66129
21	0.05	0.075	0.1	0.125	0.15	0.175	0.2	0.225	0.25	0.243902	0.268293	0.292683	0.285714	0.309524	0.302326	0.325581	0.348837	0.395349	0.418605	0.44186	0.465116	0.488372	0.511628	0.534884	0.55814	0.604651	0.627907	0.651163	0.636364	0.608696	0.595745	0.583333	0.604167	0.645833	0.632653	0.653061	0.64	0.627451	0.615385	0.653846	0.660377	0.636364	0.625	0.642857	0.649123	0.627119	0.616667	0.622951	0.612903
22	0.047619	0.071429	0.095238	0.119048	0.142857	0.166667	0.190476	0.214286	0.238095	0.261905	0.285714	0.309524	0.302326	0.325581	0.318182	0.340909	0.363636	0.409091	0.431818	0.454545	0.477273	0.5	0.522727	0.545455	0.568182	0.577778	0.6	0.622222	0.608696	0.583333	0.571429	0.56	0.58	0.62	0.607843	0.627451	0.615385	0.634615	0.622642	0.62963	0.636364	0.614035	0.603448	0.62069	0.655172	0.661017	0.65	0.655738	0.645161
23	0.04878	0.073171	0.097561	0.121951	0.146341	0.170732	0.195122	0.219512	0.243902	0.268293	0.292683	0.317073	0.309524	0.333333	0.325581	0.318182	0.340909	0.386364	0.409091	0.431818	0.454545	0.477273	0.5	0.522727	0.545455	0.555556	0.577778	0.6	0.586957	0.5625	0.55102	0.54	0.56	0.6	0.588235	0.607843	0.596154	0.615385	0.603774	0.611111	0.618182	0.596491	0.586207	0.603448	0.637931	0.644068	0.633333	0.639344	0.629032
24	0.051282	0.076923	0.102564	0.128205	0.153846	0.179487	0.205128	0.230769	0.25641	0.282051	0.307692	0.333333	0.325	0.35	0.341463	0.365854	0.390244	0.439024	0.463415	0.487805	0.512195	0.536585	0.560976	0.585366	0.609756	0.581395	0.604651	0.627907	0.613636	0.586957	0.574468	0.5625	0.583333	0.625	0.612245	0.632653	0.62	0.607843	0.596154	0.603774	0.581818	0.561404	0.551724	0.568966	0.576271	0.557377	0.548387	0.555556	0.546875
25	0.068966	0.103448	0.137931	0.172414	0.206897	0.241379	0.275862	0.310345	0.344828	0.333333	0.366667	0.4	0.387097	0.419355	0.40625	0.393939	0.424242	0.484848	0.515152	0.5	0.529412	0.558824	0.588235	0.571429	0.555556	0.526316	0.552632	0.578947	0.564103	0.536585	0.52381	0.511628	0.534884	0.545455	0.533333	0.521739	0.510638	0.5	0.489796	0.5	0.480769	0.462963	0.454545	0.472727	0.45614	0.440678	0.433333	0.419355	0.412698
26	0.071429	0.107143	0.142857	0.178571	0.214286	0.25	0.285714	0.321429	0.357143	0.344828	0.37931	0.413793	0.4	0.433333	0.419355	0.40625	0.4375	0.5	0.53125	0.515152	0.545455	0.575758	0.606061	0.636364	0.617647	0.583333	0.611111	0.594595	0.578947	0.55	0.536585	0.52381	0.511628	0.488889	0.478261	0.468085	0.458333	0.479167	0.469388	0.48	0.461538	0.444444	0.436364	0.454545	0.438596	0.423729	0.416667	0.403226	0.396825
27	0.08	0.12	0.16	0.2	0.24	0.28	0.32	0.36	0.4	0.384615	0.423077	0.407407	0.392857	0.428571	0.413793	0.4	0.433333	0.5	0.533333	0.516129	0.548387	0.580645	0.612903	0.645161	0.677419	0.636364	0.666667	0.647059	0.628571	0.594595	0.578947	0.564103	0.55	0.52381	0.511628	0.534884	0.522727	0.511111	0.5	0.510638	0.489796	0.470588	0.461538	0.45283	0.436364	0.421053	0.413793	0.4	0.393443
28	0.058824	0.088235	0.117647	0.147059	0.176471	0.205882	0.235294	0.264706	0.294118	0.285714	0.314286	0.342857	0.333333	0.361111	0.351351	0.342105	0.368421	0.421053	0.447368	0.473684	0.5	0.526316	0.552632	0.578947	0.605263	0.615385	0.641026	0.625	0.609756	0.581395	0.568182	0.555556	0.577778	0.586957	0.574468	0.595745	0.583333	0.571429	0.56	0.6	0.576923	0.555556	0.545455	0.535714	0.54386	0.525424	0.516667	0.52459	0.516129
31	0.047619	0.071429	0.095238	0.119048	0.142857	0.166667	0.190476	0.214286	0.238095	0.261905	0.285714	0.309524	0.302326	0.325581	0.318182	0.340909	0.363636	0.409091	0.431818	0.454545	0.477273	0.5	0.522727	0.545455	0.568182	0.613636	0.636364	0.659091	0.644444	0.617021	0.604167	0.591837	0.612245	0.653061	0.64	0.66	0.647059	0.666667	0.653846	0.660377	0.666667	0.642857	0.631579	0.62069	0.655172	0.661017	0.65	0.655738	0.645161
32	0.076923	0.115385	0.153846	0.192308	0.230769	0.269231	0.307692	0.346154	0.384615	0.37037	0.357143	0.344828	0.333333	0.366667	0.354839	0.34375	0.333333	0.393939	0.424242	0.411765	0.441176	0.470588	0.5	0.485714	0.472222	0.447368	0.473684	0.461538	0.45	0.428571	0.418605	0.409091	0.4	0.413043	0.404255	0.425532	0.416667	0.408163	0.4	0.44	0.423077	0.407407	0.4	0.392857	0.37931	0.366667	0.360656	0.349206	0.34375
33	0.08	0.12	0.16	0.2	0.24	0.28	0.32	0.36	0.4	0.384615	0.423077	0.407407	0.392857	0.428571	0.413793	0.4	0.433333	0.5	0.533333	0.516129	0.548387	0.580645	0.612903	0.645161	0.625	0.588235	0.617647	0.6	0.583333	0.552632	0.538462	0.525	0.512195	0.488372	0.477273	0.5	0.488889	0.511111	0.5	0.510638	0.489796	0.470588	0.461538	0.45283	0.436364	0.421053	0.413793	0.4	0.393443
34	0.041667	0.0625	0.083333	0.104167	0.125	0.145833	0.166667	0.1875	0.208333	0.229167	0.25	0.270833	0.265306	0.285714	0.28	0.3	0.32	0.36	0.38	0.4	0.42	0.44	0.46	0.48	0.5	0.54	0.56	0.58	0.568627	0.54717	0.537037	0.527273	0.545455	0.581818	0.571429	0.589286	0.578947	0.568966	0.586207	0.62069	0.655172	0.633333	0.622951	0.639344	0.672131	0.677419	0.666667	0.671875	0.661538
35	0.066667	0.1	0.133333	0.166667	0.2	0.233333	0.266667	0.3	0.333333	0.322581	0.354839	0.387097	0.375	0.40625	0.393939	0.382353	0.411765	0.470588	0.5	0.485714	0.514286	0.542857	0.571429	0.6	0.628571	0.594595	0.621622	0.605263	0.589744	0.560976	0.547619	0.534884	0.55814	0.568182	0.555556	0.577778	0.565217	0.553191	0.541667	0.583333	0.56	0.538462	0.528302	0.518519	0.527273	0.508772	0.5	0.483333	0.47541
36	0.051282	0.076923	0.102564	0.128205	0.153846	0.179487	0.205128	0.230769	0.25641	0.282051	0.307692	0.333333	0.325	0.35	0.341463	0.365854	0.390244	0.439024	0.463415	0.487805	0.512195	0.536585	0.560976	0.585366	0.609756	0.619048	0.642857	0.627907	0.613636	0.586957	0.574468	0.5625	0.583333	0.591837	0.58	0.568627	0.557692	0.576923	0.566038	0.574074	0.581818	0.561404	0.551724	0.568966	0.576271	0.583333	0.57377	0.580645	0.571429
37	0.057143	0.085714	0.114286	0.142857	0.171429	0.2	0.228571	0.257143	0.285714	0.314286	0.342857	0.371429	0.361111	0.388889	0.378378	0.368421	0.394737	0.447368	0.473684	0.461538	0.487179	0.512821	0.538462	0.564103	0.589744	0.6	0.625	0.609756	0.595238	0.568182	0.555556	0.543478	0.565217	0.574468	0.5625	0.583333	0.571429	0.56	0.54902	0.557692	0.537037	0.517857	0.508772	0.526316	0.534483	0.516667	0.508197	0.516129	0.507937
38	0.042553	0.06383	0.085106	0.106383	0.12766	0.148936	0.170213	0.191489	0.212766	0.234043	0.255319	0.276596	0.270833	0.291667	0.285714	0.306122	0.326531	0.367347	0.387755	0.408163	0.428571	0.44898	0.469388	0.489796	0.510204	0.55102	0.571429	0.591837	0.58	0.557692	0.54717	0.537037	0.555556	0.592593	0.581818	0.6	0.589286	0.607143	0.625	0.631579	0.666667	0.644068	0.633333	0.65	0.683333	0.688525	0.704918	0.709677	0.698413
39	0.057143	0.085714	0.114286	0.142857	0.171429	0.2	0.228571	0.257143	0.285714	0.314286	0.342857	0.371429	0.361111	0.388889	0.378378	0.368421	0.394737	0.447368	0.473684	0.461538	0.487179	0.512821	0.538462	0.564103	0.589744	0.560976	0.585366	0.609756	0.595238	0.568182	0.555556	0.543478	0.565217	0.608696	0.595745	0.583333	0.571429	0.56	0.54902	0.588235	0.566038	0.545455	0.535714	0.553571	0.561404	0.542373	0.533333	0.540984	0.532258
40	0.074074	0.111111	0.148148	0.185185	0.222222	0.259259	0.296296	0.333333	0.37037	0.357143	0.344828	0.37931	0.366667	0.4	0.387097	0.375	0.40625	0.46875	0.5	0.484848	0.515152	0.545455	0.575758	0.606061	0.588235	0.555556	0.583333	0.567568	0.552632	0.525	0.512195	0.5	0.52381	0.5	0.488889	0.511111	0.5	0.489362	0.479167	0.489796	0.470588	0.45283	0.444444	0.436364	0.446429	0.431034	0.423729	0.409836	0.403226
41	0.04878	0.073171	0.097561	0.121951	0.146341	0.170732	0.195122	0.219512	0.243902	0.268293	0.292683	0.317073	0.309524	0.333333	0.325581	0.348837	0.372093	0.418605	0.44186	0.465116	0.488372	0.511628	0.534884	0.55814	0.581395	0.627907	0.651163	0.674419	0.659091	0.630435	0.617021	0.604167	0.625	0.666667	0.653061	0.673469	0.66	0.647059	0.634615	0.673077	0.648148	0.625	0.614035	0.631579	0.637931	0.644068	0.633333	0.639344	0.629032
42	0.042553	0.06383	0.085106	0.106383	0.12766	0.148936	0.170213	0.191489	0.212766	0.234043	0.255319	0.276596	0.270833	0.291667	0.285714	0.306122	0.326531	0.367347	0.387755	0.408163	0.428571	0.44898	0.469388	0.489796	0.510204	0.55102	0.571429	0.56	0.54902	0.528302	0.54717	0.537037	0.555556	0.563636	0.581818	0.6	0.589286	0.607143	0.625	0.631579	0.666667	0.644068	0.633333	0.65	0.683333	0.688525	0.704918	0.68254	0.671875
43	0.05	0.075	0.1	0.125	0.15	0.175	0.2	0.225	0.25	0.243902	0.268293	0.292683	0.285714	0.309524	0.302326	0.325581	0.348837	0.395349	0.418605	0.44186	0.465116	0.488372	0.511628	0.534884	0.55814	0.604651	0.627907	0.651163	0.636364	0.608696	0.595745	0.583333	0.604167	0.645833	0.632653	0.653061	0.64	0.66	0.647059	0.653846	0.660377	0.636364	0.625	0.614035	0.62069	0.627119	0.616667	0.622951	0.612903
44	0.068966	0.103448	0.137931	0.172414	0.206897	0.241379	0.275862	0.310345	0.344828	0.333333	0.366667	0.4	0.387097	0.419355	0.40625	0.393939	0.424242	0.484848	0.515152	0.5	0.529412	0.558824	0.588235	0.617647	0.647059	0.611111	0.638889	0.621622	0.605263	0.575	0.560976	0.547619	0.571429	0.581395	0.568182	0.555556	0.543478	0.531915	0.520833	0.5625	0.54	0.519231	0.509434	0.5	0.509091	0.491228	0.482759	0.466667	0.459016
45	0.0625	0.09375	0.125	0.15625	0.1875	0.21875	0.25	0.28125	0.3125	0.30303	0.333333	0.363636	0.352941	0.382353	0.371429	0.361111	0.388889	0.444444	0.472222	0.459459	0.486486	0.513514	0.5	0.526316	0.512821	0.525	0.55	0.575	0.560976	0.534884	0.522727	0.511111	0.5	0.543478	0.531915	0.553191	0.541667	0.530612	0.52	0.529412	0.538462	0.518519	0.509091	0.5	0.482759	0.491525	0.483333	0.467742	0.460317
46	0.057143	0.085714	0.114286	0.142857	0.171429	0.2	0.228571	0.257143	0.285714	0.314286	0.342857	0.371429	0.361111	0.388889	0.378378	0.368421	0.394737	0.447368	0.473684	0.5	0.526316	0.552632	0.578947	0.605263	0.631579	0.641026	0.666667	0.65	0.634146	0.604651	0.590909	0.577778	0.6	0.644444	0.630435	0.652174	0.638298	0.625	0.612245	0.653061	0.627451	0.603774	0.592593	0.611111	0.618182	0.596491	0.586207	0.566667	0.557377
47	0.064516	0.096774	0.129032	0.16129	0.193548	0.225806	0.258065	0.290323	0.322581	0.354839	0.387097	0.419355	0.40625	0.4375	0.424242	0.411765	0.441176	0.5	0.529412	0.514286	0.542857	0.571429	0.6	0.628571	0.611111	0.578947	0.605263	0.631579	0.615385	0.585366	0.571429	0.55814	0.581395	0.590909	0.577778	0.565217	0.553191	0.541667	0.530612	0.571429	0.54902	0.528302	0.518519	0.509091	0.491228	0.474576	0.466667	0.47541	0.467742
49	0.068966	0.103448	0.137931	0.172414	0.206897	0.241379	0.275862	0.310345	0.344828	0.333333	0.366667	0.4	0.387097	0.419355	0.40625	0.393939	0.424242	0.484848	0.515152	0.5	0.529412	0.558824	0.588235	0.617647	0.647059	0.611111	0.638889	0.621622	0.605263	0.575	0.560976	0.547619	0.571429	0.581395	0.568182	0.555556	0.543478	0.531915	0.520833	0.5625	0.54	0.519231	0.509434	0.5	0.509091	0.491228	0.482759	0.466667	0.459016
50	0.045455	0.068182	0.090909	0.113636	0.136364	0.159091	0.181818	0.204545	0.227273	0.25	0.272727	0.295455	0.288889	0.311111	0.304348	0.326087	0.347826	0.391304	0.413043	0.434783	0.456522	0.478261	0.5	0.521739	0.543478	0.586957	0.608696	0.630435	0.617021	0.591837	0.58	0.568627	0.588235	0.627451	0.615385	0.634615	0.622642	0.641509	0.62963	0.636364	0.672727	0.649123	0.637931	0.655172	0.689655	0.694915	0.683333	0.688525	0.677419
51	0.046512	0.069767	0.093023	0.116279	0.139535	0.162791	0.186047	0.209302	0.232558	0.255814	0.27907	0.302326	0.295455	0.318182	0.311111	0.333333	0.355556	0.4	0.422222	0.444444	0.466667	0.488889	0.511111	0.533333	0.555556	0.6	0.622222	0.644444	0.630435	0.604167	0.591837	0.58	0.568627	0.607843	0.596154	0.615385	0.603774	0.592593	0.581818	0.618182	0.654545	0.631579	0.649123	0.637931	0.672414	0.677966	0.666667	0.645161	0.634921
52	0.054054	0.081081	0.108108	0.135135	0.162162	0.189189	0.216216	0.243243	0.27027	0.263158	0.289474	0.315789	0.307692	0.333333	0.325	0.317073	0.341463	0.390244	0.414634	0.404762	0.428571	0.452381	0.47619	0.5	0.52381	0.534884	0.55814	0.581395	0.568182	0.543478	0.531915	0.520833	0.541667	0.583333	0.571429	0.591837	0.58	0.568627	0.557692	0.596154	0.603774	0.581818	0.571429	0.589286	0.596491	0.576271	0.566667	0.57377	0.564516
53	0.04878	0.073171	0.097561	0.121951	0.146341	0.170732	0.195122	0.219512	0.243902	0.268293	0.292683	0.317073	0.309524	0.333333	0.325581	0.348837	0.372093	0.418605	0.44186	0.465116	0.488372	0.511628	0.534884	0.55814	0.581395	0.627907	0.651163	0.674419	0.659091	0.630435	0.617021	0.604167	0.625	0.666667	0.653061	0.673469	0.66	0.647059	0.634615	0.641509	0.618182	0.596491	0.586207	0.603448	0.610169	0.590164	0.580645	0.587302	0.578125
54	0.066667	0.1	0.133333	0.166667	0.2	0.233333	0.266667	0.3	0.333333	0.322581	0.354839	0.387097	0.375	0.40625	0.393939	0.382353	0.411765	0.470588	0.5	0.485714	0.514286	0.542857	0.571429	0.6	0.583333	0.552632	0.578947	0.564103	0.55	0.52381	0.511628	0.5	0.488889	0.5	0.489362	0.510638	0.5	0.520833	0.510204	0.55102	0.529412	0.509434	0.5	0.490909	0.5	0.508772	0.5	0.483333	0.47541
56	0.047619	0.071429	0.095238	0.119048	0.142857	0.166667	0.190476	0.214286	0.238095	0.261905	0.285714	0.309524	0.302326	0.325581	0.318182	0.340909	0.363636	0.409091	0.431818	0.454545	0.477273	0.5	0.522727	0.545455	0.568182	0.577778	0.6	0.622222	0.608696	0.583333	0.571429	0.56	0.58	0.62	0.607843	0.627451	0.615385	0.634615	0.622642	0.62963	0.636364	0.614035	0.603448	0.62069	0.655172	0.661017	0.65	0.655738	0.645161
58	0.051282	0.076923	0.102564	0.128205	0.153846	0.179487	0.205128	0.230769	0.25641	0.282051	0.307692	0.333333	0.325	0.35	0.341463	0.365854	0.390244	0.439024	0.463415	0.487805	0.512195	0.536585	0.560976	0.547619	0.571429	0.545455	0.568182	0.590909	0.577778	0.553191	0.541667	0.530612	0.55102	0.591837	0.58	0.6	0.588235	0.576923	0.596154	0.603774	0.581818	0.561404	0.551724	0.568966	0.55	0.532258	0.52381	0.53125	0.523077
59	0.046512	0.069767	0.093023	0.116279	0.139535	0.162791	0.186047	0.209302	0.232558	0.255814	0.27907	0.302326	0.295455	0.318182	0.311111	0.333333	0.355556	0.4	0.422222	0.444444	0.466667	0.488889	0.511111	0.533333	0.555556	0.6	0.622222	0.644444	0.630435	0.604167	0.591837	0.58	0.6	0.64	0.627451	0.647059	0.634615	0.653846	0.641509	0.648148	0.654545	0.631579	0.62069	0.637931	0.672414	0.65	0.639344	0.645161	0.634921
60	0.042553	0.06383	0.085106	0.106383	0.12766	0.148936	0.170213	0.191489	0.212766	0.234043	0.255319	0.276596	0.270833	0.291667	0.285714	0.306122	0.326531	0.367347	0.387755	0.408163	0.428571	0.44898	0.469388	0.489796	0.510204	0.55102	0.571429	0.56	0.54902	0.528302	0.54717	0.537037	0.555556	0.592593	0.611111	0.62963	0.618182	0.636364	0.625	0.631579	0.666667	0.644068	0.633333	0.65	0.683333	0.688525	0.704918	0.709677	0.698413
61	0.066667	0.1	0.133333	0.166667	0.2	0.233333	0.266667	0.3	0.333333	0.322581	0.354839	0.387097	0.375	0.40625	0.393939	0.382353	0.411765	0.470588	0.5	0.485714	0.514286	0.542857	0.571429	0.6	0.583333	0.552632	0.578947	0.564103	0.55	0.52381	0.511628	0.5	0.488889	0.5	0.489362	0.510638	0.5	0.520833	0.510204	0.55102	0.529412	0.509434	0.5	0.490909	0.5	0.508772	0.5	0.483333	0.47541
62	0.044444	0.066667	0.088889	0.111111	0.133333	0.155556	0.177778	0.2	0.222222	0.244444	0.266667	0.288889	0.282609	0.304348	0.297872	0.319149	0.340426	0.382979	0.404255	0.425532	0.446809	0.468085	0.489362	0.510638	0.531915	0.574468	0.595745	0.617021	0.604167	0.58	0.568627	0.557692	0.576923	0.615385	0.603774	0.622642	0.611111	0.62963	0.648148	0.654545	0.690909	0.666667	0.655172	0.672414	0.706897	0.711864	0.7	0.704918	0.693548
63	0.04878	0.073171	0.097561	0.121951	0.146341	0.170732	0.195122	0.219512	0.243902	0.268293	0.292683	0.317073	0.309524	0.333333	0.325581	0.348837	0.372093	0.418605	0.44186	0.465116	0.488372	0.511628	0.534884	0.55814	0.581395	0.627907	0.651163	0.674419	0.659091	0.630435	0.617021	0.604167	0.625	0.666667	0.653061	0.673469	0.66	0.647059	0.634615	0.641509	0.618182	0.596491	0.586207	0.603448	0.610169	0.590164	0.580645	0.587302	0.578125
64	0.060606	0.090909	0.121212	0.151515	0.181818	0.212121	0.242424	0.272727	0.30303	0.294118	0.323529	0.352941	0.342857	0.371429	0.361111	0.351351	0.378378	0.432432	0.459459	0.447368	0.473684	0.5	0.526316	0.552632	0.538462	0.512195	0.536585	0.560976	0.547619	0.522727	0.511111	0.5	0.521739	0.565217	0.553191	0.574468	0.5625	0.55102	0.54	0.54902	0.528302	0.509091	0.5	0.517857	0.5	0.483333	0.47541	0.483871	0.47619
65	0.043478	0.065217	0.086957	0.108696	0.130435	0.152174	0.173913	0.195652	0.217391	0.23913	0.26087	0.282609	0.276596	0.297872	0.291667	0.3125	0.333333	0.375	0.395833	0.416667	0.4375	0.458333	0.479167	0.5	0.520833	0.5625	0.583333	0.571429	0.56	0.538462	0.557692	0.54717	0.566038	0.603774	0.622642	0.641509	0.62963	0.648148	0.636364	0.642857	0.678571	0.655172	0.644068	0.661017	0.694915	0.7	0.716667	0.721311	0.709677
66	0.042553	0.06383	0.085106	0.106383	0.12766	0.148936	0.170213	0.191489	0.212766	0.234043	0.255319	0.276596	0.270833	0.291667	0.285714	0.306122	0.326531	0.367347	0.387755	0.408163	0.428571	0.44898	0.469388	0.489796	0.510204	0.55102	0.571429	0.56	0.54902	0.528302	0.54717	0.537037	0.555556	0.563636	0.581818	0.6	0.589286	0.607143	0.625	0.660714	0.696429	0.672414	0.661017	0.677966	0.711864	0.716667	0.733333	0.709677	0.698413
67	0.076923	0.115385	0.153846	0.192308	0.230769	0.269231	0.307692	0.346154	0.384615	0.37037	0.407407	0.392857	0.37931	0.413793	0.4	0.387097	0.419355	0.483871	0.516129	0.5	0.53125	0.5625	0.59375	0.625	0.65625	0.617647	0.647059	0.628571	0.611111	0.578947	0.564103	0.55	0.536585	0.511628	0.5	0.522727	0.511111	0.5	0.489362	0.5	0.48	0.461538	0.45283	0.444444	0.428571	0.438596	0.431034	0.416667	0.409836
68	0.057143	0.085714	0.114286	0.142857	0.171429	0.2	0.228571	0.257143	0.285714	0.314286	0.342857	0.371429	0.361111	0.388889	0.378378	0.368421	0.394737	0.447368	0.473684	0.461538	0.487179	0.512821	0.538462	0.564103	0.589744	0.6	0.625	0.609756	0.595238	0.568182	0.555556	0.543478	0.565217	0.574468	0.5625	0.583333	0.571429	0.56	0.54902	0.557692	0.537037	0.517857	0.508772	0.526316	0.534483	0.516667	0.508197	0.516129	0.507937
69	0.0625	0.09375	0.125	0.15625	0.1875	0.21875	0.25	0.28125	0.3125	0.30303	0.333333	0.363636	0.352941	0.382353	0.371429	0.361111	0.388889	0.444444	0.472222	0.459459	0.486486	0.513514	0.540541	0.567568	0.552632	0.525	0.55	0.575	0.560976	0.534884	0.522727	0.511111	0.533333	0.577778	0.565217	0.586957	0.574468	0.5625	0.55102	0.56	0.538462	0.518519	0.509091	0.527273	0.508772	0.491525	0.483333	0.491803	0.483871
70	0.040816	0.061224	0.081633	0.102041	0.122449	0.142857	0.163265	0.183673	0.204082	0.22449	0.244898	0.265306	0.26	0.28	0.27451	0.294118	0.313725	0.352941	0.372549	0.392157	0.411765	0.431373	0.45098	0.470588	0.490196	0.529412	0.54902	0.538462	0.528302	0.509091	0.527273	0.517857	0.535714	0.571429	0.589286	0.607143	0.596491	0.614035	0.631579	0.637931	0.672414	0.65	0.639344	0.655738	0.688525	0.721311	0.709677	0.714286	0.703125
71	0.052632	0.078947	0.105263	0.131579	0.157895	0.184211	0.210526	0.236842	0.263158	0.289474	0.315789	0.342105	0.333333	0.358974	0.35	0.341463	0.365854	0.414634	0.439024	0.463415	0.487805	0.512195	0.536585	0.560976	0.585366	0.595238	0.619048	0.604651	0.590909	0.565217	0.553191	0.541667	0.5625	0.571429	0.56	0.58	0.568627	0.557692	0.54717	0.555556	0.563636	0.54386	0.534483	0.551724	0.586207	0.566667	0.557377	0.539683	0.53125
72	0.068966	0.103448	0.137931	0.172414	0.206897	0.241379	0.275862	0.310345	0.344828	0.333333	0.366667	0.4	0.387097	0.419355	0.40625	0.393939	0.424242	0.484848	0.515152	0.5	0.529412	0.558824	0.588235	0.617647	0.6	0.567568	0.594595	0.578947	0.564103	0.536585	0.52381	0.511628	0.5	0.511111	0.5	0.489362	0.479167	0.469388	0.46	0.5	0.480769	0.462963	0.454545	0.446429	0.431034	0.416667	0.409836	0.419355	0.412698
73	0.074074	0.111111	0.148148	0.185185	0.222222	0.259259	0.296296	0.333333	0.37037	0.357143	0.344828	0.37931	0.366667	0.4	0.387097	0.375	0.40625	0.46875	0.5	0.484848	0.515152	0.545455	0.575758	0.558824	0.542857	0.513514	0.540541	0.526316	0.512821	0.487805	0.47619	0.465116	0.454545	0.434783	0.425532	0.416667	0.408163	0.4	0.392157	0.431373	0.415094	0.4	0.392857	0.385965	0.372881	0.360656	0.354839	0.365079	0.359375
74	0.066667	0.1	0.133333	0.166667	0.2	0.233333	0.266667	0.3	0.333333	0.322581	0.354839	0.387097	0.375	0.40625	0.393939	0.382353	0.411765	0.470588	0.5	0.485714	0.514286	0.542857	0.571429	0.6	0.583333	0.552632	0.578947	0.564103	0.55	0.52381	0.511628	0.5	0.488889	0.468085	0.458333	0.479167	0.469388	0.46	0.45098	0.490196	0.471698	0.454545	0.446429	0.464286	0.473684	0.457627	0.45	0.435484	0.428571
76	0.068966	0.103448	0.137931	0.172414	0.206897	0.241379	0.275862	0.310345	0.344828	0.333333	0.366667	0.4	0.387097	0.419355	0.40625	0.393939	0.424242	0.484848	0.515152	0.545455	0.575758	0.606061	0.588235	0.571429	0.6	0.567568	0.594595	0.621622	0.605263	0.575	0.560976	0.547619	0.534884	0.581395	0.568182	0.590909	0.577778	0.565217	0.553191	0.5625	0.54	0.519231	0.509434	0.5	0.482143	0.491228	0.482759	0.466667	0.459016
77	0.064516	0.096774	0.129032	0.16129	0.193548	0.225806	0.258065	0.290323	0.322581	0.3125	0.34375	0.375	0.363636	0.393939	0.382353	0.371429	0.4	0.457143	0.485714	0.472222	0.5	0.527778	0.513514	0.540541	0.526316	0.5	0.525	0.55	0.536585	0.511628	0.5	0.488889	0.478261	0.521739	0.510638	0.531915	0.520833	0.510204	0.5	0.480769	0.462963	0.446429	0.464286	0.45614	0.440678	0.42623	0.419355	0.428571	0.421875
78	0.054054	0.081081	0.108108	0.135135	0.162162	0.189189	0.216216	0.243243	0.27027	0.297297	0.324324	0.351351	0.342105	0.368421	0.358974	0.35	0.375	0.425	0.45	0.475	0.5	0.525	0.55	0.575	0.6	0.609756	0.634146	0.619048	0.604651	0.577778	0.565217	0.553191	0.574468	0.617021	0.604167	0.625	0.612245	0.6	0.588235	0.627451	0.603774	0.581818	0.571429	0.589286	0.596491	0.576271	0.566667	0.57377	0.564516
80	0.057143	0.085714	0.114286	0.142857	0.171429	0.2	0.228571	0.257143	0.285714	0.277778	0.305556	0.333333	0.324324	0.351351	0.342105	0.333333	0.358974	0.410256	0.435897	0.425	0.45	0.475	0.5	0.525	0.55	0.560976	0.585366	0.571429	0.55814	0.533333	0.521739	0.510638	0.531915	0.574468	0.5625	0.583333	0.571429	0.56	0.54902	0.588235	0.566038	0.545455	0.535714	0.553571	0.561404	0.542373	0.533333	0.540984	0.532258
82	0.058824	0.088235	0.117647	0.147059	0.176471	0.205882	0.235294	0.264706	0.294118	0.285714	0.314286	0.342857	0.333333	0.361111	0.351351	0.342105	0.368421	0.421053	0.447368	0.473684	0.5	0.526316	0.552632	0.578947	0.605263	0.575	0.6	0.625	0.609756	0.581395	0.568182	0.555556	0.543478	0.586957	0.574468	0.595745	0.583333	0.571429	0.56	0.6	0.576923	0.555556	0.545455	0.535714	0.54386	0.525424	0.516667	0.52459	0.516129
83	0.054054	0.081081	0.108108	0.135135	0.162162	0.189189	0.216216	0.243243	0.27027	0.297297	0.324324	0.351351	0.342105	0.368421	0.358974	0.35	0.375	0.425	0.45	0.475	0.5	0.525	0.55	0.575	0.6	0.571429	0.595238	0.619048	0.604651	0.577778	0.565217	0.553191	0.574468	0.617021	0.604167	0.591837	0.58	0.568627	0.557692	0.596154	0.574074	0.553571	0.54386	0.561404	0.568966	0.55	0.540984	0.548387	0.539683
84	0.0625	0.09375	0.125	0.15625	0.1875	0.21875	0.25	0.28125	0.3125	0.30303	0.333333	0.363636	0.352941	0.382353	0.371429	0.361111	0.388889	0.444444	0.472222	0.459459	0.486486	0.513514	0.5	0.526316	0.512821	0.487805	0.512195	0.536585	0.52381	0.5	0.522727	0.511111	0.5	0.543478	0.531915	0.553191	0.541667	0.530612	0.52	0.529412	0.538462	0.518519	0.509091	0.5	0.482759	0.491525	0.483333	0.467742	0.460317
86	0.08	0.12	0.16	0.2	0.24	0.28	0.32	0.36	0.4	0.384615	0.37037	0.407407	0.392857	0.428571	0.413793	0.4	0.433333	0.5	0.533333	0.516129	0.548387	0.580645	0.612903	0.59375	0.575758	0.542857	0.571429	0.555556	0.540541	0.512821	0.5	0.487805	0.47619	0.488372	0.477273	0.466667	0.456522	0.446809	0.4375	0.479167	0.46	0.442308	0.433962	0.425926	0.410714	0.396552	0.389831	0.377049	0.370968
87	0.068966	0.103448	0.137931	0.172414	0.206897	0.241379	0.275862	0.310345	0.344828	0.333333	0.366667	0.4	0.387097	0.419355	0.40625	0.393939	0.424242	0.484848	0.515152	0.5	0.529412	0.558824	0.588235	0.617647	0.647059	0.611111	0.638889	0.666667	0.648649	0.615385	0.6	0.585366	0.609756	0.619048	0.604651	0.590909	0.577778	0.565217	0.553191	0.5625	0.54	0.519231	0.509434	0.528302	0.509091	0.491228	0.482759	0.466667	0.459016
88	0.064516	0.096774	0.129032	0.16129	0.193548	0.225806	0.258065	0.290323	0.322581	0.3125	0.34375	0.375	0.363636	0.393939	0.382353	0.371429	0.4	0.457143	0.485714	0.472222	0.5	0.527778	0.555556	0.583333	0.567568	0.538462	0.564103	0.55	0.536585	0.511628	0.5	0.488889	0.511111	0.521739	0.510638	0.531915	0.520833	0.510204	0.5	0.54	0.519231	0.5	0.490909	0.509091	0.517857	0.5	0.491525	0.47541	0.467742
89	0.046512	0.069767	0.093023	0.116279	0.139535	0.162791	0.186047	0.209302	0.232558	0.255814	0.27907	0.302326	0.295455	0.318182	0.311111	0.333333	0.355556	0.4	0.422222	0.444444	0.466667	0.488889	0.511111	0.533333	0.555556	0.6	0.622222	0.644444	0.630435	0.604167	0.591837	0.58	0.6	0.64	0.627451	0.647059	0.634615	0.653846	0.673077	0.679245	0.685185	0.660714	0.649123	0.637931	0.644068	0.65	0.639344	0.645161	0.634921
91	0.068966	0.103448	0.137931	0.172414	0.206897	0.241379	0.275862	0.310345	0.344828	0.333333	0.366667	0.4	0.387097	0.419355	0.40625	0.393939	0.424242	0.484848	0.515152	0.5	0.529412	0.558824	0.588235	0.571429	0.555556	0.526316	0.552632	0.578947	0.564103	0.536585	0.52381	0.511628	0.534884	0.545455	0.533333	0.521739	0.510638	0.5	0.489796	0.5	0.480769	0.462963	0.454545	0.472727	0.45614	0.440678	0.433333	0.442623	0.435484
92	0.04878	0.073171	0.097561	0.121951	0.146341	0.170732	0.195122	0.219512	0.243902	0.268293	0.292683	0.317073	0.309524	0.333333	0.325581	0.318182	0.340909	0.386364	0.409091	0.431818	0.454545	0.477273	0.5	0.522727	0.545455	0.555556	0.577778	0.6	0.586957	0.5625	0.55102	0.54	0.56	0.6	0.588235	0.607843	0.596154	0.615385	0.603774	0.611111	0.618182	0.596491	0.586207	0.603448	0.637931	0.644068	0.633333	0.639344	0.629032
93	0.055556	0.083333	0.111111	0.138889	0.166667	0.194444	0.222222	0.25	0.277778	0.27027	0.297297	0.324324	0.315789	0.342105	0.333333	0.325	0.35	0.4	0.425	0.45	0.475	0.5	0.487805	0.512195	0.5	0.511628	0.534884	0.55814	0.545455	0.521739	0.510638	0.5	0.489796	0.530612	0.52	0.54	0.529412	0.519231	0.509434	0.490909	0.527273	0.508772	0.5	0.491525	0.5	0.508197	0.5	0.484375	0.476923
94	0.083333	0.125	0.166667	0.208333	0.25	0.291667	0.333333	0.375	0.416667	0.4	0.384615	0.423077	0.407407	0.444444	0.428571	0.413793	0.448276	0.517241	0.551724	0.533333	0.566667	0.6	0.633333	0.666667	0.645161	0.606061	0.636364	0.617647	0.6	0.567568	0.552632	0.538462	0.525	0.5	0.488372	0.477273	0.466667	0.456522	0.446809	0.428571	0.411765	0.396226	0.388889	0.381818	0.368421	0.355932	0.35	0.33871	0.333333
95	0.066667	0.1	0.133333	0.166667	0.2	0.233333	0.266667	0.3	0.333333	0.322581	0.354839	0.387097	0.375	0.40625	0.393939	0.382353	0.411765	0.470588	0.5	0.485714	0.514286	0.542857	0.571429	0.6	0.628571	0.638889	0.666667	0.648649	0.631579	0.6	0.585366	0.571429	0.595238	0.604651	0.590909	0.613636	0.6	0.622222	0.608696	0.583333	0.56	0.538462	0.528302	0.54717	0.527273	0.508772	0.5	0.483333	0.47541
96	0.04878	0.073171	0.097561	0.121951	0.146341	0.170732	0.195122	0.219512	0.243902	0.268293	0.292683	0.317073	0.309524	0.333333	0.325581	0.348837	0.372093	0.418605	0.44186	0.465116	0.488372	0.511628	0.534884	0.55814	0.581395	0.627907	0.651163	0.674419	0.659091	0.630435	0.617021	0.604167	0.625	0.666667	0.653061	0.673469	0.66	0.647059	0.666667	0.673077	0.648148	0.625	0.614035	0.631579	0.637931	0.616667	0.606557	0.612903	0.603175
97	0.066667	0.1	0.133333	0.166667	0.2	0.233333	0.266667	0.3	0.333333	0.322581	0.354839	0.387097	0.375	0.40625	0.393939	0.382353	0.411765	0.470588	0.5	0.485714	0.514286	0.542857	0.571429	0.6	0.628571	0.638889	0.666667	0.648649	0.631579	0.6	0.585366	0.571429	0.55814	0.568182	0.555556	0.577778	0.565217	0.553191	0.541667	0.583333	0.56	0.538462	0.528302	0.518519	0.527273	0.508772	0.5	0.483333	0.47541
98	0.0625	0.09375	0.125	0.15625	0.1875	0.21875	0.25	0.28125	0.3125	0.30303	0.333333	0.363636	0.352941	0.382353	0.371429	0.361111	0.388889	0.444444	0.472222	0.459459	0.486486	0.513514	0.540541	0.567568	0.552632	0.525	0.55	0.536585	0.52381	0.5	0.488889	0.478261	0.5	0.543478	0.531915	0.553191	0.541667	0.530612	0.52	0.529412	0.509434	0.490909	0.482143	0.5	0.482759	0.466667	0.459016	0.467742	0.460317
99	0.046512	0.069767	0.093023	0.116279	0.139535	0.162791	0.186047	0.209302	0.232558	0.255814	0.27907	0.302326	0.295455	0.318182	0.311111	0.333333	0.355556	0.4	0.422222	0.444444	0.466667	0.488889	0.511111	0.533333	0.555556	0.6	0.622222	0.608696	0.595745	0.571429	0.56	0.54902	0.568627	0.576923	0.566038	0.584906	0.574074	0.592593	0.581818	0.618182	0.654545	0.631579	0.62069	0.637931	0.672414	0.677966	0.666667	0.672131	0.66129
100	0.068966	0.103448	0.137931	0.172414	0.206897	0.241379	0.275862	0.310345	0.344828	0.333333	0.366667	0.4	0.387097	0.419355	0.40625	0.393939	0.424242	0.484848	0.515152	0.5	0.529412	0.558824	0.588235	0.617647	0.6	0.567568	0.594595	0.621622	0.605263	0.575	0.560976	0.547619	0.534884	0.545455	0.533333	0.521739	0.510638	0.5	0.489796	0.530612	0.509804	0.490566	0.481481	0.472727	0.45614	0.440678	0.433333	0.442623	0.435484
101	0.066667	0.1	0.133333	0.166667	0.2	0.233333	0.266667	0.3	0.333333	0.322581	0.354839	0.387097	0.375	0.40625	0.393939	0.382353	0.411765	0.470588	0.5	0.485714	0.514286	0.542857	0.571429	0.6	0.628571	0.638889	0.666667	0.648649	0.631579	0.6	0.585366	0.571429	0.595238	0.568182	0.555556	0.577778	0.565217	0.553191	0.541667	0.583333	0.56	0.538462	0.528302	0.518519	0.527273	0.508772	0.5	0.483333	0.47541
102	0.086957	0.130435	0.173913	0.217391	0.26087	0.304348	0.347826	0.391304	0.375	0.36	0.346154	0.384615	0.37037	0.407407	0.392857	0.37931	0.413793	0.482759	0.517241	0.5	0.533333	0.566667	0.548387	0.580645	0.5625	0.529412	0.558824	0.542857	0.527778	0.5	0.487179	0.475	0.463415	0.47619	0.465116	0.488372	0.477273	0.466667	0.456522	0.4375	0.42	0.403846	0.396226	0.388889	0.375	0.362069	0.355932	0.344262	0.33871
103	0.04878	0.073171	0.097561	0.121951	0.146341	0.170732	0.195122	0.219512	0.243902	0.268293	0.292683	0.317073	0.309524	0.333333	0.325581	0.318182	0.340909	0.386364	0.409091	0.431818	0.454545	0.477273	0.5	0.522727	0.545455	0.555556	0.577778	0.6	0.586957	0.5625	0.55102	0.54	0.56	0.6	0.588235	0.607843	0.596154	0.615385	0.603774	0.611111	0.618182	0.596491	0.586207	0.603448	0.637931	0.644068	0.633333	0.639344	0.629032
104	0.058824	0.088235	0.117647	0.147059	0.176471	0.205882	0.235294	0.264706	0.294118	0.285714	0.314286	0.342857	0.333333	0.361111	0.351351	0.342105	0.368421	0.421053	0.447368	0.473684	0.5	0.526316	0.552632	0.578947	0.605263	0.575	0.6	0.625	0.609756	0.581395	0.568182	0.555556	0.543478	0.586957	0.574468	0.5625	0.55102	0.571429	0.591837	0.6	0.576923	0.555556	0.545455	0.535714	0.54386	0.525424	0.516667	0.52459	0.516129
105	0.040816	0.061224	0.081633	0.102041	0.122449	0.142857	0.163265	0.183673	0.204082	0.22449	0.244898	0.265306	0.26	0.28	0.27451	0.294118	0.313725	0.352941	0.372549	0.392157	0.411765	0.431373	0.45098	0.470588	0.490196	0.529412	0.54902	0.568627	0.588235	0.566038	0.584906	0.574074	0.592593	0.62963	0.618182	0.636364	0.625	0.642857	0.660714	0.666667	0.701754	0.677966	0.666667	0.655738	0.688525	0.693548	0.68254	0.6875	0.676923
106	0.0625	0.09375	0.125	0.15625	0.1875	0.21875	0.25	0.28125	0.3125	0.30303	0.333333	0.363636	0.352941	0.382353	0.371429	0.361111	0.388889	0.444444	0.472222	0.5	0.527778	0.555556	0.583333	0.611111	0.638889	0.648649	0.675676	0.657895	0.641026	0.609756	0.595238	0.581395	0.568182	0.613636	0.6	0.622222	0.608696	0.595745	0.583333	0.591837	0.568627	0.54717	0.537037	0.527273	0.535714	0.517241	0.508475	0.491803	0.483871
107	0.066667	0.1	0.133333	0.166667	0.2	0.233333	0.266667	0.3	0.333333	0.322581	0.354839	0.387097	0.375	0.40625	0.393939	0.382353	0.411765	0.470588	0.5	0.485714	0.514286	0.542857	0.571429	0.6	0.628571	0.594595	0.621622	0.605263	0.589744	0.560976	0.547619	0.534884	0.55814	0.568182	0.555556	0.577778	0.565217	0.553191	0.541667	0.583333	0.56	0.538462	0.528302	0.518519	0.527273	0.508772	0.5	0.483333	0.47541
108	0.044444	0.066667	0.088889	0.111111	0.133333	0.155556	0.177778	0.2	0.222222	0.244444	0.266667	0.288889	0.282609	0.304348	0.297872	0.319149	0.340426	0.382979	0.404255	0.425532	0.446809	0.468085	0.489362	0.510638	0.531915	0.574468	0.595745	0.617021	0.604167	0.58	0.568627	0.557692	0.576923	0.615385	0.603774	0.622642	0.611111	0.62963	0.618182	0.625	0.660714	0.637931	0.627119	0.644068	0.677966	0.683333	0.672131	0.677419	0.666667
109	0.071429	0.107143	0.142857	0.178571	0.214286	0.25	0.285714	0.321429	0.357143	0.344828	0.37931	0.413793	0.4	0.433333	0.419355	0.40625	0.4375	0.5	0.53125	0.515152	0.545455	0.575758	0.606061	0.588235	0.571429	0.540541	0.567568	0.594595	0.578947	0.55	0.536585	0.52381	0.511628	0.522727	0.511111	0.5	0.489362	0.479167	0.469388	0.510204	0.490196	0.471698	0.462963	0.454545	0.438596	0.423729	0.416667	0.42623	0.419355
110	0.051282	0.076923	0.102564	0.128205	0.153846	0.179487	0.205128	0.230769	0.25641	0.282051	0.307692	0.333333	0.325	0.35	0.341463	0.365854	0.390244	0.439024	0.463415	0.487805	0.512195	0.536585	0.560976	0.585366	0.609756	0.619048	0.642857	0.666667	0.651163	0.622222	0.608696	0.595745	0.617021	0.659574	0.645833	0.632653	0.62	0.607843	0.596154	0.603774	0.581818	0.561404	0.551724	0.568966	0.576271	0.557377	0.548387	0.555556	0.546875
111	0.051282	0.076923	0.102564	0.128205	0.153846	0.179487	0.205128	0.230769	0.25641	0.282051	0.307692	0.333333	0.325	0.35	0.341463	0.333333	0.357143	0.404762	0.428571	0.452381	0.47619	0.5	0.52381	0.547619	0.571429	0.581395	0.604651	0.627907	0.613636	0.586957	0.574468	0.5625	0.583333	0.625	0.612245	0.632653	0.62	0.607843	0.596154	0.634615	0.611111	0.589286	0.578947	0.596491	0.631579	0.610169	0.6	0.606557	0.596774
112	0.054054	0.081081	0.108108	0.135135	0.162162	0.189189	0.216216	0.243243	0.27027	0.297297	0.324324	0.351351	0.342105	0.368421	0.358974	0.384615	0.410256	0.461538	0.487179	0.512821	0.538462	0.564103	0.589744	0.615385	0.641026	0.65	0.675	0.7	0.682927	0.651163	0.636364	0.622222	0.644444	0.688889	0.673913	0.659574	0.645833	0.632653	0.62	0.627451	0.603774	0.581818	0.571429	0.589286	0.568966	0.55	0.540984	0.548387	0.539683
113	0.0625	0.09375	0.125	0.15625	0.1875	0.21875	0.25	0.28125	0.3125	0.30303	0.333333	0.363636	0.352941	0.382353	0.371429	0.361111	0.388889	0.444444	0.472222	0.459459	0.486486	0.513514	0.540541	0.567568	0.594595	0.605263	0.631579	0.615385	0.6	0.571429	0.55814	0.545455	0.533333	0.543478	0.531915	0.553191	0.541667	0.530612	0.52	0.56	0.538462	0.518519	0.509091	0.527273	0.535714	0.517241	0.508475	0.491803	0.483871
114	0.066667	0.1	0.133333	0.166667	0.2	0.233333	0.266667	0.3	0.333333	0.322581	0.354839	0.387097	0.375	0.40625	0.393939	0.382353	0.411765	0.470588	0.5	0.485714	0.514286	0.542857	0.571429	0.6	0.583333	0.552632	0.578947	0.564103	0.55	0.52381	0.511628	0.5	0.522727	0.533333	0.521739	0.543478	0.531915	0.520833	0.510204	0.55102	0.529412	0.509434	0.5	0.490909	0.5	0.482759	0.474576	0.459016	0.451613
115	0.0625	0.09375	0.125	0.15625	0.1875	0.21875	0.25	0.28125	0.3125	0.30303	0.333333	0.363636	0.352941	0.382353	0.371429	0.361111	0.388889	0.444444	0.472222	0.459459	0.486486	0.513514	0.540541	0.567568	0.594595	0.605263	0.631579	0.615385	0.6	0.571429	0.55814	0.545455	0.568182	0.577778	0.565217	0.586957	0.574468	0.5625	0.55102	0.591837	0.568627	0.54717	0.537037	0.555556	0.563636	0.54386	0.534483	0.516667	0.508197
116	0.086957	0.130435	0.173913	0.217391	0.26087	0.304348	0.347826	0.391304	0.434783	0.416667	0.4	0.384615	0.37037	0.357143	0.344828	0.333333	0.322581	0.387097	0.419355	0.40625	0.4375	0.46875	0.5	0.484848	0.470588	0.485714	0.514286	0.5	0.486486	0.461538	0.45	0.439024	0.428571	0.409091	0.4	0.391304	0.382979	0.375	0.367347	0.38	0.365385	0.351852	0.345455	0.339286	0.327586	0.316667	0.311475	0.301587	0.296875
117	0.0625	0.09375	0.125	0.15625	0.1875	0.21875	0.25	0.28125	0.3125	0.30303	0.333333	0.363636	0.352941	0.382353	0.371429	0.361111	0.388889	0.444444	0.472222	0.459459	0.486486	0.513514	0.540541	0.567568	0.552632	0.525	0.55	0.575	0.560976	0.534884	0.522727	0.511111	0.533333	0.577778	0.565217	0.586957	0.574468	0.5625	0.55102	0.56	0.538462	0.518519	0.509091	0.527273	0.508772	0.491525	0.483333	0.491803	0.483871
118	0.054054	0.081081	0.108108	0.135135	0.162162	0.189189	0.216216	0.243243	0.27027	0.297297	0.324324	0.351351	0.342105	0.368421	0.358974	0.35	0.375	0.425	0.45	0.475	0.5	0.525	0.55	0.575	0.6	0.571429	0.595238	0.619048	0.604651	0.577778	0.565217	0.553191	0.574468	0.617021	0.604167	0.591837	0.58	0.568627	0.557692	0.596154	0.574074	0.553571	0.54386	0.561404	0.568966	0.55	0.540984	0.548387	0.539683
119	0.064516	0.096774	0.129032	0.16129	0.193548	0.225806	0.258065	0.290323	0.322581	0.3125	0.34375	0.375	0.363636	0.393939	0.382353	0.411765	0.441176	0.5	0.529412	0.514286	0.542857	0.571429	0.6	0.628571	0.657143	0.621622	0.648649	0.675676	0.657895	0.625	0.609756	0.595238	0.581395	0.555556	0.543478	0.565217	0.553191	0.574468	0.5625	0.571429	0.54902	0.528302	0.518519	0.509091	0.491228	0.474576	0.466667	0.451613	0.444444
120	0.064516	0.096774	0.129032	0.16129	0.193548	0.225806	0.258065	0.290323	0.322581	0.3125	0.34375	0.375	0.363636	0.393939	0.382353	0.371429	0.4	0.457143	0.485714	0.472222	0.5	0.527778	0.555556	0.583333	0.611111	0.621622	0.648649	0.631579	0.615385	0.585366	0.571429	0.55814	0.581395	0.590909	0.577778	0.6	0.586957	0.574468	0.5625	0.571429	0.54902	0.528302	0.518519	0.509091	0.517857	0.5	0.491525	0.47541	0.467742
121	0.052632	0.078947	0.105263	0.131579	0.157895	0.184211	0.210526	0.236842	0.263158	0.289474	0.315789	0.342105	0.333333	0.358974	0.35	0.375	0.4	0.45	0.475	0.5	0.525	0.55	0.575	0.6	0.625	0.634146	0.658537	0.682927	0.666667	0.636364	0.622222	0.608696	0.630435	0.673913	0.659574	0.680851	0.666667	0.653061	0.64	0.647059	0.622642	0.6	0.589286	0.607143	0.614035	0.59322	0.583333	0.590164	0.580645
122	0.064516	0.096774	0.129032	0.16129	0.193548	0.225806	0.258065	0.290323	0.322581	0.3125	0.34375	0.375	0.363636	0.393939	0.382353	0.371429	0.4	0.457143	0.485714	0.472222	0.5	0.527778	0.555556	0.583333	0.611111	0.578947	0.605263	0.589744	0.575	0.547619	0.534884	0.522727	0.545455	0.555556	0.543478	0.531915	0.520833	0.510204	0.5	0.509804	0.490566	0.5	0.490909	0.509091	0.517857	0.5	0.491525	0.47541	0.467742
123	0.086957	0.130435	0.173913	0.217391	0.26087	0.304348	0.347826	0.391304	0.434783	0.416667	0.458333	0.44	0.423077	0.461538	0.444444	0.428571	0.464286	0.535714	0.571429	0.551724	0.586207	0.62069	0.655172	0.633333	0.612903	0.575758	0.606061	0.588235	0.571429	0.540541	0.526316	0.512821	0.5	0.47619	0.465116	0.454545	0.444444	0.434783	0.425532	0.408163	0.392157	0.377358	0.37037	0.363636	0.350877	0.338983	0.333333	0.322581	0.31746
125	0.074074	0.111111	0.148148	0.185185	0.222222	0.259259	0.296296	0.333333	0.37037	0.357143	0.392857	0.428571	0.413793	0.448276	0.433333	0.419355	0.451613	0.516129	0.548387	0.53125	0.5625	0.59375	0.625	0.65625	0.636364	0.6	0.628571	0.611111	0.594595	0.564103	0.55	0.536585	0.560976	0.534884	0.522727	0.511111	0.5	0.489362	0.479167	0.489796	0.470588	0.480769	0.471698	0.462963	0.446429	0.45614	0.448276	0.433333	0.42623
126	0.043478	0.065217	0.086957	0.108696	0.130435	0.152174	0.173913	0.195652	0.217391	0.23913	0.26087	0.282609	0.276596	0.297872	0.291667	0.3125	0.333333	0.375	0.395833	0.416667	0.4375	0.458333	0.479167	0.5	0.520833	0.5625	0.583333	0.604167	0.591837	0.568627	0.588235	0.576923	0.596154	0.634615	0.622642	0.641509	0.62963	0.648148	0.636364	0.642857	0.678571	0.655172	0.644068	0.633333	0.666667	0.672131	0.688525	0.693548	0.68254
127	0.042553	0.06383	0.085106	0.106383	0.12766	0.148936	0.170213	0.191489	0.212766	0.234043	0.255319	0.276596	0.270833	0.291667	0.285714	0.306122	0.326531	0.367347	0.387755	0.408163	0.428571	0.44898	0.469388	0.489796	0.510204	0.55102	0.571429	0.591837	0.58	0.557692	0.54717	0.537037	0.555556	0.592593	0.581818	0.6	0.589286	0.578947	0.596491	0.603448	0.637931	0.616667	0.606557	0.622951	0.655738	0.66129	0.650794	0.65625	0.646154
128	0.066667	0.1	0.133333	0.166667	0.2	0.233333	0.266667	0.3	0.333333	0.322581	0.354839	0.387097	0.375	0.40625	0.393939	0.382353	0.411765	0.470588	0.5	0.485714	0.514286	0.542857	0.571429	0.6	0.583333	0.552632	0.578947	0.605263	0.589744	0.560976	0.547619	0.534884	0.55814	0.568182	0.555556	0.543478	0.531915	0.520833	0.510204	0.52	0.5	0.481481	0.472727	0.464286	0.448276	0.433333	0.42623	0.412698	0.40625
129	0.042553	0.06383	0.085106	0.106383	0.12766	0.148936	0.170213	0.191489	0.212766	0.234043	0.255319	0.276596	0.270833	0.291667	0.285714	0.306122	0.326531	0.367347	0.387755	0.408163	0.428571	0.44898	0.469388	0.489796	0.510204	0.55102	0.571429	0.56	0.54902	0.528302	0.54717	0.537037	0.555556	0.563636	0.553571	0.571429	0.561404	0.578947	0.568966	0.576271	0.610169	0.590164	0.580645	0.596774	0.629032	0.634921	0.650794	0.65625	0.646154
130	0.060606	0.090909	0.121212	0.151515	0.181818	0.212121	0.242424	0.272727	0.30303	0.294118	0.323529	0.352941	0.342857	0.371429	0.361111	0.351351	0.378378	0.432432	0.459459	0.486486	0.513514	0.540541	0.567568	0.594595	0.621622	0.631579	0.657895	0.641026	0.625	0.595238	0.581395	0.568182	0.590909	0.6	0.586957	0.608696	0.595745	0.583333	0.571429	0.612245	0.588235	0.566038	0.555556	0.545455	0.553571	0.534483	0.525424	0.508197	0.5
131	0.08	0.12	0.16	0.2	0.24	0.28	0.32	0.36	0.4	0.384615	0.423077	0.407407	0.392857	0.428571	0.413793	0.4	0.433333	0.5	0.533333	0.516129	0.548387	0.580645	0.612903	0.59375	0.625	0.588235	0.617647	0.647059	0.628571	0.594595	0.578947	0.564103	0.55	0.52381	0.511628	0.5	0.488889	0.478261	0.468085	0.44898	0.431373	0.415094	0.407407	0.4	0.385965	0.372881	0.366667	0.377049	0.370968
132	0.066667	0.1	0.133333	0.166667	0.2	0.233333	0.266667	0.3	0.333333	0.322581	0.354839	0.387097	0.375	0.40625	0.393939	0.382353	0.411765	0.470588	0.5	0.485714	0.514286	0.542857	0.571429	0.6	0.583333	0.552632	0.578947	0.564103	0.55	0.52381	0.511628	0.5	0.488889	0.5	0.489362	0.510638	0.5	0.520833	0.510204	0.55102	0.529412	0.509434	0.5	0.490909	0.5	0.508772	0.5	0.483333	0.47541
133	0.064516	0.096774	0.129032	0.16129	0.193548	0.225806	0.258065	0.290323	0.322581	0.3125	0.34375	0.375	0.363636	0.393939	0.382353	0.371429	0.4	0.457143	0.485714	0.472222	0.5	0.527778	0.555556	0.583333	0.611111	0.621622	0.648649	0.631579	0.615385	0.585366	0.571429	0.55814	0.581395	0.590909	0.577778	0.565217	0.553191	0.541667	0.530612	0.571429	0.54902	0.528302	0.518519	0.537037	0.545455	0.526316	0.517241	0.5	0.491803
134	0.066667	0.1	0.133333	0.166667	0.2	0.233333	0.266667	0.3	0.333333	0.322581	0.354839	0.387097	0.375	0.40625	0.393939	0.382353	0.411765	0.470588	0.5	0.485714	0.514286	0.542857	0.571429	0.6	0.628571	0.594595	0.621622	0.605263	0.589744	0.560976	0.547619	0.534884	0.55814	0.568182	0.555556	0.577778	0.565217	0.553191	0.541667	0.583333	0.56	0.538462	0.528302	0.518519	0.527273	0.508772	0.5	0.483333	0.47541
136	0.052632	0.078947	0.105263	0.131579	0.157895	0.184211	0.210526	0.236842	0.263158	0.289474	0.315789	0.342105	0.333333	0.358974	0.35	0.341463	0.365854	0.414634	0.439024	0.463415	0.487805	0.512195	0.536585	0.560976	0.585366	0.595238	0.619048	0.642857	0.627907	0.6	0.622222	0.608696	0.595745	0.638298	0.625	0.612245	0.6	0.588235	0.576923	0.615385	0.592593	0.571429	0.561404	0.578947	0.586207	0.59322	0.583333	0.590164	0.580645
137	0.086957	0.130435	0.173913	0.217391	0.26087	0.304348	0.347826	0.391304	0.434783	0.416667	0.4	0.384615	0.37037	0.407407	0.392857	0.37931	0.366667	0.433333	0.466667	0.451613	0.483871	0.516129	0.548387	0.53125	0.515152	0.485714	0.514286	0.5	0.486486	0.461538	0.45	0.439024	0.428571	0.409091	0.4	0.422222	0.413043	0.404255	0.395833	0.4375	0.42	0.403846	0.396226	0.388889	0.375	0.362069	0.355932	0.344262	0.33871
138	0.071429	0.107143	0.142857	0.178571	0.214286	0.25	0.285714	0.321429	0.357143	0.344828	0.333333	0.366667	0.354839	0.387097	0.375	0.363636	0.393939	0.454545	0.484848	0.470588	0.5	0.529412	0.558824	0.588235	0.571429	0.540541	0.567568	0.552632	0.538462	0.512195	0.5	0.488372	0.477273	0.488889	0.478261	0.5	0.489362	0.479167	0.469388	0.510204	0.490196	0.471698	0.462963	0.454545	0.464286	0.448276	0.440678	0.42623	0.419355
139	0.068966	0.103448	0.137931	0.172414	0.206897	0.241379	0.275862	0.310345	0.344828	0.333333	0.366667	0.4	0.387097	0.419355	0.40625	0.393939	0.424242	0.484848	0.515152	0.5	0.529412	0.558824	0.588235	0.617647	0.6	0.567568	0.594595	0.578947	0.564103	0.536585	0.52381	0.511628	0.534884	0.545455	0.533333	0.555556	0.543478	0.565217	0.553191	0.5625	0.54	0.519231	0.509434	0.5	0.482143	0.491228	0.482759	0.466667	0.459016
140	0.057143	0.085714	0.114286	0.142857	0.171429	0.2	0.228571	0.257143	0.285714	0.314286	0.342857	0.371429	0.361111	0.388889	0.378378	0.405405	0.432432	0.486486	0.513514	0.540541	0.567568	0.594595	0.621622	0.648649	0.675676	0.684211	0.710526	0.692308	0.675	0.642857	0.627907	0.613636	0.636364	0.644444	0.630435	0.652174	0.638298	0.625	0.612245	0.62	0.627451	0.603774	0.592593	0.611111	0.618182	0.596491	0.586207	0.566667	0.557377
141	0.066667	0.1	0.133333	0.166667	0.2	0.233333	0.266667	0.3	0.333333	0.322581	0.354839	0.387097	0.375	0.40625	0.393939	0.382353	0.411765	0.470588	0.5	0.485714	0.514286	0.542857	0.571429	0.6	0.583333	0.552632	0.578947	0.564103	0.55	0.52381	0.511628	0.5	0.488889	0.5	0.489362	0.510638	0.5	0.520833	0.510204	0.55102	0.529412	0.509434	0.5	0.490909	0.5	0.508772	0.5	0.483333	0.47541
142	0.045455	0.068182	0.090909	0.113636	0.136364	0.159091	0.181818	0.204545	0.227273	0.25	0.272727	0.295455	0.288889	0.311111	0.304348	0.326087	0.347826	0.391304	0.413043	0.434783	0.456522	0.478261	0.5	0.521739	0.543478	0.586957	0.608696	0.630435	0.617021	0.591837	0.58	0.568627	0.588235	0.627451	0.615385	0.634615	0.622642	0.641509	0.62963	0.666667	0.672727	0.649123	0.637931	0.655172	0.689655	0.694915	0.683333	0.66129	0.650794
143	0.047619	0.071429	0.095238	0.119048	0.142857	0.166667	0.190476	0.214286	0.238095	0.261905	0.285714	0.309524	0.302326	0.325581	0.318182	0.340909	0.363636	0.409091	0.431818	0.454545	0.477273	0.5	0.522727	0.545455	0.568182	0.577778	0.6	0.622222	0.608696	0.583333	0.571429	0.56	0.58	0.62	0.607843	0.627451	0.615385	0.634615	0.622642	0.62963	0.636364	0.614035	0.603448	0.62069	0.655172	0.661017	0.65	0.655738	0.645161
144	0.068966	0.103448	0.137931	0.172414	0.206897	0.241379	0.275862	0.310345	0.344828	0.333333	0.366667	0.4	0.387097	0.419355	0.40625	0.393939	0.424242	0.484848	0.515152	0.5	0.529412	0.558824	0.588235	0.617647	0.647059	0.611111	0.638889	0.621622	0.605263	0.575	0.560976	0.547619	0.571429	0.581395	0.568182	0.555556	0.543478	0.531915	0.520833	0.5625	0.54	0.519231	0.509434	0.5	0.509091	0.491228	0.482759	0.466667	0.459016
145	0.068966	0.103448	0.137931	0.172414	0.206897	0.241379	0.275862	0.310345	0.344828	0.333333	0.366667	0.4	0.387097	0.419355	0.40625	0.393939	0.424242	0.484848	0.515152	0.5	0.529412	0.558824	0.588235	0.617647	0.6	0.567568	0.594595	0.621622	0.605263	0.575	0.560976	0.547619	0.571429	0.581395	0.568182	0.590909	0.577778	0.565217	0.553191	0.5625	0.54	0.519231	0.509434	0.5	0.482143	0.465517	0.457627	0.442623	0.435484
146	0.090909	0.136364	0.181818	0.227273	0.272727	0.318182	0.363636	0.409091	0.454545	0.434783	0.416667	0.4	0.384615	0.423077	0.407407	0.392857	0.428571	0.5	0.535714	0.517241	0.551724	0.586207	0.566667	0.548387	0.53125	0.5	0.529412	0.514286	0.5	0.473684	0.461538	0.45	0.439024	0.418605	0.409091	0.4	0.391304	0.382979	0.375	0.416667	0.4	0.384615	0.377358	0.37037	0.357143	0.344828	0.338983	0.327869	0.322581
147	0.086957	0.130435	0.173913	0.217391	0.26087	0.304348	0.347826	0.391304	0.434783	0.416667	0.4	0.384615	0.37037	0.407407	0.392857	0.37931	0.413793	0.482759	0.517241	0.5	0.533333	0.566667	0.6	0.633333	0.612903	0.575758	0.606061	0.588235	0.571429	0.540541	0.526316	0.512821	0.5	0.47619	0.465116	0.454545	0.444444	0.434783	0.425532	0.4375	0.42	0.403846	0.396226	0.388889	0.375	0.362069	0.355932	0.344262	0.33871
148	0.0625	0.09375	0.125	0.15625	0.1875	0.21875	0.25	0.28125	0.3125	0.30303	0.333333	0.363636	0.352941	0.382353	0.371429	0.361111	0.388889	0.444444	0.472222	0.459459	0.486486	0.513514	0.540541	0.567568	0.594595	0.564103	0.589744	0.615385	0.6	0.571429	0.55814	0.545455	0.568182	0.577778	0.565217	0.586957	0.574468	0.5625	0.55102	0.591837	0.568627	0.54717	0.537037	0.555556	0.563636	0.54386	0.534483	0.516667	0.508197
149	0.041667	0.0625	0.083333	0.104167	0.125	0.145833	0.166667	0.1875	0.208333	0.229167	0.25	0.270833	0.265306	0.285714	0.28	0.3	0.32	0.36	0.38	0.4	0.42	0.44	0.46	0.48	0.5	0.54	0.56	0.58	0.568627	0.54717	0.537037	0.527273	0.545455	0.581818	0.571429	0.589286	0.578947	0.596491	0.614035	0.649123	0.684211	0.661017	0.65	0.666667	0.7	0.704918	0.693548	0.698413	0.6875
150	0.04	0.06	0.08	0.1	0.12	0.14	0.16	0.18	0.2	0.22	0.24	0.26	0.254902	0.27451	0.269231	0.288462	0.307692	0.346154	0.365385	0.384615	0.403846	0.423077	0.442308	0.461538	0.480769	0.519231	0.538462	0.557692	0.54717	0.527273	0.545455	0.535714	0.553571	0.589286	0.578947	0.596491	0.586207	0.603448	0.59322	0.6	0.633333	0.612903	0.603175	0.619048	0.650794	0.65625	0.671875	0.676923	0.666667
151	0.04878	0.073171	0.097561	0.121951	0.146341	0.170732	0.195122	0.219512	0.243902	0.268293	0.292683	0.317073	0.309524	0.333333	0.325581	0.318182	0.340909	0.386364	0.409091	0.431818	0.454545	0.477273	0.5	0.522727	0.545455	0.555556	0.577778	0.6	0.586957	0.5625	0.55102	0.54	0.56	0.6	0.588235	0.607843	0.596154	0.584906	0.574074	0.611111	0.618182	0.596491	0.586207	0.603448	0.637931	0.616667	0.606557	0.612903	0.603175
152	0.060606	0.090909	0.121212	0.151515	0.181818	0.212121	0.242424	0.272727	0.30303	0.294118	0.323529	0.314286	0.305556	0.333333	0.324324	0.351351	0.378378	0.432432	0.459459	0.447368	0.473684	0.5	0.526316	0.552632	0.538462	0.589744	0.615385	0.6	0.585366	0.55814	0.545455	0.533333	0.555556	0.565217	0.553191	0.541667	0.530612	0.52	0.509804	0.519231	0.528302	0.509091	0.5	0.491228	0.526316	0.508475	0.5	0.483871	0.47619
153	0.057143	0.085714	0.114286	0.142857	0.171429	0.2	0.228571	0.257143	0.285714	0.314286	0.342857	0.371429	0.361111	0.388889	0.378378	0.368421	0.394737	0.447368	0.473684	0.5	0.526316	0.552632	0.578947	0.605263	0.631579	0.641026	0.666667	0.65	0.634146	0.604651	0.590909	0.577778	0.6	0.644444	0.630435	0.652174	0.638298	0.625	0.612245	0.653061	0.627451	0.603774	0.592593	0.611111	0.618182	0.596491	0.586207	0.566667	0.557377
154	0.058824	0.088235	0.117647	0.147059	0.176471	0.205882	0.235294	0.264706	0.294118	0.323529	0.352941	0.382353	0.371429	0.4	0.388889	0.378378	0.405405	0.459459	0.486486	0.513514	0.540541	0.567568	0.594595	0.621622	0.648649	0.657895	0.684211	0.666667	0.65	0.619048	0.604651	0.590909	0.613636	0.659091	0.644444	0.630435	0.617021	0.604167	0.591837	0.632653	0.607843	0.584906	0.574074	0.592593	0.6	0.578947	0.568966	0.55	0.540984
155	0.068966	0.103448	0.137931	0.172414	0.206897	0.241379	0.275862	0.310345	0.344828	0.333333	0.366667	0.4	0.387097	0.419355	0.40625	0.393939	0.424242	0.484848	0.515152	0.5	0.529412	0.558824	0.588235	0.617647	0.6	0.567568	0.594595	0.621622	0.605263	0.575	0.560976	0.547619	0.571429	0.581395	0.568182	0.590909	0.577778	0.565217	0.553191	0.595745	0.571429	0.54902	0.538462	0.528302	0.509091	0.491228	0.482759	0.466667	0.459016
156	0.068966	0.103448	0.137931	0.172414	0.206897	0.241379	0.275862	0.310345	0.344828	0.333333	0.366667	0.4	0.387097	0.419355	0.40625	0.393939	0.424242	0.484848	0.515152	0.5	0.529412	0.558824	0.588235	0.617647	0.6	0.567568	0.594595	0.578947	0.564103	0.536585	0.52381	0.511628	0.534884	0.511111	0.5	0.521739	0.510638	0.5	0.489796	0.530612	0.509804	0.490566	0.481481	0.472727	0.482143	0.465517	0.457627	0.442623	0.435484
158	0.064516	0.096774	0.129032	0.16129	0.193548	0.225806	0.258065	0.290323	0.322581	0.3125	0.34375	0.375	0.363636	0.393939	0.382353	0.371429	0.4	0.457143	0.485714	0.514286	0.542857	0.571429	0.6	0.628571	0.657143	0.666667	0.694444	0.675676	0.657895	0.625	0.609756	0.595238	0.581395	0.590909	0.577778	0.6	0.586957	0.574468	0.5625	0.604167	0.58	0.557692	0.54717	0.537037	0.545455	0.526316	0.517241	0.5	0.491803
159	0.045455	0.068182	0.090909	0.113636	0.136364	0.159091	0.181818	0.204545	0.227273	0.25	0.272727	0.295455	0.288889	0.311111	0.304348	0.326087	0.347826	0.391304	0.413043	0.434783	0.456522	0.478261	0.5	0.521739	0.543478	0.586957	0.608696	0.630435	0.617021	0.591837	0.58	0.568627	0.557692	0.596154	0.584906	0.603774	0.592593	0.581818	0.6	0.607143	0.614035	0.59322	0.583333	0.6	0.606557	0.612903	0.603175	0.609375	0.6
160	0.054054	0.081081	0.108108	0.135135	0.162162	0.189189	0.216216	0.243243	0.27027	0.297297	0.324324	0.351351	0.342105	0.368421	0.358974	0.35	0.375	0.425	0.45	0.475	0.5	0.525	0.55	0.575	0.6	0.609756	0.634146	0.658537	0.642857	0.613636	0.6	0.586957	0.608696	0.652174	0.638298	0.659574	0.645833	0.632653	0.62	0.627451	0.603774	0.581818	0.571429	0.589286	0.596491	0.576271	0.566667	0.57377	0.564516
161	0.076923	0.115385	0.153846	0.192308	0.230769	0.269231	0.307692	0.346154	0.384615	0.37037	0.407407	0.392857	0.37931	0.413793	0.4	0.387097	0.419355	0.483871	0.516129	0.5	0.53125	0.5625	0.59375	0.625	0.606061	0.571429	0.6	0.583333	0.567568	0.538462	0.525	0.512195	0.5	0.511628	0.5	0.522727	0.511111	0.5	0.489362	0.469388	0.45098	0.433962	0.425926	0.444444	0.428571	0.413793	0.40678	0.393443	0.387097
162	0.066667	0.1	0.133333	0.166667	0.2	0.233333	0.266667	0.3	0.333333	0.322581	0.354839	0.387097	0.375	0.40625	0.393939	0.382353	0.411765	0.470588	0.5	0.485714	0.514286	0.542857	0.571429	0.6	0.583333	0.552632	0.578947	0.564103	0.55	0.52381	0.511628	0.5	0.488889	0.5	0.489362	0.510638	0.5	0.520833	0.510204	0.55102	0.529412	0.509434	0.5	0.490909	0.5	0.508772	0.5	0.483333	0.47541
163	0.045455	0.068182	0.090909	0.113636	0.136364	0.159091	0.181818	0.204545	0.227273	0.25	0.272727	0.295455	0.288889	0.311111	0.304348	0.326087	0.347826	0.391304	0.413043	0.434783	0.456522	0.478261	0.5	0.521739	0.543478	0.586957	0.608696	0.630435	0.617021	0.591837	0.58	0.568627	0.557692	0.596154	0.584906	0.603774	0.592593	0.581818	0.6	0.607143	0.614035	0.59322	0.583333	0.6	0.606557	0.612903	0.603175	0.609375	0.6
164	0.05	0.075	0.1	0.125	0.15	0.175	0.2	0.225	0.25	0.275	0.3	0.325	0.317073	0.341463	0.333333	0.357143	0.380952	0.428571	0.452381	0.47619	0.5	0.52381	0.547619	0.571429	0.595238	0.604651	0.627907	0.651163	0.636364	0.608696	0.595745	0.583333	0.604167	0.645833	0.632653	0.653061	0.64	0.627451	0.615385	0.622642	0.6	0.578947	0.568966	0.586207	0.59322	0.57377	0.564516	0.571429	0.5625
165	0.066667	0.1	0.133333	0.166667	0.2	0.233333	0.266667	0.3	0.333333	0.322581	0.354839	0.387097	0.375	0.40625	0.393939	0.382353	0.411765	0.470588	0.5	0.485714	0.514286	0.542857	0.571429	0.6	0.628571	0.594595	0.621622	0.605263	0.589744	0.560976	0.547619	0.534884	0.55814	0.568182	0.555556	0.543478	0.531915	0.520833	0.510204	0.55102	0.529412	0.509434	0.5	0.490909	0.5	0.508772	0.5	0.483333	0.47541
166	0.045455	0.068182	0.090909	0.113636	0.136364	0.159091	0.181818	0.204545	0.227273	0.25	0.272727	0.295455	0.288889	0.311111	0.304348	0.326087	0.347826	0.391304	0.413043	0.434783	0.456522	0.478261	0.5	0.521739	0.543478	0.586957	0.608696	0.630435	0.617021	0.591837	0.58	0.568627	0.588235	0.627451	0.615385	0.634615	0.622642	0.641509	0.660377	0.666667	0.672727	0.649123	0.637931	0.655172	0.689655	0.694915	0.683333	0.688525	0.677419
167	0.071429	0.107143	0.142857	0.178571	0.214286	0.25	0.285714	0.321429	0.357143	0.344828	0.37931	0.413793	0.4	0.433333	0.419355	0.40625	0.4375	0.5	0.53125	0.515152	0.545455	0.575758	0.606061	0.636364	0.617647	0.583333	0.611111	0.594595	0.578947	0.55	0.536585	0.52381	0.511628	0.522727	0.511111	0.5	0.489362	0.510638	0.5	0.541667	0.52	0.5	0.490566	0.481481	0.490909	0.473684	0.465517	0.45	0.442623
168	0.060606	0.090909	0.121212	0.151515	0.181818	0.212121	0.242424	0.272727	0.30303	0.294118	0.323529	0.352941	0.342857	0.371429	0.361111	0.351351	0.378378	0.432432	0.459459	0.447368	0.473684	0.5	0.526316	0.552632	0.538462	0.55	0.575	0.560976	0.547619	0.522727	0.511111	0.5	0.521739	0.531915	0.520833	0.541667	0.530612	0.55102	0.54	0.519231	0.528302	0.509091	0.5	0.517857	0.526316	0.534483	0.525424	0.508197	0.52459
169	0.068966	0.103448	0.137931	0.172414	0.206897	0.241379	0.275862	0.310345	0.344828	0.333333	0.366667	0.354839	0.34375	0.375	0.363636	0.393939	0.424242	0.484848	0.515152	0.5	0.529412	0.558824	0.588235	0.617647	0.6	0.611111	0.638889	0.621622	0.605263	0.575	0.560976	0.547619	0.534884	0.545455	0.533333	0.555556	0.543478	0.531915	0.520833	0.530612	0.509804	0.490566	0.481481	0.472727	0.45614	0.440678	0.433333	0.419355	0.412698
170	0.060606	0.090909	0.121212	0.151515	0.181818	0.212121	0.242424	0.272727	0.30303	0.294118	0.323529	0.352941	0.342857	0.371429	0.361111	0.351351	0.378378	0.432432	0.459459	0.447368	0.473684	0.5	0.526316	0.552632	0.578947	0.589744	0.615385	0.6	0.585366	0.55814	0.545455	0.533333	0.555556	0.565217	0.553191	0.574468	0.5625	0.55102	0.54	0.58	0.557692	0.537037	0.527273	0.517857	0.526316	0.508475	0.5	0.508197	0.5
171	0.051282	0.076923	0.102564	0.128205	0.153846	0.179487	0.205128	0.230769	0.25641	0.25	0.275	0.3	0.292683	0.317073	0.309524	0.333333	0.357143	0.404762	0.428571	0.452381	0.47619	0.5	0.52381	0.547619	0.571429	0.619048	0.642857	0.627907	0.613636	0.586957	0.574468	0.5625	0.55102	0.56	0.54902	0.568627	0.557692	0.54717	0.537037	0.545455	0.553571	0.534483	0.525424	0.542373	0.576271	0.557377	0.548387	0.555556	0.546875
172	0.060606	0.090909	0.121212	0.151515	0.181818	0.212121	0.242424	0.272727	0.30303	0.294118	0.323529	0.352941	0.342857	0.371429	0.361111	0.351351	0.378378	0.432432	0.459459	0.447368	0.473684	0.5	0.526316	0.552632	0.538462	0.55	0.575	0.560976	0.547619	0.522727	0.511111	0.5	0.521739	0.565217	0.553191	0.574468	0.5625	0.55102	0.54	0.54902	0.528302	0.509091	0.5	0.491228	0.5	0.483333	0.47541	0.483871	0.47619
173	0.046512	0.069767	0.093023	0.116279	0.139535	0.162791	0.186047	0.209302	0.232558	0.255814	0.27907	0.302326	0.295455	0.318182	0.311111	0.333333	0.355556	0.4	0.422222	0.444444	0.466667	0.488889	0.511111	0.533333	0.555556	0.6	0.622222	0.644444	0.630435	0.604167	0.591837	0.58	0.6	0.64	0.627451	0.647059	0.634615	0.622642	0.641509	0.648148	0.625	0.603448	0.59322	0.610169	0.616667	0.622951	0.612903	0.619048	0.609375
174	0.064516	0.096774	0.129032	0.16129	0.193548	0.225806	0.258065	0.290323	0.322581	0.3125	0.34375	0.375	0.363636	0.393939	0.382353	0.371429	0.4	0.457143	0.485714	0.514286	0.542857	0.571429	0.6	0.628571	0.657143	0.621622	0.648649	0.631579	0.615385	0.585366	0.571429	0.55814	0.545455	0.521739	0.510638	0.531915	0.520833	0.510204	0.5	0.54	0.519231	0.5	0.490909	0.482143	0.517857	0.5	0.491525	0.47541	0.467742
175	0.066667	0.1	0.133333	0.166667	0.2	0.233333	0.266667	0.3	0.333333	0.322581	0.354839	0.387097	0.375	0.40625	0.393939	0.382353	0.411765	0.470588	0.5	0.485714	0.514286	0.542857	0.571429	0.555556	0.540541	0.512821	0.538462	0.564103	0.55	0.52381	0.511628	0.5	0.488889	0.533333	0.521739	0.543478	0.531915	0.520833	0.510204	0.490196	0.471698	0.454545	0.472727	0.490909	0.473684	0.457627	0.45	0.435484	0.428571
176	0.051282	0.076923	0.102564	0.128205	0.153846	0.179487	0.205128	0.230769	0.25641	0.282051	0.307692	0.333333	0.325	0.35	0.341463	0.365854	0.390244	0.439024	0.463415	0.487805	0.512195	0.536585	0.560976	0.585366	0.609756	0.619048	0.642857	0.666667	0.651163	0.622222	0.608696	0.595745	0.617021	0.659574	0.645833	0.666667	0.653061	0.64	0.627451	0.666667	0.673077	0.648148	0.636364	0.654545	0.660714	0.666667	0.655172	0.633333	0.622951
177	0.064516	0.096774	0.129032	0.16129	0.193548	0.225806	0.258065	0.290323	0.322581	0.354839	0.387097	0.419355	0.40625	0.4375	0.424242	0.411765	0.441176	0.5	0.529412	0.514286	0.542857	0.571429	0.6	0.628571	0.611111	0.578947	0.605263	0.631579	0.615385	0.585366	0.571429	0.55814	0.581395	0.590909	0.577778	0.565217	0.553191	0.574468	0.5625	0.54	0.519231	0.5	0.518519	0.509091	0.491228	0.5	0.491525	0.47541	0.467742
178	0.051282	0.076923	0.102564	0.128205	0.153846	0.179487	0.205128	0.230769	0.25641	0.282051	0.307692	0.333333	0.325	0.35	0.341463	0.365854	0.390244	0.439024	0.463415	0.487805	0.512195	0.536585	0.560976	0.585366	0.609756	0.619048	0.642857	0.666667	0.651163	0.622222	0.608696	0.595745	0.617021	0.659574	0.645833	0.632653	0.62	0.64	0.627451	0.634615	0.611111	0.589286	0.578947	0.596491	0.603448	0.610169	0.6	0.606557	0.596774
179	0.046512	0.069767	0.093023	0.116279	0.139535	0.162791	0.186047	0.209302	0.232558	0.255814	0.27907	0.302326	0.295455	0.318182	0.311111	0.333333	0.355556	0.4	0.422222	0.444444	0.466667	0.488889	0.511111	0.533333	0.555556	0.565217	0.586957	0.608696	0.595745	0.571429	0.56	0.54902	0.568627	0.607843	0.596154	0.615385	0.603774	0.592593	0.581818	0.589286	0.625	0.603448	0.59322	0.610169	0.644068	0.65	0.639344	0.619048	0.609375
180	0.071429	0.107143	0.142857	0.178571	0.214286	0.25	0.285714	0.321429	0.357143	0.344828	0.37931	0.413793	0.4	0.433333	0.419355	0.40625	0.4375	0.5	0.53125	0.515152	0.545455	0.575758	0.606061	0.636364	0.617647	0.583333	0.611111	0.594595	0.578947	0.55	0.536585	0.52381	0.547619	0.522727	0.511111	0.533333	0.521739	0.510638	0.5	0.510204	0.490196	0.471698	0.462963	0.454545	0.464286	0.448276	0.440678	0.42623	0.419355
181	0.044444	0.066667	0.088889	0.111111	0.133333	0.155556	0.177778	0.2	0.222222	0.244444	0.266667	0.288889	0.282609	0.304348	0.297872	0.319149	0.340426	0.382979	0.404255	0.425532	0.446809	0.468085	0.489362	0.510638	0.531915	0.574468	0.595745	0.583333	0.571429	0.54902	0.568627	0.557692	0.576923	0.615385	0.603774	0.622642	0.611111	0.62963	0.618182	0.625	0.660714	0.637931	0.627119	0.616667	0.65	0.655738	0.645161	0.650794	0.640625
182	0.066667	0.1	0.133333	0.166667	0.2	0.233333	0.266667	0.3	0.333333	0.322581	0.354839	0.387097	0.375	0.40625	0.393939	0.382353	0.411765	0.470588	0.5	0.485714	0.514286	0.542857	0.571429	0.6	0.628571	0.594595	0.621622	0.605263	0.589744	0.560976	0.547619	0.534884	0.55814	0.568182	0.555556	0.577778	0.565217	0.553191	0.541667	0.583333	0.56	0.538462	0.528302	0.518519	0.527273	0.508772	0.5	0.483333	0.47541
183	0.0625	0.09375	0.125	0.15625	0.1875	0.21875	0.25	0.28125	0.3125	0.34375	0.375	0.40625	0.393939	0.424242	0.411765	0.4	0.428571	0.485714	0.514286	0.5	0.527778	0.555556	0.583333	0.611111	0.638889	0.648649	0.675676	0.657895	0.641026	0.609756	0.595238	0.581395	0.604651	0.613636	0.6	0.622222	0.608696	0.595745	0.583333	0.625	0.6	0.576923	0.566038	0.555556	0.563636	0.54386	0.534483	0.516667	0.508197
184	0.046512	0.069767	0.093023	0.116279	0.139535	0.162791	0.186047	0.209302	0.232558	0.255814	0.27907	0.302326	0.295455	0.318182	0.311111	0.333333	0.355556	0.4	0.422222	0.444444	0.466667	0.488889	0.511111	0.533333	0.555556	0.6	0.622222	0.608696	0.595745	0.571429	0.56	0.54902	0.568627	0.607843	0.596154	0.615385	0.603774	0.622642	0.641509	0.679245	0.685185	0.660714	0.649123	0.666667	0.701754	0.706897	0.694915	0.672131	0.688525
186	0.044444	0.066667	0.088889	0.111111	0.133333	0.155556	0.177778	0.2	0.222222	0.244444	0.266667	0.288889	0.282609	0.304348	0.297872	0.319149	0.340426	0.382979	0.404255	0.425532	0.446809	0.468085	0.489362	0.510638	0.531915	0.574468	0.595745	0.617021	0.604167	0.58	0.6	0.588235	0.576923	0.615385	0.603774	0.622642	0.611111	0.62963	0.618182	0.625	0.660714	0.637931	0.627119	0.616667	0.65	0.655738	0.672131	0.677419	0.666667
187	0.066667	0.1	0.133333	0.166667	0.2	0.233333	0.266667	0.3	0.333333	0.322581	0.354839	0.387097	0.375	0.40625	0.393939	0.382353	0.411765	0.470588	0.5	0.485714	0.514286	0.542857	0.571429	0.6	0.628571	0.594595	0.621622	0.648649	0.631579	0.6	0.585366	0.571429	0.595238	0.604651	0.590909	0.613636	0.6	0.586957	0.574468	0.583333	0.56	0.538462	0.528302	0.518519	0.527273	0.508772	0.5	0.483333	0.47541
189	0.047619	0.071429	0.095238	0.119048	0.142857	0.166667	0.190476	0.214286	0.238095	0.261905	0.285714	0.309524	0.302326	0.325581	0.318182	0.340909	0.363636	0.409091	0.431818	0.454545	0.477273	0.5	0.522727	0.545455	0.568182	0.577778	0.6	0.622222	0.608696	0.583333	0.571429	0.56	0.58	0.62	0.607843	0.627451	0.615385	0.634615	0.622642	0.62963	0.636364	0.614035	0.603448	0.62069	0.655172	0.661017	0.65	0.655738	0.645161
190	0.0625	0.09375	0.125	0.15625	0.1875	0.21875	0.25	0.28125	0.3125	0.30303	0.333333	0.363636	0.352941	0.382353	0.371429	0.361111	0.388889	0.444444	0.472222	0.459459	0.486486	0.513514	0.540541	0.567568	0.552632	0.525	0.55	0.575	0.560976	0.534884	0.522727	0.511111	0.533333	0.577778	0.565217	0.586957	0.574468	0.5625	0.55102	0.56	0.538462	0.518519	0.509091	0.527273	0.508772	0.491525	0.483333	0.491803	0.483871
191	0.066667	0.1	0.133333	0.166667	0.2	0.233333	0.266667	0.3	0.333333	0.322581	0.354839	0.387097	0.375	0.40625	0.393939	0.382353	0.411765	0.470588	0.5	0.485714	0.514286	0.542857	0.571429	0.6	0.583333	0.552632	0.578947	0.564103	0.55	0.52381	0.511628	0.5	0.522727	0.533333	0.521739	0.543478	0.531915	0.520833	0.510204	0.52	0.5	0.509434	0.5	0.518519	0.5	0.508772	0.5	0.483333	0.47541
192	0.042553	0.06383	0.085106	0.106383	0.12766	0.148936	0.170213	0.191489	0.212766	0.234043	0.255319	0.276596	0.270833	0.291667	0.285714	0.306122	0.326531	0.367347	0.387755	0.408163	0.428571	0.44898	0.469388	0.489796	0.510204	0.55102	0.571429	0.591837	0.58	0.557692	0.576923	0.566038	0.584906	0.622642	0.611111	0.62963	0.618182	0.607143	0.596491	0.603448	0.637931	0.616667	0.606557	0.622951	0.655738	0.66129	0.677419	0.68254	0.671875
193	0.060606	0.090909	0.121212	0.151515	0.181818	0.212121	0.242424	0.272727	0.30303	0.294118	0.323529	0.352941	0.342857	0.371429	0.361111	0.351351	0.378378	0.432432	0.459459	0.447368	0.473684	0.5	0.526316	0.552632	0.578947	0.589744	0.615385	0.6	0.585366	0.55814	0.581395	0.568182	0.590909	0.6	0.586957	0.574468	0.5625	0.55102	0.54	0.54902	0.557692	0.537037	0.527273	0.545455	0.526316	0.534483	0.525424	0.508197	0.5
194	0.066667	0.1	0.133333	0.166667	0.2	0.233333	0.266667	0.3	0.333333	0.322581	0.354839	0.387097	0.375	0.40625	0.393939	0.382353	0.411765	0.470588	0.5	0.485714	0.514286	0.542857	0.527778	0.555556	0.540541	0.512821	0.5	0.487805	0.47619	0.454545	0.444444	0.434783	0.425532	0.408163	0.4	0.42	0.411765	0.403846	0.396226	0.407407	0.392857	0.37931	0.396552	0.389831	0.377049	0.387097	0.380952	0.390625	0.384615
195	0.066667	0.1	0.133333	0.166667	0.2	0.233333	0.266667	0.3	0.333333	0.322581	0.354839	0.387097	0.375	0.40625	0.393939	0.382353	0.411765	0.470588	0.5	0.485714	0.514286	0.542857	0.571429	0.6	0.583333	0.552632	0.578947	0.564103	0.55	0.52381	0.511628	0.5	0.522727	0.5	0.489362	0.510638	0.5	0.489796	0.48	0.52	0.5	0.481481	0.472727	0.464286	0.473684	0.457627	0.45	0.435484	0.428571
196	0.04878	0.073171	0.097561	0.121951	0.146341	0.170732	0.195122	0.219512	0.243902	0.268293	0.292683	0.317073	0.309524	0.333333	0.325581	0.318182	0.340909	0.386364	0.409091	0.431818	0.454545	0.477273	0.5	0.522727	0.545455	0.555556	0.577778	0.6	0.586957	0.5625	0.55102	0.54	0.56	0.6	0.588235	0.607843	0.596154	0.615385	0.603774	0.611111	0.618182	0.596491	0.586207	0.603448	0.637931	0.644068	0.633333	0.639344	0.629032
197	0.054054	0.081081	0.108108	0.135135	0.162162	0.189189	0.216216	0.243243	0.27027	0.297297	0.324324	0.351351	0.342105	0.368421	0.358974	0.35	0.375	0.425	0.45	0.475	0.5	0.525	0.55	0.575	0.6	0.609756	0.634146	0.619048	0.604651	0.577778	0.565217	0.553191	0.574468	0.617021	0.604167	0.625	0.612245	0.6	0.588235	0.627451	0.603774	0.581818	0.571429	0.561404	0.568966	0.55	0.540984	0.548387	0.539683
198	0.055556	0.083333	0.111111	0.138889	0.166667	0.194444	0.222222	0.25	0.277778	0.305556	0.333333	0.361111	0.351351	0.378378	0.368421	0.358974	0.384615	0.435897	0.461538	0.487179	0.512821	0.538462	0.564103	0.589744	0.615385	0.625	0.65	0.675	0.658537	0.627907	0.613636	0.6	0.586957	0.630435	0.617021	0.638298	0.625	0.612245	0.6	0.607843	0.584906	0.563636	0.553571	0.54386	0.551724	0.533333	0.52459	0.532258	0.52381
199	0.068966	0.103448	0.137931	0.172414	0.206897	0.241379	0.275862	0.310345	0.344828	0.333333	0.322581	0.354839	0.34375	0.375	0.363636	0.352941	0.382353	0.441176	0.470588	0.457143	0.485714	0.514286	0.542857	0.571429	0.555556	0.526316	0.552632	0.538462	0.525	0.5	0.488372	0.477273	0.466667	0.478261	0.468085	0.489362	0.479167	0.469388	0.46	0.5	0.480769	0.462963	0.454545	0.446429	0.431034	0.416667	0.409836	0.419355	0.412698
200	0.043478	0.065217	0.086957	0.108696	0.130435	0.152174	0.173913	0.195652	0.217391	0.23913	0.26087	0.282609	0.276596	0.297872	0.291667	0.3125	0.333333	0.375	0.395833	0.416667	0.4375	0.458333	0.479167	0.5	0.520833	0.5625	0.583333	0.604167	0.591837	0.568627	0.557692	0.54717	0.566038	0.603774	0.592593	0.611111	0.6	0.618182	0.607143	0.614035	0.649123	0.627119	0.616667	0.633333	0.666667	0.672131	0.66129	0.666667	0.65625
201	0.04878	0.073171	0.097561	0.121951	0.146341	0.170732	0.195122	0.219512	0.243902	0.268293	0.292683	0.317073	0.309524	0.333333	0.325581	0.318182	0.340909	0.386364	0.409091	0.431818	0.454545	0.477273	0.5	0.522727	0.545455	0.555556	0.577778	0.6	0.586957	0.5625	0.55102	0.54	0.56	0.6	0.588235	0.607843	0.596154	0.615385	0.603774	0.611111	0.618182	0.596491	0.586207	0.603448	0.637931	0.644068	0.633333	0.639344	0.629032
202	0.066667	0.1	0.133333	0.166667	0.2	0.233333	0.266667	0.3	0.333333	0.322581	0.354839	0.387097	0.375	0.40625	0.393939	0.382353	0.411765	0.470588	0.5	0.529412	0.558824	0.588235	0.617647	0.647059	0.628571	0.594595	0.621622	0.605263	0.589744	0.560976	0.547619	0.534884	0.55814	0.568182	0.555556	0.577778	0.565217	0.553191	0.541667	0.583333	0.56	0.538462	0.528302	0.518519	0.527273	0.508772	0.5	0.483333	0.47541
203	0.083333	0.125	0.166667	0.208333	0.25	0.291667	0.333333	0.375	0.416667	0.4	0.384615	0.37037	0.357143	0.392857	0.37931	0.366667	0.4	0.466667	0.5	0.483871	0.516129	0.548387	0.580645	0.612903	0.645161	0.606061	0.636364	0.617647	0.6	0.567568	0.552632	0.538462	0.525	0.5	0.488372	0.511628	0.5	0.488889	0.478261	0.489362	0.469388	0.45098	0.442308	0.433962	0.418182	0.403509	0.396552	0.383333	0.377049
204	0.068966	0.103448	0.137931	0.172414	0.206897	0.241379	0.275862	0.310345	0.344828	0.333333	0.366667	0.4	0.387097	0.419355	0.40625	0.393939	0.424242	0.484848	0.515152	0.5	0.529412	0.558824	0.588235	0.617647	0.6	0.567568	0.594595	0.578947	0.564103	0.536585	0.52381	0.511628	0.534884	0.511111	0.5	0.489362	0.479167	0.469388	0.46	0.5	0.480769	0.462963	0.454545	0.446429	0.45614	0.440678	0.433333	0.419355	0.412698
205	0.055556	0.083333	0.111111	0.138889	0.166667	0.194444	0.222222	0.25	0.277778	0.305556	0.333333	0.361111	0.351351	0.378378	0.368421	0.358974	0.384615	0.435897	0.461538	0.487179	0.512821	0.538462	0.564103	0.589744	0.615385	0.585366	0.609756	0.634146	0.619048	0.590909	0.577778	0.565217	0.553191	0.595745	0.583333	0.571429	0.56	0.54902	0.538462	0.576923	0.555556	0.535714	0.526316	0.517241	0.525424	0.508197	0.5	0.507937	0.5
206	0.058824	0.088235	0.117647	0.147059	0.176471	0.205882	0.235294	0.264706	0.294118	0.285714	0.314286	0.342857	0.333333	0.361111	0.351351	0.378378	0.405405	0.459459	0.486486	0.473684	0.5	0.526316	0.552632	0.578947	0.564103	0.536585	0.560976	0.585366	0.571429	0.545455	0.533333	0.521739	0.543478	0.586957	0.574468	0.595745	0.583333	0.571429	0.56	0.568627	0.54717	0.527273	0.517857	0.535714	0.517241	0.5	0.491803	0.5	0.492063
208	0.046512	0.069767	0.093023	0.116279	0.139535	0.162791	0.186047	0.209302	0.232558	0.255814	0.27907	0.302326	0.295455	0.318182	0.311111	0.333333	0.355556	0.4	0.422222	0.444444	0.466667	0.488889	0.511111	0.533333	0.555556	0.565217	0.586957	0.608696	0.595745	0.571429	0.591837	0.58	0.6	0.64	0.627451	0.647059	0.634615	0.653846	0.641509	0.648148	0.685185	0.660714	0.649123	0.666667	0.701754	0.706897	0.694915	0.672131	0.66129
209	0.05	0.075	0.1	0.125	0.15	0.175	0.2	0.225	0.25	0.275	0.3	0.325	0.317073	0.341463	0.333333	0.357143	0.380952	0.428571	0.452381	0.47619	0.5	0.52381	0.547619	0.571429	0.595238	0.568182	0.590909	0.613636	0.6	0.574468	0.595745	0.583333	0.571429	0.58	0.6	0.62	0.607843	0.596154	0.584906	0.622642	0.62963	0.607143	0.596491	0.586207	0.59322	0.6	0.616667	0.596774	0.587302
210	0.076923	0.115385	0.153846	0.192308	0.230769	0.269231	0.307692	0.346154	0.384615	0.37037	0.357143	0.392857	0.37931	0.413793	0.4	0.387097	0.419355	0.483871	0.516129	0.5	0.53125	0.5625	0.59375	0.575758	0.558824	0.527778	0.555556	0.540541	0.526316	0.5	0.487805	0.47619	0.465116	0.444444	0.434783	0.425532	0.416667	0.408163	0.4	0.44	0.423077	0.407407	0.4	0.392857	0.37931	0.366667	0.360656	0.370968	0.365079
211	0.076923	0.115385	0.153846	0.192308	0.230769	0.269231	0.307692	0.346154	0.384615	0.37037	0.407407	0.444444	0.428571	0.464286	0.448276	0.433333	0.466667	0.533333	0.566667	0.548387	0.580645	0.612903	0.645161	0.677419	0.65625	0.617647	0.647059	0.628571	0.611111	0.578947	0.564103	0.55	0.536585	0.511628	0.5	0.522727	0.511111	0.533333	0.521739	0.531915	0.510204	0.490196	0.480769	0.471698	0.454545	0.438596	0.431034	0.416667	0.409836
212	0.057143	0.085714	0.114286	0.142857	0.171429	0.2	0.228571	0.257143	0.285714	0.277778	0.305556	0.333333	0.324324	0.351351	0.342105	0.368421	0.394737	0.447368	0.473684	0.5	0.526316	0.552632	0.578947	0.605263	0.631579	0.6	0.625	0.65	0.634146	0.604651	0.590909	0.577778	0.6	0.644444	0.630435	0.652174	0.638298	0.625	0.612245	0.653061	0.627451	0.603774	0.592593	0.581818	0.589286	0.568966	0.559322	0.566667	0.557377
213	0.046512	0.069767	0.093023	0.116279	0.139535	0.162791	0.186047	0.209302	0.232558	0.255814	0.27907	0.302326	0.295455	0.318182	0.311111	0.333333	0.355556	0.4	0.422222	0.444444	0.466667	0.488889	0.511111	0.533333	0.555556	0.6	0.622222	0.644444	0.630435	0.604167	0.591837	0.58	0.6	0.64	0.627451	0.647059	0.634615	0.653846	0.641509	0.648148	0.654545	0.631579	0.62069	0.637931	0.672414	0.677966	0.666667	0.672131	0.66129
214	0.064516	0.096774	0.129032	0.16129	0.193548	0.225806	0.258065	0.290323	0.322581	0.3125	0.34375	0.375	0.363636	0.393939	0.382353	0.371429	0.4	0.457143	0.485714	0.472222	0.5	0.527778	0.555556	0.583333	0.567568	0.538462	0.564103	0.589744	0.575	0.547619	0.534884	0.522727	0.511111	0.555556	0.543478	0.531915	0.520833	0.510204	0.5	0.54	0.519231	0.5	0.490909	0.482143	0.465517	0.45	0.442623	0.451613	0.444444
215	0.055556	0.083333	0.111111	0.138889	0.166667	0.194444	0.222222	0.25	0.277778	0.305556	0.333333	0.361111	0.351351	0.378378	0.368421	0.358974	0.384615	0.435897	0.461538	0.45	0.475	0.5	0.525	0.55	0.575	0.585366	0.609756	0.595238	0.581395	0.555556	0.577778	0.565217	0.586957	0.595745	0.583333	0.571429	0.56	0.54902	0.538462	0.576923	0.584906	0.563636	0.553571	0.571429	0.578947	0.586207	0.603448	0.583333	0.57377
216	0.066667	0.1	0.133333	0.166667	0.2	0.233333	0.266667	0.3	0.333333	0.322581	0.354839	0.387097	0.375	0.40625	0.393939	0.382353	0.411765	0.470588	0.5	0.485714	0.514286	0.542857	0.571429	0.6	0.628571	0.594595	0.621622	0.605263	0.589744	0.560976	0.547619	0.534884	0.55814	0.568182	0.555556	0.577778	0.565217	0.553191	0.541667	0.583333	0.56	0.538462	0.528302	0.518519	0.527273	0.508772	0.5	0.483333	0.47541
217	0.055556	0.083333	0.111111	0.138889	0.166667	0.194444	0.222222	0.25	0.277778	0.27027	0.297297	0.324324	0.315789	0.342105	0.333333	0.325	0.35	0.4	0.425	0.45	0.475	0.5	0.525	0.55	0.575	0.585366	0.609756	0.595238	0.581395	0.555556	0.543478	0.531915	0.553191	0.595745	0.583333	0.604167	0.591837	0.58	0.568627	0.607843	0.584906	0.563636	0.553571	0.571429	0.578947	0.559322	0.55	0.557377	0.548387
218	0.0625	0.09375	0.125	0.15625	0.1875	0.21875	0.25	0.28125	0.3125	0.30303	0.333333	0.363636	0.352941	0.382353	0.371429	0.361111	0.388889	0.444444	0.472222	0.459459	0.486486	0.513514	0.540541	0.567568	0.594595	0.605263	0.631579	0.615385	0.6	0.571429	0.55814	0.545455	0.568182	0.577778	0.565217	0.586957	0.574468	0.5625	0.55102	0.591837	0.568627	0.54717	0.537037	0.555556	0.563636	0.54386	0.534483	0.516667	0.508197
219	0.05	0.075	0.1	0.125	0.15	0.175	0.2	0.225	0.25	0.275	0.3	0.325	0.317073	0.341463	0.333333	0.325581	0.348837	0.395349	0.418605	0.44186	0.465116	0.488372	0.511628	0.534884	0.55814	0.568182	0.590909	0.577778	0.565217	0.541667	0.530612	0.52	0.509804	0.54902	0.538462	0.557692	0.54717	0.566038	0.555556	0.563636	0.6	0.578947	0.568966	0.559322	0.59322	0.6	0.590164	0.596774	0.587302
220	0.0625	0.09375	0.125	0.15625	0.1875	0.21875	0.25	0.28125	0.3125	0.30303	0.333333	0.363636	0.352941	0.382353	0.371429	0.361111	0.388889	0.444444	0.472222	0.459459	0.486486	0.513514	0.540541	0.567568	0.552632	0.525	0.55	0.575	0.560976	0.534884	0.522727	0.511111	0.533333	0.577778	0.565217	0.553191	0.541667	0.530612	0.52	0.529412	0.509434	0.490909	0.482143	0.473684	0.457627	0.442623	0.435484	0.444444	0.4375
222	0.071429	0.107143	0.142857	0.178571	0.214286	0.25	0.285714	0.321429	0.357143	0.344828	0.37931	0.413793	0.4	0.433333	0.419355	0.40625	0.4375	0.5	0.53125	0.515152	0.545455	0.575758	0.606061	0.588235	0.571429	0.540541	0.567568	0.594595	0.578947	0.55	0.536585	0.52381	0.511628	0.522727	0.511111	0.5	0.489362	0.479167	0.469388	0.510204	0.490196	0.471698	0.462963	0.454545	0.438596	0.423729	0.416667	0.42623	0.419355
224	0.068966	0.103448	0.137931	0.172414	0.206897	0.241379	0.275862	0.310345	0.344828	0.333333	0.366667	0.4	0.387097	0.419355	0.40625	0.393939	0.424242	0.484848	0.515152	0.5	0.529412	0.558824	0.588235	0.571429	0.555556	0.526316	0.552632	0.538462	0.525	0.5	0.488372	0.477273	0.466667	0.478261	0.468085	0.458333	0.44898	0.44	0.431373	0.470588	0.45283	0.436364	0.428571	0.421053	0.40678	0.393443	0.387097	0.396825	0.390625
225	0.064516	0.096774	0.129032	0.16129	0.193548	0.225806	0.258065	0.290323	0.322581	0.3125	0.34375	0.375	0.363636	0.393939	0.382353	0.371429	0.4	0.457143	0.485714	0.472222	0.5	0.527778	0.555556	0.583333	0.567568	0.538462	0.564103	0.589744	0.575	0.547619	0.534884	0.522727	0.545455	0.590909	0.577778	0.6	0.586957	0.574468	0.5625	0.571429	0.54902	0.528302	0.518519	0.509091	0.491228	0.474576	0.466667	0.47541	0.467742
228	0.060606	0.090909	0.121212	0.151515	0.181818	0.212121	0.242424	0.272727	0.30303	0.333333	0.363636	0.393939	0.382353	0.411765	0.4	0.428571	0.457143	0.514286	0.542857	0.571429	0.6	0.628571	0.657143	0.685714	0.714286	0.675676	0.702703	0.72973	0.710526	0.675	0.658537	0.642857	0.627907	0.636364	0.622222	0.644444	0.630435	0.617021	0.604167	0.645833	0.62	0.596154	0.584906	0.574074	0.553571	0.561404	0.551724	0.533333	0.52459
229	0.074074	0.111111	0.148148	0.185185	0.222222	0.259259	0.296296	0.333333	0.37037	0.357143	0.392857	0.428571	0.413793	0.448276	0.433333	0.419355	0.451613	0.516129	0.548387	0.53125	0.5625	0.59375	0.625	0.65625	0.6875	0.647059	0.676471	0.657143	0.638889	0.605263	0.589744	0.575	0.560976	0.571429	0.55814	0.545455	0.533333	0.521739	0.510638	0.520833	0.5	0.480769	0.471698	0.462963	0.446429	0.431034	0.423729	0.409836	0.403226
230	0.047619	0.071429	0.095238	0.119048	0.142857	0.166667	0.190476	0.214286	0.238095	0.261905	0.285714	0.309524	0.302326	0.325581	0.318182	0.340909	0.363636	0.409091	0.431818	0.454545	0.477273	0.5	0.522727	0.545455	0.568182	0.613636	0.636364	0.659091	0.644444	0.617021	0.604167	0.591837	0.612245	0.653061	0.64	0.66	0.647059	0.634615	0.622642	0.62963	0.607143	0.586207	0.576271	0.59322	0.6	0.606557	0.596774	0.603175	0.59375
231	0.055556	0.083333	0.111111	0.138889	0.166667	0.194444	0.222222	0.25	0.277778	0.27027	0.297297	0.324324	0.315789	0.342105	0.333333	0.325	0.35	0.4	0.425	0.45	0.475	0.5	0.525	0.55	0.575	0.585366	0.609756	0.595238	0.581395	0.555556	0.543478	0.531915	0.553191	0.595745	0.583333	0.604167	0.591837	0.58	0.568627	0.607843	0.584906	0.563636	0.553571	0.571429	0.578947	0.559322	0.55	0.557377	0.548387
232	0.04878	0.073171	0.097561	0.121951	0.146341	0.170732	0.195122	0.219512	0.243902	0.268293	0.292683	0.317073	0.309524	0.333333	0.325581	0.318182	0.340909	0.386364	0.409091	0.431818	0.454545	0.477273	0.5	0.522727	0.545455	0.555556	0.577778	0.6	0.586957	0.5625	0.55102	0.54	0.56	0.6	0.588235	0.607843	0.596154	0.584906	0.574074	0.611111	0.618182	0.596491	0.586207	0.603448	0.637931	0.616667	0.606557	0.612903	0.603175
233	0.066667	0.1	0.133333	0.166667	0.2	0.233333	0.266667	0.3	0.333333	0.322581	0.354839	0.387097	0.375	0.40625	0.393939	0.382353	0.411765	0.470588	0.5	0.485714	0.514286	0.542857	0.571429	0.6	0.583333	0.552632	0.578947	0.564103	0.55	0.52381	0.511628	0.5	0.522727	0.533333	0.521739	0.543478	0.531915	0.520833	0.510204	0.55102	0.529412	0.509434	0.5	0.490909	0.5	0.482759	0.474576	0.459016	0.451613
234	0.05	0.075	0.1	0.125	0.15	0.175	0.2	0.225	0.25	0.275	0.3	0.325	0.317073	0.341463	0.333333	0.325581	0.348837	0.395349	0.418605	0.44186	0.465116	0.488372	0.511628	0.534884	0.55814	0.568182	0.590909	0.613636	0.6	0.574468	0.5625	0.55102	0.54	0.58	0.568627	0.588235	0.576923	0.566038	0.555556	0.592593	0.571429	0.551724	0.568966	0.559322	0.566667	0.57377	0.564516	0.571429	0.5625
235	0.055556	0.083333	0.111111	0.138889	0.166667	0.194444	0.222222	0.25	0.277778	0.305556	0.333333	0.361111	0.351351	0.378378	0.368421	0.358974	0.384615	0.435897	0.461538	0.487179	0.512821	0.538462	0.564103	0.589744	0.615385	0.585366	0.609756	0.634146	0.619048	0.590909	0.577778	0.565217	0.586957	0.630435	0.617021	0.604167	0.591837	0.58	0.568627	0.607843	0.584906	0.563636	0.553571	0.571429	0.551724	0.533333	0.52459	0.532258	0.52381
236	0.068966	0.103448	0.137931	0.172414	0.206897	0.241379	0.275862	0.310345	0.344828	0.333333	0.366667	0.4	0.387097	0.419355	0.40625	0.393939	0.424242	0.484848	0.515152	0.5	0.529412	0.558824	0.588235	0.617647	0.647059	0.611111	0.638889	0.621622	0.605263	0.575	0.560976	0.547619	0.534884	0.545455	0.533333	0.555556	0.543478	0.531915	0.520833	0.5625	0.54	0.519231	0.509434	0.5	0.509091	0.491228	0.482759	0.466667	0.459016
237	0.071429	0.107143	0.142857	0.178571	0.214286	0.25	0.285714	0.321429	0.357143	0.344828	0.37931	0.413793	0.4	0.433333	0.419355	0.40625	0.4375	0.5	0.53125	0.515152	0.545455	0.575758	0.558824	0.542857	0.527778	0.5	0.526316	0.552632	0.538462	0.512195	0.5	0.488372	0.477273	0.522727	0.511111	0.533333	0.521739	0.510638	0.5	0.510204	0.490196	0.471698	0.462963	0.454545	0.438596	0.423729	0.416667	0.403226	0.396825
238	0.068966	0.103448	0.137931	0.172414	0.206897	0.241379	0.275862	0.310345	0.344828	0.333333	0.366667	0.4	0.387097	0.419355	0.40625	0.393939	0.424242	0.484848	0.515152	0.5	0.529412	0.558824	0.588235	0.571429	0.555556	0.526316	0.552632	0.578947	0.564103	0.536585	0.52381	0.511628	0.5	0.511111	0.5	0.489362	0.479167	0.469388	0.46	0.470588	0.45283	0.436364	0.428571	0.421053	0.40678	0.393443	0.387097	0.396825	0.390625
239	0.0625	0.09375	0.125	0.15625	0.1875	0.21875	0.25	0.28125	0.3125	0.30303	0.333333	0.363636	0.352941	0.382353	0.371429	0.4	0.428571	0.485714	0.514286	0.5	0.527778	0.555556	0.583333	0.611111	0.638889	0.605263	0.631579	0.657895	0.641026	0.609756	0.595238	0.581395	0.604651	0.651163	0.636364	0.659091	0.644444	0.630435	0.617021	0.625	0.6	0.576923	0.566038	0.555556	0.563636	0.54386	0.534483	0.516667	0.508197
240	0.066667	0.1	0.133333	0.166667	0.2	0.233333	0.266667	0.3	0.333333	0.322581	0.354839	0.387097	0.375	0.40625	0.393939	0.382353	0.411765	0.470588	0.5	0.485714	0.514286	0.542857	0.571429	0.6	0.583333	0.552632	0.578947	0.564103	0.55	0.52381	0.511628	0.5	0.522727	0.533333	0.521739	0.510638	0.5	0.520833	0.510204	0.55102	0.529412	0.509434	0.5	0.490909	0.5	0.508772	0.5	0.483333	0.47541
241	0.068966	0.103448	0.137931	0.172414	0.206897	0.241379	0.275862	0.310345	0.344828	0.333333	0.366667	0.4	0.387097	0.419355	0.40625	0.393939	0.424242	0.484848	0.515152	0.5	0.529412	0.558824	0.588235	0.617647	0.6	0.567568	0.594595	0.621622	0.605263	0.575	0.560976	0.547619	0.571429	0.581395	0.568182	0.555556	0.543478	0.531915	0.520833	0.530612	0.509804	0.490566	0.481481	0.472727	0.45614	0.440678	0.433333	0.442623	0.435484
242	0.054054	0.081081	0.108108	0.135135	0.162162	0.189189	0.216216	0.243243	0.27027	0.297297	0.324324	0.351351	0.342105	0.368421	0.358974	0.35	0.375	0.425	0.45	0.475	0.5	0.525	0.55	0.575	0.6	0.609756	0.634146	0.619048	0.604651	0.577778	0.565217	0.553191	0.574468	0.617021	0.604167	0.625	0.612245	0.6	0.588235	0.627451	0.603774	0.581818	0.571429	0.589286	0.596491	0.576271	0.566667	0.57377	0.564516
244	0.054054	0.081081	0.108108	0.135135	0.162162	0.189189	0.216216	0.243243	0.27027	0.297297	0.324324	0.351351	0.342105	0.368421	0.358974	0.35	0.375	0.425	0.45	0.475	0.5	0.525	0.55	0.575	0.6	0.609756	0.634146	0.619048	0.604651	0.577778	0.565217	0.553191	0.574468	0.617021	0.604167	0.625	0.612245	0.6	0.588235	0.627451	0.603774	0.581818	0.571429	0.589286	0.596491	0.576271	0.566667	0.57377	0.564516
245	0.066667	0.1	0.133333	0.166667	0.2	0.233333	0.266667	0.3	0.333333	0.322581	0.354839	0.387097	0.375	0.40625	0.393939	0.382353	0.411765	0.470588	0.5	0.485714	0.514286	0.542857	0.571429	0.6	0.583333	0.552632	0.578947	0.605263	0.589744	0.560976	0.547619	0.534884	0.522727	0.533333	0.521739	0.510638	0.5	0.489796	0.48	0.52	0.5	0.481481	0.472727	0.464286	0.448276	0.433333	0.42623	0.435484	0.428571
246	0.058824	0.088235	0.117647	0.147059	0.176471	0.205882	0.235294	0.264706	0.294118	0.285714	0.314286	0.342857	0.333333	0.361111	0.351351	0.342105	0.368421	0.421053	0.447368	0.435897	0.461538	0.487179	0.512821	0.538462	0.525	0.536585	0.560976	0.547619	0.534884	0.511111	0.5	0.489362	0.510638	0.520833	0.510204	0.530612	0.52	0.54	0.529412	0.568627	0.576923	0.555556	0.545455	0.563636	0.571429	0.551724	0.542373	0.52459	0.516129
247	0.046512	0.069767	0.093023	0.116279	0.139535	0.162791	0.186047	0.209302	0.232558	0.255814	0.27907	0.302326	0.295455	0.318182	0.311111	0.333333	0.355556	0.4	0.422222	0.444444	0.466667	0.488889	0.511111	0.533333	0.555556	0.565217	0.586957	0.608696	0.595745	0.571429	0.591837	0.58	0.568627	0.607843	0.596154	0.615385	0.603774	0.622642	0.611111	0.618182	0.654545	0.631579	0.62069	0.610169	0.644068	0.65	0.639344	0.645161	0.634921
248	0.045455	0.068182	0.090909	0.113636	0.136364	0.159091	0.181818	0.204545	0.227273	0.25	0.272727	0.295455	0.288889	0.311111	0.304348	0.326087	0.347826	0.391304	0.413043	0.434783	0.456522	0.478261	0.5	0.521739	0.543478	0.586957	0.608696	0.630435	0.617021	0.591837	0.58	0.568627	0.588235	0.627451	0.615385	0.634615	0.622642	0.641509	0.62963	0.636364	0.672727	0.649123	0.637931	0.655172	0.689655	0.694915	0.683333	0.688525	0.677419
249	0.047619	0.071429	0.095238	0.119048	0.142857	0.166667	0.190476	0.214286	0.238095	0.261905	0.285714	0.309524	0.302326	0.325581	0.318182	0.340909	0.363636	0.409091	0.431818	0.454545	0.477273	0.5	0.522727	0.545455	0.568182	0.577778	0.6	0.622222	0.608696	0.583333	0.571429	0.56	0.58	0.62	0.607843	0.627451	0.615385	0.634615	0.622642	0.62963	0.636364	0.614035	0.603448	0.62069	0.655172	0.661017	0.65	0.655738	0.645161
250	0.076923	0.115385	0.153846	0.192308	0.230769	0.269231	0.307692	0.346154	0.384615	0.37037	0.357143	0.392857	0.37931	0.413793	0.4	0.387097	0.419355	0.483871	0.516129	0.5	0.53125	0.5625	0.59375	0.625	0.65625	0.666667	0.69697	0.676471	0.657143	0.621622	0.605263	0.589744	0.575	0.585366	0.571429	0.55814	0.545455	0.533333	0.521739	0.5	0.48	0.461538	0.45283	0.444444	0.428571	0.413793	0.40678	0.393443	0.387097
251	0.064516	0.096774	0.129032	0.16129	0.193548	0.225806	0.258065	0.290323	0.322581	0.3125	0.34375	0.375	0.363636	0.393939	0.382353	0.371429	0.4	0.457143	0.485714	0.472222	0.5	0.527778	0.555556	0.583333	0.567568	0.538462	0.564103	0.55	0.536585	0.511628	0.5	0.488889	0.511111	0.555556	0.543478	0.531915	0.520833	0.510204	0.5	0.54	0.519231	0.5	0.490909	0.509091	0.491228	0.474576	0.466667	0.451613	0.444444
252	0.042553	0.06383	0.085106	0.106383	0.12766	0.148936	0.170213	0.191489	0.212766	0.234043	0.255319	0.276596	0.270833	0.291667	0.285714	0.306122	0.326531	0.367347	0.387755	0.408163	0.428571	0.44898	0.469388	0.489796	0.510204	0.55102	0.571429	0.591837	0.58	0.557692	0.576923	0.566038	0.584906	0.622642	0.611111	0.62963	0.618182	0.607143	0.596491	0.603448	0.637931	0.616667	0.606557	0.622951	0.655738	0.66129	0.677419	0.68254	0.671875
253	0.068966	0.103448	0.137931	0.172414	0.206897	0.241379	0.275862	0.310345	0.344828	0.333333	0.366667	0.354839	0.34375	0.375	0.363636	0.352941	0.382353	0.441176	0.470588	0.457143	0.485714	0.514286	0.542857	0.571429	0.6	0.567568	0.594595	0.578947	0.564103	0.536585	0.52381	0.511628	0.534884	0.545455	0.533333	0.555556	0.543478	0.531915	0.520833	0.530612	0.509804	0.490566	0.481481	0.472727	0.482143	0.465517	0.457627	0.442623	0.435484
254	0.046512	0.069767	0.093023	0.116279	0.139535	0.162791	0.186047	0.209302	0.232558	0.255814	0.27907	0.302326	0.295455	0.318182	0.311111	0.333333	0.355556	0.4	0.422222	0.444444	0.466667	0.488889	0.511111	0.533333	0.555556	0.6	0.622222	0.644444	0.630435	0.604167	0.591837	0.58	0.6	0.64	0.627451	0.647059	0.634615	0.653846	0.641509	0.648148	0.654545	0.631579	0.62069	0.637931	0.672414	0.677966	0.666667	0.672131	0.66129
255	0.047619	0.071429	0.095238	0.119048	0.142857	0.166667	0.190476	0.214286	0.238095	0.261905	0.285714	0.309524	0.302326	0.325581	0.318182	0.340909	0.363636	0.409091	0.431818	0.454545	0.477273	0.5	0.522727	0.545455	0.568182	0.577778	0.6	0.622222	0.608696	0.583333	0.571429	0.56	0.58	0.62	0.607843	0.627451	0.615385	0.634615	0.622642	0.62963	0.636364	0.614035	0.603448	0.62069	0.655172	0.661017	0.65	0.655738	0.645161
256	0.054054	0.081081	0.108108	0.135135	0.162162	0.189189	0.216216	0.243243	0.27027	0.263158	0.289474	0.315789	0.307692	0.333333	0.325	0.317073	0.341463	0.390244	0.414634	0.439024	0.463415	0.487805	0.512195	0.536585	0.560976	0.571429	0.595238	0.619048	0.604651	0.577778	0.565217	0.553191	0.541667	0.583333	0.571429	0.56	0.54902	0.538462	0.528302	0.537037	0.545455	0.526316	0.517241	0.508475	0.542373	0.52459	0.516129	0.5	0.492308
257	0.068966	0.103448	0.137931	0.172414	0.206897	0.241379	0.275862	0.310345	0.344828	0.333333	0.366667	0.4	0.387097	0.419355	0.40625	0.393939	0.424242	0.484848	0.515152	0.5	0.529412	0.558824	0.588235	0.571429	0.555556	0.526316	0.552632	0.578947	0.564103	0.536585	0.52381	0.511628	0.5	0.545455	0.533333	0.521739	0.510638	0.5	0.489796	0.5	0.480769	0.462963	0.454545	0.472727	0.45614	0.440678	0.433333	0.419355	0.412698
258	0.04	0.06	0.08	0.1	0.12	0.14	0.16	0.18	0.2	0.22	0.24	0.26	0.254902	0.27451	0.269231	0.288462	0.307692	0.346154	0.365385	0.384615	0.403846	0.423077	0.442308	0.461538	0.480769	0.519231	0.538462	0.528302	0.518519	0.5	0.517857	0.508772	0.526316	0.561404	0.578947	0.596491	0.586207	0.603448	0.62069	0.627119	0.661017	0.639344	0.629032	0.645161	0.677419	0.68254	0.698413	0.703125	0.692308
259	0.064516	0.096774	0.129032	0.16129	0.193548	0.225806	0.258065	0.290323	0.322581	0.3125	0.34375	0.375	0.363636	0.393939	0.382353	0.371429	0.4	0.457143	0.485714	0.472222	0.5	0.527778	0.555556	0.540541	0.526316	0.5	0.525	0.55	0.536585	0.511628	0.5	0.488889	0.511111	0.555556	0.543478	0.531915	0.520833	0.510204	0.5	0.509804	0.490566	0.472727	0.464286	0.482143	0.465517	0.45	0.442623	0.451613	0.444444
260	0.066667	0.1	0.133333	0.166667	0.2	0.233333	0.266667	0.3	0.333333	0.322581	0.354839	0.387097	0.375	0.40625	0.393939	0.382353	0.411765	0.470588	0.5	0.485714	0.514286	0.542857	0.571429	0.6	0.628571	0.594595	0.621622	0.605263	0.589744	0.560976	0.547619	0.534884	0.55814	0.568182	0.555556	0.543478	0.531915	0.520833	0.510204	0.55102	0.529412	0.509434	0.5	0.518519	0.527273	0.508772	0.5	0.483333	0.47541
262	0.046512	0.069767	0.093023	0.116279	0.139535	0.162791	0.186047	0.209302	0.232558	0.255814	0.27907	0.302326	0.295455	0.318182	0.311111	0.333333	0.355556	0.4	0.422222	0.444444	0.466667	0.488889	0.511111	0.533333	0.555556	0.565217	0.586957	0.608696	0.595745	0.571429	0.591837	0.58	0.6	0.607843	0.596154	0.615385	0.603774	0.622642	0.611111	0.618182	0.654545	0.631579	0.62069	0.637931	0.672414	0.677966	0.694915	0.672131	0.66129
263	0.057143	0.085714	0.114286	0.142857	0.171429	0.2	0.228571	0.257143	0.285714	0.314286	0.342857	0.371429	0.361111	0.388889	0.378378	0.405405	0.432432	0.486486	0.513514	0.540541	0.567568	0.594595	0.621622	0.648649	0.675676	0.684211	0.710526	0.692308	0.717949	0.682927	0.666667	0.651163	0.636364	0.644444	0.630435	0.652174	0.638298	0.625	0.645833	0.653061	0.627451	0.603774	0.592593	0.581818	0.589286	0.568966	0.559322	0.540984	0.532258
264	0.044444	0.066667	0.088889	0.111111	0.133333	0.155556	0.177778	0.2	0.222222	0.244444	0.266667	0.288889	0.282609	0.304348	0.297872	0.319149	0.340426	0.382979	0.404255	0.425532	0.446809	0.468085	0.489362	0.510638	0.531915	0.574468	0.595745	0.583333	0.571429	0.54902	0.568627	0.557692	0.576923	0.584906	0.603774	0.622642	0.611111	0.62963	0.618182	0.654545	0.690909	0.666667	0.655172	0.672414	0.706897	0.711864	0.728814	0.704918	0.693548
265	0.068966	0.103448	0.137931	0.172414	0.206897	0.241379	0.275862	0.310345	0.344828	0.333333	0.366667	0.4	0.387097	0.419355	0.40625	0.393939	0.424242	0.484848	0.515152	0.5	0.529412	0.558824	0.588235	0.571429	0.555556	0.526316	0.552632	0.578947	0.564103	0.536585	0.52381	0.511628	0.5	0.511111	0.5	0.521739	0.510638	0.5	0.489796	0.530612	0.509804	0.490566	0.481481	0.472727	0.45614	0.440678	0.433333	0.442623	0.435484
266	0.054054	0.081081	0.108108	0.135135	0.162162	0.189189	0.216216	0.243243	0.27027	0.297297	0.324324	0.351351	0.342105	0.368421	0.358974	0.35	0.375	0.425	0.45	0.475	0.5	0.525	0.55	0.575	0.6	0.609756	0.634146	0.619048	0.604651	0.577778	0.565217	0.553191	0.574468	0.617021	0.604167	0.625	0.612245	0.6	0.588235	0.627451	0.603774	0.581818	0.571429	0.589286	0.596491	0.576271	0.566667	0.57377	0.564516
267	0.068966	0.103448	0.137931	0.172414	0.206897	0.241379	0.275862	0.310345	0.344828	0.333333	0.366667	0.4	0.387097	0.419355	0.40625	0.393939	0.424242	0.484848	0.515152	0.5	0.529412	0.558824	0.588235	0.617647	0.6	0.567568	0.594595	0.578947	0.564103	0.536585	0.52381	0.511628	0.5	0.478261	0.468085	0.489362	0.479167	0.469388	0.46	0.5	0.480769	0.462963	0.454545	0.446429	0.431034	0.416667	0.409836	0.419355	0.412698
268	0.057143	0.085714	0.114286	0.142857	0.171429	0.2	0.228571	0.257143	0.285714	0.314286	0.342857	0.371429	0.361111	0.388889	0.378378	0.405405	0.432432	0.486486	0.513514	0.5	0.526316	0.552632	0.578947	0.605263	0.631579	0.6	0.625	0.65	0.634146	0.604651	0.590909	0.577778	0.6	0.608696	0.595745	0.583333	0.571429	0.56	0.54902	0.588235	0.566038	0.545455	0.535714	0.553571	0.534483	0.516667	0.508197	0.516129	0.507937
269	0.054054	0.081081	0.108108	0.135135	0.162162	0.189189	0.216216	0.243243	0.27027	0.297297	0.324324	0.351351	0.342105	0.368421	0.358974	0.35	0.375	0.425	0.45	0.475	0.5	0.525	0.55	0.575	0.6	0.609756	0.634146	0.619048	0.604651	0.577778	0.565217	0.553191	0.574468	0.617021	0.604167	0.625	0.612245	0.6	0.588235	0.627451	0.603774	0.581818	0.571429	0.589286	0.596491	0.576271	0.566667	0.57377	0.564516
270	0.040816	0.061224	0.081633	0.102041	0.122449	0.142857	0.163265	0.183673	0.204082	0.22449	0.244898	0.265306	0.26	0.28	0.27451	0.294118	0.313725	0.352941	0.372549	0.392157	0.411765	0.431373	0.45098	0.470588	0.490196	0.529412	0.54902	0.568627	0.557692	0.537037	0.555556	0.545455	0.563636	0.6	0.618182	0.636364	0.625	0.642857	0.660714	0.696429	0.732143	0.706897	0.694915	0.683333	0.716667	0.721311	0.737705	0.741935	0.730159
271	0.046512	0.069767	0.093023	0.116279	0.139535	0.162791	0.186047	0.209302	0.232558	0.255814	0.27907	0.302326	0.295455	0.318182	0.311111	0.333333	0.355556	0.4	0.422222	0.444444	0.466667	0.488889	0.511111	0.533333	0.555556	0.6	0.622222	0.644444	0.630435	0.604167	0.625	0.612245	0.632653	0.673469	0.66	0.68	0.666667	0.686275	0.705882	0.745098	0.716981	0.690909	0.678571	0.696429	0.701754	0.706897	0.694915	0.7	0.688525
272	0.052632	0.078947	0.105263	0.131579	0.157895	0.184211	0.210526	0.236842	0.263158	0.289474	0.315789	0.342105	0.333333	0.358974	0.35	0.341463	0.365854	0.414634	0.439024	0.463415	0.487805	0.512195	0.536585	0.560976	0.585366	0.595238	0.619048	0.604651	0.590909	0.565217	0.553191	0.541667	0.5625	0.571429	0.56	0.54902	0.538462	0.557692	0.54717	0.584906	0.592593	0.571429	0.561404	0.578947	0.614035	0.59322	0.583333	0.590164	0.580645
273	0.058824	0.088235	0.117647	0.147059	0.176471	0.205882	0.235294	0.264706	0.294118	0.323529	0.352941	0.382353	0.371429	0.4	0.388889	0.378378	0.405405	0.459459	0.486486	0.513514	0.540541	0.567568	0.594595	0.621622	0.648649	0.657895	0.684211	0.666667	0.65	0.619048	0.604651	0.590909	0.613636	0.659091	0.644444	0.630435	0.617021	0.604167	0.591837	0.632653	0.607843	0.584906	0.574074	0.592593	0.6	0.578947	0.568966	0.55	0.540984
274	0.055556	0.083333	0.111111	0.138889	0.166667	0.194444	0.222222	0.25	0.277778	0.305556	0.333333	0.361111	0.351351	0.378378	0.368421	0.358974	0.384615	0.435897	0.461538	0.487179	0.512821	0.538462	0.564103	0.589744	0.615385	0.625	0.65	0.634146	0.619048	0.590909	0.577778	0.565217	0.586957	0.595745	0.583333	0.604167	0.591837	0.58	0.568627	0.607843	0.584906	0.563636	0.553571	0.571429	0.578947	0.559322	0.55	0.557377	0.548387
275	0.066667	0.1	0.133333	0.166667	0.2	0.233333	0.266667	0.3	0.333333	0.322581	0.354839	0.387097	0.375	0.40625	0.393939	0.382353	0.411765	0.470588	0.5	0.485714	0.514286	0.542857	0.571429	0.6	0.583333	0.552632	0.578947	0.564103	0.55	0.52381	0.511628	0.5	0.522727	0.533333	0.521739	0.543478	0.531915	0.520833	0.510204	0.55102	0.529412	0.509434	0.5	0.518519	0.527273	0.508772	0.5	0.483333	0.47541
276	0.08	0.12	0.16	0.2	0.24	0.28	0.32	0.36	0.4	0.384615	0.37037	0.407407	0.392857	0.428571	0.413793	0.4	0.433333	0.5	0.533333	0.516129	0.548387	0.580645	0.612903	0.59375	0.575758	0.542857	0.571429	0.555556	0.540541	0.512821	0.5	0.487805	0.512195	0.52381	0.511628	0.5	0.488889	0.478261	0.468085	0.479167	0.46	0.442308	0.433962	0.425926	0.410714	0.396552	0.389831	0.377049	0.370968
277	0.044444	0.066667	0.088889	0.111111	0.133333	0.155556	0.177778	0.2	0.222222	0.244444	0.266667	0.288889	0.282609	0.304348	0.297872	0.319149	0.340426	0.382979	0.404255	0.425532	0.446809	0.468085	0.458333	0.479167	0.469388	0.510204	0.530612	0.52	0.509804	0.490566	0.509434	0.5	0.490909	0.5	0.517857	0.535714	0.526316	0.517241	0.534483	0.516667	0.55	0.532258	0.52381	0.515625	0.523077	0.530303	0.545455	0.552239	0.544118
278	0.0625	0.09375	0.125	0.15625	0.1875	0.21875	0.25	0.28125	0.3125	0.30303	0.333333	0.363636	0.352941	0.382353	0.371429	0.4	0.428571	0.485714	0.514286	0.542857	0.571429	0.6	0.628571	0.657143	0.685714	0.694444	0.722222	0.702703	0.684211	0.65	0.634146	0.619048	0.642857	0.651163	0.636364	0.659091	0.644444	0.630435	0.617021	0.591837	0.568627	0.54717	0.537037	0.555556	0.535714	0.517241	0.508475	0.491803	0.483871
279	0.074074	0.111111	0.148148	0.185185	0.222222	0.259259	0.296296	0.333333	0.37037	0.357143	0.392857	0.37931	0.366667	0.4	0.387097	0.375	0.40625	0.46875	0.5	0.484848	0.515152	0.545455	0.575758	0.558824	0.542857	0.513514	0.540541	0.526316	0.512821	0.487805	0.47619	0.465116	0.454545	0.5	0.488889	0.511111	0.5	0.489362	0.479167	0.489796	0.470588	0.45283	0.444444	0.436364	0.421053	0.40678	0.4	0.409836	0.403226
280	0.076923	0.115385	0.153846	0.192308	0.230769	0.269231	0.307692	0.346154	0.384615	0.37037	0.357143	0.392857	0.37931	0.413793	0.4	0.387097	0.419355	0.483871	0.516129	0.5	0.53125	0.5625	0.59375	0.575758	0.558824	0.527778	0.555556	0.540541	0.526316	0.5	0.487805	0.47619	0.465116	0.477273	0.466667	0.456522	0.446809	0.4375	0.428571	0.469388	0.45098	0.433962	0.425926	0.418182	0.403509	0.389831	0.383333	0.393443	0.387097
281	0.054054	0.081081	0.108108	0.135135	0.162162	0.189189	0.216216	0.243243	0.27027	0.297297	0.324324	0.351351	0.342105	0.368421	0.358974	0.35	0.375	0.425	0.45	0.475	0.5	0.525	0.55	0.575	0.6	0.609756	0.634146	0.619048	0.604651	0.577778	0.6	0.586957	0.608696	0.617021	0.604167	0.591837	0.58	0.568627	0.557692	0.596154	0.603774	0.581818	0.571429	0.589286	0.596491	0.603448	0.59322	0.57377	0.564516
282	0.054054	0.081081	0.108108	0.135135	0.162162	0.189189	0.216216	0.243243	0.27027	0.297297	0.324324	0.351351	0.342105	0.368421	0.358974	0.35	0.375	0.425	0.45	0.475	0.5	0.525	0.55	0.575	0.6	0.609756	0.634146	0.619048	0.604651	0.577778	0.565217	0.553191	0.574468	0.617021	0.604167	0.625	0.612245	0.6	0.588235	0.627451	0.603774	0.581818	0.571429	0.589286	0.596491	0.576271	0.566667	0.57377	0.564516
283	0.055556	0.083333	0.111111	0.138889	0.166667	0.194444	0.222222	0.25	0.277778	0.305556	0.333333	0.361111	0.351351	0.378378	0.368421	0.358974	0.384615	0.435897	0.461538	0.45	0.475	0.5	0.487805	0.512195	0.536585	0.547619	0.571429	0.595238	0.581395	0.555556	0.543478	0.531915	0.520833	0.530612	0.52	0.54	0.529412	0.519231	0.509434	0.518519	0.527273	0.508772	0.526316	0.517241	0.525424	0.533333	0.52459	0.507937	0.5
284	0.05	0.075	0.1	0.125	0.15	0.175	0.2	0.225	0.25	0.275	0.3	0.325	0.317073	0.341463	0.333333	0.357143	0.380952	0.428571	0.452381	0.47619	0.5	0.52381	0.547619	0.571429	0.595238	0.642857	0.666667	0.690476	0.674419	0.644444	0.630435	0.617021	0.638298	0.680851	0.666667	0.653061	0.64	0.627451	0.615385	0.622642	0.6	0.578947	0.568966	0.586207	0.59322	0.57377	0.564516	0.571429	0.5625
285	0.0625	0.09375	0.125	0.15625	0.1875	0.21875	0.25	0.28125	0.3125	0.30303	0.333333	0.363636	0.352941	0.382353	0.371429	0.361111	0.388889	0.444444	0.472222	0.459459	0.486486	0.513514	0.540541	0.567568	0.552632	0.525	0.55	0.575	0.560976	0.534884	0.522727	0.511111	0.533333	0.577778	0.565217	0.586957	0.574468	0.5625	0.55102	0.56	0.538462	0.518519	0.509091	0.527273	0.508772	0.491525	0.483333	0.491803	0.483871
286	0.055556	0.083333	0.111111	0.138889	0.166667	0.194444	0.222222	0.25	0.277778	0.27027	0.297297	0.324324	0.315789	0.342105	0.333333	0.358974	0.384615	0.435897	0.461538	0.45	0.475	0.5	0.525	0.55	0.575	0.585366	0.609756	0.634146	0.619048	0.590909	0.577778	0.565217	0.586957	0.630435	0.617021	0.604167	0.591837	0.58	0.568627	0.576923	0.555556	0.535714	0.526316	0.54386	0.551724	0.533333	0.52459	0.532258	0.52381
287	0.047619	0.071429	0.095238	0.119048	0.142857	0.166667	0.190476	0.214286	0.238095	0.261905	0.285714	0.309524	0.302326	0.325581	0.318182	0.340909	0.363636	0.409091	0.431818	0.454545	0.477273	0.5	0.522727	0.545455	0.568182	0.613636	0.636364	0.659091	0.644444	0.617021	0.604167	0.591837	0.612245	0.653061	0.64	0.66	0.647059	0.666667	0.653846	0.692308	0.666667	0.642857	0.631579	0.649123	0.655172	0.661017	0.65	0.655738	0.645161
288	0.05	0.075	0.1	0.125	0.15	0.175	0.2	0.225	0.25	0.275	0.3	0.325	0.317073	0.341463	0.333333	0.357143	0.380952	0.428571	0.452381	0.47619	0.5	0.52381	0.547619	0.571429	0.595238	0.604651	0.627907	0.651163	0.636364	0.608696	0.595745	0.583333	0.604167	0.645833	0.632653	0.62	0.607843	0.596154	0.584906	0.592593	0.571429	0.551724	0.542373	0.559322	0.566667	0.548387	0.539683	0.546875	0.538462
289	0.040816	0.061224	0.081633	0.102041	0.122449	0.142857	0.163265	0.183673	0.204082	0.22449	0.244898	0.265306	0.26	0.28	0.27451	0.294118	0.313725	0.352941	0.372549	0.392157	0.411765	0.431373	0.45098	0.470588	0.490196	0.529412	0.54902	0.568627	0.557692	0.537037	0.555556	0.545455	0.563636	0.6	0.618182	0.636364	0.625	0.642857	0.660714	0.666667	0.701754	0.677966	0.666667	0.683333	0.716667	0.721311	0.737705	0.741935	0.730159
290	0.0625	0.09375	0.125	0.15625	0.1875	0.21875	0.25	0.28125	0.3125	0.30303	0.333333	0.363636	0.352941	0.382353	0.371429	0.4	0.428571	0.485714	0.514286	0.5	0.527778	0.555556	0.583333	0.611111	0.638889	0.648649	0.675676	0.702703	0.684211	0.65	0.634146	0.619048	0.642857	0.651163	0.636364	0.659091	0.644444	0.630435	0.617021	0.625	0.6	0.576923	0.566038	0.555556	0.563636	0.54386	0.534483	0.516667	0.508197
291	0.0625	0.09375	0.125	0.15625	0.1875	0.21875	0.25	0.28125	0.3125	0.30303	0.333333	0.363636	0.352941	0.382353	0.371429	0.361111	0.388889	0.444444	0.472222	0.459459	0.486486	0.513514	0.540541	0.567568	0.552632	0.525	0.55	0.575	0.560976	0.534884	0.522727	0.511111	0.533333	0.577778	0.565217	0.586957	0.574468	0.5625	0.55102	0.56	0.538462	0.518519	0.509091	0.527273	0.508772	0.491525	0.483333	0.491803	0.483871
292	0.064516	0.096774	0.129032	0.16129	0.193548	0.225806	0.258065	0.290323	0.322581	0.3125	0.34375	0.375	0.363636	0.393939	0.382353	0.371429	0.4	0.457143	0.485714	0.472222	0.5	0.527778	0.555556	0.583333	0.567568	0.578947	0.605263	0.589744	0.575	0.547619	0.534884	0.522727	0.511111	0.521739	0.510638	0.531915	0.520833	0.541667	0.530612	0.571429	0.54902	0.528302	0.518519	0.509091	0.517857	0.526316	0.517241	0.5	0.491803
294	0.052632	0.078947	0.105263	0.131579	0.157895	0.184211	0.210526	0.236842	0.263158	0.289474	0.315789	0.342105	0.333333	0.358974	0.35	0.375	0.4	0.45	0.475	0.5	0.525	0.55	0.575	0.6	0.625	0.634146	0.658537	0.642857	0.627907	0.6	0.586957	0.574468	0.595745	0.604167	0.591837	0.612245	0.6	0.62	0.607843	0.615385	0.622642	0.6	0.589286	0.607143	0.642857	0.649123	0.637931	0.616667	0.606557
295	0.052632	0.078947	0.105263	0.131579	0.157895	0.184211	0.210526	0.236842	0.263158	0.289474	0.315789	0.342105	0.333333	0.358974	0.35	0.341463	0.365854	0.414634	0.439024	0.463415	0.487805	0.512195	0.536585	0.560976	0.585366	0.55814	0.581395	0.604651	0.590909	0.565217	0.553191	0.541667	0.5625	0.604167	0.591837	0.612245	0.6	0.588235	0.576923	0.615385	0.592593	0.571429	0.561404	0.578947	0.586207	0.566667	0.557377	0.564516	0.555556
296	0.054054	0.081081	0.108108	0.135135	0.162162	0.189189	0.216216	0.243243	0.27027	0.297297	0.324324	0.351351	0.342105	0.368421	0.358974	0.35	0.375	0.425	0.45	0.475	0.5	0.525	0.55	0.575	0.6	0.609756	0.634146	0.619048	0.604651	0.577778	0.565217	0.553191	0.574468	0.617021	0.604167	0.625	0.612245	0.6	0.588235	0.627451	0.603774	0.581818	0.571429	0.589286	0.596491	0.576271	0.566667	0.57377	0.564516
297	0.045455	0.068182	0.090909	0.113636	0.136364	0.159091	0.181818	0.204545	0.227273	0.25	0.272727	0.295455	0.288889	0.311111	0.304348	0.326087	0.347826	0.391304	0.413043	0.434783	0.456522	0.478261	0.5	0.521739	0.543478	0.586957	0.608696	0.630435	0.617021	0.591837	0.58	0.568627	0.588235	0.627451	0.615385	0.634615	0.622642	0.611111	0.62963	0.666667	0.672727	0.649123	0.637931	0.655172	0.689655	0.666667	0.655738	0.66129	0.650794
298	0.057143	0.085714	0.114286	0.142857	0.171429	0.2	0.228571	0.257143	0.285714	0.277778	0.305556	0.333333	0.324324	0.351351	0.342105	0.333333	0.358974	0.410256	0.435897	0.461538	0.487179	0.512821	0.538462	0.564103	0.589744	0.6	0.625	0.609756	0.595238	0.568182	0.555556	0.543478	0.565217	0.574468	0.5625	0.583333	0.571429	0.591837	0.58	0.588235	0.566038	0.545455	0.535714	0.553571	0.561404	0.542373	0.533333	0.540984	0.532258
299	0.047619	0.071429	0.095238	0.119048	0.142857	0.166667	0.190476	0.214286	0.238095	0.261905	0.285714	0.309524	0.302326	0.325581	0.318182	0.340909	0.363636	0.409091	0.431818	0.454545	0.477273	0.5	0.522727	0.545455	0.568182	0.613636	0.636364	0.659091	0.644444	0.617021	0.604167	0.591837	0.612245	0.653061	0.64	0.66	0.647059	0.634615	0.653846	0.660377	0.636364	0.614035	0.603448	0.62069	0.627119	0.606557	0.596774	0.603175	0.59375
300	0.041667	0.0625	0.083333	0.104167	0.125	0.145833	0.166667	0.1875	0.208333	0.229167	0.25	0.270833	0.265306	0.285714	0.28	0.3	0.32	0.36	0.38	0.4	0.42	0.44	0.46	0.48	0.5	0.54	0.56	0.58	0.568627	0.54717	0.566038	0.555556	0.574074	0.611111	0.6	0.618182	0.607143	0.625	0.642857	0.678571	0.714286	0.689655	0.677966	0.694915	0.728814	0.733333	0.721311	0.725806	0.714286
301	0.045455	0.068182	0.090909	0.113636	0.136364	0.159091	0.181818	0.204545	0.227273	0.25	0.272727	0.295455	0.288889	0.311111	0.304348	0.326087	0.347826	0.391304	0.413043	0.434783	0.456522	0.478261	0.5	0.521739	0.543478	0.553191	0.574468	0.595745	0.583333	0.56	0.54902	0.538462	0.557692	0.596154	0.584906	0.603774	0.592593	0.611111	0.62963	0.666667	0.642857	0.62069	0.610169	0.627119	0.633333	0.639344	0.629032	0.634921	0.625
303	0.074074	0.111111	0.148148	0.185185	0.222222	0.259259	0.296296	0.333333	0.37037	0.357143	0.392857	0.37931	0.366667	0.4	0.387097	0.375	0.40625	0.46875	0.5	0.484848	0.515152	0.545455	0.575758	0.558824	0.542857	0.513514	0.540541	0.526316	0.512821	0.487805	0.47619	0.465116	0.454545	0.5	0.488889	0.511111	0.5	0.489362	0.479167	0.489796	0.470588	0.45283	0.444444	0.436364	0.421053	0.40678	0.4	0.409836	0.403226
304	0.055556	0.083333	0.111111	0.138889	0.166667	0.194444	0.222222	0.25	0.277778	0.305556	0.333333	0.361111	0.351351	0.378378	0.368421	0.358974	0.384615	0.435897	0.461538	0.45	0.475	0.5	0.525	0.55	0.575	0.585366	0.609756	0.595238	0.581395	0.555556	0.577778	0.565217	0.586957	0.595745	0.583333	0.604167	0.591837	0.58	0.568627	0.576923	0.584906	0.563636	0.553571	0.571429	0.551724	0.559322	0.576271	0.557377	0.548387
305	0.066667	0.1	0.133333	0.166667	0.2	0.233333	0.266667	0.3	0.333333	0.322581	0.354839	0.387097	0.375	0.40625	0.393939	0.382353	0.411765	0.470588	0.5	0.485714	0.514286	0.542857	0.571429	0.6	0.628571	0.638889	0.666667	0.648649	0.631579	0.6	0.585366	0.571429	0.595238	0.604651	0.590909	0.577778	0.565217	0.553191	0.541667	0.55102	0.529412	0.509434	0.5	0.490909	0.5	0.482759	0.474576	0.459016	0.451613
306	0.066667	0.1	0.133333	0.166667	0.2	0.233333	0.266667	0.3	0.333333	0.322581	0.354839	0.387097	0.375	0.40625	0.393939	0.382353	0.411765	0.470588	0.5	0.485714	0.514286	0.542857	0.571429	0.6	0.583333	0.552632	0.578947	0.564103	0.55	0.52381	0.511628	0.5	0.488889	0.468085	0.458333	0.479167	0.469388	0.46	0.45098	0.490196	0.471698	0.454545	0.446429	0.438596	0.448276	0.457627	0.45	0.435484	0.428571
308	0.071429	0.107143	0.142857	0.178571	0.214286	0.25	0.285714	0.321429	0.357143	0.344828	0.333333	0.366667	0.354839	0.387097	0.375	0.363636	0.393939	0.454545	0.484848	0.470588	0.5	0.529412	0.558824	0.588235	0.617647	0.583333	0.611111	0.594595	0.578947	0.55	0.536585	0.52381	0.511628	0.522727	0.511111	0.533333	0.521739	0.510638	0.5	0.541667	0.52	0.5	0.490566	0.481481	0.490909	0.473684	0.465517	0.45	0.442623
309	0.055556	0.083333	0.111111	0.138889	0.166667	0.194444	0.222222	0.25	0.277778	0.305556	0.333333	0.361111	0.351351	0.378378	0.368421	0.358974	0.384615	0.435897	0.461538	0.487179	0.512821	0.538462	0.564103	0.55	0.575	0.547619	0.571429	0.595238	0.581395	0.555556	0.543478	0.531915	0.553191	0.595745	0.583333	0.571429	0.56	0.54902	0.538462	0.576923	0.555556	0.535714	0.526316	0.54386	0.525424	0.508197	0.5	0.507937	0.5
310	0.036364	0.054545	0.072727	0.090909	0.109091	0.127273	0.145455	0.163636	0.181818	0.2	0.218182	0.236364	0.254545	0.272727	0.267857	0.285714	0.303571	0.339286	0.357143	0.375	0.392857	0.410714	0.428571	0.446429	0.464286	0.5	0.517857	0.535714	0.526316	0.508475	0.525424	0.516667	0.533333	0.566667	0.583333	0.6	0.616667	0.633333	0.65	0.655738	0.688525	0.666667	0.65625	0.671875	0.703125	0.707692	0.723077	0.727273	0.716418
312	0.064516	0.096774	0.129032	0.16129	0.193548	0.225806	0.258065	0.290323	0.322581	0.3125	0.34375	0.375	0.363636	0.393939	0.382353	0.371429	0.4	0.457143	0.485714	0.472222	0.5	0.527778	0.555556	0.583333	0.567568	0.538462	0.564103	0.589744	0.575	0.547619	0.534884	0.522727	0.511111	0.555556	0.543478	0.531915	0.520833	0.510204	0.5	0.54	0.519231	0.5	0.490909	0.482143	0.465517	0.45	0.442623	0.451613	0.444444
313	0.071429	0.107143	0.142857	0.178571	0.214286	0.25	0.285714	0.321429	0.357143	0.344828	0.333333	0.366667	0.354839	0.387097	0.375	0.363636	0.393939	0.454545	0.484848	0.470588	0.5	0.529412	0.514286	0.5	0.486486	0.461538	0.487179	0.512821	0.5	0.47619	0.465116	0.454545	0.444444	0.456522	0.446809	0.4375	0.428571	0.42	0.411765	0.423077	0.407407	0.392857	0.410714	0.403509	0.389831	0.377049	0.370968	0.380952	0.375
314	0.0625	0.09375	0.125	0.15625	0.1875	0.21875	0.25	0.28125	0.3125	0.30303	0.333333	0.363636	0.352941	0.382353	0.371429	0.361111	0.388889	0.444444	0.472222	0.5	0.527778	0.555556	0.583333	0.611111	0.638889	0.648649	0.675676	0.657895	0.641026	0.609756	0.595238	0.581395	0.604651	0.651163	0.636364	0.622222	0.608696	0.595745	0.583333	0.625	0.6	0.576923	0.566038	0.555556	0.563636	0.54386	0.534483	0.516667	0.508197
315	0.044444	0.066667	0.088889	0.111111	0.133333	0.155556	0.177778	0.2	0.222222	0.244444	0.266667	0.288889	0.282609	0.304348	0.297872	0.319149	0.340426	0.382979	0.404255	0.425532	0.446809	0.468085	0.458333	0.479167	0.5	0.541667	0.5625	0.583333	0.571429	0.54902	0.568627	0.557692	0.54717	0.584906	0.603774	0.622642	0.641509	0.62963	0.618182	0.596491	0.631579	0.610169	0.627119	0.616667	0.622951	0.629032	0.645161	0.625	0.615385
316	0.054054	0.081081	0.108108	0.135135	0.162162	0.189189	0.216216	0.243243	0.27027	0.297297	0.324324	0.351351	0.342105	0.368421	0.358974	0.35	0.375	0.425	0.45	0.475	0.5	0.525	0.55	0.575	0.6	0.609756	0.634146	0.619048	0.604651	0.577778	0.565217	0.553191	0.574468	0.617021	0.604167	0.625	0.612245	0.6	0.588235	0.627451	0.603774	0.581818	0.571429	0.589286	0.596491	0.576271	0.566667	0.57377	0.564516
317	0.05	0.075	0.1	0.125	0.15	0.175	0.2	0.225	0.25	0.275	0.3	0.325	0.317073	0.341463	0.333333	0.357143	0.380952	0.428571	0.452381	0.47619	0.5	0.52381	0.547619	0.571429	0.595238	0.604651	0.627907	0.651163	0.636364	0.608696	0.630435	0.617021	0.604167	0.612245	0.632653	0.653061	0.64	0.66	0.68	0.72	0.72549	0.698113	0.685185	0.672727	0.649123	0.655172	0.644068	0.622951	0.612903
318	0.060606	0.090909	0.121212	0.151515	0.181818	0.212121	0.242424	0.272727	0.30303	0.294118	0.323529	0.352941	0.342857	0.371429	0.361111	0.351351	0.378378	0.432432	0.459459	0.447368	0.473684	0.5	0.526316	0.552632	0.578947	0.589744	0.615385	0.6	0.585366	0.55814	0.545455	0.533333	0.555556	0.565217	0.553191	0.541667	0.530612	0.52	0.509804	0.54902	0.528302	0.509091	0.5	0.517857	0.526316	0.508475	0.5	0.508197	0.5
320	0.051282	0.076923	0.102564	0.128205	0.153846	0.179487	0.205128	0.230769	0.25641	0.282051	0.307692	0.333333	0.325	0.35	0.341463	0.365854	0.390244	0.439024	0.463415	0.487805	0.512195	0.536585	0.560976	0.585366	0.609756	0.619048	0.642857	0.627907	0.613636	0.586957	0.574468	0.5625	0.583333	0.591837	0.58	0.6	0.588235	0.576923	0.566038	0.603774	0.611111	0.589286	0.578947	0.596491	0.631579	0.610169	0.6	0.580645	0.571429
321	0.051282	0.076923	0.102564	0.128205	0.153846	0.179487	0.205128	0.230769	0.25641	0.282051	0.307692	0.333333	0.325	0.35	0.341463	0.365854	0.390244	0.439024	0.463415	0.487805	0.512195	0.536585	0.560976	0.585366	0.609756	0.619048	0.642857	0.666667	0.651163	0.622222	0.608696	0.595745	0.617021	0.659574	0.645833	0.632653	0.62	0.607843	0.596154	0.603774	0.581818	0.561404	0.551724	0.568966	0.576271	0.557377	0.548387	0.555556	0.546875
322	0.047619	0.071429	0.095238	0.119048	0.142857	0.166667	0.190476	0.214286	0.238095	0.261905	0.285714	0.309524	0.302326	0.325581	0.318182	0.340909	0.363636	0.409091	0.431818	0.454545	0.477273	0.5	0.522727	0.545455	0.568182	0.577778	0.6	0.622222	0.608696	0.583333	0.571429	0.56	0.58	0.62	0.607843	0.596154	0.584906	0.603774	0.592593	0.6	0.607143	0.586207	0.576271	0.59322	0.627119	0.606557	0.596774	0.603175	0.59375
323	0.068966	0.103448	0.137931	0.172414	0.206897	0.241379	0.275862	0.310345	0.344828	0.333333	0.322581	0.354839	0.34375	0.375	0.363636	0.352941	0.382353	0.441176	0.470588	0.457143	0.485714	0.514286	0.542857	0.571429	0.555556	0.526316	0.552632	0.538462	0.525	0.5	0.488372	0.477273	0.466667	0.478261	0.468085	0.489362	0.479167	0.469388	0.46	0.5	0.480769	0.462963	0.454545	0.446429	0.431034	0.416667	0.409836	0.419355	0.412698
324	0.051282	0.076923	0.102564	0.128205	0.153846	0.179487	0.205128	0.230769	0.25641	0.282051	0.307692	0.333333	0.325	0.35	0.341463	0.333333	0.357143	0.404762	0.428571	0.452381	0.47619	0.5	0.52381	0.547619	0.571429	0.581395	0.604651	0.627907	0.613636	0.586957	0.574468	0.5625	0.55102	0.591837	0.58	0.6	0.588235	0.576923	0.566038	0.603774	0.581818	0.561404	0.551724	0.568966	0.576271	0.557377	0.548387	0.555556	0.546875
325	0.0625	0.09375	0.125	0.15625	0.1875	0.21875	0.25	0.28125	0.3125	0.30303	0.333333	0.363636	0.352941	0.382353	0.371429	0.361111	0.388889	0.444444	0.472222	0.459459	0.486486	0.513514	0.540541	0.567568	0.594595	0.605263	0.631579	0.615385	0.6	0.571429	0.55814	0.545455	0.568182	0.577778	0.565217	0.586957	0.574468	0.5625	0.55102	0.591837	0.568627	0.54717	0.537037	0.555556	0.563636	0.54386	0.534483	0.516667	0.508197
326	0.066667	0.1	0.133333	0.166667	0.2	0.233333	0.266667	0.3	0.333333	0.322581	0.354839	0.387097	0.375	0.40625	0.393939	0.382353	0.411765	0.470588	0.5	0.485714	0.514286	0.542857	0.571429	0.6	0.583333	0.552632	0.578947	0.564103	0.55	0.52381	0.511628	0.5	0.488889	0.5	0.489362	0.510638	0.5	0.520833	0.510204	0.55102	0.529412	0.509434	0.5	0.490909	0.5	0.508772	0.5	0.483333	0.47541
327	0.051282	0.076923	0.102564	0.128205	0.153846	0.179487	0.205128	0.230769	0.25641	0.282051	0.307692	0.333333	0.325	0.35	0.341463	0.365854	0.390244	0.439024	0.463415	0.487805	0.512195	0.536585	0.560976	0.585366	0.609756	0.619048	0.642857	0.666667	0.651163	0.622222	0.608696	0.595745	0.617021	0.659574	0.645833	0.632653	0.62	0.64	0.627451	0.634615	0.611111	0.589286	0.578947	0.596491	0.603448	0.610169	0.6	0.606557	0.596774
328	0.058824	0.088235	0.117647	0.147059	0.176471	0.205882	0.235294	0.264706	0.294118	0.323529	0.352941	0.382353	0.371429	0.4	0.388889	0.378378	0.405405	0.459459	0.486486	0.513514	0.540541	0.567568	0.594595	0.621622	0.648649	0.615385	0.641026	0.666667	0.65	0.619048	0.604651	0.590909	0.613636	0.622222	0.608696	0.595745	0.583333	0.571429	0.56	0.6	0.576923	0.555556	0.545455	0.563636	0.54386	0.525424	0.516667	0.52459	0.516129
329	0.071429	0.107143	0.142857	0.178571	0.214286	0.25	0.285714	0.321429	0.357143	0.344828	0.37931	0.413793	0.4	0.433333	0.419355	0.40625	0.4375	0.5	0.53125	0.515152	0.545455	0.575758	0.606061	0.636364	0.666667	0.628571	0.657143	0.638889	0.621622	0.589744	0.575	0.560976	0.585366	0.595238	0.581395	0.604651	0.590909	0.577778	0.565217	0.574468	0.55102	0.529412	0.519231	0.509434	0.490909	0.473684	0.465517	0.45	0.442623
330	0.066667	0.1	0.133333	0.166667	0.2	0.233333	0.266667	0.3	0.333333	0.322581	0.354839	0.387097	0.375	0.40625	0.393939	0.382353	0.411765	0.470588	0.5	0.485714	0.514286	0.542857	0.571429	0.6	0.628571	0.594595	0.621622	0.605263	0.589744	0.560976	0.547619	0.534884	0.55814	0.568182	0.555556	0.577778	0.565217	0.553191	0.541667	0.583333	0.56	0.538462	0.528302	0.518519	0.527273	0.508772	0.5	0.483333	0.47541
331	0.058824	0.088235	0.117647	0.147059	0.176471	0.205882	0.235294	0.264706	0.294118	0.285714	0.314286	0.342857	0.333333	0.361111	0.351351	0.342105	0.368421	0.421053	0.447368	0.435897	0.461538	0.487179	0.475	0.5	0.487805	0.465116	0.488372	0.511628	0.5	0.478261	0.468085	0.458333	0.44898	0.46	0.45098	0.470588	0.461538	0.45283	0.444444	0.454545	0.464286	0.448276	0.465517	0.457627	0.442623	0.451613	0.444444	0.430769	0.424242
332	0.074074	0.111111	0.148148	0.185185	0.222222	0.259259	0.296296	0.333333	0.37037	0.357143	0.344828	0.37931	0.366667	0.354839	0.34375	0.333333	0.323529	0.382353	0.411765	0.4	0.428571	0.457143	0.485714	0.472222	0.459459	0.435897	0.461538	0.45	0.439024	0.418605	0.409091	0.4	0.391304	0.434783	0.425532	0.416667	0.408163	0.4	0.392157	0.431373	0.415094	0.4	0.392857	0.385965	0.372881	0.360656	0.354839	0.365079	0.359375
333	0.071429	0.107143	0.142857	0.178571	0.214286	0.25	0.285714	0.321429	0.357143	0.344828	0.37931	0.413793	0.4	0.433333	0.419355	0.451613	0.483871	0.548387	0.580645	0.5625	0.59375	0.625	0.65625	0.6875	0.666667	0.628571	0.657143	0.638889	0.621622	0.589744	0.575	0.560976	0.585366	0.55814	0.545455	0.568182	0.555556	0.543478	0.531915	0.541667	0.52	0.5	0.490566	0.481481	0.464286	0.448276	0.440678	0.42623	0.419355
334	0.068966	0.103448	0.137931	0.172414	0.206897	0.241379	0.275862	0.310345	0.344828	0.333333	0.322581	0.354839	0.34375	0.375	0.363636	0.352941	0.382353	0.441176	0.470588	0.457143	0.485714	0.514286	0.542857	0.571429	0.555556	0.526316	0.552632	0.538462	0.525	0.5	0.488372	0.477273	0.5	0.478261	0.468085	0.489362	0.479167	0.469388	0.46	0.5	0.480769	0.462963	0.454545	0.446429	0.45614	0.440678	0.433333	0.419355	0.412698
335	0.0625	0.09375	0.125	0.15625	0.1875	0.21875	0.25	0.28125	0.3125	0.30303	0.333333	0.363636	0.352941	0.382353	0.371429	0.4	0.428571	0.485714	0.514286	0.542857	0.571429	0.6	0.628571	0.657143	0.685714	0.694444	0.722222	0.702703	0.684211	0.65	0.634146	0.619048	0.642857	0.651163	0.636364	0.659091	0.644444	0.630435	0.617021	0.625	0.6	0.576923	0.566038	0.584906	0.563636	0.54386	0.534483	0.516667	0.508197
337	0.071429	0.107143	0.142857	0.178571	0.214286	0.25	0.285714	0.321429	0.357143	0.344828	0.37931	0.413793	0.4	0.433333	0.419355	0.40625	0.4375	0.5	0.53125	0.515152	0.545455	0.575758	0.606061	0.588235	0.571429	0.540541	0.567568	0.594595	0.578947	0.55	0.536585	0.52381	0.511628	0.522727	0.511111	0.5	0.489362	0.479167	0.469388	0.510204	0.490196	0.471698	0.462963	0.454545	0.438596	0.423729	0.416667	0.42623	0.419355
338	0.0625	0.09375	0.125	0.15625	0.1875	0.21875	0.25	0.28125	0.3125	0.30303	0.333333	0.363636	0.352941	0.382353	0.371429	0.361111	0.388889	0.444444	0.472222	0.459459	0.486486	0.513514	0.540541	0.567568	0.594595	0.605263	0.631579	0.615385	0.6	0.571429	0.55814	0.545455	0.568182	0.577778	0.565217	0.586957	0.574468	0.5625	0.55102	0.591837	0.568627	0.54717	0.537037	0.555556	0.563636	0.54386	0.534483	0.516667	0.508197
340	0.05	0.075	0.1	0.125	0.15	0.175	0.2	0.225	0.25	0.275	0.3	0.325	0.317073	0.341463	0.333333	0.325581	0.348837	0.395349	0.418605	0.44186	0.465116	0.488372	0.511628	0.534884	0.55814	0.568182	0.590909	0.613636	0.6	0.574468	0.5625	0.55102	0.571429	0.612245	0.6	0.62	0.607843	0.596154	0.584906	0.622642	0.62963	0.607143	0.596491	0.614035	0.649123	0.627119	0.616667	0.622951	0.612903
341	0.055556	0.083333	0.111111	0.138889	0.166667	0.194444	0.222222	0.25	0.277778	0.305556	0.333333	0.361111	0.351351	0.378378	0.368421	0.358974	0.384615	0.435897	0.461538	0.487179	0.512821	0.538462	0.564103	0.589744	0.615385	0.625	0.65	0.634146	0.619048	0.590909	0.577778	0.565217	0.586957	0.630435	0.617021	0.638298	0.625	0.612245	0.6	0.607843	0.584906	0.563636	0.553571	0.571429	0.578947	0.559322	0.55	0.557377	0.548387
342	0.0625	0.09375	0.125	0.15625	0.1875	0.21875	0.25	0.28125	0.3125	0.30303	0.333333	0.363636	0.352941	0.382353	0.371429	0.361111	0.388889	0.444444	0.472222	0.459459	0.486486	0.513514	0.540541	0.567568	0.594595	0.605263	0.631579	0.615385	0.6	0.571429	0.55814	0.545455	0.568182	0.577778	0.565217	0.586957	0.574468	0.595745	0.583333	0.591837	0.568627	0.54717	0.537037	0.555556	0.563636	0.54386	0.534483	0.516667	0.508197
343	0.060606	0.090909	0.121212	0.151515	0.181818	0.212121	0.242424	0.272727	0.30303	0.294118	0.323529	0.352941	0.342857	0.371429	0.361111	0.351351	0.378378	0.432432	0.459459	0.447368	0.473684	0.5	0.526316	0.552632	0.578947	0.589744	0.615385	0.6	0.585366	0.55814	0.545455	0.533333	0.555556	0.565217	0.553191	0.574468	0.5625	0.55102	0.54	0.58	0.557692	0.537037	0.527273	0.517857	0.526316	0.508475	0.5	0.508197	0.5
344	0.068966	0.103448	0.137931	0.172414	0.206897	0.241379	0.275862	0.310345	0.344828	0.333333	0.366667	0.4	0.387097	0.419355	0.40625	0.393939	0.424242	0.484848	0.515152	0.5	0.529412	0.558824	0.588235	0.571429	0.555556	0.526316	0.552632	0.578947	0.564103	0.536585	0.52381	0.511628	0.5	0.545455	0.533333	0.555556	0.543478	0.531915	0.520833	0.530612	0.509804	0.490566	0.481481	0.472727	0.45614	0.440678	0.433333	0.442623	0.435484
345	0.066667	0.1	0.133333	0.166667	0.2	0.233333	0.266667	0.3	0.333333	0.322581	0.354839	0.387097	0.375	0.40625	0.393939	0.382353	0.411765	0.470588	0.5	0.485714	0.514286	0.542857	0.571429	0.6	0.583333	0.552632	0.578947	0.564103	0.55	0.52381	0.511628	0.5	0.522727	0.5	0.489362	0.510638	0.5	0.489796	0.48	0.52	0.5	0.481481	0.472727	0.464286	0.473684	0.457627	0.45	0.435484	0.428571
346	0.060606	0.090909	0.121212	0.151515	0.181818	0.212121	0.242424	0.272727	0.30303	0.294118	0.323529	0.352941	0.342857	0.371429	0.361111	0.388889	0.416667	0.472222	0.5	0.486486	0.513514	0.540541	0.567568	0.594595	0.621622	0.589744	0.615385	0.641026	0.625	0.595238	0.581395	0.568182	0.590909	0.636364	0.622222	0.608696	0.595745	0.583333	0.571429	0.612245	0.588235	0.566038	0.555556	0.574074	0.581818	0.561404	0.551724	0.533333	0.52459
347	0.083333	0.125	0.166667	0.208333	0.25	0.291667	0.333333	0.375	0.416667	0.4	0.384615	0.37037	0.357143	0.392857	0.37931	0.366667	0.4	0.466667	0.5	0.483871	0.516129	0.548387	0.53125	0.5625	0.545455	0.514286	0.542857	0.527778	0.513514	0.487179	0.475	0.463415	0.452381	0.431818	0.422222	0.413043	0.404255	0.425532	0.416667	0.428571	0.411765	0.396226	0.388889	0.381818	0.368421	0.355932	0.35	0.33871	0.333333
348	0.0625	0.09375	0.125	0.15625	0.1875	0.21875	0.25	0.28125	0.3125	0.30303	0.333333	0.363636	0.352941	0.382353	0.371429	0.4	0.428571	0.485714	0.514286	0.5	0.527778	0.555556	0.583333	0.611111	0.638889	0.605263	0.631579	0.657895	0.641026	0.609756	0.595238	0.581395	0.604651	0.577778	0.565217	0.586957	0.574468	0.5625	0.55102	0.56	0.538462	0.518519	0.509091	0.5	0.508772	0.491525	0.483333	0.467742	0.460317
349	0.1	0.15	0.2	0.25	0.3	0.35	0.4	0.45	0.5	0.47619	0.52381	0.5	0.478261	0.521739	0.5	0.48	0.52	0.538462	0.576923	0.555556	0.535714	0.571429	0.551724	0.533333	0.516129	0.484848	0.470588	0.5	0.485714	0.459459	0.447368	0.435897	0.425	0.439024	0.428571	0.418605	0.409091	0.4	0.391304	0.375	0.36	0.346154	0.339623	0.333333	0.321429	0.310345	0.305085	0.295082	0.290323
351	0.058824	0.088235	0.117647	0.147059	0.176471	0.205882	0.235294	0.264706	0.294118	0.323529	0.352941	0.382353	0.371429	0.4	0.388889	0.378378	0.405405	0.459459	0.486486	0.473684	0.5	0.526316	0.552632	0.578947	0.605263	0.615385	0.641026	0.625	0.609756	0.581395	0.568182	0.555556	0.577778	0.586957	0.574468	0.595745	0.583333	0.571429	0.56	0.568627	0.54717	0.527273	0.517857	0.535714	0.54386	0.525424	0.516667	0.5	0.492063
352	0.044444	0.066667	0.088889	0.111111	0.133333	0.155556	0.177778	0.2	0.222222	0.244444	0.266667	0.288889	0.282609	0.304348	0.297872	0.319149	0.340426	0.382979	0.404255	0.425532	0.446809	0.468085	0.489362	0.510638	0.531915	0.574468	0.595745	0.617021	0.604167	0.58	0.568627	0.557692	0.576923	0.615385	0.603774	0.622642	0.611111	0.6	0.618182	0.654545	0.660714	0.637931	0.627119	0.644068	0.677966	0.683333	0.672131	0.677419	0.666667
353	0.060606	0.090909	0.121212	0.151515	0.181818	0.212121	0.242424	0.272727	0.30303	0.294118	0.323529	0.352941	0.342857	0.371429	0.361111	0.351351	0.378378	0.432432	0.459459	0.486486	0.513514	0.540541	0.567568	0.594595	0.621622	0.631579	0.657895	0.641026	0.625	0.595238	0.581395	0.568182	0.590909	0.6	0.586957	0.608696	0.595745	0.583333	0.571429	0.612245	0.588235	0.566038	0.555556	0.574074	0.581818	0.561404	0.551724	0.533333	0.52459
354	0.095238	0.142857	0.190476	0.238095	0.285714	0.333333	0.380952	0.428571	0.409091	0.391304	0.375	0.36	0.346154	0.384615	0.37037	0.357143	0.392857	0.464286	0.5	0.482759	0.517241	0.551724	0.533333	0.516129	0.5	0.470588	0.5	0.485714	0.472222	0.447368	0.435897	0.425	0.414634	0.395349	0.386364	0.377778	0.369565	0.361702	0.354167	0.395833	0.38	0.365385	0.358491	0.351852	0.339286	0.327586	0.322034	0.311475	0.306452
355	0.068966	0.103448	0.137931	0.172414	0.206897	0.241379	0.275862	0.310345	0.344828	0.333333	0.366667	0.4	0.387097	0.419355	0.40625	0.393939	0.424242	0.484848	0.515152	0.5	0.529412	0.558824	0.588235	0.617647	0.647059	0.611111	0.638889	0.621622	0.605263	0.575	0.560976	0.547619	0.534884	0.545455	0.533333	0.555556	0.543478	0.531915	0.520833	0.5625	0.54	0.519231	0.509434	0.5	0.509091	0.491228	0.482759	0.466667	0.459016
356	0.0625	0.09375	0.125	0.15625	0.1875	0.21875	0.25	0.28125	0.3125	0.30303	0.333333	0.363636	0.352941	0.382353	0.371429	0.4	0.428571	0.485714	0.514286	0.542857	0.571429	0.6	0.628571	0.657143	0.685714	0.694444	0.722222	0.702703	0.684211	0.65	0.634146	0.619048	0.604651	0.613636	0.6	0.622222	0.608696	0.595745	0.583333	0.591837	0.568627	0.54717	0.537037	0.527273	0.535714	0.517241	0.508475	0.491803	0.483871
357	0.04878	0.073171	0.097561	0.121951	0.146341	0.170732	0.195122	0.219512	0.243902	0.238095	0.261905	0.285714	0.27907	0.302326	0.295455	0.318182	0.340909	0.386364	0.409091	0.431818	0.454545	0.477273	0.5	0.522727	0.545455	0.555556	0.577778	0.6	0.586957	0.5625	0.55102	0.54	0.56	0.6	0.588235	0.576923	0.566038	0.584906	0.574074	0.581818	0.589286	0.568966	0.559322	0.576271	0.610169	0.616667	0.606557	0.612903	0.603175
358	0.039216	0.058824	0.078431	0.098039	0.117647	0.137255	0.156863	0.176471	0.196078	0.215686	0.235294	0.254902	0.25	0.269231	0.264151	0.283019	0.301887	0.339623	0.358491	0.377358	0.396226	0.415094	0.433962	0.45283	0.471698	0.509434	0.528302	0.54717	0.537037	0.517857	0.535714	0.526316	0.54386	0.578947	0.596491	0.614035	0.603448	0.62069	0.637931	0.672414	0.706897	0.683333	0.672131	0.688525	0.721311	0.725806	0.741935	0.746032	0.734375
359	0.071429	0.107143	0.142857	0.178571	0.214286	0.25	0.285714	0.321429	0.357143	0.344828	0.333333	0.366667	0.354839	0.387097	0.375	0.363636	0.393939	0.454545	0.484848	0.470588	0.5	0.529412	0.558824	0.542857	0.527778	0.5	0.526316	0.552632	0.538462	0.512195	0.5	0.488372	0.477273	0.488889	0.478261	0.468085	0.458333	0.44898	0.44	0.48	0.461538	0.444444	0.436364	0.428571	0.413793	0.4	0.393443	0.403226	0.396825
360	0.086957	0.130435	0.173913	0.217391	0.26087	0.304348	0.347826	0.391304	0.434783	0.416667	0.4	0.384615	0.37037	0.407407	0.392857	0.37931	0.413793	0.482759	0.517241	0.5	0.533333	0.566667	0.548387	0.580645	0.612903	0.575758	0.606061	0.588235	0.571429	0.540541	0.526316	0.512821	0.5	0.47619	0.465116	0.488372	0.477273	0.466667	0.456522	0.468085	0.44898	0.431373	0.423077	0.415094	0.4	0.385965	0.37931	0.366667	0.360656
361	0.071429	0.107143	0.142857	0.178571	0.214286	0.25	0.285714	0.321429	0.357143	0.344828	0.37931	0.413793	0.4	0.433333	0.419355	0.40625	0.4375	0.5	0.53125	0.515152	0.545455	0.575758	0.558824	0.588235	0.571429	0.540541	0.567568	0.594595	0.578947	0.55	0.536585	0.52381	0.511628	0.55814	0.545455	0.568182	0.555556	0.543478	0.531915	0.510204	0.490196	0.471698	0.490566	0.481481	0.464286	0.448276	0.440678	0.42623	0.419355
362	0.0625	0.09375	0.125	0.15625	0.1875	0.21875	0.25	0.28125	0.3125	0.30303	0.333333	0.323529	0.314286	0.342857	0.333333	0.324324	0.351351	0.405405	0.432432	0.421053	0.447368	0.473684	0.5	0.526316	0.512821	0.525	0.55	0.575	0.560976	0.534884	0.522727	0.511111	0.5	0.543478	0.531915	0.553191	0.541667	0.530612	0.52	0.529412	0.509434	0.490909	0.482143	0.473684	0.482759	0.466667	0.459016	0.467742	0.460317
363	0.071429	0.107143	0.142857	0.178571	0.214286	0.25	0.285714	0.321429	0.357143	0.344828	0.333333	0.366667	0.354839	0.387097	0.375	0.363636	0.393939	0.454545	0.484848	0.470588	0.5	0.529412	0.514286	0.5	0.486486	0.5	0.487179	0.512821	0.5	0.47619	0.465116	0.454545	0.444444	0.488889	0.478261	0.5	0.489362	0.479167	0.469388	0.45098	0.433962	0.418182	0.410714	0.403509	0.389831	0.4	0.393443	0.403226	0.396825
364	0.044444	0.066667	0.088889	0.111111	0.133333	0.155556	0.177778	0.2	0.222222	0.244444	0.266667	0.288889	0.282609	0.304348	0.297872	0.319149	0.340426	0.382979	0.404255	0.425532	0.446809	0.468085	0.489362	0.510638	0.531915	0.574468	0.595745	0.617021	0.604167	0.58	0.568627	0.557692	0.576923	0.615385	0.603774	0.622642	0.611111	0.62963	0.648148	0.654545	0.660714	0.637931	0.627119	0.644068	0.677966	0.683333	0.672131	0.677419	0.666667
365	0.060606	0.090909	0.121212	0.151515	0.181818	0.212121	0.242424	0.272727	0.30303	0.294118	0.323529	0.352941	0.342857	0.371429	0.361111	0.351351	0.378378	0.432432	0.459459	0.447368	0.473684	0.5	0.526316	0.552632	0.578947	0.589744	0.615385	0.641026	0.625	0.595238	0.581395	0.568182	0.590909	0.636364	0.622222	0.644444	0.630435	0.617021	0.604167	0.612245	0.588235	0.566038	0.555556	0.545455	0.526316	0.508475	0.5	0.508197	0.5
366	0.04878	0.073171	0.097561	0.121951	0.146341	0.170732	0.195122	0.219512	0.243902	0.268293	0.292683	0.317073	0.309524	0.333333	0.325581	0.348837	0.372093	0.418605	0.44186	0.465116	0.488372	0.511628	0.534884	0.55814	0.581395	0.590909	0.613636	0.636364	0.622222	0.595745	0.583333	0.571429	0.591837	0.632653	0.62	0.64	0.627451	0.647059	0.634615	0.641509	0.648148	0.625	0.614035	0.603448	0.637931	0.644068	0.633333	0.639344	0.629032
367	0.068966	0.103448	0.137931	0.172414	0.206897	0.241379	0.275862	0.310345	0.344828	0.333333	0.366667	0.4	0.387097	0.419355	0.40625	0.393939	0.424242	0.484848	0.515152	0.5	0.529412	0.558824	0.588235	0.617647	0.6	0.567568	0.594595	0.578947	0.564103	0.536585	0.52381	0.511628	0.534884	0.545455	0.533333	0.521739	0.510638	0.5	0.489796	0.530612	0.509804	0.490566	0.481481	0.472727	0.482143	0.465517	0.457627	0.442623	0.435484
368	0.060606	0.090909	0.121212	0.151515	0.181818	0.212121	0.242424	0.272727	0.30303	0.294118	0.323529	0.352941	0.342857	0.371429	0.361111	0.388889	0.416667	0.472222	0.5	0.486486	0.513514	0.540541	0.567568	0.594595	0.578947	0.55	0.575	0.6	0.585366	0.55814	0.545455	0.533333	0.555556	0.6	0.586957	0.608696	0.595745	0.583333	0.571429	0.58	0.557692	0.537037	0.527273	0.545455	0.526316	0.508475	0.5	0.508197	0.5
369	0.043478	0.065217	0.086957	0.108696	0.130435	0.152174	0.173913	0.195652	0.217391	0.23913	0.26087	0.282609	0.276596	0.297872	0.291667	0.3125	0.333333	0.375	0.395833	0.416667	0.4375	0.458333	0.479167	0.5	0.520833	0.5625	0.583333	0.604167	0.591837	0.568627	0.557692	0.54717	0.566038	0.603774	0.592593	0.611111	0.6	0.618182	0.636364	0.642857	0.678571	0.655172	0.644068	0.661017	0.694915	0.7	0.688525	0.693548	0.68254
370	0.046512	0.069767	0.093023	0.116279	0.139535	0.162791	0.186047	0.209302	0.232558	0.255814	0.27907	0.302326	0.295455	0.318182	0.311111	0.333333	0.355556	0.4	0.422222	0.444444	0.466667	0.488889	0.511111	0.533333	0.555556	0.6	0.622222	0.644444	0.630435	0.604167	0.591837	0.58	0.6	0.64	0.627451	0.647059	0.634615	0.622642	0.641509	0.648148	0.625	0.603448	0.59322	0.610169	0.616667	0.596774	0.587302	0.59375	0.609375
371	0.066667	0.1	0.133333	0.166667	0.2	0.233333	0.266667	0.3	0.333333	0.322581	0.3125	0.34375	0.333333	0.363636	0.352941	0.342857	0.371429	0.428571	0.457143	0.444444	0.472222	0.5	0.527778	0.555556	0.540541	0.512821	0.538462	0.525	0.512195	0.488372	0.477273	0.466667	0.488889	0.468085	0.458333	0.479167	0.469388	0.46	0.45098	0.461538	0.444444	0.428571	0.421053	0.438596	0.423729	0.433333	0.42623	0.412698	0.40625
372	0.095238	0.142857	0.190476	0.238095	0.285714	0.333333	0.380952	0.428571	0.409091	0.391304	0.375	0.36	0.346154	0.384615	0.37037	0.357143	0.392857	0.464286	0.5	0.482759	0.517241	0.551724	0.586207	0.566667	0.548387	0.515152	0.545455	0.529412	0.514286	0.486486	0.473684	0.461538	0.45	0.428571	0.418605	0.409091	0.4	0.391304	0.382979	0.367347	0.352941	0.339623	0.333333	0.351852	0.339286	0.327586	0.322034	0.311475	0.306452
373	0.068966	0.103448	0.137931	0.172414	0.206897	0.241379	0.275862	0.310345	0.344828	0.333333	0.366667	0.4	0.387097	0.419355	0.40625	0.393939	0.424242	0.484848	0.515152	0.5	0.529412	0.558824	0.588235	0.617647	0.6	0.567568	0.594595	0.578947	0.564103	0.536585	0.52381	0.511628	0.5	0.478261	0.468085	0.489362	0.479167	0.469388	0.46	0.5	0.480769	0.462963	0.454545	0.446429	0.431034	0.416667	0.409836	0.419355	0.412698
374	0.076923	0.115385	0.153846	0.192308	0.230769	0.269231	0.307692	0.346154	0.384615	0.37037	0.357143	0.344828	0.333333	0.366667	0.354839	0.34375	0.375	0.4375	0.46875	0.454545	0.484848	0.515152	0.545455	0.529412	0.514286	0.486486	0.513514	0.5	0.487179	0.463415	0.452381	0.44186	0.431818	0.477273	0.466667	0.488889	0.478261	0.468085	0.458333	0.469388	0.45098	0.433962	0.425926	0.418182	0.403509	0.389831	0.383333	0.393443	0.387097
375	0.041667	0.0625	0.083333	0.104167	0.125	0.145833	0.166667	0.1875	0.208333	0.229167	0.25	0.270833	0.265306	0.285714	0.28	0.3	0.32	0.36	0.38	0.4	0.42	0.44	0.46	0.48	0.5	0.54	0.56	0.58	0.568627	0.54717	0.537037	0.527273	0.545455	0.581818	0.571429	0.589286	0.578947	0.596491	0.614035	0.649123	0.684211	0.661017	0.65	0.666667	0.7	0.704918	0.693548	0.698413	0.6875
376	0.076923	0.115385	0.153846	0.192308	0.230769	0.269231	0.307692	0.346154	0.384615	0.37037	0.357143	0.392857	0.37931	0.413793	0.4	0.387097	0.419355	0.483871	0.516129	0.5	0.53125	0.5625	0.545455	0.575758	0.558824	0.527778	0.513514	0.540541	0.526316	0.5	0.487805	0.47619	0.465116	0.477273	0.466667	0.488889	0.478261	0.468085	0.458333	0.469388	0.45098	0.433962	0.425926	0.418182	0.403509	0.413793	0.40678	0.393443	0.387097
377	0.051282	0.076923	0.102564	0.128205	0.153846	0.179487	0.205128	0.230769	0.25641	0.282051	0.307692	0.333333	0.325	0.35	0.341463	0.365854	0.390244	0.439024	0.463415	0.487805	0.512195	0.536585	0.560976	0.585366	0.609756	0.619048	0.642857	0.666667	0.651163	0.622222	0.608696	0.595745	0.617021	0.659574	0.645833	0.666667	0.653061	0.64	0.627451	0.634615	0.611111	0.589286	0.578947	0.596491	0.603448	0.583333	0.57377	0.580645	0.571429
378	0.064516	0.096774	0.129032	0.16129	0.193548	0.225806	0.258065	0.290323	0.322581	0.3125	0.34375	0.375	0.363636	0.393939	0.382353	0.411765	0.441176	0.5	0.529412	0.514286	0.542857	0.571429	0.6	0.628571	0.657143	0.621622	0.648649	0.675676	0.657895	0.625	0.609756	0.595238	0.619048	0.627907	0.613636	0.636364	0.622222	0.608696	0.595745	0.604167	0.58	0.557692	0.54717	0.537037	0.545455	0.526316	0.517241	0.5	0.491803
379	0.041667	0.0625	0.083333	0.104167	0.125	0.145833	0.166667	0.1875	0.208333	0.229167	0.25	0.270833	0.265306	0.285714	0.28	0.3	0.32	0.36	0.38	0.4	0.42	0.44	0.46	0.48	0.5	0.54	0.56	0.58	0.568627	0.54717	0.566038	0.555556	0.574074	0.611111	0.6	0.618182	0.607143	0.625	0.642857	0.678571	0.714286	0.689655	0.677966	0.694915	0.728814	0.733333	0.721311	0.725806	0.714286
380	0.064516	0.096774	0.129032	0.16129	0.193548	0.225806	0.258065	0.290323	0.322581	0.3125	0.34375	0.375	0.363636	0.393939	0.382353	0.371429	0.4	0.457143	0.485714	0.472222	0.5	0.527778	0.555556	0.583333	0.611111	0.578947	0.605263	0.589744	0.575	0.547619	0.534884	0.522727	0.545455	0.555556	0.543478	0.531915	0.520833	0.510204	0.5	0.54	0.519231	0.5	0.490909	0.482143	0.491228	0.474576	0.466667	0.47541	0.467742
381	0.068966	0.103448	0.137931	0.172414	0.206897	0.241379	0.275862	0.310345	0.344828	0.333333	0.366667	0.4	0.387097	0.419355	0.40625	0.393939	0.424242	0.484848	0.515152	0.5	0.529412	0.558824	0.588235	0.571429	0.555556	0.526316	0.552632	0.578947	0.564103	0.536585	0.52381	0.511628	0.534884	0.545455	0.533333	0.521739	0.510638	0.5	0.489796	0.530612	0.509804	0.490566	0.481481	0.472727	0.45614	0.440678	0.433333	0.442623	0.435484
382	0.054054	0.081081	0.108108	0.135135	0.162162	0.189189	0.216216	0.243243	0.27027	0.263158	0.289474	0.315789	0.307692	0.333333	0.325	0.35	0.375	0.425	0.45	0.475	0.5	0.525	0.55	0.575	0.6	0.609756	0.634146	0.658537	0.642857	0.613636	0.6	0.586957	0.608696	0.652174	0.638298	0.625	0.612245	0.632653	0.62	0.627451	0.603774	0.581818	0.571429	0.589286	0.596491	0.576271	0.566667	0.57377	0.564516
383	0.066667	0.1	0.133333	0.166667	0.2	0.233333	0.266667	0.3	0.333333	0.322581	0.354839	0.387097	0.375	0.40625	0.393939	0.382353	0.411765	0.470588	0.5	0.485714	0.514286	0.542857	0.571429	0.6	0.583333	0.552632	0.578947	0.564103	0.55	0.52381	0.511628	0.5	0.522727	0.533333	0.521739	0.510638	0.5	0.520833	0.510204	0.55102	0.529412	0.509434	0.5	0.518519	0.527273	0.508772	0.5	0.483333	0.47541
384	0.0625	0.09375	0.125	0.15625	0.1875	0.21875	0.25	0.28125	0.3125	0.30303	0.294118	0.323529	0.314286	0.342857	0.333333	0.324324	0.315789	0.368421	0.394737	0.384615	0.410256	0.435897	0.461538	0.487179	0.512821	0.487805	0.512195	0.536585	0.52381	0.5	0.488889	0.478261	0.5	0.543478	0.531915	0.520833	0.510204	0.5	0.490196	0.529412	0.509434	0.490909	0.482143	0.473684	0.457627	0.442623	0.435484	0.444444	0.4375
385	0.04878	0.073171	0.097561	0.121951	0.146341	0.170732	0.195122	0.219512	0.243902	0.268293	0.292683	0.317073	0.309524	0.333333	0.325581	0.348837	0.372093	0.418605	0.44186	0.465116	0.488372	0.511628	0.534884	0.55814	0.581395	0.627907	0.651163	0.674419	0.659091	0.630435	0.617021	0.604167	0.625	0.666667	0.653061	0.673469	0.66	0.647059	0.634615	0.673077	0.648148	0.625	0.614035	0.631579	0.637931	0.616667	0.606557	0.612903	0.603175
386	0.05	0.075	0.1	0.125	0.15	0.175	0.2	0.225	0.25	0.275	0.3	0.325	0.317073	0.341463	0.333333	0.357143	0.380952	0.428571	0.452381	0.47619	0.5	0.52381	0.547619	0.571429	0.595238	0.604651	0.627907	0.651163	0.636364	0.608696	0.595745	0.583333	0.604167	0.645833	0.632653	0.62	0.607843	0.596154	0.584906	0.592593	0.571429	0.551724	0.542373	0.559322	0.566667	0.548387	0.539683	0.546875	0.538462
387	0.071429	0.107143	0.142857	0.178571	0.214286	0.25	0.285714	0.321429	0.357143	0.344828	0.37931	0.413793	0.4	0.433333	0.419355	0.40625	0.4375	0.5	0.53125	0.515152	0.545455	0.575758	0.606061	0.636364	0.666667	0.628571	0.657143	0.638889	0.621622	0.589744	0.575	0.560976	0.585366	0.55814	0.545455	0.568182	0.555556	0.543478	0.531915	0.541667	0.52	0.5	0.490566	0.481481	0.464286	0.473684	0.465517	0.45	0.442623
388	0.074074	0.111111	0.148148	0.185185	0.222222	0.259259	0.296296	0.333333	0.37037	0.357143	0.392857	0.37931	0.366667	0.4	0.387097	0.375	0.40625	0.46875	0.5	0.484848	0.515152	0.545455	0.575758	0.558824	0.542857	0.513514	0.540541	0.567568	0.552632	0.525	0.512195	0.5	0.488372	0.534884	0.522727	0.545455	0.533333	0.521739	0.510638	0.520833	0.5	0.480769	0.471698	0.462963	0.446429	0.431034	0.423729	0.409836	0.403226
389	0.0625	0.09375	0.125	0.15625	0.1875	0.21875	0.25	0.28125	0.3125	0.30303	0.333333	0.363636	0.352941	0.382353	0.371429	0.361111	0.388889	0.444444	0.472222	0.459459	0.486486	0.513514	0.540541	0.567568	0.594595	0.605263	0.631579	0.615385	0.6	0.571429	0.55814	0.545455	0.568182	0.577778	0.565217	0.586957	0.574468	0.5625	0.55102	0.56	0.538462	0.518519	0.509091	0.527273	0.535714	0.517241	0.508475	0.491803	0.508197
390	0.044444	0.066667	0.088889	0.111111	0.133333	0.155556	0.177778	0.2	0.222222	0.244444	0.266667	0.288889	0.282609	0.304348	0.297872	0.319149	0.340426	0.382979	0.404255	0.425532	0.446809	0.468085	0.489362	0.510638	0.531915	0.574468	0.595745	0.617021	0.604167	0.58	0.6	0.588235	0.576923	0.615385	0.603774	0.622642	0.611111	0.62963	0.618182	0.625	0.660714	0.637931	0.627119	0.616667	0.65	0.655738	0.645161	0.650794	0.640625
391	0.05	0.075	0.1	0.125	0.15	0.175	0.2	0.225	0.25	0.275	0.3	0.325	0.317073	0.341463	0.333333	0.357143	0.380952	0.428571	0.452381	0.47619	0.5	0.52381	0.547619	0.571429	0.595238	0.604651	0.627907	0.651163	0.636364	0.608696	0.595745	0.583333	0.604167	0.645833	0.632653	0.653061	0.64	0.627451	0.615385	0.622642	0.6	0.578947	0.568966	0.586207	0.59322	0.57377	0.564516	0.571429	0.5625
392	0.058824	0.088235	0.117647	0.147059	0.176471	0.205882	0.235294	0.264706	0.294118	0.323529	0.352941	0.382353	0.371429	0.4	0.388889	0.378378	0.405405	0.459459	0.486486	0.473684	0.5	0.526316	0.552632	0.538462	0.564103	0.575	0.6	0.625	0.609756	0.581395	0.568182	0.555556	0.543478	0.586957	0.574468	0.5625	0.55102	0.54	0.529412	0.538462	0.518519	0.5	0.517857	0.535714	0.517241	0.5	0.491803	0.5	0.492063
393	0.076923	0.115385	0.153846	0.192308	0.230769	0.269231	0.307692	0.346154	0.384615	0.37037	0.357143	0.392857	0.37931	0.413793	0.4	0.387097	0.419355	0.483871	0.516129	0.5	0.53125	0.5625	0.59375	0.625	0.606061	0.571429	0.6	0.583333	0.567568	0.538462	0.525	0.512195	0.536585	0.547619	0.534884	0.55814	0.545455	0.533333	0.521739	0.5	0.48	0.461538	0.45283	0.444444	0.428571	0.413793	0.40678	0.393443	0.387097
394	0.046512	0.069767	0.093023	0.116279	0.139535	0.162791	0.186047	0.209302	0.232558	0.255814	0.27907	0.302326	0.295455	0.318182	0.311111	0.333333	0.355556	0.4	0.422222	0.444444	0.466667	0.488889	0.511111	0.533333	0.555556	0.6	0.622222	0.644444	0.630435	0.604167	0.591837	0.58	0.6	0.64	0.627451	0.647059	0.634615	0.653846	0.641509	0.648148	0.654545	0.631579	0.62069	0.637931	0.672414	0.677966	0.666667	0.672131	0.66129
395	0.068966	0.103448	0.137931	0.172414	0.206897	0.241379	0.275862	0.310345	0.344828	0.333333	0.366667	0.4	0.387097	0.419355	0.40625	0.393939	0.424242	0.484848	0.515152	0.5	0.529412	0.558824	0.588235	0.617647	0.647059	0.611111	0.638889	0.621622	0.605263	0.575	0.560976	0.547619	0.571429	0.581395	0.568182	0.590909	0.577778	0.565217	0.553191	0.5625	0.54	0.519231	0.509434	0.5	0.509091	0.491228	0.482759	0.466667	0.459016
396	0.0625	0.09375	0.125	0.15625	0.1875	0.21875	0.25	0.28125	0.3125	0.30303	0.333333	0.363636	0.352941	0.382353	0.371429	0.361111	0.388889	0.444444	0.472222	0.459459	0.486486	0.513514	0.540541	0.567568	0.594595	0.605263	0.631579	0.615385	0.6	0.571429	0.55814	0.545455	0.568182	0.577778	0.565217	0.586957	0.574468	0.5625	0.55102	0.591837	0.568627	0.54717	0.537037	0.555556	0.563636	0.54386	0.534483	0.516667	0.508197
397	0.04878	0.073171	0.097561	0.121951	0.146341	0.170732	0.195122	0.219512	0.243902	0.268293	0.292683	0.317073	0.309524	0.333333	0.325581	0.348837	0.372093	0.418605	0.44186	0.465116	0.488372	0.511628	0.534884	0.55814	0.581395	0.627907	0.651163	0.674419	0.659091	0.630435	0.617021	0.604167	0.625	0.666667	0.653061	0.673469	0.66	0.647059	0.666667	0.673077	0.648148	0.625	0.614035	0.631579	0.637931	0.616667	0.606557	0.612903	0.603175
398	0.095238	0.142857	0.190476	0.238095	0.285714	0.333333	0.380952	0.428571	0.409091	0.391304	0.375	0.36	0.346154	0.384615	0.37037	0.357143	0.344828	0.413793	0.448276	0.433333	0.466667	0.5	0.483871	0.46875	0.5	0.470588	0.5	0.485714	0.472222	0.447368	0.435897	0.425	0.414634	0.428571	0.418605	0.409091	0.4	0.391304	0.382979	0.395833	0.38	0.365385	0.358491	0.351852	0.339286	0.327586	0.322034	0.311475	0.306452
399	0.060606	0.090909	0.121212	0.151515	0.181818	0.212121	0.242424	0.272727	0.30303	0.294118	0.323529	0.352941	0.342857	0.371429	0.361111	0.388889	0.416667	0.472222	0.5	0.486486	0.513514	0.540541	0.567568	0.594595	0.578947	0.55	0.575	0.6	0.585366	0.55814	0.545455	0.533333	0.555556	0.6	0.586957	0.608696	0.595745	0.583333	0.571429	0.58	0.557692	0.537037	0.527273	0.517857	0.5	0.483333	0.47541	0.483871	0.47619
400	0.057143	0.085714	0.114286	0.142857	0.171429	0.2	0.228571	0.257143	0.285714	0.314286	0.342857	0.371429	0.361111	0.388889	0.378378	0.405405	0.432432	0.486486	0.513514	0.540541	0.567568	0.594595	0.621622	0.648649	0.675676	0.641026	0.666667	0.65	0.634146	0.604651	0.590909	0.577778	0.6	0.608696	0.595745	0.583333	0.571429	0.591837	0.58	0.588235	0.566038	0.545455	0.535714	0.553571	0.561404	0.542373	0.533333	0.540984	0.532258
401	0.068966	0.103448	0.137931	0.172414	0.206897	0.241379	0.275862	0.310345	0.344828	0.333333	0.322581	0.354839	0.34375	0.375	0.363636	0.352941	0.382353	0.441176	0.470588	0.457143	0.485714	0.514286	0.542857	0.571429	0.555556	0.526316	0.552632	0.538462	0.525	0.5	0.488372	0.477273	0.5	0.478261	0.468085	0.489362	0.479167	0.469388	0.46	0.470588	0.45283	0.436364	0.428571	0.421053	0.40678	0.416667	0.409836	0.396825	0.390625
402	0.044444	0.066667	0.088889	0.111111	0.133333	0.155556	0.177778	0.2	0.222222	0.244444	0.266667	0.288889	0.282609	0.304348	0.297872	0.319149	0.340426	0.382979	0.404255	0.425532	0.446809	0.468085	0.489362	0.510638	0.531915	0.574468	0.595745	0.583333	0.571429	0.54902	0.568627	0.557692	0.576923	0.584906	0.603774	0.622642	0.611111	0.62963	0.618182	0.654545	0.690909	0.666667	0.655172	0.672414	0.706897	0.711864	0.728814	0.704918	0.693548
403	0.0625	0.09375	0.125	0.15625	0.1875	0.21875	0.25	0.28125	0.3125	0.30303	0.333333	0.363636	0.352941	0.382353	0.371429	0.361111	0.388889	0.444444	0.472222	0.459459	0.486486	0.513514	0.540541	0.567568	0.594595	0.605263	0.631579	0.615385	0.6	0.571429	0.55814	0.545455	0.568182	0.577778	0.565217	0.586957	0.574468	0.595745	0.583333	0.591837	0.568627	0.54717	0.537037	0.555556	0.563636	0.54386	0.534483	0.516667	0.508197
404	0.055556	0.083333	0.111111	0.138889	0.166667	0.194444	0.222222	0.25	0.277778	0.27027	0.297297	0.324324	0.315789	0.342105	0.333333	0.358974	0.384615	0.435897	0.461538	0.45	0.475	0.5	0.525	0.55	0.575	0.585366	0.609756	0.634146	0.619048	0.590909	0.577778	0.565217	0.586957	0.595745	0.583333	0.604167	0.591837	0.612245	0.6	0.607843	0.615385	0.592593	0.581818	0.571429	0.578947	0.586207	0.576271	0.557377	0.548387
405	0.052632	0.078947	0.105263	0.131579	0.157895	0.184211	0.210526	0.236842	0.263158	0.289474	0.315789	0.342105	0.333333	0.358974	0.35	0.341463	0.365854	0.414634	0.439024	0.463415	0.487805	0.512195	0.536585	0.560976	0.585366	0.595238	0.619048	0.642857	0.627907	0.6	0.586957	0.574468	0.595745	0.638298	0.625	0.612245	0.6	0.588235	0.576923	0.615385	0.592593	0.571429	0.561404	0.578947	0.586207	0.59322	0.583333	0.590164	0.580645
407	0.057143	0.085714	0.114286	0.142857	0.171429	0.2	0.228571	0.257143	0.285714	0.314286	0.342857	0.371429	0.361111	0.388889	0.378378	0.368421	0.394737	0.447368	0.473684	0.461538	0.487179	0.512821	0.538462	0.564103	0.589744	0.6	0.625	0.609756	0.595238	0.568182	0.555556	0.543478	0.565217	0.574468	0.5625	0.583333	0.571429	0.56	0.54902	0.588235	0.566038	0.545455	0.535714	0.553571	0.561404	0.542373	0.533333	0.540984	0.532258
408	0.046512	0.069767	0.093023	0.116279	0.139535	0.162791	0.186047	0.209302	0.232558	0.255814	0.27907	0.302326	0.295455	0.318182	0.311111	0.333333	0.355556	0.4	0.422222	0.444444	0.466667	0.488889	0.511111	0.533333	0.555556	0.6	0.622222	0.608696	0.595745	0.571429	0.56	0.54902	0.568627	0.607843	0.596154	0.615385	0.603774	0.622642	0.611111	0.618182	0.654545	0.631579	0.62069	0.637931	0.672414	0.677966	0.666667	0.645161	0.634921
409	0.04878	0.073171	0.097561	0.121951	0.146341	0.170732	0.195122	0.219512	0.243902	0.268293	0.292683	0.317073	0.309524	0.333333	0.325581	0.348837	0.372093	0.418605	0.44186	0.465116	0.488372	0.511628	0.534884	0.55814	0.581395	0.627907	0.651163	0.674419	0.659091	0.630435	0.617021	0.604167	0.625	0.666667	0.653061	0.673469	0.66	0.647059	0.634615	0.641509	0.618182	0.596491	0.586207	0.603448	0.610169	0.616667	0.606557	0.612903	0.603175
410	0.043478	0.065217	0.086957	0.108696	0.130435	0.152174	0.173913	0.195652	0.217391	0.23913	0.26087	0.282609	0.276596	0.297872	0.291667	0.3125	0.333333	0.375	0.395833	0.416667	0.4375	0.458333	0.479167	0.5	0.520833	0.5625	0.583333	0.571429	0.56	0.538462	0.557692	0.54717	0.566038	0.603774	0.622642	0.641509	0.62963	0.648148	0.636364	0.642857	0.678571	0.655172	0.644068	0.661017	0.694915	0.7	0.716667	0.693548	0.68254
411	0.051282	0.076923	0.102564	0.128205	0.153846	0.179487	0.205128	0.230769	0.25641	0.282051	0.307692	0.333333	0.325	0.35	0.341463	0.365854	0.390244	0.439024	0.463415	0.487805	0.512195	0.536585	0.560976	0.585366	0.571429	0.581395	0.604651	0.627907	0.613636	0.586957	0.574468	0.5625	0.583333	0.625	0.612245	0.632653	0.62	0.607843	0.596154	0.603774	0.581818	0.561404	0.551724	0.568966	0.576271	0.557377	0.548387	0.555556	0.546875
412	0.066667	0.1	0.133333	0.166667	0.2	0.233333	0.266667	0.3	0.333333	0.322581	0.354839	0.387097	0.375	0.40625	0.393939	0.382353	0.411765	0.470588	0.5	0.485714	0.514286	0.542857	0.571429	0.555556	0.540541	0.512821	0.538462	0.564103	0.55	0.52381	0.511628	0.5	0.522727	0.568182	0.555556	0.543478	0.531915	0.520833	0.510204	0.52	0.5	0.481481	0.472727	0.490909	0.473684	0.457627	0.45	0.435484	0.428571
413	0.052632	0.078947	0.105263	0.131579	0.157895	0.184211	0.210526	0.236842	0.263158	0.289474	0.315789	0.342105	0.333333	0.358974	0.35	0.341463	0.365854	0.414634	0.439024	0.463415	0.487805	0.512195	0.536585	0.560976	0.585366	0.55814	0.581395	0.604651	0.590909	0.565217	0.553191	0.541667	0.530612	0.571429	0.56	0.58	0.568627	0.557692	0.54717	0.555556	0.535714	0.517241	0.508475	0.5	0.533333	0.540984	0.532258	0.539683	0.53125
414	0.071429	0.107143	0.142857	0.178571	0.214286	0.25	0.285714	0.321429	0.357143	0.344828	0.333333	0.366667	0.354839	0.387097	0.375	0.363636	0.393939	0.454545	0.484848	0.470588	0.5	0.529412	0.558824	0.588235	0.571429	0.540541	0.567568	0.594595	0.578947	0.55	0.536585	0.52381	0.511628	0.55814	0.545455	0.533333	0.521739	0.510638	0.5	0.541667	0.52	0.5	0.490566	0.481481	0.464286	0.448276	0.440678	0.42623	0.419355
415	0.057143	0.085714	0.114286	0.142857	0.171429	0.2	0.228571	0.257143	0.285714	0.314286	0.342857	0.371429	0.361111	0.388889	0.378378	0.368421	0.394737	0.447368	0.473684	0.5	0.526316	0.552632	0.578947	0.605263	0.631579	0.641026	0.666667	0.65	0.634146	0.604651	0.590909	0.577778	0.565217	0.608696	0.595745	0.617021	0.604167	0.591837	0.58	0.62	0.596154	0.574074	0.563636	0.553571	0.561404	0.542373	0.533333	0.540984	0.532258
416	0.057143	0.085714	0.114286	0.142857	0.171429	0.2	0.228571	0.257143	0.285714	0.314286	0.342857	0.371429	0.361111	0.388889	0.378378	0.368421	0.394737	0.447368	0.473684	0.5	0.526316	0.552632	0.578947	0.605263	0.631579	0.641026	0.666667	0.65	0.634146	0.604651	0.590909	0.577778	0.6	0.608696	0.595745	0.617021	0.604167	0.591837	0.58	0.62	0.596154	0.603774	0.592593	0.611111	0.618182	0.596491	0.586207	0.566667	0.557377
417	0.046512	0.069767	0.093023	0.116279	0.139535	0.162791	0.186047	0.209302	0.232558	0.255814	0.27907	0.302326	0.295455	0.318182	0.311111	0.333333	0.355556	0.4	0.422222	0.444444	0.466667	0.488889	0.511111	0.533333	0.555556	0.565217	0.586957	0.608696	0.595745	0.571429	0.591837	0.58	0.568627	0.607843	0.596154	0.615385	0.603774	0.622642	0.611111	0.618182	0.654545	0.631579	0.62069	0.610169	0.644068	0.65	0.639344	0.645161	0.634921
418	0.052632	0.078947	0.105263	0.131579	0.157895	0.184211	0.210526	0.236842	0.263158	0.289474	0.315789	0.342105	0.333333	0.358974	0.35	0.341463	0.365854	0.414634	0.439024	0.463415	0.487805	0.512195	0.536585	0.560976	0.585366	0.595238	0.619048	0.642857	0.627907	0.6	0.586957	0.574468	0.595745	0.604167	0.591837	0.58	0.568627	0.557692	0.54717	0.584906	0.592593	0.571429	0.561404	0.578947	0.586207	0.59322	0.583333	0.590164	0.580645
419	0.041667	0.0625	0.083333	0.104167	0.125	0.145833	0.166667	0.1875	0.208333	0.229167	0.25	0.270833	0.265306	0.285714	0.28	0.3	0.32	0.36	0.38	0.4	0.42	0.44	0.46	0.48	0.5	0.54	0.56	0.58	0.568627	0.54717	0.537037	0.527273	0.545455	0.581818	0.571429	0.589286	0.578947	0.596491	0.614035	0.649123	0.684211	0.661017	0.65	0.666667	0.7	0.704918	0.693548	0.698413	0.6875
420	0.060606	0.090909	0.121212	0.151515	0.181818	0.212121	0.242424	0.272727	0.30303	0.294118	0.323529	0.352941	0.342857	0.371429	0.361111	0.351351	0.378378	0.432432	0.459459	0.486486	0.513514	0.540541	0.567568	0.594595	0.621622	0.631579	0.657895	0.641026	0.625	0.595238	0.581395	0.568182	0.590909	0.6	0.586957	0.608696	0.595745	0.583333	0.571429	0.612245	0.588235	0.566038	0.555556	0.574074	0.581818	0.561404	0.551724	0.533333	0.52459
421	0.058824	0.088235	0.117647	0.147059	0.176471	0.205882	0.235294	0.264706	0.294118	0.285714	0.314286	0.342857	0.333333	0.361111	0.351351	0.342105	0.368421	0.421053	0.447368	0.435897	0.461538	0.487179	0.512821	0.538462	0.564103	0.575	0.6	0.585366	0.571429	0.545455	0.533333	0.521739	0.543478	0.553191	0.541667	0.5625	0.55102	0.54	0.529412	0.568627	0.54717	0.527273	0.517857	0.535714	0.54386	0.525424	0.516667	0.52459	0.516129
422	0.060606	0.090909	0.121212	0.151515	0.181818	0.212121	0.242424	0.272727	0.30303	0.294118	0.323529	0.314286	0.305556	0.333333	0.324324	0.351351	0.378378	0.432432	0.459459	0.447368	0.473684	0.5	0.526316	0.552632	0.538462	0.55	0.575	0.560976	0.547619	0.522727	0.511111	0.5	0.521739	0.531915	0.520833	0.541667	0.530612	0.52	0.509804	0.519231	0.528302	0.509091	0.5	0.491228	0.526316	0.508475	0.5	0.483871	0.47619
423	0.060606	0.090909	0.121212	0.151515	0.181818	0.212121	0.242424	0.272727	0.30303	0.333333	0.363636	0.393939	0.382353	0.411765	0.4	0.388889	0.416667	0.472222	0.5	0.527778	0.555556	0.583333	0.611111	0.638889	0.666667	0.675676	0.702703	0.684211	0.666667	0.634146	0.619048	0.604651	0.627907	0.636364	0.622222	0.644444	0.630435	0.617021	0.604167	0.612245	0.588235	0.566038	0.555556	0.545455	0.553571	0.534483	0.525424	0.508197	0.5
424	0.066667	0.1	0.133333	0.166667	0.2	0.233333	0.266667	0.3	0.333333	0.322581	0.354839	0.387097	0.375	0.40625	0.393939	0.382353	0.411765	0.470588	0.5	0.485714	0.514286	0.542857	0.571429	0.6	0.583333	0.594595	0.621622	0.605263	0.589744	0.560976	0.547619	0.534884	0.522727	0.533333	0.521739	0.543478	0.531915	0.553191	0.541667	0.55102	0.529412	0.509434	0.5	0.490909	0.5	0.482759	0.474576	0.459016	0.451613
425	0.066667	0.1	0.133333	0.166667	0.2	0.233333	0.266667	0.3	0.333333	0.322581	0.354839	0.387097	0.375	0.40625	0.393939	0.382353	0.411765	0.470588	0.5	0.485714	0.514286	0.542857	0.571429	0.6	0.628571	0.594595	0.621622	0.605263	0.589744	0.560976	0.547619	0.534884	0.55814	0.568182	0.555556	0.577778	0.565217	0.553191	0.541667	0.583333	0.56	0.538462	0.528302	0.518519	0.527273	0.508772	0.5	0.483333	0.47541
426	0.054054	0.081081	0.108108	0.135135	0.162162	0.189189	0.216216	0.243243	0.27027	0.297297	0.324324	0.351351	0.342105	0.368421	0.358974	0.384615	0.410256	0.461538	0.487179	0.512821	0.538462	0.564103	0.589744	0.615385	0.641026	0.65	0.675	0.7	0.682927	0.651163	0.636364	0.622222	0.644444	0.652174	0.638298	0.625	0.612245	0.6	0.588235	0.627451	0.603774	0.581818	0.571429	0.589286	0.568966	0.55	0.540984	0.548387	0.539683
427	0.058824	0.088235	0.117647	0.147059	0.176471	0.205882	0.235294	0.264706	0.294118	0.323529	0.352941	0.382353	0.371429	0.4	0.388889	0.378378	0.405405	0.459459	0.486486	0.513514	0.540541	0.567568	0.594595	0.621622	0.648649	0.657895	0.684211	0.666667	0.65	0.619048	0.604651	0.590909	0.613636	0.659091	0.644444	0.630435	0.617021	0.604167	0.591837	0.6	0.576923	0.555556	0.545455	0.563636	0.571429	0.551724	0.542373	0.52459	0.516129
428	0.044444	0.066667	0.088889	0.111111	0.133333	0.155556	0.177778	0.2	0.222222	0.244444	0.266667	0.288889	0.282609	0.304348	0.297872	0.319149	0.340426	0.382979	0.404255	0.425532	0.446809	0.468085	0.489362	0.510638	0.531915	0.574468	0.595745	0.617021	0.604167	0.58	0.568627	0.557692	0.576923	0.615385	0.603774	0.622642	0.611111	0.62963	0.648148	0.685185	0.690909	0.666667	0.655172	0.672414	0.677966	0.683333	0.672131	0.677419	0.666667
429	0.046512	0.069767	0.093023	0.116279	0.139535	0.162791	0.186047	0.209302	0.232558	0.255814	0.27907	0.302326	0.295455	0.318182	0.311111	0.333333	0.355556	0.4	0.422222	0.444444	0.466667	0.488889	0.511111	0.533333	0.555556	0.565217	0.586957	0.608696	0.595745	0.571429	0.56	0.54902	0.568627	0.607843	0.596154	0.615385	0.603774	0.592593	0.581818	0.618182	0.625	0.603448	0.59322	0.610169	0.616667	0.622951	0.612903	0.619048	0.609375
433	0.041667	0.0625	0.083333	0.104167	0.125	0.145833	0.166667	0.1875	0.208333	0.229167	0.25	0.270833	0.265306	0.285714	0.28	0.3	0.32	0.36	0.38	0.4	0.42	0.44	0.46	0.48	0.5	0.54	0.56	0.58	0.568627	0.54717	0.537037	0.527273	0.545455	0.581818	0.571429	0.589286	0.578947	0.596491	0.614035	0.649123	0.684211	0.661017	0.65	0.666667	0.7	0.704918	0.693548	0.698413	0.6875
434	0.066667	0.1	0.133333	0.166667	0.2	0.233333	0.266667	0.3	0.333333	0.322581	0.354839	0.387097	0.375	0.40625	0.393939	0.382353	0.411765	0.470588	0.5	0.529412	0.558824	0.588235	0.617647	0.647059	0.676471	0.638889	0.666667	0.648649	0.631579	0.6	0.585366	0.571429	0.55814	0.604651	0.590909	0.613636	0.6	0.586957	0.574468	0.583333	0.56	0.538462	0.528302	0.518519	0.527273	0.508772	0.5	0.483333	0.47541
435	0.058824	0.088235	0.117647	0.147059	0.176471	0.205882	0.235294	0.264706	0.294118	0.323529	0.352941	0.382353	0.371429	0.4	0.388889	0.378378	0.405405	0.459459	0.486486	0.473684	0.5	0.526316	0.552632	0.578947	0.605263	0.575	0.6	0.625	0.609756	0.581395	0.568182	0.555556	0.543478	0.586957	0.574468	0.595745	0.583333	0.571429	0.56	0.568627	0.54717	0.527273	0.517857	0.508772	0.517241	0.525424	0.516667	0.52459	0.516129
438	0.057143	0.085714	0.114286	0.142857	0.171429	0.2	0.228571	0.257143	0.285714	0.314286	0.342857	0.371429	0.361111	0.388889	0.378378	0.368421	0.394737	0.447368	0.473684	0.5	0.526316	0.552632	0.578947	0.605263	0.631579	0.641026	0.666667	0.692308	0.675	0.642857	0.627907	0.613636	0.6	0.644444	0.630435	0.652174	0.638298	0.625	0.612245	0.588235	0.566038	0.545455	0.563636	0.553571	0.561404	0.542373	0.533333	0.516129	0.507937
439	0.052632	0.078947	0.105263	0.131579	0.157895	0.184211	0.210526	0.236842	0.263158	0.289474	0.315789	0.342105	0.333333	0.358974	0.35	0.341463	0.365854	0.414634	0.439024	0.463415	0.487805	0.512195	0.536585	0.560976	0.585366	0.595238	0.619048	0.604651	0.590909	0.565217	0.553191	0.541667	0.530612	0.54	0.529412	0.54902	0.538462	0.528302	0.54717	0.555556	0.592593	0.571429	0.561404	0.578947	0.586207	0.59322	0.583333	0.564516	0.555556
440	0.0625	0.09375	0.125	0.15625	0.1875	0.21875	0.25	0.28125	0.3125	0.30303	0.333333	0.323529	0.314286	0.342857	0.333333	0.361111	0.388889	0.444444	0.472222	0.459459	0.486486	0.513514	0.540541	0.567568	0.552632	0.564103	0.589744	0.575	0.560976	0.534884	0.522727	0.511111	0.533333	0.543478	0.531915	0.553191	0.541667	0.530612	0.52	0.529412	0.538462	0.518519	0.509091	0.5	0.508772	0.491525	0.483333	0.467742	0.460317
442	0.055556	0.083333	0.111111	0.138889	0.166667	0.194444	0.222222	0.25	0.277778	0.305556	0.333333	0.361111	0.351351	0.378378	0.368421	0.358974	0.384615	0.435897	0.461538	0.487179	0.512821	0.538462	0.564103	0.589744	0.615385	0.625	0.65	0.634146	0.619048	0.590909	0.577778	0.565217	0.586957	0.630435	0.617021	0.638298	0.625	0.612245	0.6	0.64	0.615385	0.592593	0.581818	0.6	0.607143	0.586207	0.576271	0.557377	0.548387
443	0.066667	0.1	0.133333	0.166667	0.2	0.233333	0.266667	0.3	0.333333	0.322581	0.354839	0.387097	0.375	0.40625	0.393939	0.382353	0.411765	0.470588	0.5	0.485714	0.514286	0.542857	0.571429	0.6	0.583333	0.552632	0.578947	0.564103	0.55	0.52381	0.511628	0.5	0.488889	0.5	0.489362	0.510638	0.5	0.520833	0.510204	0.55102	0.529412	0.509434	0.5	0.490909	0.5	0.508772	0.5	0.483333	0.47541
444	0.066667	0.1	0.133333	0.166667	0.2	0.233333	0.266667	0.3	0.333333	0.322581	0.354839	0.387097	0.375	0.40625	0.393939	0.382353	0.411765	0.470588	0.5	0.485714	0.514286	0.542857	0.571429	0.6	0.628571	0.594595	0.621622	0.605263	0.589744	0.560976	0.547619	0.534884	0.55814	0.568182	0.555556	0.577778	0.565217	0.553191	0.541667	0.583333	0.56	0.538462	0.528302	0.518519	0.527273	0.508772	0.5	0.483333	0.47541
445	0.066667	0.1	0.133333	0.166667	0.2	0.233333	0.266667	0.3	0.333333	0.322581	0.354839	0.387097	0.375	0.40625	0.393939	0.382353	0.411765	0.470588	0.5	0.529412	0.558824	0.588235	0.617647	0.647059	0.676471	0.638889	0.666667	0.648649	0.631579	0.6	0.585366	0.571429	0.55814	0.568182	0.555556	0.577778	0.565217	0.553191	0.541667	0.583333	0.56	0.538462	0.528302	0.518519	0.527273	0.508772	0.5	0.483333	0.47541
446	0.086957	0.130435	0.173913	0.217391	0.26087	0.304348	0.347826	0.391304	0.434783	0.416667	0.4	0.44	0.423077	0.461538	0.444444	0.428571	0.464286	0.535714	0.571429	0.551724	0.586207	0.62069	0.6	0.580645	0.5625	0.529412	0.514286	0.5	0.486486	0.461538	0.45	0.439024	0.428571	0.409091	0.4	0.422222	0.413043	0.404255	0.395833	0.4375	0.42	0.403846	0.396226	0.388889	0.375	0.362069	0.355932	0.366667	0.360656
447	0.05	0.075	0.1	0.125	0.15	0.175	0.2	0.225	0.25	0.275	0.3	0.325	0.317073	0.341463	0.333333	0.357143	0.380952	0.428571	0.452381	0.47619	0.5	0.52381	0.547619	0.571429	0.595238	0.568182	0.590909	0.613636	0.6	0.574468	0.5625	0.55102	0.54	0.58	0.568627	0.588235	0.576923	0.566038	0.555556	0.563636	0.571429	0.551724	0.542373	0.559322	0.566667	0.57377	0.564516	0.571429	0.5625
448	0.066667	0.1	0.133333	0.166667	0.2	0.233333	0.266667	0.3	0.333333	0.322581	0.354839	0.387097	0.375	0.40625	0.393939	0.382353	0.411765	0.470588	0.5	0.485714	0.514286	0.542857	0.571429	0.555556	0.540541	0.512821	0.538462	0.564103	0.55	0.52381	0.511628	0.5	0.522727	0.533333	0.521739	0.510638	0.5	0.489796	0.48	0.52	0.5	0.481481	0.472727	0.464286	0.448276	0.433333	0.42623	0.435484	0.428571
449	0.060606	0.090909	0.121212	0.151515	0.181818	0.212121	0.242424	0.272727	0.30303	0.294118	0.323529	0.352941	0.342857	0.371429	0.361111	0.351351	0.378378	0.432432	0.459459	0.447368	0.473684	0.5	0.526316	0.552632	0.578947	0.589744	0.615385	0.6	0.585366	0.55814	0.545455	0.533333	0.555556	0.6	0.586957	0.608696	0.595745	0.583333	0.571429	0.612245	0.588235	0.566038	0.555556	0.574074	0.581818	0.561404	0.551724	0.533333	0.52459
450	0.058824	0.088235	0.117647	0.147059	0.176471	0.205882	0.235294	0.264706	0.294118	0.285714	0.314286	0.342857	0.333333	0.361111	0.351351	0.342105	0.368421	0.421053	0.447368	0.435897	0.461538	0.487179	0.512821	0.538462	0.525	0.536585	0.560976	0.547619	0.534884	0.511111	0.5	0.489362	0.510638	0.553191	0.541667	0.5625	0.55102	0.54	0.529412	0.568627	0.54717	0.527273	0.517857	0.535714	0.517241	0.5	0.491803	0.5	0.492063
451	0.076923	0.115385	0.153846	0.192308	0.230769	0.269231	0.307692	0.346154	0.384615	0.37037	0.407407	0.392857	0.37931	0.413793	0.4	0.387097	0.419355	0.483871	0.516129	0.5	0.53125	0.5625	0.545455	0.575758	0.558824	0.571429	0.6	0.583333	0.567568	0.538462	0.525	0.512195	0.5	0.511628	0.5	0.522727	0.511111	0.5	0.489362	0.469388	0.45098	0.433962	0.425926	0.418182	0.403509	0.389831	0.383333	0.370968	0.365079
452	0.068966	0.103448	0.137931	0.172414	0.206897	0.241379	0.275862	0.310345	0.344828	0.333333	0.366667	0.4	0.387097	0.419355	0.40625	0.393939	0.424242	0.484848	0.515152	0.5	0.529412	0.558824	0.588235	0.617647	0.647059	0.611111	0.638889	0.621622	0.605263	0.575	0.560976	0.547619	0.571429	0.581395	0.568182	0.590909	0.577778	0.565217	0.553191	0.5625	0.54	0.519231	0.509434	0.5	0.509091	0.491228	0.482759	0.466667	0.459016
453	0.0625	0.09375	0.125	0.15625	0.1875	0.21875	0.25	0.28125	0.3125	0.30303	0.333333	0.363636	0.352941	0.382353	0.371429	0.361111	0.388889	0.444444	0.472222	0.459459	0.486486	0.513514	0.540541	0.567568	0.552632	0.525	0.55	0.575	0.560976	0.534884	0.522727	0.511111	0.533333	0.577778	0.565217	0.553191	0.541667	0.530612	0.52	0.529412	0.509434	0.490909	0.482143	0.5	0.482759	0.466667	0.459016	0.467742	0.460317
454	0.058824	0.088235	0.117647	0.147059	0.176471	0.205882	0.235294	0.264706	0.294118	0.285714	0.314286	0.342857	0.333333	0.361111	0.351351	0.342105	0.368421	0.421053	0.447368	0.435897	0.461538	0.487179	0.512821	0.538462	0.564103	0.575	0.6	0.585366	0.571429	0.545455	0.533333	0.521739	0.543478	0.553191	0.541667	0.5625	0.55102	0.54	0.529412	0.568627	0.54717	0.527273	0.517857	0.535714	0.54386	0.525424	0.516667	0.52459	0.516129
455	0.058824	0.088235	0.117647	0.147059	0.176471	0.205882	0.235294	0.264706	0.294118	0.285714	0.314286	0.342857	0.333333	0.361111	0.351351	0.342105	0.368421	0.421053	0.447368	0.473684	0.5	0.526316	0.552632	0.578947	0.605263	0.615385	0.641026	0.625	0.609756	0.581395	0.568182	0.555556	0.577778	0.586957	0.574468	0.595745	0.583333	0.571429	0.56	0.6	0.576923	0.555556	0.545455	0.535714	0.54386	0.525424	0.516667	0.52459	0.516129
456	0.05	0.075	0.1	0.125	0.15	0.175	0.2	0.225	0.25	0.275	0.3	0.325	0.317073	0.341463	0.333333	0.357143	0.380952	0.428571	0.452381	0.47619	0.5	0.52381	0.547619	0.571429	0.595238	0.604651	0.627907	0.651163	0.636364	0.608696	0.595745	0.583333	0.604167	0.645833	0.632653	0.653061	0.64	0.627451	0.615385	0.622642	0.6	0.578947	0.568966	0.586207	0.59322	0.57377	0.564516	0.571429	0.5625
458	0.068966	0.103448	0.137931	0.172414	0.206897	0.241379	0.275862	0.310345	0.344828	0.333333	0.366667	0.4	0.387097	0.419355	0.40625	0.393939	0.424242	0.484848	0.515152	0.5	0.529412	0.558824	0.588235	0.617647	0.6	0.567568	0.594595	0.621622	0.605263	0.575	0.560976	0.547619	0.571429	0.581395	0.568182	0.590909	0.577778	0.565217	0.553191	0.5625	0.54	0.519231	0.509434	0.5	0.482143	0.465517	0.457627	0.442623	0.435484
459	0.038462	0.057692	0.076923	0.096154	0.115385	0.134615	0.153846	0.173077	0.192308	0.211538	0.230769	0.25	0.245283	0.264151	0.259259	0.277778	0.296296	0.333333	0.351852	0.37037	0.388889	0.407407	0.425926	0.444444	0.462963	0.5	0.518519	0.537037	0.555556	0.535714	0.553571	0.54386	0.561404	0.596491	0.614035	0.631579	0.62069	0.637931	0.655172	0.689655	0.724138	0.7	0.688525	0.677419	0.709677	0.714286	0.730159	0.734375	0.723077
460	0.064516	0.096774	0.129032	0.16129	0.193548	0.225806	0.258065	0.290323	0.322581	0.3125	0.34375	0.375	0.363636	0.393939	0.382353	0.371429	0.4	0.457143	0.485714	0.472222	0.5	0.527778	0.555556	0.583333	0.567568	0.578947	0.605263	0.589744	0.575	0.547619	0.534884	0.522727	0.545455	0.555556	0.543478	0.565217	0.553191	0.541667	0.530612	0.571429	0.54902	0.528302	0.518519	0.537037	0.545455	0.526316	0.517241	0.5	0.491803
461	0.042553	0.06383	0.085106	0.106383	0.12766	0.148936	0.170213	0.191489	0.212766	0.234043	0.255319	0.276596	0.270833	0.291667	0.285714	0.306122	0.326531	0.367347	0.387755	0.408163	0.428571	0.44898	0.469388	0.489796	0.510204	0.55102	0.571429	0.56	0.54902	0.528302	0.54717	0.537037	0.555556	0.563636	0.581818	0.6	0.589286	0.607143	0.625	0.660714	0.696429	0.701754	0.689655	0.706897	0.741379	0.745763	0.762712	0.737705	0.725806
463	0.054054	0.081081	0.108108	0.135135	0.162162	0.189189	0.216216	0.243243	0.27027	0.297297	0.324324	0.351351	0.342105	0.368421	0.358974	0.35	0.375	0.425	0.45	0.475	0.5	0.525	0.55	0.575	0.6	0.609756	0.634146	0.619048	0.604651	0.577778	0.565217	0.553191	0.574468	0.617021	0.604167	0.625	0.612245	0.6	0.588235	0.627451	0.603774	0.581818	0.571429	0.589286	0.596491	0.576271	0.566667	0.57377	0.564516
464	0.066667	0.1	0.133333	0.166667	0.2	0.233333	0.266667	0.3	0.333333	0.322581	0.354839	0.387097	0.375	0.40625	0.393939	0.382353	0.411765	0.470588	0.5	0.485714	0.514286	0.542857	0.571429	0.6	0.628571	0.594595	0.621622	0.605263	0.589744	0.560976	0.547619	0.534884	0.55814	0.568182	0.555556	0.577778	0.565217	0.553191	0.541667	0.583333	0.56	0.538462	0.528302	0.518519	0.527273	0.508772	0.5	0.483333	0.47541
466	0.064516	0.096774	0.129032	0.16129	0.193548	0.225806	0.258065	0.290323	0.322581	0.3125	0.34375	0.375	0.363636	0.393939	0.382353	0.371429	0.4	0.457143	0.485714	0.472222	0.5	0.527778	0.555556	0.583333	0.567568	0.538462	0.564103	0.55	0.536585	0.511628	0.5	0.488889	0.511111	0.521739	0.510638	0.531915	0.520833	0.541667	0.530612	0.571429	0.54902	0.528302	0.518519	0.509091	0.517857	0.526316	0.517241	0.5	0.491803
467	0.04878	0.073171	0.097561	0.121951	0.146341	0.170732	0.195122	0.219512	0.243902	0.268293	0.292683	0.317073	0.309524	0.333333	0.325581	0.348837	0.372093	0.418605	0.44186	0.465116	0.488372	0.511628	0.534884	0.55814	0.581395	0.627907	0.651163	0.674419	0.659091	0.630435	0.617021	0.604167	0.625	0.666667	0.653061	0.673469	0.66	0.647059	0.634615	0.673077	0.648148	0.625	0.614035	0.631579	0.637931	0.616667	0.606557	0.612903	0.603175
468	0.066667	0.1	0.133333	0.166667	0.2	0.233333	0.266667	0.3	0.333333	0.322581	0.354839	0.387097	0.375	0.40625	0.393939	0.382353	0.411765	0.470588	0.5	0.485714	0.514286	0.542857	0.571429	0.6	0.583333	0.552632	0.578947	0.564103	0.55	0.52381	0.511628	0.5	0.522727	0.533333	0.521739	0.510638	0.5	0.489796	0.48	0.52	0.5	0.481481	0.472727	0.490909	0.5	0.482759	0.474576	0.459016	0.451613
470	0.054054	0.081081	0.108108	0.135135	0.162162	0.189189	0.216216	0.243243	0.27027	0.297297	0.324324	0.351351	0.342105	0.368421	0.358974	0.35	0.375	0.425	0.45	0.475	0.5	0.525	0.55	0.575	0.6	0.609756	0.634146	0.619048	0.604651	0.577778	0.565217	0.553191	0.574468	0.583333	0.571429	0.591837	0.58	0.568627	0.557692	0.596154	0.603774	0.581818	0.571429	0.589286	0.596491	0.603448	0.59322	0.57377	0.564516
471	0.055556	0.083333	0.111111	0.138889	0.166667	0.194444	0.222222	0.25	0.277778	0.27027	0.297297	0.324324	0.315789	0.342105	0.333333	0.325	0.35	0.4	0.425	0.45	0.475	0.5	0.525	0.55	0.575	0.585366	0.609756	0.634146	0.619048	0.590909	0.577778	0.565217	0.586957	0.630435	0.617021	0.638298	0.625	0.612245	0.6	0.64	0.615385	0.592593	0.581818	0.571429	0.578947	0.559322	0.55	0.557377	0.548387
472	0.066667	0.1	0.133333	0.166667	0.2	0.233333	0.266667	0.3	0.333333	0.322581	0.354839	0.387097	0.375	0.40625	0.393939	0.382353	0.411765	0.470588	0.5	0.485714	0.514286	0.542857	0.571429	0.6	0.628571	0.594595	0.621622	0.605263	0.589744	0.560976	0.547619	0.534884	0.55814	0.568182	0.555556	0.577778	0.565217	0.553191	0.541667	0.583333	0.56	0.538462	0.528302	0.518519	0.527273	0.508772	0.5	0.483333	0.47541
473	0.057143	0.085714	0.114286	0.142857	0.171429	0.2	0.228571	0.257143	0.285714	0.277778	0.305556	0.333333	0.324324	0.351351	0.342105	0.333333	0.358974	0.410256	0.435897	0.461538	0.487179	0.512821	0.538462	0.564103	0.589744	0.6	0.625	0.609756	0.595238	0.568182	0.555556	0.543478	0.565217	0.574468	0.5625	0.583333	0.571429	0.56	0.54902	0.588235	0.566038	0.545455	0.535714	0.553571	0.561404	0.542373	0.533333	0.540984	0.532258
474	0.068966	0.103448	0.137931	0.172414	0.206897	0.241379	0.275862	0.310345	0.344828	0.333333	0.366667	0.4	0.387097	0.419355	0.40625	0.393939	0.424242	0.484848	0.515152	0.5	0.529412	0.558824	0.588235	0.617647	0.647059	0.611111	0.638889	0.621622	0.605263	0.575	0.560976	0.547619	0.571429	0.581395	0.568182	0.555556	0.543478	0.531915	0.520833	0.5625	0.54	0.519231	0.509434	0.5	0.509091	0.491228	0.482759	0.466667	0.459016
476	0.04878	0.073171	0.097561	0.121951	0.146341	0.170732	0.195122	0.219512	0.243902	0.268293	0.292683	0.317073	0.309524	0.333333	0.325581	0.348837	0.372093	0.418605	0.44186	0.465116	0.488372	0.511628	0.534884	0.55814	0.581395	0.627907	0.651163	0.674419	0.659091	0.630435	0.617021	0.604167	0.625	0.666667	0.653061	0.673469	0.66	0.647059	0.634615	0.641509	0.618182	0.596491	0.586207	0.603448	0.610169	0.590164	0.580645	0.587302	0.578125
477	0.041667	0.0625	0.083333	0.104167	0.125	0.145833	0.166667	0.1875	0.208333	0.229167	0.25	0.270833	0.265306	0.285714	0.28	0.3	0.32	0.36	0.38	0.4	0.42	0.44	0.46	0.48	0.5	0.54	0.56	0.58	0.568627	0.54717	0.537037	0.527273	0.545455	0.581818	0.571429	0.589286	0.578947	0.596491	0.614035	0.649123	0.684211	0.661017	0.65	0.666667	0.7	0.704918	0.693548	0.698413	0.6875
479	0.0625	0.09375	0.125	0.15625	0.1875	0.21875	0.25	0.28125	0.3125	0.30303	0.333333	0.363636	0.352941	0.382353	0.371429	0.361111	0.388889	0.444444	0.472222	0.459459	0.486486	0.513514	0.540541	0.567568	0.594595	0.605263	0.631579	0.615385	0.6	0.571429	0.55814	0.545455	0.568182	0.577778	0.565217	0.586957	0.574468	0.5625	0.55102	0.591837	0.568627	0.54717	0.537037	0.555556	0.563636	0.54386	0.534483	0.516667	0.508197
480	0.054054	0.081081	0.108108	0.135135	0.162162	0.189189	0.216216	0.243243	0.27027	0.297297	0.324324	0.351351	0.342105	0.368421	0.358974	0.35	0.375	0.425	0.45	0.475	0.5	0.525	0.55	0.575	0.6	0.609756	0.634146	0.619048	0.604651	0.577778	0.565217	0.553191	0.574468	0.617021	0.604167	0.625	0.612245	0.6	0.588235	0.627451	0.603774	0.581818	0.571429	0.589286	0.596491	0.576271	0.566667	0.57377	0.564516
481	0.064516	0.096774	0.129032	0.16129	0.193548	0.225806	0.258065	0.290323	0.322581	0.354839	0.387097	0.419355	0.40625	0.4375	0.424242	0.411765	0.441176	0.5	0.529412	0.514286	0.542857	0.571429	0.6	0.628571	0.657143	0.621622	0.648649	0.631579	0.615385	0.585366	0.571429	0.55814	0.581395	0.590909	0.577778	0.6	0.586957	0.574468	0.5625	0.604167	0.58	0.557692	0.54717	0.537037	0.545455	0.526316	0.517241	0.5	0.491803
482	0.051282	0.076923	0.102564	0.128205	0.153846	0.179487	0.205128	0.230769	0.25641	0.282051	0.307692	0.333333	0.325	0.35	0.341463	0.365854	0.390244	0.439024	0.463415	0.487805	0.512195	0.536585	0.560976	0.585366	0.609756	0.619048	0.642857	0.666667	0.651163	0.622222	0.608696	0.595745	0.617021	0.659574	0.645833	0.666667	0.653061	0.64	0.627451	0.634615	0.611111	0.589286	0.578947	0.596491	0.603448	0.583333	0.57377	0.580645	0.571429
483	0.04878	0.073171	0.097561	0.121951	0.146341	0.170732	0.195122	0.219512	0.243902	0.268293	0.292683	0.317073	0.341463	0.365854	0.390244	0.414634	0.439024	0.487805	0.512195	0.536585	0.560976	0.585366	0.609756	0.634146	0.658537	0.666667	0.690476	0.714286	0.697674	0.666667	0.652174	0.638298	0.659574	0.666667	0.653061	0.64	0.627451	0.615385	0.603774	0.641509	0.618182	0.596491	0.586207	0.603448	0.610169	0.590164	0.580645	0.587302	0.578125
484	0.08	0.12	0.16	0.2	0.24	0.28	0.32	0.36	0.4	0.384615	0.37037	0.407407	0.392857	0.428571	0.413793	0.4	0.433333	0.5	0.533333	0.516129	0.548387	0.580645	0.612903	0.645161	0.625	0.588235	0.617647	0.6	0.583333	0.552632	0.538462	0.525	0.512195	0.52381	0.511628	0.5	0.488889	0.478261	0.468085	0.44898	0.431373	0.415094	0.407407	0.4	0.385965	0.372881	0.366667	0.354839	0.349206
485	0.044444	0.066667	0.088889	0.111111	0.133333	0.155556	0.177778	0.2	0.222222	0.244444	0.266667	0.288889	0.282609	0.304348	0.297872	0.319149	0.340426	0.382979	0.404255	0.425532	0.446809	0.468085	0.489362	0.510638	0.531915	0.574468	0.595745	0.617021	0.604167	0.58	0.568627	0.557692	0.576923	0.615385	0.603774	0.622642	0.611111	0.62963	0.618182	0.625	0.660714	0.637931	0.627119	0.644068	0.677966	0.683333	0.672131	0.677419	0.666667
486	0.066667	0.1	0.133333	0.166667	0.2	0.233333	0.266667	0.3	0.333333	0.322581	0.354839	0.387097	0.375	0.40625	0.393939	0.382353	0.411765	0.470588	0.5	0.485714	0.514286	0.542857	0.571429	0.6	0.628571	0.594595	0.621622	0.605263	0.589744	0.560976	0.547619	0.534884	0.55814	0.568182	0.555556	0.577778	0.565217	0.553191	0.541667	0.583333	0.56	0.538462	0.528302	0.518519	0.527273	0.508772	0.5	0.483333	0.47541
487	0.043478	0.065217	0.086957	0.108696	0.130435	0.152174	0.173913	0.195652	0.217391	0.23913	0.26087	0.282609	0.276596	0.297872	0.291667	0.3125	0.333333	0.375	0.395833	0.416667	0.4375	0.458333	0.479167	0.5	0.520833	0.5625	0.583333	0.604167	0.591837	0.568627	0.557692	0.54717	0.566038	0.603774	0.592593	0.611111	0.6	0.589286	0.578947	0.586207	0.62069	0.6	0.590164	0.606557	0.639344	0.645161	0.66129	0.666667	0.65625
488	0.045455	0.068182	0.090909	0.113636	0.136364	0.159091	0.181818	0.204545	0.227273	0.25	0.272727	0.295455	0.288889	0.311111	0.304348	0.326087	0.347826	0.391304	0.413043	0.434783	0.456522	0.478261	0.5	0.521739	0.543478	0.586957	0.608696	0.630435	0.617021	0.591837	0.58	0.568627	0.588235	0.627451	0.615385	0.634615	0.622642	0.611111	0.6	0.636364	0.642857	0.62069	0.610169	0.627119	0.661017	0.639344	0.629032	0.634921	0.625
489	0.064516	0.096774	0.129032	0.16129	0.193548	0.225806	0.258065	0.290323	0.322581	0.3125	0.34375	0.375	0.363636	0.393939	0.382353	0.371429	0.4	0.457143	0.485714	0.472222	0.5	0.527778	0.555556	0.583333	0.567568	0.538462	0.564103	0.55	0.536585	0.511628	0.5	0.488889	0.478261	0.521739	0.510638	0.5	0.489796	0.48	0.470588	0.509804	0.490566	0.472727	0.464286	0.45614	0.465517	0.45	0.442623	0.451613	0.444444
490	0.064516	0.096774	0.129032	0.16129	0.193548	0.225806	0.258065	0.290323	0.322581	0.3125	0.34375	0.375	0.363636	0.393939	0.382353	0.371429	0.4	0.457143	0.485714	0.472222	0.5	0.527778	0.555556	0.583333	0.611111	0.621622	0.648649	0.631579	0.615385	0.585366	0.571429	0.55814	0.581395	0.590909	0.577778	0.6	0.586957	0.574468	0.5625	0.604167	0.58	0.557692	0.54717	0.537037	0.545455	0.526316	0.517241	0.5	0.491803
491	0.041667	0.0625	0.083333	0.104167	0.125	0.145833	0.166667	0.1875	0.208333	0.229167	0.25	0.270833	0.265306	0.285714	0.28	0.3	0.32	0.36	0.38	0.4	0.42	0.44	0.46	0.48	0.5	0.54	0.56	0.54902	0.538462	0.518519	0.537037	0.527273	0.545455	0.553571	0.571429	0.589286	0.578947	0.596491	0.614035	0.649123	0.684211	0.689655	0.677966	0.694915	0.728814	0.733333	0.75	0.725806	0.714286
492	0.068966	0.103448	0.137931	0.172414	0.206897	0.241379	0.275862	0.310345	0.344828	0.333333	0.366667	0.4	0.387097	0.419355	0.40625	0.393939	0.424242	0.484848	0.515152	0.5	0.529412	0.558824	0.588235	0.617647	0.6	0.567568	0.594595	0.578947	0.564103	0.536585	0.52381	0.511628	0.5	0.511111	0.5	0.521739	0.510638	0.5	0.489796	0.5	0.480769	0.462963	0.454545	0.446429	0.431034	0.416667	0.409836	0.396825	0.390625
493	0.064516	0.096774	0.129032	0.16129	0.193548	0.225806	0.258065	0.290323	0.322581	0.3125	0.34375	0.375	0.363636	0.393939	0.382353	0.371429	0.4	0.457143	0.485714	0.472222	0.5	0.527778	0.513514	0.540541	0.526316	0.5	0.525	0.512195	0.5	0.477273	0.466667	0.456522	0.446809	0.458333	0.44898	0.469388	0.46	0.45098	0.442308	0.45283	0.462963	0.446429	0.438596	0.431034	0.416667	0.42623	0.419355	0.428571	0.421875
494	0.045455	0.068182	0.090909	0.113636	0.136364	0.159091	0.181818	0.204545	0.227273	0.25	0.272727	0.295455	0.288889	0.311111	0.304348	0.326087	0.347826	0.391304	0.413043	0.434783	0.456522	0.478261	0.5	0.521739	0.543478	0.586957	0.608696	0.630435	0.617021	0.591837	0.58	0.568627	0.588235	0.627451	0.615385	0.634615	0.622642	0.641509	0.62963	0.636364	0.672727	0.649123	0.637931	0.655172	0.689655	0.694915	0.683333	0.688525	0.677419
495	0.046512	0.069767	0.093023	0.116279	0.139535	0.162791	0.186047	0.209302	0.232558	0.255814	0.27907	0.302326	0.295455	0.318182	0.311111	0.333333	0.355556	0.4	0.422222	0.444444	0.466667	0.488889	0.511111	0.533333	0.555556	0.6	0.622222	0.644444	0.630435	0.604167	0.591837	0.58	0.6	0.64	0.627451	0.647059	0.634615	0.653846	0.641509	0.648148	0.654545	0.631579	0.62069	0.637931	0.672414	0.677966	0.666667	0.672131	0.66129
497	0.076923	0.115385	0.153846	0.192308	0.230769	0.269231	0.307692	0.346154	0.384615	0.37037	0.407407	0.392857	0.37931	0.413793	0.4	0.387097	0.419355	0.483871	0.516129	0.5	0.53125	0.5625	0.545455	0.575758	0.558824	0.571429	0.555556	0.540541	0.526316	0.5	0.487805	0.47619	0.465116	0.477273	0.466667	0.488889	0.478261	0.468085	0.458333	0.469388	0.45098	0.433962	0.425926	0.418182	0.403509	0.389831	0.383333	0.393443	0.387097
498	0.08	0.12	0.16	0.2	0.24	0.28	0.32	0.36	0.4	0.384615	0.423077	0.407407	0.392857	0.428571	0.413793	0.4	0.433333	0.5	0.533333	0.516129	0.548387	0.580645	0.612903	0.645161	0.625	0.588235	0.617647	0.6	0.583333	0.552632	0.538462	0.525	0.512195	0.52381	0.511628	0.5	0.488889	0.478261	0.468085	0.44898	0.431373	0.415094	0.407407	0.4	0.385965	0.372881	0.366667	0.354839	0.349206
499	0.0625	0.09375	0.125	0.15625	0.1875	0.21875	0.25	0.28125	0.3125	0.34375	0.375	0.40625	0.393939	0.424242	0.411765	0.4	0.428571	0.485714	0.514286	0.542857	0.571429	0.6	0.628571	0.657143	0.685714	0.694444	0.722222	0.702703	0.684211	0.65	0.634146	0.619048	0.604651	0.613636	0.6	0.622222	0.608696	0.595745	0.583333	0.591837	0.568627	0.54717	0.537037	0.527273	0.535714	0.517241	0.508475	0.491803	0.483871
500	0.076923	0.115385	0.153846	0.192308	0.230769	0.269231	0.307692	0.346154	0.384615	0.37037	0.357143	0.392857	0.37931	0.413793	0.4	0.387097	0.419355	0.483871	0.516129	0.5	0.53125	0.5625	0.59375	0.575758	0.558824	0.527778	0.555556	0.540541	0.526316	0.5	0.487805	0.47619	0.465116	0.477273	0.466667	0.456522	0.446809	0.4375	0.428571	0.44	0.423077	0.407407	0.4	0.392857	0.37931	0.366667	0.360656	0.370968	0.365079
501	0.047619	0.071429	0.095238	0.119048	0.142857	0.166667	0.190476	0.214286	0.238095	0.261905	0.285714	0.309524	0.302326	0.325581	0.318182	0.340909	0.363636	0.409091	0.431818	0.454545	0.477273	0.5	0.522727	0.545455	0.568182	0.613636	0.636364	0.622222	0.608696	0.583333	0.571429	0.56	0.58	0.588235	0.576923	0.596154	0.584906	0.603774	0.592593	0.62963	0.666667	0.642857	0.631579	0.649123	0.684211	0.689655	0.677966	0.655738	0.645161
503	0.046512	0.069767	0.093023	0.116279	0.139535	0.162791	0.186047	0.209302	0.232558	0.255814	0.27907	0.302326	0.295455	0.318182	0.311111	0.333333	0.355556	0.4	0.422222	0.444444	0.466667	0.488889	0.511111	0.533333	0.555556	0.6	0.622222	0.644444	0.630435	0.604167	0.591837	0.58	0.6	0.64	0.627451	0.647059	0.634615	0.653846	0.641509	0.648148	0.654545	0.631579	0.62069	0.637931	0.672414	0.677966	0.666667	0.672131	0.66129
505	0.047619	0.071429	0.095238	0.119048	0.142857	0.166667	0.190476	0.214286	0.238095	0.261905	0.285714	0.309524	0.302326	0.325581	0.318182	0.340909	0.363636	0.409091	0.431818	0.454545	0.477273	0.5	0.522727	0.545455	0.568182	0.577778	0.6	0.622222	0.608696	0.583333	0.571429	0.56	0.58	0.62	0.607843	0.627451	0.615385	0.634615	0.653846	0.692308	0.666667	0.642857	0.631579	0.649123	0.655172	0.633333	0.622951	0.629032	0.619048
506	0.05	0.075	0.1	0.125	0.15	0.175	0.2	0.225	0.25	0.275	0.3	0.325	0.317073	0.341463	0.333333	0.357143	0.380952	0.428571	0.452381	0.47619	0.5	0.52381	0.547619	0.571429	0.595238	0.642857	0.666667	0.690476	0.674419	0.644444	0.630435	0.617021	0.638298	0.680851	0.666667	0.6875	0.673469	0.66	0.647059	0.686275	0.660377	0.636364	0.625	0.642857	0.649123	0.627119	0.616667	0.622951	0.612903
507	0.051282	0.076923	0.102564	0.128205	0.153846	0.179487	0.205128	0.230769	0.25641	0.282051	0.307692	0.333333	0.325	0.35	0.341463	0.365854	0.390244	0.439024	0.463415	0.487805	0.512195	0.536585	0.560976	0.585366	0.609756	0.619048	0.642857	0.666667	0.651163	0.622222	0.608696	0.595745	0.617021	0.659574	0.645833	0.632653	0.62	0.607843	0.596154	0.603774	0.581818	0.561404	0.551724	0.568966	0.576271	0.557377	0.548387	0.555556	0.546875
508	0.068966	0.103448	0.137931	0.172414	0.206897	0.241379	0.275862	0.310345	0.344828	0.333333	0.366667	0.4	0.387097	0.419355	0.40625	0.393939	0.424242	0.484848	0.515152	0.5	0.529412	0.558824	0.588235	0.617647	0.6	0.567568	0.594595	0.578947	0.564103	0.536585	0.52381	0.511628	0.5	0.511111	0.5	0.521739	0.510638	0.531915	0.520833	0.5625	0.54	0.519231	0.509434	0.5	0.509091	0.491228	0.482759	0.466667	0.459016
509	0.060606	0.090909	0.121212	0.151515	0.181818	0.212121	0.242424	0.272727	0.30303	0.294118	0.323529	0.352941	0.342857	0.371429	0.361111	0.351351	0.378378	0.432432	0.459459	0.447368	0.473684	0.5	0.526316	0.552632	0.578947	0.589744	0.615385	0.6	0.585366	0.55814	0.545455	0.533333	0.555556	0.6	0.586957	0.608696	0.595745	0.583333	0.571429	0.612245	0.588235	0.566038	0.555556	0.574074	0.581818	0.561404	0.551724	0.533333	0.52459
510	0.08	0.12	0.16	0.2	0.24	0.28	0.32	0.36	0.4	0.384615	0.37037	0.407407	0.392857	0.428571	0.413793	0.4	0.433333	0.5	0.533333	0.516129	0.548387	0.580645	0.5625	0.59375	0.575758	0.542857	0.571429	0.555556	0.540541	0.512821	0.5	0.487805	0.47619	0.454545	0.444444	0.466667	0.456522	0.446809	0.4375	0.44898	0.431373	0.415094	0.407407	0.4	0.410714	0.396552	0.389831	0.377049	0.370968
511	0.068966	0.103448	0.137931	0.172414	0.206897	0.241379	0.275862	0.310345	0.344828	0.333333	0.366667	0.4	0.387097	0.419355	0.40625	0.393939	0.424242	0.484848	0.515152	0.5	0.529412	0.558824	0.588235	0.617647	0.647059	0.611111	0.638889	0.621622	0.605263	0.575	0.560976	0.547619	0.534884	0.511111	0.5	0.521739	0.510638	0.5	0.489796	0.530612	0.509804	0.490566	0.481481	0.472727	0.482143	0.465517	0.457627	0.442623	0.435484
512	0.068966	0.103448	0.137931	0.172414	0.206897	0.241379	0.275862	0.310345	0.344828	0.333333	0.366667	0.4	0.387097	0.419355	0.40625	0.393939	0.424242	0.484848	0.515152	0.5	0.529412	0.558824	0.588235	0.617647	0.647059	0.611111	0.638889	0.621622	0.605263	0.575	0.560976	0.547619	0.534884	0.545455	0.533333	0.555556	0.543478	0.531915	0.520833	0.5625	0.54	0.519231	0.509434	0.5	0.509091	0.491228	0.482759	0.466667	0.459016
513	0.055556	0.083333	0.111111	0.138889	0.166667	0.194444	0.222222	0.25	0.277778	0.305556	0.333333	0.361111	0.351351	0.378378	0.368421	0.358974	0.384615	0.435897	0.461538	0.487179	0.512821	0.538462	0.564103	0.589744	0.615385	0.585366	0.609756	0.634146	0.619048	0.590909	0.577778	0.565217	0.586957	0.630435	0.617021	0.604167	0.591837	0.58	0.568627	0.607843	0.584906	0.563636	0.553571	0.571429	0.578947	0.559322	0.55	0.557377	0.548387
514	0.046512	0.069767	0.093023	0.116279	0.139535	0.162791	0.186047	0.209302	0.232558	0.255814	0.27907	0.302326	0.295455	0.318182	0.311111	0.333333	0.355556	0.4	0.422222	0.444444	0.466667	0.488889	0.511111	0.533333	0.555556	0.565217	0.586957	0.608696	0.595745	0.571429	0.56	0.54902	0.568627	0.607843	0.596154	0.615385	0.603774	0.622642	0.611111	0.618182	0.625	0.603448	0.59322	0.610169	0.644068	0.65	0.639344	0.645161	0.634921
515	0.057143	0.085714	0.114286	0.142857	0.171429	0.2	0.228571	0.257143	0.285714	0.277778	0.305556	0.333333	0.324324	0.351351	0.342105	0.368421	0.394737	0.447368	0.473684	0.5	0.526316	0.552632	0.578947	0.605263	0.631579	0.641026	0.666667	0.692308	0.675	0.642857	0.627907	0.613636	0.636364	0.644444	0.630435	0.652174	0.638298	0.625	0.612245	0.62	0.596154	0.574074	0.563636	0.581818	0.589286	0.568966	0.559322	0.540984	0.532258
516	0.074074	0.111111	0.148148	0.185185	0.222222	0.259259	0.296296	0.333333	0.37037	0.357143	0.392857	0.428571	0.413793	0.448276	0.433333	0.419355	0.451613	0.516129	0.548387	0.53125	0.5625	0.59375	0.625	0.65625	0.636364	0.6	0.628571	0.611111	0.594595	0.564103	0.55	0.536585	0.52381	0.5	0.488889	0.511111	0.5	0.521739	0.510638	0.520833	0.5	0.480769	0.471698	0.490566	0.472727	0.45614	0.448276	0.433333	0.42623
517	0.054054	0.081081	0.108108	0.135135	0.162162	0.189189	0.216216	0.243243	0.27027	0.297297	0.324324	0.351351	0.342105	0.368421	0.358974	0.35	0.375	0.425	0.45	0.475	0.5	0.525	0.55	0.575	0.6	0.609756	0.634146	0.619048	0.604651	0.577778	0.565217	0.553191	0.574468	0.617021	0.604167	0.625	0.612245	0.6	0.588235	0.627451	0.603774	0.581818	0.571429	0.589286	0.596491	0.576271	0.566667	0.57377	0.564516
518	0.038462	0.057692	0.076923	0.096154	0.115385	0.134615	0.153846	0.173077	0.192308	0.211538	0.230769	0.25	0.269231	0.288462	0.283019	0.301887	0.320755	0.358491	0.377358	0.396226	0.415094	0.433962	0.45283	0.471698	0.490566	0.528302	0.54717	0.566038	0.555556	0.535714	0.553571	0.54386	0.561404	0.596491	0.614035	0.631579	0.649123	0.666667	0.684211	0.689655	0.724138	0.7	0.688525	0.677419	0.68254	0.714286	0.730159	0.734375	0.723077
519	0.046512	0.069767	0.093023	0.116279	0.139535	0.162791	0.186047	0.209302	0.232558	0.255814	0.27907	0.302326	0.295455	0.318182	0.311111	0.333333	0.355556	0.4	0.422222	0.444444	0.466667	0.488889	0.511111	0.533333	0.555556	0.6	0.622222	0.644444	0.630435	0.604167	0.591837	0.58	0.6	0.64	0.627451	0.647059	0.634615	0.653846	0.673077	0.679245	0.654545	0.631579	0.62069	0.637931	0.644068	0.622951	0.612903	0.619048	0.609375
520	0.052632	0.078947	0.105263	0.131579	0.157895	0.184211	0.210526	0.236842	0.263158	0.25641	0.282051	0.307692	0.3	0.325	0.317073	0.309524	0.333333	0.380952	0.404762	0.395349	0.418605	0.44186	0.465116	0.488372	0.511628	0.522727	0.545455	0.568182	0.555556	0.531915	0.520833	0.510204	0.5	0.54	0.529412	0.54902	0.538462	0.528302	0.518519	0.555556	0.563636	0.54386	0.534483	0.525424	0.559322	0.566667	0.557377	0.564516	0.555556
521	0.047619	0.071429	0.095238	0.119048	0.142857	0.166667	0.190476	0.214286	0.238095	0.261905	0.285714	0.309524	0.302326	0.325581	0.318182	0.340909	0.363636	0.409091	0.431818	0.454545	0.477273	0.5	0.522727	0.545455	0.568182	0.613636	0.636364	0.659091	0.644444	0.617021	0.604167	0.591837	0.612245	0.653061	0.64	0.66	0.647059	0.666667	0.653846	0.660377	0.698113	0.672727	0.660714	0.678571	0.714286	0.719298	0.706897	0.683333	0.672131
522	0.054054	0.081081	0.108108	0.135135	0.162162	0.189189	0.216216	0.243243	0.27027	0.263158	0.289474	0.315789	0.307692	0.333333	0.325	0.317073	0.341463	0.390244	0.414634	0.404762	0.428571	0.452381	0.44186	0.465116	0.454545	0.466667	0.488889	0.511111	0.5	0.479167	0.5	0.489796	0.48	0.490196	0.480769	0.5	0.490566	0.481481	0.472727	0.45614	0.491228	0.474576	0.466667	0.459016	0.467742	0.47619	0.492063	0.5	0.492308
523	0.036364	0.054545	0.072727	0.090909	0.109091	0.127273	0.145455	0.163636	0.181818	0.2	0.218182	0.236364	0.232143	0.25	0.245614	0.263158	0.280702	0.315789	0.333333	0.350877	0.368421	0.385965	0.403509	0.421053	0.438596	0.473684	0.491228	0.508772	0.5	0.483333	0.5	0.491803	0.508197	0.540984	0.557377	0.57377	0.590164	0.606557	0.622951	0.629032	0.66129	0.640625	0.630769	0.646154	0.676923	0.681818	0.69697	0.701493	0.691176
524	0.064516	0.096774	0.129032	0.16129	0.193548	0.225806	0.258065	0.290323	0.322581	0.3125	0.34375	0.375	0.363636	0.393939	0.382353	0.371429	0.4	0.457143	0.485714	0.472222	0.5	0.527778	0.555556	0.583333	0.567568	0.538462	0.564103	0.589744	0.575	0.547619	0.534884	0.522727	0.545455	0.555556	0.543478	0.565217	0.553191	0.541667	0.530612	0.571429	0.54902	0.528302	0.518519	0.509091	0.491228	0.474576	0.466667	0.47541	0.467742
526	0.066667	0.1	0.133333	0.166667	0.2	0.233333	0.266667	0.3	0.333333	0.322581	0.354839	0.387097	0.375	0.40625	0.393939	0.382353	0.411765	0.470588	0.5	0.485714	0.514286	0.542857	0.571429	0.6	0.583333	0.552632	0.578947	0.564103	0.55	0.52381	0.511628	0.5	0.522727	0.533333	0.521739	0.543478	0.531915	0.520833	0.510204	0.55102	0.529412	0.509434	0.5	0.490909	0.5	0.482759	0.474576	0.459016	0.451613
527	0.04878	0.073171	0.097561	0.121951	0.146341	0.170732	0.195122	0.219512	0.243902	0.268293	0.292683	0.317073	0.309524	0.333333	0.325581	0.348837	0.372093	0.418605	0.44186	0.465116	0.488372	0.511628	0.534884	0.55814	0.581395	0.627907	0.651163	0.674419	0.659091	0.630435	0.617021	0.604167	0.625	0.666667	0.653061	0.673469	0.66	0.647059	0.634615	0.641509	0.618182	0.596491	0.586207	0.603448	0.610169	0.590164	0.580645	0.587302	0.578125
529	0.040816	0.061224	0.081633	0.102041	0.122449	0.142857	0.163265	0.183673	0.204082	0.22449	0.244898	0.265306	0.26	0.28	0.27451	0.294118	0.313725	0.352941	0.372549	0.392157	0.411765	0.431373	0.45098	0.470588	0.490196	0.529412	0.54902	0.568627	0.557692	0.537037	0.527273	0.517857	0.535714	0.571429	0.561404	0.578947	0.568966	0.586207	0.603448	0.637931	0.672414	0.65	0.639344	0.655738	0.688525	0.693548	0.709677	0.714286	0.703125
530	0.071429	0.107143	0.142857	0.178571	0.214286	0.25	0.285714	0.321429	0.357143	0.344828	0.37931	0.413793	0.4	0.433333	0.419355	0.40625	0.4375	0.5	0.53125	0.515152	0.545455	0.575758	0.606061	0.588235	0.571429	0.540541	0.567568	0.594595	0.578947	0.55	0.536585	0.52381	0.511628	0.522727	0.511111	0.5	0.489362	0.479167	0.469388	0.510204	0.490196	0.471698	0.462963	0.454545	0.438596	0.423729	0.416667	0.403226	0.396825
531	0.058824	0.088235	0.117647	0.147059	0.176471	0.205882	0.235294	0.264706	0.294118	0.285714	0.314286	0.342857	0.333333	0.361111	0.351351	0.342105	0.368421	0.421053	0.447368	0.435897	0.461538	0.487179	0.475	0.5	0.487805	0.5	0.52381	0.511628	0.5	0.478261	0.468085	0.458333	0.44898	0.46	0.45098	0.470588	0.461538	0.45283	0.444444	0.428571	0.464286	0.448276	0.440678	0.433333	0.442623	0.451613	0.444444	0.453125	0.446154
532	0.060606	0.090909	0.121212	0.151515	0.181818	0.212121	0.242424	0.272727	0.30303	0.294118	0.323529	0.352941	0.342857	0.371429	0.361111	0.351351	0.378378	0.432432	0.459459	0.447368	0.473684	0.5	0.526316	0.512821	0.5	0.47619	0.5	0.52381	0.511628	0.488889	0.478261	0.468085	0.489362	0.531915	0.520833	0.541667	0.530612	0.52	0.509804	0.54902	0.528302	0.509091	0.5	0.517857	0.5	0.483333	0.47541	0.483871	0.47619
533	0.045455	0.068182	0.090909	0.113636	0.136364	0.159091	0.181818	0.204545	0.227273	0.25	0.272727	0.295455	0.288889	0.311111	0.304348	0.326087	0.347826	0.391304	0.413043	0.434783	0.456522	0.478261	0.5	0.521739	0.543478	0.586957	0.608696	0.630435	0.617021	0.591837	0.58	0.568627	0.588235	0.627451	0.615385	0.634615	0.622642	0.641509	0.62963	0.636364	0.672727	0.649123	0.637931	0.655172	0.689655	0.694915	0.683333	0.688525	0.677419
535	0.044444	0.066667	0.088889	0.111111	0.133333	0.155556	0.177778	0.2	0.222222	0.244444	0.266667	0.288889	0.282609	0.304348	0.297872	0.319149	0.340426	0.382979	0.404255	0.425532	0.446809	0.468085	0.489362	0.510638	0.531915	0.574468	0.595745	0.617021	0.604167	0.58	0.568627	0.557692	0.576923	0.615385	0.603774	0.622642	0.611111	0.6	0.589286	0.596491	0.631579	0.610169	0.6	0.616667	0.65	0.655738	0.672131	0.677419	0.666667
536	0.045455	0.068182	0.090909	0.113636	0.136364	0.159091	0.181818	0.204545	0.227273	0.25	0.272727	0.295455	0.288889	0.311111	0.304348	0.326087	0.347826	0.391304	0.413043	0.434783	0.456522	0.478261	0.5	0.521739	0.543478	0.586957	0.608696	0.630435	0.617021	0.591837	0.612245	0.6	0.588235	0.627451	0.615385	0.634615	0.622642	0.611111	0.6	0.607143	0.642857	0.62069	0.610169	0.6	0.633333	0.639344	0.629032	0.634921	0.625
537	0.057143	0.085714	0.114286	0.142857	0.171429	0.2	0.228571	0.257143	0.285714	0.314286	0.342857	0.371429	0.361111	0.388889	0.378378	0.368421	0.394737	0.447368	0.473684	0.461538	0.487179	0.512821	0.538462	0.564103	0.589744	0.560976	0.585366	0.609756	0.595238	0.568182	0.555556	0.543478	0.565217	0.608696	0.595745	0.583333	0.571429	0.56	0.54902	0.557692	0.537037	0.517857	0.508772	0.526316	0.534483	0.516667	0.508197	0.516129	0.507937
538	0.074074	0.111111	0.148148	0.185185	0.222222	0.259259	0.296296	0.333333	0.37037	0.357143	0.344828	0.37931	0.366667	0.4	0.387097	0.375	0.40625	0.46875	0.5	0.484848	0.515152	0.545455	0.575758	0.558824	0.542857	0.513514	0.540541	0.567568	0.552632	0.525	0.512195	0.5	0.52381	0.534884	0.522727	0.511111	0.5	0.489362	0.479167	0.489796	0.470588	0.45283	0.444444	0.436364	0.421053	0.40678	0.4	0.387097	0.380952
539	0.058824	0.088235	0.117647	0.147059	0.176471	0.205882	0.235294	0.264706	0.294118	0.285714	0.314286	0.342857	0.333333	0.361111	0.351351	0.342105	0.368421	0.421053	0.447368	0.473684	0.5	0.526316	0.552632	0.578947	0.605263	0.575	0.6	0.585366	0.571429	0.545455	0.568182	0.555556	0.543478	0.553191	0.541667	0.5625	0.55102	0.571429	0.56	0.568627	0.576923	0.555556	0.545455	0.535714	0.54386	0.551724	0.568966	0.55	0.540984
540	0.068966	0.103448	0.137931	0.172414	0.206897	0.241379	0.275862	0.310345	0.344828	0.333333	0.366667	0.4	0.387097	0.419355	0.40625	0.393939	0.424242	0.484848	0.515152	0.5	0.529412	0.558824	0.588235	0.617647	0.647059	0.611111	0.638889	0.621622	0.605263	0.575	0.560976	0.547619	0.534884	0.545455	0.533333	0.555556	0.543478	0.531915	0.520833	0.5625	0.54	0.519231	0.509434	0.5	0.509091	0.491228	0.482759	0.466667	0.459016
541	0.057143	0.085714	0.114286	0.142857	0.171429	0.2	0.228571	0.257143	0.285714	0.277778	0.305556	0.333333	0.324324	0.351351	0.342105	0.333333	0.358974	0.410256	0.435897	0.425	0.45	0.475	0.5	0.525	0.55	0.560976	0.585366	0.571429	0.55814	0.533333	0.521739	0.510638	0.531915	0.541667	0.530612	0.52	0.509804	0.529412	0.519231	0.557692	0.566038	0.545455	0.535714	0.526316	0.561404	0.568966	0.559322	0.540984	0.532258
542	0.054054	0.081081	0.108108	0.135135	0.162162	0.189189	0.216216	0.243243	0.27027	0.297297	0.324324	0.351351	0.342105	0.368421	0.358974	0.35	0.375	0.425	0.45	0.475	0.5	0.525	0.55	0.575	0.6	0.609756	0.634146	0.619048	0.604651	0.577778	0.565217	0.553191	0.574468	0.583333	0.571429	0.591837	0.58	0.568627	0.557692	0.566038	0.603774	0.581818	0.571429	0.589286	0.596491	0.603448	0.59322	0.57377	0.564516
543	0.046512	0.069767	0.093023	0.116279	0.139535	0.162791	0.186047	0.209302	0.232558	0.255814	0.27907	0.302326	0.295455	0.318182	0.311111	0.333333	0.355556	0.4	0.422222	0.444444	0.466667	0.488889	0.511111	0.533333	0.555556	0.565217	0.586957	0.608696	0.595745	0.571429	0.56	0.54902	0.568627	0.607843	0.596154	0.615385	0.603774	0.622642	0.611111	0.618182	0.625	0.603448	0.59322	0.610169	0.644068	0.65	0.639344	0.645161	0.634921
544	0.083333	0.125	0.166667	0.208333	0.25	0.291667	0.333333	0.375	0.416667	0.4	0.384615	0.37037	0.357143	0.392857	0.37931	0.366667	0.4	0.466667	0.5	0.483871	0.516129	0.548387	0.580645	0.5625	0.545455	0.514286	0.542857	0.571429	0.555556	0.526316	0.512821	0.5	0.487805	0.5	0.488372	0.477273	0.466667	0.456522	0.446809	0.458333	0.44	0.423077	0.415094	0.407407	0.392857	0.37931	0.372881	0.360656	0.354839
545	0.040816	0.061224	0.081633	0.102041	0.122449	0.142857	0.163265	0.183673	0.204082	0.22449	0.244898	0.265306	0.26	0.28	0.27451	0.294118	0.313725	0.352941	0.372549	0.392157	0.411765	0.431373	0.45098	0.470588	0.490196	0.529412	0.54902	0.568627	0.557692	0.537037	0.527273	0.517857	0.535714	0.571429	0.561404	0.578947	0.568966	0.586207	0.603448	0.637931	0.672414	0.65	0.639344	0.655738	0.688525	0.693548	0.68254	0.6875	0.676923
547	0.052632	0.078947	0.105263	0.131579	0.157895	0.184211	0.210526	0.236842	0.263158	0.289474	0.315789	0.342105	0.333333	0.358974	0.35	0.341463	0.365854	0.414634	0.439024	0.463415	0.487805	0.512195	0.536585	0.560976	0.585366	0.595238	0.619048	0.642857	0.627907	0.6	0.586957	0.574468	0.595745	0.638298	0.625	0.645833	0.632653	0.62	0.607843	0.647059	0.622642	0.6	0.589286	0.607143	0.614035	0.59322	0.583333	0.590164	0.580645
548	0.0625	0.09375	0.125	0.15625	0.1875	0.21875	0.25	0.28125	0.3125	0.34375	0.375	0.40625	0.393939	0.424242	0.411765	0.4	0.428571	0.485714	0.514286	0.5	0.527778	0.555556	0.583333	0.611111	0.638889	0.648649	0.675676	0.657895	0.641026	0.609756	0.595238	0.581395	0.604651	0.613636	0.6	0.622222	0.608696	0.595745	0.583333	0.591837	0.568627	0.54717	0.537037	0.555556	0.563636	0.54386	0.534483	0.516667	0.508197
549	0.0625	0.09375	0.125	0.15625	0.1875	0.21875	0.25	0.28125	0.3125	0.30303	0.294118	0.323529	0.314286	0.342857	0.333333	0.324324	0.351351	0.405405	0.432432	0.421053	0.447368	0.473684	0.5	0.487179	0.475	0.452381	0.47619	0.5	0.488372	0.466667	0.456522	0.446809	0.468085	0.510638	0.5	0.520833	0.510204	0.5	0.490196	0.529412	0.509434	0.490909	0.482143	0.5	0.482759	0.466667	0.459016	0.467742	0.460317
550	0.076923	0.115385	0.153846	0.192308	0.230769	0.269231	0.307692	0.346154	0.384615	0.37037	0.357143	0.392857	0.37931	0.413793	0.4	0.387097	0.419355	0.483871	0.516129	0.5	0.53125	0.5625	0.59375	0.575758	0.558824	0.527778	0.555556	0.540541	0.526316	0.5	0.487805	0.47619	0.465116	0.444444	0.434783	0.425532	0.416667	0.408163	0.4	0.44	0.423077	0.407407	0.4	0.392857	0.37931	0.366667	0.360656	0.370968	0.365079
551	0.057143	0.085714	0.114286	0.142857	0.171429	0.2	0.228571	0.257143	0.285714	0.314286	0.342857	0.371429	0.361111	0.388889	0.378378	0.368421	0.394737	0.447368	0.473684	0.461538	0.487179	0.512821	0.538462	0.564103	0.589744	0.6	0.625	0.609756	0.595238	0.568182	0.555556	0.543478	0.565217	0.608696	0.595745	0.617021	0.604167	0.591837	0.58	0.62	0.596154	0.574074	0.563636	0.581818	0.589286	0.568966	0.559322	0.540984	0.532258
552	0.066667	0.1	0.133333	0.166667	0.2	0.233333	0.266667	0.3	0.333333	0.322581	0.354839	0.387097	0.375	0.40625	0.393939	0.382353	0.411765	0.470588	0.5	0.485714	0.514286	0.542857	0.571429	0.6	0.583333	0.552632	0.578947	0.605263	0.589744	0.560976	0.547619	0.534884	0.55814	0.568182	0.555556	0.543478	0.531915	0.520833	0.510204	0.52	0.5	0.481481	0.472727	0.464286	0.448276	0.433333	0.42623	0.435484	0.428571
553	0.086957	0.130435	0.173913	0.217391	0.26087	0.304348	0.347826	0.391304	0.375	0.36	0.346154	0.333333	0.321429	0.357143	0.344828	0.333333	0.322581	0.387097	0.419355	0.40625	0.4375	0.46875	0.5	0.484848	0.470588	0.444444	0.472222	0.459459	0.447368	0.425	0.414634	0.404762	0.395349	0.377778	0.369565	0.361702	0.354167	0.346939	0.34	0.38	0.365385	0.351852	0.345455	0.339286	0.327586	0.316667	0.311475	0.322581	0.31746
554	0.042553	0.06383	0.085106	0.106383	0.12766	0.148936	0.170213	0.191489	0.212766	0.234043	0.255319	0.276596	0.270833	0.291667	0.285714	0.306122	0.326531	0.367347	0.387755	0.408163	0.428571	0.44898	0.469388	0.489796	0.510204	0.55102	0.571429	0.591837	0.58	0.557692	0.54717	0.537037	0.555556	0.592593	0.581818	0.6	0.589286	0.578947	0.596491	0.631579	0.637931	0.616667	0.633333	0.65	0.683333	0.688525	0.677419	0.68254	0.671875
555	0.057143	0.085714	0.114286	0.142857	0.171429	0.2	0.228571	0.257143	0.285714	0.277778	0.305556	0.333333	0.324324	0.351351	0.342105	0.333333	0.358974	0.410256	0.435897	0.461538	0.487179	0.512821	0.538462	0.564103	0.589744	0.6	0.625	0.609756	0.595238	0.568182	0.555556	0.543478	0.565217	0.574468	0.5625	0.583333	0.571429	0.56	0.54902	0.588235	0.566038	0.545455	0.535714	0.553571	0.561404	0.542373	0.533333	0.516129	0.507937
556	0.064516	0.096774	0.129032	0.16129	0.193548	0.225806	0.258065	0.290323	0.322581	0.3125	0.34375	0.375	0.363636	0.393939	0.382353	0.371429	0.4	0.457143	0.485714	0.472222	0.5	0.527778	0.555556	0.540541	0.526316	0.5	0.525	0.55	0.536585	0.511628	0.5	0.488889	0.511111	0.555556	0.543478	0.565217	0.553191	0.541667	0.530612	0.54	0.519231	0.5	0.490909	0.509091	0.491228	0.474576	0.466667	0.47541	0.467742
557	0.086957	0.130435	0.173913	0.217391	0.26087	0.304348	0.347826	0.391304	0.434783	0.416667	0.4	0.384615	0.37037	0.407407	0.392857	0.37931	0.413793	0.482759	0.517241	0.5	0.533333	0.566667	0.6	0.580645	0.5625	0.529412	0.558824	0.542857	0.527778	0.5	0.487179	0.475	0.463415	0.47619	0.465116	0.454545	0.444444	0.434783	0.425532	0.408163	0.392157	0.377358	0.37037	0.363636	0.350877	0.338983	0.333333	0.322581	0.31746
558	0.060606	0.090909	0.121212	0.151515	0.181818	0.212121	0.242424	0.272727	0.30303	0.294118	0.323529	0.352941	0.342857	0.371429	0.361111	0.351351	0.378378	0.432432	0.459459	0.447368	0.473684	0.5	0.526316	0.512821	0.5	0.512195	0.536585	0.560976	0.547619	0.522727	0.511111	0.5	0.521739	0.531915	0.520833	0.510204	0.5	0.490196	0.480769	0.490566	0.5	0.482143	0.5	0.517857	0.526316	0.508475	0.5	0.483871	0.47619
559	0.064516	0.096774	0.129032	0.16129	0.193548	0.225806	0.258065	0.290323	0.322581	0.3125	0.34375	0.333333	0.323529	0.352941	0.342857	0.371429	0.4	0.457143	0.485714	0.472222	0.5	0.527778	0.555556	0.583333	0.567568	0.578947	0.605263	0.631579	0.615385	0.585366	0.571429	0.55814	0.581395	0.590909	0.577778	0.565217	0.553191	0.541667	0.530612	0.54	0.519231	0.5	0.490909	0.482143	0.491228	0.474576	0.466667	0.451613	0.444444
560	0.0625	0.09375	0.125	0.15625	0.1875	0.21875	0.25	0.28125	0.3125	0.30303	0.333333	0.363636	0.352941	0.382353	0.371429	0.361111	0.388889	0.444444	0.472222	0.459459	0.486486	0.513514	0.540541	0.567568	0.594595	0.605263	0.631579	0.615385	0.6	0.571429	0.55814	0.545455	0.568182	0.577778	0.565217	0.586957	0.574468	0.5625	0.55102	0.591837	0.568627	0.54717	0.537037	0.555556	0.563636	0.54386	0.534483	0.516667	0.508197
561	0.05	0.075	0.1	0.125	0.15	0.175	0.2	0.225	0.25	0.275	0.3	0.325	0.317073	0.341463	0.333333	0.325581	0.348837	0.395349	0.418605	0.44186	0.465116	0.488372	0.477273	0.5	0.522727	0.533333	0.555556	0.577778	0.565217	0.541667	0.5625	0.55102	0.54	0.54902	0.568627	0.588235	0.576923	0.566038	0.555556	0.535714	0.571429	0.551724	0.542373	0.533333	0.540984	0.52381	0.539683	0.546875	0.538462
562	0.05	0.075	0.1	0.125	0.15	0.175	0.2	0.225	0.25	0.275	0.3	0.325	0.317073	0.341463	0.333333	0.357143	0.380952	0.428571	0.452381	0.47619	0.5	0.52381	0.547619	0.571429	0.595238	0.604651	0.627907	0.651163	0.636364	0.608696	0.595745	0.583333	0.604167	0.645833	0.632653	0.653061	0.64	0.627451	0.615385	0.622642	0.6	0.578947	0.568966	0.586207	0.59322	0.57377	0.564516	0.571429	0.5625
563	0.047619	0.071429	0.095238	0.119048	0.142857	0.166667	0.190476	0.214286	0.238095	0.261905	0.285714	0.309524	0.302326	0.325581	0.318182	0.340909	0.363636	0.409091	0.431818	0.454545	0.477273	0.5	0.522727	0.545455	0.568182	0.577778	0.6	0.622222	0.608696	0.583333	0.571429	0.56	0.58	0.62	0.607843	0.627451	0.615385	0.634615	0.622642	0.62963	0.636364	0.614035	0.603448	0.62069	0.655172	0.661017	0.65	0.655738	0.645161
564	0.046512	0.069767	0.093023	0.116279	0.139535	0.162791	0.186047	0.209302	0.232558	0.255814	0.27907	0.302326	0.295455	0.318182	0.311111	0.333333	0.355556	0.4	0.422222	0.444444	0.466667	0.488889	0.511111	0.533333	0.555556	0.6	0.622222	0.644444	0.630435	0.604167	0.591837	0.58	0.6	0.64	0.627451	0.647059	0.634615	0.653846	0.641509	0.648148	0.654545	0.631579	0.62069	0.637931	0.672414	0.677966	0.666667	0.672131	0.66129
565	0.051282	0.076923	0.102564	0.128205	0.153846	0.179487	0.205128	0.230769	0.25641	0.282051	0.307692	0.333333	0.325	0.35	0.341463	0.365854	0.390244	0.439024	0.463415	0.487805	0.512195	0.536585	0.560976	0.585366	0.609756	0.619048	0.642857	0.666667	0.651163	0.622222	0.608696	0.595745	0.617021	0.659574	0.645833	0.632653	0.62	0.64	0.627451	0.634615	0.611111	0.589286	0.578947	0.596491	0.603448	0.583333	0.57377	0.580645	0.571429
566	0.066667	0.1	0.133333	0.166667	0.2	0.233333	0.266667	0.3	0.333333	0.322581	0.354839	0.387097	0.375	0.40625	0.393939	0.382353	0.411765	0.470588	0.5	0.485714	0.514286	0.542857	0.571429	0.555556	0.540541	0.512821	0.538462	0.564103	0.55	0.52381	0.511628	0.5	0.488889	0.533333	0.521739	0.510638	0.5	0.489796	0.48	0.52	0.5	0.481481	0.472727	0.464286	0.448276	0.433333	0.42623	0.435484	0.428571
567	0.066667	0.1	0.133333	0.166667	0.2	0.233333	0.266667	0.3	0.333333	0.322581	0.354839	0.387097	0.375	0.40625	0.393939	0.382353	0.411765	0.470588	0.5	0.485714	0.514286	0.542857	0.571429	0.6	0.583333	0.552632	0.578947	0.564103	0.55	0.52381	0.511628	0.5	0.488889	0.5	0.489362	0.510638	0.5	0.520833	0.510204	0.55102	0.529412	0.509434	0.5	0.490909	0.5	0.508772	0.5	0.483333	0.47541
568	0.046512	0.069767	0.093023	0.116279	0.139535	0.162791	0.186047	0.209302	0.232558	0.227273	0.25	0.272727	0.266667	0.288889	0.282609	0.304348	0.326087	0.369565	0.391304	0.413043	0.434783	0.456522	0.478261	0.5	0.521739	0.565217	0.586957	0.608696	0.595745	0.571429	0.56	0.54902	0.568627	0.607843	0.596154	0.615385	0.603774	0.622642	0.611111	0.618182	0.625	0.603448	0.59322	0.610169	0.644068	0.65	0.639344	0.645161	0.634921
569	0.046512	0.069767	0.093023	0.116279	0.139535	0.162791	0.186047	0.209302	0.232558	0.255814	0.27907	0.302326	0.295455	0.318182	0.311111	0.333333	0.355556	0.4	0.422222	0.444444	0.466667	0.488889	0.511111	0.533333	0.555556	0.6	0.622222	0.644444	0.630435	0.604167	0.591837	0.58	0.568627	0.607843	0.596154	0.615385	0.603774	0.592593	0.581818	0.589286	0.568966	0.55	0.540984	0.557377	0.564516	0.571429	0.5625	0.569231	0.560606
570	0.068966	0.103448	0.137931	0.172414	0.206897	0.241379	0.275862	0.310345	0.344828	0.333333	0.366667	0.4	0.387097	0.419355	0.40625	0.393939	0.424242	0.484848	0.515152	0.5	0.529412	0.558824	0.588235	0.617647	0.6	0.567568	0.594595	0.578947	0.564103	0.536585	0.52381	0.511628	0.5	0.478261	0.468085	0.489362	0.479167	0.469388	0.46	0.470588	0.45283	0.436364	0.428571	0.421053	0.40678	0.416667	0.409836	0.396825	0.390625
571	0.071429	0.107143	0.142857	0.178571	0.214286	0.25	0.285714	0.321429	0.357143	0.344828	0.37931	0.413793	0.4	0.433333	0.419355	0.40625	0.4375	0.5	0.53125	0.515152	0.545455	0.575758	0.606061	0.636364	0.617647	0.583333	0.611111	0.594595	0.578947	0.55	0.536585	0.52381	0.547619	0.522727	0.511111	0.5	0.489362	0.510638	0.5	0.541667	0.52	0.5	0.490566	0.481481	0.490909	0.473684	0.465517	0.45	0.442623
572	0.066667	0.1	0.133333	0.166667	0.2	0.233333	0.266667	0.3	0.333333	0.322581	0.354839	0.387097	0.375	0.40625	0.393939	0.382353	0.411765	0.470588	0.5	0.485714	0.514286	0.542857	0.571429	0.6	0.583333	0.552632	0.578947	0.564103	0.55	0.52381	0.511628	0.5	0.488889	0.5	0.489362	0.510638	0.5	0.520833	0.510204	0.55102	0.529412	0.509434	0.5	0.490909	0.5	0.508772	0.5	0.483333	0.47541
573	0.045455	0.068182	0.090909	0.113636	0.136364	0.159091	0.181818	0.204545	0.227273	0.25	0.272727	0.295455	0.288889	0.311111	0.304348	0.326087	0.347826	0.391304	0.413043	0.434783	0.456522	0.478261	0.5	0.521739	0.543478	0.586957	0.608696	0.630435	0.617021	0.591837	0.58	0.568627	0.588235	0.627451	0.615385	0.634615	0.622642	0.641509	0.62963	0.636364	0.672727	0.649123	0.637931	0.655172	0.689655	0.694915	0.683333	0.688525	0.677419
574	0.057143	0.085714	0.114286	0.142857	0.171429	0.2	0.228571	0.257143	0.285714	0.314286	0.342857	0.371429	0.361111	0.388889	0.378378	0.368421	0.394737	0.447368	0.473684	0.5	0.526316	0.552632	0.578947	0.605263	0.631579	0.641026	0.666667	0.65	0.634146	0.604651	0.590909	0.577778	0.6	0.644444	0.630435	0.652174	0.638298	0.625	0.612245	0.653061	0.627451	0.603774	0.592593	0.611111	0.618182	0.596491	0.586207	0.566667	0.557377
575	0.054054	0.081081	0.108108	0.135135	0.162162	0.189189	0.216216	0.243243	0.27027	0.297297	0.324324	0.351351	0.342105	0.368421	0.358974	0.35	0.375	0.425	0.45	0.475	0.5	0.525	0.55	0.575	0.6	0.609756	0.634146	0.619048	0.604651	0.577778	0.565217	0.553191	0.574468	0.617021	0.604167	0.625	0.612245	0.6	0.588235	0.627451	0.603774	0.581818	0.571429	0.589286	0.596491	0.576271	0.566667	0.57377	0.564516
576	0.051282	0.076923	0.102564	0.128205	0.153846	0.179487	0.205128	0.230769	0.25641	0.282051	0.307692	0.333333	0.325	0.35	0.341463	0.333333	0.357143	0.404762	0.428571	0.452381	0.47619	0.5	0.52381	0.547619	0.571429	0.581395	0.604651	0.590909	0.577778	0.553191	0.574468	0.5625	0.583333	0.591837	0.58	0.568627	0.557692	0.54717	0.537037	0.574074	0.581818	0.561404	0.551724	0.568966	0.576271	0.583333	0.6	0.580645	0.571429
577	0.064516	0.096774	0.129032	0.16129	0.193548	0.225806	0.258065	0.290323	0.322581	0.3125	0.34375	0.375	0.363636	0.393939	0.382353	0.371429	0.4	0.457143	0.485714	0.514286	0.542857	0.571429	0.6	0.628571	0.657143	0.666667	0.694444	0.675676	0.657895	0.625	0.609756	0.595238	0.581395	0.590909	0.577778	0.6	0.586957	0.574468	0.5625	0.604167	0.58	0.557692	0.54717	0.537037	0.545455	0.526316	0.517241	0.5	0.491803
578	0.086957	0.130435	0.173913	0.217391	0.26087	0.304348	0.347826	0.391304	0.434783	0.416667	0.4	0.384615	0.37037	0.407407	0.392857	0.37931	0.413793	0.482759	0.517241	0.5	0.533333	0.566667	0.6	0.580645	0.5625	0.529412	0.558824	0.542857	0.527778	0.5	0.487179	0.475	0.463415	0.44186	0.431818	0.422222	0.413043	0.404255	0.395833	0.408163	0.392157	0.377358	0.37037	0.388889	0.375	0.362069	0.355932	0.344262	0.33871
579	0.086957	0.130435	0.173913	0.217391	0.26087	0.304348	0.347826	0.391304	0.375	0.36	0.346154	0.333333	0.321429	0.357143	0.344828	0.333333	0.366667	0.433333	0.466667	0.451613	0.483871	0.516129	0.548387	0.580645	0.5625	0.529412	0.558824	0.542857	0.527778	0.5	0.487179	0.475	0.5	0.47619	0.465116	0.488372	0.477273	0.466667	0.456522	0.468085	0.44898	0.431373	0.423077	0.415094	0.4	0.385965	0.37931	0.366667	0.360656
580	0.044444	0.066667	0.088889	0.111111	0.133333	0.155556	0.177778	0.2	0.222222	0.244444	0.266667	0.288889	0.282609	0.304348	0.297872	0.319149	0.340426	0.382979	0.404255	0.425532	0.446809	0.468085	0.489362	0.510638	0.531915	0.574468	0.595745	0.583333	0.571429	0.54902	0.568627	0.557692	0.576923	0.615385	0.603774	0.622642	0.611111	0.62963	0.618182	0.625	0.660714	0.637931	0.627119	0.644068	0.677966	0.683333	0.7	0.677419	0.666667
581	0.076923	0.115385	0.153846	0.192308	0.230769	0.269231	0.307692	0.346154	0.384615	0.37037	0.357143	0.344828	0.333333	0.366667	0.354839	0.34375	0.375	0.4375	0.46875	0.454545	0.484848	0.515152	0.545455	0.529412	0.558824	0.527778	0.555556	0.540541	0.526316	0.5	0.487805	0.47619	0.465116	0.477273	0.466667	0.456522	0.446809	0.4375	0.428571	0.44	0.423077	0.407407	0.4	0.392857	0.37931	0.366667	0.360656	0.370968	0.365079
582	0.066667	0.1	0.133333	0.166667	0.2	0.233333	0.266667	0.3	0.333333	0.322581	0.354839	0.387097	0.375	0.40625	0.393939	0.382353	0.411765	0.470588	0.5	0.485714	0.514286	0.542857	0.571429	0.6	0.628571	0.594595	0.621622	0.605263	0.589744	0.560976	0.547619	0.534884	0.55814	0.568182	0.555556	0.577778	0.565217	0.553191	0.541667	0.583333	0.56	0.538462	0.528302	0.518519	0.527273	0.508772	0.5	0.483333	0.47541
583	0.068966	0.103448	0.137931	0.172414	0.206897	0.241379	0.275862	0.310345	0.344828	0.333333	0.366667	0.4	0.387097	0.419355	0.40625	0.393939	0.424242	0.484848	0.515152	0.5	0.529412	0.558824	0.588235	0.571429	0.555556	0.526316	0.552632	0.578947	0.564103	0.536585	0.52381	0.511628	0.5	0.545455	0.533333	0.555556	0.543478	0.531915	0.520833	0.5	0.480769	0.462963	0.454545	0.472727	0.45614	0.440678	0.433333	0.419355	0.412698
584	0.0625	0.09375	0.125	0.15625	0.1875	0.21875	0.25	0.28125	0.3125	0.30303	0.333333	0.363636	0.352941	0.382353	0.371429	0.361111	0.388889	0.444444	0.472222	0.459459	0.486486	0.513514	0.540541	0.567568	0.552632	0.525	0.55	0.575	0.560976	0.534884	0.522727	0.511111	0.533333	0.577778	0.565217	0.586957	0.574468	0.5625	0.55102	0.591837	0.568627	0.54717	0.537037	0.527273	0.508772	0.491525	0.483333	0.491803	0.483871
585	0.066667	0.1	0.133333	0.166667	0.2	0.233333	0.266667	0.3	0.333333	0.322581	0.354839	0.387097	0.375	0.40625	0.393939	0.424242	0.454545	0.515152	0.545455	0.529412	0.558824	0.588235	0.617647	0.647059	0.676471	0.638889	0.666667	0.694444	0.675676	0.641026	0.625	0.609756	0.634146	0.642857	0.627907	0.651163	0.636364	0.622222	0.608696	0.617021	0.591837	0.568627	0.557692	0.54717	0.527273	0.508772	0.5	0.483333	0.47541
586	0.068966	0.103448	0.137931	0.172414	0.206897	0.241379	0.275862	0.310345	0.344828	0.333333	0.322581	0.354839	0.34375	0.375	0.363636	0.352941	0.382353	0.441176	0.470588	0.457143	0.485714	0.514286	0.542857	0.527778	0.513514	0.487179	0.512821	0.538462	0.525	0.5	0.488372	0.477273	0.5	0.478261	0.468085	0.458333	0.44898	0.44	0.431373	0.442308	0.425926	0.410714	0.403509	0.396552	0.383333	0.370968	0.365079	0.353846	0.348485
587	0.046512	0.069767	0.093023	0.116279	0.139535	0.162791	0.186047	0.209302	0.232558	0.255814	0.27907	0.302326	0.295455	0.318182	0.311111	0.333333	0.355556	0.4	0.422222	0.444444	0.466667	0.488889	0.511111	0.533333	0.555556	0.565217	0.586957	0.608696	0.595745	0.571429	0.56	0.54902	0.568627	0.607843	0.596154	0.615385	0.603774	0.592593	0.581818	0.589286	0.596491	0.576271	0.566667	0.583333	0.616667	0.622951	0.612903	0.619048	0.609375
588	0.054054	0.081081	0.108108	0.135135	0.162162	0.189189	0.216216	0.243243	0.27027	0.297297	0.324324	0.351351	0.342105	0.368421	0.358974	0.35	0.375	0.425	0.45	0.475	0.5	0.525	0.55	0.575	0.6	0.609756	0.634146	0.619048	0.604651	0.577778	0.565217	0.553191	0.574468	0.617021	0.604167	0.625	0.612245	0.6	0.588235	0.627451	0.603774	0.581818	0.571429	0.589286	0.596491	0.576271	0.566667	0.57377	0.564516
589	0.054054	0.081081	0.108108	0.135135	0.162162	0.189189	0.216216	0.243243	0.27027	0.297297	0.324324	0.351351	0.342105	0.368421	0.358974	0.35	0.375	0.425	0.45	0.475	0.5	0.525	0.55	0.575	0.6	0.609756	0.634146	0.658537	0.642857	0.613636	0.6	0.586957	0.574468	0.617021	0.604167	0.625	0.612245	0.6	0.588235	0.627451	0.603774	0.581818	0.571429	0.589286	0.596491	0.603448	0.59322	0.57377	0.564516
591	0.0625	0.09375	0.125	0.15625	0.1875	0.21875	0.25	0.28125	0.3125	0.30303	0.333333	0.363636	0.352941	0.382353	0.371429	0.361111	0.388889	0.444444	0.472222	0.5	0.527778	0.555556	0.540541	0.526316	0.552632	0.525	0.55	0.575	0.560976	0.534884	0.522727	0.511111	0.5	0.510638	0.5	0.489796	0.48	0.470588	0.461538	0.5	0.481481	0.464286	0.45614	0.448276	0.457627	0.442623	0.435484	0.444444	0.4375
592	0.064516	0.096774	0.129032	0.16129	0.193548	0.225806	0.258065	0.290323	0.322581	0.3125	0.34375	0.375	0.363636	0.393939	0.382353	0.411765	0.441176	0.5	0.529412	0.514286	0.542857	0.571429	0.6	0.628571	0.657143	0.621622	0.648649	0.675676	0.657895	0.625	0.609756	0.595238	0.581395	0.555556	0.543478	0.565217	0.553191	0.541667	0.530612	0.54	0.519231	0.5	0.490909	0.482143	0.491228	0.474576	0.466667	0.451613	0.444444
593	0.0625	0.09375	0.125	0.15625	0.1875	0.21875	0.25	0.28125	0.3125	0.34375	0.375	0.40625	0.393939	0.424242	0.411765	0.4	0.428571	0.485714	0.514286	0.5	0.527778	0.555556	0.583333	0.611111	0.638889	0.648649	0.675676	0.657895	0.641026	0.609756	0.595238	0.581395	0.604651	0.613636	0.6	0.622222	0.608696	0.595745	0.583333	0.591837	0.568627	0.54717	0.537037	0.555556	0.563636	0.54386	0.534483	0.516667	0.508197
594	0.0625	0.09375	0.125	0.15625	0.1875	0.21875	0.25	0.28125	0.3125	0.34375	0.375	0.40625	0.393939	0.424242	0.411765	0.4	0.428571	0.485714	0.514286	0.5	0.527778	0.555556	0.583333	0.611111	0.638889	0.648649	0.675676	0.657895	0.641026	0.609756	0.595238	0.581395	0.604651	0.613636	0.6	0.586957	0.574468	0.5625	0.55102	0.591837	0.568627	0.54717	0.537037	0.555556	0.563636	0.54386	0.534483	0.516667	0.508197
595	0.04	0.06	0.08	0.1	0.12	0.14	0.16	0.18	0.2	0.22	0.24	0.26	0.254902	0.27451	0.269231	0.288462	0.307692	0.346154	0.365385	0.384615	0.403846	0.423077	0.442308	0.461538	0.480769	0.519231	0.538462	0.557692	0.54717	0.527273	0.545455	0.535714	0.553571	0.589286	0.607143	0.625	0.614035	0.631579	0.649123	0.684211	0.719298	0.694915	0.683333	0.7	0.733333	0.766667	0.754098	0.758065	0.746032
596	0.051282	0.076923	0.102564	0.128205	0.153846	0.179487	0.205128	0.230769	0.25641	0.282051	0.307692	0.333333	0.325	0.35	0.341463	0.365854	0.390244	0.439024	0.463415	0.487805	0.512195	0.536585	0.560976	0.585366	0.609756	0.619048	0.642857	0.627907	0.613636	0.586957	0.574468	0.5625	0.583333	0.591837	0.58	0.6	0.588235	0.607843	0.596154	0.603774	0.611111	0.589286	0.578947	0.596491	0.631579	0.637931	0.627119	0.606557	0.596774
597	0.055556	0.083333	0.111111	0.138889	0.166667	0.194444	0.222222	0.25	0.277778	0.27027	0.297297	0.324324	0.315789	0.342105	0.333333	0.358974	0.384615	0.435897	0.461538	0.487179	0.512821	0.538462	0.564103	0.589744	0.615385	0.585366	0.609756	0.634146	0.619048	0.590909	0.577778	0.565217	0.586957	0.630435	0.617021	0.604167	0.591837	0.58	0.568627	0.607843	0.584906	0.563636	0.553571	0.571429	0.578947	0.559322	0.55	0.557377	0.548387
598	0.058824	0.088235	0.117647	0.147059	0.176471	0.205882	0.235294	0.264706	0.294118	0.285714	0.314286	0.342857	0.333333	0.361111	0.351351	0.342105	0.368421	0.421053	0.447368	0.435897	0.461538	0.487179	0.512821	0.538462	0.564103	0.575	0.6	0.585366	0.571429	0.545455	0.533333	0.521739	0.543478	0.553191	0.541667	0.5625	0.55102	0.54	0.529412	0.568627	0.54717	0.527273	0.517857	0.535714	0.54386	0.525424	0.516667	0.52459	0.516129
599	0.066667	0.1	0.133333	0.166667	0.2	0.233333	0.266667	0.3	0.333333	0.322581	0.354839	0.387097	0.375	0.40625	0.393939	0.382353	0.411765	0.470588	0.5	0.485714	0.514286	0.542857	0.527778	0.555556	0.583333	0.552632	0.578947	0.605263	0.589744	0.560976	0.585366	0.571429	0.55814	0.568182	0.555556	0.577778	0.565217	0.553191	0.541667	0.52	0.529412	0.509434	0.5	0.490909	0.473684	0.457627	0.474576	0.459016	0.451613
600	0.068966	0.103448	0.137931	0.172414	0.206897	0.241379	0.275862	0.310345	0.344828	0.333333	0.366667	0.4	0.387097	0.419355	0.40625	0.393939	0.424242	0.484848	0.515152	0.5	0.529412	0.558824	0.588235	0.617647	0.6	0.567568	0.594595	0.578947	0.564103	0.536585	0.52381	0.511628	0.5	0.511111	0.5	0.489362	0.479167	0.469388	0.46	0.5	0.480769	0.462963	0.454545	0.446429	0.431034	0.416667	0.409836	0.419355	0.412698
601	0.066667	0.1	0.133333	0.166667	0.2	0.233333	0.266667	0.3	0.333333	0.322581	0.354839	0.387097	0.375	0.40625	0.393939	0.382353	0.411765	0.470588	0.5	0.485714	0.514286	0.542857	0.571429	0.6	0.583333	0.552632	0.578947	0.564103	0.55	0.52381	0.511628	0.5	0.488889	0.5	0.489362	0.510638	0.5	0.520833	0.510204	0.55102	0.529412	0.509434	0.5	0.490909	0.5	0.508772	0.5	0.483333	0.47541
602	0.043478	0.065217	0.086957	0.108696	0.130435	0.152174	0.173913	0.195652	0.217391	0.23913	0.26087	0.282609	0.276596	0.297872	0.291667	0.3125	0.333333	0.375	0.395833	0.416667	0.4375	0.458333	0.479167	0.5	0.520833	0.5625	0.583333	0.571429	0.56	0.538462	0.557692	0.54717	0.566038	0.603774	0.622642	0.641509	0.62963	0.648148	0.636364	0.642857	0.678571	0.655172	0.644068	0.661017	0.694915	0.7	0.688525	0.693548	0.68254
603	0.074074	0.111111	0.148148	0.185185	0.222222	0.259259	0.296296	0.333333	0.37037	0.357143	0.392857	0.428571	0.413793	0.448276	0.433333	0.419355	0.451613	0.516129	0.548387	0.53125	0.5625	0.59375	0.625	0.65625	0.636364	0.6	0.628571	0.611111	0.594595	0.564103	0.55	0.536585	0.52381	0.534884	0.522727	0.511111	0.5	0.521739	0.510638	0.520833	0.5	0.480769	0.471698	0.462963	0.472727	0.45614	0.448276	0.433333	0.42623
604	0.052632	0.078947	0.105263	0.131579	0.157895	0.184211	0.210526	0.236842	0.263158	0.25641	0.282051	0.307692	0.3	0.325	0.317073	0.341463	0.365854	0.414634	0.439024	0.463415	0.487805	0.512195	0.536585	0.560976	0.585366	0.634146	0.658537	0.682927	0.666667	0.636364	0.622222	0.608696	0.630435	0.673913	0.659574	0.645833	0.632653	0.62	0.607843	0.615385	0.592593	0.571429	0.561404	0.578947	0.586207	0.566667	0.557377	0.564516	0.555556
605	0.074074	0.111111	0.148148	0.185185	0.222222	0.259259	0.296296	0.333333	0.37037	0.357143	0.392857	0.37931	0.366667	0.4	0.387097	0.375	0.40625	0.46875	0.5	0.484848	0.515152	0.545455	0.575758	0.558824	0.542857	0.513514	0.540541	0.526316	0.512821	0.487805	0.47619	0.465116	0.454545	0.466667	0.456522	0.446809	0.4375	0.428571	0.42	0.46	0.442308	0.425926	0.418182	0.410714	0.396552	0.383333	0.377049	0.387097	0.380952
607	0.052632	0.078947	0.105263	0.131579	0.157895	0.184211	0.210526	0.236842	0.263158	0.289474	0.315789	0.342105	0.333333	0.358974	0.35	0.341463	0.365854	0.414634	0.439024	0.463415	0.487805	0.512195	0.536585	0.560976	0.585366	0.595238	0.619048	0.604651	0.590909	0.565217	0.586957	0.574468	0.5625	0.571429	0.56	0.58	0.568627	0.557692	0.54717	0.584906	0.592593	0.571429	0.561404	0.578947	0.586207	0.59322	0.583333	0.590164	0.580645
608	0.039216	0.058824	0.078431	0.098039	0.117647	0.137255	0.156863	0.176471	0.196078	0.215686	0.235294	0.254902	0.25	0.269231	0.264151	0.283019	0.301887	0.339623	0.358491	0.377358	0.396226	0.415094	0.433962	0.45283	0.471698	0.509434	0.528302	0.54717	0.537037	0.517857	0.535714	0.526316	0.54386	0.578947	0.596491	0.614035	0.603448	0.62069	0.637931	0.672414	0.706897	0.683333	0.672131	0.688525	0.721311	0.725806	0.741935	0.746032	0.734375
609	0.051282	0.076923	0.102564	0.128205	0.153846	0.179487	0.205128	0.230769	0.25641	0.25	0.275	0.3	0.292683	0.317073	0.309524	0.333333	0.357143	0.404762	0.428571	0.452381	0.47619	0.5	0.52381	0.547619	0.571429	0.619048	0.642857	0.627907	0.613636	0.586957	0.574468	0.5625	0.583333	0.625	0.612245	0.632653	0.62	0.607843	0.596154	0.603774	0.611111	0.589286	0.578947	0.596491	0.631579	0.610169	0.6	0.580645	0.571429
610	0.051282	0.076923	0.102564	0.128205	0.153846	0.179487	0.205128	0.230769	0.25641	0.282051	0.307692	0.333333	0.325	0.35	0.341463	0.365854	0.390244	0.439024	0.463415	0.487805	0.512195	0.536585	0.560976	0.585366	0.609756	0.619048	0.642857	0.666667	0.651163	0.622222	0.608696	0.595745	0.617021	0.659574	0.645833	0.666667	0.653061	0.64	0.627451	0.666667	0.641509	0.618182	0.607143	0.625	0.631579	0.610169	0.6	0.606557	0.596774
611	0.044444	0.066667	0.088889	0.111111	0.133333	0.155556	0.177778	0.2	0.222222	0.244444	0.266667	0.288889	0.282609	0.304348	0.297872	0.319149	0.340426	0.382979	0.404255	0.425532	0.446809	0.468085	0.489362	0.510638	0.531915	0.574468	0.595745	0.617021	0.604167	0.58	0.568627	0.557692	0.576923	0.615385	0.603774	0.622642	0.611111	0.62963	0.618182	0.625	0.660714	0.637931	0.627119	0.644068	0.677966	0.683333	0.672131	0.677419	0.666667
612	0.060606	0.090909	0.121212	0.151515	0.181818	0.212121	0.242424	0.272727	0.30303	0.294118	0.323529	0.352941	0.342857	0.371429	0.361111	0.388889	0.416667	0.472222	0.5	0.486486	0.513514	0.540541	0.567568	0.594595	0.578947	0.55	0.575	0.6	0.585366	0.55814	0.545455	0.533333	0.555556	0.6	0.586957	0.574468	0.5625	0.55102	0.54	0.58	0.557692	0.537037	0.527273	0.517857	0.5	0.483333	0.47541	0.483871	0.47619
613	0.066667	0.1	0.133333	0.166667	0.2	0.233333	0.266667	0.3	0.333333	0.322581	0.354839	0.387097	0.375	0.40625	0.393939	0.382353	0.411765	0.470588	0.5	0.485714	0.514286	0.542857	0.571429	0.6	0.583333	0.552632	0.578947	0.605263	0.589744	0.560976	0.547619	0.534884	0.522727	0.533333	0.521739	0.510638	0.5	0.489796	0.48	0.52	0.5	0.481481	0.472727	0.464286	0.448276	0.433333	0.42623	0.435484	0.428571
614	0.04878	0.073171	0.097561	0.121951	0.146341	0.170732	0.195122	0.219512	0.243902	0.268293	0.292683	0.317073	0.309524	0.333333	0.325581	0.318182	0.340909	0.386364	0.409091	0.431818	0.454545	0.477273	0.5	0.522727	0.545455	0.555556	0.577778	0.565217	0.553191	0.530612	0.52	0.509804	0.529412	0.538462	0.528302	0.54717	0.537037	0.555556	0.545455	0.581818	0.589286	0.568966	0.559322	0.576271	0.610169	0.616667	0.606557	0.587302	0.578125
615	0.068966	0.103448	0.137931	0.172414	0.206897	0.241379	0.275862	0.310345	0.344828	0.333333	0.366667	0.4	0.387097	0.419355	0.40625	0.393939	0.424242	0.484848	0.515152	0.5	0.529412	0.558824	0.588235	0.617647	0.647059	0.611111	0.638889	0.666667	0.648649	0.615385	0.6	0.585366	0.571429	0.545455	0.533333	0.555556	0.543478	0.531915	0.520833	0.530612	0.509804	0.490566	0.481481	0.472727	0.45614	0.440678	0.433333	0.419355	0.412698
616	0.083333	0.125	0.166667	0.208333	0.25	0.291667	0.333333	0.375	0.416667	0.4	0.384615	0.37037	0.357143	0.392857	0.37931	0.366667	0.4	0.466667	0.5	0.483871	0.516129	0.548387	0.580645	0.612903	0.59375	0.558824	0.588235	0.571429	0.555556	0.526316	0.512821	0.5	0.487805	0.465116	0.454545	0.444444	0.434783	0.456522	0.446809	0.458333	0.44	0.423077	0.415094	0.407407	0.392857	0.37931	0.372881	0.360656	0.354839
617	0.04	0.06	0.08	0.1	0.12	0.14	0.16	0.18	0.2	0.22	0.24	0.26	0.254902	0.27451	0.269231	0.288462	0.307692	0.346154	0.365385	0.384615	0.403846	0.423077	0.442308	0.461538	0.480769	0.519231	0.538462	0.557692	0.54717	0.527273	0.517857	0.508772	0.526316	0.561404	0.551724	0.568966	0.559322	0.576271	0.59322	0.627119	0.661017	0.639344	0.629032	0.645161	0.677419	0.68254	0.698413	0.703125	0.692308
618	0.060606	0.090909	0.121212	0.151515	0.181818	0.212121	0.242424	0.272727	0.30303	0.294118	0.323529	0.352941	0.342857	0.371429	0.361111	0.351351	0.378378	0.432432	0.459459	0.447368	0.473684	0.5	0.526316	0.552632	0.538462	0.512195	0.536585	0.560976	0.547619	0.522727	0.511111	0.5	0.521739	0.531915	0.520833	0.541667	0.530612	0.52	0.509804	0.54902	0.528302	0.509091	0.5	0.517857	0.5	0.483333	0.47541	0.483871	0.47619
619	0.066667	0.1	0.133333	0.166667	0.2	0.233333	0.266667	0.3	0.333333	0.322581	0.354839	0.387097	0.375	0.40625	0.393939	0.382353	0.411765	0.470588	0.5	0.485714	0.514286	0.542857	0.571429	0.6	0.628571	0.638889	0.666667	0.648649	0.631579	0.6	0.585366	0.571429	0.55814	0.568182	0.555556	0.577778	0.565217	0.553191	0.541667	0.583333	0.56	0.538462	0.528302	0.518519	0.527273	0.508772	0.5	0.483333	0.47541
620	0.047619	0.071429	0.095238	0.119048	0.142857	0.166667	0.190476	0.214286	0.238095	0.261905	0.285714	0.309524	0.302326	0.325581	0.318182	0.340909	0.363636	0.409091	0.431818	0.454545	0.477273	0.5	0.522727	0.545455	0.568182	0.613636	0.636364	0.659091	0.644444	0.617021	0.604167	0.591837	0.612245	0.653061	0.64	0.66	0.647059	0.634615	0.622642	0.62963	0.607143	0.586207	0.576271	0.59322	0.6	0.580645	0.571429	0.578125	0.569231
621	0.071429	0.107143	0.142857	0.178571	0.214286	0.25	0.285714	0.321429	0.357143	0.344828	0.37931	0.413793	0.4	0.433333	0.419355	0.40625	0.4375	0.5	0.53125	0.515152	0.545455	0.575758	0.606061	0.636364	0.617647	0.583333	0.611111	0.638889	0.621622	0.589744	0.575	0.560976	0.547619	0.55814	0.545455	0.533333	0.521739	0.510638	0.5	0.541667	0.52	0.5	0.490566	0.481481	0.464286	0.448276	0.440678	0.42623	0.419355
622	0.055556	0.083333	0.111111	0.138889	0.166667	0.194444	0.222222	0.25	0.277778	0.27027	0.297297	0.324324	0.315789	0.342105	0.333333	0.358974	0.384615	0.435897	0.461538	0.487179	0.512821	0.538462	0.564103	0.589744	0.615385	0.625	0.65	0.675	0.658537	0.627907	0.613636	0.6	0.622222	0.666667	0.652174	0.673913	0.659574	0.645833	0.632653	0.673469	0.647059	0.622642	0.611111	0.6	0.607143	0.586207	0.576271	0.583333	0.57377
623	0.04878	0.073171	0.097561	0.121951	0.146341	0.170732	0.195122	0.219512	0.243902	0.268293	0.292683	0.317073	0.309524	0.333333	0.325581	0.348837	0.372093	0.418605	0.44186	0.465116	0.488372	0.511628	0.534884	0.55814	0.581395	0.627907	0.651163	0.674419	0.659091	0.630435	0.617021	0.604167	0.625	0.666667	0.653061	0.673469	0.66	0.647059	0.634615	0.673077	0.648148	0.625	0.614035	0.631579	0.637931	0.616667	0.606557	0.612903	0.603175
624	0.04878	0.073171	0.097561	0.121951	0.146341	0.170732	0.195122	0.219512	0.243902	0.268293	0.292683	0.317073	0.309524	0.333333	0.325581	0.348837	0.372093	0.418605	0.44186	0.465116	0.488372	0.511628	0.534884	0.55814	0.581395	0.627907	0.651163	0.674419	0.659091	0.630435	0.617021	0.604167	0.625	0.666667	0.653061	0.673469	0.66	0.647059	0.634615	0.641509	0.618182	0.596491	0.586207	0.603448	0.610169	0.590164	0.580645	0.587302	0.578125
625	0.08	0.12	0.16	0.2	0.24	0.28	0.32	0.36	0.4	0.384615	0.37037	0.407407	0.392857	0.428571	0.413793	0.4	0.433333	0.5	0.533333	0.516129	0.548387	0.580645	0.612903	0.645161	0.625	0.588235	0.617647	0.6	0.583333	0.552632	0.538462	0.525	0.512195	0.488372	0.477273	0.466667	0.456522	0.446809	0.4375	0.42	0.403846	0.388889	0.381818	0.4	0.385965	0.372881	0.366667	0.354839	0.349206
626	0.045455	0.068182	0.090909	0.113636	0.136364	0.159091	0.181818	0.204545	0.227273	0.25	0.272727	0.295455	0.288889	0.311111	0.304348	0.297872	0.319149	0.361702	0.382979	0.404255	0.425532	0.446809	0.468085	0.489362	0.510638	0.520833	0.541667	0.5625	0.55102	0.529412	0.54902	0.538462	0.528302	0.566038	0.555556	0.574074	0.563636	0.553571	0.54386	0.551724	0.586207	0.566667	0.583333	0.57377	0.606557	0.612903	0.603175	0.609375	0.6
628	0.057143	0.085714	0.114286	0.142857	0.171429	0.2	0.228571	0.257143	0.285714	0.314286	0.342857	0.371429	0.361111	0.388889	0.378378	0.368421	0.394737	0.447368	0.473684	0.461538	0.487179	0.512821	0.538462	0.564103	0.589744	0.6	0.625	0.609756	0.595238	0.568182	0.555556	0.543478	0.531915	0.574468	0.5625	0.583333	0.571429	0.56	0.54902	0.588235	0.566038	0.545455	0.535714	0.526316	0.534483	0.542373	0.533333	0.540984	0.532258
629	0.068966	0.103448	0.137931	0.172414	0.206897	0.241379	0.275862	0.310345	0.344828	0.333333	0.366667	0.354839	0.34375	0.375	0.363636	0.352941	0.382353	0.441176	0.470588	0.457143	0.485714	0.514286	0.542857	0.571429	0.555556	0.567568	0.594595	0.578947	0.564103	0.536585	0.52381	0.511628	0.5	0.511111	0.5	0.489362	0.479167	0.469388	0.46	0.442308	0.45283	0.436364	0.428571	0.421053	0.431034	0.440678	0.433333	0.419355	0.412698
630	0.055556	0.083333	0.111111	0.138889	0.166667	0.194444	0.222222	0.25	0.277778	0.305556	0.333333	0.361111	0.351351	0.378378	0.368421	0.358974	0.384615	0.435897	0.461538	0.45	0.475	0.5	0.525	0.55	0.575	0.585366	0.609756	0.595238	0.581395	0.555556	0.577778	0.565217	0.586957	0.595745	0.583333	0.604167	0.591837	0.58	0.568627	0.576923	0.584906	0.563636	0.553571	0.571429	0.551724	0.559322	0.576271	0.557377	0.548387
631	0.045455	0.068182	0.090909	0.113636	0.136364	0.159091	0.181818	0.204545	0.227273	0.25	0.272727	0.295455	0.288889	0.311111	0.304348	0.326087	0.347826	0.391304	0.413043	0.434783	0.456522	0.478261	0.5	0.521739	0.543478	0.553191	0.574468	0.5625	0.55102	0.529412	0.54902	0.538462	0.528302	0.566038	0.555556	0.574074	0.563636	0.581818	0.571429	0.578947	0.614035	0.59322	0.583333	0.57377	0.606557	0.612903	0.629032	0.634921	0.625
632	0.0625	0.09375	0.125	0.15625	0.1875	0.21875	0.25	0.28125	0.3125	0.30303	0.333333	0.363636	0.352941	0.382353	0.371429	0.361111	0.388889	0.444444	0.472222	0.459459	0.486486	0.513514	0.540541	0.567568	0.594595	0.605263	0.631579	0.615385	0.6	0.571429	0.55814	0.545455	0.568182	0.577778	0.565217	0.586957	0.574468	0.5625	0.55102	0.591837	0.568627	0.54717	0.537037	0.555556	0.563636	0.54386	0.534483	0.516667	0.508197
633	0.051282	0.076923	0.102564	0.128205	0.153846	0.179487	0.205128	0.230769	0.25641	0.282051	0.307692	0.333333	0.325	0.35	0.341463	0.333333	0.357143	0.404762	0.428571	0.452381	0.47619	0.5	0.52381	0.547619	0.571429	0.581395	0.604651	0.590909	0.577778	0.553191	0.541667	0.530612	0.55102	0.591837	0.58	0.6	0.588235	0.576923	0.566038	0.603774	0.611111	0.589286	0.578947	0.596491	0.603448	0.610169	0.6	0.606557	0.596774
634	0.066667	0.1	0.133333	0.166667	0.2	0.233333	0.266667	0.3	0.333333	0.322581	0.354839	0.387097	0.375	0.40625	0.393939	0.382353	0.411765	0.470588	0.5	0.485714	0.514286	0.542857	0.571429	0.6	0.628571	0.594595	0.621622	0.605263	0.589744	0.560976	0.547619	0.534884	0.55814	0.568182	0.555556	0.577778	0.565217	0.553191	0.541667	0.583333	0.56	0.538462	0.528302	0.518519	0.527273	0.508772	0.5	0.483333	0.47541
635	0.064516	0.096774	0.129032	0.16129	0.193548	0.225806	0.258065	0.290323	0.322581	0.3125	0.34375	0.375	0.363636	0.393939	0.382353	0.411765	0.441176	0.5	0.529412	0.514286	0.542857	0.571429	0.6	0.628571	0.657143	0.621622	0.648649	0.631579	0.615385	0.585366	0.571429	0.55814	0.581395	0.590909	0.577778	0.6	0.586957	0.574468	0.5625	0.571429	0.58	0.557692	0.54717	0.537037	0.517857	0.526316	0.517241	0.5	0.491803
636	0.08	0.12	0.16	0.2	0.24	0.28	0.32	0.36	0.4	0.384615	0.423077	0.407407	0.392857	0.428571	0.413793	0.4	0.433333	0.5	0.533333	0.516129	0.548387	0.580645	0.612903	0.59375	0.625	0.588235	0.617647	0.647059	0.628571	0.594595	0.578947	0.564103	0.55	0.52381	0.511628	0.5	0.488889	0.478261	0.468085	0.44898	0.431373	0.415094	0.407407	0.4	0.385965	0.372881	0.366667	0.377049	0.370968
637	0.045455	0.068182	0.090909	0.113636	0.136364	0.159091	0.181818	0.204545	0.227273	0.25	0.272727	0.295455	0.288889	0.311111	0.304348	0.326087	0.347826	0.391304	0.413043	0.434783	0.456522	0.478261	0.5	0.521739	0.543478	0.586957	0.608696	0.630435	0.617021	0.591837	0.58	0.568627	0.588235	0.627451	0.615385	0.634615	0.622642	0.641509	0.62963	0.636364	0.642857	0.62069	0.610169	0.627119	0.661017	0.666667	0.655738	0.66129	0.650794
638	0.076923	0.115385	0.153846	0.192308	0.230769	0.269231	0.307692	0.346154	0.333333	0.321429	0.310345	0.344828	0.333333	0.366667	0.354839	0.34375	0.375	0.4375	0.46875	0.454545	0.484848	0.515152	0.545455	0.529412	0.514286	0.486486	0.513514	0.5	0.487179	0.463415	0.452381	0.44186	0.465116	0.477273	0.466667	0.456522	0.446809	0.4375	0.428571	0.44	0.423077	0.407407	0.4	0.392857	0.37931	0.366667	0.360656	0.370968	0.365079
639	0.04878	0.073171	0.097561	0.121951	0.146341	0.170732	0.195122	0.219512	0.243902	0.268293	0.292683	0.317073	0.309524	0.333333	0.325581	0.348837	0.372093	0.418605	0.44186	0.465116	0.488372	0.511628	0.534884	0.55814	0.581395	0.627907	0.651163	0.674419	0.659091	0.630435	0.617021	0.604167	0.625	0.666667	0.653061	0.673469	0.66	0.647059	0.634615	0.641509	0.618182	0.596491	0.586207	0.603448	0.610169	0.616667	0.606557	0.612903	0.603175
640	0.058824	0.088235	0.117647	0.147059	0.176471	0.205882	0.235294	0.264706	0.294118	0.285714	0.314286	0.342857	0.333333	0.361111	0.351351	0.342105	0.368421	0.421053	0.447368	0.435897	0.461538	0.487179	0.512821	0.538462	0.525	0.5	0.52381	0.547619	0.534884	0.511111	0.5	0.489362	0.510638	0.520833	0.510204	0.5	0.490196	0.480769	0.471698	0.509434	0.490909	0.473684	0.465517	0.482759	0.466667	0.451613	0.444444	0.453125	0.446154
641	0.057143	0.085714	0.114286	0.142857	0.171429	0.2	0.228571	0.257143	0.285714	0.277778	0.305556	0.333333	0.324324	0.351351	0.342105	0.333333	0.358974	0.410256	0.435897	0.425	0.45	0.475	0.463415	0.487805	0.47619	0.488372	0.511628	0.534884	0.522727	0.5	0.489362	0.479167	0.469388	0.45098	0.442308	0.461538	0.45283	0.444444	0.436364	0.446429	0.45614	0.440678	0.433333	0.42623	0.435484	0.444444	0.4375	0.446154	0.439394
642	0.068966	0.103448	0.137931	0.172414	0.206897	0.241379	0.275862	0.310345	0.344828	0.333333	0.366667	0.4	0.387097	0.419355	0.40625	0.393939	0.424242	0.484848	0.515152	0.5	0.529412	0.558824	0.588235	0.617647	0.6	0.567568	0.594595	0.578947	0.564103	0.536585	0.52381	0.511628	0.534884	0.511111	0.5	0.489362	0.479167	0.5	0.489796	0.530612	0.509804	0.490566	0.481481	0.5	0.509091	0.491228	0.482759	0.466667	0.459016
643	0.047619	0.071429	0.095238	0.119048	0.142857	0.166667	0.190476	0.214286	0.238095	0.261905	0.285714	0.309524	0.302326	0.325581	0.318182	0.340909	0.363636	0.409091	0.431818	0.454545	0.477273	0.5	0.522727	0.545455	0.568182	0.613636	0.636364	0.659091	0.644444	0.617021	0.638298	0.625	0.612245	0.62	0.607843	0.627451	0.615385	0.634615	0.622642	0.62963	0.666667	0.642857	0.631579	0.62069	0.655172	0.661017	0.65	0.629032	0.619048
644	0.071429	0.107143	0.142857	0.178571	0.214286	0.25	0.285714	0.321429	0.357143	0.344828	0.37931	0.413793	0.4	0.433333	0.419355	0.40625	0.4375	0.5	0.53125	0.515152	0.545455	0.575758	0.606061	0.636364	0.666667	0.628571	0.657143	0.638889	0.621622	0.589744	0.575	0.560976	0.547619	0.522727	0.511111	0.533333	0.521739	0.510638	0.5	0.510204	0.490196	0.471698	0.462963	0.454545	0.438596	0.448276	0.440678	0.42623	0.419355
645	0.051282	0.076923	0.102564	0.128205	0.153846	0.179487	0.205128	0.230769	0.25641	0.282051	0.307692	0.333333	0.325	0.35	0.341463	0.365854	0.390244	0.439024	0.463415	0.487805	0.512195	0.536585	0.560976	0.585366	0.609756	0.658537	0.682927	0.707317	0.690476	0.659091	0.644444	0.630435	0.652174	0.695652	0.680851	0.666667	0.653061	0.64	0.627451	0.634615	0.611111	0.589286	0.578947	0.596491	0.603448	0.583333	0.57377	0.580645	0.571429
646	0.041667	0.0625	0.083333	0.104167	0.125	0.145833	0.166667	0.1875	0.208333	0.229167	0.25	0.270833	0.265306	0.285714	0.28	0.3	0.32	0.36	0.38	0.4	0.42	0.44	0.46	0.48	0.5	0.54	0.56	0.58	0.568627	0.54717	0.566038	0.555556	0.574074	0.611111	0.6	0.618182	0.607143	0.596491	0.614035	0.62069	0.627119	0.606557	0.596774	0.612903	0.619048	0.625	0.615385	0.621212	0.61194
647	0.057143	0.085714	0.114286	0.142857	0.171429	0.2	0.228571	0.257143	0.285714	0.277778	0.305556	0.333333	0.324324	0.351351	0.342105	0.368421	0.394737	0.447368	0.473684	0.5	0.526316	0.552632	0.578947	0.605263	0.631579	0.641026	0.666667	0.65	0.634146	0.604651	0.590909	0.577778	0.6	0.608696	0.595745	0.617021	0.604167	0.625	0.612245	0.588235	0.596154	0.603774	0.592593	0.611111	0.618182	0.596491	0.586207	0.566667	0.557377
648	0.066667	0.1	0.133333	0.166667	0.2	0.233333	0.266667	0.3	0.333333	0.322581	0.354839	0.387097	0.375	0.40625	0.393939	0.382353	0.411765	0.470588	0.5	0.485714	0.514286	0.542857	0.571429	0.6	0.583333	0.552632	0.578947	0.564103	0.55	0.52381	0.511628	0.5	0.522727	0.533333	0.521739	0.543478	0.531915	0.520833	0.510204	0.55102	0.529412	0.509434	0.5	0.490909	0.5	0.482759	0.474576	0.459016	0.451613
649	0.047619	0.071429	0.095238	0.119048	0.142857	0.166667	0.190476	0.214286	0.238095	0.261905	0.285714	0.309524	0.302326	0.325581	0.318182	0.311111	0.333333	0.377778	0.4	0.422222	0.444444	0.466667	0.488889	0.511111	0.533333	0.543478	0.565217	0.553191	0.541667	0.52	0.54	0.529412	0.519231	0.557692	0.54717	0.537037	0.527273	0.545455	0.535714	0.54386	0.578947	0.559322	0.55	0.540984	0.57377	0.580645	0.571429	0.578125	0.569231
650	0.052632	0.078947	0.105263	0.131579	0.157895	0.184211	0.210526	0.236842	0.263158	0.289474	0.315789	0.342105	0.333333	0.358974	0.35	0.341463	0.365854	0.414634	0.439024	0.463415	0.487805	0.512195	0.536585	0.560976	0.585366	0.595238	0.619048	0.604651	0.590909	0.565217	0.553191	0.541667	0.5625	0.604167	0.591837	0.612245	0.6	0.588235	0.576923	0.615385	0.592593	0.571429	0.561404	0.578947	0.586207	0.566667	0.557377	0.564516	0.555556
651	0.04878	0.073171	0.097561	0.121951	0.146341	0.170732	0.195122	0.219512	0.243902	0.268293	0.292683	0.317073	0.309524	0.333333	0.325581	0.318182	0.340909	0.386364	0.409091	0.431818	0.454545	0.477273	0.5	0.522727	0.545455	0.555556	0.577778	0.6	0.586957	0.5625	0.55102	0.54	0.56	0.6	0.588235	0.607843	0.596154	0.615385	0.603774	0.611111	0.618182	0.596491	0.586207	0.603448	0.637931	0.644068	0.633333	0.639344	0.629032
652	0.068966	0.103448	0.137931	0.172414	0.206897	0.241379	0.275862	0.310345	0.344828	0.333333	0.322581	0.354839	0.34375	0.375	0.363636	0.352941	0.382353	0.441176	0.470588	0.457143	0.485714	0.514286	0.542857	0.571429	0.6	0.567568	0.594595	0.621622	0.605263	0.575	0.560976	0.547619	0.534884	0.545455	0.533333	0.555556	0.543478	0.531915	0.520833	0.530612	0.509804	0.490566	0.481481	0.472727	0.482143	0.465517	0.457627	0.442623	0.435484
653	0.047619	0.071429	0.095238	0.119048	0.142857	0.166667	0.190476	0.214286	0.238095	0.261905	0.285714	0.309524	0.302326	0.325581	0.318182	0.340909	0.363636	0.409091	0.431818	0.454545	0.477273	0.5	0.522727	0.545455	0.568182	0.577778	0.6	0.622222	0.608696	0.583333	0.571429	0.56	0.58	0.62	0.607843	0.627451	0.615385	0.603774	0.592593	0.62963	0.636364	0.614035	0.603448	0.62069	0.655172	0.661017	0.65	0.655738	0.645161
654	0.068966	0.103448	0.137931	0.172414	0.206897	0.241379	0.275862	0.310345	0.344828	0.333333	0.366667	0.4	0.387097	0.419355	0.40625	0.393939	0.424242	0.484848	0.515152	0.5	0.529412	0.558824	0.588235	0.617647	0.6	0.567568	0.594595	0.578947	0.564103	0.536585	0.52381	0.511628	0.534884	0.511111	0.5	0.489362	0.479167	0.5	0.489796	0.530612	0.509804	0.490566	0.481481	0.5	0.509091	0.491228	0.482759	0.466667	0.459016
655	0.057143	0.085714	0.114286	0.142857	0.171429	0.2	0.228571	0.257143	0.285714	0.314286	0.342857	0.371429	0.361111	0.388889	0.378378	0.368421	0.394737	0.447368	0.473684	0.461538	0.487179	0.512821	0.538462	0.564103	0.589744	0.560976	0.585366	0.609756	0.595238	0.568182	0.555556	0.543478	0.565217	0.608696	0.595745	0.617021	0.604167	0.591837	0.58	0.588235	0.566038	0.545455	0.535714	0.553571	0.561404	0.542373	0.533333	0.540984	0.532258
656	0.04878	0.073171	0.097561	0.121951	0.146341	0.170732	0.195122	0.219512	0.243902	0.268293	0.292683	0.317073	0.309524	0.333333	0.325581	0.348837	0.372093	0.418605	0.44186	0.465116	0.488372	0.511628	0.534884	0.55814	0.581395	0.627907	0.651163	0.674419	0.659091	0.630435	0.617021	0.604167	0.625	0.666667	0.653061	0.673469	0.66	0.647059	0.634615	0.673077	0.648148	0.625	0.614035	0.631579	0.637931	0.616667	0.606557	0.612903	0.603175
658	0.066667	0.1	0.133333	0.166667	0.2	0.233333	0.266667	0.3	0.333333	0.322581	0.354839	0.387097	0.375	0.40625	0.393939	0.382353	0.411765	0.470588	0.5	0.485714	0.514286	0.542857	0.571429	0.6	0.583333	0.552632	0.578947	0.564103	0.55	0.52381	0.511628	0.5	0.522727	0.533333	0.521739	0.510638	0.5	0.520833	0.510204	0.55102	0.529412	0.509434	0.5	0.518519	0.527273	0.508772	0.5	0.483333	0.47541
659	0.068966	0.103448	0.137931	0.172414	0.206897	0.241379	0.275862	0.310345	0.344828	0.333333	0.366667	0.4	0.387097	0.419355	0.40625	0.393939	0.424242	0.484848	0.515152	0.5	0.529412	0.558824	0.588235	0.617647	0.6	0.567568	0.594595	0.578947	0.564103	0.536585	0.52381	0.511628	0.534884	0.511111	0.5	0.489362	0.479167	0.469388	0.46	0.5	0.480769	0.462963	0.454545	0.446429	0.431034	0.416667	0.409836	0.419355	0.412698
660	0.044444	0.066667	0.088889	0.111111	0.133333	0.155556	0.177778	0.2	0.222222	0.244444	0.266667	0.288889	0.282609	0.304348	0.297872	0.319149	0.340426	0.382979	0.404255	0.425532	0.446809	0.468085	0.489362	0.510638	0.531915	0.574468	0.595745	0.617021	0.604167	0.58	0.568627	0.557692	0.576923	0.615385	0.603774	0.622642	0.611111	0.6	0.589286	0.625	0.660714	0.637931	0.627119	0.644068	0.65	0.655738	0.645161	0.650794	0.640625
661	0.057143	0.085714	0.114286	0.142857	0.171429	0.2	0.228571	0.257143	0.285714	0.314286	0.342857	0.371429	0.361111	0.388889	0.378378	0.368421	0.394737	0.447368	0.473684	0.461538	0.487179	0.512821	0.538462	0.564103	0.589744	0.6	0.625	0.609756	0.595238	0.568182	0.555556	0.543478	0.565217	0.574468	0.5625	0.583333	0.571429	0.56	0.54902	0.588235	0.596154	0.574074	0.563636	0.581818	0.589286	0.596491	0.586207	0.566667	0.557377
662	0.08	0.12	0.16	0.2	0.24	0.28	0.32	0.36	0.4	0.384615	0.423077	0.407407	0.392857	0.428571	0.413793	0.4	0.433333	0.5	0.533333	0.516129	0.548387	0.580645	0.612903	0.59375	0.625	0.588235	0.617647	0.647059	0.628571	0.594595	0.578947	0.564103	0.55	0.52381	0.511628	0.5	0.488889	0.478261	0.468085	0.44898	0.431373	0.415094	0.407407	0.4	0.385965	0.372881	0.366667	0.377049	0.370968
665	0.045455	0.068182	0.090909	0.113636	0.136364	0.159091	0.181818	0.204545	0.227273	0.25	0.272727	0.295455	0.288889	0.311111	0.304348	0.326087	0.347826	0.391304	0.413043	0.434783	0.456522	0.478261	0.5	0.521739	0.543478	0.586957	0.608696	0.630435	0.617021	0.591837	0.58	0.568627	0.588235	0.627451	0.615385	0.634615	0.622642	0.641509	0.62963	0.636364	0.642857	0.62069	0.610169	0.627119	0.661017	0.666667	0.655738	0.66129	0.650794
666	0.0625	0.09375	0.125	0.15625	0.1875	0.21875	0.25	0.28125	0.3125	0.30303	0.333333	0.363636	0.352941	0.382353	0.371429	0.361111	0.388889	0.444444	0.472222	0.459459	0.486486	0.513514	0.540541	0.567568	0.594595	0.564103	0.589744	0.615385	0.6	0.571429	0.55814	0.545455	0.533333	0.577778	0.565217	0.586957	0.574468	0.5625	0.55102	0.591837	0.568627	0.54717	0.537037	0.527273	0.508772	0.491525	0.483333	0.491803	0.483871
667	0.083333	0.125	0.166667	0.208333	0.25	0.291667	0.333333	0.375	0.416667	0.4	0.44	0.423077	0.407407	0.444444	0.428571	0.413793	0.448276	0.517241	0.551724	0.533333	0.566667	0.6	0.633333	0.666667	0.645161	0.606061	0.636364	0.617647	0.6	0.567568	0.552632	0.538462	0.525	0.5	0.488372	0.511628	0.5	0.488889	0.478261	0.458333	0.44	0.423077	0.415094	0.407407	0.392857	0.37931	0.372881	0.360656	0.354839
668	0.064516	0.096774	0.129032	0.16129	0.193548	0.225806	0.258065	0.290323	0.322581	0.3125	0.34375	0.375	0.363636	0.393939	0.382353	0.371429	0.4	0.457143	0.485714	0.514286	0.542857	0.571429	0.6	0.628571	0.657143	0.666667	0.694444	0.675676	0.657895	0.625	0.609756	0.595238	0.581395	0.590909	0.577778	0.6	0.586957	0.574468	0.5625	0.571429	0.54902	0.528302	0.518519	0.509091	0.517857	0.5	0.491525	0.47541	0.467742
669	0.057143	0.085714	0.114286	0.142857	0.171429	0.2	0.228571	0.257143	0.285714	0.314286	0.342857	0.371429	0.361111	0.388889	0.378378	0.405405	0.432432	0.486486	0.513514	0.540541	0.567568	0.594595	0.621622	0.648649	0.675676	0.641026	0.666667	0.692308	0.675	0.642857	0.627907	0.613636	0.6	0.608696	0.595745	0.617021	0.604167	0.591837	0.58	0.62	0.596154	0.574074	0.563636	0.553571	0.534483	0.516667	0.508197	0.516129	0.507937
670	0.045455	0.068182	0.090909	0.113636	0.136364	0.159091	0.181818	0.204545	0.227273	0.25	0.272727	0.295455	0.288889	0.311111	0.304348	0.326087	0.347826	0.391304	0.413043	0.434783	0.456522	0.478261	0.5	0.521739	0.543478	0.586957	0.608696	0.630435	0.617021	0.591837	0.58	0.568627	0.588235	0.627451	0.615385	0.634615	0.622642	0.641509	0.62963	0.636364	0.672727	0.649123	0.637931	0.655172	0.689655	0.694915	0.683333	0.688525	0.677419
671	0.052632	0.078947	0.105263	0.131579	0.157895	0.184211	0.210526	0.236842	0.263158	0.289474	0.315789	0.342105	0.333333	0.358974	0.35	0.341463	0.365854	0.414634	0.439024	0.463415	0.487805	0.512195	0.536585	0.560976	0.585366	0.595238	0.619048	0.642857	0.627907	0.6	0.586957	0.574468	0.595745	0.638298	0.625	0.645833	0.632653	0.62	0.607843	0.615385	0.592593	0.571429	0.561404	0.578947	0.586207	0.566667	0.557377	0.564516	0.555556
672	0.043478	0.065217	0.086957	0.108696	0.130435	0.152174	0.173913	0.195652	0.217391	0.23913	0.26087	0.282609	0.276596	0.297872	0.291667	0.3125	0.333333	0.375	0.395833	0.416667	0.4375	0.458333	0.479167	0.5	0.520833	0.5625	0.583333	0.604167	0.591837	0.568627	0.557692	0.54717	0.566038	0.603774	0.592593	0.611111	0.6	0.618182	0.636364	0.672727	0.678571	0.655172	0.644068	0.661017	0.694915	0.7	0.688525	0.693548	0.68254
673	0.068966	0.103448	0.137931	0.172414	0.206897	0.241379	0.275862	0.310345	0.344828	0.333333	0.366667	0.4	0.387097	0.419355	0.40625	0.393939	0.424242	0.484848	0.515152	0.5	0.529412	0.558824	0.588235	0.617647	0.647059	0.611111	0.638889	0.621622	0.605263	0.575	0.560976	0.547619	0.571429	0.581395	0.568182	0.555556	0.543478	0.531915	0.520833	0.5625	0.54	0.519231	0.509434	0.5	0.509091	0.491228	0.482759	0.466667	0.459016
674	0.064516	0.096774	0.129032	0.16129	0.193548	0.225806	0.258065	0.290323	0.322581	0.3125	0.34375	0.375	0.363636	0.393939	0.382353	0.371429	0.4	0.457143	0.485714	0.472222	0.5	0.527778	0.555556	0.583333	0.567568	0.538462	0.564103	0.589744	0.575	0.547619	0.534884	0.522727	0.545455	0.555556	0.543478	0.531915	0.520833	0.510204	0.5	0.509804	0.490566	0.472727	0.464286	0.482143	0.465517	0.45	0.442623	0.451613	0.444444
675	0.04878	0.073171	0.097561	0.121951	0.146341	0.170732	0.195122	0.219512	0.243902	0.268293	0.292683	0.317073	0.309524	0.333333	0.325581	0.348837	0.372093	0.418605	0.44186	0.465116	0.488372	0.511628	0.534884	0.55814	0.581395	0.627907	0.651163	0.674419	0.659091	0.630435	0.617021	0.604167	0.625	0.666667	0.653061	0.673469	0.66	0.647059	0.634615	0.641509	0.618182	0.596491	0.586207	0.603448	0.610169	0.590164	0.580645	0.587302	0.578125
676	0.044444	0.066667	0.088889	0.111111	0.133333	0.155556	0.177778	0.2	0.222222	0.244444	0.266667	0.288889	0.282609	0.304348	0.297872	0.319149	0.340426	0.382979	0.404255	0.425532	0.446809	0.468085	0.489362	0.510638	0.531915	0.574468	0.595745	0.617021	0.604167	0.58	0.568627	0.557692	0.576923	0.615385	0.603774	0.622642	0.611111	0.62963	0.648148	0.654545	0.660714	0.637931	0.627119	0.644068	0.677966	0.683333	0.672131	0.677419	0.666667
677	0.055556	0.083333	0.111111	0.138889	0.166667	0.194444	0.222222	0.25	0.277778	0.305556	0.333333	0.361111	0.351351	0.378378	0.368421	0.358974	0.384615	0.435897	0.461538	0.45	0.475	0.5	0.525	0.55	0.575	0.585366	0.609756	0.634146	0.619048	0.590909	0.577778	0.565217	0.586957	0.630435	0.617021	0.604167	0.591837	0.58	0.568627	0.576923	0.555556	0.535714	0.526316	0.54386	0.551724	0.533333	0.52459	0.532258	0.52381
679	0.04878	0.073171	0.097561	0.121951	0.146341	0.170732	0.195122	0.219512	0.243902	0.268293	0.292683	0.317073	0.309524	0.333333	0.325581	0.318182	0.340909	0.386364	0.409091	0.431818	0.454545	0.477273	0.5	0.522727	0.545455	0.555556	0.577778	0.565217	0.553191	0.530612	0.52	0.509804	0.5	0.538462	0.528302	0.54717	0.537037	0.527273	0.517857	0.553571	0.589286	0.568966	0.559322	0.576271	0.610169	0.616667	0.606557	0.612903	0.603175
680	0.04878	0.073171	0.097561	0.121951	0.146341	0.170732	0.195122	0.219512	0.243902	0.268293	0.292683	0.317073	0.309524	0.333333	0.325581	0.348837	0.372093	0.418605	0.44186	0.465116	0.488372	0.511628	0.534884	0.55814	0.581395	0.627907	0.651163	0.674419	0.659091	0.630435	0.617021	0.604167	0.625	0.666667	0.653061	0.673469	0.66	0.647059	0.634615	0.641509	0.618182	0.596491	0.586207	0.603448	0.610169	0.590164	0.580645	0.587302	0.578125
681	0.068966	0.103448	0.137931	0.172414	0.206897	0.241379	0.275862	0.310345	0.344828	0.333333	0.322581	0.354839	0.34375	0.375	0.363636	0.352941	0.342857	0.4	0.428571	0.416667	0.444444	0.472222	0.5	0.486486	0.473684	0.45	0.475	0.5	0.487805	0.465116	0.454545	0.444444	0.466667	0.511111	0.5	0.489362	0.479167	0.469388	0.46	0.5	0.480769	0.462963	0.454545	0.472727	0.45614	0.440678	0.433333	0.442623	0.435484
682	0.064516	0.096774	0.129032	0.16129	0.193548	0.225806	0.258065	0.290323	0.322581	0.3125	0.30303	0.333333	0.323529	0.352941	0.342857	0.333333	0.361111	0.416667	0.444444	0.472222	0.5	0.527778	0.555556	0.583333	0.567568	0.578947	0.605263	0.589744	0.575	0.547619	0.534884	0.522727	0.545455	0.555556	0.543478	0.565217	0.553191	0.541667	0.530612	0.54	0.519231	0.5	0.490909	0.509091	0.517857	0.5	0.491525	0.47541	0.467742
683	0.060606	0.090909	0.121212	0.151515	0.181818	0.212121	0.242424	0.272727	0.30303	0.294118	0.323529	0.352941	0.342857	0.371429	0.361111	0.351351	0.378378	0.432432	0.459459	0.486486	0.513514	0.540541	0.567568	0.594595	0.621622	0.631579	0.657895	0.641026	0.625	0.595238	0.581395	0.568182	0.590909	0.6	0.586957	0.608696	0.595745	0.617021	0.604167	0.612245	0.588235	0.566038	0.555556	0.574074	0.581818	0.561404	0.551724	0.533333	0.52459
684	0.04	0.06	0.08	0.1	0.12	0.14	0.16	0.18	0.2	0.22	0.24	0.26	0.254902	0.27451	0.269231	0.288462	0.307692	0.346154	0.365385	0.384615	0.403846	0.423077	0.442308	0.461538	0.480769	0.519231	0.538462	0.557692	0.54717	0.527273	0.545455	0.535714	0.553571	0.589286	0.578947	0.596491	0.586207	0.603448	0.62069	0.627119	0.661017	0.639344	0.629032	0.645161	0.677419	0.68254	0.671875	0.676923	0.666667
685	0.068966	0.103448	0.137931	0.172414	0.206897	0.241379	0.275862	0.310345	0.344828	0.333333	0.322581	0.354839	0.34375	0.375	0.363636	0.352941	0.342857	0.4	0.428571	0.416667	0.444444	0.472222	0.5	0.527778	0.513514	0.487179	0.512821	0.538462	0.525	0.5	0.488372	0.477273	0.466667	0.511111	0.5	0.521739	0.510638	0.5	0.489796	0.530612	0.509804	0.490566	0.481481	0.472727	0.45614	0.440678	0.433333	0.442623	0.435484
686	0.047619	0.071429	0.095238	0.119048	0.142857	0.166667	0.190476	0.214286	0.238095	0.261905	0.285714	0.309524	0.302326	0.325581	0.318182	0.340909	0.363636	0.409091	0.431818	0.454545	0.477273	0.5	0.522727	0.545455	0.568182	0.577778	0.6	0.586957	0.574468	0.55102	0.571429	0.56	0.54902	0.588235	0.576923	0.566038	0.555556	0.574074	0.563636	0.571429	0.607143	0.586207	0.576271	0.566667	0.6	0.606557	0.596774	0.603175	0.59375
687	0.0625	0.09375	0.125	0.15625	0.1875	0.21875	0.25	0.28125	0.3125	0.30303	0.333333	0.363636	0.352941	0.382353	0.371429	0.361111	0.388889	0.444444	0.472222	0.459459	0.486486	0.513514	0.540541	0.526316	0.512821	0.487805	0.512195	0.536585	0.52381	0.5	0.488889	0.478261	0.5	0.543478	0.531915	0.553191	0.541667	0.530612	0.52	0.529412	0.509434	0.490909	0.482143	0.5	0.482759	0.466667	0.459016	0.467742	0.460317
688	0.0625	0.09375	0.125	0.15625	0.1875	0.21875	0.25	0.28125	0.3125	0.30303	0.294118	0.323529	0.314286	0.342857	0.333333	0.324324	0.315789	0.368421	0.394737	0.384615	0.410256	0.435897	0.461538	0.487179	0.475	0.487805	0.512195	0.5	0.488372	0.466667	0.456522	0.446809	0.468085	0.479167	0.469388	0.489796	0.48	0.470588	0.461538	0.5	0.481481	0.464286	0.45614	0.473684	0.482759	0.466667	0.459016	0.444444	0.4375
689	0.060606	0.090909	0.121212	0.151515	0.181818	0.212121	0.242424	0.272727	0.30303	0.294118	0.323529	0.352941	0.342857	0.371429	0.361111	0.388889	0.416667	0.472222	0.5	0.486486	0.513514	0.540541	0.567568	0.594595	0.621622	0.589744	0.615385	0.641026	0.625	0.595238	0.581395	0.568182	0.590909	0.6	0.586957	0.608696	0.595745	0.583333	0.571429	0.612245	0.588235	0.566038	0.555556	0.545455	0.553571	0.534483	0.525424	0.533333	0.52459
690	0.08	0.12	0.16	0.2	0.24	0.28	0.32	0.36	0.4	0.384615	0.37037	0.407407	0.392857	0.428571	0.413793	0.4	0.433333	0.5	0.533333	0.516129	0.548387	0.580645	0.612903	0.59375	0.575758	0.542857	0.571429	0.555556	0.540541	0.512821	0.5	0.487805	0.47619	0.454545	0.444444	0.434783	0.425532	0.416667	0.408163	0.44898	0.431373	0.415094	0.407407	0.425926	0.410714	0.396552	0.389831	0.377049	0.370968
692	0.060606	0.090909	0.121212	0.151515	0.181818	0.212121	0.242424	0.272727	0.30303	0.294118	0.323529	0.352941	0.342857	0.371429	0.361111	0.351351	0.378378	0.432432	0.459459	0.447368	0.473684	0.5	0.487179	0.512821	0.538462	0.55	0.575	0.6	0.585366	0.55814	0.545455	0.533333	0.521739	0.565217	0.553191	0.574468	0.5625	0.55102	0.54	0.58	0.588235	0.566038	0.555556	0.545455	0.553571	0.534483	0.525424	0.508197	0.5
693	0.066667	0.1	0.133333	0.166667	0.2	0.233333	0.266667	0.3	0.333333	0.322581	0.354839	0.387097	0.375	0.40625	0.393939	0.382353	0.411765	0.470588	0.5	0.485714	0.514286	0.542857	0.571429	0.6	0.583333	0.552632	0.578947	0.564103	0.55	0.52381	0.511628	0.5	0.522727	0.5	0.489362	0.510638	0.5	0.489796	0.48	0.52	0.5	0.481481	0.472727	0.464286	0.473684	0.457627	0.45	0.435484	0.428571
694	0.064516	0.096774	0.129032	0.16129	0.193548	0.225806	0.258065	0.290323	0.322581	0.3125	0.34375	0.375	0.363636	0.393939	0.382353	0.371429	0.4	0.457143	0.485714	0.472222	0.5	0.527778	0.555556	0.583333	0.567568	0.538462	0.564103	0.589744	0.575	0.547619	0.534884	0.522727	0.545455	0.555556	0.543478	0.565217	0.553191	0.541667	0.530612	0.571429	0.54902	0.528302	0.518519	0.509091	0.491228	0.474576	0.466667	0.451613	0.444444
695	0.051282	0.076923	0.102564	0.128205	0.153846	0.179487	0.205128	0.230769	0.25641	0.282051	0.307692	0.333333	0.325	0.35	0.341463	0.333333	0.357143	0.404762	0.428571	0.452381	0.47619	0.5	0.52381	0.547619	0.571429	0.581395	0.604651	0.590909	0.577778	0.553191	0.541667	0.530612	0.55102	0.56	0.54902	0.538462	0.528302	0.54717	0.537037	0.574074	0.581818	0.561404	0.551724	0.568966	0.603448	0.610169	0.6	0.606557	0.596774
696	0.057143	0.085714	0.114286	0.142857	0.171429	0.2	0.228571	0.257143	0.285714	0.277778	0.305556	0.297297	0.289474	0.315789	0.307692	0.333333	0.358974	0.410256	0.435897	0.425	0.45	0.475	0.5	0.525	0.512195	0.560976	0.585366	0.571429	0.55814	0.533333	0.521739	0.510638	0.531915	0.541667	0.530612	0.55102	0.54	0.529412	0.519231	0.528302	0.537037	0.517857	0.508772	0.526316	0.561404	0.542373	0.533333	0.516129	0.507937
697	0.057143	0.085714	0.114286	0.142857	0.171429	0.2	0.228571	0.257143	0.285714	0.314286	0.342857	0.371429	0.361111	0.388889	0.378378	0.368421	0.394737	0.447368	0.473684	0.5	0.526316	0.552632	0.578947	0.605263	0.631579	0.641026	0.666667	0.65	0.634146	0.604651	0.590909	0.577778	0.565217	0.608696	0.595745	0.617021	0.604167	0.591837	0.58	0.588235	0.566038	0.545455	0.535714	0.526316	0.534483	0.516667	0.508197	0.516129	0.507937
698	0.046512	0.069767	0.093023	0.116279	0.139535	0.162791	0.186047	0.209302	0.232558	0.255814	0.27907	0.302326	0.295455	0.318182	0.311111	0.333333	0.355556	0.4	0.422222	0.444444	0.466667	0.488889	0.511111	0.533333	0.555556	0.565217	0.586957	0.608696	0.595745	0.571429	0.56	0.54902	0.568627	0.607843	0.596154	0.615385	0.603774	0.622642	0.611111	0.618182	0.654545	0.631579	0.62069	0.637931	0.672414	0.677966	0.666667	0.672131	0.66129
699	0.068966	0.103448	0.137931	0.172414	0.206897	0.241379	0.275862	0.310345	0.344828	0.333333	0.366667	0.4	0.387097	0.419355	0.40625	0.393939	0.424242	0.484848	0.515152	0.5	0.529412	0.558824	0.588235	0.617647	0.6	0.567568	0.594595	0.578947	0.564103	0.536585	0.52381	0.511628	0.5	0.478261	0.468085	0.489362	0.479167	0.5	0.489796	0.530612	0.509804	0.490566	0.481481	0.472727	0.482143	0.491228	0.482759	0.466667	0.459016
700	0.074074	0.111111	0.148148	0.185185	0.222222	0.259259	0.296296	0.333333	0.37037	0.357143	0.392857	0.428571	0.413793	0.448276	0.433333	0.419355	0.451613	0.516129	0.548387	0.53125	0.5625	0.59375	0.625	0.65625	0.636364	0.6	0.628571	0.611111	0.594595	0.564103	0.55	0.536585	0.52381	0.5	0.488889	0.511111	0.5	0.521739	0.510638	0.520833	0.5	0.480769	0.471698	0.462963	0.446429	0.45614	0.448276	0.433333	0.42623
701	0.0625	0.09375	0.125	0.15625	0.1875	0.21875	0.25	0.28125	0.3125	0.30303	0.333333	0.363636	0.352941	0.382353	0.371429	0.361111	0.388889	0.444444	0.472222	0.459459	0.486486	0.513514	0.540541	0.567568	0.594595	0.605263	0.631579	0.657895	0.641026	0.609756	0.595238	0.581395	0.604651	0.651163	0.636364	0.622222	0.608696	0.595745	0.583333	0.56	0.538462	0.518519	0.509091	0.5	0.482759	0.466667	0.459016	0.467742	0.460317
702	0.071429	0.107143	0.142857	0.178571	0.214286	0.25	0.285714	0.321429	0.357143	0.344828	0.37931	0.413793	0.4	0.433333	0.419355	0.40625	0.4375	0.5	0.53125	0.515152	0.545455	0.575758	0.606061	0.636364	0.617647	0.583333	0.611111	0.594595	0.578947	0.55	0.536585	0.52381	0.511628	0.522727	0.511111	0.533333	0.521739	0.543478	0.531915	0.541667	0.52	0.5	0.490566	0.481481	0.464286	0.473684	0.465517	0.45	0.442623
704	0.046512	0.069767	0.093023	0.116279	0.139535	0.162791	0.186047	0.209302	0.232558	0.255814	0.27907	0.302326	0.295455	0.318182	0.311111	0.333333	0.355556	0.4	0.422222	0.444444	0.466667	0.488889	0.511111	0.533333	0.555556	0.6	0.622222	0.644444	0.630435	0.604167	0.591837	0.58	0.6	0.64	0.627451	0.647059	0.634615	0.653846	0.641509	0.648148	0.654545	0.631579	0.62069	0.637931	0.672414	0.677966	0.666667	0.672131	0.66129
705	0.064516	0.096774	0.129032	0.16129	0.193548	0.225806	0.258065	0.290323	0.322581	0.3125	0.34375	0.375	0.363636	0.393939	0.382353	0.371429	0.4	0.457143	0.485714	0.472222	0.5	0.527778	0.513514	0.540541	0.526316	0.5	0.525	0.55	0.536585	0.511628	0.5	0.488889	0.478261	0.521739	0.510638	0.531915	0.520833	0.510204	0.5	0.509804	0.519231	0.5	0.490909	0.482143	0.465517	0.474576	0.466667	0.451613	0.444444
706	0.055556	0.083333	0.111111	0.138889	0.166667	0.194444	0.222222	0.25	0.277778	0.305556	0.333333	0.361111	0.351351	0.378378	0.368421	0.358974	0.384615	0.435897	0.461538	0.487179	0.512821	0.538462	0.564103	0.589744	0.615385	0.625	0.65	0.634146	0.619048	0.590909	0.577778	0.565217	0.586957	0.630435	0.617021	0.604167	0.591837	0.58	0.568627	0.607843	0.584906	0.563636	0.553571	0.571429	0.578947	0.559322	0.55	0.532258	0.52381
707	0.08	0.12	0.16	0.2	0.24	0.28	0.32	0.36	0.4	0.384615	0.37037	0.357143	0.344828	0.37931	0.366667	0.354839	0.387097	0.451613	0.483871	0.46875	0.5	0.53125	0.5625	0.545455	0.529412	0.5	0.527778	0.555556	0.540541	0.512821	0.5	0.487805	0.47619	0.454545	0.444444	0.434783	0.425532	0.416667	0.408163	0.44898	0.431373	0.415094	0.407407	0.4	0.385965	0.372881	0.366667	0.377049	0.370968
708	0.083333	0.125	0.166667	0.208333	0.25	0.291667	0.333333	0.375	0.416667	0.4	0.384615	0.37037	0.357143	0.392857	0.37931	0.366667	0.4	0.466667	0.5	0.483871	0.516129	0.548387	0.580645	0.5625	0.545455	0.514286	0.542857	0.527778	0.513514	0.487179	0.475	0.463415	0.452381	0.431818	0.422222	0.413043	0.404255	0.395833	0.387755	0.428571	0.411765	0.396226	0.388889	0.381818	0.368421	0.355932	0.35	0.360656	0.354839
709	0.071429	0.107143	0.142857	0.178571	0.214286	0.25	0.285714	0.321429	0.357143	0.344828	0.37931	0.413793	0.4	0.433333	0.419355	0.40625	0.4375	0.5	0.53125	0.515152	0.545455	0.575758	0.606061	0.636364	0.617647	0.583333	0.611111	0.594595	0.578947	0.55	0.536585	0.52381	0.547619	0.55814	0.545455	0.533333	0.521739	0.510638	0.5	0.541667	0.52	0.5	0.490566	0.481481	0.464286	0.448276	0.440678	0.42623	0.419355
710	0.054054	0.081081	0.108108	0.135135	0.162162	0.189189	0.216216	0.243243	0.27027	0.297297	0.324324	0.351351	0.342105	0.368421	0.358974	0.35	0.375	0.425	0.45	0.475	0.5	0.525	0.55	0.575	0.6	0.571429	0.595238	0.619048	0.604651	0.577778	0.565217	0.553191	0.574468	0.617021	0.604167	0.591837	0.58	0.568627	0.557692	0.596154	0.574074	0.553571	0.54386	0.561404	0.568966	0.55	0.540984	0.548387	0.539683
711	0.039216	0.058824	0.078431	0.098039	0.117647	0.137255	0.156863	0.176471	0.196078	0.215686	0.235294	0.254902	0.25	0.269231	0.264151	0.283019	0.301887	0.339623	0.358491	0.377358	0.396226	0.415094	0.433962	0.45283	0.471698	0.509434	0.528302	0.518519	0.509091	0.491228	0.508772	0.5	0.517241	0.525424	0.542373	0.559322	0.576271	0.59322	0.610169	0.616667	0.65	0.629032	0.619048	0.634921	0.666667	0.671875	0.6875	0.692308	0.681818
712	0.066667	0.1	0.133333	0.166667	0.2	0.233333	0.266667	0.3	0.333333	0.322581	0.354839	0.387097	0.375	0.40625	0.393939	0.382353	0.411765	0.470588	0.5	0.485714	0.514286	0.542857	0.571429	0.6	0.583333	0.552632	0.578947	0.564103	0.55	0.52381	0.511628	0.5	0.522727	0.533333	0.521739	0.543478	0.531915	0.520833	0.510204	0.55102	0.529412	0.509434	0.5	0.490909	0.5	0.482759	0.474576	0.459016	0.451613
713	0.064516	0.096774	0.129032	0.16129	0.193548	0.225806	0.258065	0.290323	0.322581	0.3125	0.34375	0.375	0.363636	0.393939	0.382353	0.371429	0.4	0.457143	0.485714	0.472222	0.5	0.527778	0.555556	0.583333	0.567568	0.538462	0.564103	0.55	0.536585	0.511628	0.5	0.488889	0.511111	0.555556	0.543478	0.565217	0.553191	0.541667	0.530612	0.54	0.519231	0.5	0.490909	0.482143	0.465517	0.45	0.442623	0.451613	0.444444
714	0.046512	0.069767	0.093023	0.116279	0.139535	0.162791	0.186047	0.209302	0.232558	0.255814	0.27907	0.302326	0.295455	0.318182	0.311111	0.304348	0.326087	0.369565	0.391304	0.413043	0.434783	0.456522	0.478261	0.5	0.521739	0.531915	0.553191	0.574468	0.5625	0.54	0.56	0.54902	0.538462	0.576923	0.566038	0.584906	0.574074	0.592593	0.581818	0.589286	0.625	0.603448	0.59322	0.583333	0.616667	0.622951	0.639344	0.645161	0.634921
715	0.052632	0.078947	0.105263	0.131579	0.157895	0.184211	0.210526	0.236842	0.263158	0.25641	0.282051	0.307692	0.3	0.325	0.317073	0.341463	0.365854	0.414634	0.439024	0.463415	0.487805	0.512195	0.536585	0.560976	0.585366	0.595238	0.619048	0.642857	0.627907	0.6	0.586957	0.574468	0.595745	0.638298	0.625	0.612245	0.6	0.588235	0.576923	0.584906	0.563636	0.54386	0.534483	0.551724	0.559322	0.540984	0.532258	0.539683	0.53125
716	0.054054	0.081081	0.108108	0.135135	0.162162	0.189189	0.216216	0.243243	0.27027	0.297297	0.324324	0.351351	0.342105	0.368421	0.358974	0.35	0.375	0.425	0.45	0.475	0.5	0.525	0.55	0.575	0.6	0.609756	0.634146	0.619048	0.604651	0.577778	0.565217	0.553191	0.574468	0.583333	0.571429	0.591837	0.58	0.568627	0.557692	0.596154	0.574074	0.553571	0.54386	0.561404	0.568966	0.55	0.540984	0.548387	0.539683
717	0.055556	0.083333	0.111111	0.138889	0.166667	0.194444	0.222222	0.25	0.277778	0.305556	0.333333	0.361111	0.351351	0.378378	0.368421	0.358974	0.384615	0.435897	0.461538	0.45	0.475	0.5	0.525	0.55	0.575	0.585366	0.609756	0.595238	0.581395	0.555556	0.543478	0.531915	0.553191	0.595745	0.583333	0.604167	0.591837	0.58	0.568627	0.607843	0.584906	0.563636	0.553571	0.571429	0.578947	0.559322	0.55	0.557377	0.548387
718	0.066667	0.1	0.133333	0.166667	0.2	0.233333	0.266667	0.3	0.333333	0.322581	0.354839	0.387097	0.375	0.40625	0.393939	0.382353	0.411765	0.470588	0.5	0.485714	0.514286	0.542857	0.571429	0.6	0.583333	0.552632	0.578947	0.564103	0.55	0.52381	0.511628	0.5	0.522727	0.533333	0.521739	0.543478	0.531915	0.520833	0.510204	0.55102	0.529412	0.509434	0.5	0.490909	0.5	0.482759	0.474576	0.459016	0.451613
719	0.05	0.075	0.1	0.125	0.15	0.175	0.2	0.225	0.25	0.275	0.3	0.325	0.317073	0.341463	0.333333	0.357143	0.380952	0.428571	0.452381	0.47619	0.5	0.52381	0.547619	0.571429	0.595238	0.604651	0.627907	0.613636	0.6	0.574468	0.5625	0.55102	0.571429	0.58	0.568627	0.588235	0.576923	0.566038	0.555556	0.563636	0.571429	0.551724	0.542373	0.559322	0.59322	0.57377	0.564516	0.546875	0.538462
720	0.060606	0.090909	0.121212	0.151515	0.181818	0.212121	0.242424	0.272727	0.30303	0.294118	0.323529	0.352941	0.342857	0.371429	0.361111	0.351351	0.378378	0.432432	0.459459	0.447368	0.473684	0.5	0.526316	0.552632	0.578947	0.589744	0.615385	0.6	0.585366	0.55814	0.545455	0.533333	0.555556	0.6	0.586957	0.608696	0.595745	0.583333	0.571429	0.612245	0.588235	0.566038	0.555556	0.574074	0.581818	0.561404	0.551724	0.533333	0.52459
721	0.068966	0.103448	0.137931	0.172414	0.206897	0.241379	0.275862	0.310345	0.344828	0.333333	0.366667	0.4	0.387097	0.419355	0.40625	0.393939	0.424242	0.484848	0.515152	0.5	0.529412	0.558824	0.588235	0.617647	0.6	0.567568	0.594595	0.578947	0.564103	0.536585	0.52381	0.511628	0.534884	0.545455	0.533333	0.555556	0.543478	0.531915	0.520833	0.530612	0.509804	0.490566	0.481481	0.472727	0.482143	0.465517	0.457627	0.442623	0.435484
722	0.055556	0.083333	0.111111	0.138889	0.166667	0.194444	0.222222	0.25	0.277778	0.305556	0.333333	0.361111	0.351351	0.378378	0.368421	0.358974	0.384615	0.435897	0.461538	0.487179	0.512821	0.538462	0.564103	0.589744	0.615385	0.625	0.65	0.675	0.658537	0.627907	0.613636	0.6	0.586957	0.630435	0.617021	0.604167	0.591837	0.58	0.568627	0.607843	0.584906	0.563636	0.553571	0.54386	0.551724	0.533333	0.52459	0.532258	0.52381
723	0.055556	0.083333	0.111111	0.138889	0.166667	0.194444	0.222222	0.25	0.277778	0.27027	0.297297	0.324324	0.315789	0.342105	0.333333	0.325	0.35	0.4	0.425	0.45	0.475	0.5	0.525	0.55	0.575	0.547619	0.571429	0.595238	0.581395	0.555556	0.543478	0.531915	0.520833	0.530612	0.52	0.509804	0.5	0.519231	0.509434	0.54717	0.527273	0.508772	0.5	0.491525	0.5	0.508197	0.5	0.507937	0.5
724	0.05	0.075	0.1	0.125	0.15	0.175	0.2	0.225	0.25	0.275	0.3	0.325	0.317073	0.341463	0.333333	0.325581	0.348837	0.395349	0.418605	0.44186	0.465116	0.488372	0.511628	0.534884	0.55814	0.568182	0.590909	0.577778	0.565217	0.541667	0.5625	0.55102	0.54	0.54902	0.538462	0.528302	0.518519	0.537037	0.527273	0.563636	0.6	0.578947	0.568966	0.559322	0.59322	0.6	0.590164	0.596774	0.587302
725	0.064516	0.096774	0.129032	0.16129	0.193548	0.225806	0.258065	0.290323	0.322581	0.3125	0.34375	0.375	0.363636	0.393939	0.382353	0.371429	0.4	0.457143	0.485714	0.472222	0.5	0.527778	0.555556	0.583333	0.611111	0.578947	0.605263	0.589744	0.575	0.547619	0.534884	0.522727	0.511111	0.521739	0.510638	0.531915	0.520833	0.510204	0.5	0.54	0.519231	0.5	0.490909	0.482143	0.465517	0.45	0.442623	0.451613	0.444444
726	0.060606	0.090909	0.121212	0.151515	0.181818	0.212121	0.242424	0.272727	0.30303	0.294118	0.323529	0.352941	0.342857	0.371429	0.361111	0.351351	0.378378	0.432432	0.459459	0.447368	0.473684	0.5	0.526316	0.552632	0.578947	0.589744	0.615385	0.6	0.585366	0.55814	0.545455	0.533333	0.555556	0.565217	0.553191	0.574468	0.5625	0.55102	0.54	0.58	0.557692	0.537037	0.527273	0.545455	0.553571	0.534483	0.525424	0.508197	0.5
727	0.055556	0.083333	0.111111	0.138889	0.166667	0.194444	0.222222	0.25	0.277778	0.27027	0.297297	0.324324	0.315789	0.342105	0.333333	0.358974	0.384615	0.435897	0.461538	0.487179	0.512821	0.538462	0.564103	0.589744	0.615385	0.625	0.65	0.675	0.658537	0.627907	0.613636	0.6	0.622222	0.666667	0.652174	0.638298	0.625	0.612245	0.6	0.607843	0.584906	0.563636	0.553571	0.571429	0.578947	0.559322	0.55	0.532258	0.52381
728	0.047619	0.071429	0.095238	0.119048	0.142857	0.166667	0.190476	0.214286	0.238095	0.261905	0.285714	0.309524	0.302326	0.325581	0.318182	0.340909	0.363636	0.409091	0.431818	0.454545	0.477273	0.5	0.522727	0.545455	0.568182	0.577778	0.6	0.622222	0.608696	0.583333	0.571429	0.56	0.58	0.62	0.607843	0.596154	0.584906	0.603774	0.592593	0.6	0.607143	0.586207	0.576271	0.59322	0.627119	0.633333	0.622951	0.629032	0.619048
729	0.068966	0.103448	0.137931	0.172414	0.206897	0.241379	0.275862	0.310345	0.344828	0.333333	0.366667	0.4	0.387097	0.419355	0.40625	0.393939	0.424242	0.484848	0.515152	0.5	0.529412	0.558824	0.588235	0.617647	0.6	0.567568	0.594595	0.621622	0.605263	0.575	0.560976	0.547619	0.534884	0.545455	0.533333	0.521739	0.510638	0.5	0.489796	0.530612	0.509804	0.490566	0.481481	0.472727	0.45614	0.440678	0.433333	0.442623	0.435484
730	0.055556	0.083333	0.111111	0.138889	0.166667	0.194444	0.222222	0.25	0.277778	0.305556	0.333333	0.361111	0.351351	0.378378	0.368421	0.358974	0.384615	0.435897	0.461538	0.487179	0.512821	0.538462	0.564103	0.589744	0.615385	0.625	0.65	0.634146	0.619048	0.590909	0.577778	0.565217	0.586957	0.595745	0.583333	0.604167	0.591837	0.58	0.568627	0.576923	0.584906	0.563636	0.553571	0.571429	0.551724	0.559322	0.576271	0.557377	0.548387
731	0.064516	0.096774	0.129032	0.16129	0.193548	0.225806	0.258065	0.290323	0.322581	0.3125	0.34375	0.375	0.363636	0.393939	0.382353	0.371429	0.4	0.457143	0.485714	0.472222	0.5	0.527778	0.555556	0.540541	0.526316	0.5	0.525	0.55	0.536585	0.511628	0.5	0.488889	0.511111	0.555556	0.543478	0.565217	0.553191	0.541667	0.530612	0.54	0.519231	0.5	0.490909	0.482143	0.465517	0.45	0.442623	0.451613	0.444444
732	0.090909	0.136364	0.181818	0.227273	0.272727	0.318182	0.363636	0.409091	0.391304	0.375	0.36	0.4	0.384615	0.37037	0.357143	0.344828	0.333333	0.4	0.433333	0.419355	0.451613	0.483871	0.516129	0.5	0.484848	0.457143	0.485714	0.472222	0.459459	0.435897	0.425	0.414634	0.404762	0.418605	0.409091	0.431818	0.422222	0.413043	0.404255	0.416667	0.4	0.384615	0.377358	0.37037	0.357143	0.344828	0.338983	0.327869	0.322581
733	0.060606	0.090909	0.121212	0.151515	0.181818	0.212121	0.242424	0.272727	0.30303	0.294118	0.323529	0.352941	0.342857	0.371429	0.361111	0.351351	0.378378	0.432432	0.459459	0.447368	0.473684	0.5	0.526316	0.552632	0.538462	0.512195	0.536585	0.52381	0.511628	0.488889	0.478261	0.468085	0.489362	0.531915	0.520833	0.541667	0.530612	0.52	0.509804	0.519231	0.5	0.482143	0.473684	0.491228	0.5	0.483333	0.47541	0.483871	0.47619
734	0.0625	0.09375	0.125	0.15625	0.1875	0.21875	0.25	0.28125	0.3125	0.30303	0.333333	0.363636	0.352941	0.382353	0.371429	0.361111	0.388889	0.444444	0.472222	0.459459	0.486486	0.513514	0.540541	0.567568	0.552632	0.525	0.55	0.575	0.560976	0.534884	0.522727	0.511111	0.533333	0.577778	0.565217	0.586957	0.574468	0.5625	0.55102	0.56	0.538462	0.518519	0.509091	0.5	0.482759	0.466667	0.459016	0.467742	0.460317
735	0.052632	0.078947	0.105263	0.131579	0.157895	0.184211	0.210526	0.236842	0.263158	0.289474	0.315789	0.342105	0.333333	0.358974	0.35	0.375	0.4	0.45	0.475	0.5	0.525	0.55	0.575	0.6	0.625	0.634146	0.658537	0.642857	0.627907	0.6	0.586957	0.574468	0.595745	0.638298	0.625	0.645833	0.632653	0.653061	0.64	0.68	0.653846	0.62963	0.618182	0.636364	0.642857	0.62069	0.610169	0.590164	0.580645
736	0.090909	0.136364	0.181818	0.227273	0.272727	0.318182	0.363636	0.409091	0.454545	0.434783	0.478261	0.458333	0.44	0.48	0.461538	0.444444	0.481481	0.5	0.535714	0.517241	0.5	0.533333	0.516129	0.5	0.484848	0.457143	0.485714	0.514286	0.5	0.473684	0.461538	0.45	0.439024	0.487805	0.47619	0.465116	0.454545	0.444444	0.434783	0.416667	0.4	0.384615	0.377358	0.37037	0.357143	0.344828	0.338983	0.327869	0.322581
737	0.071429	0.107143	0.142857	0.178571	0.214286	0.25	0.285714	0.321429	0.357143	0.344828	0.37931	0.413793	0.4	0.433333	0.419355	0.40625	0.4375	0.5	0.53125	0.515152	0.545455	0.575758	0.606061	0.636364	0.617647	0.583333	0.611111	0.594595	0.578947	0.55	0.536585	0.52381	0.547619	0.522727	0.511111	0.5	0.489362	0.510638	0.5	0.541667	0.52	0.5	0.490566	0.481481	0.490909	0.473684	0.465517	0.45	0.442623
738	0.044444	0.066667	0.088889	0.111111	0.133333	0.155556	0.177778	0.2	0.222222	0.244444	0.266667	0.288889	0.282609	0.304348	0.297872	0.319149	0.340426	0.382979	0.404255	0.425532	0.446809	0.468085	0.489362	0.510638	0.531915	0.574468	0.595745	0.617021	0.604167	0.58	0.568627	0.557692	0.576923	0.615385	0.603774	0.622642	0.611111	0.62963	0.618182	0.625	0.660714	0.637931	0.627119	0.644068	0.677966	0.683333	0.672131	0.677419	0.666667
739	0.068966	0.103448	0.137931	0.172414	0.206897	0.241379	0.275862	0.310345	0.344828	0.333333	0.366667	0.4	0.387097	0.419355	0.40625	0.393939	0.424242	0.484848	0.515152	0.5	0.529412	0.558824	0.588235	0.617647	0.6	0.567568	0.594595	0.578947	0.564103	0.536585	0.52381	0.511628	0.5	0.511111	0.5	0.521739	0.510638	0.531915	0.520833	0.5625	0.54	0.519231	0.509434	0.5	0.509091	0.491228	0.482759	0.466667	0.459016
741	0.04878	0.073171	0.097561	0.121951	0.146341	0.170732	0.195122	0.219512	0.243902	0.268293	0.292683	0.317073	0.309524	0.333333	0.325581	0.348837	0.372093	0.418605	0.44186	0.465116	0.488372	0.511628	0.534884	0.55814	0.581395	0.590909	0.613636	0.636364	0.622222	0.595745	0.583333	0.571429	0.591837	0.632653	0.62	0.64	0.627451	0.615385	0.603774	0.611111	0.589286	0.568966	0.559322	0.576271	0.583333	0.564516	0.555556	0.5625	0.553846
742	0.057143	0.085714	0.114286	0.142857	0.171429	0.2	0.228571	0.257143	0.285714	0.314286	0.342857	0.371429	0.361111	0.388889	0.378378	0.368421	0.394737	0.447368	0.473684	0.5	0.526316	0.552632	0.578947	0.605263	0.631579	0.6	0.625	0.65	0.634146	0.604651	0.590909	0.577778	0.6	0.608696	0.595745	0.617021	0.604167	0.625	0.612245	0.653061	0.627451	0.603774	0.592593	0.581818	0.589286	0.596491	0.586207	0.566667	0.557377
743	0.054054	0.081081	0.108108	0.135135	0.162162	0.189189	0.216216	0.243243	0.27027	0.263158	0.289474	0.315789	0.307692	0.333333	0.325	0.35	0.375	0.425	0.45	0.475	0.5	0.525	0.55	0.575	0.6	0.609756	0.634146	0.619048	0.604651	0.577778	0.6	0.586957	0.608696	0.617021	0.604167	0.625	0.612245	0.6	0.588235	0.596154	0.603774	0.581818	0.571429	0.589286	0.568966	0.576271	0.59322	0.57377	0.564516
744	0.040816	0.061224	0.081633	0.102041	0.122449	0.142857	0.163265	0.183673	0.204082	0.22449	0.244898	0.265306	0.26	0.28	0.27451	0.294118	0.313725	0.352941	0.372549	0.392157	0.411765	0.431373	0.45098	0.470588	0.490196	0.529412	0.54902	0.568627	0.557692	0.537037	0.527273	0.517857	0.535714	0.571429	0.561404	0.578947	0.568966	0.586207	0.603448	0.637931	0.672414	0.65	0.639344	0.655738	0.688525	0.693548	0.68254	0.6875	0.676923
745	0.054054	0.081081	0.108108	0.135135	0.162162	0.189189	0.216216	0.243243	0.27027	0.263158	0.289474	0.315789	0.307692	0.333333	0.325	0.35	0.375	0.425	0.45	0.475	0.5	0.525	0.55	0.575	0.6	0.571429	0.595238	0.619048	0.604651	0.577778	0.565217	0.553191	0.574468	0.617021	0.604167	0.625	0.612245	0.6	0.588235	0.627451	0.603774	0.581818	0.571429	0.589286	0.596491	0.576271	0.566667	0.57377	0.564516
746	0.04878	0.073171	0.097561	0.121951	0.146341	0.170732	0.195122	0.219512	0.243902	0.268293	0.292683	0.317073	0.309524	0.333333	0.325581	0.348837	0.372093	0.418605	0.44186	0.465116	0.488372	0.511628	0.534884	0.55814	0.581395	0.627907	0.651163	0.674419	0.659091	0.630435	0.617021	0.604167	0.625	0.666667	0.653061	0.673469	0.66	0.647059	0.634615	0.641509	0.618182	0.596491	0.586207	0.603448	0.610169	0.590164	0.580645	0.587302	0.578125
747	0.068966	0.103448	0.137931	0.172414	0.206897	0.241379	0.275862	0.310345	0.344828	0.333333	0.322581	0.354839	0.34375	0.375	0.363636	0.352941	0.382353	0.441176	0.470588	0.457143	0.485714	0.514286	0.542857	0.527778	0.513514	0.487179	0.512821	0.538462	0.525	0.5	0.488372	0.477273	0.466667	0.478261	0.468085	0.458333	0.44898	0.44	0.431373	0.442308	0.425926	0.410714	0.403509	0.396552	0.383333	0.370968	0.365079	0.375	0.369231
749	0.054054	0.081081	0.108108	0.135135	0.162162	0.189189	0.216216	0.243243	0.27027	0.263158	0.289474	0.315789	0.307692	0.333333	0.325	0.35	0.375	0.425	0.45	0.475	0.5	0.525	0.55	0.575	0.6	0.609756	0.634146	0.658537	0.642857	0.613636	0.6	0.586957	0.608696	0.652174	0.638298	0.659574	0.645833	0.632653	0.62	0.66	0.634615	0.611111	0.6	0.618182	0.625	0.603448	0.59322	0.6	0.590164
750	0.047619	0.071429	0.095238	0.119048	0.142857	0.166667	0.190476	0.214286	0.238095	0.261905	0.285714	0.309524	0.302326	0.325581	0.318182	0.340909	0.363636	0.409091	0.431818	0.454545	0.477273	0.5	0.522727	0.545455	0.568182	0.613636	0.636364	0.659091	0.644444	0.617021	0.604167	0.591837	0.612245	0.653061	0.64	0.66	0.647059	0.634615	0.653846	0.660377	0.636364	0.614035	0.603448	0.62069	0.627119	0.633333	0.622951	0.629032	0.619048
751	0.066667	0.1	0.133333	0.166667	0.2	0.233333	0.266667	0.3	0.333333	0.322581	0.354839	0.387097	0.375	0.40625	0.393939	0.382353	0.411765	0.470588	0.5	0.529412	0.558824	0.588235	0.617647	0.647059	0.676471	0.638889	0.666667	0.648649	0.631579	0.6	0.585366	0.571429	0.595238	0.604651	0.590909	0.613636	0.6	0.586957	0.574468	0.583333	0.56	0.538462	0.528302	0.518519	0.527273	0.508772	0.5	0.483333	0.47541
752	0.057143	0.085714	0.114286	0.142857	0.171429	0.2	0.228571	0.257143	0.285714	0.314286	0.342857	0.371429	0.361111	0.388889	0.378378	0.368421	0.394737	0.447368	0.473684	0.461538	0.487179	0.512821	0.538462	0.564103	0.589744	0.6	0.625	0.609756	0.595238	0.568182	0.555556	0.543478	0.565217	0.574468	0.5625	0.583333	0.571429	0.56	0.54902	0.588235	0.566038	0.545455	0.535714	0.553571	0.561404	0.542373	0.533333	0.540984	0.532258
753	0.05	0.075	0.1	0.125	0.15	0.175	0.2	0.225	0.25	0.275	0.3	0.325	0.317073	0.341463	0.333333	0.357143	0.380952	0.428571	0.452381	0.47619	0.5	0.52381	0.547619	0.571429	0.595238	0.604651	0.627907	0.651163	0.636364	0.608696	0.595745	0.583333	0.604167	0.645833	0.632653	0.653061	0.64	0.627451	0.615385	0.653846	0.660377	0.636364	0.625	0.642857	0.649123	0.627119	0.616667	0.622951	0.612903
754	0.066667	0.1	0.133333	0.166667	0.2	0.233333	0.266667	0.3	0.333333	0.322581	0.3125	0.34375	0.333333	0.363636	0.352941	0.342857	0.333333	0.388889	0.416667	0.405405	0.432432	0.459459	0.486486	0.513514	0.5	0.512821	0.538462	0.525	0.512195	0.488372	0.477273	0.466667	0.488889	0.468085	0.458333	0.479167	0.469388	0.46	0.45098	0.461538	0.471698	0.454545	0.446429	0.438596	0.473684	0.457627	0.45	0.435484	0.428571
755	0.071429	0.107143	0.142857	0.178571	0.214286	0.25	0.285714	0.321429	0.357143	0.344828	0.333333	0.366667	0.354839	0.387097	0.375	0.363636	0.393939	0.454545	0.484848	0.470588	0.5	0.529412	0.558824	0.542857	0.527778	0.5	0.526316	0.512821	0.5	0.47619	0.465116	0.454545	0.444444	0.456522	0.446809	0.468085	0.458333	0.44898	0.44	0.48	0.461538	0.444444	0.436364	0.428571	0.413793	0.4	0.393443	0.403226	0.396825
756	0.071429	0.107143	0.142857	0.178571	0.214286	0.25	0.285714	0.321429	0.357143	0.344828	0.37931	0.413793	0.4	0.433333	0.419355	0.40625	0.4375	0.5	0.53125	0.515152	0.545455	0.575758	0.606061	0.636364	0.666667	0.628571	0.657143	0.638889	0.621622	0.589744	0.575	0.560976	0.547619	0.55814	0.545455	0.568182	0.555556	0.543478	0.531915	0.541667	0.52	0.5	0.490566	0.481481	0.464286	0.473684	0.465517	0.45	0.442623
757	0.057143	0.085714	0.114286	0.142857	0.171429	0.2	0.228571	0.257143	0.285714	0.314286	0.342857	0.371429	0.361111	0.388889	0.378378	0.368421	0.394737	0.447368	0.473684	0.5	0.526316	0.552632	0.578947	0.605263	0.631579	0.641026	0.666667	0.65	0.634146	0.604651	0.590909	0.577778	0.6	0.608696	0.595745	0.617021	0.604167	0.591837	0.58	0.62	0.596154	0.574074	0.563636	0.553571	0.561404	0.542373	0.533333	0.540984	0.532258
758	0.054054	0.081081	0.108108	0.135135	0.162162	0.189189	0.216216	0.243243	0.27027	0.297297	0.324324	0.351351	0.342105	0.368421	0.358974	0.35	0.375	0.425	0.45	0.475	0.5	0.525	0.55	0.575	0.6	0.609756	0.634146	0.658537	0.642857	0.613636	0.6	0.586957	0.608696	0.652174	0.638298	0.659574	0.645833	0.632653	0.62	0.66	0.634615	0.611111	0.6	0.589286	0.596491	0.576271	0.566667	0.57377	0.564516
759	0.054054	0.081081	0.108108	0.135135	0.162162	0.189189	0.216216	0.243243	0.27027	0.297297	0.324324	0.351351	0.342105	0.368421	0.358974	0.35	0.375	0.425	0.45	0.475	0.5	0.525	0.55	0.575	0.6	0.609756	0.634146	0.619048	0.604651	0.577778	0.565217	0.553191	0.574468	0.617021	0.604167	0.625	0.612245	0.6	0.588235	0.627451	0.603774	0.581818	0.571429	0.589286	0.596491	0.576271	0.566667	0.57377	0.564516
760	0.037037	0.055556	0.074074	0.092593	0.111111	0.12963	0.148148	0.166667	0.185185	0.203704	0.222222	0.240741	0.259259	0.277778	0.272727	0.290909	0.309091	0.345455	0.363636	0.381818	0.4	0.418182	0.436364	0.454545	0.472727	0.509091	0.527273	0.545455	0.563636	0.54386	0.561404	0.551724	0.568966	0.603448	0.62069	0.637931	0.655172	0.672414	0.689655	0.694915	0.728814	0.704918	0.693548	0.709677	0.741935	0.746032	0.761905	0.765625	0.753846
761	0.076923	0.115385	0.153846	0.192308	0.230769	0.269231	0.307692	0.346154	0.384615	0.37037	0.357143	0.392857	0.37931	0.413793	0.4	0.387097	0.419355	0.483871	0.516129	0.5	0.53125	0.5625	0.59375	0.575758	0.558824	0.527778	0.555556	0.540541	0.526316	0.5	0.487805	0.47619	0.465116	0.444444	0.434783	0.425532	0.416667	0.408163	0.4	0.44	0.423077	0.407407	0.4	0.392857	0.37931	0.366667	0.360656	0.370968	0.365079
762	0.0625	0.09375	0.125	0.15625	0.1875	0.21875	0.25	0.28125	0.3125	0.30303	0.333333	0.363636	0.352941	0.382353	0.371429	0.361111	0.388889	0.444444	0.472222	0.459459	0.486486	0.513514	0.5	0.526316	0.512821	0.525	0.55	0.536585	0.52381	0.5	0.488889	0.478261	0.468085	0.479167	0.469388	0.489796	0.48	0.470588	0.461538	0.444444	0.454545	0.438596	0.431034	0.423729	0.409836	0.419355	0.412698	0.421875	0.415385
763	0.066667	0.1	0.133333	0.166667	0.2	0.233333	0.266667	0.3	0.333333	0.322581	0.354839	0.387097	0.375	0.40625	0.393939	0.382353	0.411765	0.470588	0.5	0.485714	0.514286	0.542857	0.571429	0.6	0.628571	0.594595	0.621622	0.605263	0.589744	0.560976	0.547619	0.534884	0.55814	0.568182	0.555556	0.577778	0.565217	0.553191	0.541667	0.583333	0.56	0.538462	0.528302	0.518519	0.527273	0.508772	0.5	0.483333	0.47541
764	0.058824	0.088235	0.117647	0.147059	0.176471	0.205882	0.235294	0.264706	0.294118	0.323529	0.352941	0.382353	0.371429	0.4	0.388889	0.378378	0.405405	0.459459	0.486486	0.513514	0.540541	0.567568	0.594595	0.621622	0.648649	0.657895	0.684211	0.666667	0.65	0.619048	0.604651	0.590909	0.613636	0.659091	0.644444	0.666667	0.652174	0.638298	0.625	0.666667	0.64	0.615385	0.603774	0.592593	0.6	0.578947	0.568966	0.55	0.540984
765	0.066667	0.1	0.133333	0.166667	0.2	0.233333	0.266667	0.3	0.333333	0.322581	0.354839	0.387097	0.375	0.40625	0.393939	0.382353	0.411765	0.470588	0.5	0.485714	0.514286	0.542857	0.571429	0.6	0.583333	0.552632	0.578947	0.605263	0.589744	0.560976	0.547619	0.534884	0.55814	0.568182	0.555556	0.577778	0.565217	0.553191	0.541667	0.583333	0.56	0.538462	0.528302	0.518519	0.5	0.482759	0.474576	0.459016	0.451613
766	0.055556	0.083333	0.111111	0.138889	0.166667	0.194444	0.222222	0.25	0.277778	0.27027	0.297297	0.324324	0.315789	0.342105	0.333333	0.325	0.35	0.4	0.425	0.45	0.475	0.5	0.487805	0.512195	0.5	0.511628	0.534884	0.55814	0.545455	0.521739	0.543478	0.531915	0.520833	0.530612	0.52	0.54	0.529412	0.519231	0.509434	0.518519	0.527273	0.508772	0.526316	0.517241	0.5	0.483871	0.5	0.507937	0.5
767	0.074074	0.111111	0.148148	0.185185	0.222222	0.259259	0.296296	0.333333	0.37037	0.357143	0.392857	0.428571	0.413793	0.448276	0.433333	0.419355	0.451613	0.516129	0.548387	0.53125	0.5625	0.59375	0.575758	0.606061	0.588235	0.555556	0.583333	0.611111	0.594595	0.564103	0.55	0.536585	0.52381	0.534884	0.522727	0.545455	0.533333	0.521739	0.510638	0.520833	0.5	0.480769	0.471698	0.462963	0.446429	0.431034	0.423729	0.409836	0.403226
768	0.041667	0.0625	0.083333	0.104167	0.125	0.145833	0.166667	0.1875	0.208333	0.229167	0.25	0.270833	0.265306	0.285714	0.28	0.3	0.32	0.36	0.38	0.4	0.42	0.44	0.46	0.48	0.5	0.54	0.56	0.58	0.568627	0.54717	0.537037	0.527273	0.545455	0.581818	0.571429	0.589286	0.578947	0.596491	0.614035	0.649123	0.684211	0.661017	0.65	0.666667	0.7	0.704918	0.693548	0.698413	0.6875
769	0.051282	0.076923	0.102564	0.128205	0.153846	0.179487	0.205128	0.230769	0.25641	0.282051	0.307692	0.333333	0.325	0.35	0.341463	0.333333	0.357143	0.404762	0.428571	0.452381	0.47619	0.5	0.52381	0.547619	0.571429	0.581395	0.604651	0.590909	0.577778	0.553191	0.541667	0.530612	0.55102	0.56	0.54902	0.568627	0.557692	0.54717	0.537037	0.545455	0.553571	0.534483	0.525424	0.542373	0.576271	0.557377	0.548387	0.53125	0.523077
770	0.060606	0.090909	0.121212	0.151515	0.181818	0.212121	0.242424	0.272727	0.30303	0.294118	0.323529	0.352941	0.342857	0.371429	0.361111	0.351351	0.378378	0.432432	0.459459	0.447368	0.473684	0.5	0.526316	0.512821	0.538462	0.512195	0.536585	0.560976	0.547619	0.522727	0.511111	0.5	0.489362	0.531915	0.520833	0.541667	0.530612	0.52	0.509804	0.54902	0.528302	0.509091	0.5	0.517857	0.5	0.483333	0.47541	0.483871	0.47619
771	0.040816	0.061224	0.081633	0.102041	0.122449	0.142857	0.163265	0.183673	0.204082	0.22449	0.244898	0.265306	0.26	0.28	0.27451	0.294118	0.313725	0.352941	0.372549	0.392157	0.411765	0.431373	0.45098	0.470588	0.490196	0.529412	0.54902	0.538462	0.528302	0.509091	0.527273	0.517857	0.535714	0.571429	0.589286	0.607143	0.625	0.642857	0.660714	0.666667	0.701754	0.677966	0.666667	0.683333	0.716667	0.721311	0.737705	0.741935	0.730159
772	0.064516	0.096774	0.129032	0.16129	0.193548	0.225806	0.258065	0.290323	0.322581	0.3125	0.34375	0.375	0.363636	0.393939	0.382353	0.371429	0.4	0.457143	0.485714	0.514286	0.542857	0.571429	0.6	0.628571	0.657143	0.666667	0.694444	0.675676	0.657895	0.625	0.609756	0.595238	0.581395	0.590909	0.577778	0.6	0.586957	0.574468	0.5625	0.604167	0.58	0.557692	0.54717	0.537037	0.545455	0.526316	0.517241	0.5	0.491803
773	0.0625	0.09375	0.125	0.15625	0.1875	0.21875	0.25	0.28125	0.3125	0.30303	0.333333	0.363636	0.352941	0.382353	0.371429	0.361111	0.388889	0.444444	0.472222	0.459459	0.486486	0.513514	0.540541	0.567568	0.552632	0.525	0.55	0.575	0.560976	0.534884	0.522727	0.511111	0.533333	0.577778	0.565217	0.553191	0.541667	0.530612	0.52	0.529412	0.509434	0.490909	0.482143	0.5	0.482759	0.466667	0.459016	0.467742	0.460317
774	0.076923	0.115385	0.153846	0.192308	0.230769	0.269231	0.307692	0.346154	0.384615	0.37037	0.357143	0.392857	0.37931	0.413793	0.4	0.387097	0.419355	0.483871	0.516129	0.5	0.53125	0.5625	0.59375	0.575758	0.558824	0.527778	0.555556	0.540541	0.526316	0.5	0.487805	0.47619	0.465116	0.477273	0.466667	0.456522	0.446809	0.4375	0.428571	0.469388	0.45098	0.433962	0.425926	0.418182	0.403509	0.389831	0.383333	0.393443	0.387097
775	0.066667	0.1	0.133333	0.166667	0.2	0.233333	0.266667	0.3	0.333333	0.322581	0.354839	0.387097	0.375	0.40625	0.393939	0.382353	0.411765	0.470588	0.5	0.485714	0.514286	0.542857	0.571429	0.6	0.628571	0.594595	0.621622	0.605263	0.589744	0.560976	0.547619	0.534884	0.55814	0.568182	0.555556	0.543478	0.531915	0.520833	0.510204	0.55102	0.529412	0.509434	0.5	0.490909	0.5	0.482759	0.474576	0.459016	0.451613
776	0.1	0.15	0.2	0.25	0.3	0.35	0.4	0.45	0.5	0.47619	0.52381	0.5	0.478261	0.521739	0.5	0.48	0.52	0.538462	0.518519	0.5	0.535714	0.517241	0.5	0.483871	0.46875	0.441176	0.428571	0.416667	0.405405	0.384615	0.375	0.365854	0.357143	0.340909	0.333333	0.355556	0.347826	0.340426	0.333333	0.346939	0.333333	0.320755	0.314815	0.309091	0.298246	0.288136	0.283333	0.274194	0.269841
777	0.047619	0.071429	0.095238	0.119048	0.142857	0.166667	0.190476	0.214286	0.238095	0.261905	0.285714	0.309524	0.302326	0.325581	0.318182	0.340909	0.363636	0.409091	0.431818	0.454545	0.477273	0.5	0.522727	0.545455	0.568182	0.613636	0.636364	0.659091	0.644444	0.617021	0.604167	0.591837	0.612245	0.653061	0.64	0.66	0.647059	0.634615	0.622642	0.62963	0.607143	0.586207	0.576271	0.59322	0.6	0.580645	0.571429	0.578125	0.569231
778	0.046512	0.069767	0.093023	0.116279	0.139535	0.162791	0.186047	0.209302	0.232558	0.255814	0.27907	0.302326	0.295455	0.318182	0.311111	0.333333	0.355556	0.4	0.422222	0.444444	0.466667	0.488889	0.511111	0.533333	0.555556	0.6	0.622222	0.644444	0.630435	0.604167	0.591837	0.58	0.6	0.64	0.627451	0.647059	0.634615	0.653846	0.641509	0.648148	0.654545	0.631579	0.62069	0.637931	0.672414	0.677966	0.666667	0.672131	0.66129
779	0.074074	0.111111	0.148148	0.185185	0.222222	0.259259	0.296296	0.333333	0.37037	0.357143	0.392857	0.428571	0.413793	0.448276	0.433333	0.419355	0.451613	0.516129	0.548387	0.53125	0.5625	0.59375	0.575758	0.558824	0.542857	0.513514	0.540541	0.567568	0.552632	0.525	0.512195	0.5	0.488372	0.534884	0.522727	0.511111	0.5	0.489362	0.479167	0.46	0.442308	0.45283	0.471698	0.490566	0.472727	0.45614	0.448276	0.433333	0.42623
780	0.046512	0.069767	0.093023	0.116279	0.139535	0.162791	0.186047	0.209302	0.232558	0.255814	0.27907	0.302326	0.295455	0.318182	0.311111	0.333333	0.355556	0.4	0.422222	0.444444	0.466667	0.488889	0.511111	0.533333	0.555556	0.565217	0.586957	0.608696	0.595745	0.571429	0.56	0.54902	0.568627	0.607843	0.596154	0.615385	0.603774	0.592593	0.581818	0.618182	0.654545	0.631579	0.62069	0.637931	0.672414	0.677966	0.666667	0.672131	0.66129
781	0.086957	0.130435	0.173913	0.217391	0.26087	0.304348	0.347826	0.391304	0.434783	0.416667	0.458333	0.44	0.423077	0.461538	0.444444	0.428571	0.464286	0.535714	0.571429	0.551724	0.586207	0.62069	0.655172	0.633333	0.612903	0.575758	0.558824	0.588235	0.571429	0.540541	0.526316	0.512821	0.5	0.512195	0.5	0.488372	0.477273	0.466667	0.456522	0.4375	0.42	0.403846	0.396226	0.388889	0.375	0.362069	0.355932	0.344262	0.33871
782	0.071429	0.107143	0.142857	0.178571	0.214286	0.25	0.285714	0.321429	0.357143	0.344828	0.37931	0.413793	0.4	0.433333	0.419355	0.40625	0.4375	0.5	0.53125	0.515152	0.545455	0.575758	0.606061	0.636364	0.617647	0.583333	0.611111	0.594595	0.578947	0.55	0.536585	0.52381	0.511628	0.488889	0.478261	0.5	0.489362	0.479167	0.469388	0.510204	0.490196	0.471698	0.462963	0.454545	0.438596	0.423729	0.416667	0.403226	0.396825
783	0.066667	0.1	0.133333	0.166667	0.2	0.233333	0.266667	0.3	0.333333	0.322581	0.354839	0.387097	0.375	0.40625	0.393939	0.382353	0.411765	0.470588	0.5	0.485714	0.514286	0.542857	0.571429	0.6	0.628571	0.594595	0.621622	0.648649	0.631579	0.6	0.585366	0.571429	0.595238	0.604651	0.590909	0.613636	0.6	0.586957	0.574468	0.583333	0.56	0.538462	0.528302	0.518519	0.527273	0.508772	0.5	0.483333	0.47541
784	0.0625	0.09375	0.125	0.15625	0.1875	0.21875	0.25	0.28125	0.3125	0.30303	0.333333	0.363636	0.352941	0.382353	0.371429	0.361111	0.388889	0.444444	0.472222	0.459459	0.486486	0.513514	0.540541	0.567568	0.552632	0.525	0.55	0.575	0.560976	0.534884	0.522727	0.511111	0.533333	0.577778	0.565217	0.586957	0.574468	0.5625	0.55102	0.56	0.538462	0.518519	0.509091	0.5	0.482759	0.466667	0.459016	0.467742	0.460317
785	0.052632	0.078947	0.105263	0.131579	0.157895	0.184211	0.210526	0.236842	0.263158	0.289474	0.315789	0.342105	0.333333	0.358974	0.35	0.341463	0.365854	0.414634	0.439024	0.463415	0.487805	0.512195	0.5	0.52381	0.511628	0.522727	0.545455	0.533333	0.521739	0.5	0.489796	0.48	0.470588	0.480769	0.471698	0.490566	0.481481	0.472727	0.490909	0.5	0.535714	0.517241	0.508475	0.5	0.508197	0.516129	0.507937	0.515625	0.507692
786	0.066667	0.1	0.133333	0.166667	0.2	0.233333	0.266667	0.3	0.333333	0.322581	0.354839	0.387097	0.375	0.40625	0.393939	0.382353	0.411765	0.470588	0.5	0.485714	0.514286	0.542857	0.571429	0.6	0.628571	0.638889	0.666667	0.648649	0.631579	0.6	0.585366	0.571429	0.55814	0.568182	0.555556	0.577778	0.565217	0.553191	0.541667	0.583333	0.56	0.538462	0.528302	0.518519	0.527273	0.508772	0.5	0.483333	0.47541
787	0.058824	0.088235	0.117647	0.147059	0.176471	0.205882	0.235294	0.264706	0.294118	0.285714	0.314286	0.342857	0.333333	0.361111	0.351351	0.342105	0.368421	0.421053	0.447368	0.435897	0.461538	0.487179	0.512821	0.538462	0.525	0.536585	0.560976	0.547619	0.534884	0.511111	0.5	0.489362	0.510638	0.520833	0.510204	0.530612	0.52	0.54	0.529412	0.538462	0.54717	0.527273	0.517857	0.508772	0.54386	0.525424	0.516667	0.5	0.492063
788	0.057143	0.085714	0.114286	0.142857	0.171429	0.2	0.228571	0.257143	0.285714	0.314286	0.342857	0.371429	0.361111	0.388889	0.378378	0.405405	0.432432	0.486486	0.513514	0.540541	0.567568	0.594595	0.621622	0.648649	0.675676	0.684211	0.710526	0.692308	0.675	0.642857	0.627907	0.613636	0.636364	0.681818	0.666667	0.652174	0.638298	0.625	0.612245	0.62	0.596154	0.574074	0.563636	0.581818	0.589286	0.568966	0.559322	0.540984	0.532258
791	0.066667	0.1	0.133333	0.166667	0.2	0.233333	0.266667	0.3	0.333333	0.322581	0.354839	0.387097	0.375	0.40625	0.393939	0.382353	0.411765	0.470588	0.5	0.485714	0.514286	0.542857	0.571429	0.6	0.583333	0.552632	0.578947	0.564103	0.55	0.52381	0.511628	0.5	0.488889	0.5	0.489362	0.510638	0.5	0.520833	0.510204	0.55102	0.529412	0.509434	0.5	0.490909	0.5	0.508772	0.5	0.483333	0.47541
792	0.051282	0.076923	0.102564	0.128205	0.153846	0.179487	0.205128	0.230769	0.25641	0.282051	0.307692	0.333333	0.325	0.35	0.341463	0.365854	0.390244	0.439024	0.463415	0.487805	0.512195	0.536585	0.560976	0.585366	0.609756	0.619048	0.642857	0.666667	0.651163	0.622222	0.608696	0.595745	0.617021	0.659574	0.645833	0.632653	0.62	0.607843	0.596154	0.603774	0.581818	0.561404	0.551724	0.568966	0.576271	0.557377	0.548387	0.555556	0.546875
793	0.057143	0.085714	0.114286	0.142857	0.171429	0.2	0.228571	0.257143	0.285714	0.277778	0.305556	0.333333	0.324324	0.351351	0.342105	0.333333	0.358974	0.410256	0.435897	0.425	0.45	0.475	0.5	0.525	0.55	0.560976	0.585366	0.609756	0.595238	0.568182	0.555556	0.543478	0.565217	0.608696	0.595745	0.617021	0.604167	0.591837	0.58	0.588235	0.566038	0.545455	0.535714	0.553571	0.561404	0.542373	0.533333	0.540984	0.532258
794	0.068966	0.103448	0.137931	0.172414	0.206897	0.241379	0.275862	0.310345	0.344828	0.333333	0.366667	0.4	0.387097	0.419355	0.40625	0.393939	0.424242	0.484848	0.515152	0.5	0.529412	0.558824	0.588235	0.617647	0.6	0.567568	0.594595	0.578947	0.564103	0.536585	0.52381	0.511628	0.534884	0.545455	0.533333	0.521739	0.510638	0.531915	0.520833	0.5625	0.54	0.519231	0.509434	0.5	0.509091	0.491228	0.482759	0.466667	0.459016
795	0.05	0.075	0.1	0.125	0.15	0.175	0.2	0.225	0.25	0.275	0.3	0.325	0.317073	0.341463	0.333333	0.357143	0.380952	0.428571	0.452381	0.47619	0.5	0.52381	0.547619	0.571429	0.595238	0.604651	0.627907	0.613636	0.6	0.574468	0.5625	0.55102	0.571429	0.58	0.568627	0.557692	0.54717	0.566038	0.555556	0.592593	0.6	0.578947	0.568966	0.586207	0.62069	0.627119	0.616667	0.622951	0.612903
796	0.083333	0.125	0.166667	0.208333	0.25	0.291667	0.333333	0.375	0.416667	0.4	0.384615	0.37037	0.357143	0.392857	0.37931	0.366667	0.4	0.466667	0.5	0.483871	0.516129	0.548387	0.580645	0.5625	0.545455	0.514286	0.542857	0.527778	0.513514	0.487179	0.475	0.463415	0.452381	0.431818	0.422222	0.413043	0.404255	0.395833	0.387755	0.428571	0.411765	0.396226	0.388889	0.381818	0.368421	0.355932	0.35	0.360656	0.354839
797	0.074074	0.111111	0.148148	0.185185	0.222222	0.259259	0.296296	0.333333	0.37037	0.357143	0.392857	0.37931	0.366667	0.4	0.387097	0.375	0.40625	0.46875	0.5	0.484848	0.515152	0.545455	0.575758	0.606061	0.588235	0.555556	0.583333	0.567568	0.552632	0.525	0.512195	0.5	0.52381	0.5	0.488889	0.511111	0.5	0.489362	0.479167	0.489796	0.470588	0.45283	0.444444	0.436364	0.446429	0.431034	0.423729	0.409836	0.403226
798	0.068966	0.103448	0.137931	0.172414	0.206897	0.241379	0.275862	0.310345	0.344828	0.333333	0.366667	0.4	0.387097	0.419355	0.40625	0.393939	0.424242	0.484848	0.515152	0.5	0.529412	0.558824	0.588235	0.617647	0.6	0.567568	0.594595	0.578947	0.564103	0.536585	0.52381	0.511628	0.534884	0.545455	0.533333	0.555556	0.543478	0.531915	0.520833	0.530612	0.509804	0.490566	0.481481	0.472727	0.482143	0.465517	0.457627	0.442623	0.435484
799	0.051282	0.076923	0.102564	0.128205	0.153846	0.179487	0.205128	0.230769	0.25641	0.282051	0.307692	0.333333	0.325	0.35	0.341463	0.365854	0.390244	0.439024	0.463415	0.487805	0.512195	0.536585	0.560976	0.585366	0.609756	0.581395	0.604651	0.627907	0.613636	0.586957	0.574468	0.5625	0.583333	0.625	0.612245	0.6	0.588235	0.576923	0.566038	0.603774	0.581818	0.561404	0.551724	0.568966	0.576271	0.557377	0.548387	0.555556	0.546875
800	0.066667	0.1	0.133333	0.166667	0.2	0.233333	0.266667	0.3	0.333333	0.322581	0.354839	0.387097	0.375	0.40625	0.393939	0.382353	0.411765	0.470588	0.5	0.485714	0.514286	0.542857	0.571429	0.6	0.628571	0.594595	0.621622	0.605263	0.589744	0.560976	0.547619	0.534884	0.55814	0.568182	0.555556	0.577778	0.565217	0.553191	0.541667	0.583333	0.56	0.538462	0.528302	0.518519	0.527273	0.508772	0.5	0.483333	0.47541
802	0.066667	0.1	0.133333	0.166667	0.2	0.233333	0.266667	0.3	0.333333	0.322581	0.354839	0.387097	0.375	0.40625	0.393939	0.382353	0.411765	0.470588	0.5	0.485714	0.514286	0.542857	0.571429	0.6	0.583333	0.552632	0.578947	0.564103	0.55	0.52381	0.511628	0.5	0.488889	0.5	0.489362	0.510638	0.5	0.520833	0.510204	0.55102	0.529412	0.509434	0.5	0.490909	0.5	0.508772	0.5	0.483333	0.47541
803	0.054054	0.081081	0.108108	0.135135	0.162162	0.189189	0.216216	0.243243	0.27027	0.297297	0.324324	0.351351	0.342105	0.368421	0.358974	0.384615	0.410256	0.461538	0.487179	0.512821	0.538462	0.564103	0.589744	0.615385	0.641026	0.65	0.675	0.7	0.682927	0.651163	0.636364	0.622222	0.644444	0.688889	0.673913	0.659574	0.645833	0.632653	0.62	0.627451	0.603774	0.581818	0.571429	0.589286	0.568966	0.55	0.540984	0.548387	0.539683
804	0.040816	0.061224	0.081633	0.102041	0.122449	0.142857	0.163265	0.183673	0.204082	0.22449	0.244898	0.265306	0.26	0.28	0.27451	0.294118	0.313725	0.352941	0.372549	0.392157	0.411765	0.431373	0.45098	0.470588	0.490196	0.529412	0.54902	0.568627	0.557692	0.537037	0.527273	0.517857	0.535714	0.571429	0.561404	0.578947	0.568966	0.586207	0.603448	0.637931	0.672414	0.65	0.639344	0.655738	0.688525	0.693548	0.709677	0.714286	0.703125
805	0.047619	0.071429	0.095238	0.119048	0.142857	0.166667	0.190476	0.214286	0.238095	0.232558	0.255814	0.27907	0.272727	0.295455	0.288889	0.311111	0.333333	0.377778	0.4	0.422222	0.444444	0.466667	0.488889	0.511111	0.533333	0.577778	0.6	0.622222	0.608696	0.583333	0.571429	0.56	0.58	0.62	0.607843	0.596154	0.584906	0.603774	0.592593	0.62963	0.636364	0.614035	0.603448	0.62069	0.655172	0.661017	0.65	0.655738	0.645161
806	0.040816	0.061224	0.081633	0.102041	0.122449	0.142857	0.163265	0.183673	0.204082	0.22449	0.244898	0.265306	0.26	0.28	0.27451	0.294118	0.313725	0.352941	0.372549	0.392157	0.411765	0.431373	0.45098	0.470588	0.490196	0.529412	0.54902	0.568627	0.557692	0.537037	0.555556	0.545455	0.563636	0.6	0.589286	0.607143	0.596491	0.614035	0.631579	0.666667	0.701754	0.677966	0.666667	0.655738	0.688525	0.693548	0.709677	0.714286	0.703125
808	0.068966	0.103448	0.137931	0.172414	0.206897	0.241379	0.275862	0.310345	0.344828	0.333333	0.366667	0.4	0.387097	0.419355	0.40625	0.393939	0.424242	0.484848	0.515152	0.5	0.529412	0.558824	0.588235	0.617647	0.647059	0.611111	0.638889	0.621622	0.605263	0.575	0.560976	0.547619	0.571429	0.581395	0.568182	0.555556	0.543478	0.531915	0.520833	0.5625	0.54	0.519231	0.509434	0.5	0.509091	0.491228	0.482759	0.466667	0.459016
810	0.068966	0.103448	0.137931	0.172414	0.206897	0.241379	0.275862	0.310345	0.344828	0.333333	0.322581	0.354839	0.34375	0.375	0.363636	0.352941	0.382353	0.441176	0.470588	0.457143	0.485714	0.514286	0.5	0.527778	0.513514	0.487179	0.512821	0.538462	0.525	0.5	0.52381	0.511628	0.5	0.511111	0.5	0.489362	0.479167	0.469388	0.46	0.470588	0.480769	0.462963	0.454545	0.446429	0.431034	0.416667	0.409836	0.419355	0.412698
811	0.046512	0.069767	0.093023	0.116279	0.139535	0.162791	0.186047	0.209302	0.232558	0.255814	0.27907	0.302326	0.295455	0.318182	0.311111	0.333333	0.355556	0.4	0.422222	0.444444	0.466667	0.488889	0.511111	0.533333	0.555556	0.6	0.622222	0.644444	0.630435	0.604167	0.591837	0.58	0.6	0.64	0.627451	0.647059	0.634615	0.622642	0.641509	0.679245	0.654545	0.631579	0.62069	0.637931	0.644068	0.65	0.639344	0.645161	0.634921
812	0.0625	0.09375	0.125	0.15625	0.1875	0.21875	0.25	0.28125	0.3125	0.30303	0.333333	0.363636	0.352941	0.382353	0.371429	0.361111	0.388889	0.444444	0.472222	0.459459	0.486486	0.513514	0.540541	0.567568	0.594595	0.605263	0.631579	0.615385	0.6	0.571429	0.55814	0.545455	0.568182	0.613636	0.6	0.622222	0.608696	0.595745	0.583333	0.625	0.6	0.576923	0.566038	0.555556	0.563636	0.54386	0.534483	0.516667	0.508197
814	0.068966	0.103448	0.137931	0.172414	0.206897	0.241379	0.275862	0.310345	0.344828	0.333333	0.366667	0.4	0.387097	0.419355	0.40625	0.393939	0.424242	0.484848	0.515152	0.5	0.529412	0.558824	0.588235	0.617647	0.647059	0.611111	0.638889	0.621622	0.605263	0.575	0.560976	0.547619	0.534884	0.511111	0.5	0.521739	0.510638	0.531915	0.520833	0.530612	0.509804	0.490566	0.481481	0.472727	0.45614	0.440678	0.433333	0.419355	0.412698
815	0.046512	0.069767	0.093023	0.116279	0.139535	0.162791	0.186047	0.209302	0.232558	0.255814	0.27907	0.302326	0.295455	0.318182	0.311111	0.304348	0.326087	0.369565	0.391304	0.413043	0.434783	0.456522	0.478261	0.5	0.521739	0.531915	0.553191	0.574468	0.5625	0.54	0.529412	0.519231	0.538462	0.576923	0.566038	0.584906	0.574074	0.592593	0.581818	0.618182	0.625	0.603448	0.59322	0.610169	0.644068	0.65	0.639344	0.645161	0.634921
816	0.043478	0.065217	0.086957	0.108696	0.130435	0.152174	0.173913	0.195652	0.217391	0.23913	0.26087	0.282609	0.276596	0.297872	0.291667	0.3125	0.333333	0.375	0.395833	0.416667	0.4375	0.458333	0.479167	0.5	0.520833	0.5625	0.583333	0.571429	0.56	0.538462	0.557692	0.54717	0.566038	0.574074	0.592593	0.611111	0.6	0.618182	0.607143	0.614035	0.649123	0.627119	0.616667	0.633333	0.666667	0.672131	0.688525	0.666667	0.65625
817	0.051282	0.076923	0.102564	0.128205	0.153846	0.179487	0.205128	0.230769	0.25641	0.282051	0.307692	0.333333	0.325	0.35	0.341463	0.365854	0.390244	0.439024	0.463415	0.452381	0.47619	0.5	0.52381	0.547619	0.571429	0.581395	0.604651	0.627907	0.613636	0.586957	0.574468	0.5625	0.583333	0.625	0.612245	0.632653	0.62	0.607843	0.596154	0.603774	0.581818	0.561404	0.551724	0.568966	0.576271	0.557377	0.548387	0.555556	0.546875
818	0.071429	0.107143	0.142857	0.178571	0.214286	0.25	0.285714	0.321429	0.357143	0.344828	0.37931	0.413793	0.4	0.433333	0.419355	0.40625	0.4375	0.5	0.53125	0.515152	0.545455	0.575758	0.558824	0.588235	0.571429	0.540541	0.567568	0.594595	0.578947	0.55	0.536585	0.52381	0.511628	0.522727	0.511111	0.533333	0.521739	0.510638	0.5	0.510204	0.490196	0.471698	0.462963	0.454545	0.464286	0.448276	0.440678	0.42623	0.419355
819	0.068966	0.103448	0.137931	0.172414	0.206897	0.241379	0.275862	0.310345	0.344828	0.333333	0.366667	0.4	0.387097	0.419355	0.40625	0.393939	0.424242	0.484848	0.515152	0.5	0.529412	0.558824	0.588235	0.617647	0.647059	0.611111	0.638889	0.621622	0.605263	0.575	0.560976	0.547619	0.534884	0.545455	0.533333	0.555556	0.543478	0.531915	0.520833	0.5625	0.54	0.519231	0.509434	0.5	0.509091	0.491228	0.482759	0.466667	0.459016
820	0.060606	0.090909	0.121212	0.151515	0.181818	0.212121	0.242424	0.272727	0.30303	0.294118	0.323529	0.314286	0.305556	0.333333	0.324324	0.351351	0.378378	0.432432	0.459459	0.447368	0.473684	0.5	0.487179	0.512821	0.5	0.512195	0.536585	0.52381	0.511628	0.488889	0.478261	0.468085	0.458333	0.469388	0.46	0.48	0.470588	0.461538	0.45283	0.462963	0.472727	0.45614	0.448276	0.440678	0.474576	0.483333	0.47541	0.483871	0.47619
821	0.08	0.12	0.16	0.2	0.24	0.28	0.32	0.36	0.4	0.384615	0.423077	0.407407	0.392857	0.428571	0.413793	0.4	0.433333	0.5	0.533333	0.516129	0.548387	0.580645	0.612903	0.645161	0.625	0.588235	0.617647	0.6	0.583333	0.552632	0.538462	0.525	0.512195	0.52381	0.511628	0.5	0.488889	0.478261	0.468085	0.44898	0.431373	0.415094	0.407407	0.4	0.385965	0.372881	0.366667	0.354839	0.349206
822	0.057143	0.085714	0.114286	0.142857	0.171429	0.2	0.228571	0.257143	0.285714	0.277778	0.305556	0.333333	0.324324	0.351351	0.342105	0.333333	0.358974	0.410256	0.435897	0.425	0.45	0.475	0.5	0.525	0.55	0.560976	0.585366	0.571429	0.55814	0.533333	0.521739	0.510638	0.531915	0.574468	0.5625	0.583333	0.571429	0.56	0.54902	0.588235	0.566038	0.545455	0.535714	0.553571	0.561404	0.542373	0.533333	0.540984	0.532258
823	0.0625	0.09375	0.125	0.15625	0.1875	0.21875	0.25	0.28125	0.3125	0.30303	0.333333	0.363636	0.352941	0.382353	0.371429	0.4	0.428571	0.485714	0.514286	0.5	0.527778	0.555556	0.583333	0.611111	0.594595	0.564103	0.589744	0.615385	0.6	0.571429	0.55814	0.545455	0.568182	0.613636	0.6	0.622222	0.608696	0.595745	0.583333	0.625	0.6	0.576923	0.566038	0.555556	0.563636	0.54386	0.534483	0.516667	0.508197
824	0.051282	0.076923	0.102564	0.128205	0.153846	0.179487	0.205128	0.230769	0.25641	0.25	0.275	0.3	0.292683	0.317073	0.309524	0.333333	0.357143	0.404762	0.428571	0.452381	0.47619	0.5	0.52381	0.547619	0.534884	0.581395	0.604651	0.590909	0.577778	0.553191	0.541667	0.530612	0.55102	0.56	0.54902	0.568627	0.557692	0.54717	0.537037	0.545455	0.553571	0.534483	0.525424	0.542373	0.576271	0.557377	0.548387	0.555556	0.546875
826	0.066667	0.1	0.133333	0.166667	0.2	0.233333	0.266667	0.3	0.333333	0.322581	0.3125	0.34375	0.333333	0.363636	0.352941	0.342857	0.371429	0.428571	0.457143	0.444444	0.472222	0.5	0.527778	0.555556	0.540541	0.512821	0.538462	0.525	0.512195	0.488372	0.477273	0.466667	0.488889	0.468085	0.458333	0.479167	0.469388	0.46	0.45098	0.461538	0.444444	0.428571	0.421053	0.438596	0.448276	0.433333	0.42623	0.412698	0.40625
827	0.064516	0.096774	0.129032	0.16129	0.193548	0.225806	0.258065	0.290323	0.322581	0.3125	0.34375	0.375	0.363636	0.393939	0.382353	0.371429	0.4	0.457143	0.485714	0.472222	0.5	0.527778	0.555556	0.583333	0.567568	0.538462	0.564103	0.589744	0.575	0.547619	0.534884	0.522727	0.545455	0.555556	0.543478	0.565217	0.553191	0.541667	0.530612	0.571429	0.54902	0.528302	0.518519	0.509091	0.517857	0.5	0.491525	0.47541	0.467742
828	0.060606	0.090909	0.121212	0.151515	0.181818	0.212121	0.242424	0.272727	0.30303	0.294118	0.323529	0.352941	0.342857	0.371429	0.361111	0.351351	0.378378	0.432432	0.459459	0.447368	0.473684	0.5	0.526316	0.552632	0.578947	0.589744	0.615385	0.6	0.585366	0.55814	0.545455	0.533333	0.555556	0.6	0.586957	0.608696	0.595745	0.583333	0.571429	0.612245	0.588235	0.566038	0.555556	0.574074	0.581818	0.561404	0.551724	0.533333	0.52459
829	0.047619	0.071429	0.095238	0.119048	0.142857	0.166667	0.190476	0.214286	0.238095	0.261905	0.285714	0.309524	0.302326	0.325581	0.318182	0.340909	0.363636	0.409091	0.431818	0.454545	0.477273	0.5	0.522727	0.545455	0.568182	0.613636	0.636364	0.659091	0.644444	0.617021	0.604167	0.591837	0.612245	0.653061	0.64	0.66	0.647059	0.634615	0.622642	0.660377	0.636364	0.614035	0.603448	0.62069	0.627119	0.606557	0.596774	0.603175	0.59375
830	0.076923	0.115385	0.153846	0.192308	0.230769	0.269231	0.307692	0.346154	0.384615	0.37037	0.357143	0.344828	0.333333	0.366667	0.354839	0.34375	0.375	0.4375	0.46875	0.454545	0.484848	0.515152	0.545455	0.529412	0.514286	0.486486	0.513514	0.5	0.487179	0.463415	0.452381	0.44186	0.431818	0.444444	0.434783	0.425532	0.416667	0.408163	0.4	0.44	0.423077	0.407407	0.4	0.392857	0.37931	0.366667	0.360656	0.370968	0.365079
831	0.055556	0.083333	0.111111	0.138889	0.166667	0.194444	0.222222	0.25	0.277778	0.305556	0.333333	0.361111	0.351351	0.378378	0.368421	0.358974	0.384615	0.435897	0.461538	0.45	0.475	0.5	0.525	0.55	0.575	0.585366	0.609756	0.634146	0.619048	0.590909	0.577778	0.565217	0.586957	0.595745	0.583333	0.571429	0.56	0.54902	0.538462	0.576923	0.584906	0.563636	0.553571	0.54386	0.551724	0.533333	0.52459	0.532258	0.52381
832	0.046512	0.069767	0.093023	0.116279	0.139535	0.162791	0.186047	0.209302	0.232558	0.255814	0.27907	0.302326	0.295455	0.318182	0.311111	0.333333	0.355556	0.4	0.422222	0.444444	0.466667	0.488889	0.511111	0.533333	0.555556	0.6	0.622222	0.644444	0.630435	0.604167	0.591837	0.58	0.6	0.64	0.627451	0.647059	0.634615	0.653846	0.641509	0.648148	0.654545	0.631579	0.62069	0.637931	0.672414	0.677966	0.666667	0.672131	0.66129
833	0.046512	0.069767	0.093023	0.116279	0.139535	0.162791	0.186047	0.209302	0.232558	0.255814	0.27907	0.302326	0.295455	0.318182	0.311111	0.333333	0.355556	0.4	0.422222	0.444444	0.466667	0.488889	0.511111	0.533333	0.555556	0.6	0.622222	0.644444	0.630435	0.604167	0.591837	0.58	0.6	0.64	0.627451	0.647059	0.634615	0.622642	0.611111	0.648148	0.654545	0.631579	0.62069	0.637931	0.672414	0.65	0.639344	0.645161	0.634921
834	0.04878	0.073171	0.097561	0.121951	0.146341	0.170732	0.195122	0.219512	0.243902	0.268293	0.292683	0.317073	0.309524	0.333333	0.325581	0.348837	0.372093	0.418605	0.44186	0.465116	0.488372	0.511628	0.534884	0.55814	0.581395	0.627907	0.651163	0.674419	0.659091	0.630435	0.617021	0.604167	0.625	0.666667	0.653061	0.673469	0.66	0.647059	0.634615	0.641509	0.618182	0.596491	0.586207	0.603448	0.610169	0.590164	0.580645	0.587302	0.578125
835	0.066667	0.1	0.133333	0.166667	0.2	0.233333	0.266667	0.3	0.333333	0.322581	0.354839	0.387097	0.375	0.40625	0.393939	0.382353	0.411765	0.470588	0.5	0.485714	0.514286	0.542857	0.571429	0.6	0.583333	0.552632	0.578947	0.564103	0.55	0.52381	0.511628	0.5	0.522727	0.533333	0.521739	0.543478	0.531915	0.553191	0.541667	0.55102	0.529412	0.509434	0.5	0.518519	0.527273	0.508772	0.5	0.483333	0.47541
836	0.04878	0.073171	0.097561	0.121951	0.146341	0.170732	0.195122	0.219512	0.243902	0.268293	0.292683	0.317073	0.309524	0.333333	0.325581	0.348837	0.372093	0.418605	0.44186	0.465116	0.488372	0.511628	0.534884	0.55814	0.581395	0.590909	0.613636	0.636364	0.622222	0.595745	0.583333	0.571429	0.591837	0.632653	0.62	0.64	0.627451	0.615385	0.603774	0.611111	0.589286	0.568966	0.559322	0.576271	0.583333	0.564516	0.555556	0.5625	0.553846
837	0.041667	0.0625	0.083333	0.104167	0.125	0.145833	0.166667	0.1875	0.208333	0.229167	0.25	0.270833	0.265306	0.285714	0.28	0.3	0.32	0.36	0.38	0.4	0.42	0.44	0.46	0.48	0.5	0.54	0.56	0.58	0.568627	0.54717	0.537037	0.527273	0.545455	0.581818	0.571429	0.589286	0.578947	0.596491	0.614035	0.649123	0.684211	0.661017	0.65	0.666667	0.7	0.704918	0.693548	0.698413	0.6875
838	0.054054	0.081081	0.108108	0.135135	0.162162	0.189189	0.216216	0.243243	0.27027	0.297297	0.324324	0.351351	0.342105	0.368421	0.358974	0.35	0.375	0.425	0.45	0.475	0.5	0.525	0.55	0.575	0.560976	0.571429	0.595238	0.619048	0.604651	0.577778	0.565217	0.553191	0.574468	0.617021	0.604167	0.625	0.612245	0.6	0.588235	0.627451	0.603774	0.581818	0.571429	0.589286	0.568966	0.55	0.540984	0.548387	0.539683
839	0.068966	0.103448	0.137931	0.172414	0.206897	0.241379	0.275862	0.310345	0.344828	0.333333	0.366667	0.4	0.387097	0.419355	0.40625	0.393939	0.424242	0.484848	0.515152	0.5	0.529412	0.558824	0.588235	0.617647	0.6	0.567568	0.594595	0.578947	0.564103	0.536585	0.52381	0.511628	0.5	0.511111	0.5	0.521739	0.510638	0.531915	0.520833	0.5625	0.54	0.519231	0.509434	0.5	0.509091	0.491228	0.482759	0.466667	0.459016
840	0.068966	0.103448	0.137931	0.172414	0.206897	0.241379	0.275862	0.310345	0.344828	0.333333	0.366667	0.4	0.387097	0.419355	0.40625	0.393939	0.424242	0.484848	0.515152	0.5	0.529412	0.558824	0.542857	0.571429	0.555556	0.526316	0.552632	0.578947	0.564103	0.536585	0.52381	0.511628	0.5	0.511111	0.5	0.521739	0.510638	0.5	0.489796	0.5	0.480769	0.462963	0.481481	0.472727	0.45614	0.440678	0.433333	0.419355	0.412698
841	0.066667	0.1	0.133333	0.166667	0.2	0.233333	0.266667	0.3	0.333333	0.322581	0.354839	0.387097	0.375	0.40625	0.393939	0.382353	0.411765	0.470588	0.5	0.485714	0.514286	0.542857	0.571429	0.6	0.583333	0.552632	0.578947	0.564103	0.55	0.52381	0.511628	0.5	0.488889	0.5	0.489362	0.510638	0.5	0.520833	0.510204	0.55102	0.529412	0.509434	0.5	0.490909	0.5	0.508772	0.5	0.483333	0.47541
842	0.04878	0.073171	0.097561	0.121951	0.146341	0.170732	0.195122	0.219512	0.243902	0.268293	0.292683	0.317073	0.309524	0.333333	0.325581	0.318182	0.340909	0.386364	0.409091	0.431818	0.454545	0.477273	0.5	0.522727	0.545455	0.555556	0.577778	0.6	0.586957	0.5625	0.55102	0.54	0.56	0.6	0.588235	0.607843	0.596154	0.615385	0.603774	0.611111	0.618182	0.596491	0.586207	0.603448	0.637931	0.644068	0.633333	0.639344	0.629032
843	0.04878	0.073171	0.097561	0.121951	0.146341	0.170732	0.195122	0.219512	0.243902	0.268293	0.292683	0.317073	0.309524	0.333333	0.325581	0.318182	0.340909	0.386364	0.409091	0.431818	0.454545	0.477273	0.5	0.522727	0.545455	0.555556	0.577778	0.6	0.586957	0.5625	0.55102	0.54	0.56	0.6	0.588235	0.607843	0.596154	0.615385	0.603774	0.611111	0.618182	0.596491	0.586207	0.603448	0.637931	0.644068	0.633333	0.639344	0.629032
844	0.041667	0.0625	0.083333	0.104167	0.125	0.145833	0.166667	0.1875	0.208333	0.229167	0.25	0.270833	0.265306	0.285714	0.28	0.3	0.32	0.36	0.38	0.4	0.42	0.44	0.46	0.48	0.5	0.54	0.56	0.58	0.568627	0.54717	0.537037	0.527273	0.545455	0.581818	0.571429	0.589286	0.578947	0.596491	0.614035	0.649123	0.684211	0.661017	0.65	0.639344	0.672131	0.677419	0.693548	0.698413	0.6875
845	0.0625	0.09375	0.125	0.15625	0.1875	0.21875	0.25	0.28125	0.3125	0.30303	0.333333	0.363636	0.352941	0.382353	0.371429	0.361111	0.388889	0.444444	0.472222	0.459459	0.486486	0.513514	0.540541	0.567568	0.552632	0.525	0.55	0.575	0.560976	0.534884	0.522727	0.511111	0.533333	0.577778	0.565217	0.586957	0.574468	0.5625	0.55102	0.56	0.538462	0.518519	0.509091	0.5	0.482759	0.466667	0.459016	0.467742	0.460317
846	0.046512	0.069767	0.093023	0.116279	0.139535	0.162791	0.186047	0.209302	0.232558	0.255814	0.27907	0.302326	0.295455	0.318182	0.311111	0.333333	0.355556	0.4	0.422222	0.444444	0.466667	0.488889	0.511111	0.533333	0.555556	0.6	0.622222	0.644444	0.630435	0.604167	0.591837	0.58	0.6	0.64	0.627451	0.647059	0.634615	0.653846	0.641509	0.648148	0.654545	0.631579	0.62069	0.637931	0.672414	0.677966	0.666667	0.672131	0.66129
847	0.074074	0.111111	0.148148	0.185185	0.222222	0.259259	0.296296	0.333333	0.37037	0.357143	0.392857	0.37931	0.366667	0.4	0.387097	0.375	0.40625	0.46875	0.5	0.484848	0.515152	0.545455	0.575758	0.558824	0.588235	0.555556	0.583333	0.611111	0.594595	0.564103	0.55	0.536585	0.52381	0.571429	0.55814	0.545455	0.533333	0.521739	0.510638	0.489796	0.470588	0.45283	0.444444	0.436364	0.421053	0.40678	0.4	0.387097	0.380952
848	0.066667	0.1	0.133333	0.166667	0.2	0.233333	0.266667	0.3	0.333333	0.322581	0.354839	0.387097	0.375	0.40625	0.393939	0.382353	0.411765	0.470588	0.5	0.485714	0.514286	0.542857	0.571429	0.6	0.628571	0.594595	0.621622	0.605263	0.589744	0.560976	0.547619	0.534884	0.55814	0.568182	0.555556	0.577778	0.565217	0.553191	0.541667	0.583333	0.56	0.538462	0.528302	0.518519	0.527273	0.508772	0.5	0.483333	0.47541
849	0.071429	0.107143	0.142857	0.178571	0.214286	0.25	0.285714	0.321429	0.357143	0.344828	0.37931	0.413793	0.4	0.433333	0.419355	0.40625	0.4375	0.5	0.53125	0.515152	0.545455	0.575758	0.606061	0.636364	0.617647	0.583333	0.611111	0.594595	0.578947	0.55	0.536585	0.52381	0.511628	0.522727	0.511111	0.5	0.489362	0.479167	0.469388	0.510204	0.490196	0.471698	0.462963	0.454545	0.464286	0.448276	0.440678	0.42623	0.419355
850	0.04878	0.073171	0.097561	0.121951	0.146341	0.170732	0.195122	0.219512	0.243902	0.268293	0.292683	0.317073	0.309524	0.333333	0.325581	0.348837	0.372093	0.418605	0.44186	0.465116	0.488372	0.511628	0.534884	0.55814	0.581395	0.627907	0.651163	0.674419	0.659091	0.630435	0.617021	0.604167	0.625	0.666667	0.653061	0.673469	0.66	0.647059	0.634615	0.641509	0.618182	0.596491	0.586207	0.603448	0.610169	0.616667	0.606557	0.612903	0.603175
851	0.064516	0.096774	0.129032	0.16129	0.193548	0.225806	0.258065	0.290323	0.322581	0.3125	0.34375	0.375	0.363636	0.393939	0.382353	0.371429	0.4	0.457143	0.485714	0.472222	0.5	0.527778	0.555556	0.583333	0.567568	0.538462	0.564103	0.589744	0.575	0.547619	0.534884	0.522727	0.545455	0.521739	0.510638	0.531915	0.520833	0.510204	0.5	0.509804	0.490566	0.472727	0.464286	0.45614	0.465517	0.45	0.442623	0.428571	0.421875
852	0.046512	0.069767	0.093023	0.116279	0.139535	0.162791	0.186047	0.209302	0.232558	0.255814	0.27907	0.302326	0.295455	0.318182	0.311111	0.333333	0.355556	0.4	0.422222	0.444444	0.466667	0.488889	0.511111	0.533333	0.555556	0.6	0.622222	0.644444	0.630435	0.604167	0.591837	0.58	0.568627	0.607843	0.596154	0.615385	0.603774	0.592593	0.611111	0.648148	0.625	0.603448	0.59322	0.610169	0.616667	0.596774	0.587302	0.59375	0.584615
853	0.044444	0.066667	0.088889	0.111111	0.133333	0.155556	0.177778	0.2	0.222222	0.244444	0.266667	0.288889	0.282609	0.304348	0.297872	0.319149	0.340426	0.382979	0.404255	0.425532	0.446809	0.468085	0.489362	0.510638	0.531915	0.574468	0.595745	0.617021	0.604167	0.58	0.6	0.588235	0.576923	0.615385	0.603774	0.622642	0.611111	0.62963	0.618182	0.625	0.660714	0.637931	0.627119	0.616667	0.65	0.655738	0.645161	0.650794	0.640625
854	0.064516	0.096774	0.129032	0.16129	0.193548	0.225806	0.258065	0.290323	0.322581	0.3125	0.34375	0.375	0.363636	0.393939	0.382353	0.371429	0.4	0.457143	0.485714	0.472222	0.5	0.527778	0.555556	0.583333	0.567568	0.538462	0.564103	0.589744	0.575	0.547619	0.534884	0.522727	0.545455	0.590909	0.577778	0.6	0.586957	0.574468	0.5625	0.571429	0.54902	0.528302	0.518519	0.509091	0.491228	0.474576	0.466667	0.47541	0.467742
855	0.068966	0.103448	0.137931	0.172414	0.206897	0.241379	0.275862	0.310345	0.344828	0.333333	0.322581	0.354839	0.34375	0.375	0.363636	0.352941	0.382353	0.441176	0.470588	0.457143	0.485714	0.514286	0.542857	0.527778	0.513514	0.487179	0.512821	0.538462	0.525	0.5	0.488372	0.477273	0.5	0.545455	0.533333	0.521739	0.510638	0.5	0.489796	0.5	0.480769	0.462963	0.454545	0.472727	0.45614	0.440678	0.433333	0.419355	0.412698
856	0.0625	0.09375	0.125	0.15625	0.1875	0.21875	0.25	0.28125	0.3125	0.30303	0.333333	0.363636	0.352941	0.382353	0.371429	0.361111	0.388889	0.444444	0.472222	0.459459	0.486486	0.513514	0.540541	0.567568	0.594595	0.605263	0.631579	0.615385	0.6	0.571429	0.55814	0.545455	0.568182	0.577778	0.565217	0.586957	0.574468	0.5625	0.55102	0.591837	0.568627	0.54717	0.537037	0.555556	0.563636	0.54386	0.534483	0.516667	0.508197
857	0.083333	0.125	0.166667	0.208333	0.25	0.291667	0.333333	0.375	0.416667	0.4	0.384615	0.37037	0.357143	0.392857	0.37931	0.366667	0.4	0.466667	0.5	0.483871	0.516129	0.548387	0.580645	0.5625	0.545455	0.514286	0.542857	0.527778	0.513514	0.487179	0.475	0.463415	0.452381	0.431818	0.422222	0.413043	0.404255	0.395833	0.387755	0.428571	0.411765	0.396226	0.388889	0.381818	0.368421	0.355932	0.35	0.360656	0.354839
858	0.054054	0.081081	0.108108	0.135135	0.162162	0.189189	0.216216	0.243243	0.27027	0.297297	0.324324	0.351351	0.342105	0.368421	0.358974	0.35	0.375	0.425	0.45	0.475	0.5	0.525	0.55	0.575	0.6	0.609756	0.634146	0.619048	0.604651	0.577778	0.565217	0.553191	0.574468	0.583333	0.571429	0.591837	0.58	0.568627	0.557692	0.566038	0.574074	0.553571	0.54386	0.561404	0.596491	0.576271	0.566667	0.548387	0.539683
859	0.04878	0.073171	0.097561	0.121951	0.146341	0.170732	0.195122	0.219512	0.243902	0.268293	0.292683	0.317073	0.309524	0.333333	0.325581	0.348837	0.372093	0.418605	0.44186	0.465116	0.488372	0.511628	0.534884	0.55814	0.581395	0.555556	0.577778	0.6	0.586957	0.5625	0.583333	0.571429	0.56	0.6	0.62	0.607843	0.596154	0.584906	0.574074	0.581818	0.589286	0.568966	0.559322	0.55	0.557377	0.564516	0.580645	0.587302	0.578125
860	0.076923	0.115385	0.153846	0.192308	0.230769	0.269231	0.307692	0.346154	0.384615	0.37037	0.407407	0.392857	0.37931	0.413793	0.4	0.387097	0.419355	0.483871	0.516129	0.5	0.53125	0.5625	0.59375	0.625	0.65625	0.617647	0.647059	0.628571	0.611111	0.578947	0.564103	0.55	0.536585	0.547619	0.534884	0.55814	0.545455	0.533333	0.521739	0.531915	0.510204	0.490196	0.480769	0.471698	0.454545	0.438596	0.431034	0.416667	0.409836
861	0.047619	0.071429	0.095238	0.119048	0.142857	0.166667	0.190476	0.214286	0.238095	0.261905	0.285714	0.309524	0.302326	0.325581	0.318182	0.340909	0.363636	0.409091	0.431818	0.454545	0.477273	0.5	0.522727	0.545455	0.568182	0.577778	0.6	0.622222	0.608696	0.583333	0.571429	0.56	0.58	0.62	0.607843	0.596154	0.584906	0.603774	0.592593	0.6	0.607143	0.586207	0.576271	0.59322	0.627119	0.633333	0.622951	0.629032	0.619048
862	0.066667	0.1	0.133333	0.166667	0.2	0.233333	0.266667	0.3	0.333333	0.322581	0.354839	0.387097	0.375	0.40625	0.393939	0.382353	0.411765	0.470588	0.5	0.485714	0.514286	0.542857	0.571429	0.6	0.628571	0.594595	0.621622	0.605263	0.589744	0.560976	0.547619	0.534884	0.55814	0.568182	0.555556	0.577778	0.565217	0.553191	0.541667	0.583333	0.56	0.538462	0.528302	0.518519	0.527273	0.508772	0.5	0.483333	0.47541
863	0.060606	0.090909	0.121212	0.151515	0.181818	0.212121	0.242424	0.272727	0.30303	0.294118	0.323529	0.352941	0.342857	0.371429	0.361111	0.351351	0.378378	0.432432	0.459459	0.447368	0.473684	0.5	0.526316	0.552632	0.578947	0.589744	0.615385	0.6	0.585366	0.55814	0.545455	0.533333	0.555556	0.565217	0.553191	0.574468	0.5625	0.55102	0.54	0.58	0.557692	0.537037	0.527273	0.545455	0.553571	0.534483	0.525424	0.508197	0.52459
864	0.064516	0.096774	0.129032	0.16129	0.193548	0.225806	0.258065	0.290323	0.322581	0.354839	0.387097	0.419355	0.40625	0.4375	0.424242	0.411765	0.441176	0.5	0.529412	0.514286	0.542857	0.571429	0.6	0.583333	0.567568	0.538462	0.564103	0.589744	0.575	0.547619	0.534884	0.522727	0.511111	0.555556	0.543478	0.531915	0.520833	0.510204	0.5	0.54	0.519231	0.5	0.490909	0.509091	0.491228	0.474576	0.466667	0.451613	0.444444
865	0.064516	0.096774	0.129032	0.16129	0.193548	0.225806	0.258065	0.290323	0.322581	0.3125	0.34375	0.375	0.363636	0.393939	0.382353	0.371429	0.4	0.457143	0.485714	0.472222	0.5	0.527778	0.555556	0.583333	0.611111	0.621622	0.648649	0.631579	0.615385	0.585366	0.571429	0.55814	0.581395	0.590909	0.577778	0.565217	0.553191	0.541667	0.530612	0.571429	0.54902	0.528302	0.518519	0.537037	0.545455	0.526316	0.517241	0.5	0.491803
866	0.060606	0.090909	0.121212	0.151515	0.181818	0.212121	0.242424	0.272727	0.30303	0.294118	0.323529	0.352941	0.342857	0.371429	0.361111	0.351351	0.378378	0.432432	0.459459	0.447368	0.473684	0.5	0.526316	0.512821	0.538462	0.55	0.575	0.6	0.585366	0.55814	0.545455	0.533333	0.521739	0.531915	0.520833	0.510204	0.5	0.490196	0.480769	0.462963	0.472727	0.45614	0.473684	0.465517	0.474576	0.459016	0.451613	0.460317	0.453125
867	0.0625	0.09375	0.125	0.15625	0.1875	0.21875	0.25	0.28125	0.3125	0.30303	0.333333	0.363636	0.352941	0.382353	0.371429	0.361111	0.388889	0.444444	0.472222	0.459459	0.486486	0.513514	0.540541	0.567568	0.552632	0.525	0.55	0.575	0.560976	0.534884	0.522727	0.511111	0.533333	0.577778	0.565217	0.586957	0.574468	0.5625	0.55102	0.56	0.538462	0.518519	0.509091	0.527273	0.508772	0.491525	0.483333	0.491803	0.483871
868	0.05	0.075	0.1	0.125	0.15	0.175	0.2	0.225	0.25	0.243902	0.268293	0.292683	0.285714	0.309524	0.302326	0.325581	0.348837	0.395349	0.418605	0.44186	0.465116	0.488372	0.511628	0.534884	0.55814	0.604651	0.627907	0.613636	0.6	0.574468	0.5625	0.55102	0.571429	0.58	0.568627	0.588235	0.576923	0.596154	0.584906	0.622642	0.62963	0.607143	0.596491	0.586207	0.62069	0.627119	0.616667	0.622951	0.612903
869	0.060606	0.090909	0.121212	0.151515	0.181818	0.212121	0.242424	0.272727	0.30303	0.294118	0.323529	0.352941	0.342857	0.371429	0.361111	0.351351	0.378378	0.432432	0.459459	0.486486	0.513514	0.540541	0.567568	0.594595	0.621622	0.631579	0.657895	0.641026	0.625	0.595238	0.581395	0.568182	0.590909	0.6	0.586957	0.608696	0.595745	0.583333	0.571429	0.612245	0.588235	0.566038	0.555556	0.574074	0.581818	0.561404	0.551724	0.533333	0.52459
870	0.066667	0.1	0.133333	0.166667	0.2	0.233333	0.266667	0.3	0.333333	0.322581	0.354839	0.387097	0.375	0.40625	0.393939	0.382353	0.411765	0.470588	0.5	0.485714	0.514286	0.542857	0.571429	0.6	0.583333	0.552632	0.578947	0.564103	0.55	0.52381	0.511628	0.5	0.488889	0.5	0.489362	0.510638	0.5	0.520833	0.510204	0.55102	0.529412	0.509434	0.5	0.490909	0.5	0.508772	0.5	0.483333	0.47541
871	0.068966	0.103448	0.137931	0.172414	0.206897	0.241379	0.275862	0.310345	0.344828	0.333333	0.366667	0.4	0.387097	0.419355	0.40625	0.393939	0.424242	0.484848	0.515152	0.5	0.529412	0.558824	0.588235	0.571429	0.555556	0.526316	0.552632	0.578947	0.564103	0.536585	0.52381	0.511628	0.534884	0.581395	0.568182	0.590909	0.577778	0.565217	0.553191	0.530612	0.509804	0.490566	0.481481	0.472727	0.45614	0.440678	0.433333	0.419355	0.412698
872	0.047619	0.071429	0.095238	0.119048	0.142857	0.166667	0.190476	0.214286	0.238095	0.261905	0.285714	0.309524	0.302326	0.325581	0.318182	0.340909	0.363636	0.409091	0.431818	0.454545	0.477273	0.5	0.522727	0.545455	0.568182	0.613636	0.636364	0.622222	0.608696	0.583333	0.571429	0.56	0.58	0.588235	0.576923	0.596154	0.584906	0.603774	0.592593	0.62963	0.666667	0.642857	0.631579	0.649123	0.684211	0.689655	0.677966	0.655738	0.645161
873	0.071429	0.107143	0.142857	0.178571	0.214286	0.25	0.285714	0.321429	0.357143	0.344828	0.37931	0.413793	0.4	0.433333	0.419355	0.40625	0.4375	0.5	0.53125	0.515152	0.545455	0.575758	0.606061	0.636364	0.617647	0.583333	0.611111	0.594595	0.578947	0.55	0.536585	0.52381	0.547619	0.522727	0.511111	0.5	0.489362	0.510638	0.5	0.541667	0.52	0.5	0.490566	0.481481	0.490909	0.473684	0.465517	0.45	0.442623
874	0.060606	0.090909	0.121212	0.151515	0.181818	0.212121	0.242424	0.272727	0.30303	0.294118	0.323529	0.314286	0.305556	0.333333	0.324324	0.351351	0.378378	0.432432	0.459459	0.447368	0.473684	0.5	0.526316	0.552632	0.538462	0.55	0.575	0.560976	0.547619	0.522727	0.511111	0.5	0.521739	0.531915	0.520833	0.541667	0.530612	0.52	0.509804	0.519231	0.528302	0.509091	0.5	0.491228	0.526316	0.508475	0.5	0.483871	0.47619
875	0.060606	0.090909	0.121212	0.151515	0.181818	0.212121	0.242424	0.272727	0.30303	0.294118	0.323529	0.352941	0.342857	0.371429	0.361111	0.351351	0.378378	0.432432	0.459459	0.447368	0.473684	0.5	0.526316	0.552632	0.538462	0.512195	0.536585	0.52381	0.511628	0.488889	0.478261	0.468085	0.489362	0.531915	0.520833	0.510204	0.5	0.52	0.509804	0.54902	0.528302	0.509091	0.5	0.517857	0.526316	0.508475	0.5	0.508197	0.5
876	0.066667	0.1	0.133333	0.166667	0.2	0.233333	0.266667	0.3	0.333333	0.322581	0.354839	0.387097	0.375	0.40625	0.393939	0.382353	0.411765	0.470588	0.5	0.485714	0.514286	0.542857	0.571429	0.6	0.583333	0.552632	0.578947	0.564103	0.55	0.52381	0.511628	0.5	0.522727	0.533333	0.521739	0.543478	0.531915	0.553191	0.541667	0.55102	0.529412	0.509434	0.5	0.518519	0.527273	0.508772	0.5	0.483333	0.47541
877	0.060606	0.090909	0.121212	0.151515	0.181818	0.212121	0.242424	0.272727	0.30303	0.294118	0.323529	0.352941	0.342857	0.371429	0.361111	0.351351	0.378378	0.432432	0.459459	0.486486	0.513514	0.540541	0.567568	0.594595	0.621622	0.631579	0.657895	0.641026	0.625	0.595238	0.581395	0.568182	0.555556	0.565217	0.553191	0.574468	0.5625	0.55102	0.54	0.58	0.557692	0.537037	0.527273	0.517857	0.526316	0.508475	0.5	0.508197	0.5
878	0.046512	0.069767	0.093023	0.116279	0.139535	0.162791	0.186047	0.209302	0.232558	0.255814	0.27907	0.302326	0.295455	0.318182	0.311111	0.333333	0.355556	0.4	0.422222	0.444444	0.466667	0.488889	0.511111	0.533333	0.555556	0.6	0.622222	0.644444	0.630435	0.604167	0.591837	0.58	0.6	0.64	0.627451	0.647059	0.634615	0.653846	0.641509	0.648148	0.654545	0.631579	0.62069	0.637931	0.672414	0.677966	0.666667	0.672131	0.66129
879	0.046512	0.069767	0.093023	0.116279	0.139535	0.162791	0.186047	0.209302	0.232558	0.255814	0.27907	0.302326	0.295455	0.318182	0.311111	0.304348	0.326087	0.369565	0.391304	0.413043	0.434783	0.456522	0.478261	0.5	0.521739	0.531915	0.553191	0.574468	0.5625	0.54	0.529412	0.519231	0.538462	0.576923	0.566038	0.584906	0.574074	0.563636	0.581818	0.618182	0.596491	0.576271	0.566667	0.583333	0.590164	0.571429	0.5625	0.569231	0.560606
880	0.066667	0.1	0.133333	0.166667	0.2	0.233333	0.266667	0.3	0.333333	0.322581	0.354839	0.387097	0.375	0.40625	0.393939	0.382353	0.411765	0.470588	0.5	0.485714	0.514286	0.542857	0.571429	0.6	0.583333	0.552632	0.578947	0.564103	0.55	0.52381	0.511628	0.5	0.522727	0.533333	0.521739	0.543478	0.531915	0.520833	0.510204	0.55102	0.529412	0.509434	0.5	0.490909	0.5	0.482759	0.474576	0.459016	0.451613
881	0.0625	0.09375	0.125	0.15625	0.1875	0.21875	0.25	0.28125	0.3125	0.30303	0.333333	0.363636	0.352941	0.382353	0.371429	0.361111	0.388889	0.444444	0.472222	0.459459	0.486486	0.513514	0.540541	0.567568	0.552632	0.525	0.55	0.575	0.560976	0.534884	0.522727	0.511111	0.533333	0.577778	0.565217	0.586957	0.574468	0.5625	0.55102	0.56	0.538462	0.518519	0.509091	0.5	0.482759	0.466667	0.459016	0.467742	0.460317
882	0.045455	0.068182	0.090909	0.113636	0.136364	0.159091	0.181818	0.204545	0.227273	0.25	0.272727	0.295455	0.288889	0.311111	0.304348	0.326087	0.347826	0.391304	0.413043	0.434783	0.456522	0.478261	0.5	0.521739	0.543478	0.586957	0.608696	0.595745	0.583333	0.56	0.58	0.568627	0.588235	0.596154	0.584906	0.603774	0.592593	0.611111	0.6	0.636364	0.672727	0.649123	0.637931	0.655172	0.689655	0.694915	0.711864	0.688525	0.677419
883	0.066667	0.1	0.133333	0.166667	0.2	0.233333	0.266667	0.3	0.333333	0.322581	0.354839	0.387097	0.375	0.40625	0.393939	0.382353	0.411765	0.470588	0.5	0.485714	0.514286	0.542857	0.571429	0.6	0.583333	0.594595	0.621622	0.605263	0.589744	0.560976	0.547619	0.534884	0.55814	0.568182	0.555556	0.577778	0.565217	0.553191	0.541667	0.55102	0.529412	0.509434	0.5	0.490909	0.473684	0.482759	0.474576	0.459016	0.451613
884	0.058824	0.088235	0.117647	0.147059	0.176471	0.205882	0.235294	0.264706	0.294118	0.285714	0.314286	0.342857	0.333333	0.361111	0.351351	0.342105	0.368421	0.421053	0.447368	0.435897	0.461538	0.487179	0.512821	0.538462	0.564103	0.575	0.6	0.625	0.609756	0.581395	0.568182	0.555556	0.577778	0.622222	0.608696	0.630435	0.617021	0.604167	0.591837	0.6	0.576923	0.555556	0.545455	0.535714	0.54386	0.525424	0.516667	0.52459	0.516129
885	0.0625	0.09375	0.125	0.15625	0.1875	0.21875	0.25	0.28125	0.3125	0.30303	0.294118	0.323529	0.314286	0.342857	0.333333	0.324324	0.351351	0.405405	0.432432	0.421053	0.447368	0.473684	0.5	0.526316	0.552632	0.525	0.55	0.575	0.560976	0.534884	0.522727	0.511111	0.5	0.543478	0.531915	0.553191	0.541667	0.530612	0.52	0.529412	0.509434	0.490909	0.482143	0.473684	0.457627	0.442623	0.435484	0.444444	0.4375
886	0.058824	0.088235	0.117647	0.147059	0.176471	0.205882	0.235294	0.264706	0.294118	0.285714	0.314286	0.342857	0.333333	0.361111	0.351351	0.342105	0.368421	0.421053	0.447368	0.435897	0.461538	0.487179	0.512821	0.538462	0.525	0.536585	0.560976	0.547619	0.534884	0.511111	0.5	0.489362	0.510638	0.520833	0.510204	0.530612	0.52	0.509804	0.5	0.481481	0.490909	0.5	0.491228	0.508772	0.54386	0.525424	0.516667	0.5	0.516129
887	0.064516	0.096774	0.129032	0.16129	0.193548	0.225806	0.258065	0.290323	0.322581	0.3125	0.30303	0.333333	0.323529	0.352941	0.342857	0.333333	0.361111	0.416667	0.444444	0.432432	0.459459	0.486486	0.513514	0.540541	0.567568	0.538462	0.564103	0.589744	0.575	0.547619	0.534884	0.522727	0.511111	0.555556	0.543478	0.565217	0.553191	0.541667	0.530612	0.54	0.519231	0.5	0.490909	0.482143	0.491228	0.474576	0.466667	0.451613	0.444444
888	0.086957	0.130435	0.173913	0.217391	0.26087	0.304348	0.347826	0.391304	0.434783	0.416667	0.458333	0.44	0.423077	0.461538	0.444444	0.428571	0.464286	0.535714	0.517241	0.5	0.533333	0.566667	0.6	0.580645	0.5625	0.529412	0.558824	0.588235	0.571429	0.540541	0.526316	0.512821	0.5	0.47619	0.465116	0.454545	0.444444	0.434783	0.425532	0.408163	0.392157	0.377358	0.37037	0.363636	0.350877	0.338983	0.333333	0.322581	0.31746
889	0.057143	0.085714	0.114286	0.142857	0.171429	0.2	0.228571	0.257143	0.285714	0.277778	0.305556	0.333333	0.324324	0.351351	0.342105	0.333333	0.358974	0.410256	0.435897	0.461538	0.487179	0.512821	0.538462	0.564103	0.589744	0.6	0.625	0.65	0.634146	0.604651	0.590909	0.577778	0.6	0.644444	0.630435	0.652174	0.638298	0.625	0.612245	0.653061	0.627451	0.603774	0.592593	0.611111	0.618182	0.596491	0.586207	0.566667	0.557377
890	0.068966	0.103448	0.137931	0.172414	0.206897	0.241379	0.275862	0.310345	0.344828	0.333333	0.366667	0.4	0.387097	0.419355	0.40625	0.393939	0.424242	0.484848	0.515152	0.5	0.529412	0.558824	0.588235	0.571429	0.6	0.567568	0.594595	0.578947	0.564103	0.536585	0.52381	0.511628	0.5	0.511111	0.5	0.489362	0.479167	0.469388	0.46	0.5	0.480769	0.462963	0.454545	0.446429	0.431034	0.416667	0.409836	0.419355	0.412698
891	0.074074	0.111111	0.148148	0.185185	0.222222	0.259259	0.296296	0.333333	0.37037	0.357143	0.344828	0.37931	0.366667	0.4	0.387097	0.375	0.40625	0.46875	0.5	0.484848	0.515152	0.545455	0.575758	0.606061	0.588235	0.555556	0.583333	0.611111	0.594595	0.564103	0.55	0.536585	0.52381	0.534884	0.522727	0.511111	0.5	0.489362	0.479167	0.520833	0.5	0.480769	0.471698	0.462963	0.446429	0.431034	0.423729	0.409836	0.403226
892	0.052632	0.078947	0.105263	0.131579	0.157895	0.184211	0.210526	0.236842	0.263158	0.289474	0.315789	0.342105	0.333333	0.358974	0.35	0.341463	0.365854	0.414634	0.439024	0.463415	0.487805	0.512195	0.536585	0.560976	0.585366	0.595238	0.619048	0.604651	0.590909	0.565217	0.553191	0.541667	0.5625	0.604167	0.591837	0.612245	0.6	0.588235	0.576923	0.615385	0.622642	0.6	0.589286	0.607143	0.614035	0.62069	0.610169	0.590164	0.580645
893	0.083333	0.125	0.166667	0.208333	0.25	0.291667	0.333333	0.375	0.416667	0.4	0.384615	0.37037	0.357143	0.392857	0.37931	0.366667	0.354839	0.419355	0.451613	0.4375	0.46875	0.5	0.53125	0.515152	0.5	0.472222	0.5	0.486486	0.473684	0.45	0.439024	0.428571	0.418605	0.4	0.391304	0.413043	0.404255	0.395833	0.387755	0.428571	0.411765	0.396226	0.388889	0.381818	0.368421	0.355932	0.35	0.360656	0.354839
894	0.066667	0.1	0.133333	0.166667	0.2	0.233333	0.266667	0.3	0.333333	0.322581	0.354839	0.387097	0.375	0.40625	0.393939	0.382353	0.411765	0.470588	0.5	0.485714	0.514286	0.542857	0.571429	0.6	0.628571	0.594595	0.621622	0.605263	0.589744	0.560976	0.547619	0.534884	0.55814	0.568182	0.555556	0.577778	0.565217	0.553191	0.541667	0.583333	0.56	0.538462	0.528302	0.518519	0.527273	0.508772	0.5	0.483333	0.47541
895	0.052632	0.078947	0.105263	0.131579	0.157895	0.184211	0.210526	0.236842	0.263158	0.289474	0.315789	0.342105	0.333333	0.358974	0.35	0.341463	0.365854	0.414634	0.439024	0.463415	0.487805	0.512195	0.536585	0.560976	0.585366	0.595238	0.619048	0.604651	0.590909	0.565217	0.553191	0.541667	0.5625	0.571429	0.56	0.58	0.568627	0.588235	0.576923	0.615385	0.622642	0.6	0.589286	0.607143	0.642857	0.62069	0.610169	0.590164	0.580645
896	0.055556	0.083333	0.111111	0.138889	0.166667	0.194444	0.222222	0.25	0.277778	0.305556	0.333333	0.361111	0.351351	0.378378	0.368421	0.358974	0.384615	0.435897	0.461538	0.45	0.475	0.5	0.525	0.55	0.575	0.585366	0.609756	0.595238	0.581395	0.555556	0.543478	0.531915	0.553191	0.5625	0.55102	0.571429	0.56	0.54902	0.538462	0.576923	0.555556	0.535714	0.526316	0.54386	0.551724	0.559322	0.55	0.557377	0.548387
897	0.060606	0.090909	0.121212	0.151515	0.181818	0.212121	0.242424	0.272727	0.30303	0.294118	0.323529	0.352941	0.342857	0.371429	0.361111	0.351351	0.378378	0.432432	0.459459	0.447368	0.473684	0.5	0.526316	0.552632	0.538462	0.55	0.575	0.560976	0.547619	0.522727	0.511111	0.5	0.489362	0.5	0.489796	0.48	0.470588	0.461538	0.45283	0.490566	0.5	0.482143	0.473684	0.465517	0.5	0.508475	0.5	0.483871	0.47619
898	0.066667	0.1	0.133333	0.166667	0.2	0.233333	0.266667	0.3	0.333333	0.322581	0.354839	0.387097	0.375	0.40625	0.393939	0.382353	0.411765	0.470588	0.5	0.485714	0.514286	0.542857	0.571429	0.6	0.583333	0.552632	0.578947	0.564103	0.55	0.52381	0.511628	0.5	0.488889	0.5	0.489362	0.510638	0.5	0.520833	0.510204	0.55102	0.529412	0.509434	0.5	0.490909	0.5	0.508772	0.5	0.483333	0.47541
899	0.041667	0.0625	0.083333	0.104167	0.125	0.145833	0.166667	0.1875	0.208333	0.229167	0.25	0.270833	0.265306	0.285714	0.28	0.3	0.32	0.36	0.38	0.4	0.42	0.44	0.46	0.48	0.5	0.54	0.56	0.58	0.568627	0.54717	0.566038	0.555556	0.545455	0.581818	0.571429	0.589286	0.578947	0.596491	0.614035	0.649123	0.684211	0.661017	0.65	0.639344	0.672131	0.677419	0.666667	0.671875	0.661538
900	0.066667	0.1	0.133333	0.166667	0.2	0.233333	0.266667	0.3	0.333333	0.322581	0.354839	0.387097	0.375	0.40625	0.393939	0.382353	0.411765	0.470588	0.5	0.485714	0.514286	0.542857	0.571429	0.6	0.583333	0.552632	0.578947	0.564103	0.55	0.52381	0.511628	0.5	0.488889	0.5	0.489362	0.510638	0.5	0.520833	0.510204	0.55102	0.529412	0.509434	0.5	0.490909	0.5	0.508772	0.5	0.483333	0.47541
901	0.047619	0.071429	0.095238	0.119048	0.142857	0.166667	0.190476	0.214286	0.238095	0.261905	0.285714	0.309524	0.302326	0.325581	0.318182	0.340909	0.363636	0.409091	0.431818	0.454545	0.477273	0.5	0.522727	0.545455	0.568182	0.613636	0.636364	0.659091	0.644444	0.617021	0.604167	0.591837	0.612245	0.653061	0.64	0.66	0.647059	0.666667	0.653846	0.692308	0.666667	0.642857	0.631579	0.649123	0.655172	0.661017	0.65	0.629032	0.619048
902	0.055556	0.083333	0.111111	0.138889	0.166667	0.194444	0.222222	0.25	0.277778	0.27027	0.297297	0.324324	0.315789	0.342105	0.333333	0.358974	0.384615	0.435897	0.461538	0.45	0.475	0.5	0.525	0.55	0.575	0.585366	0.609756	0.595238	0.581395	0.555556	0.543478	0.531915	0.553191	0.5625	0.55102	0.571429	0.56	0.58	0.568627	0.576923	0.584906	0.563636	0.553571	0.571429	0.607143	0.586207	0.576271	0.557377	0.548387
903	0.074074	0.111111	0.148148	0.185185	0.222222	0.259259	0.296296	0.333333	0.37037	0.357143	0.344828	0.37931	0.366667	0.4	0.387097	0.375	0.40625	0.46875	0.5	0.484848	0.515152	0.545455	0.575758	0.606061	0.588235	0.6	0.628571	0.611111	0.594595	0.564103	0.55	0.536585	0.52381	0.534884	0.522727	0.545455	0.533333	0.521739	0.510638	0.489796	0.470588	0.45283	0.444444	0.436364	0.421053	0.40678	0.4	0.387097	0.380952
904	0.057143	0.085714	0.114286	0.142857	0.171429	0.2	0.228571	0.257143	0.285714	0.277778	0.305556	0.333333	0.324324	0.351351	0.342105	0.333333	0.358974	0.410256	0.435897	0.425	0.45	0.475	0.5	0.525	0.512195	0.52381	0.547619	0.571429	0.55814	0.533333	0.521739	0.510638	0.531915	0.574468	0.5625	0.583333	0.571429	0.56	0.54902	0.557692	0.537037	0.517857	0.508772	0.526316	0.534483	0.516667	0.508197	0.516129	0.507937
906	0.05	0.075	0.1	0.125	0.15	0.175	0.2	0.225	0.25	0.275	0.3	0.325	0.317073	0.341463	0.333333	0.357143	0.380952	0.428571	0.452381	0.47619	0.5	0.52381	0.547619	0.571429	0.595238	0.642857	0.666667	0.690476	0.674419	0.644444	0.630435	0.617021	0.638298	0.680851	0.666667	0.653061	0.64	0.627451	0.615385	0.622642	0.6	0.578947	0.568966	0.586207	0.59322	0.57377	0.564516	0.571429	0.5625
907	0.086957	0.130435	0.173913	0.217391	0.26087	0.304348	0.347826	0.391304	0.434783	0.416667	0.4	0.384615	0.37037	0.407407	0.392857	0.37931	0.413793	0.482759	0.517241	0.5	0.533333	0.566667	0.548387	0.580645	0.612903	0.575758	0.606061	0.588235	0.571429	0.540541	0.526316	0.512821	0.5	0.47619	0.465116	0.488372	0.477273	0.466667	0.456522	0.468085	0.44898	0.431373	0.423077	0.415094	0.4	0.385965	0.37931	0.366667	0.360656
909	0.0625	0.09375	0.125	0.15625	0.1875	0.21875	0.25	0.28125	0.3125	0.30303	0.333333	0.363636	0.352941	0.382353	0.371429	0.361111	0.388889	0.444444	0.472222	0.459459	0.486486	0.513514	0.5	0.526316	0.512821	0.487805	0.512195	0.536585	0.52381	0.5	0.522727	0.511111	0.5	0.510638	0.5	0.520833	0.510204	0.5	0.490196	0.5	0.509434	0.490909	0.509091	0.5	0.482759	0.466667	0.483333	0.467742	0.460317
910	0.04878	0.073171	0.097561	0.121951	0.146341	0.170732	0.195122	0.219512	0.243902	0.268293	0.292683	0.317073	0.309524	0.333333	0.325581	0.318182	0.340909	0.386364	0.409091	0.431818	0.454545	0.477273	0.5	0.522727	0.545455	0.555556	0.577778	0.6	0.586957	0.5625	0.55102	0.54	0.529412	0.568627	0.557692	0.576923	0.566038	0.555556	0.545455	0.553571	0.589286	0.568966	0.559322	0.576271	0.610169	0.616667	0.606557	0.612903	0.603175
911	0.044444	0.066667	0.088889	0.111111	0.133333	0.155556	0.177778	0.2	0.222222	0.244444	0.266667	0.288889	0.282609	0.304348	0.297872	0.319149	0.340426	0.382979	0.404255	0.425532	0.446809	0.468085	0.489362	0.510638	0.531915	0.574468	0.595745	0.583333	0.571429	0.54902	0.568627	0.557692	0.576923	0.615385	0.603774	0.622642	0.611111	0.62963	0.618182	0.625	0.660714	0.637931	0.627119	0.644068	0.677966	0.683333	0.7	0.704918	0.693548
912	0.066667	0.1	0.133333	0.166667	0.2	0.233333	0.266667	0.3	0.333333	0.322581	0.354839	0.387097	0.375	0.40625	0.393939	0.382353	0.411765	0.470588	0.5	0.485714	0.514286	0.542857	0.571429	0.6	0.583333	0.594595	0.621622	0.605263	0.589744	0.560976	0.547619	0.534884	0.55814	0.568182	0.555556	0.543478	0.531915	0.553191	0.541667	0.55102	0.529412	0.509434	0.5	0.490909	0.5	0.482759	0.474576	0.459016	0.451613
913	0.038462	0.057692	0.076923	0.096154	0.115385	0.134615	0.153846	0.173077	0.192308	0.211538	0.230769	0.25	0.245283	0.264151	0.259259	0.277778	0.296296	0.333333	0.351852	0.37037	0.388889	0.407407	0.425926	0.444444	0.462963	0.5	0.518519	0.537037	0.555556	0.535714	0.553571	0.54386	0.561404	0.596491	0.614035	0.631579	0.62069	0.637931	0.655172	0.689655	0.724138	0.7	0.688525	0.704918	0.737705	0.741935	0.758065	0.761905	0.75
914	0.040816	0.061224	0.081633	0.102041	0.122449	0.142857	0.163265	0.183673	0.204082	0.22449	0.244898	0.265306	0.26	0.28	0.27451	0.294118	0.313725	0.352941	0.372549	0.392157	0.411765	0.431373	0.45098	0.470588	0.490196	0.529412	0.54902	0.568627	0.557692	0.537037	0.555556	0.545455	0.563636	0.6	0.618182	0.636364	0.625	0.642857	0.660714	0.666667	0.701754	0.677966	0.666667	0.683333	0.716667	0.721311	0.737705	0.741935	0.730159
915	0.066667	0.1	0.133333	0.166667	0.2	0.233333	0.266667	0.3	0.333333	0.322581	0.354839	0.387097	0.375	0.40625	0.393939	0.382353	0.411765	0.470588	0.5	0.485714	0.514286	0.542857	0.571429	0.6	0.583333	0.552632	0.578947	0.564103	0.55	0.52381	0.511628	0.5	0.522727	0.533333	0.521739	0.543478	0.531915	0.520833	0.510204	0.55102	0.529412	0.509434	0.5	0.490909	0.5	0.482759	0.474576	0.459016	0.451613
916	0.066667	0.1	0.133333	0.166667	0.2	0.233333	0.266667	0.3	0.333333	0.322581	0.354839	0.387097	0.375	0.40625	0.393939	0.424242	0.454545	0.515152	0.545455	0.529412	0.558824	0.588235	0.617647	0.647059	0.676471	0.638889	0.666667	0.648649	0.631579	0.6	0.585366	0.571429	0.55814	0.568182	0.555556	0.577778	0.565217	0.553191	0.541667	0.583333	0.56	0.538462	0.528302	0.518519	0.527273	0.508772	0.5	0.483333	0.47541
917	0.076923	0.115385	0.153846	0.192308	0.230769	0.269231	0.307692	0.346154	0.384615	0.37037	0.407407	0.444444	0.428571	0.464286	0.448276	0.433333	0.466667	0.483871	0.516129	0.5	0.484848	0.515152	0.545455	0.529412	0.514286	0.486486	0.473684	0.5	0.487179	0.463415	0.452381	0.44186	0.431818	0.444444	0.434783	0.425532	0.416667	0.408163	0.4	0.411765	0.396226	0.381818	0.375	0.368421	0.355932	0.344262	0.33871	0.328125	0.323077
918	0.058824	0.088235	0.117647	0.147059	0.176471	0.205882	0.235294	0.264706	0.294118	0.285714	0.314286	0.342857	0.333333	0.361111	0.351351	0.342105	0.368421	0.421053	0.447368	0.473684	0.5	0.526316	0.552632	0.578947	0.605263	0.615385	0.641026	0.625	0.609756	0.581395	0.568182	0.555556	0.577778	0.586957	0.574468	0.595745	0.583333	0.571429	0.56	0.6	0.576923	0.555556	0.545455	0.535714	0.54386	0.525424	0.516667	0.52459	0.516129
919	0.066667	0.1	0.133333	0.166667	0.2	0.233333	0.266667	0.3	0.333333	0.322581	0.354839	0.387097	0.375	0.40625	0.393939	0.382353	0.411765	0.470588	0.5	0.485714	0.514286	0.542857	0.571429	0.6	0.628571	0.594595	0.621622	0.605263	0.589744	0.560976	0.547619	0.534884	0.55814	0.568182	0.555556	0.577778	0.565217	0.553191	0.541667	0.583333	0.56	0.538462	0.528302	0.518519	0.527273	0.508772	0.5	0.483333	0.47541
920	0.0625	0.09375	0.125	0.15625	0.1875	0.21875	0.25	0.28125	0.3125	0.34375	0.375	0.40625	0.393939	0.424242	0.411765	0.4	0.428571	0.485714	0.514286	0.5	0.527778	0.555556	0.583333	0.611111	0.638889	0.648649	0.675676	0.657895	0.641026	0.609756	0.595238	0.581395	0.604651	0.613636	0.6	0.586957	0.574468	0.5625	0.55102	0.56	0.538462	0.518519	0.509091	0.527273	0.535714	0.517241	0.508475	0.491803	0.483871
921	0.064516	0.096774	0.129032	0.16129	0.193548	0.225806	0.258065	0.290323	0.322581	0.3125	0.34375	0.375	0.363636	0.393939	0.382353	0.371429	0.4	0.457143	0.485714	0.472222	0.5	0.527778	0.555556	0.583333	0.567568	0.578947	0.605263	0.589744	0.575	0.547619	0.534884	0.522727	0.511111	0.521739	0.510638	0.531915	0.520833	0.541667	0.530612	0.571429	0.54902	0.528302	0.518519	0.509091	0.517857	0.526316	0.517241	0.5	0.491803
922	0.057143	0.085714	0.114286	0.142857	0.171429	0.2	0.228571	0.257143	0.285714	0.277778	0.305556	0.297297	0.289474	0.315789	0.307692	0.333333	0.358974	0.410256	0.435897	0.425	0.45	0.475	0.5	0.525	0.512195	0.560976	0.585366	0.571429	0.55814	0.533333	0.521739	0.510638	0.531915	0.541667	0.530612	0.55102	0.54	0.529412	0.519231	0.528302	0.537037	0.517857	0.508772	0.526316	0.561404	0.542373	0.533333	0.516129	0.507937
923	0.058824	0.088235	0.117647	0.147059	0.176471	0.205882	0.235294	0.264706	0.294118	0.285714	0.314286	0.342857	0.333333	0.361111	0.351351	0.342105	0.368421	0.421053	0.447368	0.435897	0.461538	0.487179	0.512821	0.538462	0.525	0.536585	0.560976	0.547619	0.534884	0.511111	0.533333	0.521739	0.543478	0.553191	0.541667	0.530612	0.52	0.509804	0.5	0.481481	0.490909	0.473684	0.465517	0.457627	0.442623	0.451613	0.467742	0.453125	0.446154
924	0.05	0.075	0.1	0.125	0.15	0.175	0.2	0.225	0.25	0.275	0.3	0.325	0.317073	0.341463	0.333333	0.357143	0.380952	0.428571	0.452381	0.47619	0.5	0.52381	0.547619	0.571429	0.595238	0.604651	0.627907	0.651163	0.636364	0.608696	0.595745	0.583333	0.604167	0.645833	0.632653	0.62	0.607843	0.596154	0.584906	0.592593	0.571429	0.551724	0.542373	0.559322	0.566667	0.548387	0.539683	0.546875	0.538462
925	0.043478	0.065217	0.086957	0.108696	0.130435	0.152174	0.173913	0.195652	0.217391	0.23913	0.26087	0.282609	0.276596	0.297872	0.291667	0.3125	0.333333	0.375	0.395833	0.416667	0.4375	0.458333	0.479167	0.5	0.520833	0.5625	0.583333	0.604167	0.591837	0.568627	0.588235	0.576923	0.566038	0.603774	0.592593	0.611111	0.6	0.589286	0.607143	0.642857	0.649123	0.627119	0.616667	0.633333	0.666667	0.672131	0.66129	0.666667	0.65625
926	0.054054	0.081081	0.108108	0.135135	0.162162	0.189189	0.216216	0.243243	0.27027	0.297297	0.324324	0.351351	0.342105	0.368421	0.358974	0.384615	0.410256	0.461538	0.487179	0.512821	0.538462	0.564103	0.589744	0.615385	0.641026	0.609756	0.634146	0.658537	0.642857	0.613636	0.6	0.586957	0.608696	0.652174	0.638298	0.625	0.612245	0.632653	0.62	0.627451	0.603774	0.581818	0.571429	0.589286	0.596491	0.576271	0.566667	0.57377	0.564516
927	0.060606	0.090909	0.121212	0.151515	0.181818	0.212121	0.242424	0.272727	0.30303	0.294118	0.323529	0.352941	0.342857	0.371429	0.361111	0.351351	0.378378	0.432432	0.459459	0.447368	0.473684	0.5	0.526316	0.552632	0.578947	0.55	0.575	0.6	0.585366	0.55814	0.545455	0.533333	0.521739	0.565217	0.553191	0.574468	0.5625	0.55102	0.54	0.58	0.557692	0.537037	0.527273	0.517857	0.5	0.483333	0.47541	0.483871	0.47619
928	0.051282	0.076923	0.102564	0.128205	0.153846	0.179487	0.205128	0.230769	0.25641	0.282051	0.307692	0.333333	0.325	0.35	0.341463	0.365854	0.390244	0.439024	0.463415	0.487805	0.512195	0.536585	0.560976	0.585366	0.609756	0.619048	0.642857	0.666667	0.651163	0.622222	0.608696	0.595745	0.617021	0.659574	0.645833	0.632653	0.62	0.607843	0.596154	0.603774	0.581818	0.561404	0.551724	0.568966	0.576271	0.557377	0.548387	0.555556	0.546875
929	0.040816	0.061224	0.081633	0.102041	0.122449	0.142857	0.163265	0.183673	0.204082	0.22449	0.244898	0.265306	0.26	0.28	0.27451	0.294118	0.313725	0.352941	0.372549	0.392157	0.411765	0.431373	0.45098	0.470588	0.490196	0.529412	0.54902	0.568627	0.557692	0.537037	0.555556	0.545455	0.563636	0.6	0.618182	0.636364	0.625	0.642857	0.660714	0.666667	0.701754	0.677966	0.666667	0.683333	0.716667	0.721311	0.737705	0.741935	0.730159
932	0.052632	0.078947	0.105263	0.131579	0.157895	0.184211	0.210526	0.236842	0.263158	0.289474	0.315789	0.342105	0.333333	0.358974	0.35	0.341463	0.365854	0.414634	0.439024	0.463415	0.487805	0.512195	0.536585	0.560976	0.585366	0.595238	0.619048	0.642857	0.627907	0.6	0.586957	0.574468	0.595745	0.638298	0.625	0.645833	0.632653	0.62	0.607843	0.647059	0.622642	0.6	0.589286	0.607143	0.614035	0.59322	0.583333	0.590164	0.580645
933	0.043478	0.065217	0.086957	0.108696	0.130435	0.152174	0.173913	0.195652	0.217391	0.23913	0.26087	0.282609	0.276596	0.297872	0.291667	0.3125	0.333333	0.375	0.395833	0.416667	0.4375	0.458333	0.479167	0.5	0.520833	0.5625	0.583333	0.571429	0.56	0.538462	0.557692	0.54717	0.566038	0.574074	0.592593	0.611111	0.6	0.618182	0.607143	0.614035	0.649123	0.627119	0.616667	0.633333	0.666667	0.672131	0.688525	0.666667	0.65625
934	0.068966	0.103448	0.137931	0.172414	0.206897	0.241379	0.275862	0.310345	0.344828	0.333333	0.322581	0.354839	0.34375	0.375	0.363636	0.352941	0.382353	0.441176	0.470588	0.457143	0.485714	0.514286	0.542857	0.571429	0.555556	0.526316	0.552632	0.538462	0.525	0.5	0.488372	0.477273	0.5	0.511111	0.5	0.489362	0.479167	0.469388	0.46	0.5	0.480769	0.462963	0.454545	0.446429	0.431034	0.416667	0.409836	0.396825	0.390625
935	0.05	0.075	0.1	0.125	0.15	0.175	0.2	0.225	0.25	0.275	0.3	0.325	0.317073	0.341463	0.333333	0.357143	0.380952	0.428571	0.452381	0.47619	0.5	0.52381	0.547619	0.571429	0.595238	0.642857	0.666667	0.690476	0.674419	0.644444	0.630435	0.617021	0.638298	0.680851	0.666667	0.653061	0.64	0.66	0.647059	0.653846	0.62963	0.607143	0.596491	0.614035	0.62069	0.627119	0.616667	0.622951	0.612903
936	0.047619	0.071429	0.095238	0.119048	0.142857	0.166667	0.190476	0.214286	0.238095	0.261905	0.285714	0.309524	0.302326	0.325581	0.318182	0.340909	0.363636	0.409091	0.431818	0.454545	0.477273	0.5	0.522727	0.545455	0.568182	0.577778	0.6	0.586957	0.574468	0.55102	0.571429	0.56	0.58	0.588235	0.576923	0.596154	0.584906	0.574074	0.563636	0.6	0.636364	0.614035	0.603448	0.62069	0.655172	0.661017	0.677966	0.655738	0.645161
937	0.071429	0.107143	0.142857	0.178571	0.214286	0.25	0.285714	0.321429	0.357143	0.344828	0.37931	0.413793	0.4	0.433333	0.419355	0.40625	0.4375	0.5	0.53125	0.515152	0.545455	0.575758	0.606061	0.636364	0.617647	0.583333	0.611111	0.594595	0.578947	0.55	0.536585	0.52381	0.547619	0.522727	0.511111	0.533333	0.521739	0.510638	0.5	0.541667	0.52	0.5	0.490566	0.481481	0.490909	0.473684	0.465517	0.45	0.442623
938	0.041667	0.0625	0.083333	0.104167	0.125	0.145833	0.166667	0.1875	0.208333	0.229167	0.25	0.270833	0.265306	0.285714	0.28	0.3	0.32	0.36	0.38	0.4	0.42	0.44	0.46	0.48	0.5	0.54	0.56	0.58	0.568627	0.54717	0.566038	0.555556	0.574074	0.611111	0.6	0.618182	0.607143	0.596491	0.586207	0.59322	0.627119	0.606557	0.596774	0.612903	0.645161	0.650794	0.666667	0.671875	0.661538
939	0.055556	0.083333	0.111111	0.138889	0.166667	0.194444	0.222222	0.25	0.277778	0.305556	0.333333	0.361111	0.351351	0.378378	0.368421	0.358974	0.384615	0.435897	0.461538	0.487179	0.512821	0.538462	0.564103	0.589744	0.615385	0.585366	0.609756	0.634146	0.619048	0.590909	0.577778	0.565217	0.586957	0.630435	0.617021	0.604167	0.591837	0.58	0.568627	0.576923	0.555556	0.535714	0.526316	0.54386	0.551724	0.533333	0.52459	0.532258	0.52381
940	0.071429	0.107143	0.142857	0.178571	0.214286	0.25	0.285714	0.321429	0.357143	0.344828	0.37931	0.413793	0.4	0.433333	0.419355	0.40625	0.4375	0.5	0.53125	0.515152	0.545455	0.575758	0.606061	0.636364	0.617647	0.583333	0.611111	0.594595	0.578947	0.55	0.536585	0.52381	0.547619	0.522727	0.511111	0.5	0.489362	0.510638	0.5	0.541667	0.52	0.5	0.490566	0.481481	0.490909	0.473684	0.465517	0.45	0.442623
941	0.044444	0.066667	0.088889	0.111111	0.133333	0.155556	0.177778	0.2	0.222222	0.244444	0.266667	0.288889	0.282609	0.304348	0.297872	0.319149	0.340426	0.382979	0.404255	0.425532	0.446809	0.468085	0.489362	0.510638	0.531915	0.574468	0.595745	0.583333	0.571429	0.54902	0.568627	0.557692	0.576923	0.584906	0.574074	0.592593	0.581818	0.6	0.618182	0.625	0.660714	0.637931	0.627119	0.644068	0.677966	0.683333	0.672131	0.650794	0.640625
942	0.071429	0.107143	0.142857	0.178571	0.214286	0.25	0.285714	0.321429	0.357143	0.344828	0.37931	0.413793	0.4	0.433333	0.419355	0.40625	0.4375	0.5	0.53125	0.515152	0.545455	0.575758	0.606061	0.636364	0.666667	0.628571	0.657143	0.638889	0.621622	0.589744	0.575	0.560976	0.547619	0.522727	0.511111	0.533333	0.521739	0.510638	0.5	0.510204	0.490196	0.471698	0.462963	0.454545	0.438596	0.423729	0.416667	0.403226	0.396825
943	0.066667	0.1	0.133333	0.166667	0.2	0.233333	0.266667	0.3	0.333333	0.322581	0.354839	0.387097	0.375	0.40625	0.393939	0.382353	0.411765	0.470588	0.5	0.485714	0.514286	0.542857	0.571429	0.555556	0.540541	0.512821	0.538462	0.564103	0.55	0.52381	0.511628	0.5	0.522727	0.533333	0.521739	0.510638	0.5	0.489796	0.48	0.490196	0.471698	0.454545	0.446429	0.464286	0.448276	0.433333	0.42623	0.435484	0.428571
944	0.08	0.12	0.16	0.2	0.24	0.28	0.32	0.36	0.4	0.384615	0.37037	0.407407	0.392857	0.428571	0.413793	0.4	0.433333	0.5	0.533333	0.516129	0.548387	0.580645	0.612903	0.645161	0.677419	0.636364	0.666667	0.647059	0.628571	0.594595	0.578947	0.564103	0.55	0.52381	0.511628	0.5	0.488889	0.478261	0.468085	0.44898	0.431373	0.415094	0.407407	0.4	0.410714	0.396552	0.389831	0.377049	0.370968
945	0.055556	0.083333	0.111111	0.138889	0.166667	0.194444	0.222222	0.25	0.277778	0.305556	0.333333	0.361111	0.351351	0.378378	0.368421	0.358974	0.384615	0.435897	0.461538	0.487179	0.512821	0.538462	0.564103	0.589744	0.615385	0.625	0.65	0.634146	0.619048	0.590909	0.613636	0.6	0.622222	0.630435	0.617021	0.638298	0.625	0.612245	0.6	0.607843	0.615385	0.592593	0.581818	0.571429	0.551724	0.559322	0.576271	0.557377	0.548387
946	0.046512	0.069767	0.093023	0.116279	0.139535	0.162791	0.186047	0.209302	0.232558	0.255814	0.27907	0.302326	0.295455	0.318182	0.311111	0.333333	0.355556	0.4	0.422222	0.444444	0.466667	0.488889	0.511111	0.533333	0.521739	0.565217	0.586957	0.608696	0.595745	0.571429	0.591837	0.58	0.6	0.64	0.627451	0.647059	0.634615	0.653846	0.641509	0.648148	0.654545	0.631579	0.62069	0.637931	0.644068	0.65	0.639344	0.645161	0.634921
947	0.060606	0.090909	0.121212	0.151515	0.181818	0.212121	0.242424	0.272727	0.30303	0.294118	0.323529	0.352941	0.342857	0.371429	0.361111	0.351351	0.378378	0.432432	0.459459	0.447368	0.473684	0.5	0.526316	0.552632	0.538462	0.512195	0.536585	0.560976	0.547619	0.522727	0.511111	0.5	0.521739	0.565217	0.553191	0.541667	0.530612	0.52	0.509804	0.519231	0.5	0.482143	0.473684	0.491228	0.474576	0.459016	0.451613	0.460317	0.453125
949	0.090909	0.136364	0.181818	0.227273	0.272727	0.318182	0.363636	0.409091	0.454545	0.434783	0.416667	0.4	0.384615	0.423077	0.407407	0.392857	0.428571	0.5	0.535714	0.517241	0.551724	0.586207	0.566667	0.548387	0.53125	0.5	0.529412	0.514286	0.5	0.473684	0.461538	0.45	0.439024	0.418605	0.409091	0.4	0.391304	0.382979	0.375	0.416667	0.4	0.384615	0.377358	0.37037	0.357143	0.344828	0.338983	0.327869	0.322581
950	0.057143	0.085714	0.114286	0.142857	0.171429	0.2	0.228571	0.257143	0.285714	0.314286	0.342857	0.371429	0.361111	0.388889	0.378378	0.368421	0.394737	0.447368	0.473684	0.461538	0.487179	0.512821	0.538462	0.564103	0.589744	0.6	0.625	0.609756	0.595238	0.568182	0.555556	0.543478	0.565217	0.608696	0.595745	0.617021	0.604167	0.591837	0.58	0.62	0.596154	0.574074	0.563636	0.581818	0.589286	0.568966	0.559322	0.540984	0.532258
951	0.047619	0.071429	0.095238	0.119048	0.142857	0.166667	0.190476	0.214286	0.238095	0.261905	0.285714	0.309524	0.302326	0.325581	0.318182	0.340909	0.363636	0.409091	0.431818	0.454545	0.477273	0.5	0.522727	0.545455	0.568182	0.577778	0.6	0.622222	0.608696	0.583333	0.571429	0.56	0.58	0.62	0.607843	0.627451	0.615385	0.634615	0.622642	0.62963	0.636364	0.614035	0.603448	0.62069	0.655172	0.661017	0.65	0.655738	0.645161
952	0.047619	0.071429	0.095238	0.119048	0.142857	0.166667	0.190476	0.214286	0.238095	0.261905	0.285714	0.309524	0.302326	0.325581	0.318182	0.340909	0.363636	0.409091	0.431818	0.454545	0.477273	0.5	0.522727	0.545455	0.568182	0.577778	0.6	0.622222	0.608696	0.583333	0.571429	0.56	0.54902	0.588235	0.576923	0.596154	0.584906	0.574074	0.563636	0.571429	0.578947	0.559322	0.55	0.566667	0.57377	0.580645	0.571429	0.578125	0.569231
953	0.045455	0.068182	0.090909	0.113636	0.136364	0.159091	0.181818	0.204545	0.227273	0.25	0.272727	0.295455	0.288889	0.311111	0.304348	0.326087	0.347826	0.391304	0.413043	0.434783	0.456522	0.478261	0.5	0.521739	0.543478	0.586957	0.608696	0.630435	0.617021	0.591837	0.58	0.568627	0.588235	0.627451	0.615385	0.634615	0.622642	0.641509	0.62963	0.636364	0.672727	0.649123	0.637931	0.655172	0.689655	0.694915	0.683333	0.688525	0.677419
955	0.066667	0.1	0.133333	0.166667	0.2	0.233333	0.266667	0.3	0.333333	0.322581	0.354839	0.387097	0.375	0.40625	0.393939	0.382353	0.411765	0.470588	0.5	0.485714	0.514286	0.542857	0.571429	0.6	0.583333	0.552632	0.578947	0.564103	0.55	0.52381	0.511628	0.5	0.522727	0.533333	0.521739	0.543478	0.531915	0.520833	0.510204	0.55102	0.529412	0.509434	0.5	0.490909	0.5	0.482759	0.474576	0.459016	0.451613
956	0.04878	0.073171	0.097561	0.121951	0.146341	0.170732	0.195122	0.219512	0.243902	0.268293	0.292683	0.317073	0.309524	0.333333	0.325581	0.318182	0.340909	0.386364	0.409091	0.431818	0.454545	0.477273	0.5	0.522727	0.545455	0.555556	0.577778	0.6	0.586957	0.5625	0.55102	0.54	0.56	0.6	0.588235	0.607843	0.596154	0.615385	0.603774	0.611111	0.618182	0.596491	0.586207	0.603448	0.637931	0.644068	0.633333	0.639344	0.629032
957	0.045455	0.068182	0.090909	0.113636	0.136364	0.159091	0.181818	0.204545	0.227273	0.25	0.272727	0.295455	0.288889	0.311111	0.304348	0.326087	0.347826	0.391304	0.413043	0.434783	0.456522	0.478261	0.5	0.521739	0.543478	0.586957	0.608696	0.630435	0.617021	0.591837	0.58	0.568627	0.588235	0.627451	0.615385	0.634615	0.622642	0.641509	0.660377	0.666667	0.672727	0.649123	0.637931	0.655172	0.689655	0.666667	0.655738	0.66129	0.650794
958	0.042553	0.06383	0.085106	0.106383	0.12766	0.148936	0.170213	0.191489	0.212766	0.234043	0.255319	0.276596	0.270833	0.291667	0.285714	0.306122	0.326531	0.367347	0.387755	0.408163	0.428571	0.44898	0.469388	0.489796	0.510204	0.55102	0.571429	0.591837	0.58	0.557692	0.54717	0.537037	0.527273	0.563636	0.553571	0.571429	0.561404	0.551724	0.568966	0.603448	0.610169	0.590164	0.606557	0.622951	0.655738	0.634921	0.625	0.630769	0.621212
959	0.064516	0.096774	0.129032	0.16129	0.193548	0.225806	0.258065	0.290323	0.322581	0.3125	0.34375	0.375	0.363636	0.393939	0.382353	0.371429	0.4	0.457143	0.485714	0.472222	0.5	0.527778	0.555556	0.583333	0.611111	0.578947	0.605263	0.589744	0.575	0.547619	0.534884	0.522727	0.545455	0.555556	0.543478	0.565217	0.553191	0.541667	0.530612	0.571429	0.58	0.557692	0.54717	0.537037	0.545455	0.526316	0.517241	0.5	0.491803
960	0.047619	0.071429	0.095238	0.119048	0.142857	0.166667	0.190476	0.214286	0.238095	0.261905	0.285714	0.309524	0.302326	0.325581	0.318182	0.340909	0.363636	0.409091	0.431818	0.454545	0.477273	0.5	0.522727	0.545455	0.568182	0.613636	0.636364	0.659091	0.644444	0.617021	0.604167	0.591837	0.612245	0.653061	0.64	0.66	0.647059	0.634615	0.653846	0.660377	0.636364	0.614035	0.603448	0.62069	0.627119	0.606557	0.596774	0.603175	0.59375
962	0.044444	0.066667	0.088889	0.111111	0.133333	0.155556	0.177778	0.2	0.222222	0.244444	0.266667	0.288889	0.282609	0.304348	0.297872	0.319149	0.340426	0.382979	0.404255	0.425532	0.446809	0.468085	0.489362	0.510638	0.531915	0.574468	0.595745	0.617021	0.604167	0.58	0.568627	0.557692	0.54717	0.584906	0.574074	0.592593	0.581818	0.571429	0.561404	0.568966	0.603448	0.583333	0.57377	0.590164	0.596774	0.603175	0.59375	0.6	0.590909
963	0.060606	0.090909	0.121212	0.151515	0.181818	0.212121	0.242424	0.272727	0.30303	0.294118	0.323529	0.352941	0.342857	0.371429	0.361111	0.351351	0.378378	0.432432	0.459459	0.486486	0.513514	0.540541	0.567568	0.594595	0.621622	0.631579	0.657895	0.641026	0.625	0.595238	0.581395	0.568182	0.590909	0.636364	0.622222	0.644444	0.630435	0.617021	0.604167	0.645833	0.62	0.596154	0.584906	0.574074	0.581818	0.561404	0.551724	0.533333	0.52459
964	0.04878	0.073171	0.097561	0.121951	0.146341	0.170732	0.195122	0.219512	0.243902	0.268293	0.292683	0.317073	0.309524	0.333333	0.325581	0.348837	0.372093	0.418605	0.44186	0.465116	0.488372	0.511628	0.534884	0.55814	0.581395	0.627907	0.651163	0.674419	0.659091	0.630435	0.617021	0.604167	0.625	0.666667	0.653061	0.673469	0.66	0.647059	0.634615	0.673077	0.648148	0.625	0.614035	0.631579	0.637931	0.616667	0.606557	0.612903	0.603175
965	0.058824	0.088235	0.117647	0.147059	0.176471	0.205882	0.235294	0.264706	0.294118	0.285714	0.314286	0.305556	0.297297	0.324324	0.315789	0.342105	0.368421	0.421053	0.447368	0.435897	0.461538	0.487179	0.512821	0.538462	0.525	0.536585	0.560976	0.547619	0.534884	0.511111	0.5	0.489362	0.510638	0.520833	0.510204	0.530612	0.52	0.509804	0.5	0.509434	0.518519	0.5	0.491228	0.508772	0.54386	0.525424	0.516667	0.5	0.492063
966	0.047619	0.071429	0.095238	0.119048	0.142857	0.166667	0.190476	0.214286	0.238095	0.261905	0.285714	0.309524	0.302326	0.325581	0.318182	0.340909	0.363636	0.409091	0.431818	0.454545	0.477273	0.5	0.522727	0.545455	0.568182	0.613636	0.636364	0.622222	0.608696	0.583333	0.604167	0.591837	0.612245	0.62	0.607843	0.627451	0.615385	0.634615	0.622642	0.660377	0.666667	0.642857	0.631579	0.649123	0.684211	0.689655	0.677966	0.655738	0.645161
967	0.044444	0.066667	0.088889	0.111111	0.133333	0.155556	0.177778	0.2	0.222222	0.244444	0.266667	0.288889	0.282609	0.304348	0.297872	0.319149	0.340426	0.382979	0.404255	0.425532	0.446809	0.468085	0.489362	0.510638	0.531915	0.574468	0.595745	0.617021	0.604167	0.58	0.568627	0.557692	0.576923	0.615385	0.603774	0.622642	0.611111	0.6	0.618182	0.625	0.631579	0.610169	0.6	0.616667	0.65	0.629032	0.619048	0.625	0.615385
968	0.0625	0.09375	0.125	0.15625	0.1875	0.21875	0.25	0.28125	0.3125	0.30303	0.333333	0.363636	0.352941	0.382353	0.371429	0.361111	0.388889	0.444444	0.472222	0.459459	0.486486	0.513514	0.540541	0.567568	0.594595	0.605263	0.631579	0.615385	0.6	0.571429	0.55814	0.545455	0.568182	0.577778	0.565217	0.586957	0.574468	0.595745	0.583333	0.591837	0.568627	0.54717	0.537037	0.527273	0.535714	0.54386	0.534483	0.516667	0.508197
969	0.047619	0.071429	0.095238	0.119048	0.142857	0.166667	0.190476	0.214286	0.238095	0.261905	0.285714	0.309524	0.302326	0.325581	0.318182	0.340909	0.363636	0.409091	0.431818	0.454545	0.477273	0.5	0.522727	0.545455	0.568182	0.577778	0.6	0.622222	0.608696	0.583333	0.571429	0.56	0.58	0.62	0.607843	0.627451	0.615385	0.634615	0.622642	0.62963	0.636364	0.614035	0.603448	0.62069	0.655172	0.661017	0.65	0.655738	0.645161
970	0.076923	0.115385	0.153846	0.192308	0.230769	0.269231	0.307692	0.346154	0.384615	0.37037	0.407407	0.392857	0.37931	0.413793	0.4	0.387097	0.375	0.4375	0.46875	0.454545	0.484848	0.515152	0.545455	0.575758	0.558824	0.527778	0.555556	0.540541	0.526316	0.5	0.487805	0.47619	0.465116	0.444444	0.434783	0.456522	0.446809	0.4375	0.428571	0.469388	0.45098	0.433962	0.425926	0.418182	0.403509	0.389831	0.383333	0.370968	0.365079
971	0.066667	0.1	0.133333	0.166667	0.2	0.233333	0.266667	0.3	0.333333	0.322581	0.354839	0.387097	0.375	0.40625	0.393939	0.382353	0.411765	0.470588	0.5	0.485714	0.514286	0.542857	0.571429	0.6	0.628571	0.594595	0.621622	0.605263	0.589744	0.560976	0.547619	0.534884	0.55814	0.568182	0.555556	0.577778	0.565217	0.553191	0.541667	0.583333	0.56	0.538462	0.528302	0.518519	0.527273	0.508772	0.5	0.483333	0.47541
972	0.040816	0.061224	0.081633	0.102041	0.122449	0.142857	0.163265	0.183673	0.204082	0.22449	0.244898	0.265306	0.26	0.28	0.27451	0.294118	0.313725	0.352941	0.372549	0.392157	0.411765	0.431373	0.45098	0.470588	0.490196	0.529412	0.54902	0.568627	0.557692	0.537037	0.527273	0.517857	0.535714	0.571429	0.561404	0.578947	0.568966	0.586207	0.603448	0.637931	0.672414	0.65	0.639344	0.629032	0.66129	0.666667	0.68254	0.6875	0.676923
974	0.071429	0.107143	0.142857	0.178571	0.214286	0.25	0.285714	0.321429	0.357143	0.344828	0.37931	0.413793	0.4	0.433333	0.419355	0.40625	0.4375	0.5	0.53125	0.515152	0.545455	0.575758	0.606061	0.636364	0.617647	0.583333	0.611111	0.594595	0.578947	0.55	0.536585	0.52381	0.547619	0.522727	0.511111	0.533333	0.521739	0.510638	0.5	0.510204	0.490196	0.471698	0.462963	0.454545	0.438596	0.423729	0.416667	0.403226	0.396825
976	0.066667	0.1	0.133333	0.166667	0.2	0.233333	0.266667	0.3	0.333333	0.322581	0.354839	0.387097	0.375	0.40625	0.393939	0.382353	0.411765	0.470588	0.5	0.485714	0.514286	0.542857	0.571429	0.6	0.583333	0.552632	0.578947	0.564103	0.55	0.52381	0.511628	0.5	0.522727	0.533333	0.521739	0.510638	0.5	0.520833	0.510204	0.55102	0.529412	0.509434	0.5	0.518519	0.527273	0.508772	0.5	0.483333	0.47541
977	0.0625	0.09375	0.125	0.15625	0.1875	0.21875	0.25	0.28125	0.3125	0.30303	0.333333	0.363636	0.352941	0.382353	0.371429	0.361111	0.388889	0.444444	0.472222	0.459459	0.486486	0.513514	0.540541	0.567568	0.594595	0.605263	0.631579	0.615385	0.6	0.571429	0.55814	0.545455	0.568182	0.577778	0.565217	0.586957	0.574468	0.5625	0.55102	0.56	0.538462	0.518519	0.509091	0.527273	0.535714	0.517241	0.508475	0.491803	0.483871
978	0.057143	0.085714	0.114286	0.142857	0.171429	0.2	0.228571	0.257143	0.285714	0.314286	0.342857	0.371429	0.361111	0.388889	0.378378	0.368421	0.394737	0.447368	0.473684	0.461538	0.487179	0.512821	0.538462	0.564103	0.589744	0.6	0.625	0.609756	0.595238	0.568182	0.555556	0.543478	0.565217	0.574468	0.5625	0.583333	0.571429	0.56	0.54902	0.557692	0.566038	0.545455	0.535714	0.553571	0.534483	0.542373	0.559322	0.540984	0.532258
979	0.058824	0.088235	0.117647	0.147059	0.176471	0.205882	0.235294	0.264706	0.294118	0.285714	0.314286	0.342857	0.333333	0.361111	0.351351	0.342105	0.368421	0.421053	0.447368	0.435897	0.461538	0.487179	0.512821	0.538462	0.564103	0.575	0.6	0.585366	0.571429	0.545455	0.533333	0.521739	0.543478	0.553191	0.541667	0.5625	0.55102	0.571429	0.56	0.568627	0.54717	0.527273	0.517857	0.535714	0.54386	0.525424	0.516667	0.52459	0.516129
980	0.05	0.075	0.1	0.125	0.15	0.175	0.2	0.225	0.25	0.275	0.3	0.325	0.317073	0.341463	0.333333	0.325581	0.348837	0.395349	0.418605	0.44186	0.465116	0.488372	0.511628	0.534884	0.55814	0.568182	0.590909	0.613636	0.6	0.574468	0.5625	0.55102	0.571429	0.612245	0.6	0.62	0.607843	0.596154	0.584906	0.622642	0.62963	0.607143	0.596491	0.614035	0.62069	0.6	0.590164	0.596774	0.587302
981	0.083333	0.125	0.166667	0.208333	0.25	0.291667	0.333333	0.375	0.416667	0.4	0.384615	0.423077	0.407407	0.444444	0.428571	0.413793	0.448276	0.517241	0.551724	0.533333	0.566667	0.6	0.633333	0.666667	0.645161	0.606061	0.636364	0.617647	0.6	0.567568	0.552632	0.538462	0.525	0.5	0.488372	0.511628	0.5	0.488889	0.478261	0.458333	0.44	0.423077	0.415094	0.407407	0.392857	0.37931	0.372881	0.360656	0.354839
982	0.071429	0.107143	0.142857	0.178571	0.214286	0.25	0.285714	0.321429	0.357143	0.344828	0.37931	0.413793	0.4	0.433333	0.419355	0.40625	0.4375	0.5	0.53125	0.515152	0.545455	0.575758	0.606061	0.588235	0.617647	0.583333	0.611111	0.638889	0.621622	0.589744	0.575	0.560976	0.585366	0.595238	0.581395	0.568182	0.555556	0.543478	0.531915	0.510204	0.490196	0.471698	0.462963	0.454545	0.438596	0.423729	0.416667	0.403226	0.396825
983	0.054054	0.081081	0.108108	0.135135	0.162162	0.189189	0.216216	0.243243	0.27027	0.297297	0.324324	0.351351	0.342105	0.368421	0.358974	0.35	0.375	0.425	0.45	0.475	0.5	0.525	0.55	0.575	0.6	0.571429	0.595238	0.619048	0.604651	0.577778	0.565217	0.553191	0.574468	0.617021	0.604167	0.591837	0.58	0.568627	0.557692	0.596154	0.574074	0.553571	0.54386	0.561404	0.568966	0.55	0.540984	0.548387	0.539683
984	0.0625	0.09375	0.125	0.15625	0.1875	0.21875	0.25	0.28125	0.3125	0.30303	0.333333	0.363636	0.352941	0.382353	0.371429	0.4	0.428571	0.485714	0.514286	0.5	0.527778	0.555556	0.583333	0.611111	0.638889	0.605263	0.631579	0.657895	0.641026	0.609756	0.595238	0.581395	0.604651	0.613636	0.6	0.622222	0.608696	0.595745	0.583333	0.625	0.6	0.576923	0.566038	0.555556	0.563636	0.54386	0.534483	0.516667	0.508197
985	0.0625	0.09375	0.125	0.15625	0.1875	0.21875	0.25	0.28125	0.3125	0.30303	0.333333	0.363636	0.352941	0.382353	0.371429	0.361111	0.388889	0.444444	0.472222	0.459459	0.486486	0.513514	0.5	0.526316	0.512821	0.525	0.55	0.575	0.560976	0.534884	0.522727	0.511111	0.5	0.543478	0.531915	0.553191	0.541667	0.530612	0.52	0.529412	0.538462	0.518519	0.509091	0.5	0.482759	0.491525	0.483333	0.467742	0.460317
986	0.071429	0.107143	0.142857	0.178571	0.214286	0.25	0.285714	0.321429	0.357143	0.344828	0.37931	0.413793	0.4	0.433333	0.419355	0.40625	0.4375	0.5	0.53125	0.5625	0.59375	0.625	0.65625	0.636364	0.617647	0.583333	0.611111	0.638889	0.621622	0.589744	0.575	0.560976	0.547619	0.55814	0.545455	0.568182	0.555556	0.543478	0.531915	0.510204	0.490196	0.471698	0.462963	0.454545	0.438596	0.423729	0.416667	0.403226	0.396825
987	0.052632	0.078947	0.105263	0.131579	0.157895	0.184211	0.210526	0.236842	0.263158	0.289474	0.315789	0.342105	0.333333	0.358974	0.35	0.341463	0.365854	0.414634	0.439024	0.428571	0.452381	0.47619	0.5	0.52381	0.547619	0.55814	0.581395	0.604651	0.590909	0.565217	0.553191	0.541667	0.5625	0.571429	0.56	0.58	0.568627	0.557692	0.54717	0.584906	0.592593	0.571429	0.561404	0.578947	0.614035	0.59322	0.583333	0.590164	0.580645
989	0.060606	0.090909	0.121212	0.151515	0.181818	0.212121	0.242424	0.272727	0.30303	0.294118	0.323529	0.352941	0.342857	0.371429	0.361111	0.351351	0.378378	0.432432	0.459459	0.486486	0.513514	0.540541	0.567568	0.594595	0.621622	0.631579	0.657895	0.641026	0.625	0.595238	0.581395	0.568182	0.590909	0.6	0.586957	0.608696	0.595745	0.583333	0.571429	0.612245	0.588235	0.566038	0.555556	0.545455	0.553571	0.534483	0.525424	0.508197	0.5
990	0.046512	0.069767	0.093023	0.116279	0.139535	0.162791	0.186047	0.209302	0.232558	0.255814	0.27907	0.302326	0.295455	0.318182	0.311111	0.333333	0.355556	0.4	0.422222	0.444444	0.466667	0.488889	0.511111	0.533333	0.555556	0.6	0.622222	0.644444	0.630435	0.604167	0.591837	0.58	0.6	0.64	0.627451	0.647059	0.634615	0.653846	0.641509	0.679245	0.654545	0.631579	0.62069	0.637931	0.644068	0.65	0.639344	0.645161	0.634921
991	0.076923	0.115385	0.153846	0.192308	0.230769	0.269231	0.307692	0.346154	0.384615	0.37037	0.407407	0.392857	0.37931	0.413793	0.4	0.387097	0.419355	0.483871	0.516129	0.5	0.53125	0.5625	0.59375	0.625	0.65625	0.666667	0.69697	0.676471	0.657143	0.621622	0.605263	0.589744	0.575	0.585366	0.571429	0.55814	0.545455	0.533333	0.521739	0.5	0.48	0.461538	0.45283	0.444444	0.428571	0.413793	0.40678	0.393443	0.387097
992	0.04878	0.073171	0.097561	0.121951	0.146341	0.170732	0.195122	0.219512	0.243902	0.268293	0.292683	0.317073	0.309524	0.333333	0.325581	0.348837	0.372093	0.418605	0.44186	0.465116	0.488372	0.511628	0.534884	0.55814	0.581395	0.627907	0.651163	0.674419	0.659091	0.630435	0.617021	0.604167	0.625	0.666667	0.653061	0.673469	0.66	0.647059	0.634615	0.673077	0.648148	0.625	0.614035	0.631579	0.637931	0.616667	0.606557	0.612903	0.603175
993	0.058824	0.088235	0.117647	0.147059	0.176471	0.205882	0.235294	0.264706	0.294118	0.285714	0.314286	0.342857	0.333333	0.361111	0.351351	0.378378	0.405405	0.459459	0.486486	0.473684	0.5	0.526316	0.552632	0.578947	0.564103	0.536585	0.560976	0.585366	0.571429	0.545455	0.533333	0.521739	0.543478	0.586957	0.574468	0.595745	0.583333	0.571429	0.56	0.568627	0.54717	0.527273	0.517857	0.535714	0.517241	0.5	0.491803	0.5	0.492063
994	0.066667	0.1	0.133333	0.166667	0.2	0.233333	0.266667	0.3	0.333333	0.322581	0.354839	0.387097	0.375	0.40625	0.393939	0.382353	0.411765	0.470588	0.5	0.485714	0.514286	0.542857	0.571429	0.6	0.583333	0.552632	0.578947	0.564103	0.55	0.52381	0.511628	0.5	0.488889	0.5	0.489362	0.479167	0.469388	0.489796	0.48	0.52	0.5	0.481481	0.472727	0.490909	0.5	0.482759	0.474576	0.459016	0.451613
995	0.066667	0.1	0.133333	0.166667	0.2	0.233333	0.266667	0.3	0.333333	0.322581	0.354839	0.387097	0.375	0.40625	0.393939	0.382353	0.411765	0.470588	0.5	0.485714	0.514286	0.542857	0.571429	0.6	0.583333	0.552632	0.578947	0.564103	0.55	0.52381	0.511628	0.5	0.522727	0.533333	0.521739	0.543478	0.531915	0.520833	0.510204	0.55102	0.529412	0.509434	0.5	0.490909	0.5	0.482759	0.474576	0.459016	0.451613
996	0.076923	0.115385	0.153846	0.192308	0.230769	0.269231	0.307692	0.346154	0.384615	0.37037	0.357143	0.392857	0.37931	0.413793	0.4	0.387097	0.419355	0.483871	0.516129	0.5	0.53125	0.5625	0.59375	0.625	0.65625	0.617647	0.647059	0.628571	0.611111	0.578947	0.564103	0.55	0.536585	0.547619	0.534884	0.55814	0.545455	0.533333	0.521739	0.5	0.48	0.461538	0.45283	0.444444	0.428571	0.413793	0.40678	0.393443	0.387097
997	0.052632	0.078947	0.105263	0.131579	0.157895	0.184211	0.210526	0.236842	0.263158	0.25641	0.282051	0.307692	0.3	0.325	0.317073	0.341463	0.365854	0.414634	0.439024	0.463415	0.487805	0.512195	0.536585	0.560976	0.585366	0.595238	0.619048	0.642857	0.627907	0.6	0.586957	0.574468	0.595745	0.638298	0.625	0.645833	0.632653	0.62	0.607843	0.647059	0.622642	0.6	0.589286	0.607143	0.614035	0.59322	0.583333	0.590164	0.580645
998	0.047619	0.071429	0.095238	0.119048	0.142857	0.166667	0.190476	0.214286	0.238095	0.261905	0.285714	0.309524	0.302326	0.325581	0.318182	0.340909	0.363636	0.409091	0.431818	0.454545	0.477273	0.5	0.522727	0.545455	0.568182	0.613636	0.636364	0.659091	0.644444	0.617021	0.604167	0.591837	0.612245	0.653061	0.64	0.66	0.647059	0.634615	0.622642	0.62963	0.607143	0.586207	0.576271	0.59322	0.6	0.580645	0.571429	0.578125	0.569231
999	0.08	0.12	0.16	0.2	0.24	0.28	0.32	0.36	0.4	0.384615	0.423077	0.461538	0.444444	0.481481	0.464286	0.448276	0.482759	0.551724	0.586207	0.566667	0.6	0.633333	0.666667	0.7	0.677419	0.636364	0.666667	0.647059	0.628571	0.594595	0.578947	0.564103	0.55	0.52381	0.511628	0.5	0.488889	0.478261	0.468085	0.44898	0.431373	0.415094	0.407407	0.4	0.385965	0.372881	0.366667	0.354839	0.349206
1000	0.090909	0.136364	0.181818	0.227273	0.272727	0.318182	0.363636	0.409091	0.454545	0.434783	0.416667	0.458333	0.44	0.423077	0.407407	0.392857	0.37931	0.4	0.433333	0.419355	0.40625	0.4375	0.424242	0.411765	0.4	0.378378	0.405405	0.432432	0.421053	0.4	0.390244	0.380952	0.372093	0.355556	0.347826	0.340426	0.333333	0.326531	0.32	0.333333	0.320755	0.309091	0.303571	0.298246	0.288136	0.278689	0.274194	0.285714	0.28125
[truncated: 93 more columns]
