# Supplementary material for: Modular gateway-ness connectivity and structural core organization in maritime network science
Source: Nat Commun. 2020 Jun 5;11:2849. doi: 10.1038/s41467-020-16619-5 (PMC7275034; doi:10.1038/s41467-020-16619-5)
Supplement: Supplementary file 4 — Source data [file 41467_2020_16619_MOESM4_ESM.zip › Structural-core-master/Source Data/Source Data-Supplementary Fig. 9.xlsx]

## Sheet: Supplementary Fig. 9
# iteration	(a) at the country level			(b) at the country pair level
	# all connections	# SC connections	# NSC connections	# all connections	# SC connections	# NSC connections
1	0.88	0.85	0.69	0.52	0.59	0.35
2	0.88	0.83	0.73	0.52	0.6	0.39
3	0.88	0.85	0.69	0.52	0.58	0.35
4	0.88	0.87	0.6	0.52	0.58	0.29
5	0.88	0.87	0.68	0.52	0.59	0.34
6	0.88	0.87	0.66	0.52	0.58	0.29
7	0.88	0.9	0.63	0.52	0.59	0.3
8	0.88	0.8	0.71	0.52	0.58	0.36
9	0.88	0.89	0.63	0.52	0.58	0.31
10	0.88	0.81	0.7	0.52	0.58	0.37
11	--	--	--	--	--	--
12	0.88	0.88	0.6	0.52	0.58	0.29
13	0.88	0.88	0.6	0.52	0.58	0.29
14	0.88	0.85	0.67	0.52	0.59	0.35
15	0.88	0.84	0.68	0.52	0.59	0.35
16	0.88	0.79	0.69	0.52	0.58	0.37
17	0.88	0.89	0.6	0.52	0.58	0.29
18	0.88	0.83	0.66	0.52	0.58	0.34
19	0.88	0.86	0.62	0.52	0.57	0.3
20	0.88	0.89	0.6	0.52	0.58	0.29
21	0.88	0.87	0.59	0.52	0.58	0.29
22	0.88	0.89	0.63	0.52	0.58	0.31
23	0.88	0.89	0.67	0.52	0.59	0.33
24	0.88	0.87	0.63	0.52	0.58	0.31
25	0.88	0.82	0.7	0.52	0.58	0.37
26	0.88	0.8	0.71	0.52	0.57	0.38
27	0.88	0.8	0.71	0.52	0.58	0.37
28	0.88	0.87	0.64	0.52	0.6	0.33
29	--	--	--	--	--	--
30	--	--	--	--	--	--
31	0.88	0.89	0.6	0.52	0.58	0.29
32	0.88	0.85	0.72	0.52	0.61	0.37
33	0.88	0.79	0.71	0.52	0.57	0.37
34	0.88	0.89	0.6	0.52	0.59	0.28
35	0.88	0.83	0.69	0.52	0.59	0.36
36	0.88	0.89	0.62	0.52	0.58	0.31
37	0.88	0.87	0.68	0.52	0.59	0.34
38	0.88	0.88	0.61	0.52	0.58	0.29
39	0.88	0.87	0.69	0.52	0.59	0.34
40	0.88	0.82	0.72	0.52	0.59	0.38
41	0.88	0.88	0.59	0.52	0.58	0.29
42	0.88	0.86	0.63	0.52	0.57	0.3
43	0.88	0.87	0.59	0.52	0.58	0.29
44	0.88	0.85	0.69	0.52	0.59	0.36
45	0.88	0.81	0.7	0.52	0.57	0.37
46	0.88	0.86	0.68	0.52	0.58	0.35
47	0.88	0.86	0.7	0.52	0.6	0.34
48	--	--	--	--	--	--
49	0.88	0.85	0.69	0.52	0.59	0.36
50	0.88	0.89	0.6	0.52	0.58	0.29
51	0.88	0.88	0.61	0.52	0.58	0.29
52	0.88	0.85	0.67	0.52	0.59	0.35
53	0.88	0.88	0.6	0.52	0.58	0.29
54	0.88	0.83	0.68	0.52	0.58	0.35
55	--	--	--	--	--	--
56	0.88	0.89	0.63	0.52	0.58	0.31
57	--	--	--	--	--	--
58	0.88	0.87	0.61	0.52	0.58	0.29
59	0.88	0.88	0.6	0.52	0.58	0.29
60	0.88	0.88	0.6	0.52	0.57	0.29
61	0.88	0.83	0.68	0.52	0.58	0.35
62	0.88	0.89	0.6	0.52	0.58	0.29
63	0.88	0.88	0.6	0.52	0.58	0.29
64	0.88	0.82	0.69	0.52	0.59	0.35
65	0.88	0.87	0.62	0.52	0.57	0.3
66	0.88	0.86	0.62	0.52	0.57	0.3
67	0.88	0.8	0.7	0.52	0.58	0.37
68	0.88	0.87	0.68	0.52	0.59	0.34
69	0.88	0.81	0.7	0.52	0.58	0.36
70	0.88	0.88	0.57	0.52	0.58	0.27
71	0.88	0.89	0.67	0.52	0.61	0.32
72	0.88	0.85	0.68	0.52	0.59	0.35
73	0.88	0.87	0.69	0.52	0.63	0.36
74	0.88	0.83	0.69	0.52	0.58	0.36
75	--	--	--	--	--	--
76	0.88	0.84	0.68	0.52	0.59	0.36
77	0.88	0.82	0.69	0.52	0.58	0.36
78	0.88	0.88	0.66	0.52	0.59	0.33
79	--	--	--	--	--	--
80	0.88	0.85	0.67	0.52	0.59	0.34
81	--	--	--	--	--	--
82	0.88	0.87	0.65	0.52	0.59	0.34
83	0.88	0.88	0.67	0.52	0.59	0.34
84	0.88	0.79	0.71	0.52	0.58	0.37
85	--	--	--	--	--	--
86	0.88	0.84	0.72	0.52	0.6	0.38
87	0.88	0.8	0.71	0.52	0.58	0.37
88	0.88	0.82	0.69	0.52	0.58	0.36
89	0.88	0.89	0.6	0.52	0.58	0.29
90	--	--	--	--	--	--
91	0.88	0.84	0.69	0.52	0.59	0.36
92	0.88	0.89	0.67	0.52	0.59	0.33
93	0.88	0.84	0.68	0.52	0.58	0.35
94	0.88	0.8	0.73	0.52	0.58	0.39
95	0.88	0.8	0.71	0.52	0.57	0.37
96	0.88	0.88	0.6	0.52	0.58	0.29
97	0.88	0.84	0.69	0.52	0.59	0.35
98	0.88	0.83	0.68	0.52	0.59	0.35
99	0.88	0.89	0.59	0.52	0.58	0.28
100	0.88	0.83	0.69	0.52	0.59	0.36
101	0.88	0.84	0.69	0.52	0.59	0.36
102	0.88	0.79	0.76	0.52	0.58	0.41
103	0.88	0.89	0.67	0.52	0.59	0.33
104	0.88	0.88	0.65	0.52	0.59	0.33
105	0.88	0.89	0.57	0.52	0.58	0.26
106	0.88	0.85	0.67	0.52	0.59	0.35
107	0.88	0.83	0.69	0.52	0.59	0.36
108	0.88	0.88	0.6	0.52	0.58	0.29
109	0.88	0.85	0.69	0.52	0.6	0.36
110	0.88	0.89	0.63	0.52	0.58	0.31
111	0.88	0.89	0.66	0.52	0.59	0.33
112	0.88	0.87	0.61	0.52	0.58	0.3
113	0.88	0.84	0.69	0.52	0.59	0.36
114	0.88	0.82	0.69	0.52	0.58	0.36
115	0.88	0.83	0.69	0.52	0.59	0.36
116	0.88	0.87	0.71	0.52	0.63	0.37
117	0.88	0.81	0.7	0.52	0.58	0.36
118	0.88	0.88	0.67	0.52	0.59	0.34
119	0.88	0.8	0.68	0.52	0.58	0.34
120	0.88	0.83	0.69	0.52	0.59	0.36
121	0.88	0.88	0.63	0.52	0.58	0.31
122	0.88	0.83	0.7	0.52	0.59	0.36
123	0.88	0.82	0.7	0.52	0.59	0.37
124	--	--	--	--	--	--
125	0.88	0.8	0.7	0.52	0.58	0.37
126	0.88	0.88	0.61	0.52	0.57	0.29
127	0.88	0.89	0.6	0.52	0.59	0.28
128	0.88	0.82	0.69	0.52	0.58	0.36
129	0.88	0.89	0.6	0.52	0.58	0.29
130	0.88	0.87	0.65	0.52	0.59	0.34
131	0.88	0.84	0.7	0.52	0.6	0.36
132	0.88	0.83	0.68	0.52	0.58	0.35
133	0.88	0.85	0.69	0.52	0.59	0.36
134	0.88	0.83	0.69	0.52	0.59	0.36
135	--	--	--	--	--	--
136	0.88	0.9	0.66	0.52	0.59	0.33
137	0.88	0.84	0.72	0.52	0.6	0.38
138	0.88	0.82	0.72	0.52	0.59	0.38
139	0.88	0.79	0.71	0.52	0.57	0.37
140	0.88	0.87	0.65	0.52	0.58	0.32
141	0.88	0.83	0.68	0.52	0.58	0.35
142	0.88	0.87	0.62	0.52	0.58	0.29
143	0.88	0.89	0.63	0.52	0.58	0.31
144	0.88	0.85	0.69	0.52	0.59	0.36
145	0.88	0.78	0.71	0.52	0.57	0.37
146	0.88	0.85	0.71	0.52	0.61	0.38
147	0.88	0.8	0.73	0.52	0.58	0.39
148	0.88	0.83	0.69	0.52	0.58	0.36
149	0.88	0.89	0.6	0.52	0.58	0.28
150	0.88	0.88	0.61	0.52	0.58	0.29
151	0.88	0.88	0.67	0.52	0.58	0.33
152	0.88	0.84	0.62	0.52	0.58	0.31
153	0.88	0.86	0.68	0.52	0.58	0.35
154	0.88	0.88	0.68	0.52	0.59	0.35
155	0.88	0.8	0.7	0.52	0.58	0.36
156	0.88	0.83	0.69	0.52	0.59	0.36
157	--	--	--	--	--	--
158	0.88	0.86	0.66	0.52	0.59	0.35
159	0.88	0.88	0.6	0.52	0.58	0.29
160	0.88	0.88	0.66	0.52	0.59	0.33
161	0.88	0.78	0.71	0.52	0.57	0.37
162	0.88	0.83	0.68	0.52	0.58	0.35
163	0.88	0.88	0.6	0.52	0.58	0.29
164	0.88	0.88	0.63	0.52	0.59	0.3
165	0.88	0.85	0.68	0.52	0.59	0.35
166	0.88	0.89	0.6	0.52	0.58	0.28
167	0.88	0.84	0.69	0.52	0.59	0.36
168	0.88	0.79	0.71	0.52	0.57	0.37
169	0.88	0.81	0.66	0.52	0.58	0.34
170	0.88	0.86	0.66	0.52	0.6	0.34
171	0.88	0.88	0.58	0.52	0.59	0.29
172	0.88	0.84	0.67	0.52	0.59	0.34
173	0.88	0.88	0.6	0.52	0.58	0.29
174	0.88	0.86	0.67	0.52	0.59	0.35
175	0.88	0.8	0.71	0.52	0.57	0.37
176	0.88	0.86	0.66	0.52	0.57	0.32
177	0.88	0.8	0.73	0.52	0.56	0.37
178	0.88	0.9	0.63	0.52	0.58	0.31
179	0.88	0.88	0.64	0.52	0.58	0.31
180	0.88	0.83	0.69	0.52	0.59	0.36
181	0.88	0.89	0.58	0.52	0.59	0.27
182	0.88	0.83	0.69	0.52	0.59	0.36
183	0.88	0.85	0.7	0.52	0.58	0.35
184	0.88	0.87	0.62	0.52	0.58	0.29
185	--	--	--	--	--	--
186	0.88	0.88	0.6	0.52	0.57	0.29
187	0.88	0.81	0.7	0.52	0.58	0.37
188	--	--	--	--	--	--
189	0.88	0.89	0.63	0.52	0.58	0.31
190	0.88	0.81	0.7	0.52	0.58	0.36
191	0.88	0.78	0.71	0.52	0.57	0.37
192	0.88	0.89	0.6	0.52	0.59	0.28
193	0.88	0.81	0.71	0.52	0.57	0.37
194	0.88	0.82	0.7	0.52	0.59	0.36
195	0.88	0.83	0.69	0.52	0.58	0.36
196	0.88	0.89	0.67	0.52	0.59	0.33
197	0.88	0.89	0.66	0.52	0.59	0.33
198	0.88	0.88	0.66	0.52	0.59	0.33
199	0.88	0.83	0.71	0.52	0.6	0.37
200	0.88	0.88	0.6	0.52	0.58	0.28
201	0.88	0.89	0.67	0.52	0.59	0.33
202	0.88	0.84	0.66	0.52	0.59	0.35
203	0.88	0.8	0.74	0.52	0.58	0.39
204	0.88	0.84	0.69	0.52	0.59	0.36
205	0.88	0.89	0.66	0.52	0.6	0.33
206	0.88	0.82	0.65	0.52	0.58	0.33
207	--	--	--	--	--	--
208	0.88	0.87	0.66	0.52	0.57	0.32
209	0.88	0.86	0.66	0.52	0.58	0.31
210	0.88	0.86	0.7	0.52	0.61	0.37
211	0.88	0.79	0.71	0.52	0.57	0.37
212	0.88	0.86	0.63	0.52	0.58	0.32
213	0.88	0.89	0.6	0.52	0.58	0.29
214	0.88	0.84	0.68	0.52	0.59	0.35
215	0.88	0.86	0.7	0.52	0.58	0.36
216	0.88	0.83	0.69	0.52	0.59	0.36
217	0.88	0.87	0.65	0.52	0.59	0.34
218	0.88	0.83	0.69	0.52	0.59	0.36
219	0.88	0.89	0.66	0.52	0.58	0.33
220	0.88	0.83	0.68	0.52	0.58	0.35
221	--	--	--	--	--	--
222	0.88	0.85	0.69	0.52	0.6	0.36
223	--	--	--	--	--	--
224	0.88	0.87	0.66	0.52	0.61	0.34
225	0.88	0.81	0.69	0.52	0.58	0.36
226	--	--	--	--	--	--
227	--	--	--	--	--	--
228	0.88	0.85	0.66	0.52	0.58	0.32
229	0.88	0.81	0.71	0.52	0.58	0.37
230	0.88	0.87	0.6	0.52	0.58	0.29
231	0.88	0.87	0.65	0.52	0.59	0.34
232	0.88	0.89	0.65	0.52	0.6	0.32
233	0.88	0.82	0.69	0.52	0.58	0.36
234	0.88	0.87	0.67	0.52	0.59	0.34
235	0.88	0.87	0.68	0.52	0.59	0.34
236	0.88	0.84	0.69	0.52	0.59	0.36
237	0.88	0.8	0.71	0.52	0.59	0.37
238	0.88	0.87	0.67	0.52	0.61	0.34
239	0.88	0.81	0.68	0.52	0.57	0.34
240	0.88	0.84	0.69	0.52	0.58	0.36
241	0.88	0.83	0.69	0.52	0.59	0.36
242	0.88	0.88	0.66	0.52	0.59	0.33
243	--	--	--	--	--	--
244	0.88	0.88	0.66	0.52	0.59	0.33
245	0.88	0.85	0.68	0.52	0.59	0.35
246	0.88	0.81	0.7	0.52	0.58	0.36
247	0.88	0.88	0.63	0.52	0.58	0.31
248	0.88	0.89	0.6	0.52	0.58	0.29
249	0.88	0.89	0.63	0.52	0.58	0.31
250	0.88	0.81	0.74	0.52	0.59	0.39
251	0.88	0.83	0.69	0.52	0.58	0.36
252	0.88	0.89	0.6	0.52	0.59	0.28
253	0.88	0.83	0.69	0.52	0.59	0.36
254	0.88	0.89	0.6	0.52	0.58	0.29
255	0.88	0.89	0.63	0.52	0.58	0.31
256	0.88	0.87	0.66	0.52	0.59	0.34
257	0.88	0.82	0.7	0.52	0.58	0.37
258	0.88	0.88	0.6	0.52	0.58	0.29
259	0.88	0.83	0.69	0.52	0.59	0.36
260	0.88	0.84	0.69	0.52	0.59	0.36
261	--	--	--	--	--	--
262	0.88	0.86	0.66	0.52	0.57	0.32
263	0.88	0.86	0.59	0.52	0.58	0.28
264	0.88	0.86	0.62	0.52	0.57	0.3
265	0.88	0.85	0.68	0.52	0.61	0.34
266	0.88	0.88	0.66	0.52	0.59	0.33
267	0.88	0.84	0.67	0.52	0.59	0.35
268	0.88	0.86	0.67	0.52	0.58	0.33
269	0.88	0.88	0.66	0.52	0.59	0.33
270	0.88	0.89	0.6	0.52	0.58	0.28
271	0.88	0.88	0.6	0.52	0.58	0.29
272	0.88	0.91	0.66	0.52	0.59	0.33
273	0.88	0.88	0.68	0.52	0.59	0.35
274	0.88	0.89	0.66	0.52	0.59	0.33
275	0.88	0.82	0.69	0.52	0.58	0.36
276	0.88	0.83	0.72	0.52	0.6	0.38
277	0.88	0.88	0.61	0.52	0.59	0.29
278	0.88	0.82	0.65	0.52	0.57	0.34
279	0.88	0.84	0.69	0.52	0.59	0.36
280	0.88	0.85	0.72	0.52	0.61	0.38
281	0.88	0.88	0.67	0.52	0.6	0.34
282	0.88	0.88	0.66	0.52	0.59	0.33
283	0.88	0.85	0.71	0.52	0.6	0.35
284	0.88	0.88	0.6	0.52	0.58	0.29
285	0.88	0.81	0.7	0.52	0.58	0.36
286	0.88	0.86	0.64	0.52	0.59	0.32
287	0.88	0.89	0.6	0.52	0.59	0.28
288	0.88	0.88	0.63	0.52	0.58	0.31
289	0.88	0.88	0.61	0.52	0.57	0.29
290	0.88	0.81	0.67	0.52	0.57	0.34
291	0.88	0.81	0.7	0.52	0.58	0.36
292	0.88	0.83	0.68	0.52	0.58	0.35
293	--	--	--	--	--	--
294	0.88	0.87	0.65	0.52	0.58	0.32
295	0.88	0.87	0.67	0.52	0.58	0.34
296	0.88	0.88	0.66	0.52	0.59	0.33
297	0.88	0.88	0.6	0.52	0.58	0.29
298	0.88	0.87	0.65	0.52	0.59	0.33
299	0.88	0.88	0.59	0.52	0.58	0.29
300	0.88	0.89	0.6	0.52	0.58	0.29
301	0.88	0.88	0.6	0.52	0.58	0.29
302	--	--	--	--	--	--
303	0.88	0.84	0.69	0.52	0.59	0.36
304	0.88	0.81	0.73	0.52	0.56	0.37
305	0.88	0.85	0.69	0.52	0.59	0.36
306	0.88	0.83	0.68	0.52	0.59	0.36
307	--	--	--	--	--	--
308	0.88	0.83	0.72	0.52	0.59	0.38
309	0.88	0.88	0.67	0.52	0.59	0.34
310	0.88	0.89	0.62	0.52	0.57	0.28
311	--	--	--	--	--	--
312	0.88	0.84	0.68	0.52	0.59	0.35
313	0.88	0.84	0.72	0.52	0.59	0.39
314	0.88	0.86	0.67	0.52	0.59	0.35
315	0.88	0.84	0.65	0.52	0.57	0.31
316	0.88	0.88	0.66	0.52	0.59	0.33
317	0.88	0.84	0.64	0.52	0.57	0.31
318	0.88	0.87	0.66	0.52	0.6	0.34
319	--	--	--	--	--	--
320	0.88	0.87	0.64	0.52	0.58	0.32
321	0.88	0.89	0.63	0.52	0.58	0.31
322	0.88	0.9	0.63	0.52	0.59	0.3
323	0.88	0.83	0.71	0.52	0.6	0.37
324	0.88	0.88	0.66	0.52	0.58	0.33
325	0.88	0.83	0.69	0.52	0.59	0.36
326	0.88	0.83	0.68	0.52	0.58	0.35
327	0.88	0.9	0.63	0.52	0.58	0.31
328	0.88	0.88	0.68	0.52	0.59	0.34
329	0.88	0.79	0.71	0.52	0.57	0.37
330	0.88	0.83	0.69	0.52	0.59	0.36
331	0.88	0.81	0.71	0.52	0.58	0.37
332	0.88	0.88	0.69	0.52	0.63	0.35
333	0.88	0.79	0.67	0.52	0.57	0.34
334	0.88	0.82	0.72	0.52	0.59	0.38
335	0.88	0.81	0.66	0.52	0.57	0.34
336	--	--	--	--	--	--
337	0.88	0.85	0.69	0.52	0.6	0.36
338	0.88	0.83	0.69	0.52	0.59	0.36
339	--	--	--	--	--	--
340	0.88	0.89	0.66	0.52	0.59	0.33
341	0.88	0.88	0.66	0.52	0.59	0.33
342	0.88	0.83	0.69	0.52	0.58	0.36
343	0.88	0.86	0.66	0.52	0.6	0.34
344	0.88	0.83	0.69	0.52	0.59	0.36
345	0.88	0.83	0.69	0.52	0.58	0.36
346	0.88	0.84	0.67	0.52	0.58	0.34
347	0.88	0.82	0.74	0.52	0.59	0.4
348	0.88	0.81	0.68	0.52	0.57	0.35
349	0.88	0.77	0.7	0.52	0.58	0.37
350	--	--	--	--	--	--
351	0.88	0.86	0.69	0.52	0.59	0.35
352	0.88	0.89	0.6	0.52	0.58	0.28
353	0.88	0.85	0.67	0.52	0.59	0.35
354	0.88	0.84	0.74	0.52	0.6	0.4
355	0.88	0.84	0.69	0.52	0.59	0.36
356	0.88	0.85	0.63	0.52	0.58	0.32
357	0.88	0.88	0.63	0.52	0.59	0.31
358	0.88	0.89	0.61	0.52	0.58	0.28
359	0.88	0.86	0.71	0.52	0.61	0.37
360	0.88	0.82	0.74	0.52	0.59	0.39
361	0.88	0.79	0.71	0.52	0.57	0.38
362	0.88	0.83	0.68	0.52	0.58	0.35
363	0.88	0.82	0.73	0.52	0.61	0.38
364	0.88	0.89	0.6	0.52	0.58	0.29
365	0.88	0.85	0.67	0.52	0.59	0.34
366	0.88	0.89	0.63	0.52	0.58	0.31
367	0.88	0.84	0.68	0.52	0.59	0.36
368	0.88	0.81	0.66	0.52	0.57	0.34
369	0.88	0.89	0.61	0.52	0.58	0.29
370	0.88	0.88	0.6	0.52	0.58	0.29
371	0.88	0.78	0.74	0.52	0.57	0.4
372	0.88	0.81	0.76	0.52	0.59	0.41
373	0.88	0.84	0.67	0.52	0.59	0.35
374	0.88	0.83	0.72	0.52	0.6	0.38
375	0.88	0.88	0.61	0.52	0.57	0.29
376	0.88	0.76	0.75	0.52	0.57	0.4
377	0.88	0.87	0.6	0.52	0.58	0.29
378	0.88	0.81	0.67	0.52	0.57	0.34
379	0.88	0.89	0.6	0.52	0.58	0.28
380	0.88	0.87	0.66	0.52	0.6	0.34
381	0.88	0.84	0.69	0.52	0.59	0.36
382	0.88	0.87	0.59	0.52	0.58	0.3
383	0.88	0.83	0.69	0.52	0.58	0.36
384	0.88	0.86	0.71	0.52	0.62	0.36
385	0.88	0.87	0.6	0.52	0.58	0.29
386	0.88	0.88	0.63	0.52	0.58	0.31
387	0.88	0.8	0.71	0.52	0.58	0.37
388	0.88	0.82	0.7	0.52	0.59	0.36
389	0.88	0.83	0.69	0.52	0.58	0.36
390	0.88	0.89	0.6	0.52	0.58	0.29
391	0.88	0.87	0.63	0.52	0.58	0.31
392	0.88	0.87	0.7	0.52	0.59	0.35
393	0.88	0.78	0.74	0.52	0.57	0.39
394	0.88	0.89	0.6	0.52	0.58	0.29
395	0.88	0.83	0.69	0.52	0.59	0.36
396	0.88	0.83	0.69	0.52	0.59	0.36
397	0.88	0.88	0.6	0.52	0.58	0.29
398	0.88	0.85	0.75	0.52	0.6	0.41
399	0.88	0.83	0.65	0.52	0.58	0.33
400	0.88	0.89	0.63	0.52	0.58	0.31
401	0.88	0.78	0.74	0.52	0.57	0.39
402	0.88	0.86	0.62	0.52	0.57	0.3
403	0.88	0.83	0.69	0.52	0.58	0.36
404	0.88	0.8	0.68	0.52	0.56	0.34
405	0.88	0.9	0.66	0.52	0.59	0.33
406	--	--	--	--	--	--
407	0.88	0.87	0.68	0.52	0.59	0.34
408	0.88	0.86	0.63	0.52	0.57	0.3
409	0.88	0.88	0.6	0.52	0.58	0.29
410	0.88	0.86	0.63	0.52	0.57	0.31
411	0.88	0.87	0.63	0.52	0.58	0.31
412	0.88	0.81	0.7	0.52	0.58	0.37
413	0.88	0.9	0.64	0.52	0.61	0.31
414	0.88	0.81	0.73	0.52	0.58	0.39
415	0.88	0.89	0.66	0.52	0.59	0.33
416	0.88	0.87	0.68	0.52	0.59	0.34
417	0.88	0.88	0.63	0.52	0.58	0.31
418	0.88	0.89	0.67	0.52	0.59	0.34
419	0.88	0.89	0.6	0.52	0.58	0.28
420	0.88	0.85	0.67	0.52	0.59	0.35
421	0.88	0.86	0.67	0.52	0.59	0.34
422	0.88	0.83	0.65	0.52	0.58	0.33
423	0.88	0.87	0.68	0.52	0.59	0.35
424	0.88	0.83	0.69	0.52	0.58	0.36
425	0.88	0.83	0.69	0.52	0.59	0.36
426	0.88	0.86	0.63	0.52	0.58	0.3
427	0.88	0.87	0.68	0.52	0.59	0.35
428	0.88	0.88	0.6	0.52	0.58	0.29
429	0.88	0.89	0.63	0.52	0.59	0.3
430	--	--	--	--	--	--
431	--	--	--	--	--	--
432	--	--	--	--	--	--
433	0.88	0.89	0.6	0.52	0.58	0.28
434	0.88	0.85	0.67	0.52	0.59	0.35
435	0.88	0.85	0.7	0.52	0.58	0.35
436	--	--	--	--	--	--
437	--	--	--	--	--	--
438	0.88	0.84	0.7	0.52	0.57	0.36
439	0.88	0.85	0.69	0.52	0.59	0.34
440	0.88	0.81	0.66	0.52	0.57	0.34
441	--	--	--	--	--	--
442	0.88	0.87	0.67	0.52	0.59	0.34
443	0.88	0.83	0.68	0.52	0.58	0.35
444	0.88	0.83	0.69	0.52	0.59	0.36
445	0.88	0.85	0.66	0.52	0.59	0.35
446	0.88	0.84	0.72	0.52	0.61	0.38
447	0.88	0.88	0.63	0.52	0.59	0.3
448	0.88	0.86	0.67	0.52	0.61	0.34
449	0.88	0.83	0.69	0.52	0.58	0.36
450	0.88	0.83	0.68	0.52	0.59	0.35
451	0.88	0.81	0.7	0.52	0.58	0.37
452	0.88	0.83	0.69	0.52	0.59	0.36
453	0.88	0.82	0.7	0.52	0.58	0.36
454	0.88	0.86	0.67	0.52	0.59	0.34
455	0.88	0.87	0.64	0.52	0.6	0.33
456	0.88	0.87	0.63	0.52	0.58	0.31
457	--	--	--	--	--	--
458	0.88	0.78	0.71	0.52	0.57	0.37
459	0.88	0.88	0.58	0.52	0.58	0.27
460	0.88	0.82	0.69	0.52	0.58	0.36
461	0.88	0.86	0.63	0.52	0.57	0.3
462	--	--	--	--	--	--
463	0.88	0.88	0.66	0.52	0.59	0.33
464	0.88	0.83	0.69	0.52	0.59	0.36
465	--	--	--	--	--	--
466	0.88	0.82	0.69	0.52	0.58	0.35
467	0.88	0.87	0.6	0.52	0.58	0.29
468	0.88	0.83	0.69	0.52	0.59	0.36
469	--	--	--	--	--	--
470	0.88	0.87	0.68	0.52	0.59	0.34
471	0.88	0.87	0.65	0.52	0.59	0.34
472	0.88	0.83	0.69	0.52	0.59	0.36
473	0.88	0.87	0.64	0.52	0.59	0.33
474	0.88	0.85	0.69	0.52	0.59	0.36
475	--	--	--	--	--	--
476	0.88	0.88	0.6	0.52	0.58	0.29
477	0.88	0.89	0.6	0.52	0.58	0.28
478	--	--	--	--	--	--
479	0.88	0.83	0.69	0.52	0.59	0.36
480	0.88	0.88	0.66	0.52	0.59	0.33
481	0.88	0.85	0.7	0.52	0.58	0.35
482	0.88	0.88	0.63	0.52	0.58	0.31
483	0.88	0.9	0.6	0.52	0.58	0.26
484	0.88	0.8	0.73	0.52	0.58	0.39
485	0.88	0.88	0.6	0.52	0.58	0.29
486	0.88	0.83	0.69	0.52	0.59	0.36
487	0.88	0.9	0.59	0.52	0.59	0.27
488	0.88	0.89	0.59	0.52	0.59	0.28
489	0.88	0.86	0.66	0.52	0.59	0.34
490	0.88	0.83	0.69	0.52	0.59	0.36
491	0.88	0.86	0.63	0.52	0.57	0.3
492	0.88	0.83	0.68	0.52	0.61	0.34
493	0.88	0.84	0.69	0.52	0.6	0.35
494	0.88	0.89	0.6	0.52	0.58	0.29
495	0.88	0.89	0.6	0.52	0.58	0.29
496	--	--	--	--	--	--
497	0.88	0.82	0.7	0.52	0.59	0.36
498	0.88	0.8	0.7	0.52	0.58	0.37
499	0.88	0.87	0.68	0.52	0.59	0.34
500	0.88	0.85	0.72	0.52	0.61	0.38
501	0.88	0.86	0.62	0.52	0.57	0.3
502	--	--	--	--	--	--
503	0.88	0.89	0.6	0.52	0.58	0.29
504	--	--	--	--	--	--
505	0.88	0.88	0.6	0.52	0.58	0.28
506	0.88	0.88	0.6	0.52	0.58	0.29
507	0.88	0.89	0.63	0.52	0.58	0.31
508	0.88	0.83	0.69	0.52	0.58	0.36
509	0.88	0.83	0.69	0.52	0.58	0.36
510	0.88	0.85	0.71	0.52	0.6	0.38
511	0.88	0.84	0.69	0.52	0.59	0.36
512	0.88	0.84	0.69	0.52	0.59	0.36
513	0.88	0.89	0.66	0.52	0.59	0.34
514	0.88	0.89	0.63	0.52	0.58	0.31
515	0.88	0.83	0.65	0.52	0.57	0.33
516	0.88	0.79	0.71	0.52	0.57	0.37
517	0.88	0.88	0.66	0.52	0.59	0.33
518	0.88	0.88	0.62	0.52	0.57	0.28
519	0.88	0.88	0.61	0.52	0.58	0.29
520	0.88	0.85	0.68	0.52	0.59	0.35
521	0.88	0.86	0.63	0.52	0.57	0.3
522	0.88	0.83	0.7	0.52	0.57	0.37
523	0.88	0.88	0.62	0.52	0.58	0.28
524	0.88	0.83	0.68	0.52	0.59	0.35
525	--	--	--	--	--	--
526	0.88	0.82	0.69	0.52	0.58	0.36
527	0.88	0.87	0.6	0.52	0.58	0.29
528	--	--	--	--	--	--
529	0.88	0.89	0.61	0.52	0.58	0.28
530	0.88	0.84	0.69	0.52	0.59	0.36
531	0.88	0.85	0.68	0.52	0.58	0.36
532	0.88	0.83	0.68	0.52	0.59	0.35
533	0.88	0.89	0.6	0.52	0.58	0.29
534	--	--	--	--	--	--
535	0.88	0.89	0.6	0.52	0.59	0.28
536	0.88	0.88	0.61	0.52	0.58	0.29
537	0.88	0.87	0.69	0.52	0.59	0.35
538	0.88	0.8	0.74	0.52	0.58	0.4
539	0.88	0.85	0.67	0.52	0.58	0.35
540	0.88	0.84	0.69	0.52	0.59	0.36
541	0.88	0.87	0.68	0.52	0.6	0.34
542	0.88	0.83	0.7	0.52	0.57	0.36
543	0.88	0.89	0.63	0.52	0.58	0.31
544	0.88	0.83	0.73	0.52	0.6	0.39
545	0.88	0.89	0.6	0.52	0.58	0.28
546	--	--	--	--	--	--
547	0.88	0.88	0.66	0.52	0.59	0.33
548	0.88	0.85	0.7	0.52	0.58	0.35
549	0.88	0.83	0.72	0.52	0.59	0.37
550	0.88	0.86	0.7	0.52	0.62	0.36
551	0.88	0.86	0.7	0.52	0.58	0.35
552	0.88	0.84	0.68	0.52	0.59	0.35
553	0.88	0.87	0.73	0.52	0.62	0.39
554	0.88	0.91	0.57	0.52	0.6	0.26
555	0.88	0.86	0.66	0.52	0.59	0.34
556	0.88	0.81	0.7	0.52	0.58	0.36
557	0.88	0.81	0.73	0.52	0.59	0.39
558	0.88	0.84	0.69	0.52	0.59	0.36
559	0.88	0.83	0.66	0.52	0.58	0.33
560	0.88	0.83	0.69	0.52	0.59	0.36
561	0.88	0.88	0.69	0.52	0.58	0.35
562	0.88	0.88	0.63	0.52	0.59	0.3
563	0.88	0.89	0.63	0.52	0.58	0.31
564	0.88	0.89	0.6	0.52	0.58	0.29
565	0.88	0.88	0.6	0.52	0.58	0.29
566	0.88	0.85	0.68	0.52	0.6	0.35
567	0.88	0.83	0.68	0.52	0.58	0.35
568	0.88	0.88	0.58	0.52	0.59	0.28
569	0.88	0.88	0.59	0.52	0.59	0.28
570	0.88	0.79	0.71	0.52	0.57	0.37
571	0.88	0.84	0.69	0.52	0.59	0.36
572	0.88	0.83	0.68	0.52	0.58	0.35
573	0.88	0.89	0.6	0.52	0.58	0.29
574	0.88	0.86	0.68	0.52	0.58	0.35
575	0.88	0.88	0.66	0.52	0.59	0.33
576	0.88	0.88	0.68	0.52	0.58	0.35
577	0.88	0.86	0.66	0.52	0.59	0.35
578	0.88	0.82	0.73	0.52	0.59	0.39
579	0.88	0.76	0.76	0.52	0.56	0.41
580	0.88	0.86	0.63	0.52	0.57	0.3
581	0.88	0.87	0.7	0.52	0.62	0.37
582	0.88	0.83	0.69	0.52	0.59	0.36
583	0.88	0.79	0.71	0.52	0.57	0.38
584	0.88	0.83	0.68	0.52	0.59	0.35
585	0.88	0.79	0.68	0.52	0.57	0.35
586	0.88	0.82	0.74	0.52	0.58	0.4
587	0.88	0.88	0.63	0.52	0.58	0.31
588	0.88	0.88	0.66	0.52	0.59	0.33
589	0.88	0.86	0.68	0.52	0.58	0.35
590	--	--	--	--	--	--
591	0.88	0.89	0.65	0.52	0.6	0.35
592	0.88	0.82	0.67	0.52	0.57	0.34
593	0.88	0.85	0.7	0.52	0.58	0.35
594	0.88	0.86	0.7	0.52	0.59	0.36
595	0.88	0.89	0.61	0.52	0.58	0.28
596	0.88	0.87	0.64	0.52	0.58	0.31
597	0.88	0.88	0.62	0.52	0.59	0.31
598	0.88	0.86	0.67	0.52	0.59	0.34
599	0.88	0.8	0.72	0.52	0.57	0.38
600	0.88	0.85	0.68	0.52	0.59	0.35
601	0.88	0.83	0.68	0.52	0.58	0.35
602	0.88	0.87	0.62	0.52	0.57	0.29
603	0.88	0.84	0.69	0.52	0.59	0.36
604	0.88	0.87	0.59	0.52	0.59	0.3
605	0.88	0.86	0.67	0.52	0.6	0.35
606	--	--	--	--	--	--
607	0.88	0.89	0.66	0.52	0.59	0.33
608	0.88	0.88	0.61	0.52	0.57	0.29
609	0.88	0.85	0.61	0.52	0.59	0.3
610	0.88	0.88	0.63	0.52	0.58	0.31
611	0.88	0.88	0.6	0.52	0.58	0.29
612	0.88	0.84	0.65	0.52	0.58	0.33
613	0.88	0.85	0.68	0.52	0.59	0.35
614	0.88	0.88	0.68	0.52	0.59	0.33
615	0.88	0.8	0.71	0.52	0.57	0.37
616	0.88	0.8	0.74	0.52	0.58	0.4
617	0.88	0.89	0.61	0.52	0.58	0.28
618	0.88	0.82	0.69	0.52	0.58	0.35
619	0.88	0.84	0.69	0.52	0.59	0.35
620	0.88	0.87	0.6	0.52	0.58	0.29
621	0.88	0.82	0.7	0.52	0.58	0.36
622	0.88	0.86	0.63	0.52	0.58	0.32
623	0.88	0.88	0.6	0.52	0.58	0.29
624	0.88	0.88	0.6	0.52	0.58	0.29
625	0.88	0.8	0.74	0.52	0.58	0.39
626	0.88	0.88	0.67	0.52	0.58	0.33
627	--	--	--	--	--	--
628	0.88	0.87	0.68	0.52	0.59	0.34
629	0.88	0.81	0.7	0.52	0.58	0.37
630	0.88	0.81	0.73	0.52	0.56	0.37
631	0.88	0.89	0.62	0.52	0.59	0.29
632	0.88	0.83	0.69	0.52	0.59	0.36
633	0.88	0.89	0.66	0.52	0.59	0.33
634	0.88	0.83	0.69	0.52	0.59	0.36
635	0.88	0.8	0.68	0.52	0.57	0.34
636	0.88	0.84	0.7	0.52	0.6	0.36
637	0.88	0.89	0.6	0.52	0.58	0.29
638	0.88	0.85	0.73	0.52	0.61	0.39
639	0.88	0.88	0.6	0.52	0.58	0.29
640	0.88	0.84	0.69	0.52	0.58	0.36
641	0.88	0.85	0.69	0.52	0.6	0.36
642	0.88	0.84	0.69	0.52	0.59	0.36
643	0.88	0.86	0.62	0.52	0.57	0.3
644	0.88	0.8	0.71	0.52	0.58	0.37
645	0.88	0.89	0.6	0.52	0.58	0.29
646	0.88	0.88	0.6	0.52	0.58	0.28
647	0.88	0.82	0.66	0.52	0.57	0.34
648	0.88	0.83	0.68	0.52	0.6	0.34
649	0.88	0.9	0.66	0.52	0.59	0.32
650	0.88	0.88	0.66	0.52	0.59	0.33
651	0.88	0.89	0.67	0.52	0.59	0.33
652	0.88	0.8	0.74	0.52	0.57	0.39
653	0.88	0.89	0.63	0.52	0.58	0.31
654	0.88	0.84	0.69	0.52	0.59	0.36
655	0.88	0.86	0.69	0.52	0.59	0.34
656	0.88	0.87	0.6	0.52	0.58	0.29
657	--	--	--	--	--	--
658	0.88	0.83	0.69	0.52	0.58	0.36
659	0.88	0.86	0.66	0.52	0.61	0.34
660	0.88	0.88	0.6	0.52	0.58	0.28
661	0.88	0.85	0.7	0.52	0.58	0.35
662	0.88	0.84	0.7	0.52	0.6	0.36
663	--	--	--	--	--	--
664	--	--	--	--	--	--
665	0.88	0.88	0.6	0.52	0.58	0.29
666	0.88	0.84	0.68	0.52	0.59	0.35
667	0.88	0.79	0.71	0.52	0.58	0.37
668	0.88	0.85	0.66	0.52	0.59	0.35
669	0.88	0.87	0.64	0.52	0.58	0.31
670	0.88	0.89	0.6	0.52	0.58	0.29
671	0.88	0.88	0.66	0.52	0.59	0.33
672	0.88	0.9	0.59	0.52	0.59	0.27
673	0.88	0.85	0.69	0.52	0.59	0.36
674	0.88	0.84	0.68	0.52	0.59	0.35
675	0.88	0.88	0.6	0.52	0.58	0.29
676	0.88	0.89	0.6	0.52	0.58	0.29
677	0.88	0.88	0.69	0.52	0.59	0.34
678	--	--	--	--	--	--
679	0.88	0.9	0.65	0.52	0.6	0.32
680	0.88	0.88	0.6	0.52	0.58	0.29
681	0.88	0.85	0.72	0.52	0.6	0.38
682	0.88	0.82	0.71	0.52	0.58	0.38
683	0.88	0.85	0.67	0.52	0.58	0.35
684	0.88	0.89	0.6	0.52	0.58	0.28
685	0.88	0.82	0.72	0.52	0.59	0.38
686	0.88	0.9	0.62	0.52	0.59	0.3
687	0.88	0.84	0.68	0.52	0.59	0.35
688	0.88	0.83	0.72	0.52	0.59	0.38
689	0.88	0.84	0.65	0.52	0.58	0.33
690	0.88	0.84	0.72	0.52	0.6	0.38
691	--	--	--	--	--	--
692	0.88	0.84	0.7	0.52	0.6	0.35
693	0.88	0.83	0.69	0.52	0.58	0.36
694	0.88	0.8	0.71	0.52	0.58	0.37
695	0.88	0.91	0.66	0.52	0.59	0.33
696	0.88	0.83	0.63	0.52	0.58	0.31
697	0.88	0.89	0.66	0.52	0.59	0.33
698	0.88	0.89	0.63	0.52	0.58	0.31
699	0.88	0.83	0.68	0.52	0.58	0.35
700	0.88	0.79	0.7	0.52	0.57	0.37
701	0.88	0.81	0.71	0.52	0.57	0.37
702	0.88	0.79	0.71	0.52	0.57	0.37
703	--	--	--	--	--	--
704	0.88	0.89	0.6	0.52	0.58	0.29
705	0.88	0.8	0.71	0.52	0.58	0.37
706	0.88	0.88	0.67	0.52	0.59	0.34
707	0.88	0.85	0.71	0.52	0.61	0.38
708	0.88	0.85	0.71	0.52	0.61	0.37
709	0.88	0.82	0.69	0.52	0.59	0.36
710	0.88	0.88	0.67	0.52	0.59	0.34
711	0.88	0.89	0.61	0.52	0.58	0.29
712	0.88	0.82	0.69	0.52	0.58	0.36
713	0.88	0.83	0.68	0.52	0.59	0.35
714	0.88	0.88	0.67	0.52	0.58	0.33
715	0.88	0.87	0.59	0.52	0.58	0.3
716	0.88	0.89	0.64	0.52	0.6	0.32
717	0.88	0.87	0.68	0.52	0.59	0.34
718	0.88	0.82	0.68	0.52	0.59	0.35
719	0.88	0.88	0.64	0.52	0.59	0.31
720	0.88	0.83	0.69	0.52	0.58	0.36
721	0.88	0.82	0.69	0.52	0.58	0.36
722	0.88	0.9	0.66	0.52	0.6	0.33
723	0.88	0.89	0.65	0.52	0.59	0.34
724	0.88	0.9	0.66	0.52	0.59	0.33
725	0.88	0.86	0.67	0.52	0.61	0.33
726	0.88	0.85	0.68	0.52	0.6	0.34
727	0.88	0.85	0.64	0.52	0.58	0.33
728	0.88	0.9	0.63	0.52	0.59	0.3
729	0.88	0.83	0.69	0.52	0.59	0.36
730	0.88	0.83	0.7	0.52	0.57	0.36
731	0.88	0.84	0.68	0.52	0.59	0.35
732	0.88	0.78	0.76	0.52	0.57	0.41
733	0.88	0.84	0.67	0.52	0.59	0.34
734	0.88	0.82	0.68	0.52	0.59	0.35
735	0.88	0.86	0.62	0.52	0.58	0.29
736	0.88	0.8	0.69	0.52	0.58	0.37
737	0.88	0.84	0.69	0.52	0.59	0.36
738	0.88	0.88	0.6	0.52	0.58	0.29
739	0.88	0.83	0.69	0.52	0.58	0.36
740	--	--	--	--	--	--
741	0.88	0.87	0.63	0.52	0.58	0.31
742	0.88	0.87	0.68	0.52	0.59	0.34
743	0.88	0.81	0.66	0.52	0.56	0.34
744	0.88	0.89	0.6	0.52	0.58	0.28
745	0.88	0.86	0.62	0.52	0.58	0.31
746	0.88	0.88	0.6	0.52	0.58	0.29
747	0.88	0.84	0.72	0.52	0.6	0.38
748	--	--	--	--	--	--
749	0.88	0.86	0.63	0.52	0.58	0.32
750	0.88	0.88	0.6	0.52	0.58	0.28
751	0.88	0.85	0.67	0.52	0.59	0.35
752	0.88	0.87	0.68	0.52	0.59	0.34
753	0.88	0.88	0.63	0.52	0.58	0.31
754	0.88	0.84	0.72	0.52	0.59	0.38
755	0.88	0.85	0.7	0.52	0.61	0.37
756	0.88	0.8	0.7	0.52	0.58	0.37
757	0.88	0.89	0.65	0.52	0.59	0.33
758	0.88	0.88	0.66	0.52	0.59	0.33
759	0.88	0.88	0.66	0.52	0.59	0.33
760	0.88	0.89	0.59	0.52	0.58	0.26
761	0.88	0.86	0.7	0.52	0.61	0.37
762	0.88	0.84	0.69	0.52	0.58	0.36
763	0.88	0.83	0.69	0.52	0.59	0.36
764	0.88	0.86	0.68	0.52	0.58	0.35
765	0.88	0.8	0.7	0.52	0.57	0.37
766	0.88	0.84	0.68	0.52	0.57	0.36
767	0.88	0.81	0.71	0.52	0.59	0.36
768	0.88	0.89	0.6	0.52	0.58	0.28
769	0.88	0.88	0.68	0.52	0.6	0.33
770	0.88	0.85	0.68	0.52	0.6	0.35
771	0.88	0.87	0.62	0.52	0.57	0.29
772	0.88	0.86	0.66	0.52	0.59	0.35
773	0.88	0.82	0.7	0.52	0.58	0.36
774	0.88	0.85	0.72	0.52	0.61	0.38
775	0.88	0.86	0.68	0.52	0.6	0.35
776	0.88	0.7	0.73	0.52	0.54	0.4
777	0.88	0.87	0.6	0.52	0.58	0.29
778	0.88	0.89	0.6	0.52	0.58	0.29
779	0.88	0.8	0.71	0.52	0.58	0.38
780	0.88	0.89	0.63	0.52	0.58	0.31
781	0.88	0.78	0.72	0.52	0.57	0.38
782	0.88	0.83	0.68	0.52	0.59	0.35
783	0.88	0.81	0.7	0.52	0.58	0.37
784	0.88	0.82	0.68	0.52	0.59	0.35
785	0.88	0.9	0.67	0.52	0.6	0.33
786	0.88	0.84	0.69	0.52	0.59	0.35
787	0.88	0.84	0.69	0.52	0.59	0.35
788	0.88	0.87	0.65	0.52	0.58	0.32
789	--	--	--	--	--	--
790	--	--	--	--	--	--
791	0.88	0.83	0.68	0.52	0.58	0.35
792	0.88	0.89	0.63	0.52	0.58	0.31
793	0.88	0.85	0.67	0.52	0.59	0.35
794	0.88	0.84	0.69	0.52	0.58	0.36
795	0.88	0.91	0.62	0.52	0.59	0.3
796	0.88	0.85	0.71	0.52	0.61	0.37
797	0.88	0.83	0.69	0.52	0.59	0.36
798	0.88	0.82	0.69	0.52	0.58	0.36
799	0.88	0.88	0.63	0.52	0.58	0.31
800	0.88	0.83	0.69	0.52	0.59	0.36
801	--	--	--	--	--	--
802	0.88	0.83	0.68	0.52	0.58	0.35
803	0.88	0.86	0.66	0.52	0.58	0.32
804	0.88	0.89	0.61	0.52	0.58	0.28
805	0.88	0.88	0.58	0.52	0.58	0.29
806	0.88	0.88	0.61	0.52	0.58	0.28
807	--	--	--	--	--	--
808	0.88	0.85	0.69	0.52	0.59	0.36
809	--	--	--	--	--	--
810	0.88	0.83	0.72	0.52	0.59	0.38
811	0.88	0.88	0.6	0.52	0.58	0.29
812	0.88	0.83	0.69	0.52	0.58	0.36
813	--	--	--	--	--	--
814	0.88	0.81	0.71	0.52	0.58	0.36
815	0.88	0.89	0.66	0.52	0.59	0.32
816	0.88	0.86	0.63	0.52	0.57	0.3
817	0.88	0.87	0.65	0.52	0.59	0.31
818	0.88	0.83	0.7	0.52	0.59	0.36
819	0.88	0.84	0.69	0.52	0.59	0.36
820	0.88	0.86	0.63	0.52	0.59	0.32
821	0.88	0.8	0.7	0.52	0.58	0.37
822	0.88	0.85	0.67	0.52	0.59	0.34
823	0.88	0.81	0.66	0.52	0.57	0.34
824	0.88	0.86	0.58	0.52	0.58	0.29
825	--	--	--	--	--	--
826	0.88	0.8	0.74	0.52	0.57	0.39
827	0.88	0.82	0.69	0.52	0.58	0.36
828	0.88	0.83	0.69	0.52	0.58	0.36
829	0.88	0.89	0.58	0.52	0.6	0.27
830	0.88	0.86	0.7	0.52	0.61	0.37
831	0.88	0.89	0.69	0.52	0.6	0.34
832	0.88	0.89	0.6	0.52	0.58	0.29
833	0.88	0.88	0.6	0.52	0.58	0.29
834	0.88	0.88	0.6	0.52	0.58	0.29
835	0.88	0.82	0.69	0.52	0.58	0.36
836	0.88	0.87	0.63	0.52	0.58	0.31
837	0.88	0.89	0.6	0.52	0.58	0.28
838	0.88	0.85	0.68	0.52	0.59	0.34
839	0.88	0.83	0.69	0.52	0.58	0.36
840	0.88	0.81	0.7	0.52	0.57	0.37
841	0.88	0.83	0.68	0.52	0.58	0.35
842	0.88	0.89	0.67	0.52	0.59	0.33
843	0.88	0.89	0.67	0.52	0.59	0.33
844	0.88	0.89	0.6	0.52	0.58	0.28
845	0.88	0.82	0.68	0.52	0.59	0.35
846	0.88	0.89	0.6	0.52	0.58	0.29
847	0.88	0.81	0.71	0.52	0.58	0.38
848	0.88	0.83	0.69	0.52	0.59	0.36
849	0.88	0.84	0.68	0.52	0.59	0.36
850	0.88	0.88	0.59	0.52	0.58	0.28
851	0.88	0.8	0.71	0.52	0.57	0.37
852	0.88	0.88	0.6	0.52	0.58	0.29
853	0.88	0.89	0.6	0.52	0.58	0.29
854	0.88	0.81	0.69	0.52	0.58	0.36
855	0.88	0.81	0.74	0.52	0.58	0.4
856	0.88	0.83	0.69	0.52	0.59	0.36
857	0.88	0.85	0.71	0.52	0.61	0.37
858	0.88	0.88	0.67	0.52	0.6	0.33
859	0.88	0.88	0.64	0.52	0.59	0.31
860	0.88	0.8	0.71	0.52	0.58	0.37
861	0.88	0.9	0.63	0.52	0.59	0.3
862	0.88	0.83	0.69	0.52	0.59	0.36
863	0.88	0.84	0.69	0.52	0.59	0.35
864	0.88	0.85	0.7	0.52	0.58	0.36
865	0.88	0.85	0.69	0.52	0.59	0.36
866	0.88	0.85	0.69	0.52	0.59	0.37
867	0.88	0.81	0.7	0.52	0.58	0.36
868	0.88	0.88	0.58	0.52	0.59	0.29
869	0.88	0.85	0.67	0.52	0.59	0.35
870	0.88	0.83	0.68	0.52	0.58	0.35
871	0.88	0.78	0.71	0.52	0.57	0.38
872	0.88	0.86	0.62	0.52	0.57	0.3
873	0.88	0.84	0.69	0.52	0.59	0.36
874	0.88	0.83	0.65	0.52	0.58	0.33
875	0.88	0.85	0.67	0.52	0.59	0.35
876	0.88	0.82	0.69	0.52	0.58	0.36
877	0.88	0.88	0.64	0.52	0.6	0.33
878	0.88	0.89	0.6	0.52	0.58	0.29
879	0.88	0.89	0.64	0.52	0.6	0.31
880	0.88	0.83	0.68	0.52	0.6	0.34
881	0.88	0.82	0.68	0.52	0.59	0.35
882	0.88	0.86	0.62	0.52	0.57	0.3
883	0.88	0.79	0.7	0.52	0.57	0.37
884	0.88	0.85	0.67	0.52	0.59	0.34
885	0.88	0.82	0.73	0.52	0.58	0.38
886	0.88	0.81	0.7	0.52	0.57	0.36
887	0.88	0.8	0.74	0.52	0.58	0.39
888	0.88	0.81	0.7	0.52	0.59	0.37
889	0.88	0.85	0.67	0.52	0.58	0.35
890	0.88	0.88	0.66	0.52	0.62	0.34
891	0.88	0.82	0.73	0.52	0.59	0.39
892	0.88	0.87	0.65	0.52	0.58	0.32
893	0.88	0.86	0.71	0.52	0.61	0.37
894	0.88	0.83	0.69	0.52	0.59	0.36
895	0.88	0.88	0.68	0.52	0.59	0.34
896	0.88	0.87	0.68	0.52	0.59	0.34
897	0.88	0.85	0.68	0.52	0.59	0.35
898	0.88	0.83	0.68	0.52	0.58	0.35
899	0.88	0.89	0.6	0.52	0.58	0.28
900	0.88	0.83	0.68	0.52	0.58	0.35
901	0.88	0.87	0.61	0.52	0.58	0.29
902	0.88	0.84	0.66	0.52	0.59	0.32
903	0.88	0.79	0.73	0.52	0.58	0.39
904	0.88	0.84	0.67	0.52	0.59	0.35
905	--	--	--	--	--	--
906	0.88	0.88	0.6	0.52	0.58	0.29
907	0.88	0.82	0.74	0.52	0.59	0.39
908	--	--	--	--	--	--
909	0.88	0.79	0.72	0.52	0.57	0.38
910	0.88	0.89	0.66	0.52	0.59	0.33
911	0.88	0.87	0.62	0.52	0.57	0.29
912	0.88	0.84	0.69	0.52	0.58	0.36
913	0.88	0.88	0.58	0.52	0.58	0.26
914	0.88	0.88	0.61	0.52	0.57	0.29
915	0.88	0.82	0.69	0.52	0.58	0.36
916	0.88	0.83	0.66	0.52	0.58	0.33
917	0.88	0.76	0.71	0.52	0.57	0.38
918	0.88	0.87	0.64	0.52	0.6	0.33
919	0.88	0.83	0.69	0.52	0.59	0.36
920	0.88	0.86	0.7	0.52	0.59	0.36
921	0.88	0.83	0.68	0.52	0.58	0.35
922	0.88	0.83	0.63	0.52	0.58	0.31
923	0.88	0.8	0.7	0.52	0.57	0.37
924	0.88	0.88	0.63	0.52	0.58	0.31
925	0.88	0.9	0.59	0.52	0.59	0.28
926	0.88	0.89	0.63	0.52	0.58	0.31
927	0.88	0.84	0.68	0.52	0.59	0.35
928	0.88	0.89	0.63	0.52	0.58	0.31
929	0.88	0.88	0.61	0.52	0.57	0.29
930	--	--	--	--	--	--
931	--	--	--	--	--	--
932	0.88	0.88	0.66	0.52	0.59	0.33
933	0.88	0.86	0.63	0.52	0.57	0.3
934	0.88	0.84	0.71	0.52	0.61	0.37
935	0.88	0.89	0.6	0.52	0.58	0.29
936	0.88	0.87	0.65	0.52	0.58	0.32
937	0.88	0.83	0.69	0.52	0.59	0.36
938	0.88	0.9	0.59	0.52	0.59	0.27
939	0.88	0.88	0.67	0.52	0.59	0.34
940	0.88	0.84	0.69	0.52	0.59	0.36
941	0.88	0.87	0.62	0.52	0.57	0.3
942	0.88	0.8	0.71	0.52	0.57	0.37
943	0.88	0.83	0.69	0.52	0.59	0.36
944	0.88	0.84	0.73	0.52	0.59	0.39
945	0.88	0.83	0.7	0.52	0.57	0.36
946	0.88	0.87	0.6	0.52	0.58	0.28
947	0.88	0.83	0.69	0.52	0.58	0.35
948	--	--	--	--	--	--
949	0.88	0.85	0.71	0.52	0.61	0.38
950	0.88	0.86	0.7	0.52	0.58	0.35
951	0.88	0.89	0.63	0.52	0.58	0.31
952	0.88	0.89	0.63	0.52	0.59	0.3
953	0.88	0.89	0.6	0.52	0.58	0.29
954	--	--	--	--	--	--
955	0.88	0.82	0.69	0.52	0.58	0.36
956	0.88	0.89	0.67	0.52	0.59	0.33
957	0.88	0.88	0.61	0.52	0.58	0.29
958	0.88	0.89	0.59	0.52	0.58	0.28
959	0.88	0.83	0.69	0.52	0.59	0.36
960	0.88	0.88	0.6	0.52	0.58	0.29
961	--	--	--	--	--	--
962	0.88	0.89	0.6	0.52	0.59	0.28
963	0.88	0.85	0.67	0.52	0.58	0.35
964	0.88	0.88	0.6	0.52	0.58	0.29
965	0.88	0.83	0.66	0.52	0.58	0.33
966	0.88	0.87	0.62	0.52	0.57	0.3
967	0.88	0.88	0.6	0.52	0.58	0.29
968	0.88	0.84	0.69	0.52	0.58	0.35
969	0.88	0.89	0.63	0.52	0.58	0.31
970	0.88	0.82	0.7	0.52	0.59	0.36
971	0.88	0.83	0.69	0.52	0.59	0.36
972	0.88	0.89	0.6	0.52	0.58	0.28
973	--	--	--	--	--	--
974	0.88	0.79	0.71	0.52	0.57	0.37
975	--	--	--	--	--	--
976	0.88	0.83	0.69	0.52	0.58	0.36
977	0.88	0.83	0.69	0.52	0.59	0.36
978	0.88	0.81	0.73	0.52	0.57	0.37
979	0.88	0.86	0.67	0.52	0.59	0.34
980	0.88	0.88	0.67	0.52	0.59	0.33
981	0.88	0.79	0.74	0.52	0.58	0.39
982	0.88	0.83	0.71	0.52	0.58	0.37
983	0.88	0.88	0.67	0.52	0.59	0.34
984	0.88	0.83	0.66	0.52	0.58	0.33
985	0.88	0.8	0.71	0.52	0.58	0.36
986	0.88	0.81	0.69	0.52	0.57	0.37
987	0.88	0.87	0.69	0.52	0.59	0.34
988	--	--	--	--	--	--
989	0.88	0.86	0.66	0.52	0.6	0.34
990	0.88	0.88	0.6	0.52	0.59	0.28
991	0.88	0.82	0.7	0.52	0.58	0.37
992	0.88	0.87	0.6	0.52	0.58	0.29
993	0.88	0.82	0.65	0.52	0.58	0.33
994	0.88	0.84	0.69	0.52	0.6	0.35
995	0.88	0.82	0.69	0.52	0.58	0.36
996	0.88	0.79	0.74	0.52	0.58	0.39
997	0.88	0.87	0.62	0.52	0.58	0.31
998	0.88	0.87	0.6	0.52	0.58	0.29
999	0.88	0.81	0.7	0.52	0.58	0.37
1000	0.88	0.86	0.69	0.52	0.61	0.38
