# Supplementary material for: Modular gateway-ness connectivity and structural core organization in maritime network science
Source: Nat Commun. 2020 Jun 5;11:2849. doi: 10.1038/s41467-020-16619-5 (PMC7275034; doi:10.1038/s41467-020-16619-5)
Supplement: Supplementary file 4 — Source data [file 41467_2020_16619_MOESM4_ESM.zip › Structural-core-master/Source Data/Source Data-Supplementary Table 10.xlsx]

## Sheet: Supplementary Table 10
1000 repetitions	modified GLSN of 2015																modified GLSN of 2017
	B		Z		P		K		BC		φ		ρ_C		ρ_CM		B		Z		P		K		BC		φ		ρ_C		ρ_CM
	GLSN	C	GLSN	C	GLSN	C	GLSN	C	GLSN	C	GLSN	C	GLSN	C	GLSN	C	GLSN	C	GLSN	C	GLSN	C	GLSN	C	GLSN	C	GLSN	C	GLSN	C	GLSN	C
#1	0.51	0.676667	0.6	0.726667	0.12	0.234444	0.75	0.806667	0.63	0.653333	0.67	0.78	0.18	0.524444	0.63	0.747778	0.54	0.750833	0.59	0.730833	0.14	0.283333	0.79	0.828333	0.71	0.7175	0.77	0.829167	0.48	0.74	0.8	0.821667
#2	0.46	0.6975	0.61	0.7625	0.1	0.258333	0.75	0.835833	0.63	0.67	0.67	0.8125	0.18	0.661667	0.63	0.779167	0.65	0.73	0.6	0.719091	0.16	0.297273	0.79	0.808182	0.71	0.719091	0.77	0.807273	0.48	0.728182	0.8	0.795455
#3	0.59	0.76	0.56	0.727273	0.14	0.298182	0.75	0.830909	0.63	0.740909	0.67	0.813636	0.18	0.607273	0.63	0.78	0.52	0.740909	0.6	0.727273	0.13	0.334545	0.79	0.818182	0.71	0.703636	0.77	0.815455	0.48	0.74	0.8	0.803636
#4	0.62	0.739091	0.58	0.739091	0.17	0.285455	0.75	0.812727	0.63	0.713636	0.67	0.787273	0.18	0.576364	0.63	0.752727	0.67	0.760909	0.59	0.710909	0.17	0.31	0.79	0.819091	0.71	0.72	0.77	0.823636	0.48	0.72	0.8	0.819091
#5	0.49	0.672222	0.6	0.723333	0.11	0.212222	0.75	0.801111	0.63	0.675556	0.67	0.777778	0.18	0.567778	0.63	0.745556	0.71	0.781818	0.61	0.728182	0.19	0.3	0.79	0.83	0.71	0.759091	0.77	0.827273	0.48	0.697273	0.8	0.823636
#6	0.62	0.744	0.61	0.743	0.15	0.293	0.75	0.812	0.63	0.743	0.67	0.795	0.18	0.532	0.63	0.768	0.66	0.789091	0.59	0.72	0.16	0.332727	0.79	0.824545	0.71	0.700909	0.77	0.839091	0.48	0.731818	0.8	0.825455
#7	0.64	0.764	0.6	0.728	0.14	0.273	0.75	0.816	0.63	0.695	0.67	0.8	0.18	0.545	0.63	0.775	0.7	0.78	0.62	0.709	0.16	0.345	0.79	0.817	0.71	0.75	0.77	0.819	0.48	0.706	0.8	0.813
#8	0.52	0.720833	0.57	0.751667	0.13	0.288333	0.75	0.835	0.63	0.689167	0.67	0.8175	0.18	0.636667	0.63	0.786667	0.55	0.731667	0.61	0.736667	0.14	0.28	0.79	0.829167	0.71	0.709167	0.77	0.829167	0.48	0.740833	0.8	0.821667
#9	0.63	0.8	0.58	0.706667	0.14	0.295556	0.75	0.814444	0.63	0.744444	0.67	0.801111	0.18	0.536667	0.63	0.775556	0.54	0.771667	0.58	0.726667	0.14	0.333333	0.79	0.83	0.71	0.705	0.77	0.830833	0.48	0.744167	0.8	0.8225
#10	0.47	0.701667	0.57	0.77	0.12	0.2775	0.75	0.833333	0.63	0.665833	0.67	0.809167	0.18	0.6325	0.63	0.77	0.71	0.768182	0.6	0.720909	0.2	0.290909	0.79	0.822727	0.71	0.74	0.77	0.819091	0.48	0.691818	0.8	0.816364
#11	0.62	0.767	0.6	0.732	0.16	0.289	0.75	0.823	0.63	0.755	0.67	0.804	0.18	0.528	0.63	0.777	0.52	0.72	0.6	0.75	0.13	0.287273	0.79	0.821818	0.71	0.744545	0.77	0.819091	0.48	0.748182	0.8	0.810909
#12	0.51	0.703636	0.59	0.731818	0.12	0.236364	0.75	0.817273	0.63	0.653636	0.67	0.796364	0.18	0.579091	0.63	0.766364	0.71	0.79	0.6	0.72	0.19	0.333636	0.79	0.824545	0.71	0.749091	0.77	0.821818	0.48	0.692727	0.8	0.816364
#13	0.61	0.726364	0.6	0.751818	0.15	0.290909	0.75	0.827273	0.63	0.705455	0.67	0.805455	0.18	0.547273	0.63	0.778182	0.52	0.736667	0.6	0.730833	0.14	0.285833	0.79	0.821667	0.71	0.705833	0.77	0.8225	0.48	0.755833	0.8	0.808333
#14	0.63	0.758182	0.59	0.734545	0.16	0.293636	0.75	0.819091	0.63	0.690909	0.67	0.805455	0.18	0.540909	0.63	0.781818	0.64	0.725455	0.6	0.733636	0.16	0.303636	0.79	0.82	0.71	0.720909	0.77	0.820909	0.48	0.733636	0.8	0.812727
#15	0.62	0.724	0.6	0.755	0.14	0.234	0.75	0.824	0.63	0.657	0.67	0.798	0.18	0.588	0.63	0.765	0.69	0.761818	0.6	0.736364	0.2	0.296364	0.79	0.82	0.71	0.721818	0.77	0.816364	0.48	0.705455	0.8	0.808182
#16	0.52	0.72	0.58	0.731	0.13	0.26	0.75	0.816	0.63	0.672	0.67	0.795	0.18	0.563	0.63	0.765	0.63	0.742727	0.6	0.714545	0.16	0.346364	0.79	0.812727	0.71	0.709091	0.77	0.813636	0.48	0.733636	0.8	0.804545
#17	0.62	0.759	0.59	0.718	0.14	0.282	0.75	0.819	0.63	0.744	0.67	0.806	0.18	0.579	0.63	0.776	0.66	0.735	0.62	0.73	0.16	0.314	0.79	0.813	0.71	0.737	0.77	0.812	0.48	0.715	0.8	0.801
#18	0.63	0.773	0.59	0.714	0.14	0.281	0.75	0.818	0.63	0.742	0.67	0.805	0.18	0.569	0.63	0.774	0.51	0.734545	0.58	0.735455	0.14	0.294545	0.79	0.817273	0.71	0.738182	0.77	0.820909	0.48	0.741818	0.8	0.817273
#19	0.5	0.718	0.58	0.754	0.12	0.268	0.75	0.825	0.63	0.703	0.67	0.8	0.18	0.569	0.63	0.753	0.65	0.766364	0.6	0.710909	0.16	0.349091	0.79	0.816364	0.71	0.720909	0.77	0.821818	0.48	0.733636	0.8	0.812727
#20	0.49	0.699091	0.59	0.736364	0.12	0.243636	0.75	0.814545	0.63	0.650909	0.67	0.798182	0.18	0.610909	0.63	0.769091	0.56	0.765833	0.61	0.725	0.13	0.300833	0.79	0.8325	0.71	0.723333	0.77	0.833333	0.48	0.753333	0.8	0.828333
#21	0.48	0.68	0.58	0.745556	0.12	0.243333	0.75	0.81	0.63	0.692222	0.67	0.783333	0.18	0.543333	0.63	0.736667	0.55	0.78	0.59	0.725833	0.14	0.315	0.79	0.833333	0.71	0.720833	0.77	0.8325	0.48	0.745	0.8	0.825
#22	0.62	0.729	0.6	0.73	0.14	0.253	0.75	0.814	0.63	0.693	0.67	0.792	0.18	0.557	0.63	0.768	0.64	0.724545	0.6	0.721818	0.16	0.3	0.79	0.811818	0.71	0.730909	0.77	0.810909	0.48	0.725455	0.8	0.800909
#23	0.49	0.719	0.59	0.757	0.12	0.278	0.75	0.828	0.63	0.711	0.67	0.804	0.18	0.591	0.63	0.761	0.66	0.753	0.62	0.735	0.16	0.274	0.79	0.821	0.71	0.737	0.77	0.819	0.48	0.728	0.8	0.8
#24	0.61	0.739167	0.59	0.733333	0.16	0.263333	0.75	0.8175	0.63	0.713333	0.67	0.806667	0.18	0.610833	0.63	0.785	0.67	0.714	0.6	0.736	0.18	0.259	0.79	0.799	0.71	0.729	0.77	0.788	0.48	0.692	0.8	0.775
#25	0.52	0.722	0.6	0.732	0.13	0.252	0.75	0.819	0.63	0.675	0.67	0.796	0.18	0.556	0.63	0.766	0.49	0.732308	0.59	0.735385	0.13	0.286923	0.79	0.836154	0.71	0.71	0.77	0.832308	0.48	0.780769	0.8	0.816923
#26	0.5	0.732727	0.57	0.743636	0.13	0.292727	0.75	0.826364	0.63	0.672727	0.67	0.806364	0.18	0.575455	0.63	0.770909	0.62	0.751667	0.6	0.74	0.15	0.338333	0.79	0.828333	0.71	0.726667	0.77	0.823333	0.48	0.745	0.8	0.805
#27	0.63	0.744444	0.6	0.751111	0.14	0.226667	0.75	0.817778	0.63	0.703333	0.67	0.795556	0.18	0.563333	0.63	0.757778	0.66	0.768182	0.61	0.743636	0.16	0.247273	0.79	0.832727	0.71	0.762727	0.77	0.833636	0.48	0.744545	0.8	0.820909
#28	0.54	0.731818	0.57	0.723636	0.14	0.275455	0.75	0.823636	0.63	0.702727	0.67	0.808182	0.18	0.590909	0.63	0.781818	0.66	0.74	0.61	0.718182	0.15	0.319091	0.79	0.812727	0.71	0.694545	0.77	0.808182	0.48	0.722727	0.8	0.796364
#29	0.64	0.763333	0.61	0.721111	0.14	0.263333	0.75	0.811111	0.63	0.744444	0.67	0.79	0.18	0.531111	0.63	0.76	0.69	0.771	0.62	0.728	0.16	0.28	0.79	0.823	0.71	0.763	0.77	0.824	0.48	0.707	0.8	0.817
#30	0.63	0.747273	0.59	0.735455	0.17	0.250909	0.75	0.825455	0.63	0.709091	0.67	0.8	0.18	0.560909	0.63	0.766364	0.65	0.761818	0.59	0.713636	0.16	0.296364	0.79	0.816364	0.71	0.714545	0.77	0.822727	0.48	0.717273	0.8	0.814545
#31	0.48	0.659	0.59	0.73	0.11	0.217	0.75	0.804	0.63	0.629	0.67	0.781	0.18	0.59	0.63	0.752	0.68	0.739	0.6	0.734	0.2	0.275	0.79	0.815	0.71	0.722	0.77	0.812	0.48	0.691	0.8	0.806
#32	0.58	0.699	0.59	0.749	0.13	0.251	0.75	0.811	0.63	0.66	0.67	0.782	0.18	0.577	0.63	0.747	0.65	0.733	0.62	0.74	0.15	0.265	0.79	0.823	0.71	0.74	0.77	0.828	0.48	0.732	0.8	0.813
#33	0.59	0.74	0.57	0.754167	0.14	0.301667	0.75	0.835833	0.63	0.696667	0.67	0.820833	0.18	0.634167	0.63	0.790833	0.66	0.716364	0.61	0.726364	0.15	0.273636	0.79	0.811818	0.71	0.698182	0.77	0.81	0.48	0.722727	0.8	0.797273
#34	0.55	0.744	0.59	0.733	0.14	0.267	0.75	0.817	0.63	0.723	0.67	0.796	0.18	0.56	0.63	0.755	0.68	0.771818	0.61	0.71	0.16	0.307273	0.79	0.822727	0.71	0.714545	0.77	0.822727	0.48	0.716364	0.8	0.811818
#35	0.63	0.784444	0.59	0.715556	0.14	0.272222	0.75	0.824444	0.63	0.734444	0.67	0.805556	0.18	0.541111	0.63	0.775556	0.51	0.739091	0.59	0.733636	0.14	0.292727	0.79	0.818182	0.71	0.735455	0.77	0.821818	0.48	0.731818	0.8	0.819091
#36	0.66	0.794444	0.61	0.736667	0.14	0.265556	0.75	0.832222	0.63	0.758889	0.67	0.808889	0.18	0.508889	0.63	0.781111	0.71	0.799	0.6	0.724	0.19	0.304	0.79	0.826	0.71	0.741	0.77	0.831	0.48	0.693	0.8	0.819
#37	0.62	0.771818	0.58	0.73	0.14	0.287273	0.75	0.834545	0.63	0.754545	0.67	0.810909	0.18	0.602727	0.63	0.78	0.54	0.728462	0.58	0.740769	0.14	0.289231	0.79	0.822308	0.71	0.681538	0.77	0.819231	0.48	0.734615	0.8	0.804615
#38	0.59	0.712	0.58	0.731	0.14	0.271	0.75	0.81	0.63	0.672	0.67	0.789	0.18	0.573	0.63	0.76	0.67	0.753333	0.62	0.737778	0.16	0.28	0.79	0.821111	0.71	0.756667	0.77	0.816667	0.48	0.713333	0.8	0.806667
#39	0.62	0.733636	0.6	0.748182	0.14	0.287273	0.75	0.819091	0.63	0.683636	0.67	0.793636	0.18	0.599091	0.63	0.76	0.53	0.771667	0.6	0.733333	0.14	0.295833	0.79	0.833333	0.71	0.724167	0.77	0.8325	0.48	0.743333	0.8	0.824167
#40	0.53	0.732727	0.59	0.746364	0.13	0.285455	0.75	0.820909	0.63	0.714545	0.67	0.796364	0.18	0.608182	0.63	0.753636	0.68	0.738	0.63	0.721	0.16	0.259	0.79	0.818	0.71	0.756	0.77	0.819	0.48	0.697	0.8	0.814
#41	0.61	0.706	0.61	0.746	0.14	0.252	0.75	0.808	0.63	0.679	0.67	0.785	0.18	0.571	0.63	0.756	0.69	0.775	0.62	0.721	0.16	0.281	0.79	0.82	0.71	0.759	0.77	0.823	0.48	0.707	0.8	0.816
#42	0.63	0.803333	0.59	0.701111	0.14	0.29	0.75	0.817778	0.63	0.748889	0.67	0.803333	0.18	0.535556	0.63	0.776667	0.69	0.752	0.62	0.722	0.16	0.262	0.79	0.815	0.71	0.75	0.77	0.816	0.48	0.7	0.8	0.809
#43	0.49	0.715455	0.58	0.744545	0.12	0.291818	0.75	0.825455	0.63	0.666364	0.67	0.8	0.18	0.593636	0.63	0.764545	0.67	0.723	0.63	0.745	0.16	0.264	0.79	0.819	0.71	0.739	0.77	0.821	0.48	0.723	0.8	0.81
#44	0.5	0.61	0.6	0.72	0.12	0.215455	0.75	0.792727	0.63	0.633636	0.67	0.771818	0.18	0.577273	0.63	0.742727	0.54	0.6975	0.59	0.7125	0.14	0.281667	0.79	0.8	0.71	0.673333	0.77	0.791667	0.48	0.691667	0.8	0.775
#45	0.62	0.771	0.6	0.737	0.14	0.288	0.75	0.817	0.63	0.709	0.67	0.797	0.18	0.585	0.63	0.763	0.66	0.743636	0.61	0.744545	0.17	0.285455	0.79	0.826364	0.71	0.762727	0.77	0.821818	0.48	0.709091	0.8	0.812727
#46	0.64	0.784	0.6	0.734	0.15	0.283	0.75	0.826	0.63	0.753	0.67	0.81	0.18	0.526	0.63	0.781	0.53	0.722727	0.6	0.743636	0.14	0.252727	0.79	0.832727	0.71	0.753636	0.77	0.832727	0.48	0.730909	0.8	0.825455
#47	0.66	0.793	0.59	0.736	0.17	0.282	0.75	0.825	0.63	0.753	0.67	0.809	0.18	0.534	0.63	0.78	0.68	0.783333	0.61	0.731111	0.16	0.293333	0.79	0.818889	0.71	0.727778	0.77	0.828889	0.48	0.712222	0.8	0.811111
#48	0.62	0.738	0.61	0.731	0.14	0.256	0.75	0.813	0.63	0.689	0.67	0.789	0.18	0.558	0.63	0.765	0.68	0.732222	0.63	0.734444	0.16	0.257778	0.79	0.811111	0.71	0.734444	0.77	0.808889	0.48	0.702222	0.8	0.8
#49	0.59	0.744167	0.57	0.7425	0.14	0.290833	0.75	0.828333	0.63	0.690833	0.67	0.8075	0.18	0.625	0.63	0.776667	0.67	0.748182	0.61	0.711818	0.16	0.286364	0.79	0.816364	0.71	0.699091	0.77	0.814545	0.48	0.709091	0.8	0.806364
#50	0.63	0.75	0.61	0.747	0.14	0.285	0.75	0.815	0.63	0.726	0.67	0.792	0.18	0.584	0.63	0.756	0.52	0.731667	0.6	0.7425	0.13	0.289167	0.79	0.823333	0.71	0.701667	0.77	0.821667	0.48	0.749167	0.8	0.808333
#51	0.65	0.758889	0.6	0.735556	0.14	0.257778	0.75	0.814444	0.63	0.732222	0.67	0.793333	0.18	0.534444	0.63	0.755556	0.66	0.732	0.62	0.743	0.16	0.242	0.79	0.824	0.71	0.743	0.77	0.828	0.48	0.732	0.8	0.814
#52	0.61	0.715	0.61	0.738	0.14	0.266	0.75	0.815	0.63	0.683	0.67	0.792	0.18	0.565	0.63	0.761	0.58	0.748	0.62	0.723	0.15	0.288	0.79	0.824	0.71	0.743	0.77	0.822	0.48	0.708	0.8	0.816
#53	0.64	0.771111	0.61	0.735556	0.14	0.243333	0.75	0.816667	0.63	0.741111	0.67	0.798889	0.18	0.534444	0.63	0.766667	0.67	0.751818	0.6	0.728182	0.17	0.264545	0.79	0.823636	0.71	0.765455	0.77	0.824545	0.48	0.689091	0.8	0.821818
#54	0.64	0.79	0.6	0.732	0.15	0.289	0.75	0.827	0.63	0.757	0.67	0.811	0.18	0.512	0.63	0.781	0.54	0.77	0.59	0.7275	0.14	0.304167	0.79	0.835	0.71	0.7225	0.77	0.834167	0.48	0.744167	0.8	0.829167
#55	0.48	0.705833	0.57	0.7725	0.12	0.285833	0.75	0.835833	0.63	0.665833	0.67	0.81	0.18	0.6325	0.63	0.77	0.52	0.708182	0.6	0.713636	0.13	0.288182	0.79	0.794545	0.71	0.660909	0.77	0.779091	0.48	0.695455	0.8	0.755455
#56	0.49	0.666364	0.59	0.741818	0.12	0.237273	0.75	0.807273	0.63	0.645455	0.67	0.783636	0.18	0.589091	0.63	0.755455	0.64	0.7725	0.59	0.730833	0.16	0.32	0.79	0.843333	0.71	0.745833	0.77	0.85	0.48	0.765833	0.8	0.841667
#57	0.65	0.746667	0.6	0.715556	0.18	0.262222	0.75	0.802222	0.63	0.715556	0.67	0.773333	0.18	0.5	0.63	0.741111	0.66	0.705556	0.63	0.736667	0.15	0.247778	0.79	0.806667	0.71	0.732222	0.77	0.807778	0.48	0.697778	0.8	0.8
#58	0.61	0.735455	0.59	0.742727	0.15	0.285455	0.75	0.819091	0.63	0.7	0.67	0.803636	0.18	0.548182	0.63	0.776364	0.64	0.714	0.61	0.738	0.16	0.265	0.79	0.804	0.71	0.727	0.77	0.794	0.48	0.711	0.8	0.776
#59	0.49	0.720909	0.58	0.755455	0.12	0.283636	0.75	0.825455	0.63	0.663636	0.67	0.803636	0.18	0.587273	0.63	0.765455	0.66	0.757273	0.6	0.708182	0.16	0.315455	0.79	0.819091	0.71	0.726364	0.77	0.825455	0.48	0.715455	0.8	0.823636
#60	0.64	0.7525	0.61	0.71625	0.14	0.26	0.75	0.79375	0.63	0.73875	0.67	0.775	0.18	0.49125	0.63	0.745	0.52	0.730909	0.6	0.739091	0.13	0.283636	0.79	0.826364	0.71	0.699091	0.77	0.827273	0.48	0.749091	0.8	0.813636
#61	0.59	0.757	0.57	0.723	0.14	0.272	0.75	0.817	0.63	0.744	0.67	0.806	0.18	0.572	0.63	0.78	0.71	0.773	0.61	0.741	0.16	0.248	0.79	0.847	0.71	0.798	0.77	0.846	0.48	0.714	0.8	0.844
#62	0.64	0.751	0.59	0.726	0.18	0.269	0.75	0.81	0.63	0.725	0.67	0.787	0.18	0.509	0.63	0.754	0.7	0.776	0.62	0.723	0.16	0.283	0.79	0.824	0.71	0.761	0.77	0.826	0.48	0.706	0.8	0.819
#63	0.49	0.708182	0.58	0.748182	0.12	0.286364	0.75	0.820909	0.63	0.657273	0.67	0.797273	0.18	0.595455	0.63	0.758182	0.57	0.760909	0.61	0.747273	0.15	0.267273	0.79	0.842727	0.71	0.747273	0.77	0.843636	0.48	0.761818	0.8	0.830909
#64	0.62	0.742727	0.59	0.737273	0.15	0.293636	0.75	0.823636	0.63	0.707273	0.67	0.803636	0.18	0.539091	0.63	0.78	0.52	0.745833	0.6	0.73	0.14	0.330833	0.79	0.823333	0.71	0.704167	0.77	0.821667	0.48	0.7525	0.8	0.813333
#65	0.6	0.750909	0.58	0.756364	0.14	0.293636	0.75	0.838182	0.63	0.733636	0.67	0.819091	0.18	0.627273	0.63	0.780909	0.7	0.769091	0.61	0.747273	0.19	0.284545	0.79	0.83	0.71	0.743636	0.77	0.830909	0.48	0.715455	0.8	0.827273
#66	0.61	0.762	0.59	0.732	0.14	0.286	0.75	0.816	0.63	0.738	0.67	0.796	0.18	0.584	0.63	0.764	0.51	0.728333	0.58	0.743333	0.14	0.295833	0.79	0.828333	0.71	0.723333	0.77	0.8275	0.48	0.756667	0.8	0.816667
#67	0.55	0.757	0.58	0.715	0.14	0.271	0.75	0.828	0.63	0.743	0.67	0.811	0.18	0.576	0.63	0.781	0.66	0.776364	0.6	0.7	0.16	0.346364	0.79	0.823636	0.71	0.737273	0.77	0.829091	0.48	0.718182	0.8	0.826364
#68	0.63	0.728889	0.61	0.733333	0.14	0.248889	0.75	0.8	0.63	0.73	0.67	0.78	0.18	0.542222	0.63	0.746667	0.64	0.76	0.6	0.731818	0.16	0.288182	0.79	0.819091	0.71	0.723636	0.77	0.82	0.48	0.732727	0.8	0.811818
#69	0.61	0.756364	0.59	0.749091	0.14	0.294545	0.75	0.826364	0.63	0.738182	0.67	0.804545	0.18	0.566364	0.63	0.770909	0.53	0.770833	0.6	0.730833	0.13	0.3375	0.79	0.8375	0.71	0.733333	0.77	0.841667	0.48	0.7475	0.8	0.8375
#70	0.62	0.764	0.61	0.738	0.15	0.291	0.75	0.821	0.63	0.753	0.67	0.804	0.18	0.526	0.63	0.778	0.68	0.796	0.6	0.699	0.17	0.341	0.79	0.821	0.71	0.716	0.77	0.834	0.48	0.721	0.8	0.823
#71	0.5	0.674545	0.59	0.750909	0.12	0.238182	0.75	0.818182	0.63	0.652727	0.67	0.797273	0.18	0.599091	0.63	0.769091	0.59	0.752727	0.6	0.71	0.15	0.309091	0.79	0.827273	0.71	0.749091	0.77	0.831818	0.48	0.723636	0.8	0.823636
#72	0.63	0.744	0.59	0.74	0.18	0.273	0.75	0.813	0.63	0.728	0.67	0.79	0.18	0.515	0.63	0.76	0.65	0.764545	0.59	0.713636	0.17	0.312727	0.79	0.826364	0.71	0.741818	0.77	0.830909	0.48	0.725455	0.8	0.828182
#73	0.61	0.761818	0.58	0.737273	0.14	0.28	0.75	0.828182	0.63	0.7	0.67	0.814545	0.18	0.587273	0.63	0.79	0.67	0.733	0.63	0.74	0.16	0.266	0.79	0.817	0.71	0.738	0.77	0.818	0.48	0.721	0.8	0.806
#74	0.52	0.648182	0.6	0.721818	0.12	0.220909	0.75	0.803636	0.63	0.643636	0.67	0.784545	0.18	0.567273	0.63	0.758182	0.64	0.74	0.6	0.729091	0.16	0.307273	0.79	0.823636	0.71	0.722727	0.77	0.828182	0.48	0.739091	0.8	0.821818
#75	0.62	0.732	0.6	0.727	0.14	0.255	0.75	0.804	0.63	0.683	0.67	0.782	0.18	0.568	0.63	0.752	0.67	0.778182	0.6	0.703636	0.17	0.364545	0.79	0.825455	0.71	0.729091	0.77	0.831818	0.48	0.722727	0.8	0.826364
#76	0.6	0.741818	0.58	0.73	0.14	0.276364	0.75	0.823636	0.63	0.699091	0.67	0.806364	0.18	0.589091	0.63	0.783636	0.64	0.737273	0.6	0.728182	0.16	0.297273	0.79	0.818182	0.71	0.712727	0.77	0.822727	0.48	0.733636	0.8	0.815455
#77	0.62	0.749091	0.57	0.734545	0.13	0.240909	0.75	0.83	0.63	0.736364	0.67	0.82	0.18	0.607273	0.63	0.797273	0.68	0.75	0.62	0.734545	0.16	0.301818	0.79	0.823636	0.71	0.766364	0.77	0.822727	0.48	0.710909	0.8	0.810909
#78	0.63	0.774444	0.58	0.718889	0.14	0.28	0.75	0.816667	0.63	0.73	0.67	0.802222	0.18	0.535556	0.63	0.768889	0.55	0.764545	0.57	0.727273	0.15	0.287273	0.79	0.823636	0.71	0.747273	0.77	0.824545	0.48	0.722727	0.8	0.820909
#79	0.64	0.748	0.59	0.726	0.13	0.248	0.75	0.808	0.63	0.672	0.67	0.79	0.18	0.559	0.63	0.766	0.67	0.705	0.63	0.748	0.16	0.26	0.79	0.816	0.71	0.74	0.77	0.813	0.48	0.718	0.8	0.801
#80	0.68	0.757778	0.62	0.723333	0.18	0.256667	0.75	0.812222	0.63	0.743333	0.67	0.784444	0.18	0.507778	0.63	0.752222	0.67	0.722	0.63	0.742	0.15	0.269	0.79	0.817	0.71	0.747	0.77	0.812	0.48	0.719	0.8	0.799
#81	0.5	0.680909	0.57	0.772727	0.11	0.237273	0.75	0.832727	0.63	0.646364	0.67	0.809091	0.18	0.610909	0.63	0.774545	0.55	0.743846	0.58	0.715385	0.14	0.33	0.79	0.808462	0.71	0.681538	0.77	0.803846	0.48	0.717692	0.8	0.788462
#82	0.62	0.773	0.59	0.719	0.14	0.283	0.75	0.821	0.63	0.743	0.67	0.804	0.18	0.568	0.63	0.777	0.67	0.788182	0.59	0.718182	0.17	0.321818	0.79	0.831818	0.71	0.743636	0.77	0.838182	0.48	0.73	0.8	0.835455
#83	0.63	0.761	0.6	0.739	0.15	0.278	0.75	0.821	0.63	0.693	0.67	0.799	0.18	0.563	0.63	0.771	0.51	0.703846	0.58	0.746154	0.14	0.289231	0.79	0.817692	0.71	0.681538	0.77	0.812308	0.48	0.741538	0.8	0.797692
#84	0.61	0.736364	0.59	0.743636	0.15	0.281818	0.75	0.821818	0.63	0.707273	0.67	0.804545	0.18	0.556364	0.63	0.779091	0.66	0.719	0.63	0.746	0.16	0.259	0.79	0.815	0.71	0.738	0.77	0.816	0.48	0.719	0.8	0.807
#85	0.49	0.699167	0.58	0.755833	0.12	0.2575	0.75	0.826667	0.63	0.6575	0.67	0.804167	0.18	0.6175	0.63	0.771667	0.51	0.745833	0.6	0.736667	0.13	0.323333	0.79	0.8275	0.71	0.7075	0.77	0.825833	0.48	0.754167	0.8	0.814167
#86	0.51	0.703636	0.59	0.734545	0.12	0.236364	0.75	0.819091	0.63	0.653636	0.67	0.798182	0.18	0.582727	0.63	0.767273	0.51	0.7175	0.6	0.744167	0.13	0.2725	0.79	0.821667	0.71	0.7075	0.77	0.8175	0.48	0.748333	0.8	0.805
#87	0.49	0.7225	0.57	0.756667	0.12	0.305833	0.75	0.831667	0.63	0.6625	0.67	0.803333	0.18	0.6225	0.63	0.760833	0.55	0.745455	0.6	0.739091	0.15	0.28	0.79	0.827273	0.71	0.755455	0.77	0.830909	0.48	0.737273	0.8	0.827273
#88	0.61	0.760909	0.58	0.736364	0.14	0.291818	0.75	0.83	0.63	0.739091	0.67	0.813636	0.18	0.611818	0.63	0.78	0.72	0.777273	0.61	0.737273	0.2	0.297273	0.79	0.832727	0.71	0.762727	0.77	0.833636	0.48	0.699091	0.8	0.834545
#89	0.53	0.724167	0.57	0.743333	0.13	0.295	0.75	0.826667	0.63	0.688333	0.67	0.805833	0.18	0.625833	0.63	0.775833	0.66	0.743	0.62	0.726	0.16	0.275	0.79	0.819	0.71	0.738	0.77	0.822	0.48	0.726	0.8	0.806
#90	0.48	0.6875	0.59	0.753333	0.11	0.260833	0.75	0.821667	0.63	0.655	0.67	0.8	0.18	0.648333	0.63	0.77	0.68	0.783333	0.62	0.708889	0.16	0.303333	0.79	0.807778	0.71	0.761111	0.77	0.813333	0.48	0.683333	0.8	0.814444
#91	0.49	0.7	0.58	0.749167	0.12	0.248333	0.75	0.83	0.63	0.66	0.67	0.805833	0.18	0.615833	0.63	0.774167	0.68	0.737	0.62	0.726	0.16	0.259	0.79	0.816	0.71	0.755	0.77	0.818	0.48	0.695	0.8	0.812
#92	0.6	0.758182	0.59	0.750909	0.15	0.301818	0.75	0.828182	0.63	0.748182	0.67	0.81	0.18	0.56	0.63	0.779091	0.66	0.713	0.64	0.742	0.15	0.273	0.79	0.814	0.71	0.734	0.77	0.814	0.48	0.719	0.8	0.805
#93	0.5	0.717	0.57	0.732	0.13	0.272	0.75	0.83	0.63	0.672	0.67	0.81	0.18	0.585	0.63	0.785	0.68	0.788182	0.61	0.731818	0.17	0.342727	0.79	0.845455	0.71	0.752727	0.77	0.850909	0.48	0.731818	0.8	0.845455
#94	0.61	0.746364	0.58	0.727273	0.14	0.284545	0.75	0.82	0.63	0.69	0.67	0.801818	0.18	0.594545	0.63	0.776364	0.71	0.783333	0.62	0.725556	0.16	0.283333	0.79	0.821111	0.71	0.75	0.77	0.832222	0.48	0.702222	0.8	0.817778
#95	0.59	0.738333	0.57	0.745833	0.13	0.29	0.75	0.833333	0.63	0.693333	0.67	0.813333	0.18	0.626667	0.63	0.78	0.71	0.8	0.6	0.733636	0.19	0.301818	0.79	0.827273	0.71	0.739091	0.77	0.832727	0.48	0.702727	0.8	0.821818
#96	0.63	0.743333	0.61	0.745556	0.14	0.265556	0.75	0.812222	0.63	0.72	0.67	0.784444	0.18	0.552222	0.63	0.744444	0.68	0.765	0.62	0.714	0.16	0.332	0.79	0.823	0.71	0.764	0.77	0.826	0.48	0.705	0.8	0.821
#97	0.63	0.758	0.6	0.738	0.15	0.295	0.75	0.815	0.63	0.747	0.67	0.801	0.18	0.526	0.63	0.773	0.69	0.760909	0.61	0.735455	0.2	0.297273	0.79	0.82	0.71	0.721818	0.77	0.811818	0.48	0.706364	0.8	0.801818
#98	0.63	0.7375	0.61	0.74625	0.14	0.25375	0.75	0.8025	0.63	0.72875	0.67	0.7825	0.18	0.505	0.63	0.74875	0.68	0.734	0.62	0.719	0.16	0.259	0.79	0.814	0.71	0.75	0.77	0.815	0.48	0.698	0.8	0.809
#99	0.48	0.664545	0.58	0.752727	0.11	0.232727	0.75	0.813636	0.63	0.633636	0.67	0.788182	0.18	0.599091	0.63	0.750909	0.56	0.744167	0.59	0.7425	0.15	0.294167	0.79	0.825833	0.71	0.733333	0.77	0.825833	0.48	0.733333	0.8	0.813333
#100	0.61	0.750909	0.58	0.73	0.14	0.278182	0.75	0.828182	0.63	0.701818	0.67	0.810909	0.18	0.592727	0.63	0.787273	0.66	0.784	0.61	0.704	0.15	0.332	0.79	0.817	0.71	0.696	0.77	0.823	0.48	0.71	0.8	0.802
#101	0.64	0.759	0.6	0.731	0.14	0.27	0.75	0.818	0.63	0.694	0.67	0.796	0.18	0.555	0.63	0.771	0.55	0.776667	0.6	0.736667	0.14	0.305	0.79	0.8375	0.71	0.718333	0.77	0.839167	0.48	0.755	0.8	0.830833
#102	0.48	0.691818	0.58	0.758182	0.12	0.285455	0.75	0.815455	0.63	0.656364	0.67	0.790909	0.18	0.592727	0.63	0.752727	0.68	0.751	0.63	0.719	0.16	0.26	0.79	0.813	0.71	0.75	0.77	0.816	0.48	0.696	0.8	0.81
#103	0.51	0.698182	0.59	0.740909	0.13	0.243636	0.75	0.816364	0.63	0.650909	0.67	0.795455	0.18	0.579091	0.63	0.768182	0.64	0.754	0.62	0.719	0.15	0.265	0.79	0.826	0.71	0.765	0.77	0.827	0.48	0.709	0.8	0.823
#104	0.62	0.736	0.6	0.732	0.14	0.262	0.75	0.815	0.63	0.693	0.67	0.792	0.18	0.56	0.63	0.767	0.68	0.778	0.62	0.728	0.17	0.276	0.79	0.816	0.71	0.769	0.77	0.822	0.48	0.677	0.8	0.825
#105	0.64	0.756667	0.61	0.726667	0.14	0.245556	0.75	0.815556	0.63	0.743333	0.67	0.794444	0.18	0.538889	0.63	0.763333	0.54	0.748	0.59	0.724	0.14	0.267	0.79	0.826	0.71	0.758	0.77	0.825	0.48	0.723	0.8	0.823
#106	0.6	0.745833	0.57	0.744167	0.14	0.278333	0.75	0.828333	0.63	0.674167	0.67	0.809167	0.18	0.628333	0.63	0.778333	0.66	0.734	0.63	0.747	0.16	0.275	0.79	0.82	0.71	0.736	0.77	0.819	0.48	0.725	0.8	0.806
#107	0.48	0.694	0.57	0.733	0.12	0.265	0.75	0.809	0.63	0.653	0.67	0.784	0.18	0.576	0.63	0.757	0.68	0.774545	0.61	0.714545	0.16	0.300909	0.79	0.826364	0.71	0.717273	0.77	0.826364	0.48	0.718182	0.8	0.818182
#108	0.55	0.736	0.57	0.729	0.14	0.272	0.75	0.822	0.63	0.679	0.67	0.802	0.18	0.563	0.63	0.774	0.67	0.785455	0.6	0.713636	0.17	0.324545	0.79	0.828182	0.71	0.743636	0.77	0.833636	0.48	0.723636	0.8	0.829091
#109	0.54	0.693333	0.59	0.731111	0.14	0.257778	0.75	0.808889	0.63	0.634444	0.67	0.793333	0.18	0.568889	0.63	0.765556	0.56	0.737273	0.6	0.717273	0.15	0.340909	0.79	0.823636	0.71	0.695455	0.77	0.821818	0.48	0.716364	0.8	0.813636
#110	0.64	0.763333	0.62	0.734444	0.14	0.256667	0.75	0.813333	0.63	0.743333	0.67	0.793333	0.18	0.544444	0.63	0.763333	0.67	0.734	0.62	0.724	0.16	0.247	0.79	0.819	0.71	0.757	0.77	0.82	0.48	0.698	0.8	0.814
#111	0.62	0.773636	0.58	0.736364	0.14	0.286364	0.75	0.830909	0.63	0.703636	0.67	0.816364	0.18	0.589091	0.63	0.792727	0.66	0.741	0.62	0.73	0.16	0.257	0.79	0.815	0.71	0.746	0.77	0.82	0.48	0.724	0.8	0.805
#112	0.62	0.736667	0.6	0.721111	0.14	0.254444	0.75	0.803333	0.63	0.684444	0.67	0.778889	0.18	0.524444	0.63	0.756667	0.66	0.746	0.63	0.744	0.15	0.269	0.79	0.829	0.71	0.742	0.77	0.83	0.48	0.738	0.8	0.813
#113	0.63	0.788	0.59	0.715	0.14	0.277	0.75	0.827	0.63	0.746	0.67	0.812	0.18	0.57	0.63	0.783	0.54	0.754615	0.58	0.732308	0.15	0.320769	0.79	0.826923	0.71	0.708462	0.77	0.822308	0.48	0.733846	0.8	0.81
#114	0.59	0.745833	0.57	0.746667	0.14	0.2925	0.75	0.830833	0.63	0.695833	0.67	0.811667	0.18	0.6275	0.63	0.781667	0.7	0.772727	0.6	0.738182	0.19	0.272727	0.79	0.831818	0.71	0.761818	0.77	0.833636	0.48	0.7	0.8	0.833636
#115	0.5	0.724	0.59	0.744	0.12	0.288	0.75	0.817	0.63	0.707	0.67	0.792	0.18	0.559	0.63	0.748	0.54	0.751667	0.58	0.736667	0.15	0.301667	0.79	0.835833	0.71	0.721667	0.77	0.8375	0.48	0.748333	0.8	0.8325
#116	0.62	0.77	0.58	0.715	0.14	0.283	0.75	0.823	0.63	0.749	0.67	0.809	0.18	0.567	0.63	0.778	0.68	0.77	0.61	0.716	0.17	0.284	0.79	0.824	0.71	0.75	0.77	0.828	0.48	0.705	0.8	0.825
#117	0.63	0.755	0.61	0.745	0.14	0.287	0.75	0.813	0.63	0.726	0.67	0.79	0.18	0.581	0.63	0.754	0.66	0.778182	0.59	0.711818	0.17	0.318182	0.79	0.826364	0.71	0.741818	0.77	0.833636	0.48	0.721818	0.8	0.829091
#118	0.54	0.747	0.58	0.749	0.13	0.289	0.75	0.835	0.63	0.726	0.67	0.814	0.18	0.604	0.63	0.781	0.55	0.740909	0.61	0.714545	0.13	0.291818	0.79	0.813636	0.71	0.699091	0.77	0.807273	0.48	0.711818	0.8	0.793636
#119	0.47	0.623636	0.6	0.721818	0.11	0.215455	0.75	0.799091	0.63	0.642727	0.67	0.781818	0.18	0.603636	0.63	0.757273	0.65	0.717	0.62	0.741	0.16	0.267	0.79	0.816	0.71	0.736	0.77	0.818	0.48	0.719	0.8	0.807
#120	0.56	0.751111	0.6	0.722222	0.13	0.241111	0.75	0.811111	0.63	0.735556	0.67	0.791111	0.18	0.527778	0.63	0.758889	0.69	0.759	0.63	0.718	0.16	0.313	0.79	0.82	0.71	0.756	0.77	0.821	0.48	0.701	0.8	0.813
#121	0.49	0.699167	0.58	0.749167	0.12	0.276667	0.75	0.8225	0.63	0.65	0.67	0.798333	0.18	0.623333	0.63	0.763333	0.68	0.764	0.63	0.721	0.16	0.274	0.79	0.823	0.71	0.773	0.77	0.822	0.48	0.705	0.8	0.813
#122	0.62	0.719	0.6	0.733	0.14	0.252	0.75	0.805	0.63	0.682	0.67	0.783	0.18	0.561	0.63	0.755	0.67	0.748	0.62	0.724	0.16	0.269	0.79	0.825	0.71	0.766	0.77	0.828	0.48	0.705	0.8	0.823
#123	0.46	0.638333	0.58	0.745	0.12	0.243333	0.75	0.810833	0.63	0.6475	0.67	0.7925	0.18	0.638333	0.63	0.764167	0.64	0.749091	0.6	0.728182	0.16	0.308182	0.79	0.827273	0.71	0.722727	0.77	0.834545	0.48	0.746364	0.8	0.822727
#124	0.63	0.73	0.6	0.727	0.18	0.27	0.75	0.801	0.63	0.713	0.67	0.775	0.18	0.543	0.63	0.744	0.65	0.722	0.62	0.738	0.16	0.306	0.79	0.818	0.71	0.746	0.77	0.818	0.48	0.723	0.8	0.807
#125	0.63	0.762	0.6	0.741	0.14	0.266	0.75	0.823	0.63	0.735	0.67	0.801	0.18	0.585	0.63	0.766	0.59	0.786	0.6	0.743	0.15	0.302	0.79	0.84	0.71	0.755	0.77	0.846	0.48	0.738	0.8	0.834
#126	0.63	0.758889	0.61	0.73	0.14	0.256667	0.75	0.814444	0.63	0.745556	0.67	0.794444	0.18	0.537778	0.63	0.765556	0.7	0.78	0.62	0.722	0.16	0.282	0.79	0.823	0.71	0.761	0.77	0.825	0.48	0.707	0.8	0.819
#127	0.63	0.757	0.6	0.728	0.15	0.272	0.75	0.81	0.63	0.68	0.67	0.79	0.18	0.553	0.63	0.764	0.48	0.682308	0.57	0.737692	0.13	0.298462	0.79	0.803077	0.71	0.697692	0.77	0.8	0.48	0.740769	0.8	0.785385
#128	0.65	0.775556	0.61	0.73	0.15	0.265556	0.75	0.812222	0.63	0.74	0.67	0.793333	0.18	0.528889	0.63	0.762222	0.68	0.741111	0.63	0.731111	0.16	0.271111	0.79	0.815556	0.71	0.761111	0.77	0.814444	0.48	0.706667	0.8	0.804444
#129	0.61	0.766667	0.59	0.71	0.14	0.286667	0.75	0.812222	0.63	0.74	0.67	0.795556	0.18	0.538889	0.63	0.77	0.67	0.768182	0.59	0.704545	0.16	0.305455	0.79	0.819091	0.71	0.73	0.77	0.825455	0.48	0.715455	0.8	0.82
#130	0.5	0.733636	0.56	0.730909	0.13	0.279091	0.75	0.828182	0.63	0.684545	0.67	0.810909	0.18	0.584545	0.63	0.786364	0.67	0.737	0.62	0.734	0.16	0.243	0.79	0.816	0.71	0.744	0.77	0.82	0.48	0.726	0.8	0.804
#131	0.63	0.759	0.61	0.751	0.14	0.281	0.75	0.826	0.63	0.737	0.67	0.803	0.18	0.59	0.63	0.769	0.68	0.740909	0.61	0.739091	0.19	0.270909	0.79	0.82	0.71	0.739091	0.77	0.821818	0.48	0.706364	0.8	0.817273
#132	0.59	0.741818	0.58	0.733636	0.14	0.274545	0.75	0.824545	0.63	0.699091	0.67	0.808182	0.18	0.59	0.63	0.784545	0.53	0.7125	0.59	0.728333	0.14	0.284167	0.79	0.81	0.71	0.678333	0.77	0.805	0.48	0.726667	0.8	0.785833
#133	0.54	0.741667	0.58	0.744167	0.13	0.309167	0.75	0.834167	0.63	0.698333	0.67	0.813333	0.18	0.63	0.63	0.783333	0.67	0.753636	0.6	0.723636	0.19	0.329091	0.79	0.819091	0.71	0.726364	0.77	0.811818	0.48	0.699091	0.8	0.804545
#134	0.63	0.782	0.58	0.723	0.15	0.28	0.75	0.825	0.63	0.762	0.67	0.811	0.18	0.495	0.63	0.786	0.72	0.794545	0.6	0.729091	0.19	0.303636	0.79	0.826364	0.71	0.757273	0.77	0.826364	0.48	0.695455	0.8	0.823636
#135	0.61	0.72	0.59	0.755	0.13	0.258	0.75	0.821	0.63	0.672	0.67	0.794	0.18	0.585	0.63	0.76	0.67	0.753	0.63	0.732	0.15	0.28	0.79	0.815	0.71	0.749	0.77	0.814	0.48	0.717	0.8	0.805
#136	0.51	0.71	0.58	0.76	0.12	0.281667	0.75	0.825	0.63	0.675	0.67	0.800833	0.18	0.63	0.63	0.761667	0.59	0.783077	0.59	0.720769	0.15	0.365385	0.79	0.840769	0.71	0.742308	0.77	0.837692	0.48	0.748462	0.8	0.824615
#137	0.59	0.750833	0.57	0.756667	0.14	0.298333	0.75	0.839167	0.63	0.699167	0.67	0.82	0.18	0.639167	0.63	0.788333	0.65	0.747273	0.61	0.748182	0.17	0.288182	0.79	0.84	0.71	0.712727	0.77	0.843636	0.48	0.712727	0.8	0.830909
#138	0.62	0.749	0.6	0.735	0.14	0.253	0.75	0.816	0.63	0.689	0.67	0.794	0.18	0.556	0.63	0.768	0.62	0.710909	0.6	0.725455	0.15	0.296364	0.79	0.807273	0.71	0.712727	0.77	0.803636	0.48	0.724545	0.8	0.789091
#139	0.56	0.745455	0.58	0.73	0.14	0.279091	0.75	0.828182	0.63	0.708182	0.67	0.807273	0.18	0.580909	0.63	0.783636	0.68	0.746667	0.63	0.735556	0.16	0.267778	0.79	0.817778	0.71	0.755556	0.77	0.818889	0.48	0.711111	0.8	0.815556
#140	0.66	0.781	0.59	0.726	0.18	0.274	0.75	0.813	0.63	0.731	0.67	0.793	0.18	0.534	0.63	0.759	0.69	0.752	0.62	0.725	0.16	0.267	0.79	0.816	0.71	0.753	0.77	0.817	0.48	0.696	0.8	0.809
#141	0.52	0.657	0.6	0.716	0.13	0.22	0.75	0.798	0.63	0.685	0.67	0.781	0.18	0.543	0.63	0.751	0.6	0.733	0.61	0.733	0.16	0.263	0.79	0.824	0.71	0.747	0.77	0.806	0.48	0.692	0.8	0.803
#142	0.63	0.785	0.59	0.724	0.14	0.284	0.75	0.832	0.63	0.749	0.67	0.818	0.18	0.571	0.63	0.789	0.67	0.763	0.63	0.732	0.16	0.333	0.79	0.815	0.71	0.733	0.77	0.81	0.48	0.717	0.8	0.795
#143	0.49	0.676667	0.58	0.7525	0.12	0.2575	0.75	0.816667	0.63	0.641667	0.67	0.791667	0.18	0.620833	0.63	0.756667	0.69	0.737	0.62	0.724	0.16	0.255	0.79	0.813	0.71	0.745	0.77	0.813	0.48	0.696	0.8	0.806
#144	0.54	0.703	0.6	0.736	0.13	0.25	0.75	0.807	0.63	0.676	0.67	0.786	0.18	0.568	0.63	0.757	0.68	0.746	0.62	0.72	0.15	0.252	0.79	0.813	0.71	0.747	0.77	0.815	0.48	0.699	0.8	0.809
#145	0.48	0.723333	0.56	0.7475	0.12	0.295833	0.75	0.829167	0.63	0.674167	0.67	0.81	0.18	0.626667	0.63	0.780833	0.69	0.76	0.62	0.715	0.16	0.307	0.79	0.819	0.71	0.758	0.77	0.821	0.48	0.7	0.8	0.815
#146	0.64	0.752727	0.61	0.687273	0.15	0.328182	0.75	0.806364	0.63	0.741818	0.67	0.783636	0.18	0.557273	0.63	0.754545	0.66	0.724	0.62	0.741	0.15	0.274	0.79	0.818	0.71	0.749	0.77	0.818	0.48	0.724	0.8	0.808
#147	0.63	0.737778	0.59	0.725556	0.14	0.242222	0.75	0.807778	0.63	0.673333	0.67	0.786667	0.18	0.512222	0.63	0.76	0.68	0.751	0.62	0.722	0.16	0.276	0.79	0.824	0.71	0.764	0.77	0.826	0.48	0.706	0.8	0.821
#148	0.65	0.777778	0.6	0.723333	0.15	0.261111	0.75	0.813333	0.63	0.742222	0.67	0.795556	0.18	0.527778	0.63	0.763333	0.68	0.769091	0.61	0.720909	0.18	0.318182	0.79	0.830909	0.71	0.765455	0.77	0.833636	0.48	0.700909	0.8	0.827273
#149	0.64	0.743636	0.59	0.753636	0.14	0.252727	0.75	0.832727	0.63	0.75	0.67	0.816364	0.18	0.559091	0.63	0.795455	0.67	0.776364	0.61	0.708182	0.16	0.336364	0.79	0.817273	0.71	0.706364	0.77	0.819091	0.48	0.710909	0.8	0.811818
#150	0.61	0.721	0.6	0.755	0.14	0.284	0.75	0.814	0.63	0.665	0.67	0.784	0.18	0.583	0.63	0.749	0.62	0.751818	0.59	0.712727	0.15	0.282727	0.79	0.820909	0.71	0.726364	0.77	0.825455	0.48	0.716364	0.8	0.819091
#151	0.48	0.716667	0.57	0.7575	0.12	0.299167	0.75	0.833333	0.63	0.67	0.67	0.806667	0.18	0.624167	0.63	0.765833	0.67	0.773636	0.6	0.735455	0.17	0.312727	0.79	0.845455	0.71	0.741818	0.77	0.843636	0.48	0.726364	0.8	0.836364
#152	0.63	0.764444	0.6	0.734444	0.15	0.282222	0.75	0.818889	0.63	0.743333	0.67	0.797778	0.18	0.473333	0.63	0.766667	0.51	0.733333	0.6	0.750833	0.13	0.2925	0.79	0.830833	0.71	0.723333	0.77	0.83	0.48	0.755833	0.8	0.821667
#153	0.65	0.773	0.6	0.733	0.18	0.266	0.75	0.818	0.63	0.728	0.67	0.794	0.18	0.509	0.63	0.764	0.66	0.729091	0.61	0.751818	0.17	0.269091	0.79	0.82	0.71	0.755455	0.77	0.819091	0.48	0.703636	0.8	0.81
#154	0.62	0.773	0.59	0.721	0.14	0.287	0.75	0.828	0.63	0.747	0.67	0.813	0.18	0.577	0.63	0.782	0.53	0.739	0.6	0.718	0.14	0.29	0.79	0.808	0.71	0.698	0.77	0.809	0.48	0.704	0.8	0.805
#155	0.53	0.707273	0.57	0.741818	0.14	0.280909	0.75	0.823636	0.63	0.688182	0.67	0.801818	0.18	0.608182	0.63	0.768182	0.69	0.772	0.61	0.718	0.17	0.282	0.79	0.818	0.71	0.758	0.77	0.821	0.48	0.707	0.8	0.816
#156	0.62	0.754545	0.59	0.733636	0.15	0.28	0.75	0.83	0.63	0.710909	0.67	0.810909	0.18	0.540909	0.63	0.786364	0.66	0.75	0.62	0.737	0.15	0.282	0.79	0.817	0.71	0.749	0.77	0.819	0.48	0.719	0.8	0.808
#157	0.64	0.76	0.6	0.723	0.14	0.27	0.75	0.814	0.63	0.692	0.67	0.797	0.18	0.542	0.63	0.771	0.64	0.737273	0.61	0.732727	0.16	0.325455	0.79	0.814545	0.71	0.705455	0.77	0.812727	0.48	0.731818	0.8	0.799091
#158	0.62	0.757	0.59	0.721	0.14	0.283	0.75	0.811	0.63	0.728	0.67	0.794	0.18	0.581	0.63	0.76	0.68	0.735	0.63	0.763	0.17	0.241	0.79	0.835	0.71	0.775	0.77	0.837	0.48	0.709	0.8	0.831
#159	0.54	0.728182	0.58	0.745455	0.13	0.277273	0.75	0.827273	0.63	0.682727	0.67	0.802727	0.18	0.592727	0.63	0.768182	0.66	0.737273	0.63	0.742727	0.16	0.282727	0.79	0.817273	0.71	0.746364	0.77	0.818182	0.48	0.704545	0.8	0.81
#160	0.6	0.741818	0.58	0.743636	0.14	0.285455	0.75	0.83	0.63	0.700909	0.67	0.812727	0.18	0.610909	0.63	0.785455	0.66	0.719	0.63	0.741	0.15	0.255	0.79	0.808	0.71	0.736	0.77	0.808	0.48	0.711	0.8	0.797
#161	0.62	0.738	0.61	0.735	0.14	0.264	0.75	0.815	0.63	0.693	0.67	0.792	0.18	0.561	0.63	0.768	0.66	0.77	0.59	0.71	0.17	0.319091	0.79	0.826364	0.71	0.743636	0.77	0.832727	0.48	0.721818	0.8	0.83
#162	0.63	0.761	0.6	0.725	0.14	0.268	0.75	0.815	0.63	0.696	0.67	0.798	0.18	0.543	0.63	0.772	0.68	0.734	0.63	0.734	0.16	0.268	0.79	0.813	0.71	0.749	0.77	0.809	0.48	0.716	0.8	0.8
#163	0.62	0.738889	0.61	0.733333	0.14	0.26	0.75	0.802222	0.63	0.733333	0.67	0.78	0.18	0.541111	0.63	0.75	0.66	0.705	0.63	0.737	0.16	0.26	0.79	0.802	0.71	0.731	0.77	0.799	0.48	0.707	0.8	0.787
#164	0.64	0.762	0.59	0.718	0.14	0.26	0.75	0.815	0.63	0.696	0.67	0.798	0.18	0.543	0.63	0.771	0.56	0.7825	0.59	0.7325	0.14	0.300833	0.79	0.84	0.71	0.723333	0.77	0.840833	0.48	0.7525	0.8	0.835
#165	0.63	0.778	0.59	0.74	0.15	0.273	0.75	0.824	0.63	0.749	0.67	0.808	0.18	0.566	0.63	0.775	0.51	0.693333	0.59	0.716667	0.14	0.300833	0.79	0.801667	0.71	0.653333	0.77	0.793333	0.48	0.715	0.8	0.768333
#166	0.61	0.7425	0.59	0.753333	0.14	0.306667	0.75	0.828333	0.63	0.6975	0.67	0.808333	0.18	0.579167	0.63	0.778333	0.68	0.794	0.6	0.698	0.17	0.337	0.79	0.819	0.71	0.722	0.77	0.83	0.48	0.713	0.8	0.822
#167	0.67	0.795	0.6	0.743	0.16	0.286	0.75	0.833	0.63	0.754	0.67	0.812	0.18	0.532	0.63	0.784	0.71	0.774545	0.6	0.735455	0.2	0.294545	0.79	0.830909	0.71	0.748182	0.77	0.83	0.48	0.695455	0.8	0.826364
#168	0.61	0.737	0.6	0.756	0.13	0.264	0.75	0.825	0.63	0.673	0.67	0.8	0.18	0.591	0.63	0.769	0.69	0.757	0.62	0.709	0.16	0.314	0.79	0.81	0.71	0.743	0.77	0.815	0.48	0.696	0.8	0.809
#169	0.59	0.74	0.57	0.733636	0.13	0.286364	0.75	0.827273	0.63	0.683636	0.67	0.804545	0.18	0.602727	0.63	0.772727	0.69	0.749	0.62	0.724	0.16	0.264	0.79	0.816	0.71	0.752	0.77	0.817	0.48	0.699	0.8	0.808
#170	0.55	0.699091	0.59	0.730909	0.13	0.231818	0.75	0.816364	0.63	0.668182	0.67	0.794545	0.18	0.585455	0.63	0.768182	0.65	0.763636	0.59	0.718182	0.16	0.314545	0.79	0.840909	0.71	0.722727	0.77	0.843636	0.48	0.726364	0.8	0.838182
#171	0.59	0.727	0.6	0.73	0.14	0.249	0.75	0.815	0.63	0.691	0.67	0.796	0.18	0.56	0.63	0.767	0.49	0.706923	0.58	0.743846	0.14	0.300769	0.79	0.811538	0.71	0.684615	0.77	0.803846	0.48	0.743077	0.8	0.785385
#172	0.47	0.706667	0.57	0.7675	0.12	0.295833	0.75	0.828333	0.63	0.6625	0.67	0.804167	0.18	0.625	0.63	0.761667	0.52	0.71	0.6	0.744545	0.14	0.280909	0.79	0.821818	0.71	0.69	0.77	0.821818	0.48	0.742727	0.8	0.813636
#173	0.66	0.782222	0.6	0.727778	0.15	0.257778	0.75	0.833333	0.63	0.778889	0.67	0.811111	0.18	0.488889	0.63	0.785556	0.7	0.773	0.61	0.718	0.16	0.275	0.79	0.824	0.71	0.763	0.77	0.825	0.48	0.706	0.8	0.82
#174	0.63	0.792	0.58	0.712	0.15	0.289	0.75	0.827	0.63	0.747	0.67	0.813	0.18	0.567	0.63	0.783	0.69	0.764	0.62	0.726	0.16	0.28	0.79	0.823	0.71	0.765	0.77	0.826	0.48	0.706	0.8	0.821
#175	0.6	0.739091	0.59	0.743636	0.15	0.293636	0.75	0.82	0.63	0.704545	0.67	0.800909	0.18	0.550909	0.63	0.774545	0.66	0.759	0.6	0.716	0.16	0.317	0.79	0.821	0.71	0.738	0.77	0.824	0.48	0.725	0.8	0.818
#176	0.48	0.700909	0.58	0.752727	0.12	0.285455	0.75	0.823636	0.63	0.667273	0.67	0.799091	0.18	0.600909	0.63	0.761818	0.68	0.761818	0.6	0.727273	0.19	0.323636	0.79	0.819091	0.71	0.742727	0.77	0.815455	0.48	0.704545	0.8	0.808182
#177	0.6	0.701818	0.59	0.727273	0.14	0.256364	0.75	0.808182	0.63	0.618182	0.67	0.785455	0.18	0.580909	0.63	0.759091	0.64	0.728	0.59	0.726	0.16	0.296	0.79	0.816	0.71	0.709	0.77	0.817	0.48	0.724	0.8	0.807
#178	0.62	0.76	0.58	0.741	0.14	0.274	0.75	0.834	0.63	0.713	0.67	0.815	0.18	0.6	0.63	0.779	0.55	0.693077	0.59	0.741538	0.14	0.315385	0.79	0.809231	0.71	0.691538	0.77	0.803846	0.48	0.731538	0.8	0.783846
#179	0.51	0.698182	0.6	0.737273	0.12	0.238182	0.75	0.819091	0.63	0.67	0.67	0.797273	0.18	0.575455	0.63	0.77	0.68	0.787273	0.6	0.725455	0.18	0.290909	0.79	0.829091	0.71	0.772727	0.77	0.833636	0.48	0.7	0.8	0.830909
#180	0.58	0.706	0.6	0.738	0.13	0.249	0.75	0.805	0.63	0.68	0.67	0.783	0.18	0.566	0.63	0.755	0.68	0.768182	0.59	0.713636	0.19	0.311818	0.79	0.820909	0.71	0.751818	0.77	0.815455	0.48	0.690909	0.8	0.807273
#181	0.62	0.756	0.59	0.727	0.15	0.27	0.75	0.821	0.63	0.758	0.67	0.8	0.18	0.522	0.63	0.776	0.52	0.720833	0.58	0.741667	0.14	0.265	0.79	0.818333	0.71	0.724167	0.77	0.814167	0.48	0.7275	0.8	0.801667
#182	0.63	0.742	0.6	0.728	0.18	0.268	0.75	0.808	0.63	0.718	0.67	0.78	0.18	0.516	0.63	0.749	0.56	0.695455	0.6	0.718182	0.15	0.253636	0.79	0.796364	0.71	0.705455	0.77	0.787273	0.48	0.684545	0.8	0.773636
#183	0.51	0.698889	0.59	0.726667	0.12	0.216667	0.75	0.808889	0.63	0.68	0.67	0.783333	0.18	0.526667	0.63	0.747778	0.68	0.737273	0.62	0.737273	0.15	0.298182	0.79	0.824545	0.71	0.766364	0.77	0.823636	0.48	0.711818	0.8	0.810909
#184	0.65	0.744	0.61	0.734	0.18	0.264	0.75	0.809	0.63	0.742	0.67	0.784	0.18	0.511	0.63	0.751	0.7	0.755	0.61	0.74	0.2	0.291	0.79	0.824	0.71	0.742	0.77	0.821	0.48	0.701	0.8	0.817
#185	0.69	0.773	0.62	0.658	0.18	0.311	0.75	0.796	0.63	0.732	0.67	0.77	0.18	0.509	0.63	0.744	0.66	0.724	0.62	0.74	0.16	0.27	0.79	0.81	0.71	0.732	0.77	0.807	0.48	0.712	0.8	0.794
#186	0.49	0.725	0.58	0.741	0.13	0.274	0.75	0.826	0.63	0.728	0.67	0.81	0.18	0.589	0.63	0.782	0.64	0.752727	0.59	0.710909	0.16	0.305455	0.79	0.820909	0.71	0.737273	0.77	0.825455	0.48	0.716364	0.8	0.817273
#187	0.49	0.725455	0.57	0.727273	0.13	0.272727	0.75	0.825455	0.63	0.685455	0.67	0.805455	0.18	0.59	0.63	0.780909	0.7	0.755455	0.61	0.729091	0.18	0.277273	0.79	0.823636	0.71	0.750909	0.77	0.820909	0.48	0.689091	0.8	0.816364
#188	0.62	0.729	0.59	0.729	0.14	0.246	0.75	0.81	0.63	0.697	0.67	0.789	0.18	0.55	0.63	0.759	0.58	0.752727	0.59	0.712727	0.15	0.315455	0.79	0.830909	0.71	0.727273	0.77	0.833636	0.48	0.752727	0.8	0.819091
#189	0.54	0.725556	0.59	0.723333	0.12	0.245556	0.75	0.814444	0.63	0.645556	0.67	0.781111	0.18	0.505556	0.63	0.752222	0.65	0.761818	0.6	0.710909	0.16	0.349091	0.79	0.816364	0.71	0.719091	0.77	0.820909	0.48	0.731818	0.8	0.811818
#190	0.65	0.768889	0.61	0.73	0.14	0.26	0.75	0.813333	0.63	0.74	0.67	0.794444	0.18	0.532222	0.63	0.763333	0.67	0.708	0.63	0.736	0.16	0.258	0.79	0.806	0.71	0.73	0.77	0.801	0.48	0.711	0.8	0.787
#191	0.51	0.700909	0.59	0.739091	0.12	0.241818	0.75	0.818182	0.63	0.651818	0.67	0.794545	0.18	0.580909	0.63	0.768182	0.53	0.744167	0.6	0.740833	0.14	0.285	0.79	0.83	0.71	0.709167	0.77	0.8325	0.48	0.766667	0.8	0.8225
#192	0.61	0.725455	0.59	0.770909	0.14	0.28	0.75	0.83	0.63	0.687273	0.67	0.804545	0.18	0.608182	0.63	0.770909	0.7	0.847778	0.6	0.716667	0.18	0.342222	0.79	0.853333	0.71	0.751111	0.77	0.866667	0.48	0.705556	0.8	0.858889
#193	0.66	0.78	0.61	0.728889	0.15	0.28	0.75	0.816667	0.63	0.742222	0.67	0.797778	0.18	0.534444	0.63	0.762222	0.64	0.685	0.62	0.743	0.16	0.256	0.79	0.807	0.71	0.732	0.77	0.802	0.48	0.71	0.8	0.787
#194	0.48	0.690909	0.59	0.738182	0.12	0.23	0.75	0.813636	0.63	0.650909	0.67	0.795455	0.18	0.608182	0.63	0.77	0.69	0.794444	0.62	0.711111	0.16	0.298889	0.79	0.815556	0.71	0.742222	0.77	0.821111	0.48	0.697778	0.8	0.805556
#195	0.62	0.77	0.59	0.716	0.14	0.285	0.75	0.824	0.63	0.747	0.67	0.808	0.18	0.571	0.63	0.78	0.69	0.772	0.62	0.719	0.17	0.286	0.79	0.819	0.71	0.759	0.77	0.822	0.48	0.706	0.8	0.816
#196	0.69	0.747778	0.62	0.721111	0.18	0.255556	0.75	0.811111	0.63	0.737778	0.67	0.781111	0.18	0.487778	0.63	0.748889	0.7	0.804	0.59	0.708	0.17	0.33	0.79	0.848	0.71	0.761	0.77	0.854	0.48	0.71	0.8	0.845
#197	0.61	0.762	0.59	0.729	0.15	0.267	0.75	0.818	0.63	0.753	0.67	0.795	0.18	0.527	0.63	0.767	0.61	0.7625	0.6	0.736667	0.14	0.384167	0.79	0.839167	0.71	0.723333	0.77	0.833333	0.48	0.754167	0.8	0.816667
#198	0.54	0.726364	0.57	0.745455	0.13	0.253636	0.75	0.834545	0.63	0.668182	0.67	0.811818	0.18	0.616364	0.63	0.782727	0.66	0.755455	0.6	0.711818	0.16	0.301818	0.79	0.820909	0.71	0.734545	0.77	0.826364	0.48	0.714545	0.8	0.822727
#199	0.59	0.746667	0.57	0.748333	0.13	0.309167	0.75	0.835833	0.63	0.6925	0.67	0.815833	0.18	0.633333	0.63	0.784167	0.51	0.7425	0.6	0.745833	0.13	0.32	0.79	0.83	0.71	0.713333	0.77	0.8325	0.48	0.755833	0.8	0.8225
#200	0.47	0.712727	0.57	0.739091	0.12	0.299091	0.75	0.807273	0.63	0.629091	0.67	0.781818	0.18	0.595455	0.63	0.744545	0.67	0.728	0.62	0.747	0.16	0.27	0.79	0.822	0.71	0.752	0.77	0.821	0.48	0.725	0.8	0.81
#201	0.52	0.7225	0.57	0.761667	0.13	0.278333	0.75	0.835	0.63	0.696667	0.67	0.8125	0.18	0.635833	0.63	0.78	0.55	0.768333	0.6	0.73	0.14	0.31	0.79	0.830833	0.71	0.7225	0.77	0.830833	0.48	0.740833	0.8	0.823333
#202	0.64	0.756667	0.61	0.718889	0.14	0.252222	0.75	0.805556	0.63	0.74	0.67	0.785556	0.18	0.542222	0.63	0.751111	0.52	0.713636	0.6	0.715455	0.13	0.329091	0.79	0.812727	0.71	0.707273	0.77	0.808182	0.48	0.732727	0.8	0.791818
#203	0.58	0.724167	0.57	0.755	0.14	0.303333	0.75	0.833333	0.63	0.689167	0.67	0.813333	0.18	0.6325	0.63	0.7775	0.68	0.753	0.62	0.718	0.16	0.312	0.79	0.817	0.71	0.755	0.77	0.819	0.48	0.698	0.8	0.814
#204	0.49	0.718	0.58	0.745	0.13	0.262	0.75	0.823	0.63	0.733	0.67	0.803	0.18	0.57	0.63	0.77	0.67	0.733	0.63	0.744	0.16	0.252	0.79	0.816	0.71	0.744	0.77	0.819	0.48	0.704	0.8	0.812
#205	0.6	0.728333	0.59	0.763333	0.14	0.296667	0.75	0.831667	0.63	0.696667	0.67	0.81	0.18	0.594167	0.63	0.776667	0.63	0.722727	0.6	0.730909	0.16	0.297273	0.79	0.812727	0.71	0.713636	0.77	0.811818	0.48	0.733636	0.8	0.799091
#206	0.54	0.745455	0.58	0.732727	0.13	0.295455	0.75	0.827273	0.63	0.728182	0.67	0.806364	0.18	0.612727	0.63	0.771818	0.53	0.741667	0.61	0.741667	0.14	0.304167	0.79	0.828333	0.71	0.709167	0.77	0.823333	0.48	0.756667	0.8	0.811667
#207	0.49	0.645455	0.61	0.719091	0.12	0.234545	0.75	0.799091	0.63	0.637273	0.67	0.781818	0.18	0.598182	0.63	0.754545	0.74	0.787	0.63	0.738	0.2	0.273	0.79	0.844	0.71	0.772	0.77	0.841	0.48	0.697	0.8	0.842
#208	0.61	0.752	0.59	0.721	0.14	0.279	0.75	0.825	0.63	0.74	0.67	0.807	0.18	0.577	0.63	0.774	0.68	0.735	0.62	0.729	0.16	0.248	0.79	0.821	0.71	0.758	0.77	0.823	0.48	0.705	0.8	0.817
#209	0.62	0.764545	0.57	0.721818	0.14	0.281818	0.75	0.828182	0.63	0.7	0.67	0.812727	0.18	0.584545	0.63	0.786364	0.53	0.75	0.61	0.745	0.13	0.294167	0.79	0.840833	0.71	0.7275	0.77	0.841667	0.48	0.764167	0.8	0.834167
#210	0.61	0.7375	0.59	0.755833	0.14	0.300833	0.75	0.8275	0.63	0.7	0.67	0.805833	0.18	0.578333	0.63	0.7775	0.66	0.711	0.62	0.739	0.16	0.257	0.79	0.815	0.71	0.739	0.77	0.816	0.48	0.718	0.8	0.807
#211	0.65	0.752222	0.6	0.741111	0.15	0.255556	0.75	0.828889	0.63	0.706667	0.67	0.8	0.18	0.487778	0.63	0.777778	0.68	0.746364	0.61	0.745455	0.19	0.269091	0.79	0.821818	0.71	0.736364	0.77	0.824545	0.48	0.711818	0.8	0.814545
#212	0.48	0.598	0.6	0.726	0.11	0.208	0.75	0.783	0.63	0.618	0.67	0.761	0.18	0.587	0.63	0.734	0.65	0.715455	0.61	0.727273	0.15	0.274545	0.79	0.809091	0.71	0.696364	0.77	0.806364	0.48	0.721818	0.8	0.795455
#213	0.66	0.787	0.59	0.713	0.19	0.285	0.75	0.814	0.63	0.729	0.67	0.795	0.18	0.533	0.63	0.761	0.56	0.760909	0.6	0.726364	0.15	0.314545	0.79	0.830909	0.71	0.753636	0.77	0.832727	0.48	0.738182	0.8	0.829091
#214	0.51	0.703	0.59	0.733	0.12	0.24	0.75	0.813	0.63	0.69	0.67	0.795	0.18	0.552	0.63	0.761	0.69	0.772222	0.62	0.71	0.17	0.291111	0.79	0.813333	0.71	0.742222	0.77	0.822222	0.48	0.694444	0.8	0.808889
#215	0.47	0.705	0.56	0.755833	0.12	0.295	0.75	0.834167	0.63	0.678333	0.67	0.8125	0.18	0.634167	0.63	0.778333	0.68	0.726	0.63	0.724	0.16	0.253	0.79	0.817	0.71	0.756	0.77	0.82	0.48	0.696	0.8	0.813
#216	0.61	0.756667	0.59	0.726667	0.15	0.273333	0.75	0.812222	0.63	0.743333	0.67	0.79	0.18	0.478889	0.63	0.757778	0.64	0.744545	0.6	0.731818	0.16	0.316364	0.79	0.826364	0.71	0.732727	0.77	0.829091	0.48	0.740909	0.8	0.820909
#217	0.67	0.756364	0.61	0.686364	0.18	0.323636	0.75	0.806364	0.63	0.724545	0.67	0.78	0.18	0.566364	0.63	0.747273	0.68	0.77	0.61	0.735455	0.19	0.331818	0.79	0.821818	0.71	0.737273	0.77	0.816364	0.48	0.707273	0.8	0.807273
#218	0.48	0.705	0.58	0.731667	0.11	0.2625	0.75	0.814167	0.63	0.629167	0.67	0.7925	0.18	0.618333	0.63	0.76	0.65	0.721818	0.62	0.732727	0.15	0.276364	0.79	0.814545	0.71	0.689091	0.77	0.812727	0.48	0.724545	0.8	0.799091
#219	0.6	0.738182	0.57	0.749091	0.13	0.275455	0.75	0.832727	0.63	0.683636	0.67	0.81	0.18	0.613636	0.63	0.778182	0.69	0.789	0.62	0.714	0.16	0.327	0.79	0.82	0.71	0.753	0.77	0.819	0.48	0.703	0.8	0.811
#220	0.62	0.745455	0.6	0.765455	0.15	0.282727	0.75	0.833636	0.63	0.691818	0.67	0.81	0.18	0.587273	0.63	0.78	0.55	0.768	0.6	0.716	0.14	0.322	0.79	0.825	0.71	0.671	0.77	0.827	0.48	0.729	0.8	0.806
#221	0.49	0.703	0.58	0.768	0.12	0.287	0.75	0.826	0.63	0.652	0.67	0.799	0.18	0.579	0.63	0.76	0.64	0.733636	0.61	0.733636	0.16	0.306364	0.79	0.822727	0.71	0.711818	0.77	0.825455	0.48	0.737273	0.8	0.819091
#222	0.63	0.742	0.61	0.748	0.14	0.279	0.75	0.814	0.63	0.726	0.67	0.791	0.18	0.58	0.63	0.752	0.52	0.7475	0.61	0.7375	0.13	0.296667	0.79	0.8375	0.71	0.719167	0.77	0.8425	0.48	0.7675	0.8	0.8275
#223	0.48	0.7	0.57	0.747273	0.12	0.272727	0.75	0.821818	0.63	0.669091	0.67	0.799091	0.18	0.589091	0.63	0.763636	0.53	0.732727	0.61	0.747273	0.13	0.312727	0.79	0.829091	0.71	0.75	0.77	0.828182	0.48	0.755455	0.8	0.819091
#224	0.6	0.718333	0.58	0.725	0.13	0.283333	0.75	0.826667	0.63	0.626667	0.67	0.806667	0.18	0.625833	0.63	0.779167	0.66	0.696	0.62	0.742	0.16	0.251	0.79	0.806	0.71	0.73	0.77	0.801	0.48	0.715	0.8	0.786
#225	0.64	0.764444	0.6	0.725556	0.14	0.271111	0.75	0.805556	0.63	0.685556	0.67	0.784444	0.18	0.524444	0.63	0.762222	0.56	0.741818	0.6	0.738182	0.15	0.273636	0.79	0.826364	0.71	0.741818	0.77	0.829091	0.48	0.738182	0.8	0.825455
#226	0.5	0.65	0.59	0.728182	0.12	0.233636	0.75	0.809091	0.63	0.687273	0.67	0.786364	0.18	0.589091	0.63	0.752727	0.55	0.7575	0.59	0.731667	0.14	0.298333	0.79	0.825833	0.71	0.715	0.77	0.826667	0.48	0.740833	0.8	0.816667
#227	0.51	0.702	0.6	0.736	0.12	0.262	0.75	0.816	0.63	0.675	0.67	0.793	0.18	0.569	0.63	0.764	0.51	0.723333	0.6	0.745	0.13	0.301667	0.79	0.82	0.71	0.695833	0.77	0.816667	0.48	0.746667	0.8	0.804167
#228	0.56	0.754444	0.6	0.717778	0.13	0.247778	0.75	0.816667	0.63	0.708889	0.67	0.805556	0.18	0.516667	0.63	0.79	0.66	0.738	0.63	0.745	0.16	0.281	0.79	0.823	0.71	0.742	0.77	0.823	0.48	0.725	0.8	0.813
#229	0.62	0.77	0.59	0.72	0.14	0.277	0.75	0.823	0.63	0.748	0.67	0.807	0.18	0.571	0.63	0.781	0.66	0.731	0.63	0.744	0.16	0.282	0.79	0.824	0.71	0.748	0.77	0.826	0.48	0.728	0.8	0.817
#230	0.65	0.753333	0.61	0.748889	0.14	0.254444	0.75	0.824444	0.63	0.706667	0.67	0.801111	0.18	0.574444	0.63	0.761111	0.68	0.762727	0.6	0.703636	0.16	0.335455	0.79	0.816364	0.71	0.708182	0.77	0.816364	0.48	0.710909	0.8	0.806364
#231	0.5	0.697778	0.59	0.722222	0.12	0.223333	0.75	0.803333	0.63	0.675556	0.67	0.785556	0.18	0.552222	0.63	0.754444	0.54	0.771667	0.6	0.74	0.14	0.300833	0.79	0.835833	0.71	0.715	0.77	0.836667	0.48	0.7475	0.8	0.83
#232	0.63	0.749	0.61	0.751	0.15	0.267	0.75	0.824	0.63	0.699	0.67	0.805	0.18	0.546	0.63	0.781	0.55	0.758462	0.58	0.732308	0.15	0.319231	0.79	0.826923	0.71	0.708462	0.77	0.823077	0.48	0.734615	0.8	0.81
#233	0.59	0.752727	0.58	0.746364	0.14	0.303636	0.75	0.83	0.63	0.739091	0.67	0.814545	0.18	0.611818	0.63	0.781818	0.55	0.756364	0.6	0.733636	0.14	0.3	0.79	0.828182	0.71	0.756364	0.77	0.83	0.48	0.736364	0.8	0.826364
#234	0.61	0.759091	0.58	0.735455	0.15	0.287273	0.75	0.824545	0.63	0.694545	0.67	0.81	0.18	0.584545	0.63	0.785455	0.65	0.776364	0.6	0.71	0.16	0.331818	0.79	0.823636	0.71	0.713636	0.77	0.827273	0.48	0.741818	0.8	0.811818
#235	0.63	0.752	0.6	0.736	0.15	0.268	0.75	0.817	0.63	0.691	0.67	0.797	0.18	0.556	0.63	0.771	0.65	0.735455	0.62	0.735455	0.15	0.293636	0.79	0.818182	0.71	0.69	0.77	0.817273	0.48	0.73	0.8	0.806364
#236	0.59	0.699	0.6	0.752	0.13	0.247	0.75	0.816	0.63	0.682	0.67	0.796	0.18	0.578	0.63	0.762	0.71	0.779091	0.6	0.731818	0.19	0.295455	0.79	0.831818	0.71	0.76	0.77	0.828182	0.48	0.695455	0.8	0.823636
#237	0.48	0.681	0.57	0.748	0.11	0.255	0.75	0.815	0.63	0.651	0.67	0.789	0.18	0.559	0.63	0.75	0.66	0.732	0.62	0.739	0.16	0.269	0.79	0.817	0.71	0.752	0.77	0.818	0.48	0.722	0.8	0.808
#238	0.59	0.734167	0.57	0.7375	0.13	0.269167	0.75	0.828333	0.63	0.68	0.67	0.808333	0.18	0.621667	0.63	0.781667	0.66	0.752727	0.59	0.71	0.16	0.300909	0.79	0.819091	0.71	0.731818	0.77	0.825455	0.48	0.714545	0.8	0.822727
#239	0.63	0.766667	0.61	0.725556	0.14	0.256667	0.75	0.813333	0.63	0.745556	0.67	0.793333	0.18	0.534444	0.63	0.763333	0.68	0.746	0.61	0.72	0.16	0.263	0.79	0.814	0.71	0.75	0.77	0.817	0.48	0.697	0.8	0.811
#240	0.65	0.757778	0.61	0.712222	0.14	0.254444	0.75	0.81	0.63	0.741111	0.67	0.79	0.18	0.531111	0.63	0.755556	0.66	0.784545	0.6	0.713636	0.17	0.323636	0.79	0.827273	0.71	0.743636	0.77	0.833636	0.48	0.722727	0.8	0.829091
#241	0.49	0.715455	0.57	0.734545	0.13	0.278182	0.75	0.821818	0.63	0.679091	0.67	0.803636	0.18	0.588182	0.63	0.777273	0.66	0.806	0.59	0.684	0.16	0.356	0.79	0.81	0.71	0.743	0.77	0.818	0.48	0.702	0.8	0.817
#242	0.62	0.746364	0.6	0.757273	0.14	0.28	0.75	0.83	0.63	0.689091	0.67	0.808182	0.18	0.611818	0.63	0.778182	0.7	0.789	0.63	0.737	0.17	0.303	0.79	0.838	0.71	0.783	0.77	0.841	0.48	0.692	0.8	0.839
#243	0.48	0.718333	0.57	0.7625	0.12	0.309167	0.75	0.835	0.63	0.67	0.67	0.808333	0.18	0.6325	0.63	0.765833	0.66	0.757273	0.59	0.699091	0.16	0.299091	0.79	0.815455	0.71	0.726364	0.77	0.820909	0.48	0.714545	0.8	0.816364
#244	0.64	0.756364	0.59	0.742727	0.18	0.302727	0.75	0.821818	0.63	0.717273	0.67	0.797273	0.18	0.585455	0.63	0.760909	0.67	0.798182	0.6	0.709091	0.17	0.340909	0.79	0.830909	0.71	0.733636	0.77	0.832727	0.48	0.726364	0.8	0.826364
#245	0.5	0.732727	0.57	0.73	0.11	0.262727	0.75	0.815455	0.63	0.649091	0.67	0.796364	0.18	0.561818	0.63	0.763636	0.69	0.778182	0.6	0.741818	0.19	0.300909	0.79	0.828182	0.71	0.752727	0.77	0.823636	0.48	0.711818	0.8	0.815455
#246	0.64	0.783	0.6	0.728	0.16	0.291	0.75	0.821	0.63	0.742	0.67	0.805	0.18	0.506	0.63	0.778	0.71	0.788	0.6	0.71	0.2	0.285	0.79	0.811	0.71	0.737	0.77	0.811	0.48	0.674	0.8	0.814
#247	0.52	0.709167	0.58	0.754167	0.13	0.283333	0.75	0.821667	0.63	0.6775	0.67	0.796667	0.18	0.620833	0.63	0.758333	0.58	0.734545	0.6	0.713636	0.15	0.286364	0.79	0.815455	0.71	0.705455	0.77	0.813636	0.48	0.71	0.8	0.804545
#248	0.62	0.764	0.61	0.75	0.14	0.275	0.75	0.825	0.63	0.735	0.67	0.804	0.18	0.596	0.63	0.769	0.68	0.762	0.63	0.74	0.16	0.293	0.79	0.823	0.71	0.748	0.77	0.819	0.48	0.723	0.8	0.806
#249	0.5	0.731818	0.58	0.748182	0.13	0.291818	0.75	0.829091	0.63	0.669091	0.67	0.805455	0.18	0.585455	0.63	0.767273	0.5	0.708462	0.58	0.753077	0.14	0.268462	0.79	0.821538	0.71	0.686154	0.77	0.816154	0.48	0.749231	0.8	0.8
#250	0.62	0.746364	0.59	0.736364	0.15	0.29	0.75	0.821818	0.63	0.710909	0.67	0.808182	0.18	0.547273	0.63	0.783636	0.65	0.738182	0.62	0.732727	0.16	0.290909	0.79	0.825455	0.71	0.696364	0.77	0.828182	0.48	0.740909	0.8	0.812727
#251	0.62	0.75	0.61	0.757	0.14	0.275	0.75	0.823	0.63	0.729	0.67	0.8	0.18	0.595	0.63	0.763	0.64	0.754545	0.6	0.712727	0.16	0.309091	0.79	0.825455	0.71	0.72	0.77	0.830909	0.48	0.743636	0.8	0.818182
#252	0.63	0.752	0.59	0.73	0.14	0.258	0.75	0.817	0.63	0.693	0.67	0.795	0.18	0.555	0.63	0.768	0.53	0.765	0.58	0.725	0.14	0.331667	0.79	0.826667	0.71	0.714167	0.77	0.826667	0.48	0.7375	0.8	0.819167
#253	0.49	0.667273	0.59	0.728182	0.12	0.245455	0.75	0.805455	0.63	0.642727	0.67	0.789091	0.18	0.617273	0.63	0.760909	0.66	0.722	0.63	0.731	0.15	0.26	0.79	0.806	0.71	0.728	0.77	0.805	0.48	0.713	0.8	0.792
#254	0.64	0.744444	0.61	0.726667	0.14	0.253333	0.75	0.807778	0.63	0.741111	0.67	0.787778	0.18	0.54	0.63	0.755556	0.66	0.791818	0.59	0.716364	0.17	0.363636	0.79	0.825455	0.71	0.725455	0.77	0.83	0.48	0.727273	0.8	0.822727
#255	0.61	0.727	0.61	0.766	0.13	0.262	0.75	0.825	0.63	0.676	0.67	0.799	0.18	0.589	0.63	0.767	0.71	0.783636	0.6	0.729091	0.19	0.296364	0.79	0.83	0.71	0.760909	0.77	0.827273	0.48	0.694545	0.8	0.825455
#256	0.51	0.653636	0.6	0.702727	0.12	0.225455	0.75	0.792727	0.63	0.636364	0.67	0.778182	0.18	0.546364	0.63	0.752727	0.68	0.761111	0.63	0.71	0.16	0.246667	0.79	0.803333	0.71	0.758889	0.77	0.81	0.48	0.681111	0.8	0.813333
#257	0.49	0.681	0.6	0.733	0.11	0.23	0.75	0.807	0.63	0.628	0.67	0.785	0.18	0.586	0.63	0.757	0.68	0.736	0.62	0.716	0.15	0.263	0.79	0.813	0.71	0.762	0.77	0.814	0.48	0.693	0.8	0.805
#258	0.64	0.789	0.59	0.729	0.15	0.278	0.75	0.83	0.63	0.751	0.67	0.813	0.18	0.56	0.63	0.786	0.53	0.77	0.59	0.726667	0.14	0.330833	0.79	0.828333	0.71	0.714167	0.77	0.8275	0.48	0.7375	0.8	0.819167
#259	0.61	0.745	0.59	0.755	0.15	0.298333	0.75	0.829167	0.63	0.700833	0.67	0.809167	0.18	0.590833	0.63	0.779167	0.65	0.739091	0.6	0.717273	0.16	0.303636	0.79	0.810909	0.71	0.73	0.77	0.81	0.48	0.724545	0.8	0.798182
#260	0.59	0.732727	0.58	0.732727	0.14	0.279091	0.75	0.825455	0.63	0.694545	0.67	0.806364	0.18	0.593636	0.63	0.778182	0.55	0.723636	0.6	0.724545	0.14	0.233636	0.79	0.799091	0.71	0.723636	0.77	0.796364	0.48	0.692727	0.8	0.79
#261	0.62	0.741	0.6	0.751	0.14	0.268	0.75	0.814	0.63	0.721	0.67	0.79	0.18	0.586	0.63	0.752	0.7	0.766	0.61	0.722	0.2	0.271	0.79	0.809	0.71	0.734	0.77	0.808	0.48	0.672	0.8	0.808
#262	0.49	0.69	0.58	0.753333	0.12	0.255	0.75	0.825	0.63	0.656667	0.67	0.800833	0.18	0.616667	0.63	0.768333	0.7	0.81	0.6	0.71	0.19	0.321	0.79	0.817	0.71	0.769	0.77	0.815	0.48	0.676	0.8	0.817
#263	0.47	0.716	0.58	0.743	0.12	0.262	0.75	0.812	0.63	0.658	0.67	0.795	0.18	0.593	0.63	0.762	0.54	0.742727	0.6	0.75	0.14	0.273636	0.79	0.828182	0.71	0.755455	0.77	0.826364	0.48	0.754545	0.8	0.815455
#264	0.48	0.717273	0.59	0.769091	0.12	0.278182	0.75	0.83	0.63	0.740909	0.67	0.812727	0.18	0.612727	0.63	0.778182	0.55	0.728333	0.59	0.713333	0.15	0.303333	0.79	0.804167	0.71	0.6725	0.77	0.798333	0.48	0.703333	0.8	0.78
#265	0.47	0.693333	0.57	0.7575	0.12	0.296667	0.75	0.82	0.63	0.661667	0.67	0.794167	0.18	0.619167	0.63	0.7575	0.69	0.738	0.63	0.725	0.16	0.258	0.79	0.818	0.71	0.755	0.77	0.819	0.48	0.697	0.8	0.813
#266	0.61	0.76	0.58	0.733	0.14	0.296	0.75	0.823	0.63	0.719	0.67	0.802	0.18	0.59	0.63	0.766	0.64	0.736364	0.6	0.723636	0.16	0.296364	0.79	0.814545	0.71	0.720909	0.77	0.82	0.48	0.73	0.8	0.811818
#267	0.61	0.74	0.6	0.756	0.15	0.291	0.75	0.826	0.63	0.695	0.67	0.806	0.18	0.538	0.63	0.782	0.66	0.732	0.62	0.717	0.16	0.261	0.79	0.821	0.71	0.752	0.77	0.823	0.48	0.699	0.8	0.818
#268	0.61	0.773	0.59	0.718	0.14	0.288	0.75	0.82	0.63	0.743	0.67	0.803	0.18	0.573	0.63	0.772	0.66	0.757273	0.59	0.703636	0.16	0.310909	0.79	0.818182	0.71	0.738182	0.77	0.821818	0.48	0.713636	0.8	0.815455
#269	0.61	0.751	0.59	0.726	0.14	0.279	0.75	0.813	0.63	0.74	0.67	0.801	0.18	0.568	0.63	0.77	0.66	0.727	0.63	0.741	0.15	0.255	0.79	0.811	0.71	0.738	0.77	0.812	0.48	0.716	0.8	0.801
#270	0.49	0.718182	0.59	0.759091	0.11	0.274545	0.75	0.827273	0.63	0.680909	0.67	0.800909	0.18	0.587273	0.63	0.768182	0.53	0.755833	0.6	0.736667	0.14	0.315833	0.79	0.83	0.71	0.699167	0.77	0.830833	0.48	0.7625	0.8	0.815
#271	0.62	0.755	0.59	0.754167	0.15	0.313333	0.75	0.835833	0.63	0.706667	0.67	0.815833	0.18	0.594167	0.63	0.786667	0.72	0.775455	0.6	0.730909	0.2	0.300909	0.79	0.817273	0.71	0.726364	0.77	0.813636	0.48	0.691818	0.8	0.808182
#272	0.59	0.752727	0.57	0.740909	0.14	0.29	0.75	0.83	0.63	0.704545	0.67	0.816364	0.18	0.593636	0.63	0.79	0.71	0.778182	0.6	0.718182	0.18	0.33	0.79	0.823636	0.71	0.755455	0.77	0.817273	0.48	0.688182	0.8	0.81
#273	0.6	0.750833	0.57	0.746667	0.14	0.293333	0.75	0.836667	0.63	0.6975	0.67	0.818333	0.18	0.635	0.63	0.789167	0.51	0.692308	0.58	0.748462	0.14	0.263077	0.79	0.816154	0.71	0.683846	0.77	0.816154	0.48	0.746154	0.8	0.799231
#274	0.51	0.737273	0.55	0.717273	0.12	0.27	0.75	0.821818	0.63	0.681818	0.67	0.807273	0.18	0.586364	0.63	0.786364	0.67	0.733	0.62	0.724	0.16	0.309	0.79	0.803	0.71	0.736	0.77	0.801	0.48	0.708	0.8	0.79
#275	0.62	0.762	0.59	0.719	0.14	0.283	0.75	0.82	0.63	0.746	0.67	0.806	0.18	0.576	0.63	0.777	0.54	0.742308	0.58	0.723846	0.14	0.293077	0.79	0.815385	0.71	0.690769	0.77	0.81	0.48	0.723846	0.8	0.795385
#276	0.64	0.785556	0.58	0.718889	0.16	0.28	0.75	0.815556	0.63	0.732222	0.67	0.795556	0.18	0.55	0.63	0.765556	0.63	0.750909	0.6	0.724545	0.16	0.316364	0.79	0.828182	0.71	0.721818	0.77	0.835455	0.48	0.748182	0.8	0.822727
#277	0.61	0.762727	0.58	0.736364	0.14	0.283636	0.75	0.832727	0.63	0.751818	0.67	0.807273	0.18	0.601818	0.63	0.777273	0.68	0.759	0.63	0.73	0.16	0.268	0.79	0.826	0.71	0.775	0.77	0.83	0.48	0.708	0.8	0.827
#278	0.53	0.699167	0.58	0.723333	0.13	0.2725	0.75	0.824167	0.63	0.6325	0.67	0.8025	0.18	0.623333	0.63	0.7775	0.65	0.758182	0.6	0.721818	0.16	0.316364	0.79	0.824545	0.71	0.726364	0.77	0.829091	0.48	0.74	0.8	0.824545
#279	0.61	0.764545	0.57	0.731818	0.15	0.287273	0.75	0.826364	0.63	0.697273	0.67	0.810909	0.18	0.584545	0.63	0.786364	0.7	0.799091	0.6	0.72	0.19	0.332727	0.79	0.827273	0.71	0.758182	0.77	0.821818	0.48	0.691818	0.8	0.818182
#280	0.64	0.755556	0.61	0.721111	0.14	0.252222	0.75	0.811111	0.63	0.738889	0.67	0.791111	0.18	0.536667	0.63	0.758889	0.65	0.731818	0.62	0.730909	0.16	0.286364	0.79	0.812727	0.71	0.686364	0.77	0.81	0.48	0.721818	0.8	0.797273
#281	0.48	0.697273	0.57	0.74	0.13	0.276364	0.75	0.815455	0.63	0.671818	0.67	0.799091	0.18	0.592727	0.63	0.771818	0.66	0.721	0.63	0.745	0.16	0.271	0.79	0.818	0.71	0.736	0.77	0.818	0.48	0.722	0.8	0.807
#282	0.6	0.753333	0.57	0.739167	0.14	0.296667	0.75	0.83	0.63	0.689167	0.67	0.810833	0.18	0.626667	0.63	0.78	0.68	0.754545	0.62	0.737273	0.17	0.275455	0.79	0.827273	0.71	0.763636	0.77	0.830909	0.48	0.695455	0.8	0.825455
#283	0.62	0.753333	0.58	0.758333	0.15	0.295833	0.75	0.831667	0.63	0.700833	0.67	0.814167	0.18	0.595	0.63	0.786667	0.66	0.729	0.63	0.741	0.15	0.302	0.79	0.82	0.71	0.743	0.77	0.817	0.48	0.722	0.8	0.804
#284	0.62	0.766364	0.57	0.72	0.14	0.285455	0.75	0.828182	0.63	0.700909	0.67	0.811818	0.18	0.584545	0.63	0.787273	0.64	0.746364	0.6	0.715455	0.16	0.349091	0.79	0.814545	0.71	0.717273	0.77	0.816364	0.48	0.731818	0.8	0.81
#285	0.51	0.692727	0.59	0.743636	0.12	0.235455	0.75	0.821818	0.63	0.657273	0.67	0.802727	0.18	0.596364	0.63	0.773636	0.64	0.75	0.61	0.741818	0.17	0.326364	0.79	0.820909	0.71	0.741818	0.77	0.820909	0.48	0.707273	0.8	0.81
#286	0.61	0.691818	0.6	0.72	0.13	0.252727	0.75	0.801818	0.63	0.609091	0.67	0.774545	0.18	0.583636	0.63	0.747273	0.67	0.709	0.63	0.741	0.16	0.267	0.79	0.817	0.71	0.736	0.77	0.818	0.48	0.719	0.8	0.807
#287	0.62	0.76	0.59	0.717	0.14	0.277	0.75	0.819	0.63	0.744	0.67	0.806	0.18	0.578	0.63	0.776	0.68	0.766364	0.6	0.729091	0.19	0.314545	0.79	0.83	0.71	0.749091	0.77	0.829091	0.48	0.692727	0.8	0.825455
#288	0.61	0.760909	0.58	0.751818	0.14	0.306364	0.75	0.838182	0.63	0.688182	0.67	0.817273	0.18	0.622727	0.63	0.788182	0.67	0.735556	0.63	0.731111	0.16	0.267778	0.79	0.817778	0.71	0.733333	0.77	0.821111	0.48	0.712222	0.8	0.806667
#289	0.5	0.734545	0.57	0.733636	0.13	0.280909	0.75	0.827273	0.63	0.68	0.67	0.809091	0.18	0.589091	0.63	0.784545	0.55	0.738333	0.58	0.729167	0.14	0.31	0.79	0.818333	0.71	0.725833	0.77	0.816667	0.48	0.723333	0.8	0.805
#290	0.6	0.731667	0.58	0.7225	0.14	0.278333	0.75	0.826667	0.63	0.635	0.67	0.808333	0.18	0.621667	0.63	0.784167	0.68	0.785455	0.61	0.716364	0.16	0.310909	0.79	0.826364	0.71	0.712727	0.77	0.827273	0.48	0.720909	0.8	0.817273
#291	0.63	0.746667	0.61	0.726667	0.14	0.251111	0.75	0.806667	0.63	0.741111	0.67	0.787778	0.18	0.536667	0.63	0.756667	0.53	0.759091	0.6	0.737273	0.14	0.334545	0.79	0.826364	0.71	0.703636	0.77	0.824545	0.48	0.746364	0.8	0.814545
#292	0.61	0.718889	0.59	0.735556	0.13	0.253333	0.75	0.818889	0.63	0.667778	0.67	0.796667	0.18	0.55	0.63	0.767778	0.63	0.760909	0.59	0.729091	0.16	0.285455	0.79	0.843636	0.71	0.799091	0.77	0.823636	0.48	0.72	0.8	0.809091
#293	0.61	0.754545	0.58	0.73	0.14	0.275455	0.75	0.827273	0.63	0.695455	0.67	0.81	0.18	0.588182	0.63	0.784545	0.68	0.764	0.62	0.718	0.16	0.278	0.79	0.819	0.71	0.771	0.77	0.818	0.48	0.702	0.8	0.81
#294	0.61	0.764545	0.58	0.731818	0.14	0.299091	0.75	0.826364	0.63	0.732727	0.67	0.807273	0.18	0.609091	0.63	0.773636	0.69	0.776	0.62	0.705	0.16	0.343	0.79	0.82	0.71	0.768	0.77	0.82	0.48	0.703	0.8	0.809
#295	0.63	0.716667	0.61	0.742222	0.14	0.258889	0.75	0.804444	0.63	0.724444	0.67	0.778889	0.18	0.55	0.63	0.74	0.53	0.7525	0.6	0.73	0.14	0.300833	0.79	0.8225	0.71	0.708333	0.77	0.821667	0.48	0.735	0.8	0.813333
#296	0.59	0.737273	0.58	0.727273	0.14	0.272727	0.75	0.820909	0.63	0.698182	0.67	0.804545	0.18	0.593636	0.63	0.780909	0.66	0.724545	0.61	0.721818	0.16	0.269091	0.79	0.819091	0.71	0.707273	0.77	0.820909	0.48	0.710909	0.8	0.811818
#297	0.66	0.77	0.59	0.71	0.18	0.285	0.75	0.814	0.63	0.736	0.67	0.792	0.18	0.542	0.63	0.763	0.67	0.753	0.62	0.737	0.16	0.248	0.79	0.824	0.71	0.747	0.77	0.828	0.48	0.731	0.8	0.812
#298	0.52	0.719167	0.57	0.7475	0.13	0.285	0.75	0.825833	0.63	0.686667	0.67	0.805833	0.18	0.625	0.63	0.775833	0.52	0.719231	0.58	0.731538	0.14	0.299231	0.79	0.820769	0.71	0.703077	0.77	0.813077	0.48	0.724615	0.8	0.795385
#299	0.61	0.771818	0.58	0.745455	0.14	0.299091	0.75	0.833636	0.63	0.741818	0.67	0.819091	0.18	0.609091	0.63	0.786364	0.53	0.7575	0.6	0.729167	0.14	0.281667	0.79	0.825833	0.71	0.715833	0.77	0.824167	0.48	0.739167	0.8	0.8125
#300	0.6	0.749167	0.57	0.748333	0.14	0.291667	0.75	0.836667	0.63	0.6975	0.67	0.818333	0.18	0.635	0.63	0.789167	0.54	0.7775	0.59	0.7325	0.14	0.295	0.79	0.834167	0.71	0.721667	0.77	0.834167	0.48	0.745	0.8	0.825833
#301	0.63	0.758	0.61	0.746	0.14	0.273	0.75	0.819	0.63	0.733	0.67	0.796	0.18	0.585	0.63	0.759	0.55	0.755833	0.6	0.7325	0.14	0.283333	0.79	0.825833	0.71	0.7125	0.77	0.825833	0.48	0.736667	0.8	0.816667
#302	0.48	0.725455	0.57	0.739091	0.12	0.284545	0.75	0.820909	0.63	0.705455	0.67	0.800909	0.18	0.607273	0.63	0.764545	0.54	0.721818	0.59	0.722727	0.14	0.282727	0.79	0.819091	0.71	0.685455	0.77	0.818182	0.48	0.720909	0.8	0.809091
#303	0.64	0.754	0.6	0.727	0.18	0.273	0.75	0.803	0.63	0.723	0.67	0.779	0.18	0.547	0.63	0.747	0.53	0.744545	0.6	0.727273	0.14	0.283636	0.79	0.820909	0.71	0.718182	0.77	0.822727	0.48	0.730909	0.8	0.820909
#304	0.64	0.755556	0.61	0.727778	0.14	0.244444	0.75	0.814444	0.63	0.743333	0.67	0.794444	0.18	0.538889	0.63	0.763333	0.71	0.765	0.62	0.748	0.17	0.244	0.79	0.84	0.71	0.784	0.77	0.843	0.48	0.693	0.8	0.84
#305	0.48	0.693636	0.58	0.755455	0.12	0.285455	0.75	0.817273	0.63	0.658182	0.67	0.791818	0.18	0.598182	0.63	0.753636	0.53	0.761818	0.6	0.738182	0.14	0.283636	0.79	0.827273	0.71	0.717273	0.77	0.822727	0.48	0.734545	0.8	0.817273
#306	0.48	0.719091	0.58	0.764545	0.12	0.297273	0.75	0.828182	0.63	0.700909	0.67	0.8	0.18	0.613636	0.63	0.754545	0.54	0.748182	0.59	0.735455	0.14	0.314545	0.79	0.824545	0.71	0.692727	0.77	0.827273	0.48	0.741818	0.8	0.808182
#307	0.62	0.765455	0.56	0.715455	0.13	0.272727	0.75	0.819091	0.63	0.686364	0.67	0.804545	0.18	0.588182	0.63	0.782727	0.53	0.703	0.61	0.735	0.14	0.245	0.79	0.815	0.71	0.73	0.77	0.814	0.48	0.707	0.8	0.804
#308	0.63	0.785	0.59	0.721	0.15	0.288	0.75	0.827	0.63	0.746	0.67	0.813	0.18	0.567	0.63	0.783	0.65	0.720909	0.61	0.730909	0.16	0.309091	0.79	0.819091	0.71	0.71	0.77	0.82	0.48	0.733636	0.8	0.81
#309	0.63	0.759091	0.57	0.724545	0.13	0.245455	0.75	0.826364	0.63	0.748182	0.67	0.815455	0.18	0.598182	0.63	0.794545	0.69	0.782727	0.62	0.733636	0.16	0.359091	0.79	0.820909	0.71	0.751818	0.77	0.82	0.48	0.718182	0.8	0.807273
#310	0.64	0.734545	0.59	0.704545	0.18	0.280909	0.75	0.808182	0.63	0.670909	0.67	0.780909	0.18	0.556364	0.63	0.750909	0.64	0.717273	0.6	0.733636	0.16	0.298182	0.79	0.818182	0.71	0.715455	0.77	0.818182	0.48	0.730909	0.8	0.808182
#311	0.48	0.684	0.57	0.732	0.12	0.253	0.75	0.814	0.63	0.665	0.67	0.796	0.18	0.571	0.63	0.767	0.66	0.731818	0.62	0.718182	0.15	0.272727	0.79	0.820909	0.71	0.71	0.77	0.822727	0.48	0.710909	0.8	0.814545
#312	0.63	0.754444	0.6	0.754444	0.14	0.276667	0.75	0.818889	0.63	0.725556	0.67	0.793333	0.18	0.554444	0.63	0.755556	0.52	0.732308	0.57	0.74	0.14	0.305385	0.79	0.822308	0.71	0.693846	0.77	0.819231	0.48	0.75	0.8	0.8
#313	0.51	0.697	0.6	0.737	0.13	0.254	0.75	0.814	0.63	0.673	0.67	0.795	0.18	0.568	0.63	0.767	0.65	0.764	0.6	0.716	0.15	0.319	0.79	0.821	0.71	0.712	0.77	0.822	0.48	0.723	0.8	0.817
#314	0.58	0.738333	0.57	0.7425	0.13	0.284167	0.75	0.828333	0.63	0.691667	0.67	0.809167	0.18	0.6225	0.63	0.7775	0.51	0.710909	0.61	0.731818	0.14	0.3	0.79	0.812727	0.71	0.679091	0.77	0.811818	0.48	0.734545	0.8	0.792727
#315	0.6	0.753	0.58	0.733	0.15	0.277	0.75	0.822	0.63	0.746	0.67	0.808	0.18	0.577	0.63	0.779	0.55	0.686667	0.59	0.733333	0.14	0.305	0.79	0.8025	0.71	0.695833	0.77	0.795	0.48	0.715833	0.8	0.773333
#316	0.62	0.744	0.6	0.739	0.15	0.29	0.75	0.813	0.63	0.741	0.67	0.794	0.18	0.524	0.63	0.761	0.67	0.746	0.63	0.745	0.16	0.282	0.79	0.824	0.71	0.749	0.77	0.824	0.48	0.727	0.8	0.816
#317	0.62	0.759091	0.6	0.758182	0.15	0.311818	0.75	0.833636	0.63	0.743636	0.67	0.815455	0.18	0.581818	0.63	0.780909	0.65	0.698	0.62	0.735	0.16	0.248	0.79	0.798	0.71	0.731	0.77	0.792	0.48	0.708	0.8	0.777
#318	0.62	0.744	0.6	0.735	0.14	0.262	0.75	0.816	0.63	0.697	0.67	0.797	0.18	0.56	0.63	0.77	0.5	0.734167	0.59	0.735	0.14	0.338333	0.79	0.819167	0.71	0.696667	0.77	0.8175	0.48	0.7475	0.8	0.8075
#319	0.54	0.731	0.59	0.726	0.13	0.273	0.75	0.823	0.63	0.735	0.67	0.802	0.18	0.577	0.63	0.768	0.67	0.741	0.63	0.732	0.16	0.315	0.79	0.817	0.71	0.738	0.77	0.818	0.48	0.723	0.8	0.809
#320	0.61	0.752	0.6	0.75	0.16	0.289	0.75	0.823	0.63	0.751	0.67	0.807	0.18	0.544	0.63	0.779	0.52	0.706923	0.59	0.729231	0.14	0.283846	0.79	0.804615	0.71	0.682308	0.77	0.798462	0.48	0.726923	0.8	0.782308
#321	0.61	0.733636	0.59	0.74	0.15	0.289091	0.75	0.822727	0.63	0.702727	0.67	0.802727	0.18	0.55	0.63	0.778182	0.65	0.766	0.6	0.706	0.16	0.294	0.79	0.81	0.71	0.724	0.77	0.818	0.48	0.701	0.8	0.822
#322	0.48	0.715833	0.57	0.769167	0.12	0.298333	0.75	0.834167	0.63	0.668333	0.67	0.809167	0.18	0.6225	0.63	0.770833	0.62	0.770909	0.62	0.717273	0.15	0.295455	0.79	0.83	0.71	0.768182	0.77	0.832727	0.48	0.731818	0.8	0.83
#323	0.6	0.728182	0.58	0.733636	0.14	0.282727	0.75	0.816364	0.63	0.689091	0.67	0.8	0.18	0.593636	0.63	0.773636	0.68	0.758182	0.6	0.739091	0.19	0.287273	0.79	0.825455	0.71	0.739091	0.77	0.822727	0.48	0.714545	0.8	0.810909
#324	0.6	0.739091	0.58	0.740909	0.14	0.278182	0.75	0.827273	0.63	0.699091	0.67	0.810909	0.18	0.605455	0.63	0.786364	0.66	0.764545	0.6	0.709091	0.16	0.320909	0.79	0.820909	0.71	0.726364	0.77	0.826364	0.48	0.715455	0.8	0.821818
#325	0.63	0.761818	0.59	0.734545	0.15	0.289091	0.75	0.827273	0.63	0.708182	0.67	0.81	0.18	0.536364	0.63	0.783636	0.69	0.768	0.61	0.748	0.16	0.289	0.79	0.842	0.71	0.781	0.77	0.839	0.48	0.71	0.8	0.834
#326	0.63	0.772222	0.57	0.693333	0.13	0.264444	0.75	0.811111	0.63	0.725556	0.67	0.8	0.18	0.536667	0.63	0.771111	0.68	0.759	0.63	0.734	0.15	0.37	0.79	0.824	0.71	0.766	0.77	0.822	0.48	0.721	0.8	0.81
#327	0.62	0.765	0.6	0.756	0.14	0.275	0.75	0.831	0.63	0.735	0.67	0.81	0.18	0.598	0.63	0.774	0.68	0.744	0.63	0.73	0.16	0.253	0.79	0.818	0.71	0.754	0.77	0.819	0.48	0.698	0.8	0.813
#328	0.62	0.761	0.6	0.731	0.15	0.282	0.75	0.819	0.63	0.753	0.67	0.802	0.18	0.532	0.63	0.775	0.53	0.756667	0.6	0.72	0.14	0.3325	0.79	0.824167	0.71	0.708333	0.77	0.824167	0.48	0.736667	0.8	0.815
#329	0.65	0.78	0.6	0.712222	0.15	0.256667	0.75	0.813333	0.63	0.746667	0.67	0.798889	0.18	0.517778	0.63	0.766667	0.71	0.815	0.6	0.714	0.19	0.338	0.79	0.823	0.71	0.749	0.77	0.822	0.48	0.683	0.8	0.819
#330	0.61	0.713636	0.6	0.771818	0.13	0.282727	0.75	0.827273	0.63	0.682727	0.67	0.801818	0.18	0.618182	0.63	0.766364	0.66	0.783636	0.59	0.701818	0.17	0.355455	0.79	0.821818	0.71	0.732727	0.77	0.826364	0.48	0.718182	0.8	0.822727
#331	0.49	0.67	0.59	0.749091	0.12	0.236364	0.75	0.816364	0.63	0.651818	0.67	0.794545	0.18	0.599091	0.63	0.764545	0.68	0.772727	0.61	0.711818	0.16	0.306364	0.79	0.82	0.71	0.710909	0.77	0.823636	0.48	0.715455	0.8	0.816364
#332	0.49	0.717	0.57	0.732	0.13	0.265	0.75	0.822	0.63	0.664	0.67	0.803	0.18	0.563	0.63	0.774	0.52	0.745	0.6	0.749167	0.13	0.295833	0.79	0.834167	0.71	0.725	0.77	0.835833	0.48	0.759167	0.8	0.829167
#333	0.62	0.715	0.57	0.766667	0.16	0.2925	0.75	0.830833	0.63	0.689167	0.67	0.8075	0.18	0.595833	0.63	0.771667	0.68	0.786667	0.61	0.698889	0.16	0.322222	0.79	0.814444	0.71	0.755556	0.77	0.811111	0.48	0.684444	0.8	0.807778
#334	0.62	0.741111	0.59	0.721111	0.14	0.266667	0.75	0.808889	0.63	0.73	0.67	0.791111	0.18	0.538889	0.63	0.757778	0.7	0.776	0.6	0.725	0.18	0.292	0.79	0.817	0.71	0.747	0.77	0.817	0.48	0.697	0.8	0.805
#335	0.62	0.722	0.6	0.735	0.14	0.257	0.75	0.811	0.63	0.687	0.67	0.788	0.18	0.559	0.63	0.763	0.69	0.758	0.62	0.725	0.16	0.277	0.79	0.822	0.71	0.765	0.77	0.825	0.48	0.705	0.8	0.821
#336	0.62	0.729091	0.59	0.746364	0.14	0.277273	0.75	0.817273	0.63	0.681818	0.67	0.792727	0.18	0.598182	0.63	0.76	0.65	0.746364	0.6	0.722727	0.16	0.346364	0.79	0.820909	0.71	0.722727	0.77	0.822727	0.48	0.736364	0.8	0.814545
#337	0.66	0.791111	0.61	0.724444	0.15	0.28	0.75	0.816667	0.63	0.747778	0.67	0.801111	0.18	0.525556	0.63	0.77	0.62	0.785455	0.59	0.702727	0.15	0.292727	0.79	0.823636	0.71	0.749091	0.77	0.835455	0.48	0.729091	0.8	0.837273
#338	0.62	0.744	0.6	0.739	0.15	0.288	0.75	0.807	0.63	0.738	0.67	0.789	0.18	0.533	0.63	0.759	0.68	0.761818	0.6	0.726364	0.2	0.325455	0.79	0.818182	0.71	0.730909	0.77	0.815455	0.48	0.709091	0.8	0.809091
#339	0.61	0.762727	0.58	0.726364	0.14	0.277273	0.75	0.829091	0.63	0.699091	0.67	0.810909	0.18	0.587273	0.63	0.785455	0.52	0.746923	0.58	0.725385	0.14	0.341538	0.79	0.819231	0.71	0.693846	0.77	0.814615	0.48	0.734615	0.8	0.800769
#340	0.49	0.725833	0.57	0.756667	0.12	0.3075	0.75	0.835833	0.63	0.67	0.67	0.81	0.18	0.625	0.63	0.769167	0.66	0.759091	0.6	0.710909	0.16	0.301818	0.79	0.819091	0.71	0.729091	0.77	0.823636	0.48	0.716364	0.8	0.82
#341	0.61	0.704	0.6	0.751	0.14	0.249	0.75	0.813	0.63	0.676	0.67	0.787	0.18	0.585	0.63	0.752	0.69	0.745	0.62	0.774	0.18	0.265	0.79	0.849	0.71	0.784	0.77	0.846	0.48	0.724	0.8	0.84
#342	0.49	0.674545	0.58	0.748182	0.11	0.246364	0.75	0.818182	0.63	0.638182	0.67	0.79	0.18	0.595455	0.63	0.757273	0.66	0.78	0.59	0.704545	0.16	0.317273	0.79	0.822727	0.71	0.74	0.77	0.828182	0.48	0.720909	0.8	0.826364
#343	0.61	0.744545	0.6	0.756364	0.13	0.271818	0.75	0.83	0.63	0.688182	0.67	0.809091	0.18	0.614545	0.63	0.777273	0.68	0.742	0.62	0.722	0.16	0.25	0.79	0.817	0.71	0.753	0.77	0.817	0.48	0.699	0.8	0.811
#344	0.53	0.736667	0.58	0.723333	0.14	0.252222	0.75	0.816667	0.63	0.722222	0.67	0.794444	0.18	0.533333	0.63	0.762222	0.51	0.740769	0.6	0.735385	0.14	0.305385	0.79	0.833077	0.71	0.716154	0.77	0.830769	0.48	0.766923	0.8	0.823077
#345	0.61	0.767273	0.58	0.744545	0.14	0.296364	0.75	0.836364	0.63	0.74	0.67	0.82	0.18	0.621818	0.63	0.786364	0.52	0.756364	0.6	0.727273	0.13	0.275455	0.79	0.819091	0.71	0.715455	0.77	0.822727	0.48	0.727273	0.8	0.822727
#346	0.63	0.749	0.61	0.736	0.14	0.262	0.75	0.814	0.63	0.687	0.67	0.794	0.18	0.555	0.63	0.767	0.69	0.782727	0.62	0.730909	0.16	0.350909	0.79	0.825455	0.71	0.762727	0.77	0.821818	0.48	0.717273	0.8	0.809091
#347	0.61	0.719	0.6	0.746	0.14	0.244	0.75	0.817	0.63	0.69	0.67	0.796	0.18	0.577	0.63	0.767	0.58	0.76	0.59	0.717692	0.15	0.35	0.79	0.835385	0.71	0.733846	0.77	0.832308	0.48	0.742308	0.8	0.820769
#348	0.6	0.718333	0.59	0.76	0.14	0.304167	0.75	0.83	0.63	0.690833	0.67	0.808333	0.18	0.594167	0.63	0.776667	0.71	0.779091	0.6	0.724545	0.19	0.325455	0.79	0.823636	0.71	0.760909	0.77	0.821818	0.48	0.690909	0.8	0.82
#349	0.6	0.741	0.59	0.721	0.14	0.286	0.75	0.818	0.63	0.731	0.67	0.8	0.18	0.582	0.63	0.766	0.67	0.757	0.62	0.731	0.15	0.261	0.79	0.818	0.71	0.751	0.77	0.819	0.48	0.699	0.8	0.81
#350	0.61	0.751667	0.59	0.75	0.15	0.313333	0.75	0.8275	0.63	0.696667	0.67	0.809167	0.18	0.588333	0.63	0.78	0.71	0.764545	0.61	0.72	0.2	0.293636	0.79	0.820909	0.71	0.736364	0.77	0.817273	0.48	0.688182	0.8	0.814545
#351	0.62	0.74	0.61	0.746	0.14	0.265	0.75	0.822	0.63	0.691	0.67	0.803	0.18	0.578	0.63	0.774	0.71	0.782727	0.6	0.726364	0.19	0.297273	0.79	0.83	0.71	0.767273	0.77	0.822727	0.48	0.692727	0.8	0.817273
#352	0.55	0.74	0.57	0.723	0.14	0.271	0.75	0.821	0.63	0.679	0.67	0.8	0.18	0.558	0.63	0.773	0.67	0.736	0.62	0.727	0.16	0.246	0.79	0.815	0.71	0.75	0.77	0.814	0.48	0.699	0.8	0.805
#353	0.59	0.744545	0.58	0.732727	0.14	0.274545	0.75	0.823636	0.63	0.698182	0.67	0.808182	0.18	0.59	0.63	0.783636	0.53	0.73	0.61	0.734545	0.14	0.324545	0.79	0.819091	0.71	0.689091	0.77	0.809091	0.48	0.736364	0.8	0.791818
#354	0.63	0.755	0.61	0.743	0.14	0.278	0.75	0.821	0.63	0.735	0.67	0.799	0.18	0.585	0.63	0.763	0.7	0.795	0.61	0.718	0.18	0.32	0.79	0.818	0.71	0.757	0.77	0.818	0.48	0.677	0.8	0.82
#355	0.49	0.711818	0.57	0.750909	0.12	0.271818	0.75	0.825455	0.63	0.664545	0.67	0.802727	0.18	0.585455	0.63	0.765455	0.51	0.7325	0.6	0.740833	0.13	0.324167	0.79	0.820833	0.71	0.700833	0.77	0.816667	0.48	0.75	0.8	0.803333
#356	0.63	0.737778	0.59	0.73	0.14	0.242222	0.75	0.807778	0.63	0.668889	0.67	0.782222	0.18	0.522222	0.63	0.754444	0.71	0.780909	0.6	0.718182	0.2	0.295455	0.79	0.825455	0.71	0.74	0.77	0.82	0.48	0.692727	0.8	0.814545
#357	0.48	0.7125	0.57	0.758333	0.12	0.2825	0.75	0.831667	0.63	0.666667	0.67	0.806667	0.18	0.624167	0.63	0.768333	0.67	0.786364	0.6	0.712727	0.16	0.323636	0.79	0.828182	0.71	0.743636	0.77	0.831818	0.48	0.723636	0.8	0.828182
#358	0.61	0.752727	0.58	0.738182	0.14	0.278182	0.75	0.833636	0.63	0.695455	0.67	0.813636	0.18	0.596364	0.63	0.784545	0.71	0.79	0.6	0.729091	0.19	0.294545	0.79	0.830909	0.71	0.764545	0.77	0.83	0.48	0.7	0.8	0.825455
#359	0.61	0.743636	0.57	0.742727	0.14	0.259091	0.75	0.834545	0.63	0.670909	0.67	0.813636	0.18	0.612727	0.63	0.782727	0.66	0.692222	0.63	0.738889	0.15	0.248889	0.79	0.803333	0.71	0.734444	0.77	0.798889	0.48	0.703333	0.8	0.787778
#360	0.62	0.739	0.61	0.732	0.14	0.265	0.75	0.815	0.63	0.693	0.67	0.792	0.18	0.561	0.63	0.766	0.71	0.797273	0.6	0.732727	0.19	0.303636	0.79	0.836364	0.71	0.761818	0.77	0.829091	0.48	0.691818	0.8	0.822727
#361	0.48	0.697273	0.57	0.745455	0.12	0.266364	0.75	0.82	0.63	0.660909	0.67	0.796364	0.18	0.587273	0.63	0.759091	0.65	0.722727	0.62	0.733636	0.15	0.286364	0.79	0.811818	0.71	0.686364	0.77	0.810909	0.48	0.721818	0.8	0.798182
#362	0.6	0.726364	0.59	0.744545	0.15	0.283636	0.75	0.814545	0.63	0.693636	0.67	0.791818	0.18	0.548182	0.63	0.764545	0.67	0.74	0.62	0.721	0.15	0.264	0.79	0.813	0.71	0.752	0.77	0.814	0.48	0.695	0.8	0.81
#363	0.52	0.646364	0.6	0.721818	0.12	0.220909	0.75	0.802727	0.63	0.641818	0.67	0.783636	0.18	0.568182	0.63	0.756364	0.7	0.802222	0.61	0.713333	0.16	0.303333	0.79	0.821111	0.71	0.744444	0.77	0.828889	0.48	0.698889	0.8	0.81
#364	0.62	0.768	0.59	0.715	0.15	0.283	0.75	0.823	0.63	0.747	0.67	0.808	0.18	0.571	0.63	0.781	0.71	0.783	0.62	0.748	0.17	0.262	0.79	0.848	0.71	0.797	0.77	0.851	0.48	0.699	0.8	0.85
#365	0.62	0.763	0.59	0.74	0.15	0.283	0.75	0.823	0.63	0.756	0.67	0.81	0.18	0.535	0.63	0.779	0.66	0.779091	0.59	0.695455	0.16	0.372727	0.79	0.829091	0.71	0.744545	0.77	0.832727	0.48	0.718182	0.8	0.830909
#366	0.62	0.781	0.59	0.727	0.14	0.289	0.75	0.829	0.63	0.744	0.67	0.814	0.18	0.596	0.63	0.784	0.71	0.788889	0.62	0.71	0.17	0.281111	0.79	0.817778	0.71	0.746667	0.77	0.825556	0.48	0.694444	0.8	0.81
#367	0.64	0.754444	0.61	0.724444	0.14	0.262222	0.75	0.81	0.63	0.741111	0.67	0.791111	0.18	0.543333	0.63	0.76	0.68	0.761818	0.62	0.732727	0.17	0.28	0.79	0.823636	0.71	0.760909	0.77	0.826364	0.48	0.691818	0.8	0.822727
#368	0.63	0.757	0.61	0.743	0.15	0.296	0.75	0.822	0.63	0.746	0.67	0.806	0.18	0.519	0.63	0.774	0.69	0.745	0.62	0.72	0.16	0.259	0.79	0.815	0.71	0.754	0.77	0.818	0.48	0.697	0.8	0.812
#369	0.62	0.752	0.59	0.738	0.14	0.289	0.75	0.827	0.63	0.739	0.67	0.809	0.18	0.598	0.63	0.774	0.67	0.751111	0.62	0.717778	0.16	0.247778	0.79	0.804444	0.71	0.758889	0.77	0.81	0.48	0.68	0.8	0.811111
#370	0.62	0.748	0.61	0.749	0.14	0.279	0.75	0.816	0.63	0.725	0.67	0.795	0.18	0.585	0.63	0.759	0.56	0.765455	0.6	0.73	0.15	0.305455	0.79	0.830909	0.71	0.757273	0.77	0.831818	0.48	0.738182	0.8	0.830909
#371	0.6	0.75	0.57	0.7375	0.14	0.29	0.75	0.829167	0.63	0.695	0.67	0.810833	0.18	0.6225	0.63	0.779167	0.66	0.767	0.6	0.736	0.16	0.319	0.79	0.829	0.71	0.715	0.77	0.844	0.48	0.731	0.8	0.832
#372	0.6	0.735	0.59	0.7575	0.15	0.298333	0.75	0.825833	0.63	0.694167	0.67	0.804167	0.18	0.58	0.63	0.774167	0.66	0.784545	0.6	0.711818	0.17	0.323636	0.79	0.827273	0.71	0.743636	0.77	0.833636	0.48	0.722727	0.8	0.829091
#373	0.49	0.716364	0.57	0.749091	0.13	0.271818	0.75	0.823636	0.63	0.664545	0.67	0.802727	0.18	0.584545	0.63	0.766364	0.53	0.765833	0.59	0.733333	0.13	0.291667	0.79	0.8375	0.71	0.744167	0.77	0.838333	0.48	0.745	0.8	0.831667
#374	0.63	0.756	0.6	0.735	0.14	0.248	0.75	0.82	0.63	0.692	0.67	0.798	0.18	0.559	0.63	0.772	0.52	0.684167	0.6	0.72	0.14	0.283333	0.79	0.795	0.71	0.660833	0.77	0.785	0.48	0.705833	0.8	0.765833
#375	0.6	0.753636	0.58	0.743636	0.14	0.302727	0.75	0.83	0.63	0.723636	0.67	0.81	0.18	0.619091	0.63	0.771818	0.51	0.7125	0.59	0.7275	0.14	0.3025	0.79	0.813333	0.71	0.674167	0.77	0.803333	0.48	0.7125	0.8	0.7825
#376	0.5	0.687	0.59	0.746	0.12	0.23	0.75	0.816	0.63	0.695	0.67	0.796	0.18	0.58	0.63	0.763	0.51	0.723636	0.61	0.739091	0.13	0.285455	0.79	0.814545	0.71	0.683636	0.77	0.807273	0.48	0.732727	0.8	0.791818
#377	0.62	0.767273	0.58	0.733636	0.14	0.311818	0.75	0.829091	0.63	0.732727	0.67	0.809091	0.18	0.614545	0.63	0.772727	0.69	0.790909	0.6	0.728182	0.19	0.3	0.79	0.836364	0.71	0.772727	0.77	0.836364	0.48	0.704545	0.8	0.832727
#378	0.63	0.768	0.6	0.737	0.14	0.28	0.75	0.823	0.63	0.738	0.67	0.802	0.18	0.576	0.63	0.767	0.65	0.744167	0.61	0.735833	0.16	0.2925	0.79	0.83	0.71	0.714167	0.77	0.828333	0.48	0.701667	0.8	0.818333
#379	0.64	0.764444	0.61	0.734444	0.14	0.257778	0.75	0.813333	0.63	0.738889	0.67	0.793333	0.18	0.533333	0.63	0.762222	0.56	0.756364	0.61	0.740909	0.14	0.27	0.79	0.833636	0.71	0.767273	0.77	0.835455	0.48	0.740909	0.8	0.834545
#380	0.48	0.696667	0.57	0.756667	0.12	0.2925	0.75	0.8225	0.63	0.665	0.67	0.7975	0.18	0.620833	0.63	0.758333	0.59	0.763636	0.59	0.724545	0.15	0.334545	0.79	0.828182	0.71	0.762727	0.77	0.826364	0.48	0.721818	0.8	0.813636
#381	0.63	0.745556	0.6	0.731111	0.14	0.235556	0.75	0.814444	0.63	0.675556	0.67	0.787778	0.18	0.525556	0.63	0.756667	0.69	0.746	0.61	0.716	0.16	0.259	0.79	0.812	0.71	0.76	0.77	0.813	0.48	0.695	0.8	0.803
#382	0.61	0.718	0.61	0.74	0.14	0.263	0.75	0.806	0.63	0.681	0.67	0.783	0.18	0.568	0.63	0.755	0.52	0.717273	0.6	0.744545	0.14	0.258182	0.79	0.824545	0.71	0.745455	0.77	0.822727	0.48	0.729091	0.8	0.815455
#383	0.48	0.697273	0.59	0.728182	0.11	0.239091	0.75	0.81	0.63	0.649091	0.67	0.793636	0.18	0.604545	0.63	0.765455	0.67	0.724	0.62	0.743	0.16	0.274	0.79	0.822	0.71	0.761	0.77	0.816	0.48	0.725	0.8	0.803
#384	0.66	0.775	0.59	0.735	0.19	0.284	0.75	0.82	0.63	0.728	0.67	0.793	0.18	0.514	0.63	0.755	0.69	0.762222	0.62	0.73	0.16	0.286667	0.79	0.822222	0.71	0.742222	0.77	0.83	0.48	0.717778	0.8	0.813333
#385	0.62	0.761818	0.6	0.75	0.15	0.299091	0.75	0.831818	0.63	0.75	0.67	0.810909	0.18	0.560909	0.63	0.78	0.52	0.764615	0.59	0.733846	0.14	0.327692	0.79	0.846923	0.71	0.712308	0.77	0.847692	0.48	0.786154	0.8	0.833846
#386	0.6	0.761818	0.58	0.749091	0.14	0.309091	0.75	0.836364	0.63	0.73	0.67	0.819091	0.18	0.630909	0.63	0.779091	0.57	0.775	0.6	0.725	0.15	0.3225	0.79	0.830833	0.71	0.7325	0.77	0.83	0.48	0.749167	0.8	0.818333
#387	0.63	0.788182	0.58	0.68	0.17	0.330909	0.75	0.804545	0.63	0.700909	0.67	0.778182	0.18	0.589091	0.63	0.744545	0.66	0.746	0.63	0.735	0.16	0.317	0.79	0.818	0.71	0.74	0.77	0.819	0.48	0.723	0.8	0.809
#388	0.5	0.629	0.6	0.715	0.12	0.209	0.75	0.792	0.63	0.678	0.67	0.773	0.18	0.544	0.63	0.741	0.67	0.75	0.62	0.756	0.15	0.267	0.79	0.826	0.71	0.675	0.77	0.835	0.48	0.72	0.8	0.819
#389	0.59	0.735455	0.58	0.742727	0.14	0.270909	0.75	0.824545	0.63	0.697273	0.67	0.81	0.18	0.605455	0.63	0.784545	0.52	0.725455	0.61	0.733636	0.13	0.276364	0.79	0.828182	0.71	0.708182	0.77	0.826364	0.48	0.727273	0.8	0.815455
#390	0.62	0.767273	0.57	0.721818	0.14	0.282727	0.75	0.826364	0.63	0.700909	0.67	0.814545	0.18	0.577273	0.63	0.789091	0.61	0.759091	0.6	0.733636	0.15	0.326364	0.79	0.835455	0.71	0.736364	0.77	0.834545	0.48	0.75	0.8	0.820909
#391	0.47	0.704167	0.55	0.759167	0.13	0.285	0.75	0.828333	0.63	0.68	0.67	0.810833	0.18	0.626667	0.63	0.783333	0.57	0.776364	0.59	0.740909	0.15	0.296364	0.79	0.838182	0.71	0.754545	0.77	0.839091	0.48	0.748182	0.8	0.832727
#392	0.64	0.778	0.6	0.742	0.16	0.296	0.75	0.824	0.63	0.753	0.67	0.807	0.18	0.509	0.63	0.78	0.55	0.758333	0.6	0.725833	0.14	0.34	0.79	0.83	0.71	0.7225	0.77	0.830833	0.48	0.7325	0.8	0.8225
#393	0.49	0.706364	0.57	0.742727	0.12	0.271818	0.75	0.823636	0.63	0.687273	0.67	0.802727	0.18	0.587273	0.63	0.774545	0.69	0.76	0.62	0.715	0.16	0.305	0.79	0.819	0.71	0.761	0.77	0.822	0.48	0.705	0.8	0.815
#394	0.64	0.751111	0.62	0.742222	0.14	0.258889	0.75	0.814444	0.63	0.743333	0.67	0.794444	0.18	0.553333	0.63	0.763333	0.67	0.78	0.6	0.711818	0.17	0.322727	0.79	0.827273	0.71	0.743636	0.77	0.832727	0.48	0.721818	0.8	0.83
#395	0.48	0.676	0.58	0.743	0.12	0.269	0.75	0.802	0.63	0.642	0.67	0.775	0.18	0.569	0.63	0.735	0.67	0.750909	0.62	0.758182	0.16	0.317273	0.79	0.829091	0.71	0.683636	0.77	0.824545	0.48	0.738182	0.8	0.806364
#396	0.61	0.756	0.59	0.736	0.14	0.269	0.75	0.824	0.63	0.744	0.67	0.81	0.18	0.586	0.63	0.779	0.66	0.734444	0.63	0.721111	0.16	0.318889	0.79	0.805556	0.71	0.744444	0.77	0.803333	0.48	0.695556	0.8	0.793333
#397	0.61	0.758	0.58	0.744	0.14	0.259	0.75	0.831	0.63	0.713	0.67	0.813	0.18	0.595	0.63	0.779	0.69	0.776667	0.62	0.717778	0.16	0.29	0.79	0.816667	0.71	0.744444	0.77	0.826667	0.48	0.694444	0.8	0.812222
#398	0.64	0.759091	0.59	0.737273	0.18	0.296364	0.75	0.82	0.63	0.726364	0.67	0.795455	0.18	0.578182	0.63	0.759091	0.53	0.729	0.6	0.746	0.13	0.241	0.79	0.83	0.71	0.764	0.77	0.831	0.48	0.725	0.8	0.833
#399	0.48	0.705	0.59	0.732	0.12	0.224	0.75	0.811	0.63	0.695	0.67	0.794	0.18	0.593	0.63	0.764	0.69	0.77	0.62	0.718	0.16	0.319	0.79	0.818	0.71	0.753	0.77	0.818	0.48	0.701	0.8	0.81
#400	0.61	0.725	0.6	0.753	0.15	0.284	0.75	0.819	0.63	0.69	0.67	0.799	0.18	0.538	0.63	0.773	0.67	0.808	0.59	0.695	0.16	0.332	0.79	0.826	0.71	0.744	0.77	0.83	0.48	0.711	0.8	0.827
#401	0.49	0.685	0.59	0.747	0.12	0.228	0.75	0.814	0.63	0.699	0.67	0.798	0.18	0.572	0.63	0.766	0.66	0.805	0.6	0.706	0.16	0.334	0.79	0.826	0.71	0.743	0.77	0.828	0.48	0.711	0.8	0.825
#402	0.63	0.802222	0.59	0.711111	0.14	0.28	0.75	0.817778	0.63	0.747778	0.67	0.803333	0.18	0.54	0.63	0.776667	0.67	0.761	0.62	0.742	0.16	0.294	0.79	0.831	0.71	0.735	0.77	0.833	0.48	0.74	0.8	0.813
#403	0.6	0.752222	0.58	0.714444	0.14	0.272222	0.75	0.807778	0.63	0.675556	0.67	0.784444	0.18	0.536667	0.63	0.762222	0.71	0.762727	0.6	0.718182	0.2	0.291818	0.79	0.819091	0.71	0.734545	0.77	0.816364	0.48	0.688182	0.8	0.812727
#404	0.59	0.723	0.6	0.734	0.13	0.247	0.75	0.813	0.63	0.692	0.67	0.796	0.18	0.553	0.63	0.766	0.7	0.763636	0.6	0.727273	0.19	0.276364	0.79	0.820909	0.71	0.750909	0.77	0.818182	0.48	0.689091	0.8	0.816364
#405	0.66	0.787778	0.61	0.721111	0.15	0.266667	0.75	0.812222	0.63	0.745556	0.67	0.797778	0.18	0.517778	0.63	0.77	0.54	0.77	0.59	0.7325	0.14	0.308333	0.79	0.833333	0.71	0.728333	0.77	0.834167	0.48	0.743333	0.8	0.826667
#406	0.49	0.721	0.57	0.722	0.13	0.275	0.75	0.817	0.63	0.678	0.67	0.798	0.18	0.563	0.63	0.777	0.54	0.743077	0.58	0.714615	0.14	0.325385	0.79	0.811538	0.71	0.692308	0.77	0.806923	0.48	0.716923	0.8	0.793077
#407	0.63	0.756667	0.6	0.727778	0.14	0.251111	0.75	0.806667	0.63	0.685556	0.67	0.783333	0.18	0.527778	0.63	0.761111	0.69	0.783	0.62	0.724	0.16	0.298	0.79	0.822	0.71	0.762	0.77	0.822	0.48	0.704	0.8	0.815
#408	0.48	0.608	0.6	0.714	0.11	0.196	0.75	0.786	0.63	0.619	0.67	0.764	0.18	0.575	0.63	0.735	0.64	0.730909	0.62	0.754545	0.17	0.273636	0.79	0.827273	0.71	0.745455	0.77	0.827273	0.48	0.710909	0.8	0.819091
#409	0.61	0.76	0.58	0.723636	0.14	0.280909	0.75	0.83	0.63	0.699091	0.67	0.813636	0.18	0.590909	0.63	0.788182	0.66	0.735	0.62	0.739	0.16	0.248	0.79	0.817	0.71	0.737	0.77	0.818	0.48	0.723	0.8	0.8
#410	0.63	0.751	0.6	0.731	0.14	0.256	0.75	0.815	0.63	0.689	0.67	0.794	0.18	0.554	0.63	0.764	0.51	0.715455	0.6	0.739091	0.13	0.279091	0.79	0.821818	0.71	0.706364	0.77	0.821818	0.48	0.746364	0.8	0.806364
#411	0.6	0.738182	0.58	0.745455	0.14	0.28	0.75	0.830909	0.63	0.698182	0.67	0.813636	0.18	0.604545	0.63	0.782727	0.68	0.74	0.63	0.719	0.15	0.26	0.79	0.814	0.71	0.754	0.77	0.815	0.48	0.694	0.8	0.811
#412	0.62	0.765	0.6	0.733	0.15	0.283	0.75	0.824	0.63	0.755	0.67	0.806	0.18	0.533	0.63	0.779	0.66	0.706	0.62	0.736	0.16	0.248	0.79	0.808	0.71	0.742	0.77	0.805	0.48	0.711	0.8	0.792
#413	0.62	0.766	0.57	0.716	0.14	0.275	0.75	0.819	0.63	0.687	0.67	0.804	0.18	0.547	0.63	0.78	0.69	0.764	0.62	0.726	0.16	0.28	0.79	0.823	0.71	0.763	0.77	0.824	0.48	0.705	0.8	0.819
#414	0.63	0.733636	0.59	0.752727	0.17	0.298182	0.75	0.816364	0.63	0.71	0.67	0.79	0.18	0.584545	0.63	0.751818	0.56	0.641818	0.58	0.7	0.14	0.25	0.79	0.769091	0.71	0.680909	0.77	0.769091	0.48	0.697273	0.8	0.76
#415	0.46	0.6275	0.58	0.738333	0.11	0.229167	0.75	0.804167	0.63	0.64	0.67	0.785	0.18	0.6325	0.63	0.755	0.52	0.75	0.59	0.73	0.13	0.291667	0.79	0.834167	0.71	0.749167	0.77	0.84	0.48	0.746667	0.8	0.836667
#416	0.6	0.724545	0.59	0.764545	0.14	0.251818	0.75	0.846364	0.63	0.691818	0.67	0.821818	0.18	0.583636	0.63	0.794545	0.64	0.733636	0.61	0.727273	0.16	0.317273	0.79	0.821818	0.71	0.711818	0.77	0.825455	0.48	0.737273	0.8	0.818182
#417	0.61	0.781818	0.58	0.713636	0.14	0.313636	0.75	0.817273	0.63	0.700909	0.67	0.8	0.18	0.608182	0.63	0.765455	0.65	0.759091	0.59	0.718182	0.16	0.297273	0.79	0.819091	0.71	0.715455	0.77	0.821818	0.48	0.715455	0.8	0.816364
#418	0.59	0.741667	0.57	0.745	0.14	0.295833	0.75	0.8275	0.63	0.690833	0.67	0.8075	0.18	0.625833	0.63	0.7775	0.54	0.726923	0.58	0.736154	0.14	0.295385	0.79	0.821538	0.71	0.688462	0.77	0.816923	0.48	0.728462	0.8	0.803077
#419	0.62	0.746	0.6	0.75	0.14	0.298	0.75	0.815	0.63	0.721	0.67	0.793	0.18	0.544	0.63	0.755	0.68	0.75	0.61	0.726	0.15	0.281	0.79	0.825	0.71	0.764	0.77	0.825	0.48	0.726	0.8	0.814
#420	0.54	0.732727	0.58	0.725455	0.13	0.274545	0.75	0.823636	0.63	0.693636	0.67	0.803636	0.18	0.59	0.63	0.778182	0.53	0.742727	0.6	0.731818	0.14	0.337273	0.79	0.825455	0.71	0.698182	0.77	0.823636	0.48	0.746364	0.8	0.816364
#421	0.62	0.75	0.6	0.737	0.15	0.291	0.75	0.812	0.63	0.744	0.67	0.796	0.18	0.53	0.63	0.765	0.69	0.785	0.62	0.724	0.16	0.292	0.79	0.824	0.71	0.76	0.77	0.826	0.48	0.708	0.8	0.818
#422	0.64	0.763	0.6	0.731	0.14	0.268	0.75	0.818	0.63	0.693	0.67	0.797	0.18	0.554	0.63	0.771	0.5	0.7175	0.6	0.745	0.13	0.316667	0.79	0.825	0.71	0.705833	0.77	0.825833	0.48	0.754167	0.8	0.819167
#423	0.62	0.744	0.61	0.744	0.14	0.264	0.75	0.821	0.63	0.692	0.67	0.802	0.18	0.577	0.63	0.776	0.54	0.75	0.59	0.733333	0.15	0.299167	0.79	0.826667	0.71	0.715833	0.77	0.8275	0.48	0.7375	0.8	0.818333
#424	0.63	0.74	0.61	0.733333	0.14	0.253333	0.75	0.806667	0.63	0.74	0.67	0.787778	0.18	0.544444	0.63	0.755556	0.53	0.726667	0.6	0.739167	0.14	0.2925	0.79	0.821667	0.71	0.706667	0.77	0.8175	0.48	0.751667	0.8	0.8075
#425	0.62	0.728889	0.61	0.734444	0.14	0.264444	0.75	0.8	0.63	0.68	0.67	0.778889	0.18	0.527778	0.63	0.756667	0.67	0.755	0.63	0.74	0.16	0.279	0.79	0.819	0.71	0.749	0.77	0.819	0.48	0.723	0.8	0.805
#426	0.65	0.781111	0.61	0.732222	0.15	0.27	0.75	0.813333	0.63	0.74	0.67	0.795556	0.18	0.53	0.63	0.765556	0.72	0.779091	0.6	0.713636	0.2	0.309091	0.79	0.818182	0.71	0.75	0.77	0.815455	0.48	0.691818	0.8	0.808182
#427	0.63	0.744	0.59	0.724	0.18	0.267	0.75	0.806	0.63	0.733	0.67	0.787	0.18	0.531	0.63	0.757	0.68	0.749	0.63	0.723	0.16	0.268	0.79	0.814	0.71	0.751	0.77	0.815	0.48	0.696	0.8	0.81
#428	0.62	0.748182	0.6	0.741818	0.14	0.293636	0.75	0.82	0.63	0.678182	0.67	0.795455	0.18	0.605455	0.63	0.765455	0.68	0.749	0.62	0.716	0.16	0.271	0.79	0.826	0.71	0.772	0.77	0.829	0.48	0.708	0.8	0.827
#429	0.51	0.704545	0.58	0.730909	0.13	0.241818	0.75	0.816364	0.63	0.655455	0.67	0.798182	0.18	0.57	0.63	0.770909	0.53	0.765	0.6	0.735833	0.14	0.296667	0.79	0.834167	0.71	0.723333	0.77	0.8325	0.48	0.745833	0.8	0.825
#430	0.61	0.691818	0.6	0.72	0.13	0.254545	0.75	0.806364	0.63	0.604545	0.67	0.779091	0.18	0.588182	0.63	0.747273	0.71	0.784545	0.59	0.722727	0.2	0.299091	0.79	0.821818	0.71	0.75	0.77	0.820909	0.48	0.692727	0.8	0.818182
#431	0.63	0.756	0.59	0.733	0.17	0.296	0.75	0.81	0.63	0.717	0.67	0.787	0.18	0.547	0.63	0.755	0.65	0.769091	0.59	0.690909	0.16	0.352727	0.79	0.817273	0.71	0.720909	0.77	0.820909	0.48	0.710909	0.8	0.814545
#432	0.64	0.74875	0.6	0.71375	0.13	0.235	0.75	0.79	0.63	0.71125	0.67	0.76875	0.18	0.49375	0.63	0.73875	0.68	0.737	0.62	0.725	0.16	0.256	0.79	0.817	0.71	0.752	0.77	0.819	0.48	0.701	0.8	0.812
#433	0.53	0.719	0.6	0.726	0.13	0.262	0.75	0.819	0.63	0.67	0.67	0.799	0.18	0.56	0.63	0.77	0.68	0.757778	0.62	0.705556	0.15	0.251111	0.79	0.805556	0.71	0.765556	0.77	0.807778	0.48	0.685556	0.8	0.805556
#434	0.5	0.715455	0.59	0.755455	0.12	0.275455	0.75	0.827273	0.63	0.675455	0.67	0.804545	0.18	0.602727	0.63	0.771818	0.66	0.747273	0.6	0.733636	0.18	0.268182	0.79	0.825455	0.71	0.763636	0.77	0.829091	0.48	0.699091	0.8	0.826364
#435	0.61	0.726	0.6	0.733	0.14	0.244	0.75	0.812	0.63	0.689	0.67	0.79	0.18	0.558	0.63	0.765	0.69	0.773	0.62	0.722	0.16	0.279	0.79	0.822	0.71	0.763	0.77	0.824	0.48	0.706	0.8	0.817
#436	0.64	0.756364	0.58	0.737273	0.18	0.285455	0.75	0.813636	0.63	0.718182	0.67	0.79	0.18	0.579091	0.63	0.753636	0.69	0.775455	0.59	0.717273	0.19	0.316364	0.79	0.828182	0.71	0.760909	0.77	0.823636	0.48	0.685455	0.8	0.821818
#437	0.64	0.752	0.59	0.726	0.18	0.274	0.75	0.807	0.63	0.723	0.67	0.783	0.18	0.534	0.63	0.754	0.67	0.73	0.62	0.75	0.15	0.27	0.79	0.819	0.71	0.737	0.77	0.814	0.48	0.723	0.8	0.799
#438	0.64	0.762222	0.61	0.728889	0.14	0.262222	0.75	0.81	0.63	0.742222	0.67	0.787778	0.18	0.55	0.63	0.753333	0.55	0.764	0.6	0.713	0.14	0.313	0.79	0.821	0.71	0.703	0.77	0.817	0.48	0.7	0.8	0.807
#439	0.63	0.752	0.59	0.735	0.14	0.257	0.75	0.816	0.63	0.689	0.67	0.796	0.18	0.557	0.63	0.768	0.66	0.741111	0.62	0.733333	0.16	0.262222	0.79	0.812222	0.71	0.752222	0.77	0.814444	0.48	0.705556	0.8	0.811111
#440	0.68	0.772	0.61	0.655	0.18	0.315	0.75	0.788	0.63	0.718	0.67	0.766	0.18	0.503	0.63	0.739	0.66	0.785455	0.59	0.699091	0.16	0.351818	0.79	0.817273	0.71	0.729091	0.77	0.822727	0.48	0.717273	0.8	0.819091
#441	0.56	0.753636	0.57	0.721818	0.14	0.282727	0.75	0.826364	0.63	0.7	0.67	0.812727	0.18	0.578182	0.63	0.788182	0.65	0.746	0.62	0.734	0.15	0.319	0.79	0.819	0.71	0.737	0.77	0.821	0.48	0.723	0.8	0.809
#442	0.64	0.792	0.6	0.734	0.16	0.294	0.75	0.826	0.63	0.756	0.67	0.814	0.18	0.526	0.63	0.785	0.64	0.758182	0.6	0.712727	0.16	0.318182	0.79	0.817273	0.71	0.723636	0.77	0.820909	0.48	0.736364	0.8	0.803636
#443	0.49	0.734545	0.58	0.757273	0.12	0.303636	0.75	0.834545	0.63	0.710909	0.67	0.807273	0.18	0.610909	0.63	0.761818	0.67	0.744	0.63	0.727	0.16	0.267	0.79	0.816	0.71	0.748	0.77	0.818	0.48	0.697	0.8	0.809
#444	0.59	0.74	0.58	0.730909	0.14	0.283636	0.75	0.816364	0.63	0.692727	0.67	0.798182	0.18	0.596364	0.63	0.769091	0.69	0.786364	0.59	0.712727	0.18	0.344545	0.79	0.828182	0.71	0.778182	0.77	0.83	0.48	0.699091	0.8	0.823636
#445	0.61	0.758182	0.59	0.741818	0.15	0.286364	0.75	0.825455	0.63	0.702727	0.67	0.807273	0.18	0.545455	0.63	0.784545	0.59	0.79	0.59	0.715385	0.15	0.359231	0.79	0.84	0.71	0.736923	0.77	0.836923	0.48	0.747692	0.8	0.823077
#446	0.47	0.686667	0.57	0.770833	0.12	0.278333	0.75	0.826667	0.63	0.671667	0.67	0.801667	0.18	0.630833	0.63	0.764167	0.67	0.78	0.6	0.710909	0.17	0.322727	0.79	0.827273	0.71	0.743636	0.77	0.833636	0.48	0.721818	0.8	0.830909
#447	0.62	0.76	0.6	0.76	0.15	0.310909	0.75	0.838182	0.63	0.697273	0.67	0.814545	0.18	0.57	0.63	0.786364	0.69	0.766	0.63	0.728	0.16	0.268	0.79	0.825	0.71	0.765	0.77	0.825	0.48	0.707	0.8	0.82
#448	0.49	0.642727	0.59	0.72	0.12	0.220909	0.75	0.799091	0.63	0.643636	0.67	0.784545	0.18	0.593636	0.63	0.757273	0.7	0.793	0.62	0.716	0.16	0.33	0.79	0.819	0.71	0.758	0.77	0.819	0.48	0.704	0.8	0.814
#449	0.62	0.749091	0.59	0.735455	0.15	0.288182	0.75	0.824545	0.63	0.707273	0.67	0.805455	0.18	0.55	0.63	0.781818	0.52	0.745714	0.58	0.751429	0.13	0.312143	0.79	0.825714	0.71	0.69	0.77	0.817143	0.48	0.750714	0.8	0.797857
#450	0.47	0.681818	0.57	0.763636	0.11	0.271818	0.75	0.82	0.63	0.641818	0.67	0.788182	0.18	0.600909	0.63	0.745455	0.57	0.709167	0.6	0.731667	0.14	0.291667	0.79	0.81	0.71	0.72	0.77	0.803333	0.48	0.7275	0.8	0.778333
#451	0.62	0.767273	0.57	0.725455	0.14	0.289091	0.75	0.826364	0.63	0.698182	0.67	0.810909	0.18	0.585455	0.63	0.787273	0.67	0.734	0.61	0.726	0.17	0.268	0.79	0.814	0.71	0.752	0.77	0.818	0.48	0.694	0.8	0.811
#452	0.59	0.744545	0.58	0.733636	0.14	0.276364	0.75	0.825455	0.63	0.699091	0.67	0.808182	0.18	0.590909	0.63	0.784545	0.68	0.746667	0.64	0.73	0.16	0.287778	0.79	0.815556	0.71	0.755556	0.77	0.811111	0.48	0.704444	0.8	0.8
#453	0.64	0.745	0.59	0.725	0.18	0.268	0.75	0.81	0.63	0.725	0.67	0.782	0.18	0.507	0.63	0.754	0.68	0.737	0.62	0.729	0.15	0.294	0.79	0.813	0.71	0.756	0.77	0.818	0.48	0.715	0.8	0.808
#454	0.62	0.741	0.6	0.747	0.14	0.272	0.75	0.813	0.63	0.721	0.67	0.789	0.18	0.582	0.63	0.75	0.68	0.738	0.63	0.751	0.15	0.279	0.79	0.832	0.71	0.751	0.77	0.831	0.48	0.734	0.8	0.819
#455	0.47	0.6825	0.59	0.754167	0.11	0.245	0.75	0.821667	0.63	0.655833	0.67	0.8	0.18	0.6475	0.63	0.769167	0.71	0.782	0.61	0.737	0.17	0.254	0.79	0.845	0.71	0.787	0.77	0.842	0.48	0.696	0.8	0.838
#456	0.61	0.762727	0.57	0.728182	0.14	0.278182	0.75	0.828182	0.63	0.7	0.67	0.811818	0.18	0.586364	0.63	0.787273	0.66	0.746	0.63	0.746	0.16	0.226	0.79	0.825	0.71	0.754	0.77	0.828	0.48	0.73	0.8	0.811
#457	0.64	0.76	0.61	0.725556	0.14	0.252222	0.75	0.807778	0.63	0.741111	0.67	0.784444	0.18	0.545556	0.63	0.753333	0.54	0.741667	0.58	0.716667	0.14	0.305	0.79	0.809167	0.71	0.679167	0.77	0.806667	0.48	0.710833	0.8	0.785833
#458	0.6	0.755	0.57	0.715	0.14	0.28	0.75	0.818	0.63	0.696	0.67	0.8	0.18	0.562	0.63	0.778	0.68	0.736	0.62	0.722	0.16	0.253	0.79	0.815	0.71	0.754	0.77	0.817	0.48	0.698	0.8	0.81
#459	0.5	0.726364	0.61	0.77	0.11	0.277273	0.75	0.840909	0.63	0.686364	0.67	0.815455	0.18	0.605455	0.63	0.779091	0.69	0.765	0.62	0.726	0.16	0.282	0.79	0.825	0.71	0.766	0.77	0.826	0.48	0.706	0.8	0.821
#460	0.61	0.709	0.6	0.74	0.13	0.245	0.75	0.803	0.63	0.679	0.67	0.78	0.18	0.564	0.63	0.751	0.55	0.7225	0.61	0.740833	0.14	0.328333	0.79	0.820833	0.71	0.704167	0.77	0.815833	0.48	0.736667	0.8	0.7975
#461	0.47	0.639167	0.59	0.744167	0.12	0.249167	0.75	0.810833	0.63	0.646667	0.67	0.793333	0.18	0.640833	0.63	0.764167	0.69	0.78	0.62	0.735455	0.17	0.295455	0.79	0.831818	0.71	0.769091	0.77	0.835455	0.48	0.703636	0.8	0.83
#462	0.6	0.701	0.6	0.74	0.14	0.258	0.75	0.811	0.63	0.68	0.67	0.786	0.18	0.562	0.63	0.755	0.66	0.712	0.63	0.74	0.16	0.262	0.79	0.81	0.71	0.731	0.77	0.808	0.48	0.712	0.8	0.794
#463	0.64	0.776	0.61	0.73	0.14	0.286	0.75	0.817	0.63	0.71	0.67	0.798	0.18	0.581	0.63	0.762	0.69	0.746	0.62	0.741	0.16	0.295	0.79	0.832	0.71	0.772	0.77	0.826	0.48	0.701	0.8	0.82
#464	0.61	0.739091	0.57	0.73	0.14	0.280909	0.75	0.819091	0.63	0.696364	0.67	0.801818	0.18	0.589091	0.63	0.775455	0.67	0.754	0.63	0.734	0.16	0.323	0.79	0.818	0.71	0.737	0.77	0.819	0.48	0.724	0.8	0.807
#465	0.66	0.791	0.59	0.734	0.17	0.282	0.75	0.822	0.63	0.752	0.67	0.809	0.18	0.53	0.63	0.781	0.68	0.75	0.63	0.72	0.16	0.244444	0.79	0.806667	0.71	0.758889	0.77	0.811111	0.48	0.682222	0.8	0.811111
#466	0.61	0.733636	0.6	0.751818	0.13	0.282727	0.75	0.819091	0.63	0.681818	0.67	0.793636	0.18	0.602727	0.63	0.762727	0.67	0.750909	0.61	0.718182	0.16	0.287273	0.79	0.821818	0.71	0.710909	0.77	0.823636	0.48	0.714545	0.8	0.816364
#467	0.61	0.75	0.57	0.742727	0.14	0.283636	0.75	0.831818	0.63	0.695455	0.67	0.814545	0.18	0.591818	0.63	0.784545	0.67	0.737778	0.63	0.726667	0.16	0.266667	0.79	0.816667	0.71	0.733333	0.77	0.821111	0.48	0.713333	0.8	0.808889
#468	0.64	0.744	0.6	0.746	0.18	0.28	0.75	0.816	0.63	0.727	0.67	0.789	0.18	0.535	0.63	0.755	0.67	0.8	0.6	0.701818	0.16	0.364545	0.79	0.821818	0.71	0.731818	0.77	0.824545	0.48	0.717273	0.8	0.820909
#469	0.54	0.723	0.6	0.734	0.13	0.265	0.75	0.805	0.63	0.716	0.67	0.779	0.18	0.574	0.63	0.739	0.54	0.729091	0.6	0.734545	0.14	0.265455	0.79	0.827273	0.71	0.75	0.77	0.828182	0.48	0.730909	0.8	0.823636
#470	0.65	0.745	0.6	0.727	0.18	0.285	0.75	0.806	0.63	0.72	0.67	0.786	0.18	0.54	0.63	0.755	0.64	0.695	0.62	0.743	0.15	0.257	0.79	0.804	0.71	0.729	0.77	0.8	0.48	0.716	0.8	0.784
#471	0.49	0.718182	0.59	0.744545	0.12	0.290909	0.75	0.822727	0.63	0.667273	0.67	0.795455	0.18	0.589091	0.63	0.758182	0.66	0.758182	0.6	0.709091	0.17	0.312727	0.79	0.817273	0.71	0.724545	0.77	0.821818	0.48	0.710909	0.8	0.815455
#472	0.49	0.619	0.6	0.72	0.12	0.205	0.75	0.792	0.63	0.619	0.67	0.772	0.18	0.571	0.63	0.746	0.66	0.716	0.63	0.738	0.16	0.262	0.79	0.807	0.71	0.732	0.77	0.807	0.48	0.71	0.8	0.795
#473	0.62	0.72	0.59	0.721111	0.14	0.235556	0.75	0.805556	0.63	0.674444	0.67	0.778889	0.18	0.522222	0.63	0.75	0.67	0.733	0.62	0.74	0.16	0.269	0.79	0.823	0.71	0.74	0.77	0.828	0.48	0.733	0.8	0.813
#474	0.64	0.764	0.59	0.718	0.18	0.276	0.75	0.81	0.63	0.732	0.67	0.786	0.18	0.537	0.63	0.758	0.69	0.738	0.63	0.751	0.16	0.233	0.79	0.842	0.71	0.787	0.77	0.845	0.48	0.693	0.8	0.841
#475	0.61	0.733636	0.59	0.746364	0.14	0.271818	0.75	0.823636	0.63	0.690909	0.67	0.799091	0.18	0.599091	0.63	0.767273	0.51	0.744167	0.6	0.733333	0.14	0.308333	0.79	0.8275	0.71	0.700833	0.77	0.8275	0.48	0.759167	0.8	0.813333
#476	0.62	0.742	0.59	0.735	0.14	0.289	0.75	0.82	0.63	0.731	0.67	0.799	0.18	0.589	0.63	0.763	0.69	0.75	0.62	0.727	0.17	0.265	0.79	0.813	0.71	0.74	0.77	0.814	0.48	0.701	0.8	0.807
#477	0.48	0.730833	0.56	0.753333	0.13	0.298333	0.75	0.838333	0.63	0.684167	0.67	0.820833	0.18	0.634167	0.63	0.791667	0.7	0.767273	0.59	0.728182	0.19	0.277273	0.79	0.824545	0.71	0.754545	0.77	0.822727	0.48	0.690909	0.8	0.82
#478	0.48	0.7025	0.57	0.763333	0.12	0.2975	0.75	0.8275	0.63	0.660833	0.67	0.800833	0.18	0.626667	0.63	0.76	0.69	0.763636	0.6	0.729091	0.18	0.281818	0.79	0.827273	0.71	0.761818	0.77	0.828182	0.48	0.697273	0.8	0.822727
#479	0.64	0.771	0.6	0.737	0.16	0.288	0.75	0.823	0.63	0.749	0.67	0.809	0.18	0.521	0.63	0.779	0.5	0.73	0.6	0.751667	0.13	0.29	0.79	0.828333	0.71	0.708333	0.77	0.828333	0.48	0.751667	0.8	0.8175
#480	0.63	0.788	0.59	0.716	0.14	0.288	0.75	0.827	0.63	0.746	0.67	0.812	0.18	0.568	0.63	0.784	0.58	0.739	0.58	0.685	0.15	0.277	0.79	0.801	0.71	0.73	0.77	0.805	0.48	0.694	0.8	0.803
#481	0.6	0.746	0.58	0.728	0.14	0.286	0.75	0.817	0.63	0.694	0.67	0.801	0.18	0.565	0.63	0.781	0.67	0.779091	0.6	0.711818	0.16	0.321818	0.79	0.829091	0.71	0.744545	0.77	0.833636	0.48	0.721818	0.8	0.830909
#482	0.6	0.740909	0.58	0.725455	0.14	0.27	0.75	0.82	0.63	0.693636	0.67	0.801818	0.18	0.586364	0.63	0.776364	0.51	0.73	0.6	0.746667	0.13	0.320833	0.79	0.8275	0.71	0.714167	0.77	0.826667	0.48	0.7525	0.8	0.8175
#483	0.62	0.775	0.59	0.718	0.14	0.27	0.75	0.828	0.63	0.749	0.67	0.812	0.18	0.571	0.63	0.783	0.64	0.740909	0.6	0.746364	0.17	0.279091	0.79	0.814545	0.71	0.742727	0.77	0.806364	0.48	0.708182	0.8	0.790909
#484	0.63	0.748	0.6	0.735	0.14	0.258	0.75	0.817	0.63	0.689	0.67	0.796	0.18	0.557	0.63	0.768	0.73	0.807	0.59	0.709	0.2	0.311	0.79	0.821	0.71	0.745	0.77	0.821	0.48	0.684	0.8	0.806
#485	0.47	0.694545	0.59	0.751818	0.11	0.25	0.75	0.816364	0.63	0.69	0.67	0.797273	0.18	0.636364	0.63	0.760909	0.69	0.771	0.62	0.723	0.16	0.28	0.79	0.822	0.71	0.763	0.77	0.824	0.48	0.705	0.8	0.818
#486	0.65	0.761	0.59	0.72	0.15	0.271	0.75	0.814	0.63	0.689	0.67	0.797	0.18	0.543	0.63	0.77	0.54	0.715833	0.58	0.721667	0.14	0.305833	0.79	0.811667	0.71	0.679167	0.77	0.804167	0.48	0.7075	0.8	0.788333
#487	0.63	0.725556	0.62	0.746667	0.13	0.254444	0.75	0.813333	0.63	0.677778	0.67	0.788889	0.18	0.546667	0.63	0.762222	0.64	0.736364	0.6	0.729091	0.16	0.307273	0.79	0.823636	0.71	0.722727	0.77	0.828182	0.48	0.744545	0.8	0.814545
#488	0.52	0.707273	0.58	0.75	0.12	0.280909	0.75	0.821818	0.63	0.665455	0.67	0.793636	0.18	0.600909	0.63	0.754545	0.69	0.802	0.6	0.715	0.19	0.319	0.79	0.819	0.71	0.762	0.77	0.821	0.48	0.679	0.8	0.825
#489	0.6	0.7475	0.57	0.750833	0.14	0.300833	0.75	0.838333	0.63	0.700833	0.67	0.819167	0.18	0.631667	0.63	0.789167	0.65	0.686	0.63	0.749	0.15	0.254	0.79	0.81	0.71	0.729	0.77	0.807	0.48	0.713	0.8	0.793
#490	0.63	0.739	0.61	0.749	0.14	0.268	0.75	0.813	0.63	0.721	0.67	0.79	0.18	0.583	0.63	0.75	0.69	0.746	0.62	0.721	0.16	0.263	0.79	0.814	0.71	0.751	0.77	0.816	0.48	0.697	0.8	0.81
#491	0.61	0.782	0.58	0.733	0.14	0.309	0.75	0.825	0.63	0.736	0.67	0.808	0.18	0.588	0.63	0.778	0.54	0.740909	0.59	0.739091	0.15	0.294545	0.79	0.829091	0.71	0.706364	0.77	0.830909	0.48	0.746364	0.8	0.818182
#492	0.62	0.734	0.61	0.733	0.14	0.261	0.75	0.809	0.63	0.68	0.67	0.786	0.18	0.568	0.63	0.758	0.67	0.746364	0.6	0.729091	0.17	0.269091	0.79	0.82	0.71	0.76	0.77	0.821818	0.48	0.684545	0.8	0.818182
#493	0.63	0.787	0.59	0.732	0.16	0.293	0.75	0.824	0.63	0.758	0.67	0.809	0.18	0.511	0.63	0.781	0.67	0.754	0.63	0.738	0.17	0.313	0.79	0.822	0.71	0.749	0.77	0.824	0.48	0.698	0.8	0.816
#494	0.68	0.768182	0.61	0.692727	0.18	0.302727	0.75	0.823636	0.63	0.74	0.67	0.796364	0.18	0.559091	0.63	0.765455	0.53	0.749167	0.58	0.7275	0.14	0.325833	0.79	0.828333	0.71	0.7075	0.77	0.83	0.48	0.7425	0.8	0.823333
#495	0.61	0.736364	0.59	0.738182	0.15	0.282727	0.75	0.820909	0.63	0.7	0.67	0.806364	0.18	0.551818	0.63	0.781818	0.68	0.780909	0.61	0.706364	0.16	0.365455	0.79	0.827273	0.71	0.728182	0.77	0.83	0.48	0.723636	0.8	0.824545
#496	0.6	0.750909	0.58	0.725455	0.14	0.275455	0.75	0.821818	0.63	0.697273	0.67	0.802727	0.18	0.599091	0.63	0.779091	0.72	0.800909	0.61	0.722727	0.2	0.32	0.79	0.83	0.71	0.746364	0.77	0.824545	0.48	0.697273	0.8	0.819091
#497	0.65	0.772	0.59	0.725	0.18	0.271	0.75	0.817	0.63	0.731	0.67	0.792	0.18	0.504	0.63	0.76	0.65	0.729	0.63	0.74	0.15	0.273	0.79	0.822	0.71	0.692	0.77	0.818	0.48	0.717	0.8	0.806
#498	0.66	0.766	0.6	0.735	0.18	0.277	0.75	0.813	0.63	0.744	0.67	0.79	0.18	0.526	0.63	0.761	0.66	0.763636	0.61	0.748182	0.17	0.252727	0.79	0.836364	0.71	0.76	0.77	0.838182	0.48	0.721818	0.8	0.825455
#499	0.64	0.75625	0.61	0.72375	0.14	0.24	0.75	0.8025	0.63	0.7225	0.67	0.78	0.18	0.49125	0.63	0.745	0.7	0.765	0.61	0.727	0.19	0.32	0.79	0.822	0.71	0.732	0.77	0.818	0.48	0.705	0.8	0.801
#500	0.49	0.68	0.58	0.735455	0.12	0.24	0.75	0.818182	0.63	0.653636	0.67	0.804545	0.18	0.619091	0.63	0.776364	0.53	0.72	0.61	0.738182	0.13	0.241818	0.79	0.827273	0.71	0.752727	0.77	0.828182	0.48	0.732727	0.8	0.823636
#501	0.51	0.7	0.59	0.738182	0.12	0.242727	0.75	0.817273	0.63	0.651818	0.67	0.796364	0.18	0.580909	0.63	0.767273	0.68	0.784	0.61	0.72	0.18	0.302	0.79	0.824	0.71	0.764	0.77	0.832	0.48	0.688	0.8	0.816
#502	0.48	0.731818	0.57	0.740909	0.13	0.29	0.75	0.830909	0.63	0.723636	0.67	0.813636	0.18	0.611818	0.63	0.779091	0.68	0.735	0.61	0.728	0.19	0.269	0.79	0.814	0.71	0.725	0.77	0.81	0.48	0.691	0.8	0.807
#503	0.48	0.67	0.59	0.73	0.12	0.226	0.75	0.799	0.63	0.637	0.67	0.772	0.18	0.563	0.63	0.744	0.69	0.772	0.63	0.729	0.16	0.287	0.79	0.825	0.71	0.765	0.77	0.825	0.48	0.708	0.8	0.819
#504	0.61	0.738	0.61	0.741	0.14	0.259	0.75	0.816	0.63	0.69	0.67	0.793	0.18	0.567	0.63	0.763	0.69	0.77	0.62	0.722	0.16	0.277	0.79	0.819	0.71	0.76	0.77	0.819	0.48	0.7	0.8	0.813
#505	0.61	0.728182	0.6	0.743636	0.15	0.288182	0.75	0.824545	0.63	0.701818	0.67	0.805455	0.18	0.554545	0.63	0.780909	0.67	0.791	0.61	0.722	0.17	0.323	0.79	0.817	0.71	0.767	0.77	0.823	0.48	0.675	0.8	0.826
#506	0.63	0.748182	0.58	0.748182	0.16	0.295455	0.75	0.83	0.63	0.701818	0.67	0.811818	0.18	0.547273	0.63	0.782727	0.69	0.743636	0.61	0.726364	0.2	0.291818	0.79	0.810909	0.71	0.718182	0.77	0.806364	0.48	0.7	0.8	0.798182
#507	0.63	0.766364	0.59	0.738182	0.15	0.288182	0.75	0.828182	0.63	0.71	0.67	0.809091	0.18	0.536364	0.63	0.785455	0.7	0.750909	0.61	0.735455	0.2	0.299091	0.79	0.821818	0.71	0.737273	0.77	0.814545	0.48	0.709091	0.8	0.806364
#508	0.61	0.76	0.58	0.730909	0.14	0.293636	0.75	0.830909	0.63	0.738182	0.67	0.815455	0.18	0.608182	0.63	0.783636	0.69	0.801818	0.59	0.713636	0.17	0.34	0.79	0.849091	0.71	0.760909	0.77	0.850909	0.48	0.715455	0.8	0.850909
#509	0.65	0.781111	0.61	0.731111	0.15	0.268889	0.75	0.815556	0.63	0.744444	0.67	0.797778	0.18	0.527778	0.63	0.767778	0.66	0.753636	0.62	0.736364	0.15	0.308182	0.79	0.827273	0.71	0.704545	0.77	0.826364	0.48	0.737273	0.8	0.817273
#510	0.5	0.712727	0.59	0.741818	0.12	0.246364	0.75	0.825455	0.63	0.698182	0.67	0.802727	0.18	0.599091	0.63	0.765455	0.67	0.77	0.62	0.705556	0.16	0.3	0.79	0.805556	0.71	0.76	0.77	0.812222	0.48	0.685556	0.8	0.814444
#511	0.55	0.760909	0.58	0.727273	0.13	0.288182	0.75	0.834545	0.63	0.739091	0.67	0.815455	0.18	0.610909	0.63	0.781818	0.66	0.722	0.63	0.745	0.16	0.262	0.79	0.816	0.71	0.738	0.77	0.816	0.48	0.721	0.8	0.808
#512	0.5	0.677	0.59	0.746	0.12	0.235	0.75	0.815	0.63	0.635	0.67	0.791	0.18	0.557	0.63	0.76	0.66	0.724	0.62	0.747	0.16	0.285	0.79	0.822	0.71	0.747	0.77	0.817	0.48	0.722	0.8	0.805
#513	0.64	0.771	0.61	0.733	0.15	0.292	0.75	0.824	0.63	0.756	0.67	0.807	0.18	0.529	0.63	0.778	0.52	0.735833	0.6	0.731667	0.13	0.2825	0.79	0.828333	0.71	0.7225	0.77	0.823333	0.48	0.735833	0.8	0.8125
#514	0.64	0.753	0.6	0.733	0.14	0.268	0.75	0.815	0.63	0.692	0.67	0.795	0.18	0.552	0.63	0.768	0.68	0.754	0.63	0.73	0.16	0.338	0.79	0.827	0.71	0.755	0.77	0.826	0.48	0.729	0.8	0.818
#515	0.49	0.709091	0.58	0.747273	0.12	0.280909	0.75	0.823636	0.63	0.668182	0.67	0.8	0.18	0.591818	0.63	0.762727	0.56	0.775	0.6	0.7325	0.15	0.3175	0.79	0.831667	0.71	0.719167	0.77	0.8325	0.48	0.748333	0.8	0.825833
#516	0.61	0.768	0.59	0.719	0.14	0.285	0.75	0.814	0.63	0.74	0.67	0.798	0.18	0.576	0.63	0.768	0.66	0.741	0.63	0.738	0.16	0.313	0.79	0.817	0.71	0.739	0.77	0.817	0.48	0.723	0.8	0.81
#517	0.62	0.744444	0.6	0.728889	0.14	0.266667	0.75	0.812222	0.63	0.735556	0.67	0.785556	0.18	0.487778	0.63	0.757778	0.7	0.787	0.62	0.702	0.16	0.341	0.79	0.823	0.71	0.758	0.77	0.827	0.48	0.708	0.8	0.819
#518	0.57	0.753333	0.61	0.722222	0.13	0.244444	0.75	0.814444	0.63	0.736667	0.67	0.794444	0.18	0.535556	0.63	0.762222	0.56	0.769167	0.6	0.7275	0.14	0.295833	0.79	0.831667	0.71	0.7125	0.77	0.829167	0.48	0.7425	0.8	0.820833
#519	0.62	0.723	0.6	0.745	0.14	0.244	0.75	0.817	0.63	0.689	0.67	0.796	0.18	0.576	0.63	0.767	0.68	0.776667	0.61	0.731111	0.17	0.276667	0.79	0.816667	0.71	0.74	0.77	0.833333	0.48	0.697778	0.8	0.822222
#520	0.5	0.731667	0.57	0.744167	0.13	0.301667	0.75	0.836667	0.63	0.685	0.67	0.82	0.18	0.625833	0.63	0.791667	0.66	0.776667	0.61	0.734167	0.16	0.3025	0.79	0.846667	0.71	0.739167	0.77	0.85	0.48	0.724167	0.8	0.841667
#521	0.64	0.764	0.61	0.745	0.14	0.286	0.75	0.821	0.63	0.736	0.67	0.8	0.18	0.585	0.63	0.765	0.66	0.78	0.59	0.7	0.17	0.350909	0.79	0.820909	0.71	0.732727	0.77	0.827273	0.48	0.717273	0.8	0.822727
#522	0.62	0.738182	0.59	0.749091	0.14	0.270909	0.75	0.825455	0.63	0.689091	0.67	0.801818	0.18	0.605455	0.63	0.771818	0.72	0.808	0.62	0.747	0.17	0.279	0.79	0.854	0.71	0.794	0.77	0.852	0.48	0.707	0.8	0.85
#523	0.61	0.727	0.6	0.742	0.15	0.278	0.75	0.817	0.63	0.696	0.67	0.795	0.18	0.517	0.63	0.77	0.52	0.744545	0.6	0.744545	0.13	0.295455	0.79	0.828182	0.71	0.715455	0.77	0.834545	0.48	0.755455	0.8	0.82
#524	0.47	0.635833	0.59	0.740833	0.11	0.238333	0.75	0.8075	0.63	0.645833	0.67	0.788333	0.18	0.635	0.63	0.759167	0.71	0.769091	0.61	0.735455	0.19	0.285455	0.79	0.829091	0.71	0.752727	0.77	0.828182	0.48	0.695455	0.8	0.824545
#525	0.61	0.742727	0.59	0.734545	0.15	0.279091	0.75	0.820909	0.63	0.709091	0.67	0.8	0.18	0.550909	0.63	0.777273	0.69	0.750909	0.61	0.730909	0.19	0.292727	0.79	0.814545	0.71	0.737273	0.77	0.808182	0.48	0.704545	0.8	0.8
#526	0.62	0.744	0.6	0.747	0.14	0.272	0.75	0.815	0.63	0.729	0.67	0.792	0.18	0.579	0.63	0.753	0.59	0.771818	0.59	0.699091	0.15	0.370909	0.79	0.824545	0.71	0.738182	0.77	0.829091	0.48	0.728182	0.8	0.82
#527	0.61	0.755	0.59	0.727	0.14	0.282	0.75	0.82	0.63	0.75	0.67	0.81	0.18	0.569	0.63	0.782	0.7	0.763636	0.6	0.729091	0.19	0.275455	0.79	0.824545	0.71	0.753636	0.77	0.822727	0.48	0.690909	0.8	0.82
#528	0.54	0.725455	0.57	0.746364	0.13	0.263636	0.75	0.834545	0.63	0.667273	0.67	0.812727	0.18	0.618182	0.63	0.783636	0.67	0.779091	0.6	0.710909	0.16	0.32	0.79	0.827273	0.71	0.743636	0.77	0.833636	0.48	0.722727	0.8	0.830909
#529	0.64	0.751111	0.6	0.744444	0.14	0.228889	0.75	0.822222	0.63	0.705556	0.67	0.796667	0.18	0.563333	0.63	0.758889	0.64	0.775	0.59	0.723333	0.16	0.3025	0.79	0.828333	0.71	0.738333	0.77	0.8325	0.48	0.754167	0.8	0.815
#530	0.61	0.730909	0.6	0.768182	0.14	0.28	0.75	0.826364	0.63	0.688182	0.67	0.804545	0.18	0.606364	0.63	0.775455	0.69	0.760909	0.61	0.737273	0.2	0.309091	0.79	0.820909	0.71	0.735455	0.77	0.817273	0.48	0.71	0.8	0.807273
#531	0.64	0.748889	0.6	0.726667	0.14	0.247778	0.75	0.812222	0.63	0.748889	0.67	0.794444	0.18	0.526667	0.63	0.762222	0.53	0.754545	0.61	0.745455	0.14	0.279091	0.79	0.833636	0.71	0.705455	0.77	0.833636	0.48	0.755455	0.8	0.817273
#532	0.6	0.74	0.57	0.729091	0.14	0.280909	0.75	0.819091	0.63	0.696364	0.67	0.801818	0.18	0.589091	0.63	0.774545	0.53	0.782727	0.59	0.73	0.14	0.292727	0.79	0.826364	0.71	0.725455	0.77	0.829091	0.48	0.733636	0.8	0.829091
#533	0.61	0.736667	0.58	0.753333	0.15	0.305	0.75	0.826667	0.63	0.699167	0.67	0.805833	0.18	0.578333	0.63	0.775833	0.69	0.73	0.6	0.726	0.17	0.312	0.79	0.808	0.71	0.736	0.77	0.803	0.48	0.703	0.8	0.793
#534	0.6	0.744545	0.58	0.726364	0.14	0.277273	0.75	0.821818	0.63	0.7	0.67	0.806364	0.18	0.592727	0.63	0.780909	0.65	0.707778	0.63	0.738889	0.16	0.253333	0.79	0.805556	0.71	0.733333	0.77	0.806667	0.48	0.695556	0.8	0.8
#535	0.53	0.720909	0.58	0.739091	0.13	0.27	0.75	0.827273	0.63	0.695455	0.67	0.809091	0.18	0.608182	0.63	0.784545	0.71	0.791818	0.6	0.720909	0.19	0.331818	0.79	0.825455	0.71	0.749091	0.77	0.821818	0.48	0.69	0.8	0.816364
#536	0.51	0.673636	0.58	0.719091	0.13	0.235455	0.75	0.804545	0.63	0.624545	0.67	0.786364	0.18	0.618182	0.63	0.756364	0.55	0.75	0.61	0.7375	0.14	0.290833	0.79	0.836667	0.71	0.716667	0.77	0.836667	0.48	0.750833	0.8	0.83
#537	0.48	0.702727	0.56	0.747273	0.12	0.28	0.75	0.823636	0.63	0.660909	0.67	0.798182	0.18	0.603636	0.63	0.764545	0.52	0.72	0.6	0.741818	0.14	0.256364	0.79	0.824545	0.71	0.747273	0.77	0.824545	0.48	0.724545	0.8	0.816364
#538	0.52	0.6875	0.58	0.7225	0.13	0.2725	0.75	0.8075	0.63	0.606667	0.67	0.781667	0.18	0.604167	0.63	0.7475	0.67	0.777273	0.6	0.720909	0.18	0.319091	0.79	0.828182	0.71	0.766364	0.77	0.829091	0.48	0.695455	0.8	0.823636
#539	0.63	0.786	0.58	0.72	0.14	0.289	0.75	0.826	0.63	0.743	0.67	0.811	0.18	0.567	0.63	0.782	0.67	0.728	0.62	0.717	0.15	0.257	0.79	0.814	0.71	0.756	0.77	0.809	0.48	0.692	0.8	0.798
#540	0.65	0.773333	0.6	0.723333	0.14	0.256667	0.75	0.813333	0.63	0.742222	0.67	0.794444	0.18	0.527778	0.63	0.762222	0.52	0.729167	0.6	0.7325	0.13	0.285	0.79	0.825833	0.71	0.715	0.77	0.825	0.48	0.736667	0.8	0.816667
#541	0.61	0.752	0.59	0.724	0.14	0.282	0.75	0.813	0.63	0.737	0.67	0.799	0.18	0.575	0.63	0.77	0.68	0.734	0.62	0.719	0.16	0.312	0.79	0.804	0.71	0.747	0.77	0.8	0.48	0.711	0.8	0.784
#542	0.5	0.669091	0.59	0.739091	0.12	0.238182	0.75	0.807273	0.63	0.644545	0.67	0.783636	0.18	0.586364	0.63	0.754545	0.68	0.77	0.63	0.713	0.16	0.321	0.79	0.816	0.71	0.745	0.77	0.816	0.48	0.7	0.8	0.805
#543	0.62	0.734	0.6	0.735	0.14	0.263	0.75	0.816	0.63	0.692	0.67	0.793	0.18	0.564	0.63	0.765	0.67	0.716	0.63	0.737	0.16	0.252	0.79	0.812	0.71	0.744	0.77	0.813	0.48	0.713	0.8	0.803
#544	0.62	0.73	0.59	0.747273	0.13	0.277273	0.75	0.82	0.63	0.687273	0.67	0.796364	0.18	0.6	0.63	0.761818	0.67	0.751818	0.61	0.715455	0.16	0.283636	0.79	0.814545	0.71	0.702727	0.77	0.815455	0.48	0.708182	0.8	0.808182
#545	0.62	0.764545	0.59	0.733636	0.14	0.291818	0.75	0.830909	0.63	0.717273	0.67	0.812727	0.18	0.585455	0.63	0.787273	0.51	0.695833	0.59	0.755	0.14	0.276667	0.79	0.814167	0.71	0.713333	0.77	0.81	0.48	0.74	0.8	0.794167
#546	0.63	0.757	0.58	0.753	0.16	0.248	0.75	0.832	0.63	0.722	0.67	0.809	0.18	0.552	0.63	0.778	0.69	0.761818	0.62	0.736364	0.16	0.306364	0.79	0.821818	0.71	0.762727	0.77	0.820909	0.48	0.711818	0.8	0.808182
#547	0.63	0.752	0.6	0.734	0.15	0.274	0.75	0.818	0.63	0.693	0.67	0.797	0.18	0.556	0.63	0.771	0.7	0.777778	0.61	0.712222	0.16	0.278889	0.79	0.818889	0.71	0.763333	0.77	0.817778	0.48	0.692222	0.8	0.813333
#548	0.63	0.752222	0.61	0.725556	0.14	0.25	0.75	0.811111	0.63	0.742222	0.67	0.788889	0.18	0.535556	0.63	0.76	0.52	0.721818	0.6	0.737273	0.14	0.266364	0.79	0.819091	0.71	0.69	0.77	0.812727	0.48	0.734545	0.8	0.798182
#549	0.5	0.712727	0.58	0.744545	0.12	0.289091	0.75	0.826364	0.63	0.67	0.67	0.800909	0.18	0.588182	0.63	0.763636	0.69	0.748182	0.61	0.738182	0.19	0.267273	0.79	0.820909	0.71	0.729091	0.77	0.819091	0.48	0.712727	0.8	0.805455
#550	0.62	0.731	0.6	0.724	0.14	0.25	0.75	0.81	0.63	0.689	0.67	0.788	0.18	0.552	0.63	0.759	0.65	0.752727	0.6	0.707273	0.16	0.302727	0.79	0.818182	0.71	0.733636	0.77	0.823636	0.48	0.711818	0.8	0.821818
#551	0.5	0.664545	0.59	0.745455	0.12	0.245455	0.75	0.808182	0.63	0.639091	0.67	0.783636	0.18	0.597273	0.63	0.749091	0.67	0.73	0.63	0.739	0.15	0.266	0.79	0.817	0.71	0.743	0.77	0.815	0.48	0.72	0.8	0.8
#552	0.63	0.744	0.6	0.741	0.14	0.261	0.75	0.814	0.63	0.687	0.67	0.795	0.18	0.556	0.63	0.767	0.68	0.753636	0.61	0.726364	0.18	0.288182	0.79	0.825455	0.71	0.774545	0.77	0.829091	0.48	0.696364	0.8	0.822727
#553	0.65	0.785556	0.61	0.717778	0.15	0.264444	0.75	0.807778	0.63	0.726667	0.67	0.792222	0.18	0.523333	0.63	0.762222	0.66	0.733	0.62	0.733	0.16	0.271	0.79	0.815	0.71	0.736	0.77	0.817	0.48	0.722	0.8	0.8
#554	0.61	0.768	0.59	0.713	0.14	0.275	0.75	0.822	0.63	0.743	0.67	0.804	0.18	0.569	0.63	0.775	0.72	0.744	0.62	0.751	0.19	0.285	0.79	0.832	0.71	0.742	0.77	0.826	0.48	0.702	0.8	0.822
#555	0.64	0.752222	0.61	0.723333	0.14	0.243333	0.75	0.808889	0.63	0.738889	0.67	0.786667	0.18	0.533333	0.63	0.756667	0.66	0.725	0.63	0.749	0.15	0.303	0.79	0.815	0.71	0.748	0.77	0.813	0.48	0.714	0.8	0.8
#556	0.63	0.757	0.6	0.719	0.18	0.27	0.75	0.808	0.63	0.727	0.67	0.782	0.18	0.534	0.63	0.754	0.54	0.777273	0.59	0.72	0.14	0.300909	0.79	0.825455	0.71	0.715455	0.77	0.827273	0.48	0.73	0.8	0.825455
#557	0.63	0.745556	0.61	0.727778	0.14	0.265556	0.75	0.81	0.63	0.743333	0.67	0.787778	0.18	0.542222	0.63	0.753333	0.5	0.710833	0.58	0.736667	0.13	0.28	0.79	0.805833	0.71	0.680833	0.77	0.805833	0.48	0.736667	0.8	0.789167
#558	0.58	0.700909	0.58	0.737273	0.13	0.277273	0.75	0.81	0.63	0.675455	0.67	0.787273	0.18	0.594545	0.63	0.754545	0.67	0.733	0.63	0.727	0.16	0.255	0.79	0.823	0.71	0.754	0.77	0.823	0.48	0.698	0.8	0.814
#559	0.62	0.73	0.61	0.751111	0.14	0.251111	0.75	0.815556	0.63	0.678889	0.67	0.791111	0.18	0.546667	0.63	0.763333	0.69	0.742727	0.61	0.749091	0.19	0.298182	0.79	0.820909	0.71	0.74	0.77	0.820909	0.48	0.707273	0.8	0.815455
#560	0.62	0.726	0.61	0.74	0.14	0.259	0.75	0.809	0.63	0.69	0.67	0.789	0.18	0.564	0.63	0.764	0.72	0.792	0.62	0.755	0.18	0.264	0.79	0.853	0.71	0.798	0.77	0.858	0.48	0.708	0.8	0.857
#561	0.62	0.77	0.59	0.713	0.14	0.281	0.75	0.823	0.63	0.747	0.67	0.807	0.18	0.57	0.63	0.781	0.69	0.743	0.63	0.728	0.16	0.265	0.79	0.816	0.71	0.752	0.77	0.817	0.48	0.696	0.8	0.812
#562	0.63	0.737	0.61	0.738	0.13	0.284	0.75	0.817	0.63	0.671	0.67	0.791	0.18	0.574	0.63	0.759	0.56	0.796364	0.58	0.727273	0.14	0.320909	0.79	0.829091	0.71	0.687273	0.77	0.837273	0.48	0.741818	0.8	0.821818
#563	0.48	0.723333	0.57	0.745833	0.12	0.294167	0.75	0.83	0.63	0.674167	0.67	0.809167	0.18	0.626667	0.63	0.779167	0.54	0.721818	0.6	0.720909	0.14	0.320909	0.79	0.815455	0.71	0.686364	0.77	0.811818	0.48	0.74	0.8	0.801818
#564	0.62	0.73	0.6	0.729	0.14	0.259	0.75	0.816	0.63	0.695	0.67	0.797	0.18	0.559	0.63	0.771	0.65	0.723636	0.61	0.716364	0.15	0.338182	0.79	0.804545	0.71	0.704545	0.77	0.800909	0.48	0.713636	0.8	0.782727
#565	0.61	0.741818	0.59	0.759091	0.14	0.280909	0.75	0.827273	0.63	0.690909	0.67	0.804545	0.18	0.604545	0.63	0.774545	0.64	0.718182	0.62	0.739091	0.16	0.283636	0.79	0.821818	0.71	0.692727	0.77	0.820909	0.48	0.731818	0.8	0.809091
#566	0.5	0.6375	0.6	0.7425	0.12	0.241667	0.75	0.81	0.63	0.64	0.67	0.7875	0.18	0.614167	0.63	0.756667	0.67	0.735	0.63	0.742	0.15	0.262	0.79	0.816	0.71	0.74	0.77	0.812	0.48	0.719	0.8	0.8
#567	0.63	0.762727	0.59	0.745455	0.15	0.299091	0.75	0.827273	0.63	0.707273	0.67	0.809091	0.18	0.535455	0.63	0.786364	0.66	0.723	0.62	0.743	0.15	0.301	0.79	0.818	0.71	0.744	0.77	0.815	0.48	0.716	0.8	0.802
#568	0.5	0.731818	0.56	0.728182	0.13	0.277273	0.75	0.822727	0.63	0.672727	0.67	0.805455	0.18	0.585455	0.63	0.780909	0.51	0.708333	0.6	0.740833	0.13	0.286667	0.79	0.813333	0.71	0.696667	0.77	0.808333	0.48	0.740833	0.8	0.793333
#569	0.63	0.772	0.6	0.745	0.13	0.281	0.75	0.836	0.63	0.734	0.67	0.817	0.18	0.6	0.63	0.782	0.68	0.761111	0.62	0.711111	0.15	0.246667	0.79	0.802222	0.71	0.756667	0.77	0.807778	0.48	0.68	0.8	0.81
#570	0.61	0.734545	0.6	0.740909	0.15	0.290909	0.75	0.817273	0.63	0.700909	0.67	0.797273	0.18	0.545455	0.63	0.773636	0.66	0.775	0.62	0.702	0.15	0.342	0.79	0.821	0.71	0.701	0.77	0.818	0.48	0.699	0.8	0.808
#571	0.59	0.750833	0.57	0.7425	0.13	0.290833	0.75	0.8325	0.63	0.695833	0.67	0.813333	0.18	0.625833	0.63	0.785833	0.52	0.727692	0.59	0.732308	0.14	0.300769	0.79	0.81	0.71	0.686923	0.77	0.803077	0.48	0.730769	0.8	0.786923
#572	0.64	0.774	0.61	0.738	0.14	0.293	0.75	0.823	0.63	0.738	0.67	0.801	0.18	0.573	0.63	0.765	0.54	0.748333	0.6	0.725833	0.14	0.2875	0.79	0.829167	0.71	0.715	0.77	0.829167	0.48	0.736667	0.8	0.823333
#573	0.47	0.7025	0.57	0.760833	0.12	0.279167	0.75	0.8275	0.63	0.665833	0.67	0.804167	0.18	0.618333	0.63	0.765	0.69	0.742	0.63	0.728	0.16	0.265	0.79	0.816	0.71	0.752	0.77	0.818	0.48	0.696	0.8	0.812
#574	0.61	0.749091	0.57	0.736364	0.14	0.280909	0.75	0.828182	0.63	0.692727	0.67	0.81	0.18	0.59	0.63	0.781818	0.68	0.76	0.61	0.746364	0.18	0.328182	0.79	0.826364	0.71	0.738182	0.77	0.82	0.48	0.710909	0.8	0.808182
#575	0.6	0.754545	0.58	0.748182	0.14	0.284545	0.75	0.830909	0.63	0.730909	0.67	0.813636	0.18	0.618182	0.63	0.777273	0.71	0.761818	0.6	0.716364	0.2	0.278182	0.79	0.82	0.71	0.738182	0.77	0.818182	0.48	0.687273	0.8	0.814545
#576	0.48	0.689091	0.58	0.752727	0.12	0.262727	0.75	0.818182	0.63	0.663636	0.67	0.793636	0.18	0.589091	0.63	0.758182	0.65	0.749091	0.61	0.751818	0.17	0.317273	0.79	0.834545	0.71	0.754545	0.77	0.836364	0.48	0.717273	0.8	0.826364
#577	0.59	0.729091	0.57	0.75	0.14	0.280909	0.75	0.822727	0.63	0.688182	0.67	0.799091	0.18	0.604545	0.63	0.767273	0.51	0.723333	0.6	0.743333	0.13	0.2875	0.79	0.82	0.71	0.6975	0.77	0.818333	0.48	0.746667	0.8	0.806667
#578	0.62	0.769	0.59	0.754	0.15	0.287	0.75	0.838	0.63	0.746	0.67	0.814	0.18	0.549	0.63	0.783	0.51	0.743333	0.6	0.739167	0.14	0.3125	0.79	0.826667	0.71	0.694167	0.77	0.826667	0.48	0.756667	0.8	0.809167
#579	0.62	0.77	0.58	0.713333	0.15	0.271111	0.75	0.812222	0.63	0.76	0.67	0.787778	0.18	0.527778	0.63	0.762222	0.69	0.753	0.61	0.722	0.16	0.261	0.79	0.815	0.71	0.752	0.77	0.815	0.48	0.699	0.8	0.81
#580	0.61	0.734545	0.6	0.749091	0.14	0.272727	0.75	0.820909	0.63	0.686364	0.67	0.796364	0.18	0.601818	0.63	0.763636	0.67	0.755556	0.62	0.72	0.17	0.244444	0.79	0.805556	0.71	0.767778	0.77	0.813333	0.48	0.673333	0.8	0.814444
#581	0.6	0.720909	0.59	0.769091	0.13	0.275455	0.75	0.827273	0.63	0.684545	0.67	0.803636	0.18	0.61	0.63	0.769091	0.69	0.764	0.61	0.709	0.16	0.319	0.79	0.815	0.71	0.761	0.77	0.814	0.48	0.699	0.8	0.805
#582	0.65	0.778	0.59	0.723	0.18	0.283	0.75	0.813	0.63	0.73	0.67	0.794	0.18	0.529	0.63	0.763	0.5	0.731538	0.58	0.74	0.14	0.336923	0.79	0.818462	0.71	0.69	0.77	0.813077	0.48	0.749231	0.8	0.797692
#583	0.48	0.711818	0.58	0.750909	0.12	0.28	0.75	0.825455	0.63	0.668182	0.67	0.800909	0.18	0.588182	0.63	0.764545	0.68	0.757	0.63	0.754	0.17	0.303	0.79	0.836	0.71	0.766	0.77	0.836	0.48	0.709	0.8	0.829
#584	0.49	0.736667	0.56	0.743333	0.12	0.303333	0.75	0.835	0.63	0.684167	0.67	0.8175	0.18	0.626667	0.63	0.788333	0.69	0.747	0.62	0.726	0.16	0.257	0.79	0.815	0.71	0.75	0.77	0.816	0.48	0.7	0.8	0.808
#585	0.62	0.77	0.57	0.721818	0.15	0.285455	0.75	0.827273	0.63	0.702727	0.67	0.813636	0.18	0.577273	0.63	0.790909	0.63	0.676	0.63	0.769	0.14	0.248	0.79	0.823	0.71	0.69	0.77	0.82	0.48	0.729	0.8	0.805
#586	0.64	0.763636	0.59	0.745455	0.18	0.302727	0.75	0.827273	0.63	0.735455	0.67	0.804545	0.18	0.583636	0.63	0.771818	0.56	0.778333	0.6	0.734167	0.14	0.315	0.79	0.833333	0.71	0.73	0.77	0.831667	0.48	0.7475	0.8	0.820833
#587	0.62	0.767	0.61	0.736	0.15	0.292	0.75	0.819	0.63	0.752	0.67	0.804	0.18	0.525	0.63	0.775	0.53	0.772727	0.6	0.72	0.14	0.326364	0.79	0.820909	0.71	0.720909	0.77	0.826364	0.48	0.732727	0.8	0.824545
#588	0.66	0.775	0.61	0.7225	0.14	0.2525	0.75	0.80625	0.63	0.72875	0.67	0.78125	0.18	0.49	0.63	0.7475	0.71	0.760909	0.61	0.73	0.19	0.276364	0.79	0.828182	0.71	0.75	0.77	0.828182	0.48	0.693636	0.8	0.826364
#589	0.61	0.702	0.61	0.747	0.14	0.258	0.75	0.808	0.63	0.676	0.67	0.784	0.18	0.572	0.63	0.751	0.66	0.756364	0.6	0.715455	0.17	0.304545	0.79	0.816364	0.71	0.714545	0.77	0.82	0.48	0.716364	0.8	0.814545
#590	0.6	0.725455	0.59	0.76	0.14	0.272727	0.75	0.822727	0.63	0.689091	0.67	0.799091	0.18	0.594545	0.63	0.767273	0.54	0.761667	0.6	0.731667	0.14	0.310833	0.79	0.831667	0.71	0.724167	0.77	0.830833	0.48	0.741667	0.8	0.824167
#591	0.49	0.716	0.58	0.744	0.12	0.287	0.75	0.818	0.63	0.66	0.67	0.792	0.18	0.567	0.63	0.757	0.66	0.775455	0.61	0.745455	0.17	0.308182	0.79	0.85	0.71	0.740909	0.77	0.856364	0.48	0.740909	0.8	0.849091
#592	0.6	0.730909	0.59	0.75	0.13	0.280909	0.75	0.828182	0.63	0.680909	0.67	0.809091	0.18	0.613636	0.63	0.779091	0.65	0.768182	0.6	0.711818	0.16	0.320909	0.79	0.823636	0.71	0.724545	0.77	0.826364	0.48	0.717273	0.8	0.820909
#593	0.64	0.742	0.59	0.729	0.18	0.268	0.75	0.805	0.63	0.719	0.67	0.776	0.18	0.513	0.63	0.74	0.7	0.772727	0.6	0.726364	0.19	0.277273	0.79	0.824545	0.71	0.754545	0.77	0.821818	0.48	0.692727	0.8	0.818182
#594	0.48	0.721667	0.56	0.751667	0.12	0.293333	0.75	0.834167	0.63	0.670833	0.67	0.81	0.18	0.619167	0.63	0.77	0.69	0.756364	0.61	0.732727	0.2	0.295455	0.79	0.817273	0.71	0.723636	0.77	0.815455	0.48	0.709091	0.8	0.801818
#595	0.64	0.773	0.61	0.738	0.14	0.293	0.75	0.823	0.63	0.729	0.67	0.802	0.18	0.595	0.63	0.766	0.53	0.707692	0.58	0.736923	0.14	0.254615	0.79	0.803077	0.71	0.687692	0.77	0.803077	0.48	0.73	0.8	0.786923
#596	0.62	0.769091	0.57	0.724545	0.15	0.289091	0.75	0.828182	0.63	0.699091	0.67	0.812727	0.18	0.584545	0.63	0.785455	0.66	0.731	0.62	0.73	0.16	0.277	0.79	0.823	0.71	0.743	0.77	0.823	0.48	0.73	0.8	0.807
#597	0.62	0.727	0.6	0.747	0.14	0.259	0.75	0.815	0.63	0.69	0.67	0.796	0.18	0.566	0.63	0.77	0.55	0.796364	0.59	0.712727	0.14	0.34	0.79	0.824545	0.71	0.717273	0.77	0.827273	0.48	0.736364	0.8	0.827273
#598	0.62	0.739091	0.6	0.743636	0.14	0.280909	0.75	0.82	0.63	0.686364	0.67	0.796364	0.18	0.599091	0.63	0.763636	0.68	0.764	0.62	0.715	0.16	0.313	0.79	0.816	0.71	0.753	0.77	0.818	0.48	0.7	0.8	0.812
#599	0.63	0.753333	0.62	0.743333	0.14	0.247778	0.75	0.813333	0.63	0.738889	0.67	0.79	0.18	0.56	0.63	0.758889	0.52	0.745	0.6	0.7325	0.14	0.308333	0.79	0.83	0.71	0.705833	0.77	0.8325	0.48	0.761667	0.8	0.8175
#600	0.57	0.734	0.6	0.729	0.13	0.257	0.75	0.815	0.63	0.688	0.67	0.796	0.18	0.557	0.63	0.767	0.58	0.74	0.6	0.725	0.14	0.320833	0.79	0.8225	0.71	0.723333	0.77	0.820833	0.48	0.720833	0.8	0.805
#601	0.59	0.73	0.58	0.745455	0.14	0.275455	0.75	0.823636	0.63	0.695455	0.67	0.809091	0.18	0.604545	0.63	0.783636	0.7	0.778	0.61	0.714	0.16	0.285	0.79	0.82	0.71	0.755	0.77	0.822	0.48	0.705	0.8	0.815
#602	0.5	0.714	0.59	0.744	0.12	0.268	0.75	0.821	0.63	0.71	0.67	0.797	0.18	0.57	0.63	0.758	0.72	0.780909	0.6	0.710909	0.2	0.340909	0.79	0.816364	0.71	0.745455	0.77	0.811818	0.48	0.684545	0.8	0.805455
#603	0.49	0.716	0.58	0.744	0.12	0.287	0.75	0.818	0.63	0.66	0.67	0.792	0.18	0.566	0.63	0.757	0.66	0.719	0.63	0.731	0.15	0.259	0.79	0.807	0.71	0.74	0.77	0.803	0.48	0.71	0.8	0.788
#604	0.62	0.727778	0.61	0.738889	0.14	0.256667	0.75	0.802222	0.63	0.735556	0.67	0.783333	0.18	0.535556	0.63	0.751111	0.66	0.750909	0.62	0.756364	0.17	0.290909	0.79	0.839091	0.71	0.764545	0.77	0.840909	0.48	0.722727	0.8	0.832727
#605	0.59	0.74	0.57	0.745	0.14	0.284167	0.75	0.828333	0.63	0.690833	0.67	0.8075	0.18	0.625833	0.63	0.7775	0.52	0.763333	0.59	0.720833	0.13	0.33	0.79	0.8275	0.71	0.721667	0.77	0.824167	0.48	0.7375	0.8	0.813333
#606	0.46	0.688182	0.57	0.755455	0.12	0.266364	0.75	0.818182	0.63	0.663636	0.67	0.800909	0.18	0.625455	0.63	0.763636	0.55	0.765833	0.59	0.734167	0.14	0.293333	0.79	0.835	0.71	0.725	0.77	0.834167	0.48	0.7375	0.8	0.826667
#607	0.66	0.786667	0.61	0.723333	0.14	0.267778	0.75	0.815556	0.63	0.745556	0.67	0.796667	0.18	0.531111	0.63	0.764444	0.59	0.786923	0.59	0.715385	0.15	0.366923	0.79	0.837692	0.71	0.739231	0.77	0.835385	0.48	0.75	0.8	0.824615
#608	0.64	0.726	0.6	0.736	0.18	0.278	0.75	0.805	0.63	0.714	0.67	0.779	0.18	0.546	0.63	0.744	0.64	0.757273	0.6	0.724545	0.15	0.347273	0.79	0.823636	0.71	0.762727	0.77	0.821818	0.48	0.716364	0.8	0.810909
#609	0.49	0.701818	0.59	0.739091	0.12	0.238182	0.75	0.815455	0.63	0.652727	0.67	0.800909	0.18	0.609091	0.63	0.771818	0.69	0.737273	0.61	0.754545	0.19	0.253636	0.79	0.824545	0.71	0.740909	0.77	0.819091	0.48	0.717273	0.8	0.801818
#610	0.6	0.717	0.58	0.729	0.14	0.266	0.75	0.81	0.63	0.672	0.67	0.788	0.18	0.572	0.63	0.76	0.65	0.747273	0.6	0.725455	0.16	0.278182	0.79	0.818182	0.71	0.723636	0.77	0.820909	0.48	0.73	0.8	0.813636
#611	0.64	0.761	0.6	0.732	0.14	0.274	0.75	0.817	0.63	0.692	0.67	0.797	0.18	0.554	0.63	0.77	0.63	0.714	0.63	0.737	0.15	0.296	0.79	0.809	0.71	0.734	0.77	0.806	0.48	0.717	0.8	0.797
#612	0.61	0.73	0.6	0.750909	0.13	0.265455	0.75	0.821818	0.63	0.689091	0.67	0.799091	0.18	0.602727	0.63	0.768182	0.66	0.741111	0.62	0.718889	0.17	0.313333	0.79	0.81	0.71	0.72	0.77	0.812222	0.48	0.7	0.8	0.806667
#613	0.64	0.75	0.6	0.734	0.14	0.262	0.75	0.816	0.63	0.69	0.67	0.796	0.18	0.558	0.63	0.769	0.69	0.778	0.62	0.727	0.17	0.286	0.79	0.82	0.71	0.753	0.77	0.823	0.48	0.709	0.8	0.815
#614	0.6	0.757273	0.57	0.737273	0.14	0.295455	0.75	0.827273	0.63	0.691818	0.67	0.807273	0.18	0.602727	0.63	0.782727	0.66	0.738	0.63	0.738	0.16	0.279	0.79	0.814	0.71	0.744	0.77	0.814	0.48	0.717	0.8	0.804
#615	0.64	0.774	0.59	0.742	0.18	0.308	0.75	0.818	0.63	0.717	0.67	0.794	0.18	0.556	0.63	0.762	0.66	0.745455	0.61	0.730909	0.16	0.287273	0.79	0.819091	0.71	0.71	0.77	0.817273	0.48	0.729091	0.8	0.803636
#616	0.61	0.755	0.59	0.724	0.14	0.273	0.75	0.816	0.63	0.741	0.67	0.802	0.18	0.576	0.63	0.773	0.66	0.719	0.63	0.743	0.16	0.266	0.79	0.817	0.71	0.737	0.77	0.817	0.48	0.721	0.8	0.808
#617	0.59	0.75	0.61	0.770833	0.14	0.303333	0.75	0.843333	0.63	0.7125	0.67	0.8225	0.18	0.605833	0.63	0.789167	0.67	0.741111	0.62	0.743333	0.15	0.27	0.79	0.826667	0.71	0.753333	0.77	0.823333	0.48	0.72	0.8	0.813333
#618	0.65	0.766667	0.6	0.726667	0.18	0.275556	0.75	0.808889	0.63	0.731111	0.67	0.783333	0.18	0.493333	0.63	0.756667	0.68	0.704	0.62	0.731	0.18	0.232	0.79	0.796	0.71	0.729	0.77	0.79	0.48	0.675	0.8	0.784
#619	0.53	0.725833	0.57	0.754167	0.13	0.276667	0.75	0.834167	0.63	0.690833	0.67	0.813333	0.18	0.636667	0.63	0.7825	0.68	0.761	0.62	0.733	0.17	0.313	0.79	0.818	0.71	0.748	0.77	0.819	0.48	0.691	0.8	0.814
#620	0.64	0.758	0.6	0.737	0.14	0.271	0.75	0.817	0.63	0.691	0.67	0.797	0.18	0.557	0.63	0.772	0.68	0.766364	0.6	0.733636	0.19	0.334545	0.79	0.820909	0.71	0.737273	0.77	0.815455	0.48	0.706364	0.8	0.806364
#621	0.6	0.751	0.59	0.737	0.14	0.278	0.75	0.823	0.63	0.741	0.67	0.809	0.18	0.588	0.63	0.781	0.68	0.752	0.62	0.746	0.16	0.236	0.79	0.822	0.71	0.753	0.77	0.826	0.48	0.729	0.8	0.809
#622	0.58	0.714545	0.59	0.745455	0.13	0.241818	0.75	0.818182	0.63	0.662727	0.67	0.796364	0.18	0.606364	0.63	0.764545	0.53	0.749091	0.6	0.748182	0.14	0.325455	0.79	0.833636	0.71	0.707273	0.77	0.835455	0.48	0.739091	0.8	0.823636
#623	0.62	0.716364	0.6	0.711818	0.14	0.259091	0.75	0.810909	0.63	0.620909	0.67	0.786364	0.18	0.582727	0.63	0.76	0.52	0.746667	0.6	0.741667	0.14	0.335833	0.79	0.83	0.71	0.706667	0.77	0.83	0.48	0.76	0.8	0.820833
#624	0.67	0.771111	0.6	0.735556	0.16	0.27	0.75	0.815556	0.63	0.736667	0.67	0.795556	0.18	0.537778	0.63	0.757778	0.54	0.77	0.6	0.735455	0.14	0.300909	0.79	0.833636	0.71	0.715455	0.77	0.843636	0.48	0.744545	0.8	0.830909
#625	0.61	0.734545	0.59	0.735455	0.14	0.280909	0.75	0.820909	0.63	0.707273	0.67	0.801818	0.18	0.547273	0.63	0.778182	0.71	0.736	0.6	0.72	0.19	0.243	0.79	0.805	0.71	0.743	0.77	0.798	0.48	0.66	0.8	0.793
#626	0.61	0.740833	0.59	0.753333	0.15	0.305833	0.75	0.8275	0.63	0.694167	0.67	0.808333	0.18	0.589167	0.63	0.78	0.65	0.741818	0.61	0.754545	0.17	0.277273	0.79	0.828182	0.71	0.768182	0.77	0.828182	0.48	0.712727	0.8	0.819091
#627	0.51	0.704545	0.57	0.751818	0.12	0.278182	0.75	0.820909	0.63	0.673636	0.67	0.797273	0.18	0.607273	0.63	0.761818	0.68	0.764545	0.62	0.73	0.17	0.287273	0.79	0.821818	0.71	0.755455	0.77	0.822727	0.48	0.688182	0.8	0.816364
#628	0.62	0.745455	0.59	0.751818	0.18	0.290909	0.75	0.820909	0.63	0.718182	0.67	0.793636	0.18	0.567273	0.63	0.759091	0.7	0.792222	0.62	0.715556	0.16	0.301111	0.79	0.812222	0.71	0.735556	0.77	0.821111	0.48	0.697778	0.8	0.805556
#629	0.64	0.762	0.6	0.729	0.14	0.259	0.75	0.816	0.63	0.695	0.67	0.8	0.18	0.544	0.63	0.774	0.71	0.758182	0.6	0.728182	0.2	0.277273	0.79	0.827273	0.71	0.75	0.77	0.826364	0.48	0.693636	0.8	0.827273
#630	0.64	0.776	0.6	0.733	0.16	0.295	0.75	0.816	0.63	0.736	0.67	0.804	0.18	0.517	0.63	0.777	0.66	0.698	0.62	0.739	0.16	0.254	0.79	0.801	0.71	0.728	0.77	0.795	0.48	0.709	0.8	0.777
#631	0.62	0.746364	0.6	0.754545	0.15	0.299091	0.75	0.830909	0.63	0.739091	0.67	0.809091	0.18	0.575455	0.63	0.773636	0.68	0.756	0.62	0.72	0.16	0.279	0.79	0.823	0.71	0.766	0.77	0.825	0.48	0.704	0.8	0.82
#632	0.48	0.694545	0.57	0.755455	0.12	0.262727	0.75	0.822727	0.63	0.671818	0.67	0.802727	0.18	0.593636	0.63	0.765455	0.67	0.74	0.62	0.73	0.15	0.285	0.79	0.824	0.71	0.742	0.77	0.825	0.48	0.731	0.8	0.808
#633	0.54	0.748333	0.56	0.734167	0.13	0.299167	0.75	0.835	0.63	0.699167	0.67	0.815833	0.18	0.616667	0.63	0.786667	0.67	0.751	0.62	0.743	0.16	0.247	0.79	0.822	0.71	0.745	0.77	0.82	0.48	0.723	0.8	0.807
#634	0.63	0.733	0.6	0.746	0.18	0.274	0.75	0.81	0.63	0.74	0.67	0.788	0.18	0.544	0.63	0.757	0.54	0.76	0.59	0.7275	0.14	0.295833	0.79	0.825833	0.71	0.7125	0.77	0.825833	0.48	0.74	0.8	0.815833
#635	0.59	0.74	0.57	0.74	0.13	0.289167	0.75	0.833333	0.63	0.6975	0.67	0.816667	0.18	0.614167	0.63	0.788333	0.67	0.708889	0.63	0.735556	0.16	0.246667	0.79	0.807778	0.71	0.733333	0.77	0.807778	0.48	0.698889	0.8	0.798889
#636	0.63	0.796	0.58	0.733	0.14	0.276	0.75	0.838	0.63	0.716	0.67	0.825	0.18	0.605	0.63	0.795	0.52	0.761538	0.59	0.747692	0.14	0.285385	0.79	0.834615	0.71	0.716154	0.77	0.834615	0.48	0.773846	0.8	0.816923
#637	0.62	0.739	0.6	0.738	0.14	0.25	0.75	0.815	0.63	0.687	0.67	0.795	0.18	0.554	0.63	0.768	0.65	0.772	0.6	0.706	0.16	0.303	0.79	0.823	0.71	0.732	0.77	0.824	0.48	0.701	0.8	0.82
#638	0.49	0.690833	0.58	0.751667	0.12	0.258333	0.75	0.820833	0.63	0.6525	0.67	0.798333	0.18	0.62	0.63	0.763333	0.55	0.74	0.6	0.731818	0.14	0.289091	0.79	0.820909	0.71	0.692727	0.77	0.815455	0.48	0.71	0.8	0.8
#639	0.63	0.748	0.59	0.718	0.18	0.268	0.75	0.805	0.63	0.726	0.67	0.783	0.18	0.544	0.63	0.751	0.68	0.745	0.62	0.726	0.16	0.261	0.79	0.817	0.71	0.757	0.77	0.821	0.48	0.701	0.8	0.816
#640	0.66	0.777	0.59	0.72	0.18	0.283	0.75	0.811	0.63	0.728	0.67	0.791	0.18	0.531	0.63	0.76	0.63	0.739091	0.6	0.722727	0.16	0.345455	0.79	0.812727	0.71	0.713636	0.77	0.811818	0.48	0.731818	0.8	0.800909
#641	0.65	0.786667	0.61	0.725556	0.15	0.266667	0.75	0.815556	0.63	0.745556	0.67	0.795556	0.18	0.531111	0.63	0.764444	0.54	0.749167	0.61	0.740833	0.13	0.276667	0.79	0.833333	0.71	0.725	0.77	0.835833	0.48	0.743333	0.8	0.83
#642	0.65	0.76	0.59	0.724444	0.18	0.266667	0.75	0.802222	0.63	0.712222	0.67	0.777778	0.18	0.503333	0.63	0.741111	0.69	0.765	0.62	0.714	0.16	0.303	0.79	0.817	0.71	0.749	0.77	0.82	0.48	0.704	0.8	0.813
#643	0.68	0.751111	0.61	0.748889	0.17	0.28	0.75	0.822222	0.63	0.728889	0.67	0.788889	0.18	0.535556	0.63	0.747778	0.65	0.766364	0.61	0.729091	0.16	0.341818	0.79	0.833636	0.71	0.735455	0.77	0.835455	0.48	0.745455	0.8	0.824545
#644	0.61	0.761818	0.57	0.723636	0.15	0.289091	0.75	0.820909	0.63	0.69	0.67	0.806364	0.18	0.583636	0.63	0.782727	0.52	0.716154	0.59	0.729231	0.14	0.289231	0.79	0.81	0.71	0.680769	0.77	0.805385	0.48	0.734615	0.8	0.784615
#645	0.62	0.741111	0.61	0.745556	0.14	0.245556	0.75	0.806667	0.63	0.731111	0.67	0.784444	0.18	0.555556	0.63	0.75	0.63	0.735455	0.6	0.714545	0.16	0.343636	0.79	0.805455	0.71	0.709091	0.77	0.805455	0.48	0.723636	0.8	0.793636
#646	0.63	0.78	0.59	0.74	0.16	0.289	0.75	0.826	0.63	0.753	0.67	0.812	0.18	0.527	0.63	0.784	0.69	0.771	0.62	0.716	0.16	0.314	0.79	0.816	0.71	0.751	0.77	0.818	0.48	0.701	0.8	0.81
#647	0.65	0.772222	0.61	0.722222	0.15	0.258889	0.75	0.814444	0.63	0.744444	0.67	0.793333	0.18	0.53	0.63	0.763333	0.69	0.738	0.62	0.725	0.16	0.26	0.79	0.814	0.71	0.75	0.77	0.816	0.48	0.698	0.8	0.809
#648	0.62	0.734	0.59	0.723	0.14	0.246	0.75	0.812	0.63	0.693	0.67	0.795	0.18	0.545	0.63	0.768	0.67	0.725	0.64	0.75	0.16	0.267	0.79	0.824	0.71	0.751	0.77	0.826	0.48	0.697	0.8	0.819
#649	0.64	0.762727	0.59	0.734545	0.18	0.288182	0.75	0.818182	0.63	0.720909	0.67	0.796364	0.18	0.577273	0.63	0.762727	0.66	0.762727	0.59	0.686364	0.17	0.296364	0.79	0.817273	0.71	0.772727	0.77	0.818182	0.48	0.694545	0.8	0.814545
#650	0.54	0.732727	0.58	0.738182	0.13	0.269091	0.75	0.827273	0.63	0.695455	0.67	0.806364	0.18	0.610909	0.63	0.782727	0.68	0.737	0.62	0.734	0.16	0.253	0.79	0.822	0.71	0.763	0.77	0.825	0.48	0.701	0.8	0.821
#651	0.64	0.757	0.6	0.735	0.14	0.27	0.75	0.816	0.63	0.69	0.67	0.797	0.18	0.557	0.63	0.77	0.63	0.724545	0.6	0.728182	0.16	0.306364	0.79	0.816364	0.71	0.718182	0.77	0.819091	0.48	0.733636	0.8	0.81
#652	0.48	0.715	0.55	0.745	0.13	0.289167	0.75	0.824167	0.63	0.676667	0.67	0.806667	0.18	0.618333	0.63	0.778333	0.7	0.772	0.61	0.719	0.16	0.275	0.79	0.822	0.71	0.761	0.77	0.825	0.48	0.706	0.8	0.82
#653	0.48	0.706364	0.58	0.740909	0.12	0.27	0.75	0.819091	0.63	0.640909	0.67	0.805455	0.18	0.611818	0.63	0.779091	0.67	0.727	0.63	0.749	0.16	0.277	0.79	0.824	0.71	0.753	0.77	0.821	0.48	0.726	0.8	0.81
#654	0.59	0.760909	0.58	0.748182	0.14	0.297273	0.75	0.832727	0.63	0.737273	0.67	0.816364	0.18	0.610909	0.63	0.783636	0.52	0.725455	0.61	0.740909	0.13	0.274545	0.79	0.821818	0.71	0.696364	0.77	0.82	0.48	0.742727	0.8	0.81
#655	0.5	0.718889	0.58	0.741111	0.12	0.262222	0.75	0.817778	0.63	0.693333	0.67	0.79	0.18	0.541111	0.63	0.745556	0.66	0.696	0.62	0.749	0.16	0.252	0.79	0.808	0.71	0.732	0.77	0.803	0.48	0.719	0.8	0.786
#656	0.64	0.782	0.57	0.708	0.15	0.297	0.75	0.824	0.63	0.737	0.67	0.812	0.18	0.556	0.63	0.777	0.65	0.723	0.62	0.745	0.15	0.264	0.79	0.824	0.71	0.753	0.77	0.823	0.48	0.728	0.8	0.811
#657	0.61	0.725	0.6	0.749	0.14	0.266	0.75	0.814	0.63	0.692	0.67	0.796	0.18	0.553	0.63	0.769	0.67	0.724	0.62	0.747	0.16	0.273	0.79	0.824	0.71	0.752	0.77	0.821	0.48	0.727	0.8	0.809
#658	0.47	0.694167	0.57	0.768333	0.12	0.278333	0.75	0.825833	0.63	0.659167	0.67	0.799167	0.18	0.624167	0.63	0.758333	0.67	0.716	0.62	0.746	0.16	0.264	0.79	0.819	0.71	0.738	0.77	0.82	0.48	0.723	0.8	0.81
#659	0.48	0.630909	0.61	0.727273	0.11	0.220909	0.75	0.800909	0.63	0.657273	0.67	0.784545	0.18	0.59	0.63	0.760909	0.67	0.759	0.63	0.711	0.15	0.302	0.79	0.816	0.71	0.755	0.77	0.818	0.48	0.699	0.8	0.812
#660	0.48	0.691	0.58	0.75	0.12	0.287	0.75	0.806	0.63	0.649	0.67	0.778	0.18	0.565	0.63	0.744	0.68	0.726	0.62	0.722	0.16	0.252	0.79	0.817	0.71	0.755	0.77	0.819	0.48	0.697	0.8	0.813
#661	0.6	0.745	0.57	0.741667	0.14	0.293333	0.75	0.8325	0.63	0.698333	0.67	0.8125	0.18	0.625	0.63	0.783333	0.67	0.716	0.63	0.736	0.16	0.264	0.79	0.803	0.71	0.726	0.77	0.802	0.48	0.707	0.8	0.791
#662	0.52	0.691	0.58	0.741	0.13	0.232	0.75	0.818	0.63	0.616	0.67	0.796	0.18	0.618	0.63	0.765	0.66	0.712	0.63	0.746	0.16	0.259	0.79	0.815	0.71	0.731	0.77	0.815	0.48	0.717	0.8	0.804
#663	0.47	0.7	0.57	0.763333	0.12	0.281667	0.75	0.824167	0.63	0.675833	0.67	0.801667	0.18	0.625	0.63	0.7675	0.65	0.726	0.63	0.729	0.15	0.297	0.79	0.802	0.71	0.728	0.77	0.796	0.48	0.71	0.8	0.78
#664	0.5	0.731818	0.58	0.749091	0.13	0.29	0.75	0.829091	0.63	0.67	0.67	0.805455	0.18	0.584545	0.63	0.767273	0.68	0.741	0.62	0.725	0.16	0.248	0.79	0.819	0.71	0.756	0.77	0.82	0.48	0.698	0.8	0.814
#665	0.62	0.767	0.59	0.714	0.14	0.278	0.75	0.821	0.63	0.743	0.67	0.804	0.18	0.569	0.63	0.776	0.68	0.785455	0.6	0.741818	0.17	0.298182	0.79	0.841818	0.71	0.774545	0.77	0.837273	0.48	0.718182	0.8	0.830909
#666	0.51	0.737273	0.57	0.724545	0.13	0.283636	0.75	0.829091	0.63	0.685455	0.67	0.813636	0.18	0.59	0.63	0.786364	0.54	0.766667	0.59	0.720833	0.14	0.356667	0.79	0.828333	0.71	0.719167	0.77	0.829167	0.48	0.741667	0.8	0.8225
#667	0.62	0.759	0.57	0.722	0.14	0.276	0.75	0.822	0.63	0.688	0.67	0.808	0.18	0.551	0.63	0.783	0.53	0.751667	0.61	0.738333	0.13	0.291667	0.79	0.8325	0.71	0.725	0.77	0.835	0.48	0.74	0.8	0.83
#668	0.63	0.731	0.6	0.732	0.14	0.266	0.75	0.807	0.63	0.688	0.67	0.786	0.18	0.554	0.63	0.756	0.64	0.744545	0.61	0.710909	0.15	0.282727	0.79	0.815455	0.71	0.710909	0.77	0.814545	0.48	0.705455	0.8	0.807273
#669	0.63	0.744545	0.59	0.74	0.18	0.290909	0.75	0.819091	0.63	0.725455	0.67	0.794545	0.18	0.579091	0.63	0.76	0.54	0.766667	0.59	0.735833	0.14	0.301667	0.79	0.8325	0.71	0.715	0.77	0.831667	0.48	0.746667	0.8	0.824167
#670	0.63	0.794444	0.59	0.707778	0.14	0.291111	0.75	0.816667	0.63	0.746667	0.67	0.803333	0.18	0.538889	0.63	0.777778	0.5	0.705833	0.6	0.7425	0.14	0.281667	0.79	0.8175	0.71	0.698333	0.77	0.815833	0.48	0.749167	0.8	0.805
#671	0.49	0.696667	0.58	0.748889	0.12	0.267778	0.75	0.813333	0.63	0.692222	0.67	0.784444	0.18	0.544444	0.63	0.741111	0.51	0.72	0.61	0.728333	0.14	0.316667	0.79	0.8225	0.71	0.691667	0.77	0.8175	0.48	0.746667	0.8	0.804167
#672	0.6	0.731818	0.58	0.728182	0.14	0.282727	0.75	0.817273	0.63	0.690909	0.67	0.8	0.18	0.595455	0.63	0.773636	0.68	0.743	0.62	0.72	0.16	0.256	0.79	0.814	0.71	0.745	0.77	0.814	0.48	0.701	0.8	0.805
#673	0.62	0.746667	0.6	0.732222	0.14	0.261111	0.75	0.8	0.63	0.678889	0.67	0.777778	0.18	0.522222	0.63	0.756667	0.51	0.685385	0.59	0.736923	0.13	0.257692	0.79	0.791538	0.71	0.671538	0.77	0.786154	0.48	0.716154	0.8	0.772308
#674	0.61	0.744167	0.59	0.751667	0.14	0.299167	0.75	0.83	0.63	0.701667	0.67	0.805833	0.18	0.581667	0.63	0.7775	0.68	0.752	0.62	0.723	0.16	0.263	0.79	0.819	0.71	0.754	0.77	0.819	0.48	0.704	0.8	0.811
#675	0.65	0.741	0.61	0.752	0.18	0.29	0.75	0.821	0.63	0.739	0.67	0.793	0.18	0.536	0.63	0.758	0.69	0.763636	0.61	0.744545	0.19	0.321818	0.79	0.827273	0.71	0.745455	0.77	0.825455	0.48	0.713636	0.8	0.816364
#676	0.6	0.729091	0.59	0.754545	0.13	0.27	0.75	0.824545	0.63	0.688182	0.67	0.8	0.18	0.603636	0.63	0.77	0.58	0.792308	0.59	0.708462	0.15	0.406154	0.79	0.837692	0.71	0.735385	0.77	0.834615	0.48	0.751538	0.8	0.823077
#677	0.63	0.75	0.6	0.735	0.14	0.261	0.75	0.816	0.63	0.689	0.67	0.796	0.18	0.557	0.63	0.768	0.51	0.715833	0.6	0.739167	0.13	0.285833	0.79	0.815	0.71	0.704167	0.77	0.8125	0.48	0.745	0.8	0.801667
#678	0.63	0.736667	0.61	0.733333	0.14	0.248889	0.75	0.797778	0.63	0.723333	0.67	0.773333	0.18	0.547778	0.63	0.738889	0.68	0.76	0.59	0.722727	0.2	0.331818	0.79	0.813636	0.71	0.737273	0.77	0.808182	0.48	0.701818	0.8	0.796364
#679	0.47	0.6925	0.58	0.745	0.11	0.26	0.75	0.8225	0.63	0.655	0.67	0.8025	0.18	0.646667	0.63	0.770833	0.67	0.744	0.62	0.739	0.15	0.278	0.79	0.826	0.71	0.753	0.77	0.828	0.48	0.729	0.8	0.819
#680	0.63	0.788	0.59	0.713	0.14	0.286	0.75	0.827	0.63	0.746	0.67	0.813	0.18	0.571	0.63	0.784	0.56	0.770833	0.59	0.724167	0.15	0.311667	0.79	0.834167	0.71	0.7225	0.77	0.835833	0.48	0.7425	0.8	0.83
#681	0.6	0.745	0.57	0.750833	0.14	0.2875	0.75	0.836667	0.63	0.698333	0.67	0.818333	0.18	0.634167	0.63	0.788333	0.54	0.75	0.59	0.708333	0.14	0.320833	0.79	0.800833	0.71	0.689167	0.77	0.7975	0.48	0.703333	0.8	0.788333
#682	0.48	0.724545	0.57	0.732727	0.13	0.279091	0.75	0.825455	0.63	0.68	0.67	0.811818	0.18	0.617273	0.63	0.786364	0.66	0.776364	0.59	0.713636	0.17	0.319091	0.79	0.826364	0.71	0.742727	0.77	0.830909	0.48	0.722727	0.8	0.828182
#683	0.64	0.753333	0.61	0.74	0.14	0.255556	0.75	0.815556	0.63	0.732222	0.67	0.793333	0.18	0.54	0.63	0.756667	0.64	0.746364	0.6	0.724545	0.15	0.3	0.79	0.818182	0.71	0.753636	0.77	0.814545	0.48	0.712727	0.8	0.803636
#684	0.59	0.7425	0.57	0.745	0.14	0.288333	0.75	0.828333	0.63	0.690833	0.67	0.8075	0.18	0.623333	0.63	0.7775	0.59	0.715455	0.59	0.716364	0.15	0.299091	0.79	0.815455	0.71	0.710909	0.77	0.814545	0.48	0.730909	0.8	0.804545
#685	0.62	0.769091	0.57	0.723636	0.14	0.280909	0.75	0.829091	0.63	0.701818	0.67	0.811818	0.18	0.584545	0.63	0.786364	0.54	0.669231	0.58	0.699231	0.14	0.247692	0.79	0.778462	0.71	0.695385	0.77	0.768462	0.48	0.681538	0.8	0.772308
#686	0.62	0.772	0.58	0.711	0.14	0.282	0.75	0.823	0.63	0.75	0.67	0.814	0.18	0.556	0.63	0.786	0.68	0.774	0.62	0.711	0.16	0.314	0.79	0.817	0.71	0.755	0.77	0.818	0.48	0.699	0.8	0.811
#687	0.6	0.744167	0.59	0.754167	0.15	0.2975	0.75	0.83	0.63	0.699167	0.67	0.809167	0.18	0.58	0.63	0.779167	0.68	0.777273	0.61	0.750909	0.19	0.307273	0.79	0.837273	0.71	0.753636	0.77	0.831818	0.48	0.721818	0.8	0.824545
#688	0.65	0.766667	0.61	0.757778	0.14	0.251111	0.75	0.836667	0.63	0.693333	0.67	0.806667	0.18	0.54	0.63	0.777778	0.54	0.761667	0.6	0.745	0.14	0.3175	0.79	0.830833	0.71	0.718333	0.77	0.83	0.48	0.750833	0.8	0.818333
#689	0.62	0.772727	0.57	0.716364	0.15	0.29	0.75	0.823636	0.63	0.697273	0.67	0.812727	0.18	0.576364	0.63	0.788182	0.67	0.675556	0.63	0.735556	0.15	0.243333	0.79	0.802222	0.71	0.743333	0.77	0.802222	0.48	0.693333	0.8	0.794444
#690	0.6	0.702727	0.55	0.723636	0.12	0.236364	0.75	0.807273	0.63	0.639091	0.67	0.796364	0.18	0.59	0.63	0.780909	0.67	0.779091	0.6	0.712727	0.17	0.318182	0.79	0.826364	0.71	0.741818	0.77	0.831818	0.48	0.721818	0.8	0.829091
#691	0.61	0.744167	0.59	0.754167	0.14	0.299167	0.75	0.833333	0.63	0.700833	0.67	0.813333	0.18	0.5875	0.63	0.781667	0.56	0.7725	0.6	0.7325	0.14	0.3125	0.79	0.833333	0.71	0.726667	0.77	0.834167	0.48	0.746667	0.8	0.826667
#692	0.64	0.718182	0.6	0.710909	0.18	0.28	0.75	0.799091	0.63	0.647273	0.67	0.773636	0.18	0.561818	0.63	0.742727	0.51	0.759231	0.59	0.745385	0.13	0.292308	0.79	0.835385	0.71	0.722308	0.77	0.832308	0.48	0.771538	0.8	0.813846
#693	0.61	0.726364	0.6	0.75	0.15	0.284545	0.75	0.822727	0.63	0.701818	0.67	0.803636	0.18	0.564545	0.63	0.776364	0.54	0.740769	0.57	0.712308	0.14	0.305385	0.79	0.81	0.71	0.698462	0.77	0.803077	0.48	0.714615	0.8	0.786923
#694	0.61	0.718	0.6	0.736	0.14	0.249	0.75	0.811	0.63	0.688	0.67	0.79	0.18	0.569	0.63	0.762	0.66	0.727	0.62	0.728	0.15	0.242	0.79	0.817	0.71	0.749	0.77	0.815	0.48	0.699	0.8	0.804
#695	0.55	0.74	0.59	0.719	0.13	0.277	0.75	0.817	0.63	0.741	0.67	0.801	0.18	0.572	0.63	0.769	0.54	0.755	0.59	0.74	0.14	0.304167	0.79	0.835	0.71	0.725833	0.77	0.836667	0.48	0.76	0.8	0.83
#696	0.61	0.762727	0.58	0.733636	0.15	0.287273	0.75	0.827273	0.63	0.697273	0.67	0.810909	0.18	0.584545	0.63	0.785455	0.54	0.732727	0.6	0.716364	0.14	0.29	0.79	0.813636	0.71	0.719091	0.77	0.814545	0.48	0.729091	0.8	0.808182
#697	0.51	0.705833	0.57	0.76	0.13	0.2825	0.75	0.826667	0.63	0.6875	0.67	0.805	0.18	0.631667	0.63	0.7675	0.65	0.761	0.6	0.736	0.14	0.32	0.79	0.822	0.71	0.74	0.77	0.829	0.48	0.725	0.8	0.809
#698	0.51	0.700909	0.59	0.738182	0.12	0.241818	0.75	0.817273	0.63	0.651818	0.67	0.796364	0.18	0.580909	0.63	0.767273	0.7	0.758	0.63	0.725	0.16	0.271	0.79	0.814	0.71	0.748	0.77	0.816	0.48	0.694	0.8	0.807
#699	0.64	0.75	0.59	0.747273	0.17	0.284545	0.75	0.814545	0.63	0.736364	0.67	0.791818	0.18	0.570909	0.63	0.754545	0.66	0.718	0.63	0.737	0.16	0.254	0.79	0.807	0.71	0.738	0.77	0.809	0.48	0.713	0.8	0.8
#700	0.58	0.746	0.57	0.744	0.14	0.287	0.75	0.831	0.63	0.727	0.67	0.81	0.18	0.599	0.63	0.776	0.56	0.7625	0.6	0.725833	0.15	0.315833	0.79	0.828333	0.71	0.72	0.77	0.83	0.48	0.736667	0.8	0.8225
#701	0.48	0.688182	0.57	0.752727	0.13	0.273636	0.75	0.815455	0.63	0.676364	0.67	0.793636	0.18	0.595455	0.63	0.764545	0.68	0.765	0.62	0.729	0.16	0.304	0.79	0.83	0.71	0.77	0.77	0.837	0.48	0.704	0.8	0.833
#702	0.63	0.766364	0.59	0.738182	0.15	0.290909	0.75	0.827273	0.63	0.704545	0.67	0.81	0.18	0.547273	0.63	0.785455	0.7	0.753636	0.6	0.717273	0.2	0.272727	0.79	0.816364	0.71	0.739091	0.77	0.814545	0.48	0.685455	0.8	0.81
#703	0.62	0.761818	0.6	0.751818	0.15	0.314545	0.75	0.823636	0.63	0.735455	0.67	0.805455	0.18	0.569091	0.63	0.772727	0.68	0.737	0.62	0.727	0.16	0.253	0.79	0.816	0.71	0.751	0.77	0.816	0.48	0.694	0.8	0.808
#704	0.6	0.748182	0.57	0.725455	0.14	0.284545	0.75	0.827273	0.63	0.702727	0.67	0.811818	0.18	0.585455	0.63	0.788182	0.54	0.776667	0.59	0.736667	0.15	0.320833	0.79	0.834167	0.71	0.72	0.77	0.834167	0.48	0.748333	0.8	0.825
#705	0.61	0.747	0.58	0.734	0.13	0.275	0.75	0.821	0.63	0.719	0.67	0.798	0.18	0.589	0.63	0.761	0.51	0.719167	0.61	0.743333	0.14	0.295	0.79	0.818333	0.71	0.7025	0.77	0.816667	0.48	0.746667	0.8	0.8025
#706	0.62	0.732222	0.6	0.746667	0.14	0.25	0.75	0.815556	0.63	0.676667	0.67	0.793333	0.18	0.547778	0.63	0.762222	0.69	0.745	0.62	0.718	0.16	0.258	0.79	0.817	0.71	0.755	0.77	0.818	0.48	0.696	0.8	0.812
#707	0.48	0.623636	0.6	0.716364	0.11	0.218182	0.75	0.798182	0.63	0.642727	0.67	0.78	0.18	0.6	0.63	0.754545	0.66	0.741	0.63	0.731	0.16	0.308	0.79	0.811	0.71	0.741	0.77	0.811	0.48	0.717	0.8	0.802
#708	0.62	0.747273	0.6	0.751818	0.15	0.299091	0.75	0.829091	0.63	0.701818	0.67	0.809091	0.18	0.542727	0.63	0.780909	0.71	0.8	0.61	0.709	0.2	0.33	0.79	0.81	0.71	0.744	0.77	0.812	0.48	0.673	0.8	0.814
#709	0.61	0.776364	0.58	0.735455	0.14	0.3	0.75	0.835455	0.63	0.740909	0.67	0.817273	0.18	0.614545	0.63	0.785455	0.69	0.764545	0.6	0.753636	0.19	0.257273	0.79	0.829091	0.71	0.751818	0.77	0.823636	0.48	0.711818	0.8	0.814545
#710	0.61	0.750909	0.58	0.72	0.14	0.279091	0.75	0.824545	0.63	0.701818	0.67	0.808182	0.18	0.586364	0.63	0.783636	0.72	0.787273	0.61	0.724545	0.19	0.333636	0.79	0.829091	0.71	0.75	0.77	0.828182	0.48	0.696364	0.8	0.826364
#711	0.63	0.745	0.6	0.734	0.14	0.261	0.75	0.813	0.63	0.689	0.67	0.794	0.18	0.552	0.63	0.767	0.54	0.749167	0.59	0.721667	0.14	0.286667	0.79	0.8275	0.71	0.725	0.77	0.825	0.48	0.738333	0.8	0.816667
#712	0.56	0.726364	0.56	0.711818	0.15	0.28	0.75	0.819091	0.63	0.674545	0.67	0.803636	0.18	0.594545	0.63	0.776364	0.52	0.74	0.6	0.746667	0.14	0.309167	0.79	0.825833	0.71	0.7	0.77	0.820833	0.48	0.7525	0.8	0.8075
#713	0.62	0.77	0.59	0.738	0.15	0.277	0.75	0.823	0.63	0.755	0.67	0.808	0.18	0.511	0.63	0.779	0.67	0.744	0.61	0.727	0.16	0.272	0.79	0.813	0.71	0.738	0.77	0.817	0.48	0.701	0.8	0.807
#714	0.51	0.695455	0.59	0.734545	0.12	0.241818	0.75	0.819091	0.63	0.651818	0.67	0.796364	0.18	0.582727	0.63	0.768182	0.71	0.791111	0.62	0.713333	0.16	0.293333	0.79	0.817778	0.71	0.744444	0.77	0.826667	0.48	0.697778	0.8	0.812222
#715	0.63	0.79	0.59	0.722	0.15	0.285	0.75	0.826	0.63	0.744	0.67	0.813	0.18	0.567	0.63	0.781	0.71	0.766364	0.6	0.725455	0.19	0.282727	0.79	0.823636	0.71	0.748182	0.77	0.82	0.48	0.689091	0.8	0.814545
#716	0.59	0.745	0.57	0.745	0.14	0.293333	0.75	0.829167	0.63	0.689167	0.67	0.810833	0.18	0.624167	0.63	0.7825	0.68	0.742	0.62	0.718	0.16	0.265	0.79	0.816	0.71	0.752	0.77	0.819	0.48	0.697	0.8	0.811
#717	0.61	0.74	0.6	0.748182	0.13	0.28	0.75	0.818182	0.63	0.675455	0.67	0.796364	0.18	0.608182	0.63	0.765455	0.65	0.717	0.62	0.743	0.15	0.265	0.79	0.816	0.71	0.733	0.77	0.818	0.48	0.722	0.8	0.807
#718	0.66	0.781	0.59	0.715	0.19	0.279	0.75	0.817	0.63	0.727	0.67	0.796	0.18	0.536	0.63	0.763	0.7	0.78	0.59	0.724545	0.2	0.294545	0.79	0.825455	0.71	0.752727	0.77	0.823636	0.48	0.696364	0.8	0.822727
#719	0.62	0.742	0.6	0.763	0.14	0.258	0.75	0.824	0.63	0.733	0.67	0.804	0.18	0.594	0.63	0.767	0.7	0.775	0.62	0.717	0.16	0.283	0.79	0.819	0.71	0.76	0.77	0.822	0.48	0.704	0.8	0.819
#720	0.61	0.757	0.59	0.723	0.14	0.278	0.75	0.819	0.63	0.745	0.67	0.805	0.18	0.577	0.63	0.776	0.68	0.746	0.6	0.733	0.18	0.285	0.79	0.805	0.71	0.726	0.77	0.793	0.48	0.68	0.8	0.78
#721	0.6	0.756364	0.58	0.738182	0.14	0.305455	0.75	0.821818	0.63	0.723636	0.67	0.806364	0.18	0.611818	0.63	0.769091	0.66	0.749091	0.6	0.729091	0.17	0.273636	0.79	0.824545	0.71	0.767273	0.77	0.82	0.48	0.69	0.8	0.808182
#722	0.62	0.779	0.58	0.722	0.14	0.28	0.75	0.825	0.63	0.745	0.67	0.811	0.18	0.575	0.63	0.781	0.51	0.7625	0.6	0.740833	0.13	0.323333	0.79	0.838333	0.71	0.725	0.77	0.836667	0.48	0.746667	0.8	0.828333
#723	0.65	0.765	0.6	0.743	0.15	0.28	0.75	0.818	0.63	0.726	0.67	0.796	0.18	0.587	0.63	0.76	0.54	0.766364	0.6	0.731818	0.14	0.319091	0.79	0.823636	0.71	0.698182	0.77	0.827273	0.48	0.748182	0.8	0.808182
#724	0.64	0.752222	0.61	0.73	0.14	0.257778	0.75	0.81	0.63	0.746667	0.67	0.791111	0.18	0.535556	0.63	0.758889	0.68	0.746	0.62	0.72	0.16	0.252	0.79	0.817	0.71	0.747	0.77	0.816	0.48	0.7	0.8	0.808
#725	0.59	0.733333	0.57	0.759167	0.13	0.290833	0.75	0.8375	0.63	0.691667	0.67	0.8175	0.18	0.640833	0.63	0.784167	0.54	0.746667	0.59	0.731667	0.14	0.299167	0.79	0.826667	0.71	0.716667	0.77	0.826667	0.48	0.7375	0.8	0.82
#726	0.62	0.744	0.6	0.73	0.14	0.257	0.75	0.811	0.63	0.692	0.67	0.787	0.18	0.567	0.63	0.761	0.69	0.755	0.62	0.729	0.16	0.27	0.79	0.813	0.71	0.74	0.77	0.815	0.48	0.699	0.8	0.807
#727	0.63	0.741111	0.61	0.734444	0.14	0.258889	0.75	0.802222	0.63	0.733333	0.67	0.78	0.18	0.543333	0.63	0.75	0.67	0.756364	0.62	0.76	0.16	0.284545	0.79	0.825455	0.71	0.76	0.77	0.820909	0.48	0.732727	0.8	0.803636
#728	0.57	0.739167	0.58	0.76	0.13	0.28	0.75	0.836667	0.63	0.698333	0.67	0.818333	0.18	0.635	0.63	0.785	0.68	0.737778	0.63	0.723333	0.16	0.248889	0.79	0.806667	0.71	0.758889	0.77	0.811111	0.48	0.681111	0.8	0.81
#729	0.64	0.746667	0.62	0.734444	0.14	0.26	0.75	0.804444	0.63	0.734444	0.67	0.78	0.18	0.551111	0.63	0.746667	0.59	0.7625	0.61	0.740833	0.15	0.380833	0.79	0.843333	0.71	0.760833	0.77	0.838333	0.48	0.7625	0.8	0.824167
#730	0.48	0.644	0.59	0.737	0.11	0.221	0.75	0.796	0.63	0.619	0.67	0.774	0.18	0.593	0.63	0.743	0.64	0.727273	0.61	0.730909	0.16	0.311818	0.79	0.817273	0.71	0.714545	0.77	0.82	0.48	0.732727	0.8	0.811818
#731	0.65	0.774444	0.61	0.725556	0.14	0.256667	0.75	0.814444	0.63	0.743333	0.67	0.793333	0.18	0.53	0.63	0.763333	0.67	0.754545	0.6	0.750909	0.19	0.280909	0.79	0.828182	0.71	0.744545	0.77	0.824545	0.48	0.721818	0.8	0.811818
#732	0.61	0.767	0.58	0.73	0.14	0.294	0.75	0.819	0.63	0.74	0.67	0.805	0.18	0.573	0.63	0.772	0.68	0.763636	0.6	0.733636	0.18	0.340909	0.79	0.830909	0.71	0.758182	0.77	0.829091	0.48	0.720909	0.8	0.82
#733	0.6	0.703	0.6	0.742	0.13	0.249	0.75	0.802	0.63	0.678	0.67	0.781	0.18	0.565	0.63	0.753	0.69	0.76	0.61	0.733	0.19	0.293	0.79	0.826	0.71	0.732	0.77	0.824	0.48	0.7	0.8	0.814
#734	0.65	0.744	0.61	0.743	0.14	0.264	0.75	0.83	0.63	0.727	0.67	0.809	0.18	0.531	0.63	0.786	0.53	0.735	0.6	0.743333	0.14	0.294167	0.79	0.8225	0.71	0.709167	0.77	0.821667	0.48	0.745	0.8	0.8125
#735	0.64	0.770909	0.59	0.749091	0.16	0.292727	0.75	0.829091	0.63	0.747273	0.67	0.813636	0.18	0.567273	0.63	0.781818	0.53	0.745	0.59	0.73	0.14	0.298333	0.79	0.824167	0.71	0.710833	0.77	0.824167	0.48	0.734167	0.8	0.815833
#736	0.54	0.730909	0.58	0.736364	0.13	0.279091	0.75	0.819091	0.63	0.676364	0.67	0.796364	0.18	0.582727	0.63	0.762727	0.69	0.772	0.63	0.719	0.16	0.298	0.79	0.819	0.71	0.764	0.77	0.816	0.48	0.699	0.8	0.806
#737	0.57	0.742	0.6	0.733	0.14	0.279	0.75	0.82	0.63	0.761	0.67	0.802	0.18	0.499	0.63	0.777	0.67	0.747273	0.6	0.736364	0.18	0.274545	0.79	0.820909	0.71	0.741818	0.77	0.811818	0.48	0.713636	0.8	0.794545
#738	0.62	0.773	0.59	0.732	0.14	0.283	0.75	0.831	0.63	0.75	0.67	0.821	0.18	0.581	0.63	0.792	0.67	0.781818	0.6	0.716364	0.19	0.325455	0.79	0.829091	0.71	0.753636	0.77	0.823636	0.48	0.699091	0.8	0.818182
#739	0.54	0.725455	0.58	0.719091	0.13	0.272727	0.75	0.821818	0.63	0.692727	0.67	0.804545	0.18	0.588182	0.63	0.778182	0.67	0.738889	0.63	0.726667	0.16	0.298889	0.79	0.811111	0.71	0.735556	0.77	0.812222	0.48	0.704444	0.8	0.803333
#740	0.63	0.759	0.6	0.74	0.15	0.303	0.75	0.818	0.63	0.751	0.67	0.803	0.18	0.53	0.63	0.772	0.66	0.729	0.62	0.732	0.16	0.274	0.79	0.819	0.71	0.735	0.77	0.821	0.48	0.73	0.8	0.805
#741	0.61	0.722	0.6	0.749	0.14	0.256	0.75	0.815	0.63	0.69	0.67	0.796	0.18	0.579	0.63	0.769	0.67	0.738	0.61	0.721	0.16	0.258	0.79	0.816	0.71	0.752	0.77	0.818	0.48	0.698	0.8	0.809
#742	0.61	0.760909	0.58	0.721818	0.14	0.279091	0.75	0.827273	0.63	0.699091	0.67	0.810909	0.18	0.588182	0.63	0.785455	0.54	0.699091	0.6	0.710909	0.14	0.293636	0.79	0.799091	0.71	0.708182	0.77	0.790909	0.48	0.687273	0.8	0.776364
#743	0.62	0.747778	0.59	0.748889	0.14	0.237778	0.75	0.827778	0.63	0.712222	0.67	0.804444	0.18	0.57	0.63	0.768889	0.66	0.703	0.62	0.734	0.16	0.256	0.79	0.802	0.71	0.732	0.77	0.8	0.48	0.707	0.8	0.788
#744	0.48	0.7225	0.57	0.7475	0.12	0.299167	0.75	0.828333	0.63	0.674167	0.67	0.809167	0.18	0.6275	0.63	0.779167	0.54	0.765833	0.59	0.729167	0.14	0.309167	0.79	0.830833	0.71	0.730833	0.77	0.830833	0.48	0.743333	0.8	0.820833
#745	0.59	0.733636	0.58	0.745455	0.14	0.278182	0.75	0.825455	0.63	0.696364	0.67	0.81	0.18	0.603636	0.63	0.784545	0.52	0.664167	0.6	0.755	0.13	0.2225	0.79	0.798333	0.71	0.729167	0.77	0.7975	0.48	0.715833	0.8	0.79
#746	0.59	0.722	0.58	0.727	0.14	0.269	0.75	0.806	0.63	0.664	0.67	0.783	0.18	0.574	0.63	0.751	0.67	0.724545	0.6	0.741818	0.18	0.269091	0.79	0.810909	0.71	0.75	0.77	0.802727	0.48	0.702727	0.8	0.788182
#747	0.48	0.699091	0.57	0.744545	0.12	0.262727	0.75	0.821818	0.63	0.670909	0.67	0.801818	0.18	0.580909	0.63	0.763636	0.65	0.753636	0.62	0.738182	0.15	0.250909	0.79	0.828182	0.71	0.709091	0.77	0.829091	0.48	0.740909	0.8	0.812727
#748	0.62	0.765455	0.57	0.723636	0.14	0.285455	0.75	0.827273	0.63	0.699091	0.67	0.81	0.18	0.583636	0.63	0.785455	0.7	0.777273	0.59	0.730909	0.19	0.282727	0.79	0.828182	0.71	0.754545	0.77	0.823636	0.48	0.694545	0.8	0.819091
#749	0.64	0.776667	0.61	0.728889	0.15	0.263333	0.75	0.813333	0.63	0.744444	0.67	0.793333	0.18	0.528889	0.63	0.763333	0.66	0.779	0.6	0.698	0.16	0.294	0.79	0.811	0.71	0.736	0.77	0.821	0.48	0.702	0.8	0.824
#750	0.65	0.76	0.59	0.725556	0.18	0.26	0.75	0.807778	0.63	0.71	0.67	0.776667	0.18	0.468889	0.63	0.743333	0.59	0.7275	0.57	0.7225	0.16	0.334167	0.79	0.815833	0.71	0.740833	0.77	0.811667	0.48	0.714167	0.8	0.796667
#751	0.48	0.723333	0.58	0.760833	0.12	0.305	0.75	0.835	0.63	0.669167	0.67	0.81	0.18	0.63	0.63	0.77	0.52	0.7	0.61	0.748182	0.14	0.259091	0.79	0.818182	0.71	0.73	0.77	0.815455	0.48	0.742727	0.8	0.803636
#752	0.62	0.738	0.6	0.731	0.14	0.259	0.75	0.814	0.63	0.693	0.67	0.792	0.18	0.56	0.63	0.766	0.7	0.774	0.62	0.714	0.16	0.285	0.79	0.818	0.71	0.767	0.77	0.82	0.48	0.704	0.8	0.811
#753	0.65	0.768182	0.59	0.729091	0.18	0.298182	0.75	0.820909	0.63	0.72	0.67	0.798182	0.18	0.585455	0.63	0.760909	0.51	0.746923	0.6	0.737692	0.13	0.312308	0.79	0.837692	0.71	0.723077	0.77	0.833846	0.48	0.77	0.8	0.823077
#754	0.48	0.68	0.57	0.746	0.12	0.252	0.75	0.815	0.63	0.64	0.67	0.785	0.18	0.562	0.63	0.746	0.68	0.766	0.62	0.715	0.16	0.313	0.79	0.817	0.71	0.754	0.77	0.819	0.48	0.7	0.8	0.814
#755	0.63	0.746667	0.6	0.728889	0.14	0.244444	0.75	0.81	0.63	0.672222	0.67	0.783333	0.18	0.525556	0.63	0.756667	0.69	0.775	0.62	0.712	0.17	0.316	0.79	0.817	0.71	0.756	0.77	0.82	0.48	0.7	0.8	0.812
#756	0.6	0.739091	0.58	0.727273	0.14	0.274545	0.75	0.821818	0.63	0.698182	0.67	0.805455	0.18	0.596364	0.63	0.780909	0.51	0.751667	0.61	0.748333	0.13	0.304167	0.79	0.8375	0.71	0.715	0.77	0.840833	0.48	0.765833	0.8	0.829167
#757	0.62	0.772	0.59	0.727	0.14	0.278	0.75	0.829	0.63	0.749	0.67	0.819	0.18	0.582	0.63	0.788	0.65	0.715	0.62	0.742	0.15	0.263	0.79	0.816	0.71	0.736	0.77	0.818	0.48	0.719	0.8	0.807
#758	0.61	0.721	0.61	0.752	0.14	0.252	0.75	0.815	0.63	0.69	0.67	0.795	0.18	0.575	0.63	0.769	0.52	0.715	0.6	0.744	0.14	0.264	0.79	0.811	0.71	0.751	0.77	0.814	0.48	0.726	0.8	0.811
#759	0.5	0.73	0.57	0.727	0.13	0.273	0.75	0.824	0.63	0.73	0.67	0.807	0.18	0.573	0.63	0.779	0.53	0.7725	0.6	0.736667	0.13	0.293333	0.79	0.833333	0.71	0.724167	0.77	0.835	0.48	0.7425	0.8	0.826667
#760	0.65	0.782222	0.6	0.726667	0.15	0.267778	0.75	0.817778	0.63	0.744444	0.67	0.796667	0.18	0.536667	0.63	0.762222	0.69	0.766364	0.61	0.739091	0.18	0.283636	0.79	0.823636	0.71	0.750909	0.77	0.822727	0.48	0.712727	0.8	0.805455
#761	0.48	0.7	0.57	0.775455	0.11	0.294545	0.75	0.833636	0.63	0.65	0.67	0.802727	0.18	0.619091	0.63	0.76	0.68	0.741818	0.61	0.744545	0.18	0.283636	0.79	0.823636	0.71	0.738182	0.77	0.820909	0.48	0.709091	0.8	0.813636
#762	0.5	0.729091	0.58	0.750909	0.13	0.290909	0.75	0.828182	0.63	0.667273	0.67	0.805455	0.18	0.589091	0.63	0.768182	0.67	0.751818	0.6	0.741818	0.18	0.291818	0.79	0.825455	0.71	0.761818	0.77	0.821818	0.48	0.712727	0.8	0.813636
#763	0.55	0.748182	0.58	0.732727	0.14	0.279091	0.75	0.830909	0.63	0.7	0.67	0.814545	0.18	0.59	0.63	0.789091	0.66	0.756364	0.63	0.746364	0.17	0.300909	0.79	0.836364	0.71	0.744545	0.77	0.839091	0.48	0.725455	0.8	0.825455
#764	0.62	0.71	0.6	0.746667	0.14	0.246667	0.75	0.806667	0.63	0.671111	0.67	0.784444	0.18	0.546667	0.63	0.754444	0.53	0.7625	0.59	0.731667	0.13	0.2975	0.79	0.833333	0.71	0.738333	0.77	0.835833	0.48	0.745	0.8	0.831667
#765	0.54	0.697778	0.6	0.73	0.13	0.23	0.75	0.812222	0.63	0.673333	0.67	0.788889	0.18	0.528889	0.63	0.762222	0.7	0.776	0.62	0.743	0.17	0.252	0.79	0.845	0.71	0.787	0.77	0.842	0.48	0.692	0.8	0.838
#766	0.67	0.783333	0.62	0.666667	0.18	0.303333	0.75	0.802222	0.63	0.752222	0.67	0.782222	0.18	0.5	0.63	0.764444	0.68	0.776667	0.63	0.754444	0.16	0.307778	0.79	0.837778	0.71	0.743333	0.77	0.842222	0.48	0.728889	0.8	0.821111
#767	0.62	0.757273	0.6	0.745455	0.14	0.312727	0.75	0.823636	0.63	0.736364	0.67	0.806364	0.18	0.557273	0.63	0.770909	0.53	0.702727	0.6	0.751818	0.14	0.252727	0.79	0.819091	0.71	0.740909	0.77	0.817273	0.48	0.742727	0.8	0.808182
#768	0.48	0.705833	0.57	0.758333	0.12	0.285	0.75	0.828333	0.63	0.665833	0.67	0.805	0.18	0.624167	0.63	0.765	0.69	0.748182	0.61	0.741818	0.18	0.279091	0.79	0.824545	0.71	0.744545	0.77	0.820909	0.48	0.707273	0.8	0.812727
#769	0.6	0.738	0.6	0.734	0.14	0.252	0.75	0.816	0.63	0.686	0.67	0.796	0.18	0.556	0.63	0.768	0.55	0.734545	0.6	0.741818	0.14	0.263636	0.79	0.826364	0.71	0.752727	0.77	0.829091	0.48	0.734545	0.8	0.824545
#770	0.61	0.740833	0.59	0.749167	0.14	0.300833	0.75	0.830833	0.63	0.705833	0.67	0.81	0.18	0.575833	0.63	0.781667	0.66	0.799	0.6	0.695	0.16	0.345	0.79	0.813	0.71	0.737	0.77	0.822	0.48	0.705	0.8	0.826
#771	0.62	0.749091	0.59	0.738182	0.15	0.287273	0.75	0.825455	0.63	0.708182	0.67	0.805455	0.18	0.551818	0.63	0.782727	0.71	0.767	0.62	0.747	0.17	0.249	0.79	0.839	0.71	0.783	0.77	0.843	0.48	0.693	0.8	0.838
#772	0.47	0.6975	0.57	0.763333	0.12	0.2825	0.75	0.825833	0.63	0.6625	0.67	0.8025	0.18	0.623333	0.63	0.759167	0.52	0.730833	0.58	0.738333	0.14	0.310833	0.79	0.824167	0.71	0.681667	0.77	0.821667	0.48	0.741667	0.8	0.800833
#773	0.61	0.726	0.6	0.739	0.14	0.254	0.75	0.807	0.63	0.68	0.67	0.789	0.18	0.565	0.63	0.762	0.65	0.745455	0.62	0.715455	0.15	0.334545	0.79	0.810909	0.71	0.695455	0.77	0.807273	0.48	0.722727	0.8	0.793636
#774	0.6	0.754167	0.57	0.753333	0.14	0.290833	0.75	0.839167	0.63	0.6975	0.67	0.8225	0.18	0.636667	0.63	0.794167	0.64	0.75	0.62	0.761818	0.17	0.291818	0.79	0.830909	0.71	0.749091	0.77	0.83	0.48	0.715455	0.8	0.817273
#775	0.62	0.766667	0.6	0.732222	0.15	0.277778	0.75	0.805556	0.63	0.747778	0.67	0.787778	0.18	0.495556	0.63	0.763333	0.65	0.733636	0.62	0.75	0.17	0.274545	0.79	0.822727	0.71	0.747273	0.77	0.824545	0.48	0.712727	0.8	0.819091
#776	0.48	0.731667	0.56	0.745	0.12	0.285	0.75	0.835833	0.63	0.684167	0.67	0.816667	0.18	0.625	0.63	0.789167	0.7	0.729091	0.61	0.734545	0.19	0.28	0.79	0.808182	0.71	0.721818	0.77	0.802727	0.48	0.697273	0.8	0.792727
#777	0.47	0.7025	0.57	0.77	0.12	0.301667	0.75	0.828333	0.63	0.66	0.67	0.800833	0.18	0.6275	0.63	0.759167	0.53	0.745	0.6	0.724167	0.14	0.295833	0.79	0.824167	0.71	0.708333	0.77	0.8225	0.48	0.733333	0.8	0.813333
#778	0.54	0.720909	0.58	0.734545	0.13	0.27	0.75	0.818182	0.63	0.679091	0.67	0.796364	0.18	0.580909	0.63	0.761818	0.72	0.799	0.6	0.725	0.19	0.305	0.79	0.821	0.71	0.725	0.77	0.83	0.48	0.684	0.8	0.819
#779	0.63	0.787	0.59	0.721	0.14	0.284	0.75	0.828	0.63	0.747	0.67	0.812	0.18	0.569	0.63	0.783	0.66	0.760909	0.59	0.71	0.17	0.303636	0.79	0.820909	0.71	0.735455	0.77	0.827273	0.48	0.718182	0.8	0.823636
#780	0.62	0.743	0.59	0.73	0.17	0.262	0.75	0.808	0.63	0.728	0.67	0.786	0.18	0.534	0.63	0.756	0.64	0.747273	0.6	0.716364	0.16	0.296364	0.79	0.824545	0.71	0.731818	0.77	0.827273	0.48	0.713636	0.8	0.820909
#781	0.63	0.747778	0.61	0.727778	0.14	0.251111	0.75	0.81	0.63	0.741111	0.67	0.787778	0.18	0.532222	0.63	0.757778	0.66	0.721	0.63	0.732	0.16	0.309	0.79	0.803	0.71	0.729	0.77	0.796	0.48	0.712	0.8	0.779
#782	0.64	0.785	0.58	0.734	0.17	0.275	0.75	0.825	0.63	0.759	0.67	0.81	0.18	0.511	0.63	0.786	0.69	0.744	0.62	0.736	0.16	0.268	0.79	0.821	0.71	0.761	0.77	0.823	0.48	0.722	0.8	0.813
#783	0.62	0.76	0.6	0.755455	0.15	0.311818	0.75	0.828182	0.63	0.74	0.67	0.807273	0.18	0.576364	0.63	0.772727	0.65	0.74	0.63	0.739	0.15	0.279	0.79	0.824	0.71	0.742	0.77	0.824	0.48	0.728	0.8	0.813
#784	0.61	0.764545	0.57	0.733636	0.15	0.286364	0.75	0.827273	0.63	0.697273	0.67	0.810909	0.18	0.586364	0.63	0.785455	0.69	0.766	0.61	0.711	0.16	0.312	0.79	0.813	0.71	0.748	0.77	0.817	0.48	0.701	0.8	0.81
#785	0.61	0.766364	0.58	0.730909	0.14	0.285455	0.75	0.828182	0.63	0.698182	0.67	0.811818	0.18	0.589091	0.63	0.786364	0.65	0.757273	0.59	0.7	0.17	0.316364	0.79	0.820909	0.71	0.739091	0.77	0.83	0.48	0.721818	0.8	0.828182
#786	0.61	0.69	0.6	0.747	0.13	0.254	0.75	0.804	0.63	0.667	0.67	0.778	0.18	0.576	0.63	0.742	0.72	0.815	0.6	0.718	0.19	0.31	0.79	0.827	0.71	0.758	0.77	0.824	0.48	0.679	0.8	0.821
#787	0.53	0.726	0.59	0.729	0.13	0.269	0.75	0.816	0.63	0.729	0.67	0.794	0.18	0.561	0.63	0.756	0.67	0.745	0.63	0.739	0.15	0.35	0.79	0.816	0.71	0.75	0.77	0.815	0.48	0.716	0.8	0.801
#788	0.49	0.716	0.57	0.743	0.13	0.271	0.75	0.828	0.63	0.671	0.67	0.807	0.18	0.583	0.63	0.781	0.67	0.787273	0.6	0.706364	0.17	0.330909	0.79	0.825455	0.71	0.738182	0.77	0.83	0.48	0.720909	0.8	0.824545
#789	0.64	0.755	0.6	0.739	0.14	0.267	0.75	0.817	0.63	0.691	0.67	0.797	0.18	0.556	0.63	0.772	0.7	0.753636	0.6	0.722727	0.2	0.273636	0.79	0.82	0.71	0.744545	0.77	0.819091	0.48	0.687273	0.8	0.815455
#790	0.61	0.721667	0.59	0.72	0.15	0.293333	0.75	0.814167	0.63	0.6325	0.67	0.795	0.18	0.574167	0.63	0.77	0.64	0.759	0.6	0.709	0.16	0.32	0.79	0.819	0.71	0.719	0.77	0.824	0.48	0.726	0.8	0.81
#791	0.51	0.692	0.6	0.733	0.12	0.255	0.75	0.81	0.63	0.672	0.67	0.791	0.18	0.562	0.63	0.763	0.66	0.760909	0.61	0.735455	0.16	0.276364	0.79	0.838182	0.71	0.759091	0.77	0.844545	0.48	0.759091	0.8	0.83
#792	0.56	0.743	0.6	0.729	0.14	0.277	0.75	0.822	0.63	0.754	0.67	0.799	0.18	0.498	0.63	0.776	0.68	0.725455	0.6	0.745455	0.18	0.277273	0.79	0.820909	0.71	0.751818	0.77	0.814545	0.48	0.704545	0.8	0.803636
#793	0.61	0.755	0.59	0.734	0.14	0.284	0.75	0.826	0.63	0.744	0.67	0.811	0.18	0.59	0.63	0.781	0.7	0.809	0.59	0.732	0.19	0.304	0.79	0.835	0.71	0.771	0.77	0.828	0.48	0.689	0.8	0.825
#794	0.67	0.78125	0.61	0.72625	0.14	0.2375	0.75	0.82875	0.63	0.76625	0.67	0.7975	0.18	0.45	0.63	0.7725	0.69	0.755	0.62	0.75	0.17	0.296	0.79	0.841	0.71	0.772	0.77	0.836	0.48	0.709	0.8	0.829
#795	0.63	0.744	0.61	0.754	0.15	0.274	0.75	0.826	0.63	0.696	0.67	0.804	0.18	0.553	0.63	0.777	0.68	0.737	0.61	0.714	0.16	0.261	0.79	0.81	0.71	0.744	0.77	0.81	0.48	0.694	0.8	0.805
#796	0.62	0.741	0.61	0.754	0.13	0.267	0.75	0.826	0.63	0.68	0.67	0.801	0.18	0.587	0.63	0.768	0.53	0.766667	0.6	0.734167	0.14	0.294167	0.79	0.833333	0.71	0.724167	0.77	0.833333	0.48	0.744167	0.8	0.825833
#797	0.64	0.762	0.59	0.728	0.18	0.27	0.75	0.811	0.63	0.725	0.67	0.79	0.18	0.529	0.63	0.761	0.67	0.737	0.63	0.748	0.16	0.237	0.79	0.817	0.71	0.749	0.77	0.816	0.48	0.717	0.8	0.804
#798	0.62	0.763636	0.58	0.727273	0.14	0.283636	0.75	0.828182	0.63	0.698182	0.67	0.81	0.18	0.587273	0.63	0.785455	0.64	0.775455	0.6	0.720909	0.16	0.331818	0.79	0.819091	0.71	0.728182	0.77	0.822727	0.48	0.732727	0.8	0.814545
#799	0.61	0.739091	0.6	0.757273	0.14	0.28	0.75	0.828182	0.63	0.688182	0.67	0.807273	0.18	0.606364	0.63	0.775455	0.55	0.745833	0.58	0.728333	0.15	0.315	0.79	0.820833	0.71	0.7275	0.77	0.815833	0.48	0.725	0.8	0.801667
#800	0.62	0.733	0.6	0.735	0.14	0.254	0.75	0.822	0.63	0.7	0.67	0.806	0.18	0.556	0.63	0.779	0.68	0.736	0.61	0.74	0.16	0.246	0.79	0.83	0.71	0.768	0.77	0.824	0.48	0.701	0.8	0.814
#801	0.6	0.726364	0.59	0.750909	0.14	0.29	0.75	0.821818	0.63	0.7	0.67	0.804545	0.18	0.543636	0.63	0.776364	0.67	0.787273	0.59	0.689091	0.16	0.375455	0.79	0.822727	0.71	0.744545	0.77	0.826364	0.48	0.720909	0.8	0.821818
#802	0.62	0.765	0.58	0.716	0.14	0.283	0.75	0.819	0.63	0.749	0.67	0.809	0.18	0.566	0.63	0.776	0.66	0.76	0.62	0.736364	0.15	0.302727	0.79	0.83	0.71	0.696364	0.77	0.830909	0.48	0.744545	0.8	0.812727
#803	0.62	0.743636	0.6	0.742727	0.15	0.295455	0.75	0.818182	0.63	0.697273	0.67	0.800909	0.18	0.556364	0.63	0.776364	0.69	0.757273	0.61	0.740909	0.18	0.297273	0.79	0.822727	0.71	0.74	0.77	0.815455	0.48	0.707273	0.8	0.804545
#804	0.47	0.670909	0.58	0.744545	0.11	0.243636	0.75	0.813636	0.63	0.632727	0.67	0.789091	0.18	0.63	0.63	0.756364	0.69	0.742727	0.61	0.737273	0.2	0.290909	0.79	0.820909	0.71	0.721818	0.77	0.816364	0.48	0.708182	0.8	0.809091
#805	0.48	0.707273	0.59	0.759091	0.12	0.269091	0.75	0.828182	0.63	0.691818	0.67	0.81	0.18	0.650909	0.63	0.773636	0.55	0.755833	0.58	0.7275	0.14	0.2925	0.79	0.8275	0.71	0.719167	0.77	0.8275	0.48	0.731667	0.8	0.820833
#806	0.48	0.699091	0.58	0.747273	0.12	0.28	0.75	0.819091	0.63	0.654545	0.67	0.790909	0.18	0.597273	0.63	0.749091	0.68	0.749	0.62	0.726	0.16	0.273	0.79	0.819	0.71	0.752	0.77	0.819	0.48	0.699	0.8	0.81
#807	0.63	0.747778	0.61	0.726667	0.14	0.25	0.75	0.805556	0.63	0.732222	0.67	0.785556	0.18	0.533333	0.63	0.751111	0.51	0.729167	0.6	0.724167	0.13	0.276667	0.79	0.825	0.71	0.715833	0.77	0.826667	0.48	0.735833	0.8	0.818333
#808	0.61	0.724	0.61	0.75	0.13	0.275	0.75	0.818	0.63	0.721	0.67	0.793	0.18	0.588	0.63	0.751	0.53	0.720909	0.61	0.746364	0.14	0.251818	0.79	0.823636	0.71	0.744545	0.77	0.824545	0.48	0.749091	0.8	0.818182
#809	0.61	0.754	0.6	0.742	0.13	0.272	0.75	0.821	0.63	0.733	0.67	0.8	0.18	0.583	0.63	0.766	0.64	0.727	0.62	0.74	0.16	0.305	0.79	0.817	0.71	0.732	0.77	0.818	0.48	0.72	0.8	0.806
#810	0.55	0.753636	0.57	0.722727	0.14	0.281818	0.75	0.826364	0.63	0.7	0.67	0.812727	0.18	0.577273	0.63	0.789091	0.68	0.725	0.62	0.739	0.16	0.253	0.79	0.812	0.71	0.743	0.77	0.813	0.48	0.716	0.8	0.803
#811	0.58	0.726364	0.59	0.729091	0.13	0.27	0.75	0.809091	0.63	0.667273	0.67	0.781818	0.18	0.575455	0.63	0.742727	0.56	0.765455	0.59	0.725455	0.14	0.302727	0.79	0.830909	0.71	0.698182	0.77	0.838182	0.48	0.743636	0.8	0.823636
#812	0.63	0.756	0.6	0.74	0.14	0.286	0.75	0.822	0.63	0.735	0.67	0.8	0.18	0.59	0.63	0.762	0.53	0.7	0.59	0.735455	0.14	0.288182	0.79	0.816364	0.71	0.68	0.77	0.808182	0.48	0.73	0.8	0.791818
#813	0.62	0.77	0.59	0.722	0.14	0.289	0.75	0.818	0.63	0.743	0.67	0.805	0.18	0.57	0.63	0.774	0.69	0.765455	0.61	0.741818	0.18	0.298182	0.79	0.83	0.71	0.753636	0.77	0.823636	0.48	0.710909	0.8	0.815455
#814	0.51	0.752727	0.56	0.730909	0.13	0.28	0.75	0.837273	0.63	0.684545	0.67	0.816364	0.18	0.576364	0.63	0.791818	0.69	0.762222	0.61	0.713333	0.16	0.246667	0.79	0.803333	0.71	0.754444	0.77	0.81	0.48	0.682222	0.8	0.81
#815	0.63	0.787	0.59	0.723	0.15	0.293	0.75	0.826	0.63	0.746	0.67	0.811	0.18	0.567	0.63	0.782	0.66	0.728182	0.61	0.74	0.17	0.264545	0.79	0.818182	0.71	0.764545	0.77	0.814545	0.48	0.701818	0.8	0.802727
#816	0.48	0.717273	0.58	0.762727	0.12	0.293636	0.75	0.825455	0.63	0.666364	0.67	0.8	0.18	0.602727	0.63	0.764545	0.66	0.736	0.61	0.725	0.17	0.279	0.79	0.817	0.71	0.711	0.77	0.817	0.48	0.72	0.8	0.807
#817	0.65	0.784444	0.61	0.724444	0.15	0.272222	0.75	0.81	0.63	0.73	0.67	0.793333	0.18	0.527778	0.63	0.764444	0.67	0.761818	0.6	0.739091	0.18	0.283636	0.79	0.825455	0.71	0.759091	0.77	0.827273	0.48	0.688182	0.8	0.82
#818	0.59	0.748182	0.57	0.727273	0.14	0.285455	0.75	0.823636	0.63	0.701818	0.67	0.81	0.18	0.58	0.63	0.785455	0.51	0.7375	0.59	0.741667	0.14	0.303333	0.79	0.826667	0.71	0.705	0.77	0.828333	0.48	0.759167	0.8	0.8125
#819	0.62	0.77	0.58	0.713	0.14	0.281	0.75	0.835	0.63	0.76	0.67	0.827	0.18	0.563	0.63	0.799	0.51	0.725833	0.6	0.745	0.13	0.2975	0.79	0.824167	0.71	0.708333	0.77	0.819167	0.48	0.750833	0.8	0.806667
#820	0.48	0.689167	0.58	0.74	0.12	0.2625	0.75	0.82	0.63	0.645	0.67	0.799167	0.18	0.648333	0.63	0.768333	0.52	0.728333	0.58	0.728333	0.14	0.2925	0.79	0.804167	0.71	0.6825	0.77	0.804167	0.48	0.718333	0.8	0.8
#821	0.6	0.725455	0.6	0.759091	0.14	0.276364	0.75	0.826364	0.63	0.684545	0.67	0.8	0.18	0.609091	0.63	0.765455	0.54	0.73	0.59	0.722727	0.15	0.299091	0.79	0.816364	0.71	0.706364	0.77	0.815455	0.48	0.718182	0.8	0.800909
#822	0.5	0.708182	0.59	0.758182	0.12	0.277273	0.75	0.829091	0.63	0.676364	0.67	0.804545	0.18	0.608182	0.63	0.77	0.69	0.774	0.62	0.709	0.16	0.326	0.79	0.815	0.71	0.761	0.77	0.814	0.48	0.697	0.8	0.803
#823	0.5	0.681818	0.59	0.734545	0.12	0.242727	0.75	0.813636	0.63	0.649091	0.67	0.79	0.18	0.582727	0.63	0.760909	0.69	0.753333	0.62	0.716667	0.16	0.275556	0.79	0.805556	0.71	0.74	0.77	0.812222	0.48	0.703333	0.8	0.792222
#824	0.49	0.679091	0.57	0.736364	0.13	0.27	0.75	0.803636	0.63	0.631818	0.67	0.784545	0.18	0.617273	0.63	0.75	0.66	0.779	0.59	0.705	0.15	0.32	0.79	0.82	0.71	0.733	0.77	0.821	0.48	0.722	0.8	0.815
#825	0.63	0.746667	0.6	0.718889	0.14	0.251111	0.75	0.804444	0.63	0.735556	0.67	0.783333	0.18	0.538889	0.63	0.747778	0.69	0.735455	0.61	0.740909	0.18	0.274545	0.79	0.816364	0.71	0.740909	0.77	0.810909	0.48	0.700909	0.8	0.801818
#826	0.51	0.698	0.6	0.733	0.12	0.252	0.75	0.814	0.63	0.674	0.67	0.792	0.18	0.563	0.63	0.765	0.54	0.7775	0.59	0.735	0.14	0.31	0.79	0.8325	0.71	0.7225	0.77	0.834167	0.48	0.746667	0.8	0.8275
#827	0.62	0.725	0.59	0.742	0.17	0.279	0.75	0.806	0.63	0.7	0.67	0.776	0.18	0.55	0.63	0.74	0.66	0.746	0.63	0.741	0.15	0.261	0.79	0.817	0.71	0.744	0.77	0.814	0.48	0.721	0.8	0.801
#828	0.65	0.782222	0.61	0.727778	0.15	0.267778	0.75	0.815556	0.63	0.743333	0.67	0.796667	0.18	0.532222	0.63	0.765556	0.53	0.713846	0.58	0.721538	0.14	0.276923	0.79	0.809231	0.71	0.690769	0.77	0.803846	0.48	0.710769	0.8	0.79
#829	0.64	0.761111	0.62	0.74	0.14	0.266667	0.75	0.817778	0.63	0.735556	0.67	0.793333	0.18	0.542222	0.63	0.758889	0.7	0.798889	0.62	0.71	0.16	0.285556	0.79	0.822222	0.71	0.77	0.77	0.824444	0.48	0.694444	0.8	0.822222
#830	0.47	0.688182	0.59	0.750909	0.11	0.251818	0.75	0.82	0.63	0.672727	0.67	0.805455	0.18	0.597273	0.63	0.778182	0.52	0.751538	0.6	0.747692	0.13	0.316923	0.79	0.834615	0.71	0.716154	0.77	0.832308	0.48	0.771538	0.8	0.818462
#831	0.6	0.738333	0.57	0.743333	0.14	0.290833	0.75	0.8275	0.63	0.69	0.67	0.8075	0.18	0.625833	0.63	0.7775	0.53	0.7325	0.59	0.741667	0.14	0.3	0.79	0.83	0.71	0.708333	0.77	0.8275	0.48	0.76	0.8	0.818333
#832	0.64	0.767778	0.62	0.737778	0.14	0.267778	0.75	0.811111	0.63	0.736667	0.67	0.792222	0.18	0.528889	0.63	0.762222	0.72	0.797778	0.61	0.727778	0.17	0.266667	0.79	0.844444	0.71	0.782222	0.77	0.85	0.48	0.687778	0.8	0.84
#833	0.7	0.791111	0.61	0.714444	0.19	0.276667	0.75	0.822222	0.63	0.75	0.67	0.802222	0.18	0.498889	0.63	0.767778	0.52	0.685	0.6	0.710833	0.12	0.245833	0.79	0.783333	0.71	0.6875	0.77	0.776667	0.48	0.685	0.8	0.77
#834	0.59	0.754167	0.56	0.749167	0.14	0.294167	0.75	0.835	0.63	0.694167	0.67	0.818333	0.18	0.631667	0.63	0.789167	0.66	0.728	0.63	0.74	0.16	0.27	0.79	0.817	0.71	0.736	0.77	0.818	0.48	0.721	0.8	0.807
#835	0.63	0.774	0.6	0.734	0.14	0.302	0.75	0.813	0.63	0.71	0.67	0.793	0.18	0.578	0.63	0.759	0.67	0.706	0.62	0.745	0.16	0.254	0.79	0.814	0.71	0.74	0.77	0.813	0.48	0.717	0.8	0.801
#836	0.63	0.775	0.6	0.748	0.14	0.292	0.75	0.828	0.63	0.738	0.67	0.808	0.18	0.599	0.63	0.773	0.51	0.735833	0.6	0.743333	0.13	0.290833	0.79	0.825833	0.71	0.715833	0.77	0.820833	0.48	0.753333	0.8	0.810833
#837	0.68	0.741	0.61	0.655	0.18	0.323	0.75	0.783	0.63	0.726	0.67	0.76	0.18	0.505	0.63	0.732	0.69	0.722	0.62	0.759	0.16	0.23	0.79	0.834	0.71	0.779	0.77	0.83	0.48	0.705	0.8	0.824
#838	0.64	0.757	0.6	0.722	0.18	0.277	0.75	0.807	0.63	0.729	0.67	0.782	0.18	0.544	0.63	0.755	0.68	0.794	0.6	0.702	0.17	0.337	0.79	0.822	0.71	0.722	0.77	0.834	0.48	0.717	0.8	0.821
#839	0.48	0.73	0.57	0.741	0.12	0.282	0.75	0.822	0.63	0.716	0.67	0.801	0.18	0.585	0.63	0.771	0.51	0.685	0.59	0.739167	0.13	0.2675	0.79	0.811667	0.71	0.704167	0.77	0.805	0.48	0.74	0.8	0.789167
#840	0.64	0.737778	0.61	0.727778	0.14	0.26	0.75	0.811111	0.63	0.736667	0.67	0.786667	0.18	0.535556	0.63	0.751111	0.66	0.726	0.63	0.738	0.16	0.316	0.79	0.814	0.71	0.739	0.77	0.812	0.48	0.72	0.8	0.799
#841	0.53	0.718182	0.58	0.748182	0.13	0.281818	0.75	0.819091	0.63	0.664545	0.67	0.795455	0.18	0.586364	0.63	0.756364	0.68	0.76	0.61	0.733636	0.18	0.319091	0.79	0.820909	0.71	0.745455	0.77	0.818182	0.48	0.708182	0.8	0.811818
#842	0.67	0.734545	0.62	0.658182	0.18	0.318182	0.75	0.798182	0.63	0.657273	0.67	0.770909	0.18	0.555455	0.63	0.743636	0.68	0.74	0.63	0.741	0.16	0.242	0.79	0.819	0.71	0.749	0.77	0.817	0.48	0.719	0.8	0.804
#843	0.59	0.733636	0.57	0.743636	0.15	0.282727	0.75	0.822727	0.63	0.698182	0.67	0.81	0.18	0.596364	0.63	0.783636	0.7	0.744545	0.61	0.729091	0.19	0.266364	0.79	0.820909	0.71	0.736364	0.77	0.818182	0.48	0.687273	0.8	0.811818
#844	0.51	0.705455	0.58	0.732727	0.12	0.233636	0.75	0.82	0.63	0.655455	0.67	0.797273	0.18	0.579091	0.63	0.769091	0.7	0.766	0.62	0.714	0.16	0.318	0.79	0.818	0.71	0.748	0.77	0.82	0.48	0.703	0.8	0.811
#845	0.63	0.791	0.59	0.723	0.14	0.275	0.75	0.831	0.63	0.749	0.67	0.816	0.18	0.57	0.63	0.787	0.52	0.726154	0.59	0.720769	0.14	0.32	0.79	0.813846	0.71	0.692308	0.77	0.805385	0.48	0.716923	0.8	0.79
#846	0.63	0.747	0.59	0.737	0.18	0.298	0.75	0.808	0.63	0.713	0.67	0.782	0.18	0.548	0.63	0.751	0.65	0.785833	0.59	0.72	0.16	0.3575	0.79	0.835833	0.71	0.7325	0.77	0.835833	0.48	0.758333	0.8	0.821667
#847	0.49	0.69	0.55	0.738	0.11	0.25	0.75	0.805	0.63	0.632	0.67	0.781	0.18	0.559	0.63	0.745	0.69	0.756667	0.62	0.734444	0.16	0.287778	0.79	0.822222	0.71	0.736667	0.77	0.828889	0.48	0.711111	0.8	0.808889
#848	0.6	0.733	0.58	0.741	0.14	0.278	0.75	0.831	0.63	0.687	0.67	0.813	0.18	0.581	0.63	0.782	0.54	0.76	0.59	0.725833	0.14	0.286667	0.79	0.828333	0.71	0.711667	0.77	0.8275	0.48	0.7375	0.8	0.821667
#849	0.47	0.694167	0.58	0.771667	0.12	0.304167	0.75	0.829167	0.63	0.655	0.67	0.8	0.18	0.631667	0.63	0.755833	0.52	0.729091	0.59	0.734545	0.14	0.269091	0.79	0.82	0.71	0.709091	0.77	0.824545	0.48	0.729091	0.8	0.824545
#850	0.59	0.733	0.58	0.736	0.14	0.277	0.75	0.825	0.63	0.737	0.67	0.811	0.18	0.593	0.63	0.776	0.66	0.739	0.62	0.73	0.15	0.278	0.79	0.827	0.71	0.742	0.77	0.826	0.48	0.734	0.8	0.807
#851	0.61	0.738182	0.59	0.747273	0.15	0.275455	0.75	0.825455	0.63	0.708182	0.67	0.81	0.18	0.557273	0.63	0.782727	0.53	0.74	0.59	0.743333	0.13	0.271667	0.79	0.835	0.71	0.720833	0.77	0.838333	0.48	0.743333	0.8	0.835
#852	0.48	0.705	0.57	0.771	0.12	0.268	0.75	0.829	0.63	0.712	0.67	0.806	0.18	0.601	0.63	0.767	0.51	0.739167	0.59	0.741667	0.14	0.306667	0.79	0.826667	0.71	0.72	0.77	0.828333	0.48	0.755833	0.8	0.820833
#853	0.6	0.76	0.58	0.734545	0.14	0.291818	0.75	0.826364	0.63	0.732727	0.67	0.808182	0.18	0.609091	0.63	0.773636	0.53	0.774615	0.6	0.759231	0.13	0.280769	0.79	0.845385	0.71	0.725385	0.77	0.843077	0.48	0.782308	0.8	0.826154
#854	0.6	0.744545	0.58	0.73	0.14	0.263636	0.75	0.825455	0.63	0.698182	0.67	0.808182	0.18	0.59	0.63	0.784545	0.67	0.712	0.63	0.765	0.17	0.242	0.79	0.827	0.71	0.762	0.77	0.821	0.48	0.701	0.8	0.807
#855	0.54	0.733	0.58	0.734	0.13	0.273	0.75	0.827	0.63	0.687	0.67	0.807	0.18	0.582	0.63	0.781	0.69	0.739	0.62	0.711	0.16	0.259	0.79	0.812	0.71	0.761	0.77	0.812	0.48	0.693	0.8	0.803
#856	0.64	0.75875	0.61	0.7275	0.14	0.2575	0.75	0.805	0.63	0.72875	0.67	0.78	0.18	0.49875	0.63	0.745	0.67	0.73	0.62	0.744	0.16	0.268	0.79	0.821	0.71	0.752	0.77	0.82	0.48	0.724	0.8	0.81
#857	0.62	0.721	0.61	0.74	0.14	0.264	0.75	0.806	0.63	0.683	0.67	0.783	0.18	0.566	0.63	0.757	0.53	0.7525	0.6	0.743333	0.13	0.276667	0.79	0.833333	0.71	0.731667	0.77	0.835833	0.48	0.7425	0.8	0.828333
#858	0.59	0.736364	0.57	0.744545	0.13	0.285455	0.75	0.827273	0.63	0.682727	0.67	0.804545	0.18	0.605455	0.63	0.774545	0.69	0.767	0.62	0.715	0.16	0.315	0.79	0.817	0.71	0.754	0.77	0.82	0.48	0.701	0.8	0.814
#859	0.63	0.754545	0.6	0.76	0.14	0.282727	0.75	0.833636	0.63	0.695455	0.67	0.811818	0.18	0.584545	0.63	0.785455	0.65	0.73	0.61	0.729091	0.16	0.314545	0.79	0.819091	0.71	0.715455	0.77	0.82	0.48	0.733636	0.8	0.813636
#860	0.64	0.806667	0.57	0.691111	0.14	0.29	0.75	0.812222	0.63	0.708889	0.67	0.8	0.18	0.518889	0.63	0.766667	0.53	0.748182	0.61	0.754545	0.13	0.306364	0.79	0.842727	0.71	0.719091	0.77	0.842727	0.48	0.749091	0.8	0.832727
#861	0.48	0.593	0.61	0.734	0.1	0.191	0.75	0.795	0.63	0.586	0.67	0.77	0.18	0.602	0.63	0.738	0.71	0.763636	0.6	0.729091	0.19	0.290909	0.79	0.816364	0.71	0.748182	0.77	0.815455	0.48	0.702727	0.8	0.808182
#862	0.66	0.727778	0.64	0.765556	0.13	0.216667	0.75	0.832222	0.63	0.666667	0.67	0.804444	0.18	0.572222	0.63	0.773333	0.52	0.73	0.58	0.7325	0.14	0.281667	0.79	0.821667	0.71	0.696667	0.77	0.820833	0.48	0.726667	0.8	0.813333
#863	0.48	0.710909	0.58	0.744545	0.12	0.28	0.75	0.824545	0.63	0.664545	0.67	0.798182	0.18	0.59	0.63	0.761818	0.68	0.761	0.62	0.717	0.16	0.285	0.79	0.82	0.71	0.77	0.77	0.819	0.48	0.704	0.8	0.812
#864	0.64	0.784	0.6	0.733	0.15	0.288	0.75	0.827	0.63	0.757	0.67	0.81	0.18	0.526	0.63	0.782	0.52	0.740833	0.59	0.735	0.14	0.304167	0.79	0.828333	0.71	0.703333	0.77	0.829167	0.48	0.7525	0.8	0.815
#865	0.51	0.688	0.6	0.745	0.12	0.254	0.75	0.811	0.63	0.673	0.67	0.79	0.18	0.569	0.63	0.762	0.51	0.749167	0.6	0.749167	0.12	0.2775	0.79	0.836667	0.71	0.723333	0.77	0.835	0.48	0.745	0.8	0.825833
#866	0.63	0.745	0.62	0.73375	0.14	0.2525	0.75	0.7975	0.63	0.72625	0.67	0.77	0.18	0.51	0.63	0.73875	0.56	0.725455	0.61	0.74	0.14	0.294545	0.79	0.833636	0.71	0.746364	0.77	0.836364	0.48	0.746364	0.8	0.826364
#867	0.51	0.717	0.58	0.758	0.13	0.276	0.75	0.823	0.63	0.712	0.67	0.8	0.18	0.593	0.63	0.761	0.69	0.745	0.62	0.721	0.16	0.256	0.79	0.815	0.71	0.753	0.77	0.816	0.48	0.697	0.8	0.81
#868	0.5	0.675455	0.59	0.738182	0.12	0.238182	0.75	0.812727	0.63	0.653636	0.67	0.790909	0.18	0.59	0.63	0.763636	0.54	0.754167	0.6	0.741667	0.14	0.293333	0.79	0.8275	0.71	0.705	0.77	0.828333	0.48	0.744167	0.8	0.818333
#869	0.66	0.785	0.59	0.70625	0.18	0.28375	0.75	0.79125	0.63	0.71625	0.67	0.77	0.18	0.44125	0.63	0.74375	0.67	0.742	0.61	0.725	0.16	0.253	0.79	0.821	0.71	0.767	0.77	0.821	0.48	0.683	0.8	0.815
#870	0.61	0.756	0.59	0.725	0.14	0.287	0.75	0.821	0.63	0.745	0.67	0.807	0.18	0.581	0.63	0.775	0.61	0.702727	0.59	0.729091	0.16	0.259091	0.79	0.807273	0.71	0.737273	0.77	0.81	0.48	0.724545	0.8	0.797273
#871	0.56	0.766	0.59	0.718	0.14	0.273	0.75	0.826	0.63	0.742	0.67	0.81	0.18	0.57	0.63	0.78	0.64	0.73	0.62	0.745	0.15	0.278	0.79	0.829	0.71	0.75	0.77	0.828	0.48	0.733	0.8	0.819
#872	0.6	0.75	0.58	0.728182	0.14	0.277273	0.75	0.828182	0.63	0.701818	0.67	0.810909	0.18	0.591818	0.63	0.787273	0.68	0.736	0.62	0.723	0.16	0.254	0.79	0.815	0.71	0.754	0.77	0.818	0.48	0.696	0.8	0.811
#873	0.63	0.751	0.61	0.765	0.14	0.289	0.75	0.832	0.63	0.73	0.67	0.81	0.18	0.605	0.63	0.77	0.53	0.761667	0.6	0.725833	0.14	0.3125	0.79	0.829167	0.71	0.729167	0.77	0.826667	0.48	0.74	0.8	0.8175
#874	0.5	0.736364	0.57	0.729091	0.13	0.271818	0.75	0.83	0.63	0.684545	0.67	0.811818	0.18	0.586364	0.63	0.785455	0.52	0.756667	0.6	0.741667	0.13	0.298333	0.79	0.8375	0.71	0.708333	0.77	0.84	0.48	0.765833	0.8	0.825833
#875	0.54	0.726364	0.58	0.741818	0.13	0.27	0.75	0.820909	0.63	0.683636	0.67	0.8	0.18	0.580909	0.63	0.768182	0.52	0.75	0.58	0.727692	0.14	0.342308	0.79	0.822308	0.71	0.698462	0.77	0.817692	0.48	0.736154	0.8	0.804615
#876	0.6	0.748182	0.58	0.726364	0.14	0.277273	0.75	0.824545	0.63	0.700909	0.67	0.807273	0.18	0.589091	0.63	0.784545	0.7	0.76	0.61	0.737273	0.2	0.3	0.79	0.824545	0.71	0.730909	0.77	0.818182	0.48	0.709091	0.8	0.81
#877	0.6	0.751667	0.57	0.74	0.14	0.2975	0.75	0.8325	0.63	0.699167	0.67	0.814167	0.18	0.6225	0.63	0.784167	0.71	0.762	0.61	0.734	0.19	0.28	0.79	0.817	0.71	0.737	0.77	0.816	0.48	0.691	0.8	0.813
#878	0.61	0.732	0.59	0.757	0.13	0.262	0.75	0.825	0.63	0.672	0.67	0.799	0.18	0.588	0.63	0.766	0.64	0.765455	0.58	0.700909	0.15	0.302727	0.79	0.82	0.71	0.734545	0.77	0.823636	0.48	0.733636	0.8	0.815455
#879	0.61	0.727273	0.59	0.748182	0.14	0.277273	0.75	0.818182	0.63	0.682727	0.67	0.792727	0.18	0.599091	0.63	0.76	0.64	0.740909	0.61	0.717273	0.16	0.311818	0.79	0.815455	0.71	0.723636	0.77	0.818182	0.48	0.73	0.8	0.808182
#880	0.63	0.755	0.6	0.759	0.14	0.268	0.75	0.823	0.63	0.735	0.67	0.804	0.18	0.586	0.63	0.769	0.65	0.744545	0.59	0.713636	0.16	0.343636	0.79	0.812727	0.71	0.731818	0.77	0.814545	0.48	0.729091	0.8	0.802727
#881	0.62	0.756	0.59	0.72	0.14	0.285	0.75	0.816	0.63	0.741	0.67	0.804	0.18	0.57	0.63	0.773	0.7	0.78	0.62	0.721	0.16	0.296	0.79	0.82	0.71	0.762	0.77	0.82	0.48	0.708	0.8	0.81
#882	0.62	0.743333	0.6	0.725556	0.14	0.263333	0.75	0.804444	0.63	0.685556	0.67	0.781111	0.18	0.528889	0.63	0.76	0.69	0.764	0.61	0.718	0.16	0.309	0.79	0.817	0.71	0.755	0.77	0.82	0.48	0.699	0.8	0.815
#883	0.64	0.743	0.59	0.721	0.18	0.268	0.75	0.81	0.63	0.729	0.67	0.787	0.18	0.525	0.63	0.757	0.67	0.774545	0.59	0.721818	0.18	0.317273	0.79	0.826364	0.71	0.761818	0.77	0.829091	0.48	0.695455	0.8	0.823636
#884	0.59	0.7325	0.57	0.745	0.13	0.300833	0.75	0.830833	0.63	0.6875	0.67	0.809167	0.18	0.630833	0.63	0.775833	0.7	0.756364	0.61	0.731818	0.19	0.273636	0.79	0.826364	0.71	0.746364	0.77	0.824545	0.48	0.694545	0.8	0.822727
#885	0.51	0.706364	0.58	0.724545	0.12	0.255455	0.75	0.821818	0.63	0.659091	0.67	0.808182	0.18	0.601818	0.63	0.780909	0.68	0.772	0.63	0.741	0.16	0.294	0.79	0.821	0.71	0.751	0.77	0.819	0.48	0.723	0.8	0.806
#886	0.49	0.700909	0.57	0.745455	0.13	0.28	0.75	0.828182	0.63	0.679091	0.67	0.806364	0.18	0.604545	0.63	0.775455	0.53	0.746667	0.6	0.735833	0.13	0.281667	0.79	0.83	0.71	0.725833	0.77	0.8325	0.48	0.739167	0.8	0.829167
#887	0.47	0.7	0.58	0.744545	0.11	0.273636	0.75	0.818182	0.63	0.666364	0.67	0.802727	0.18	0.616364	0.63	0.765455	0.69	0.753	0.62	0.724	0.16	0.267	0.79	0.816	0.71	0.752	0.77	0.817	0.48	0.696	0.8	0.809
#888	0.63	0.76	0.6	0.733	0.15	0.285	0.75	0.821	0.63	0.754	0.67	0.802	0.18	0.513	0.63	0.774	0.56	0.77	0.6	0.724167	0.15	0.314167	0.79	0.829167	0.71	0.716667	0.77	0.8275	0.48	0.7375	0.8	0.818333
#889	0.63	0.772	0.59	0.74	0.14	0.286	0.75	0.831	0.63	0.742	0.67	0.816	0.18	0.576	0.63	0.782	0.66	0.759	0.61	0.745	0.18	0.272	0.79	0.832	0.71	0.736	0.77	0.833	0.48	0.708	0.8	0.819
#890	0.65	0.764	0.59	0.732	0.16	0.261	0.75	0.826	0.63	0.757	0.67	0.808	0.18	0.526	0.63	0.779	0.58	0.751818	0.59	0.718182	0.15	0.320909	0.79	0.821818	0.71	0.689091	0.77	0.82	0.48	0.728182	0.8	0.809091
#891	0.64	0.767	0.6	0.723	0.15	0.267	0.75	0.816	0.63	0.696	0.67	0.8	0.18	0.542	0.63	0.773	0.71	0.784444	0.63	0.727778	0.16	0.29	0.79	0.823333	0.71	0.748889	0.77	0.832222	0.48	0.703333	0.8	0.817778
#892	0.62	0.764545	0.58	0.730909	0.14	0.285455	0.75	0.826364	0.63	0.697273	0.67	0.810909	0.18	0.585455	0.63	0.785455	0.67	0.774545	0.6	0.73	0.17	0.300909	0.79	0.85	0.71	0.753636	0.77	0.854545	0.48	0.737273	0.8	0.844545
#893	0.49	0.712727	0.58	0.75	0.12	0.263636	0.75	0.822727	0.63	0.664545	0.67	0.798182	0.18	0.583636	0.63	0.762727	0.56	0.747273	0.61	0.731818	0.15	0.31	0.79	0.83	0.71	0.76	0.77	0.833636	0.48	0.728182	0.8	0.829091
#894	0.65	0.777778	0.62	0.728889	0.15	0.267778	0.75	0.814444	0.63	0.741111	0.67	0.793333	0.18	0.531111	0.63	0.764444	0.69	0.766	0.62	0.72	0.16	0.281	0.79	0.823	0.71	0.765	0.77	0.826	0.48	0.707	0.8	0.821
#895	0.6	0.722	0.6	0.738	0.13	0.242	0.75	0.805	0.63	0.682	0.67	0.781	0.18	0.568	0.63	0.753	0.69	0.772	0.62	0.728	0.16	0.284	0.79	0.824	0.71	0.765	0.77	0.826	0.48	0.706	0.8	0.819
#896	0.61	0.718889	0.59	0.723333	0.13	0.234444	0.75	0.804444	0.63	0.671111	0.67	0.778889	0.18	0.524444	0.63	0.748889	0.54	0.783636	0.6	0.717273	0.14	0.331818	0.79	0.817273	0.71	0.715455	0.77	0.82	0.48	0.727273	0.8	0.82
#897	0.5	0.686	0.6	0.738	0.12	0.247	0.75	0.808	0.63	0.672	0.67	0.788	0.18	0.553	0.63	0.758	0.67	0.754	0.63	0.743	0.16	0.296	0.79	0.831	0.71	0.735	0.77	0.831	0.48	0.737	0.8	0.812
#898	0.6	0.74	0.58	0.726364	0.14	0.275455	0.75	0.821818	0.63	0.698182	0.67	0.805455	0.18	0.595455	0.63	0.780909	0.51	0.729091	0.61	0.747273	0.13	0.290909	0.79	0.829091	0.71	0.71	0.77	0.828182	0.48	0.743636	0.8	0.817273
#899	0.49	0.702	0.58	0.745	0.12	0.257	0.75	0.819	0.63	0.71	0.67	0.798	0.18	0.568	0.63	0.755	0.69	0.771	0.62	0.72	0.16	0.283	0.79	0.82	0.71	0.77	0.77	0.819	0.48	0.704	0.8	0.81
#900	0.52	0.678182	0.58	0.72	0.13	0.241818	0.75	0.806364	0.63	0.63	0.67	0.79	0.18	0.613636	0.63	0.761818	0.55	0.751667	0.59	0.725833	0.15	0.298333	0.79	0.829167	0.71	0.715833	0.77	0.828333	0.48	0.74	0.8	0.823333
#901	0.48	0.675455	0.58	0.758182	0.12	0.277273	0.75	0.812727	0.63	0.653636	0.67	0.787273	0.18	0.6	0.63	0.747273	0.55	0.768182	0.59	0.727273	0.14	0.31	0.79	0.830909	0.71	0.698182	0.77	0.837273	0.48	0.741818	0.8	0.823636
#902	0.6	0.742727	0.57	0.728182	0.14	0.277273	0.75	0.822727	0.63	0.7	0.67	0.808182	0.18	0.595455	0.63	0.783636	0.52	0.75	0.6	0.75	0.14	0.2775	0.79	0.8375	0.71	0.708333	0.77	0.840833	0.48	0.769167	0.8	0.825833
#903	0.47	0.711667	0.55	0.749167	0.13	0.288333	0.75	0.8225	0.63	0.675	0.67	0.805833	0.18	0.6175	0.63	0.7775	0.69	0.793636	0.61	0.728182	0.18	0.355455	0.79	0.832727	0.71	0.767273	0.77	0.835455	0.48	0.703636	0.8	0.828182
#904	0.62	0.767	0.59	0.732	0.14	0.279	0.75	0.827	0.63	0.752	0.67	0.815	0.18	0.58	0.63	0.784	0.65	0.698	0.62	0.736	0.16	0.259	0.79	0.802	0.71	0.733	0.77	0.8	0.48	0.707	0.8	0.786
#905	0.63	0.749	0.59	0.747	0.18	0.257	0.75	0.819	0.63	0.697	0.67	0.793	0.18	0.561	0.63	0.761	0.68	0.732	0.62	0.718	0.16	0.252	0.79	0.818	0.71	0.755	0.77	0.82	0.48	0.7	0.8	0.814
#906	0.62	0.727	0.6	0.754	0.14	0.243	0.75	0.821	0.63	0.657	0.67	0.796	0.18	0.583	0.63	0.765	0.7	0.740909	0.61	0.738182	0.19	0.281818	0.79	0.815455	0.71	0.73	0.77	0.812727	0.48	0.702727	0.8	0.804545
#907	0.64	0.75	0.61	0.71875	0.14	0.245	0.75	0.79125	0.63	0.7375	0.67	0.77125	0.18	0.49375	0.63	0.7425	0.5	0.713333	0.6	0.745833	0.13	0.2825	0.79	0.8175	0.71	0.698333	0.77	0.813333	0.48	0.746667	0.8	0.799167
#908	0.47	0.700833	0.57	0.765	0.12	0.288333	0.75	0.824167	0.63	0.656667	0.67	0.8	0.18	0.624167	0.63	0.760833	0.64	0.764545	0.59	0.726364	0.16	0.287273	0.79	0.825455	0.71	0.739091	0.77	0.829091	0.48	0.741818	0.8	0.813636
#909	0.62	0.732	0.6	0.75	0.14	0.266	0.75	0.819	0.63	0.692	0.67	0.799	0.18	0.58	0.63	0.77	0.68	0.787	0.62	0.714	0.16	0.329	0.79	0.817	0.71	0.752	0.77	0.817	0.48	0.699	0.8	0.81
#910	0.48	0.695455	0.55	0.73	0.11	0.248182	0.75	0.804545	0.63	0.660909	0.67	0.786364	0.18	0.568182	0.63	0.756364	0.52	0.718333	0.6	0.745	0.14	0.280833	0.79	0.825	0.71	0.71	0.77	0.824167	0.48	0.743333	0.8	0.815
#911	0.49	0.68	0.59	0.734545	0.12	0.237273	0.75	0.812727	0.63	0.650909	0.67	0.789091	0.18	0.581818	0.63	0.762727	0.67	0.751	0.63	0.739	0.16	0.282	0.79	0.818	0.71	0.75	0.77	0.818	0.48	0.719	0.8	0.808
#912	0.59	0.741667	0.57	0.744167	0.14	0.285	0.75	0.829167	0.63	0.694167	0.67	0.810833	0.18	0.625	0.63	0.78	0.71	0.768	0.6	0.733	0.19	0.299	0.79	0.821	0.71	0.738	0.77	0.825	0.48	0.697	0.8	0.812
#913	0.6	0.7	0.59	0.745455	0.14	0.278182	0.75	0.817273	0.63	0.692727	0.67	0.795455	0.18	0.541818	0.63	0.77	0.67	0.788	0.59	0.694	0.16	0.336	0.79	0.818	0.71	0.73	0.77	0.829	0.48	0.713	0.8	0.815
#914	0.61	0.722	0.59	0.761	0.13	0.269	0.75	0.82	0.63	0.672	0.67	0.793	0.18	0.581	0.63	0.761	0.67	0.735	0.63	0.726	0.16	0.244	0.79	0.82	0.71	0.758	0.77	0.821	0.48	0.697	0.8	0.814
#915	0.48	0.727273	0.57	0.728182	0.13	0.269091	0.75	0.824545	0.63	0.683636	0.67	0.805455	0.18	0.593636	0.63	0.778182	0.61	0.722	0.6	0.718	0.15	0.298	0.79	0.814	0.71	0.721	0.77	0.816	0.48	0.719	0.8	0.806
#916	0.47	0.706667	0.57	0.760833	0.12	0.283333	0.75	0.826667	0.63	0.659167	0.67	0.801667	0.18	0.624167	0.63	0.761667	0.51	0.7475	0.6	0.738333	0.13	0.291667	0.79	0.830833	0.71	0.705	0.77	0.831667	0.48	0.763333	0.8	0.816667
#917	0.66	0.738	0.59	0.734	0.16	0.222	0.75	0.812	0.63	0.735	0.67	0.789	0.18	0.535	0.63	0.766	0.52	0.7575	0.59	0.718333	0.14	0.324167	0.79	0.8325	0.71	0.715833	0.77	0.8325	0.48	0.7425	0.8	0.823333
#918	0.62	0.735	0.61	0.737	0.13	0.251	0.75	0.815	0.63	0.691	0.67	0.795	0.18	0.561	0.63	0.769	0.68	0.783636	0.6	0.72	0.18	0.339091	0.79	0.823636	0.71	0.766364	0.77	0.821818	0.48	0.690909	0.8	0.814545
#919	0.64	0.761	0.6	0.739	0.15	0.282	0.75	0.819	0.63	0.692	0.67	0.798	0.18	0.561	0.63	0.77	0.69	0.786667	0.63	0.747778	0.16	0.272222	0.79	0.842222	0.71	0.762222	0.77	0.844444	0.48	0.711111	0.8	0.833333
#920	0.63	0.749	0.59	0.733	0.14	0.251	0.75	0.819	0.63	0.69	0.67	0.797	0.18	0.558	0.63	0.77	0.65	0.724545	0.6	0.723636	0.16	0.298182	0.79	0.809091	0.71	0.711818	0.77	0.809091	0.48	0.720909	0.8	0.799091
#921	0.5	0.737273	0.56	0.74	0.13	0.284545	0.75	0.831818	0.63	0.687273	0.67	0.815455	0.18	0.589091	0.63	0.789091	0.65	0.734545	0.61	0.75	0.17	0.27	0.79	0.822727	0.71	0.753636	0.77	0.824545	0.48	0.707273	0.8	0.814545
#922	0.5	0.737778	0.58	0.74	0.12	0.27	0.75	0.812222	0.63	0.705556	0.67	0.791111	0.18	0.535556	0.63	0.752222	0.54	0.764545	0.6	0.725455	0.14	0.324545	0.79	0.827273	0.71	0.708182	0.77	0.822727	0.48	0.727273	0.8	0.811818
#923	0.54	0.731818	0.58	0.737273	0.13	0.27	0.75	0.826364	0.63	0.694545	0.67	0.807273	0.18	0.610909	0.63	0.781818	0.54	0.779231	0.58	0.678462	0.14	0.369231	0.79	0.818462	0.71	0.699231	0.77	0.82	0.48	0.746154	0.8	0.815385
#924	0.61	0.769091	0.58	0.738182	0.14	0.301818	0.75	0.828182	0.63	0.731818	0.67	0.810909	0.18	0.612727	0.63	0.777273	0.7	0.78	0.62	0.723	0.16	0.274	0.79	0.825	0.71	0.761	0.77	0.828	0.48	0.708	0.8	0.821
#925	0.64	0.755556	0.62	0.726667	0.14	0.258889	0.75	0.807778	0.63	0.743333	0.67	0.787778	0.18	0.54	0.63	0.756667	0.56	0.769091	0.59	0.724545	0.14	0.321818	0.79	0.828182	0.71	0.701818	0.77	0.831818	0.48	0.750909	0.8	0.816364
#926	0.61	0.762	0.59	0.736	0.14	0.278	0.75	0.821	0.63	0.738	0.67	0.804	0.18	0.593	0.63	0.773	0.53	0.765833	0.59	0.7275	0.14	0.300833	0.79	0.824167	0.71	0.7125	0.77	0.8225	0.48	0.736667	0.8	0.814167
#927	0.59	0.731818	0.57	0.73	0.14	0.278182	0.75	0.817273	0.63	0.685455	0.67	0.798182	0.18	0.6	0.63	0.77	0.66	0.721	0.62	0.738	0.16	0.268	0.79	0.803	0.71	0.728	0.77	0.794	0.48	0.711	0.8	0.775
#928	0.62	0.714444	0.59	0.733333	0.18	0.257778	0.75	0.791111	0.63	0.7	0.67	0.763333	0.18	0.507778	0.63	0.725556	0.66	0.721818	0.6	0.745455	0.19	0.270909	0.79	0.82	0.71	0.734545	0.77	0.81	0.48	0.710909	0.8	0.799091
#929	0.62	0.762727	0.56	0.718182	0.13	0.275455	0.75	0.820909	0.63	0.691818	0.67	0.808182	0.18	0.587273	0.63	0.788182	0.69	0.756364	0.6	0.73	0.19	0.271818	0.79	0.825455	0.71	0.756364	0.77	0.824545	0.48	0.69	0.8	0.820909
#930	0.63	0.73625	0.61	0.72375	0.14	0.23125	0.75	0.79375	0.63	0.7175	0.67	0.765	0.18	0.51125	0.63	0.7275	0.53	0.761667	0.6	0.7275	0.14	0.314167	0.79	0.8275	0.71	0.721667	0.77	0.8275	0.48	0.738333	0.8	0.821667
#931	0.6	0.765	0.57	0.726	0.15	0.274	0.75	0.817	0.63	0.74	0.67	0.804	0.18	0.56	0.63	0.776	0.68	0.759	0.62	0.724	0.17	0.277	0.79	0.823	0.71	0.767	0.77	0.825	0.48	0.705	0.8	0.821
#932	0.55	0.718	0.58	0.723	0.12	0.239	0.75	0.804	0.63	0.67	0.67	0.785	0.18	0.556	0.63	0.76	0.53	0.754167	0.6	0.744167	0.13	0.276667	0.79	0.833333	0.71	0.725	0.77	0.835833	0.48	0.7425	0.8	0.83
#933	0.49	0.638	0.59	0.71	0.11	0.211	0.75	0.789	0.63	0.635	0.67	0.772	0.18	0.574	0.63	0.751	0.68	0.755	0.61	0.732	0.18	0.262	0.79	0.811	0.71	0.746	0.77	0.808	0.48	0.675	0.8	0.807
#934	0.48	0.69	0.57	0.753333	0.12	0.301667	0.75	0.816667	0.63	0.651667	0.67	0.7875	0.18	0.609167	0.63	0.745	0.66	0.71	0.63	0.737	0.16	0.253	0.79	0.805	0.71	0.74	0.77	0.803	0.48	0.711	0.8	0.791
#935	0.61	0.756	0.59	0.733	0.14	0.28	0.75	0.825	0.63	0.744	0.67	0.811	0.18	0.588	0.63	0.781	0.68	0.732	0.62	0.717	0.15	0.246	0.79	0.814	0.71	0.761	0.77	0.812	0.48	0.699	0.8	0.804
#936	0.63	0.752222	0.62	0.73	0.14	0.26	0.75	0.808889	0.63	0.741111	0.67	0.786667	0.18	0.534444	0.63	0.758889	0.7	0.735	0.62	0.745	0.19	0.277	0.79	0.822	0.71	0.733	0.77	0.822	0.48	0.693	0.8	0.819
#937	0.63	0.739091	0.58	0.761818	0.16	0.290909	0.75	0.83	0.63	0.735455	0.67	0.809091	0.18	0.574545	0.63	0.770909	0.69	0.739	0.63	0.754	0.16	0.245	0.79	0.832	0.71	0.779	0.77	0.831	0.48	0.705	0.8	0.824
#938	0.6	0.745455	0.58	0.731818	0.14	0.272727	0.75	0.819091	0.63	0.694545	0.67	0.8	0.18	0.599091	0.63	0.772727	0.72	0.796364	0.6	0.734545	0.19	0.303636	0.79	0.832727	0.71	0.755455	0.77	0.83	0.48	0.705455	0.8	0.825455
#939	0.6	0.746364	0.58	0.726364	0.14	0.286364	0.75	0.819091	0.63	0.694545	0.67	0.807273	0.18	0.588182	0.63	0.782727	0.52	0.736667	0.6	0.741667	0.14	0.304167	0.79	0.8225	0.71	0.7	0.77	0.82	0.48	0.749167	0.8	0.806667
#940	0.63	0.732	0.59	0.73	0.14	0.257	0.75	0.812	0.63	0.695	0.67	0.792	0.18	0.555	0.63	0.763	0.67	0.771	0.61	0.723	0.17	0.284	0.79	0.822	0.71	0.763	0.77	0.824	0.48	0.705	0.8	0.819
#941	0.49	0.6775	0.59	0.750833	0.12	0.255	0.75	0.816667	0.63	0.643333	0.67	0.790833	0.18	0.6175	0.63	0.755833	0.67	0.73	0.63	0.744	0.16	0.229	0.79	0.815	0.71	0.748	0.77	0.816	0.48	0.717	0.8	0.806
#942	0.61	0.73	0.6	0.75	0.13	0.269091	0.75	0.82	0.63	0.685455	0.67	0.796364	0.18	0.599091	0.63	0.764545	0.67	0.712	0.63	0.742	0.16	0.271	0.79	0.817	0.71	0.736	0.77	0.817	0.48	0.721	0.8	0.807
#943	0.6	0.740909	0.58	0.747273	0.14	0.297273	0.75	0.828182	0.63	0.724545	0.67	0.808182	0.18	0.618182	0.63	0.769091	0.52	0.708182	0.61	0.759091	0.13	0.243636	0.79	0.825455	0.71	0.742727	0.77	0.824545	0.48	0.748182	0.8	0.817273
#944	0.45	0.704167	0.6	0.778333	0.1	0.29	0.75	0.836667	0.63	0.673333	0.67	0.814167	0.18	0.665833	0.63	0.775	0.69	0.746	0.62	0.721	0.16	0.268	0.79	0.816	0.71	0.752	0.77	0.818	0.48	0.699	0.8	0.812
#945	0.63	0.707	0.61	0.711	0.14	0.248	0.75	0.806	0.63	0.653	0.67	0.78	0.18	0.569	0.63	0.745	0.69	0.776	0.62	0.711	0.16	0.327	0.79	0.819	0.71	0.752	0.77	0.819	0.48	0.702	0.8	0.811
#946	0.48	0.685455	0.58	0.759091	0.12	0.266364	0.75	0.820909	0.63	0.659091	0.67	0.797273	0.18	0.603636	0.63	0.758182	0.66	0.783636	0.6	0.704545	0.17	0.355455	0.79	0.821818	0.71	0.731818	0.77	0.826364	0.48	0.717273	0.8	0.820909
#947	0.49	0.688333	0.58	0.7475	0.12	0.249167	0.75	0.821667	0.63	0.653333	0.67	0.7975	0.18	0.6175	0.63	0.7625	0.67	0.779091	0.6	0.710909	0.17	0.327273	0.79	0.83	0.71	0.739091	0.77	0.834545	0.48	0.725455	0.8	0.831818
#948	0.61	0.722222	0.6	0.745556	0.14	0.244444	0.75	0.813333	0.63	0.681111	0.67	0.794444	0.18	0.532222	0.63	0.765556	0.65	0.735	0.6	0.711	0.16	0.303	0.79	0.81	0.71	0.72	0.77	0.812	0.48	0.714	0.8	0.806
#949	0.61	0.751	0.59	0.725	0.14	0.281	0.75	0.814	0.63	0.74	0.67	0.802	0.18	0.568	0.63	0.772	0.53	0.765	0.6	0.731667	0.13	0.320833	0.79	0.8325	0.71	0.723333	0.77	0.8375	0.48	0.744167	0.8	0.8325
#950	0.62	0.736364	0.6	0.762727	0.14	0.271818	0.75	0.828182	0.63	0.690909	0.67	0.805455	0.18	0.611818	0.63	0.774545	0.68	0.764545	0.6	0.732727	0.19	0.323636	0.79	0.821818	0.71	0.744545	0.77	0.818182	0.48	0.709091	0.8	0.811818
#951	0.53	0.7425	0.57	0.745	0.13	0.294167	0.75	0.836667	0.63	0.6975	0.67	0.8175	0.18	0.621667	0.63	0.79	0.54	0.759167	0.59	0.733333	0.14	0.306667	0.79	0.833333	0.71	0.726667	0.77	0.833333	0.48	0.745	0.8	0.8275
#952	0.48	0.689091	0.57	0.751818	0.12	0.271818	0.75	0.811818	0.63	0.649091	0.67	0.784545	0.18	0.598182	0.63	0.744545	0.53	0.755833	0.6	0.733333	0.14	0.305	0.79	0.826667	0.71	0.705	0.77	0.8275	0.48	0.76	0.8	0.814167
#953	0.48	0.638333	0.58	0.725	0.12	0.235	0.75	0.8075	0.63	0.643333	0.67	0.789167	0.18	0.635	0.63	0.756667	0.55	0.771818	0.6	0.717273	0.14	0.352727	0.79	0.831818	0.71	0.709091	0.77	0.832727	0.48	0.733636	0.8	0.824545
#954	0.62	0.738182	0.59	0.732727	0.15	0.295455	0.75	0.822727	0.63	0.703636	0.67	0.803636	0.18	0.563636	0.63	0.777273	0.66	0.717	0.63	0.743	0.16	0.264	0.79	0.815	0.71	0.729	0.77	0.815	0.48	0.717	0.8	0.804
#955	0.64	0.77	0.61	0.727778	0.14	0.252222	0.75	0.812222	0.63	0.737778	0.67	0.792222	0.18	0.532222	0.63	0.758889	0.52	0.748333	0.58	0.7375	0.14	0.2875	0.79	0.836667	0.71	0.75	0.77	0.841667	0.48	0.75	0.8	0.839167
#956	0.61	0.711818	0.59	0.758182	0.15	0.257273	0.75	0.826364	0.63	0.675455	0.67	0.802727	0.18	0.571818	0.63	0.774545	0.55	0.693846	0.59	0.74	0.14	0.315385	0.79	0.808462	0.71	0.690769	0.77	0.803077	0.48	0.731538	0.8	0.783846
#957	0.6	0.766	0.58	0.725	0.14	0.286	0.75	0.818	0.63	0.694	0.67	0.801	0.18	0.564	0.63	0.781	0.68	0.739	0.62	0.728	0.16	0.245	0.79	0.815	0.71	0.745	0.77	0.814	0.48	0.697	0.8	0.806
#958	0.63	0.743333	0.61	0.76	0.14	0.268889	0.75	0.82	0.63	0.722222	0.67	0.793333	0.18	0.561111	0.63	0.757778	0.69	0.758	0.63	0.734	0.16	0.28	0.79	0.82	0.71	0.751	0.77	0.821	0.48	0.706	0.8	0.813
#959	0.65	0.783333	0.61	0.734444	0.14	0.28	0.75	0.815556	0.63	0.743333	0.67	0.796667	0.18	0.533333	0.63	0.763333	0.54	0.746154	0.58	0.721538	0.14	0.34	0.79	0.824615	0.71	0.702308	0.77	0.82	0.48	0.731538	0.8	0.806154
#960	0.63	0.757	0.6	0.742	0.15	0.301	0.75	0.827	0.63	0.749	0.67	0.807	0.18	0.537	0.63	0.774	0.7	0.780909	0.59	0.716364	0.19	0.329091	0.79	0.829091	0.71	0.754545	0.77	0.826364	0.48	0.695455	0.8	0.823636
#961	0.49	0.704	0.58	0.739	0.12	0.265	0.75	0.812	0.63	0.705	0.67	0.79	0.18	0.568	0.63	0.749	0.7	0.806	0.6	0.724	0.19	0.284	0.79	0.824	0.71	0.772	0.77	0.824	0.48	0.684	0.8	0.831
#962	0.61	0.765455	0.58	0.739091	0.14	0.3	0.75	0.826364	0.63	0.734545	0.67	0.808182	0.18	0.611818	0.63	0.775455	0.55	0.747692	0.58	0.717692	0.15	0.302308	0.79	0.813077	0.71	0.696923	0.77	0.808462	0.48	0.722308	0.8	0.795385
#963	0.61	0.762727	0.59	0.745455	0.15	0.290909	0.75	0.830909	0.63	0.747273	0.67	0.811818	0.18	0.56	0.63	0.779091	0.67	0.731	0.62	0.733	0.16	0.265	0.79	0.811	0.71	0.754	0.77	0.81	0.48	0.717	0.8	0.8
#964	0.59	0.74	0.57	0.745	0.13	0.286667	0.75	0.826667	0.63	0.685833	0.67	0.805833	0.18	0.6275	0.63	0.773333	0.71	0.783636	0.6	0.716364	0.19	0.327273	0.79	0.824545	0.71	0.761818	0.77	0.819091	0.48	0.691818	0.8	0.813636
#965	0.5	0.723	0.59	0.738	0.12	0.28	0.75	0.817	0.63	0.668	0.67	0.794	0.18	0.569	0.63	0.764	0.68	0.752727	0.61	0.723636	0.17	0.279091	0.79	0.827273	0.71	0.775455	0.77	0.824545	0.48	0.685455	0.8	0.819091
#966	0.63	0.747	0.59	0.738	0.14	0.263	0.75	0.817	0.63	0.689	0.67	0.796	0.18	0.558	0.63	0.769	0.54	0.747	0.6	0.735	0.13	0.282	0.79	0.821	0.71	0.746	0.77	0.824	0.48	0.738	0.8	0.807
#967	0.61	0.771818	0.58	0.729091	0.14	0.292727	0.75	0.827273	0.63	0.699091	0.67	0.810909	0.18	0.613636	0.63	0.776364	0.7	0.772727	0.6	0.715455	0.2	0.320909	0.79	0.822727	0.71	0.747273	0.77	0.821818	0.48	0.69	0.8	0.818182
#968	0.61	0.761818	0.57	0.728182	0.15	0.286364	0.75	0.824545	0.63	0.698182	0.67	0.809091	0.18	0.581818	0.63	0.784545	0.69	0.757273	0.59	0.718182	0.19	0.280909	0.79	0.815455	0.71	0.75	0.77	0.811818	0.48	0.685455	0.8	0.805455
#969	0.62	0.766364	0.57	0.720909	0.13	0.28	0.75	0.830909	0.63	0.707273	0.67	0.810909	0.18	0.572727	0.63	0.785455	0.68	0.766	0.63	0.74	0.16	0.362	0.79	0.823	0.71	0.748	0.77	0.818	0.48	0.721	0.8	0.802
#970	0.6	0.748333	0.57	0.741667	0.14	0.29	0.75	0.829167	0.63	0.69	0.67	0.81	0.18	0.626667	0.63	0.780833	0.68	0.8	0.6	0.707	0.17	0.334	0.79	0.823	0.71	0.726	0.77	0.836	0.48	0.719	0.8	0.827
#971	0.53	0.711818	0.58	0.747273	0.13	0.273636	0.75	0.820909	0.63	0.675455	0.67	0.796364	0.18	0.587273	0.63	0.758182	0.69	0.779	0.63	0.753	0.16	0.305	0.79	0.843	0.71	0.778	0.77	0.843	0.48	0.715	0.8	0.834
#972	0.62	0.746	0.6	0.736	0.14	0.25	0.75	0.815	0.63	0.687	0.67	0.795	0.18	0.556	0.63	0.768	0.69	0.748182	0.61	0.744545	0.19	0.290909	0.79	0.823636	0.71	0.750909	0.77	0.817273	0.48	0.709091	0.8	0.81
#973	0.63	0.751111	0.61	0.743333	0.14	0.257778	0.75	0.811111	0.63	0.741111	0.67	0.794444	0.18	0.542222	0.63	0.763333	0.69	0.78	0.62	0.715	0.17	0.342	0.79	0.82	0.71	0.753	0.77	0.824	0.48	0.708	0.8	0.816
#974	0.48	0.69	0.58	0.752727	0.12	0.272727	0.75	0.82	0.63	0.664545	0.67	0.799091	0.18	0.592727	0.63	0.760909	0.67	0.776364	0.61	0.710909	0.16	0.335455	0.79	0.820909	0.71	0.707273	0.77	0.821818	0.48	0.713636	0.8	0.813636
#975	0.59	0.738333	0.57	0.748333	0.14	0.2925	0.75	0.829167	0.63	0.691667	0.67	0.8075	0.18	0.629167	0.63	0.7775	0.69	0.748	0.61	0.725	0.17	0.267	0.79	0.814	0.71	0.741	0.77	0.814	0.48	0.699	0.8	0.809
#976	0.63	0.738	0.6	0.747	0.14	0.273	0.75	0.818	0.63	0.684	0.67	0.795	0.18	0.561	0.63	0.765	0.68	0.754545	0.63	0.772727	0.17	0.241818	0.79	0.840909	0.71	0.770909	0.77	0.840909	0.48	0.730909	0.8	0.829091
#977	0.59	0.730909	0.58	0.733636	0.14	0.270909	0.75	0.820909	0.63	0.697273	0.67	0.805455	0.18	0.591818	0.63	0.779091	0.68	0.737	0.62	0.719	0.16	0.254	0.79	0.816	0.71	0.758	0.77	0.819	0.48	0.694	0.8	0.813
#978	0.64	0.757	0.6	0.723	0.14	0.266	0.75	0.815	0.63	0.695	0.67	0.799	0.18	0.543	0.63	0.772	0.73	0.801	0.6	0.717	0.19	0.317	0.79	0.823	0.71	0.742	0.77	0.826	0.48	0.683	0.8	0.815
#979	0.5	0.688889	0.6	0.733333	0.12	0.228889	0.75	0.803333	0.63	0.673333	0.67	0.784444	0.18	0.563333	0.63	0.748889	0.54	0.76	0.59	0.726667	0.14	0.325833	0.79	0.8275	0.71	0.709167	0.77	0.83	0.48	0.741667	0.8	0.8225
#980	0.62	0.765	0.58	0.71	0.14	0.281	0.75	0.819	0.63	0.745	0.67	0.808	0.18	0.572	0.63	0.778	0.52	0.728333	0.6	0.73	0.13	0.2825	0.79	0.824167	0.71	0.708333	0.77	0.824167	0.48	0.7375	0.8	0.82
#981	0.48	0.708	0.58	0.729	0.13	0.275	0.75	0.81	0.63	0.67	0.67	0.788	0.18	0.571	0.63	0.767	0.51	0.713077	0.59	0.736923	0.13	0.260769	0.79	0.815385	0.71	0.696923	0.77	0.810769	0.48	0.734615	0.8	0.79
#982	0.61	0.758	0.59	0.735	0.14	0.278	0.75	0.826	0.63	0.749	0.67	0.815	0.18	0.58	0.63	0.786	0.52	0.729167	0.61	0.745	0.13	0.289167	0.79	0.823333	0.71	0.7025	0.77	0.821667	0.48	0.750833	0.8	0.809167
#983	0.55	0.748182	0.58	0.725455	0.14	0.272727	0.75	0.829091	0.63	0.698182	0.67	0.810909	0.18	0.589091	0.63	0.785455	0.53	0.734545	0.62	0.762727	0.14	0.274545	0.79	0.836364	0.71	0.750909	0.77	0.837273	0.48	0.76	0.8	0.83
#984	0.49	0.681818	0.58	0.737273	0.12	0.232727	0.75	0.82	0.63	0.656364	0.67	0.800909	0.18	0.573636	0.63	0.771818	0.68	0.757	0.61	0.723	0.16	0.277	0.79	0.823	0.71	0.762	0.77	0.824	0.48	0.705	0.8	0.819
#985	0.65	0.753333	0.6	0.741111	0.18	0.268889	0.75	0.812222	0.63	0.738889	0.67	0.786667	0.18	0.507778	0.63	0.754444	0.67	0.759091	0.6	0.726364	0.16	0.309091	0.79	0.833636	0.71	0.758182	0.77	0.838182	0.48	0.751818	0.8	0.826364
#986	0.53	0.736364	0.58	0.74	0.13	0.29	0.75	0.825455	0.63	0.728182	0.67	0.805455	0.18	0.611818	0.63	0.770909	0.65	0.724545	0.62	0.751818	0.17	0.270909	0.79	0.821818	0.71	0.753636	0.77	0.823636	0.48	0.706364	0.8	0.814545
#987	0.48	0.698182	0.57	0.735455	0.13	0.277273	0.75	0.817273	0.63	0.674545	0.67	0.798182	0.18	0.596364	0.63	0.772727	0.51	0.756154	0.59	0.747692	0.14	0.280769	0.79	0.834615	0.71	0.716154	0.77	0.834615	0.48	0.772308	0.8	0.819231
#988	0.47	0.708333	0.57	0.770833	0.12	0.286667	0.75	0.8325	0.63	0.666667	0.67	0.809167	0.18	0.625	0.63	0.77	0.52	0.675833	0.59	0.738333	0.14	0.219167	0.79	0.795833	0.71	0.728333	0.77	0.798333	0.48	0.706667	0.8	0.795833
#989	0.49	0.687273	0.58	0.765455	0.12	0.269091	0.75	0.827273	0.63	0.690909	0.67	0.800909	0.18	0.610909	0.63	0.759091	0.53	0.7375	0.59	0.739167	0.14	0.274167	0.79	0.829167	0.71	0.708333	0.77	0.830833	0.48	0.740833	0.8	0.8225
#990	0.64	0.78875	0.6	0.7125	0.15	0.26375	0.75	0.80125	0.63	0.74625	0.67	0.78125	0.18	0.49125	0.63	0.75375	0.67	0.741111	0.63	0.722222	0.15	0.302222	0.79	0.807778	0.71	0.735556	0.77	0.807778	0.48	0.7	0.8	0.801111
#991	0.49	0.7	0.58	0.730909	0.12	0.239091	0.75	0.813636	0.63	0.651818	0.67	0.799091	0.18	0.6	0.63	0.773636	0.51	0.725455	0.6	0.749091	0.14	0.288182	0.79	0.823636	0.71	0.731818	0.77	0.822727	0.48	0.752727	0.8	0.804545
#992	0.48	0.716667	0.57	0.764167	0.12	0.299167	0.75	0.833333	0.63	0.669167	0.67	0.8075	0.18	0.626667	0.63	0.766667	0.7	0.77	0.61	0.742727	0.19	0.3	0.79	0.826364	0.71	0.724545	0.77	0.824545	0.48	0.719091	0.8	0.809091
#993	0.61	0.756	0.59	0.72	0.14	0.276	0.75	0.817	0.63	0.741	0.67	0.803	0.18	0.576	0.63	0.774	0.53	0.738182	0.6	0.735455	0.14	0.290909	0.79	0.828182	0.71	0.698182	0.77	0.829091	0.48	0.752727	0.8	0.816364
#994	0.61	0.767273	0.58	0.736364	0.14	0.297273	0.75	0.829091	0.63	0.731818	0.67	0.812727	0.18	0.613636	0.63	0.778182	0.52	0.738333	0.6	0.74	0.13	0.273333	0.79	0.8325	0.71	0.728333	0.77	0.835	0.48	0.740833	0.8	0.831667
#995	0.61	0.738182	0.59	0.715455	0.14	0.276364	0.75	0.821818	0.63	0.671818	0.67	0.804545	0.18	0.604545	0.63	0.775455	0.71	0.780909	0.6	0.734545	0.2	0.321818	0.79	0.835455	0.71	0.760909	0.77	0.835455	0.48	0.700909	0.8	0.835455
#996	0.6	0.74	0.58	0.729091	0.14	0.283636	0.75	0.820909	0.63	0.698182	0.67	0.804545	0.18	0.595455	0.63	0.78	0.52	0.7475	0.6	0.734167	0.14	0.345	0.79	0.823333	0.71	0.7025	0.77	0.821667	0.48	0.750833	0.8	0.81
#997	0.62	0.762	0.59	0.725	0.14	0.27	0.75	0.821	0.63	0.746	0.67	0.806	0.18	0.574	0.63	0.776	0.55	0.728462	0.58	0.723846	0.14	0.296923	0.79	0.800769	0.71	0.676923	0.77	0.798462	0.48	0.716154	0.8	0.788462
#998	0.63	0.75	0.61	0.738889	0.14	0.264444	0.75	0.811111	0.63	0.75	0.67	0.795556	0.18	0.531111	0.63	0.764444	0.7	0.759091	0.61	0.730909	0.2	0.335455	0.79	0.819091	0.71	0.728182	0.77	0.814545	0.48	0.707273	0.8	0.805455
#999	0.63	0.769091	0.58	0.733636	0.16	0.296364	0.75	0.825455	0.63	0.71	0.67	0.813636	0.18	0.536364	0.63	0.79	0.59	0.765	0.59	0.723333	0.15	0.335833	0.79	0.826667	0.71	0.726667	0.77	0.824167	0.48	0.7325	0.8	0.81
#1000	0.55	0.712727	0.6	0.746364	0.13	0.264545	0.75	0.817273	0.63	0.678182	0.67	0.792727	0.18	0.604545	0.63	0.759091	0.69	0.753	0.62	0.724	0.16	0.267	0.79	0.815	0.71	0.752	0.77	0.817	0.48	0.697	0.8	0.809
