# Supplementary material for: Modular gateway-ness connectivity and structural core organization in maritime network science
Source: Nat Commun. 2020 Jun 5;11:2849. doi: 10.1038/s41467-020-16619-5 (PMC7275034; doi:10.1038/s41467-020-16619-5)
Supplement: Supplementary file 4 — Source data [file 41467_2020_16619_MOESM4_ESM.zip › Structural-core-master/Source Data/Source Data-Supplementary Table 2.xlsx]

## Sheet: Supplementary Table 2
1000 repetitions	B		Z		P		K		BC		φ		ρ_C		ρ_CM
	GLSN	Communities	GLSN	Communities	GLSN	Communities	GLSN	Communities	GLSN	Communities	GLSN	Communities	GLSN	Communities	GLSN	Communities
#1	0.72	0.88125	0.45	0.5875	0.38	0.43125	0.77	0.87125	0.68	0.845	0.62	0.8025	0.26	0.545	0.58	0.78375
#2	0.73	0.86125	0.45	0.61625	0.41	0.42	0.77	0.88	0.68	0.82375	0.62	0.80625	0.26	0.5475	0.58	0.785
#3	0.73	0.875	0.47	0.58125	0.39	0.48375	0.77	0.85125	0.68	0.78125	0.62	0.7975	0.26	0.53125	0.58	0.78875
#4	0.72	0.88125	0.46	0.57625	0.38	0.43	0.77	0.86875	0.68	0.83875	0.62	0.8	0.26	0.5475	0.58	0.7775
#5	0.74	0.891111	0.45	0.57	0.39	0.447778	0.77	0.873333	0.68	0.838889	0.62	0.81	0.26	0.543333	0.58	0.794444
#6	0.69	0.88	0.48	0.573333	0.39	0.453333	0.77	0.863333	0.68	0.815556	0.62	0.803333	0.26	0.542222	0.58	0.791111
#7	0.73	0.916667	0.47	0.514444	0.39	0.51	0.77	0.872222	0.68	0.743333	0.62	0.824444	0.26	0.594444	0.58	0.821111
#8	0.73	0.88	0.45	0.577778	0.39	0.451111	0.77	0.866667	0.68	0.824444	0.62	0.811111	0.26	0.55	0.58	0.796667
#9	0.72	0.888889	0.43	0.574444	0.39	0.45	0.77	0.874444	0.68	0.835556	0.62	0.814444	0.26	0.552222	0.58	0.8
#10	0.74	0.891111	0.46	0.577778	0.38	0.446667	0.77	0.876667	0.68	0.832222	0.62	0.814444	0.26	0.553333	0.58	0.801111
#11	0.71	0.854444	0.44	0.585556	0.38	0.44	0.77	0.868889	0.68	0.832222	0.62	0.824444	0.26	0.601111	0.58	0.808889
#12	0.76	0.91	0.49	0.527143	0.4	0.514286	0.77	0.854286	0.68	0.794286	0.62	0.777143	0.26	0.471429	0.58	0.768571
#13	0.74	0.897143	0.47	0.587143	0.39	0.461429	0.77	0.861429	0.68	0.824286	0.62	0.775714	0.26	0.48	0.58	0.754286
#14	0.73	0.893333	0.46	0.56	0.38	0.44	0.77	0.873333	0.68	0.861111	0.62	0.814444	0.26	0.58	0.58	0.798889
#15	0.74	0.893333	0.45	0.573333	0.39	0.447778	0.77	0.876667	0.68	0.844444	0.62	0.806667	0.26	0.543333	0.58	0.792222
#16	0.73	0.876667	0.47	0.545556	0.36	0.406667	0.77	0.856667	0.68	0.853333	0.62	0.793333	0.26	0.566667	0.58	0.776667
#17	0.78	0.874286	0.49	0.554286	0.39	0.427143	0.77	0.841429	0.68	0.808571	0.62	0.748571	0.26	0.455714	0.58	0.724286
#18	0.76	0.881429	0.51	0.578571	0.38	0.454286	0.77	0.852857	0.68	0.804286	0.62	0.78	0.26	0.495714	0.58	0.765714
#19	0.74	0.892222	0.45	0.574444	0.39	0.445556	0.77	0.875556	0.68	0.837778	0.62	0.811111	0.26	0.543333	0.58	0.795556
#20	0.75	0.88625	0.48	0.585	0.39	0.4825	0.77	0.86125	0.68	0.8025	0.62	0.7975	0.26	0.52	0.58	0.7875
#21	0.75	0.895556	0.48	0.567778	0.38	0.445556	0.77	0.877778	0.68	0.838889	0.62	0.812222	0.26	0.552222	0.58	0.797778
#22	0.75	0.885	0.48	0.58125	0.4	0.485	0.77	0.8625	0.68	0.805	0.62	0.79625	0.26	0.51875	0.58	0.7875
#23	0.74	0.89	0.47	0.585	0.39	0.475	0.77	0.86375	0.68	0.8075	0.62	0.795	0.26	0.51875	0.58	0.785
#24	0.75	0.874286	0.48	0.58	0.38	0.46	0.77	0.854286	0.68	0.81	0.62	0.784286	0.26	0.504286	0.58	0.765714
#25	0.73	0.88125	0.48	0.5525	0.37	0.455	0.77	0.8525	0.68	0.82625	0.62	0.79375	0.26	0.5575	0.58	0.7825
#26	0.73	0.875	0.48	0.5975	0.38	0.42875	0.77	0.86375	0.68	0.8025	0.62	0.8025	0.26	0.57375	0.58	0.78875
#27	0.74	0.893333	0.45	0.577778	0.39	0.447778	0.77	0.876667	0.68	0.835556	0.62	0.813333	0.26	0.544444	0.58	0.8
#28	0.74	0.893333	0.45	0.577778	0.39	0.448889	0.77	0.876667	0.68	0.837778	0.62	0.813333	0.26	0.545556	0.58	0.801111
#29	0.74	0.883333	0.44	0.554444	0.38	0.428889	0.77	0.863333	0.68	0.852222	0.62	0.804444	0.26	0.568889	0.58	0.786667
#30	0.7	0.867778	0.45	0.618889	0.38	0.466667	0.77	0.875556	0.68	0.814444	0.62	0.835556	0.26	0.634444	0.58	0.82
#31	0.76	0.8875	0.48	0.58375	0.39	0.48125	0.77	0.86125	0.68	0.80125	0.62	0.8	0.26	0.52125	0.58	0.79125
#32	0.69	0.885556	0.47	0.577778	0.38	0.503333	0.77	0.867778	0.68	0.803333	0.62	0.844444	0.26	0.667778	0.58	0.84
#33	0.74	0.891111	0.45	0.576667	0.39	0.442222	0.77	0.874444	0.68	0.836667	0.62	0.807778	0.26	0.542222	0.58	0.793333
#34	0.75	0.91	0.47	0.595714	0.41	0.474286	0.77	0.871429	0.68	0.831429	0.62	0.784286	0.26	0.477143	0.58	0.767143
#35	0.72	0.892222	0.44	0.573333	0.39	0.444444	0.77	0.874444	0.68	0.842222	0.62	0.81	0.26	0.542222	0.58	0.795556
#36	0.75	0.88	0.49	0.587143	0.39	0.457143	0.77	0.86	0.68	0.814286	0.62	0.778571	0.26	0.5	0.58	0.764286
#37	0.75	0.88625	0.48	0.52875	0.39	0.46875	0.77	0.8575	0.68	0.7975	0.62	0.80125	0.26	0.54875	0.58	0.7925
#38	0.75	0.8875	0.48	0.5775	0.39	0.47125	0.77	0.86	0.68	0.80375	0.62	0.79375	0.26	0.515	0.58	0.7825
#39	0.72	0.88625	0.45	0.58125	0.39	0.43625	0.77	0.87375	0.68	0.84375	0.62	0.80375	0.26	0.54125	0.58	0.785
#40	0.72	0.862222	0.44	0.588889	0.39	0.435556	0.77	0.873333	0.68	0.828889	0.62	0.808889	0.26	0.545556	0.58	0.791111
#41	0.76	0.8875	0.48	0.5375	0.37	0.44125	0.77	0.8625	0.68	0.81	0.62	0.78375	0.26	0.50125	0.58	0.76875
#42	0.76	0.88625	0.48	0.57125	0.39	0.455	0.77	0.855	0.68	0.8125	0.62	0.78375	0.26	0.50125	0.58	0.77
#43	0.78	0.895	0.5	0.56375	0.38	0.45625	0.77	0.8625	0.68	0.82625	0.62	0.78375	0.26	0.5	0.58	0.76625
#44	0.74	0.893333	0.46	0.576667	0.39	0.445556	0.77	0.876667	0.68	0.843333	0.62	0.805556	0.26	0.544444	0.58	0.791111
#45	0.72	0.87375	0.47	0.59625	0.38	0.44375	0.77	0.865	0.68	0.8175	0.62	0.81125	0.26	0.5575	0.58	0.7975
#46	0.74	0.893333	0.46	0.57	0.39	0.444444	0.77	0.878889	0.68	0.847778	0.62	0.813333	0.26	0.538889	0.58	0.797778
#47	0.75	0.875	0.45	0.56375	0.38	0.41375	0.77	0.8575	0.68	0.84	0.62	0.78375	0.26	0.52125	0.58	0.75875
#48	0.71	0.883333	0.45	0.576667	0.38	0.451111	0.77	0.873333	0.68	0.848889	0.62	0.826667	0.26	0.593333	0.58	0.814444
#49	0.73	0.893333	0.44	0.575556	0.39	0.444444	0.77	0.875556	0.68	0.847778	0.62	0.807778	0.26	0.543333	0.58	0.792222
#50	0.75	0.88875	0.47	0.5825	0.39	0.48	0.77	0.86375	0.68	0.80125	0.62	0.7975	0.26	0.51875	0.58	0.7875
#51	0.74	0.915556	0.48	0.486667	0.37	0.477778	0.77	0.875556	0.68	0.785556	0.62	0.82	0.26	0.551111	0.58	0.812222
#52	0.73	0.895556	0.44	0.574444	0.39	0.457778	0.77	0.875556	0.68	0.838889	0.62	0.81	0.26	0.544444	0.58	0.794444
#53	0.74	0.875714	0.48	0.582857	0.39	0.47	0.77	0.855714	0.68	0.805714	0.62	0.788571	0.26	0.518571	0.58	0.77
#54	0.72	0.885556	0.43	0.568889	0.39	0.446667	0.77	0.871111	0.68	0.833333	0.62	0.806667	0.26	0.538889	0.58	0.791111
#55	0.75	0.84125	0.5	0.6	0.38	0.42625	0.77	0.85625	0.68	0.825	0.62	0.8125	0.26	0.63	0.58	0.795
#56	0.75	0.89125	0.48	0.58	0.4	0.48125	0.77	0.86375	0.68	0.81	0.62	0.795	0.26	0.5225	0.58	0.7825
#57	0.73	0.892222	0.46	0.563333	0.38	0.442222	0.77	0.875556	0.68	0.86	0.62	0.821111	0.26	0.582222	0.58	0.807778
#58	0.74	0.88875	0.48	0.53625	0.38	0.47125	0.77	0.86625	0.68	0.80875	0.62	0.80375	0.26	0.545	0.58	0.7925
#59	0.75	0.89125	0.48	0.58	0.39	0.4875	0.77	0.865	0.68	0.8	0.62	0.8	0.26	0.5275	0.58	0.79
#60	0.75	0.88375	0.47	0.56375	0.39	0.47375	0.77	0.85375	0.68	0.7975	0.62	0.78375	0.26	0.51	0.58	0.77
#61	0.74	0.891111	0.45	0.57	0.39	0.448889	0.77	0.872222	0.68	0.835556	0.62	0.81	0.26	0.544444	0.58	0.795556
#62	0.75	0.885	0.48	0.57625	0.39	0.47375	0.77	0.86	0.68	0.805	0.62	0.795	0.26	0.515	0.58	0.78375
#63	0.74	0.875714	0.49	0.581429	0.39	0.464286	0.77	0.854286	0.68	0.801429	0.62	0.784286	0.26	0.514286	0.58	0.767143
#64	0.74	0.88625	0.48	0.56125	0.38	0.45875	0.77	0.85875	0.68	0.83875	0.62	0.79875	0.26	0.55	0.58	0.78625
#65	0.75	0.885	0.48	0.58	0.39	0.48125	0.77	0.8575	0.68	0.7975	0.62	0.79375	0.26	0.5175	0.58	0.78625
#66	0.74	0.884444	0.46	0.571111	0.38	0.437778	0.77	0.87	0.68	0.83	0.62	0.803333	0.26	0.541111	0.58	0.788889
#67	0.74	0.891111	0.45	0.572222	0.39	0.45	0.77	0.873333	0.68	0.832222	0.62	0.813333	0.26	0.544444	0.58	0.798889
#68	0.74	0.88875	0.48	0.54875	0.39	0.4675	0.77	0.85875	0.68	0.8225	0.62	0.79875	0.26	0.55125	0.58	0.7875
#69	0.74	0.88375	0.48	0.555	0.38	0.47375	0.77	0.85625	0.68	0.82125	0.62	0.8	0.26	0.56125	0.58	0.78875
#70	0.75	0.877143	0.49	0.587143	0.39	0.457143	0.77	0.858571	0.68	0.807143	0.62	0.784286	0.26	0.495714	0.58	0.772857
#71	0.75	0.885	0.47	0.59875	0.4	0.50125	0.77	0.86625	0.68	0.7775	0.62	0.81	0.26	0.55125	0.58	0.79875
#72	0.72	0.887778	0.46	0.566667	0.38	0.448889	0.77	0.872222	0.68	0.861111	0.62	0.816667	0.26	0.593333	0.58	0.798889
#73	0.74	0.883333	0.44	0.555556	0.38	0.434444	0.77	0.863333	0.68	0.852222	0.62	0.804444	0.26	0.573333	0.58	0.791111
#74	0.71	0.88625	0.46	0.61375	0.4	0.46375	0.77	0.875	0.68	0.8025	0.62	0.82625	0.26	0.5975	0.58	0.815
#75	0.71	0.855556	0.44	0.577778	0.38	0.432222	0.77	0.865556	0.68	0.834444	0.62	0.815556	0.26	0.592222	0.58	0.801111
#76	0.73	0.885556	0.45	0.573333	0.39	0.435556	0.77	0.866667	0.68	0.82	0.62	0.804444	0.26	0.545556	0.58	0.788889
#77	0.74	0.877778	0.48	0.58	0.38	0.48	0.77	0.851111	0.68	0.816667	0.62	0.795556	0.26	0.554444	0.58	0.784444
#78	0.74	0.896667	0.46	0.566667	0.39	0.45	0.77	0.878889	0.68	0.847778	0.62	0.812222	0.26	0.543333	0.58	0.798889
#79	0.74	0.85	0.44	0.567778	0.38	0.424444	0.77	0.856667	0.68	0.831111	0.62	0.798889	0.26	0.577778	0.58	0.778889
#80	0.74	0.891111	0.45	0.571111	0.39	0.45	0.77	0.873333	0.68	0.838889	0.62	0.81	0.26	0.543333	0.58	0.794444
#81	0.71	0.855556	0.44	0.583333	0.38	0.434444	0.77	0.864444	0.68	0.831111	0.62	0.816667	0.26	0.6	0.58	0.802222
#82	0.74	0.891111	0.45	0.574444	0.39	0.454444	0.77	0.876667	0.68	0.834444	0.62	0.813333	0.26	0.547778	0.58	0.802222
#83	0.73	0.88375	0.46	0.57875	0.38	0.425	0.77	0.87125	0.68	0.85	0.62	0.795	0.26	0.535	0.58	0.775
#84	0.73	0.878889	0.45	0.576667	0.39	0.45	0.77	0.864444	0.68	0.822222	0.62	0.808889	0.26	0.555556	0.58	0.796667
#85	0.71	0.874444	0.45	0.596667	0.39	0.462222	0.77	0.871111	0.68	0.836667	0.62	0.824444	0.26	0.611111	0.58	0.807778
#86	0.73	0.88	0.45	0.56	0.38	0.437778	0.77	0.863333	0.68	0.855556	0.62	0.804444	0.26	0.576667	0.58	0.788889
#87	0.75	0.89	0.47	0.584444	0.39	0.45	0.77	0.88	0.68	0.85	0.62	0.811111	0.26	0.548889	0.58	0.796667
#88	0.72	0.863333	0.44	0.581111	0.39	0.435556	0.77	0.864444	0.68	0.817778	0.62	0.801111	0.26	0.545556	0.58	0.781111
#89	0.77	0.91	0.51	0.565714	0.38	0.49	0.77	0.85	0.68	0.818571	0.62	0.78	0.26	0.507143	0.58	0.771429
#90	0.71	0.866667	0.46	0.595556	0.38	0.461111	0.77	0.867778	0.68	0.824444	0.62	0.827778	0.26	0.606667	0.58	0.813333
#91	0.74	0.88375	0.47	0.555	0.38	0.4575	0.77	0.85125	0.68	0.83625	0.62	0.78625	0.26	0.55125	0.58	0.77
#92	0.74	0.8875	0.46	0.58125	0.4	0.48375	0.77	0.86125	0.68	0.80125	0.62	0.79875	0.26	0.5175	0.58	0.78875
#93	0.74	0.87375	0.48	0.58375	0.39	0.485	0.77	0.85	0.68	0.785	0.62	0.79625	0.26	0.53125	0.58	0.78625
#94	0.73	0.87	0.45	0.594444	0.39	0.448889	0.77	0.867778	0.68	0.818889	0.62	0.805556	0.26	0.548889	0.58	0.786667
#95	0.74	0.875714	0.49	0.584286	0.38	0.447143	0.77	0.854286	0.68	0.807143	0.62	0.78	0.26	0.492857	0.58	0.765714
#96	0.75	0.87	0.51	0.591429	0.37	0.448571	0.77	0.855714	0.68	0.811429	0.62	0.781429	0.26	0.517143	0.58	0.762857
#97	0.74	0.8825	0.47	0.59625	0.39	0.44125	0.77	0.87375	0.68	0.82875	0.62	0.815	0.26	0.55	0.58	0.80125
#98	0.74	0.8875	0.48	0.5625	0.38	0.46875	0.77	0.85875	0.68	0.82625	0.62	0.805	0.26	0.56125	0.58	0.79375
#99	0.74	0.893333	0.45	0.574444	0.39	0.446667	0.77	0.876667	0.68	0.837778	0.62	0.811111	0.26	0.544444	0.58	0.796667
#100	0.72	0.886667	0.46	0.566667	0.38	0.443333	0.77	0.871111	0.68	0.86	0.62	0.815556	0.26	0.591111	0.58	0.798889
#101	0.74	0.8825	0.45	0.575	0.39	0.43	0.77	0.86875	0.68	0.84125	0.62	0.7975	0.26	0.52625	0.58	0.7775
#102	0.72	0.86625	0.46	0.61	0.39	0.44875	0.77	0.86875	0.68	0.8125	0.62	0.80875	0.26	0.55125	0.58	0.7875
#103	0.74	0.89	0.46	0.58125	0.4	0.48	0.77	0.8625	0.68	0.805	0.62	0.79875	0.26	0.5175	0.58	0.79
#104	0.73	0.861429	0.45	0.607143	0.39	0.444286	0.77	0.857143	0.68	0.81	0.62	0.777143	0.26	0.487143	0.58	0.755714
#105	0.77	0.91	0.51	0.571429	0.38	0.495714	0.77	0.852857	0.68	0.815714	0.62	0.785714	0.26	0.502857	0.58	0.78
#106	0.75	0.88625	0.48	0.57	0.39	0.4675	0.77	0.86125	0.68	0.82625	0.62	0.80875	0.26	0.555	0.58	0.80125
#107	0.74	0.89	0.46	0.574444	0.39	0.444444	0.77	0.874444	0.68	0.84	0.62	0.806667	0.26	0.541111	0.58	0.792222
#108	0.75	0.8875	0.47	0.5775	0.4	0.4825	0.77	0.86	0.68	0.8	0.62	0.79625	0.26	0.51875	0.58	0.78625
#109	0.72	0.886667	0.47	0.565556	0.37	0.445556	0.77	0.873333	0.68	0.841111	0.62	0.826667	0.26	0.601111	0.58	0.815556
#110	0.74	0.885	0.48	0.5675	0.39	0.47125	0.77	0.85875	0.68	0.835	0.62	0.80125	0.26	0.565	0.58	0.78625
#111	0.74	0.896667	0.45	0.571111	0.39	0.448889	0.77	0.876667	0.68	0.838889	0.62	0.812222	0.26	0.545556	0.58	0.796667
#112	0.76	0.88125	0.49	0.56	0.39	0.45125	0.77	0.8525	0.68	0.82625	0.62	0.785	0.26	0.5425	0.58	0.77
#113	0.72	0.891111	0.45	0.576667	0.38	0.455556	0.77	0.875556	0.68	0.847778	0.62	0.831111	0.26	0.592222	0.58	0.821111
#114	0.72	0.864444	0.44	0.582222	0.39	0.435556	0.77	0.87	0.68	0.824444	0.62	0.803333	0.26	0.542222	0.58	0.784444
#115	0.72	0.89	0.44	0.568889	0.39	0.447778	0.77	0.872222	0.68	0.836667	0.62	0.808889	0.26	0.542222	0.58	0.793333
#116	0.71	0.887778	0.47	0.543333	0.38	0.48	0.77	0.858889	0.68	0.8	0.62	0.835556	0.26	0.638889	0.58	0.834444
#117	0.74	0.88375	0.48	0.56125	0.39	0.4825	0.77	0.85875	0.68	0.82	0.62	0.80375	0.26	0.56625	0.58	0.79375
#118	0.75	0.87375	0.45	0.55625	0.38	0.41625	0.77	0.86125	0.68	0.83625	0.62	0.7775	0.26	0.52125	0.58	0.75375
#119	0.73	0.902222	0.48	0.51	0.38	0.491111	0.77	0.865556	0.68	0.742222	0.62	0.822222	0.26	0.59	0.58	0.818889
#120	0.75	0.8875	0.48	0.5675	0.38	0.46125	0.77	0.86125	0.68	0.83125	0.62	0.80625	0.26	0.55625	0.58	0.79625
#121	0.75	0.89	0.48	0.5375	0.38	0.4675	0.77	0.86375	0.68	0.81375	0.62	0.8025	0.26	0.53625	0.58	0.79125
#122	0.73	0.9025	0.46	0.50125	0.38	0.46875	0.77	0.8675	0.68	0.75375	0.62	0.80125	0.26	0.56125	0.58	0.78125
#123	0.74	0.84875	0.53	0.61375	0.36	0.43625	0.77	0.87125	0.68	0.82125	0.62	0.84	0.26	0.66	0.58	0.82875
#124	0.74	0.88375	0.48	0.565	0.38	0.47125	0.77	0.8575	0.68	0.83125	0.62	0.8025	0.26	0.55875	0.58	0.79125
#125	0.73	0.884444	0.46	0.587778	0.38	0.438889	0.77	0.871111	0.68	0.831111	0.62	0.808889	0.26	0.553333	0.58	0.793333
#126	0.75	0.885	0.47	0.57625	0.4	0.48125	0.77	0.85875	0.68	0.7975	0.62	0.7975	0.26	0.52	0.58	0.7875
#127	0.76	0.89	0.49	0.602857	0.41	0.47	0.77	0.87	0.68	0.795714	0.62	0.794286	0.26	0.511429	0.58	0.782857
#128	0.76	0.8775	0.48	0.55125	0.39	0.46125	0.77	0.84875	0.68	0.83125	0.62	0.78125	0.26	0.54125	0.58	0.76375
#129	0.76	0.88625	0.47	0.565	0.39	0.46625	0.77	0.855	0.68	0.80875	0.62	0.785	0.26	0.50125	0.58	0.7725
#130	0.74	0.891111	0.45	0.58	0.39	0.445556	0.77	0.875556	0.68	0.836667	0.62	0.814444	0.26	0.543333	0.58	0.802222
#131	0.75	0.87875	0.51	0.5675	0.37	0.4625	0.77	0.85875	0.68	0.8225	0.62	0.80875	0.26	0.56625	0.58	0.8
#132	0.74	0.89	0.45	0.573333	0.39	0.447778	0.77	0.875556	0.68	0.835556	0.62	0.807778	0.26	0.541111	0.58	0.793333
#133	0.74	0.892222	0.46	0.576667	0.39	0.446667	0.77	0.88	0.68	0.852222	0.62	0.808889	0.26	0.54	0.58	0.792222
#134	0.74	0.88375	0.46	0.58125	0.39	0.42875	0.77	0.87125	0.68	0.8375	0.62	0.8	0.26	0.53	0.58	0.78125
#135	0.71	0.858889	0.44	0.586667	0.38	0.434444	0.77	0.871111	0.68	0.838889	0.62	0.817778	0.26	0.597778	0.58	0.802222
#136	0.73	0.8925	0.45	0.59	0.4	0.43375	0.77	0.88	0.68	0.85	0.62	0.8075	0.26	0.53875	0.58	0.78875
#137	0.72	0.886667	0.46	0.566667	0.38	0.446667	0.77	0.873333	0.68	0.858889	0.62	0.817778	0.26	0.593333	0.58	0.803333
#138	0.72	0.863333	0.44	0.585556	0.39	0.436667	0.77	0.867778	0.68	0.815556	0.62	0.803333	0.26	0.546667	0.58	0.783333
#139	0.73	0.892222	0.44	0.578889	0.39	0.447778	0.77	0.874444	0.68	0.835556	0.62	0.812222	0.26	0.545556	0.58	0.8
#140	0.75	0.89	0.5	0.552857	0.39	0.431429	0.77	0.87	0.68	0.822857	0.62	0.8	0.26	0.527143	0.58	0.784286
#141	0.73	0.888889	0.44	0.576667	0.39	0.454444	0.77	0.873333	0.68	0.833333	0.62	0.811111	0.26	0.538889	0.58	0.8
#142	0.74	0.911111	0.46	0.507778	0.39	0.5	0.77	0.874444	0.68	0.762222	0.62	0.818889	0.26	0.57	0.58	0.806667
#143	0.75	0.8875	0.48	0.58	0.4	0.48875	0.77	0.8625	0.68	0.80875	0.62	0.7975	0.26	0.51875	0.58	0.7875
#144	0.74	0.896667	0.46	0.577778	0.39	0.444444	0.77	0.878889	0.68	0.848889	0.62	0.81	0.26	0.544444	0.58	0.795556
#145	0.74	0.865556	0.46	0.585556	0.38	0.43	0.77	0.866667	0.68	0.816667	0.62	0.801111	0.26	0.545556	0.58	0.783333
#146	0.73	0.886667	0.45	0.555556	0.38	0.443333	0.77	0.875556	0.68	0.854444	0.62	0.822222	0.26	0.585556	0.58	0.81
#147	0.72	0.865556	0.44	0.581111	0.39	0.433333	0.77	0.865556	0.68	0.821111	0.62	0.801111	0.26	0.547778	0.58	0.778889
#148	0.73	0.891111	0.44	0.577778	0.39	0.457778	0.77	0.875556	0.68	0.837778	0.62	0.813333	0.26	0.548889	0.58	0.802222
#149	0.73	0.913333	0.44	0.487778	0.39	0.488889	0.77	0.87	0.68	0.781111	0.62	0.811111	0.26	0.542222	0.58	0.801111
#150	0.76	0.917143	0.48	0.475714	0.41	0.505714	0.77	0.858571	0.68	0.742857	0.62	0.78	0.26	0.488571	0.58	0.765714
#151	0.73	0.895556	0.45	0.57	0.39	0.464444	0.77	0.876667	0.68	0.846667	0.62	0.813333	0.26	0.546667	0.58	0.8
#152	0.76	0.87	0.52	0.62625	0.38	0.46875	0.77	0.87375	0.68	0.80375	0.62	0.8275	0.26	0.6125	0.58	0.81625
#153	0.74	0.893333	0.46	0.565556	0.39	0.444444	0.77	0.877778	0.68	0.846667	0.62	0.807778	0.26	0.537778	0.58	0.794444
#154	0.74	0.895556	0.46	0.577778	0.39	0.442222	0.77	0.877778	0.68	0.847778	0.62	0.807778	0.26	0.544444	0.58	0.793333
#155	0.74	0.873333	0.48	0.577778	0.38	0.43	0.77	0.865556	0.68	0.835556	0.62	0.792222	0.26	0.53	0.58	0.772222
#156	0.71	0.885556	0.45	0.583333	0.39	0.467778	0.77	0.873333	0.68	0.813333	0.62	0.823333	0.26	0.592222	0.58	0.815556
#157	0.67	0.882	0.44	0.597	0.37	0.454	0.77	0.865	0.68	0.822	0.62	0.827	0.26	0.62	0.58	0.819
#158	0.74	0.891111	0.46	0.573333	0.39	0.454444	0.77	0.876667	0.68	0.837778	0.62	0.813333	0.26	0.543333	0.58	0.801111
#159	0.74	0.887143	0.49	0.547143	0.4	0.451429	0.77	0.87	0.68	0.815714	0.62	0.805714	0.26	0.544286	0.58	0.788571
#160	0.75	0.89125	0.47	0.56	0.4	0.4725	0.77	0.8625	0.68	0.82875	0.62	0.785	0.26	0.49875	0.58	0.77
#161	0.75	0.854286	0.53	0.634286	0.37	0.44	0.77	0.868571	0.68	0.801429	0.62	0.82	0.26	0.598571	0.58	0.804286
#162	0.74	0.894444	0.45	0.571111	0.39	0.451111	0.77	0.875556	0.68	0.834444	0.62	0.81	0.26	0.543333	0.58	0.795556
#163	0.74	0.888571	0.49	0.551429	0.4	0.457143	0.77	0.87	0.68	0.815714	0.62	0.804286	0.26	0.541429	0.58	0.79
#164	0.75	0.88625	0.48	0.53	0.39	0.46375	0.77	0.85875	0.68	0.8	0.62	0.79875	0.26	0.55	0.58	0.78875
#165	0.73	0.895556	0.44	0.58	0.39	0.447778	0.77	0.877778	0.68	0.845556	0.62	0.813333	0.26	0.545556	0.58	0.798889
#166	0.75	0.885	0.48	0.585	0.39	0.4825	0.77	0.8625	0.68	0.7925	0.62	0.8025	0.26	0.52875	0.58	0.79125
#167	0.74	0.892222	0.46	0.581111	0.39	0.446667	0.77	0.877778	0.68	0.846667	0.62	0.808889	0.26	0.538889	0.58	0.793333
#168	0.75	0.88625	0.48	0.59375	0.39	0.48875	0.77	0.86625	0.68	0.80375	0.62	0.805	0.26	0.5275	0.58	0.79375
#169	0.76	0.852857	0.54	0.625714	0.37	0.44	0.77	0.865714	0.68	0.797143	0.62	0.817143	0.26	0.602857	0.58	0.801429
#170	0.74	0.894444	0.45	0.57	0.39	0.45	0.77	0.875556	0.68	0.837778	0.62	0.81	0.26	0.546667	0.58	0.794444
#171	0.76	0.864286	0.52	0.651429	0.4	0.467143	0.77	0.878571	0.68	0.797143	0.62	0.834286	0.26	0.617143	0.58	0.82
#172	0.74	0.89125	0.48	0.56625	0.39	0.4775	0.77	0.865	0.68	0.82625	0.62	0.8075	0.26	0.565	0.58	0.8
#173	0.74	0.874286	0.49	0.582857	0.38	0.461429	0.77	0.852857	0.68	0.807143	0.62	0.781429	0.26	0.51	0.58	0.764286
#174	0.72	0.893333	0.45	0.581111	0.39	0.456667	0.77	0.871111	0.68	0.826667	0.62	0.813333	0.26	0.544444	0.58	0.803333
#175	0.73	0.87	0.49	0.56	0.37	0.434286	0.77	0.844286	0.68	0.8	0.62	0.77	0.26	0.507143	0.58	0.751429
#176	0.74	0.8925	0.46	0.59375	0.4	0.43875	0.77	0.8825	0.68	0.84625	0.62	0.81375	0.26	0.54	0.58	0.79625
#177	0.75	0.86875	0.5	0.56	0.38	0.4425	0.77	0.8375	0.68	0.80625	0.62	0.75875	0.26	0.47875	0.58	0.74
#178	0.76	0.89125	0.48	0.5725	0.39	0.46	0.77	0.85875	0.68	0.81875	0.62	0.78125	0.26	0.50125	0.58	0.76625
#179	0.75	0.885714	0.48	0.601429	0.41	0.472857	0.77	0.865714	0.68	0.802857	0.62	0.795714	0.26	0.508571	0.58	0.781429
#180	0.72	0.856667	0.44	0.588889	0.39	0.44	0.77	0.866667	0.68	0.81	0.62	0.805556	0.26	0.553333	0.58	0.786667
#181	0.76	0.88875	0.47	0.5775	0.4	0.47875	0.77	0.86	0.68	0.805	0.62	0.7925	0.26	0.52	0.58	0.7825
#182	0.74	0.895556	0.45	0.571111	0.39	0.451111	0.77	0.876667	0.68	0.836667	0.62	0.81	0.26	0.544444	0.58	0.795556
#183	0.73	0.892222	0.43	0.568889	0.39	0.447778	0.77	0.877778	0.68	0.843333	0.62	0.816667	0.26	0.55	0.58	0.801111
#184	0.74	0.90125	0.46	0.5875	0.39	0.4925	0.77	0.86375	0.68	0.8175	0.62	0.79125	0.26	0.50375	0.58	0.77875
#185	0.74	0.88	0.48	0.5675	0.39	0.47875	0.77	0.86	0.68	0.82125	0.62	0.81125	0.26	0.56875	0.58	0.80125
#186	0.76	0.88625	0.47	0.565	0.39	0.4675	0.77	0.855	0.68	0.81	0.62	0.78125	0.26	0.49875	0.58	0.765
#187	0.75	0.891111	0.46	0.576667	0.38	0.445556	0.77	0.875556	0.68	0.837778	0.62	0.813333	0.26	0.538889	0.58	0.8
#188	0.74	0.86	0.51	0.61125	0.37	0.45875	0.77	0.8675	0.68	0.82125	0.62	0.83125	0.26	0.65875	0.58	0.81875
#189	0.75	0.88875	0.48	0.57625	0.39	0.475	0.77	0.86125	0.68	0.8025	0.62	0.79375	0.26	0.51625	0.58	0.7825
#190	0.73	0.88375	0.48	0.56	0.39	0.47875	0.77	0.85625	0.68	0.82	0.62	0.80375	0.26	0.56625	0.58	0.7925
#191	0.72	0.8775	0.45	0.57875	0.37	0.41625	0.77	0.86875	0.68	0.82125	0.62	0.7975	0.26	0.535	0.58	0.77875
#192	0.75	0.888571	0.49	0.601429	0.41	0.475714	0.77	0.865714	0.68	0.805714	0.62	0.797143	0.26	0.511429	0.58	0.782857
#193	0.74	0.8925	0.47	0.59625	0.39	0.42625	0.77	0.8825	0.68	0.8525	0.62	0.8075	0.26	0.5375	0.58	0.78875
#194	0.69	0.9	0.46	0.511111	0.37	0.485556	0.77	0.862222	0.68	0.753333	0.62	0.828889	0.26	0.605556	0.58	0.826667
#195	0.71	0.883333	0.46	0.592222	0.39	0.467778	0.77	0.865556	0.68	0.797778	0.62	0.818889	0.26	0.592222	0.58	0.808889
#196	0.74	0.8875	0.46	0.57625	0.4	0.4825	0.77	0.86	0.68	0.80125	0.62	0.7975	0.26	0.51625	0.58	0.7875
#197	0.74	0.893333	0.46	0.566667	0.39	0.446667	0.77	0.875556	0.68	0.847778	0.62	0.807778	0.26	0.537778	0.58	0.793333
#198	0.75	0.88875	0.48	0.55875	0.39	0.4725	0.77	0.8625	0.68	0.825	0.62	0.80625	0.26	0.55375	0.58	0.7975
#199	0.71	0.89	0.44	0.56	0.38	0.442222	0.77	0.871111	0.68	0.862222	0.62	0.816667	0.26	0.583333	0.58	0.802222
#200	0.76	0.91125	0.48	0.47	0.39	0.50875	0.77	0.85875	0.68	0.74875	0.62	0.79375	0.26	0.50875	0.58	0.78875
#201	0.74	0.88875	0.46	0.58	0.39	0.48	0.77	0.8625	0.68	0.8025	0.62	0.79875	0.26	0.5175	0.58	0.79
#202	0.74	0.8875	0.47	0.59375	0.4	0.435	0.77	0.87625	0.68	0.835	0.62	0.81	0.26	0.55375	0.58	0.79125
#203	0.72	0.887778	0.43	0.57	0.39	0.447778	0.77	0.871111	0.68	0.833333	0.62	0.812222	0.26	0.542222	0.58	0.796667
#204	0.71	0.882222	0.46	0.601111	0.39	0.457778	0.77	0.868889	0.68	0.804444	0.62	0.816667	0.26	0.59	0.58	0.807778
#205	0.73	0.885	0.46	0.585	0.38	0.435	0.77	0.87625	0.68	0.85125	0.62	0.80125	0.26	0.54375	0.58	0.78
#206	0.75	0.885	0.5	0.56375	0.37	0.46125	0.77	0.85875	0.68	0.8325	0.62	0.8025	0.26	0.56125	0.58	0.79
#207	0.74	0.882	0.47	0.566	0.37	0.426	0.77	0.862	0.68	0.859	0.62	0.8	0.26	0.555	0.58	0.784
#208	0.76	0.89	0.48	0.59	0.41	0.455714	0.77	0.864286	0.68	0.825714	0.62	0.78	0.26	0.488571	0.58	0.76
#209	0.72	0.89125	0.46	0.48875	0.38	0.4675	0.77	0.8575	0.68	0.765	0.62	0.79375	0.26	0.545	0.58	0.7775
#210	0.71	0.888889	0.43	0.568889	0.39	0.462222	0.77	0.873333	0.68	0.854444	0.62	0.828889	0.26	0.604444	0.58	0.815556
#211	0.74	0.88	0.46	0.5875	0.38	0.4175	0.77	0.87125	0.68	0.83875	0.62	0.80125	0.26	0.53	0.58	0.78125
#212	0.75	0.888889	0.48	0.563333	0.38	0.443333	0.77	0.873333	0.68	0.844444	0.62	0.806667	0.26	0.533333	0.58	0.792222
#213	0.76	0.88875	0.48	0.58125	0.39	0.4825	0.77	0.86125	0.68	0.79875	0.62	0.80125	0.26	0.52125	0.58	0.79125
#214	0.72	0.89	0.45	0.564444	0.38	0.445556	0.77	0.874444	0.68	0.862222	0.62	0.817778	0.26	0.592222	0.58	0.801111
#215	0.74	0.89625	0.47	0.5975	0.4	0.435	0.77	0.88375	0.68	0.85125	0.62	0.8075	0.26	0.54125	0.58	0.79
#216	0.75	0.893333	0.47	0.575556	0.39	0.443333	0.77	0.875556	0.68	0.841111	0.62	0.808889	0.26	0.543333	0.58	0.794444
#217	0.72	0.888889	0.44	0.571111	0.39	0.443333	0.77	0.871111	0.68	0.838889	0.62	0.805556	0.26	0.54	0.58	0.79
#218	0.75	0.895556	0.46	0.573333	0.39	0.462222	0.77	0.874444	0.68	0.837778	0.62	0.811111	0.26	0.543333	0.58	0.795556
#219	0.75	0.8825	0.48	0.57875	0.39	0.4825	0.77	0.8575	0.68	0.7925	0.62	0.795	0.26	0.5175	0.58	0.785
#220	0.74	0.8875	0.48	0.56625	0.38	0.4675	0.77	0.8575	0.68	0.83875	0.62	0.7975	0.26	0.56125	0.58	0.7825
#221	0.71	0.868889	0.46	0.594444	0.38	0.457778	0.77	0.867778	0.68	0.832222	0.62	0.821111	0.26	0.61	0.58	0.804444
#222	0.74	0.883333	0.46	0.552222	0.38	0.428889	0.77	0.863333	0.68	0.855556	0.62	0.797778	0.26	0.568889	0.58	0.778889
#223	0.74	0.8625	0.52	0.6175	0.37	0.46875	0.77	0.87125	0.68	0.8175	0.62	0.84375	0.26	0.66	0.58	0.83375
#224	0.74	0.883333	0.44	0.554444	0.38	0.431111	0.77	0.862222	0.68	0.856667	0.62	0.803333	0.26	0.568889	0.58	0.784444
#225	0.74	0.885	0.48	0.56875	0.39	0.48125	0.77	0.86	0.68	0.82625	0.62	0.8075	0.26	0.56875	0.58	0.79625
#226	0.73	0.866667	0.47	0.58	0.37	0.433333	0.77	0.866667	0.68	0.826667	0.62	0.801111	0.26	0.582222	0.58	0.782222
#227	0.71	0.845	0.45	0.604	0.38	0.429	0.77	0.857	0.68	0.826	0.62	0.813	0.26	0.586	0.58	0.802
#228	0.74	0.88	0.47	0.574444	0.37	0.463333	0.77	0.871111	0.68	0.828889	0.62	0.817778	0.26	0.565556	0.58	0.805556
#229	0.74	0.865556	0.47	0.588889	0.38	0.423333	0.77	0.866667	0.68	0.824444	0.62	0.798889	0.26	0.544444	0.58	0.778889
#230	0.74	0.8825	0.48	0.53	0.39	0.46625	0.77	0.85875	0.68	0.81125	0.62	0.7975	0.26	0.54125	0.58	0.785
#231	0.72	0.89	0.44	0.571111	0.39	0.444444	0.77	0.874444	0.68	0.841111	0.62	0.808889	0.26	0.541111	0.58	0.794444
#232	0.74	0.893333	0.45	0.584444	0.39	0.471111	0.77	0.876667	0.68	0.83	0.62	0.821111	0.26	0.562222	0.58	0.807778
#233	0.72	0.86	0.44	0.591111	0.39	0.435556	0.77	0.87	0.68	0.816667	0.62	0.808889	0.26	0.548889	0.58	0.79
#234	0.72	0.905556	0.44	0.495556	0.39	0.492222	0.77	0.864444	0.68	0.768889	0.62	0.813333	0.26	0.552222	0.58	0.804444
#235	0.73	0.88	0.46	0.58125	0.38	0.43375	0.77	0.87125	0.68	0.83875	0.62	0.8	0.26	0.545	0.58	0.78125
#236	0.74	0.888889	0.45	0.577778	0.39	0.445556	0.77	0.874444	0.68	0.835556	0.62	0.811111	0.26	0.542222	0.58	0.8
#237	0.73	0.875556	0.46	0.584444	0.38	0.446667	0.77	0.863333	0.68	0.823333	0.62	0.808889	0.26	0.555556	0.58	0.793333
#238	0.75	0.8375	0.46	0.565	0.38	0.3925	0.77	0.85125	0.68	0.81875	0.62	0.77375	0.26	0.5225	0.58	0.745
#239	0.75	0.887778	0.48	0.57	0.38	0.445556	0.77	0.873333	0.68	0.833333	0.62	0.805556	0.26	0.535556	0.58	0.788889
#240	0.74	0.893333	0.46	0.58	0.39	0.444444	0.77	0.877778	0.68	0.844444	0.62	0.808889	0.26	0.544444	0.58	0.793333
#241	0.76	0.886667	0.44	0.505556	0.38	0.442222	0.77	0.853333	0.68	0.823333	0.62	0.787778	0.26	0.531111	0.58	0.773333
#242	0.73	0.892222	0.44	0.576667	0.39	0.452222	0.77	0.875556	0.68	0.838889	0.62	0.814444	0.26	0.544444	0.58	0.801111
#243	0.72	0.865556	0.45	0.595556	0.38	0.44	0.77	0.87	0.68	0.825556	0.62	0.816667	0.26	0.561111	0.58	0.797778
#244	0.73	0.893333	0.44	0.576667	0.39	0.453333	0.77	0.878889	0.68	0.842222	0.62	0.816667	0.26	0.544444	0.58	0.802222
#245	0.73	0.85	0.47	0.595	0.37	0.4075	0.77	0.86125	0.68	0.82	0.62	0.79	0.26	0.54875	0.58	0.76375
#246	0.7	0.886667	0.46	0.602222	0.39	0.503333	0.77	0.868889	0.68	0.783333	0.62	0.836667	0.26	0.628889	0.58	0.835556
#247	0.75	0.885	0.48	0.5725	0.39	0.47875	0.77	0.85875	0.68	0.79625	0.62	0.7925	0.26	0.5175	0.58	0.78125
#248	0.75	0.8875	0.48	0.5775	0.39	0.4725	0.77	0.86125	0.68	0.80125	0.62	0.79625	0.26	0.5175	0.58	0.785
#249	0.75	0.8875	0.48	0.5725	0.39	0.47875	0.77	0.8625	0.68	0.8075	0.62	0.79375	0.26	0.515	0.58	0.7825
#250	0.73	0.876667	0.45	0.605556	0.4	0.471111	0.77	0.871111	0.68	0.806667	0.62	0.821111	0.26	0.567778	0.58	0.805556
#251	0.71	0.883333	0.44	0.565556	0.37	0.431111	0.77	0.87	0.68	0.857778	0.62	0.815556	0.26	0.585556	0.58	0.802222
#252	0.75	0.888571	0.49	0.595714	0.41	0.471429	0.77	0.865714	0.68	0.805714	0.62	0.792857	0.26	0.508571	0.58	0.777143
#253	0.75	0.84	0.52	0.638333	0.38	0.476667	0.77	0.845	0.68	0.778333	0.62	0.786667	0.26	0.535	0.58	0.77
#254	0.75	0.88625	0.48	0.58	0.4	0.4775	0.77	0.85875	0.68	0.8025	0.62	0.79625	0.26	0.51875	0.58	0.785
#255	0.75	0.88875	0.48	0.58125	0.39	0.47875	0.77	0.8625	0.68	0.80125	0.62	0.7975	0.26	0.51875	0.58	0.7875
#256	0.75	0.8825	0.48	0.58375	0.39	0.48625	0.77	0.85875	0.68	0.7975	0.62	0.7975	0.26	0.53125	0.58	0.78625
#257	0.73	0.8825	0.48	0.54375	0.37	0.45875	0.77	0.85375	0.68	0.82375	0.62	0.79125	0.26	0.55875	0.58	0.77875
#258	0.75	0.88625	0.48	0.58	0.39	0.47625	0.77	0.85875	0.68	0.7975	0.62	0.79375	0.26	0.52	0.58	0.785
#259	0.74	0.88375	0.48	0.55875	0.38	0.46	0.77	0.85625	0.68	0.8375	0.62	0.79375	0.26	0.5575	0.58	0.78
#260	0.73	0.894444	0.44	0.578889	0.39	0.451111	0.77	0.877778	0.68	0.846667	0.62	0.812222	0.26	0.544444	0.58	0.797778
#261	0.71	0.887778	0.44	0.563333	0.38	0.457778	0.77	0.88	0.68	0.817778	0.62	0.833333	0.26	0.61	0.58	0.82
#262	0.75	0.8825	0.48	0.57	0.38	0.46625	0.77	0.85625	0.68	0.79375	0.62	0.79375	0.26	0.51125	0.58	0.7825
#263	0.77	0.858571	0.51	0.615714	0.39	0.45	0.77	0.854286	0.68	0.788571	0.62	0.771429	0.26	0.494286	0.58	0.751429
#264	0.74	0.888889	0.45	0.574444	0.39	0.443333	0.77	0.872222	0.68	0.836667	0.62	0.807778	0.26	0.542222	0.58	0.793333
#265	0.74	0.8725	0.46	0.5675	0.38	0.41	0.77	0.85875	0.68	0.8225	0.62	0.78875	0.26	0.51625	0.58	0.76625
#266	0.74	0.895556	0.46	0.567778	0.39	0.446667	0.77	0.878889	0.68	0.847778	0.62	0.812222	0.26	0.542222	0.58	0.798889
#267	0.73	0.891111	0.46	0.561111	0.38	0.443333	0.77	0.873333	0.68	0.861111	0.62	0.816667	0.26	0.585556	0.58	0.803333
#268	0.76	0.87875	0.47	0.56375	0.38	0.415	0.77	0.86375	0.68	0.835	0.62	0.78	0.26	0.51625	0.58	0.75625
#269	0.74	0.893333	0.46	0.574444	0.39	0.446667	0.77	0.875556	0.68	0.84	0.62	0.81	0.26	0.544444	0.58	0.795556
#270	0.74	0.9125	0.44	0.57875	0.39	0.4725	0.77	0.87125	0.68	0.82875	0.62	0.79625	0.26	0.49	0.58	0.78375
#271	0.76	0.895714	0.49	0.574286	0.38	0.455714	0.77	0.852857	0.68	0.835714	0.62	0.762857	0.26	0.458571	0.58	0.742857
#272	0.73	0.893333	0.45	0.582222	0.39	0.475556	0.77	0.875556	0.68	0.832222	0.62	0.816667	0.26	0.566667	0.58	0.804444
#273	0.74	0.897778	0.46	0.58	0.39	0.455556	0.77	0.876667	0.68	0.848889	0.62	0.807778	0.26	0.544444	0.58	0.792222
#274	0.73	0.891111	0.44	0.577778	0.39	0.45	0.77	0.875556	0.68	0.838889	0.62	0.814444	0.26	0.545556	0.58	0.801111
#275	0.73	0.885	0.46	0.5725	0.38	0.43	0.77	0.8725	0.68	0.84125	0.62	0.79875	0.26	0.53375	0.58	0.78
#276	0.71	0.86375	0.46	0.61	0.39	0.455	0.77	0.86625	0.68	0.80625	0.62	0.80875	0.26	0.5675	0.58	0.78875
#277	0.75	0.901111	0.49	0.497778	0.38	0.496667	0.77	0.85	0.68	0.752222	0.62	0.803333	0.26	0.558889	0.58	0.803333
#278	0.77	0.8875	0.5	0.59	0.38	0.48	0.77	0.86375	0.68	0.81	0.62	0.795	0.26	0.53375	0.58	0.78
#279	0.74	0.8825	0.48	0.56625	0.38	0.47	0.77	0.8575	0.68	0.825	0.62	0.805	0.26	0.56625	0.58	0.79375
#280	0.71	0.887778	0.44	0.568889	0.38	0.452222	0.77	0.872222	0.68	0.852222	0.62	0.824444	0.26	0.596667	0.58	0.812222
#281	0.73	0.91625	0.45	0.50625	0.4	0.47875	0.77	0.87875	0.68	0.78875	0.62	0.81125	0.26	0.53875	0.58	0.7975
#282	0.74	0.89	0.46	0.571111	0.39	0.444444	0.77	0.873333	0.68	0.835556	0.62	0.806667	0.26	0.541111	0.58	0.792222
#283	0.72	0.898889	0.46	0.498889	0.39	0.516667	0.77	0.858889	0.68	0.751111	0.62	0.814444	0.26	0.574444	0.58	0.808889
#284	0.74	0.885	0.48	0.57375	0.39	0.47125	0.77	0.86	0.68	0.83125	0.62	0.805	0.26	0.56875	0.58	0.7925
#285	0.74	0.88625	0.48	0.55625	0.39	0.4875	0.77	0.85875	0.68	0.8175	0.62	0.80375	0.26	0.56625	0.58	0.7925
#286	0.75	0.89125	0.5	0.5675	0.38	0.465	0.77	0.8625	0.68	0.83375	0.62	0.80125	0.26	0.55875	0.58	0.79
#287	0.75	0.91	0.48	0.482222	0.38	0.476667	0.77	0.874444	0.68	0.788889	0.62	0.811111	0.26	0.534444	0.58	0.801111
#288	0.74	0.88125	0.48	0.56375	0.38	0.46375	0.77	0.85625	0.68	0.83	0.62	0.7975	0.26	0.56	0.58	0.785
#289	0.75	0.8875	0.48	0.5775	0.39	0.4725	0.77	0.86125	0.68	0.8025	0.62	0.79375	0.26	0.51625	0.58	0.78125
#290	0.75	0.891111	0.47	0.572222	0.38	0.443333	0.77	0.875556	0.68	0.838889	0.62	0.815556	0.26	0.545556	0.58	0.801111
#291	0.74	0.88125	0.48	0.565	0.38	0.47125	0.77	0.85625	0.68	0.82625	0.62	0.80375	0.26	0.56625	0.58	0.7925
#292	0.72	0.886667	0.43	0.567778	0.39	0.447778	0.77	0.872222	0.68	0.831111	0.62	0.813333	0.26	0.551111	0.58	0.803333
#293	0.71	0.873333	0.45	0.591111	0.38	0.464444	0.77	0.867778	0.68	0.827778	0.62	0.824444	0.26	0.61	0.58	0.81
#294	0.75	0.8825	0.48	0.57625	0.39	0.46875	0.77	0.86	0.68	0.80625	0.62	0.79125	0.26	0.51375	0.58	0.78375
#295	0.72	0.9025	0.44	0.55625	0.38	0.47875	0.77	0.85875	0.68	0.85125	0.62	0.795	0.26	0.5375	0.58	0.78125
#296	0.74	0.895556	0.46	0.565556	0.39	0.448889	0.77	0.878889	0.68	0.847778	0.62	0.812222	0.26	0.543333	0.58	0.798889
#297	0.72	0.891111	0.43	0.581111	0.39	0.464444	0.77	0.876667	0.68	0.833333	0.62	0.818889	0.26	0.563333	0.58	0.806667
#298	0.76	0.89125	0.47	0.5675	0.39	0.46625	0.77	0.85875	0.68	0.8175	0.62	0.785	0.26	0.5025	0.58	0.77125
#299	0.74	0.871429	0.48	0.575714	0.38	0.457143	0.77	0.85	0.68	0.811429	0.62	0.772857	0.26	0.505714	0.58	0.754286
#300	0.74	0.897143	0.47	0.568571	0.39	0.467143	0.77	0.854286	0.68	0.835714	0.62	0.772857	0.26	0.464286	0.58	0.752857
#301	0.75	0.907143	0.49	0.582857	0.37	0.452857	0.77	0.862857	0.68	0.841429	0.62	0.771429	0.26	0.472857	0.58	0.755714
#302	0.74	0.88125	0.48	0.575	0.39	0.4825	0.77	0.86	0.68	0.82375	0.62	0.81	0.26	0.56875	0.58	0.80125
#303	0.74	0.8825	0.48	0.56125	0.38	0.48125	0.77	0.86	0.68	0.8225	0.62	0.805	0.26	0.56875	0.58	0.795
#304	0.74	0.886667	0.46	0.571111	0.38	0.438889	0.77	0.871111	0.68	0.833333	0.62	0.803333	0.26	0.541111	0.58	0.791111
#305	0.75	0.89	0.48	0.5675	0.39	0.46625	0.77	0.86125	0.68	0.835	0.62	0.8025	0.26	0.5575	0.58	0.7925
#306	0.71	0.883333	0.45	0.593333	0.39	0.468889	0.77	0.867778	0.68	0.796667	0.62	0.822222	0.26	0.595556	0.58	0.814444
#307	0.74	0.88125	0.48	0.555	0.39	0.47875	0.77	0.8575	0.68	0.8175	0.62	0.80375	0.26	0.56375	0.58	0.7925
#308	0.72	0.87875	0.45	0.5725	0.38	0.4325	0.77	0.87125	0.68	0.82875	0.62	0.81	0.26	0.54375	0.58	0.79375
#309	0.74	0.87375	0.45	0.555	0.38	0.42625	0.77	0.855	0.68	0.83375	0.62	0.7725	0.26	0.52	0.58	0.74875
#310	0.76	0.895714	0.48	0.581429	0.39	0.52	0.77	0.841429	0.68	0.782857	0.62	0.768571	0.26	0.454286	0.58	0.76
#311	0.72	0.876667	0.46	0.592222	0.39	0.458889	0.77	0.871111	0.68	0.83	0.62	0.825556	0.26	0.6	0.58	0.81
#312	0.71	0.89	0.44	0.57	0.38	0.448889	0.77	0.876667	0.68	0.857778	0.62	0.825556	0.26	0.598889	0.58	0.813333
#313	0.72	0.891	0.47	0.575	0.37	0.444	0.77	0.874	0.68	0.856	0.62	0.82	0.26	0.583	0.58	0.807
#314	0.74	0.894444	0.46	0.578889	0.39	0.437778	0.77	0.877778	0.68	0.844444	0.62	0.808889	0.26	0.544444	0.58	0.793333
#315	0.74	0.89875	0.48	0.47875	0.39	0.50625	0.77	0.84	0.68	0.72625	0.62	0.77625	0.26	0.52	0.58	0.76625
#316	0.73	0.892222	0.44	0.576667	0.39	0.451111	0.77	0.875556	0.68	0.838889	0.62	0.814444	0.26	0.544444	0.58	0.801111
#317	0.74	0.90125	0.47	0.565	0.37	0.46625	0.77	0.86375	0.68	0.83875	0.62	0.78125	0.26	0.49125	0.58	0.7625
#318	0.73	0.898889	0.45	0.581111	0.39	0.462222	0.77	0.877778	0.68	0.847778	0.62	0.812222	0.26	0.546667	0.58	0.798889
#319	0.71	0.865556	0.45	0.594444	0.38	0.432222	0.77	0.858889	0.68	0.787778	0.62	0.802222	0.26	0.546667	0.58	0.786667
#320	0.74	0.892222	0.46	0.585556	0.39	0.464444	0.77	0.878889	0.68	0.817778	0.62	0.818889	0.26	0.574444	0.58	0.805556
#321	0.75	0.89	0.48	0.57	0.38	0.46875	0.77	0.86375	0.68	0.8325	0.62	0.80625	0.26	0.56625	0.58	0.795
#322	0.75	0.88875	0.47	0.57625	0.4	0.4875	0.77	0.8675	0.68	0.81375	0.62	0.8	0.26	0.52375	0.58	0.78625
#323	0.71	0.885556	0.44	0.567778	0.39	0.464444	0.77	0.873333	0.68	0.843333	0.62	0.824444	0.26	0.597778	0.58	0.811111
#324	0.72	0.89375	0.47	0.56	0.39	0.44375	0.77	0.8825	0.68	0.84375	0.62	0.82625	0.26	0.5825	0.58	0.8075
#325	0.74	0.892222	0.45	0.571111	0.39	0.45	0.77	0.874444	0.68	0.838889	0.62	0.81	0.26	0.544444	0.58	0.795556
#326	0.74	0.89	0.45	0.573333	0.39	0.446667	0.77	0.873333	0.68	0.836667	0.62	0.808889	0.26	0.543333	0.58	0.796667
#327	0.76	0.89375	0.47	0.56875	0.4	0.46875	0.77	0.85875	0.68	0.82125	0.62	0.78375	0.26	0.50375	0.58	0.76625
#328	0.75	0.88	0.45	0.56	0.38	0.40625	0.77	0.86	0.68	0.84125	0.62	0.775	0.26	0.50625	0.58	0.75125
#329	0.74	0.883333	0.46	0.591111	0.38	0.451111	0.77	0.872222	0.68	0.815556	0.62	0.815556	0.26	0.551111	0.58	0.8
#330	0.74	0.888889	0.46	0.591111	0.39	0.455556	0.77	0.877778	0.68	0.825556	0.62	0.814444	0.26	0.557778	0.58	0.801111
#331	0.7	0.894444	0.46	0.512222	0.39	0.507778	0.77	0.854444	0.68	0.727778	0.62	0.818889	0.26	0.602222	0.58	0.813333
#332	0.69	0.89	0.44	0.552222	0.39	0.491111	0.77	0.868889	0.68	0.82	0.62	0.835556	0.26	0.627778	0.58	0.83
#333	0.77	0.8825	0.55	0.6225	0.38	0.475	0.77	0.87625	0.68	0.79	0.62	0.82	0.26	0.59	0.58	0.805
#334	0.69	0.882222	0.43	0.591111	0.39	0.463333	0.77	0.865556	0.68	0.798889	0.62	0.818889	0.26	0.587778	0.58	0.806667
#335	0.75	0.886667	0.48	0.587778	0.38	0.44	0.77	0.874444	0.68	0.818889	0.62	0.811111	0.26	0.555556	0.58	0.796667
#336	0.73	0.892	0.49	0.565	0.36	0.448	0.77	0.874	0.68	0.854	0.62	0.823	0.26	0.588	0.58	0.812
#337	0.74	0.882222	0.46	0.552222	0.38	0.428889	0.77	0.863333	0.68	0.854444	0.62	0.797778	0.26	0.568889	0.58	0.778889
#338	0.74	0.892222	0.46	0.572222	0.39	0.446667	0.77	0.874444	0.68	0.838889	0.62	0.81	0.26	0.543333	0.58	0.795556
#339	0.72	0.861111	0.46	0.591111	0.39	0.435556	0.77	0.86	0.68	0.777778	0.62	0.801111	0.26	0.538889	0.58	0.785556
#340	0.72	0.886667	0.44	0.583333	0.4	0.464444	0.77	0.873333	0.68	0.826667	0.62	0.815556	0.26	0.555556	0.58	0.803333
#341	0.75	0.89125	0.48	0.565	0.4	0.46875	0.77	0.86375	0.68	0.82875	0.62	0.785	0.26	0.49875	0.58	0.77125
#342	0.75	0.88875	0.47	0.56875	0.39	0.465	0.77	0.8575	0.68	0.815	0.62	0.78375	0.26	0.5	0.58	0.77
#343	0.74	0.894444	0.45	0.574444	0.39	0.446667	0.77	0.876667	0.68	0.842222	0.62	0.811111	0.26	0.544444	0.58	0.797778
#344	0.74	0.88375	0.48	0.55125	0.38	0.48	0.77	0.86	0.68	0.82125	0.62	0.8025	0.26	0.5625	0.58	0.79
#345	0.71	0.885556	0.46	0.587778	0.39	0.464444	0.77	0.871111	0.68	0.813333	0.62	0.822222	0.26	0.59	0.58	0.813333
#346	0.75	0.893333	0.48	0.573333	0.38	0.438889	0.77	0.876667	0.68	0.842222	0.62	0.806667	0.26	0.542222	0.58	0.792222
#347	0.7	0.8825	0.44	0.59625	0.38	0.44125	0.77	0.8675	0.68	0.8125	0.62	0.8125	0.26	0.585	0.58	0.7975
#348	0.73	0.884444	0.48	0.593333	0.38	0.456667	0.77	0.87	0.68	0.801111	0.62	0.823333	0.26	0.592222	0.58	0.815556
#349	0.76	0.84	0.53	0.605714	0.36	0.405714	0.77	0.844286	0.68	0.795714	0.62	0.784286	0.26	0.58	0.58	0.761429
#350	0.72	0.884444	0.47	0.552222	0.37	0.45	0.77	0.873333	0.68	0.841111	0.62	0.823333	0.26	0.597778	0.58	0.812222
#351	0.75	0.88625	0.48	0.56125	0.38	0.46625	0.77	0.85875	0.68	0.82625	0.62	0.80375	0.26	0.5575	0.58	0.7925
#352	0.75	0.89	0.48	0.574444	0.38	0.443333	0.77	0.874444	0.68	0.84	0.62	0.807778	0.26	0.553333	0.58	0.792222
#353	0.73	0.8675	0.44	0.5875	0.4	0.47	0.77	0.8525	0.68	0.80625	0.62	0.78125	0.26	0.495	0.58	0.7625
#354	0.71	0.886667	0.44	0.566667	0.38	0.451111	0.77	0.874444	0.68	0.852222	0.62	0.826667	0.26	0.597778	0.58	0.815556
#355	0.74	0.88625	0.46	0.57375	0.38	0.4225	0.77	0.87375	0.68	0.84125	0.62	0.80375	0.26	0.53125	0.58	0.785
#356	0.76	0.8875	0.5	0.565	0.38	0.4575	0.77	0.8625	0.68	0.82625	0.62	0.80875	0.26	0.555	0.58	0.80125
#357	0.76	0.88625	0.5	0.5725	0.38	0.4625	0.77	0.85875	0.68	0.80625	0.62	0.78625	0.26	0.51125	0.58	0.77375
#358	0.74	0.9	0.46	0.56875	0.39	0.48	0.77	0.8575	0.68	0.8275	0.62	0.7825	0.26	0.4875	0.58	0.77
#359	0.74	0.882222	0.44	0.56	0.38	0.43	0.77	0.863333	0.68	0.853333	0.62	0.804444	0.26	0.573333	0.58	0.785556
#360	0.74	0.892222	0.45	0.573333	0.39	0.45	0.77	0.874444	0.68	0.832222	0.62	0.812222	0.26	0.544444	0.58	0.8
#361	0.75	0.89375	0.5	0.5625	0.37	0.44875	0.77	0.865	0.68	0.84875	0.62	0.8125	0.26	0.55375	0.58	0.805
#362	0.75	0.837143	0.5	0.632857	0.38	0.428571	0.77	0.868571	0.68	0.8	0.62	0.82	0.26	0.602857	0.58	0.8
#363	0.72	0.85875	0.46	0.6075	0.39	0.45375	0.77	0.86125	0.68	0.79625	0.62	0.81	0.26	0.56125	0.58	0.79
#364	0.76	0.88625	0.5	0.58	0.38	0.4775	0.77	0.86	0.68	0.8025	0.62	0.795	0.26	0.53	0.58	0.785
#365	0.74	0.878571	0.48	0.578571	0.39	0.461429	0.77	0.855714	0.68	0.815714	0.62	0.782857	0.26	0.507143	0.58	0.768571
#366	0.75	0.8875	0.47	0.5775	0.4	0.485	0.77	0.86	0.68	0.79375	0.62	0.80125	0.26	0.52125	0.58	0.79125
#367	0.73	0.864444	0.44	0.593333	0.39	0.44	0.77	0.87	0.68	0.822222	0.62	0.806667	0.26	0.551111	0.58	0.786667
#368	0.75	0.88125	0.51	0.56875	0.37	0.46	0.77	0.86	0.68	0.8225	0.62	0.805	0.26	0.56625	0.58	0.79625
#369	0.77	0.88875	0.5	0.57	0.38	0.45125	0.77	0.86	0.68	0.8175	0.62	0.78625	0.26	0.49875	0.58	0.77
#370	0.76	0.895	0.49	0.57	0.4	0.496667	0.77	0.841667	0.68	0.786667	0.62	0.746667	0.26	0.416667	0.58	0.733333
#371	0.68	0.878889	0.43	0.59	0.38	0.453333	0.77	0.864444	0.68	0.797778	0.62	0.817778	0.26	0.59	0.58	0.806667
#372	0.7	0.84	0.44	0.60875	0.37	0.41625	0.77	0.86	0.68	0.80625	0.62	0.7975	0.26	0.57375	0.58	0.77375
#373	0.72	0.888889	0.45	0.563333	0.38	0.442222	0.77	0.873333	0.68	0.86	0.62	0.817778	0.26	0.583333	0.58	0.802222
#374	0.74	0.88375	0.48	0.55	0.39	0.4825	0.77	0.86	0.68	0.81875	0.62	0.80125	0.26	0.5625	0.58	0.78875
#375	0.74	0.9	0.46	0.57	0.39	0.4825	0.77	0.85875	0.68	0.83	0.62	0.78125	0.26	0.48625	0.58	0.76625
#376	0.71	0.877778	0.44	0.574444	0.39	0.447778	0.77	0.862222	0.68	0.818889	0.62	0.806667	0.26	0.551111	0.58	0.793333
#377	0.74	0.874286	0.49	0.58	0.38	0.457143	0.77	0.851429	0.68	0.818571	0.62	0.772857	0.26	0.504286	0.58	0.752857
#378	0.75	0.892222	0.48	0.573333	0.38	0.438889	0.77	0.875556	0.68	0.835556	0.62	0.806667	0.26	0.541111	0.58	0.793333
#379	0.73	0.911111	0.44	0.491111	0.39	0.476667	0.77	0.871111	0.68	0.79	0.62	0.803333	0.26	0.538889	0.58	0.79
#380	0.74	0.896667	0.45	0.575556	0.39	0.45	0.77	0.876667	0.68	0.844444	0.62	0.81	0.26	0.546667	0.58	0.793333
#381	0.72	0.87875	0.46	0.57875	0.38	0.425	0.77	0.8675	0.68	0.83875	0.62	0.795	0.26	0.54375	0.58	0.7725
#382	0.76	0.872857	0.51	0.58	0.38	0.447143	0.77	0.854286	0.68	0.812857	0.62	0.777143	0.26	0.504286	0.58	0.758571
#383	0.74	0.88625	0.46	0.575	0.38	0.425	0.77	0.8725	0.68	0.84875	0.62	0.7975	0.26	0.53375	0.58	0.77625
#384	0.69	0.88375	0.45	0.58	0.39	0.47	0.77	0.86625	0.68	0.81	0.62	0.8175	0.26	0.59125	0.58	0.80625
#385	0.73	0.88125	0.46	0.5775	0.38	0.42875	0.77	0.86875	0.68	0.83875	0.62	0.79625	0.26	0.54875	0.58	0.77375
#386	0.74	0.8825	0.48	0.55875	0.38	0.46625	0.77	0.8575	0.68	0.82625	0.62	0.79625	0.26	0.5625	0.58	0.785
#387	0.73	0.881111	0.47	0.59	0.38	0.447778	0.77	0.868889	0.68	0.813333	0.62	0.812222	0.26	0.555556	0.58	0.8
#388	0.73	0.8825	0.48	0.56125	0.39	0.48375	0.77	0.8575	0.68	0.82125	0.62	0.805	0.26	0.56875	0.58	0.79375
#389	0.75	0.882857	0.48	0.572857	0.39	0.458571	0.77	0.858571	0.68	0.81	0.62	0.784286	0.26	0.498571	0.58	0.771429
#390	0.75	0.877143	0.48	0.581429	0.39	0.464286	0.77	0.857143	0.68	0.801429	0.62	0.787143	0.26	0.495714	0.58	0.774286
#391	0.74	0.88	0.48	0.53875	0.39	0.475	0.77	0.85625	0.68	0.7925	0.62	0.805	0.26	0.56125	0.58	0.79625
#392	0.73	0.8875	0.49	0.51625	0.37	0.45	0.77	0.8625	0.68	0.82625	0.62	0.795	0.26	0.54375	0.58	0.7825
#393	0.73	0.858889	0.44	0.588889	0.39	0.435556	0.77	0.87	0.68	0.813333	0.62	0.811111	0.26	0.554444	0.58	0.795556
#394	0.75	0.89	0.48	0.58625	0.39	0.47875	0.77	0.8625	0.68	0.8075	0.62	0.795	0.26	0.5225	0.58	0.7825
#395	0.75	0.885	0.47	0.56625	0.39	0.46625	0.77	0.855	0.68	0.81375	0.62	0.77875	0.26	0.49625	0.58	0.76375
#396	0.74	0.892222	0.46	0.574444	0.39	0.447778	0.77	0.875556	0.68	0.838889	0.62	0.81	0.26	0.543333	0.58	0.796667
#397	0.75	0.871429	0.51	0.584286	0.37	0.44	0.77	0.852857	0.68	0.817143	0.62	0.772857	0.26	0.505714	0.58	0.752857
#398	0.71	0.89	0.44	0.558889	0.38	0.448889	0.77	0.875556	0.68	0.843333	0.62	0.827778	0.26	0.587778	0.58	0.817778
#399	0.76	0.89	0.5	0.5575	0.37	0.45125	0.77	0.8575	0.68	0.83625	0.62	0.795	0.26	0.55	0.58	0.78125
#400	0.75	0.882857	0.48	0.57	0.39	0.441429	0.77	0.851429	0.68	0.82	0.62	0.764286	0.26	0.48	0.58	0.742857
#401	0.69	0.884444	0.43	0.594444	0.38	0.462222	0.77	0.867778	0.68	0.798889	0.62	0.821111	0.26	0.592222	0.58	0.811111
#402	0.74	0.895556	0.46	0.575556	0.39	0.46	0.77	0.874444	0.68	0.834444	0.62	0.807778	0.26	0.545556	0.58	0.794444
#403	0.75	0.89125	0.47	0.56875	0.39	0.465	0.77	0.85875	0.68	0.81625	0.62	0.785	0.26	0.50125	0.58	0.77125
#404	0.75	0.888889	0.48	0.57	0.38	0.442222	0.77	0.871111	0.68	0.834444	0.62	0.806667	0.26	0.542222	0.58	0.794444
#405	0.72	0.888889	0.44	0.573333	0.39	0.437778	0.77	0.872222	0.68	0.841111	0.62	0.802222	0.26	0.54	0.58	0.786667
#406	0.74	0.8775	0.48	0.5675	0.38	0.46875	0.77	0.8575	0.68	0.8225	0.62	0.8075	0.26	0.56625	0.58	0.79875
#407	0.74	0.893333	0.45	0.568889	0.39	0.452222	0.77	0.875556	0.68	0.835556	0.62	0.811111	0.26	0.547778	0.58	0.794444
#408	0.75	0.88625	0.48	0.5675	0.39	0.4625	0.77	0.8575	0.68	0.8125	0.62	0.78125	0.26	0.50125	0.58	0.76625
#409	0.74	0.877143	0.48	0.588571	0.39	0.471429	0.77	0.857143	0.68	0.807143	0.62	0.787143	0.26	0.514286	0.58	0.771429
#410	0.75	0.88875	0.47	0.5675	0.39	0.4625	0.77	0.85875	0.68	0.815	0.62	0.78625	0.26	0.50125	0.58	0.76875
#411	0.75	0.878571	0.5	0.587143	0.4	0.452857	0.77	0.86	0.68	0.828571	0.62	0.805714	0.26	0.571429	0.58	0.791429
#412	0.73	0.88125	0.48	0.55	0.37	0.46125	0.77	0.855	0.68	0.8225	0.62	0.79625	0.26	0.56	0.58	0.7825
#413	0.75	0.871429	0.48	0.564286	0.39	0.461429	0.77	0.844286	0.68	0.785714	0.62	0.774286	0.26	0.501429	0.58	0.757143
#414	0.71	0.888889	0.46	0.59	0.38	0.475556	0.77	0.874444	0.68	0.854444	0.62	0.827778	0.26	0.607778	0.58	0.815556
#415	0.74	0.896667	0.44	0.572222	0.4	0.455556	0.77	0.883333	0.68	0.836667	0.62	0.815556	0.26	0.553333	0.58	0.802222
#416	0.73	0.9	0.44	0.5925	0.39	0.49	0.77	0.8625	0.68	0.81	0.62	0.795	0.26	0.5125	0.58	0.7775
#417	0.75	0.88375	0.47	0.5775	0.4	0.48375	0.77	0.85875	0.68	0.795	0.62	0.7975	0.26	0.52	0.58	0.79
#418	0.74	0.895	0.46	0.59375	0.4	0.44	0.77	0.88375	0.68	0.84375	0.62	0.815	0.26	0.55	0.58	0.79875
#419	0.73	0.90125	0.44	0.5725	0.39	0.48	0.77	0.86	0.68	0.8275	0.62	0.78875	0.26	0.4875	0.58	0.775
#420	0.74	0.894444	0.45	0.583333	0.39	0.451111	0.77	0.878889	0.68	0.833333	0.62	0.82	0.26	0.553333	0.58	0.805556
#421	0.74	0.892222	0.46	0.573333	0.39	0.446667	0.77	0.874444	0.68	0.836667	0.62	0.811111	0.26	0.543333	0.58	0.795556
#422	0.75	0.84875	0.51	0.62375	0.38	0.4575	0.77	0.86875	0.68	0.78875	0.62	0.825	0.26	0.6075	0.58	0.815
#423	0.75	0.88625	0.48	0.565	0.39	0.4675	0.77	0.86	0.68	0.82125	0.62	0.80625	0.26	0.555	0.58	0.79875
#424	0.75	0.8875	0.48	0.56625	0.39	0.47	0.77	0.86	0.68	0.82875	0.62	0.80625	0.26	0.55375	0.58	0.79625
#425	0.73	0.88	0.44	0.57625	0.38	0.42375	0.77	0.8675	0.68	0.8325	0.62	0.79625	0.26	0.5275	0.58	0.775
#426	0.75	0.87	0.47	0.56	0.38	0.40625	0.77	0.85625	0.68	0.83375	0.62	0.7725	0.26	0.51875	0.58	0.74625
#427	0.74	0.88625	0.48	0.56875	0.38	0.455	0.77	0.85875	0.68	0.83	0.62	0.79875	0.26	0.5525	0.58	0.78875
#428	0.75	0.892857	0.48	0.571429	0.38	0.454286	0.77	0.851429	0.68	0.83	0.62	0.768571	0.26	0.467143	0.58	0.751429
#429	0.74	0.91625	0.46	0.49625	0.4	0.48125	0.77	0.87625	0.68	0.78625	0.62	0.805	0.26	0.5375	0.58	0.79
#430	0.71	0.8575	0.47	0.6375	0.38	0.45625	0.77	0.8725	0.68	0.795	0.62	0.81625	0.26	0.5875	0.58	0.79375
#431	0.72	0.865556	0.45	0.548889	0.37	0.391111	0.77	0.846667	0.68	0.861111	0.62	0.785556	0.26	0.506667	0.58	0.772222
#432	0.74	0.8825	0.48	0.56125	0.38	0.4825	0.77	0.86	0.68	0.8175	0.62	0.80875	0.26	0.56625	0.58	0.79875
#433	0.74	0.905	0.46	0.575	0.4	0.51	0.77	0.8575	0.68	0.82	0.62	0.7925	0.26	0.50375	0.58	0.77875
#434	0.75	0.885	0.47	0.57125	0.39	0.4625	0.77	0.8575	0.68	0.81125	0.62	0.785	0.26	0.5	0.58	0.775
#435	0.74	0.875	0.47	0.5775	0.39	0.49	0.77	0.855	0.68	0.7975	0.62	0.795	0.26	0.53375	0.58	0.7825
#436	0.74	0.89	0.49	0.575556	0.37	0.428889	0.77	0.876667	0.68	0.857778	0.62	0.821111	0.26	0.551111	0.58	0.811111
#437	0.71	0.851111	0.44	0.577778	0.38	0.428889	0.77	0.863333	0.68	0.834444	0.62	0.812222	0.26	0.6	0.58	0.794444
#438	0.74	0.88125	0.48	0.5375	0.38	0.47	0.77	0.8525	0.68	0.78875	0.62	0.80125	0.26	0.555	0.58	0.7925
#439	0.73	0.86	0.46	0.6025	0.39	0.45	0.77	0.855	0.68	0.80375	0.62	0.7825	0.26	0.515	0.58	0.765
#440	0.76	0.86875	0.51	0.625	0.38	0.475	0.77	0.87125	0.68	0.79875	0.62	0.83	0.26	0.615	0.58	0.81875
#441	0.74	0.86625	0.52	0.61	0.37	0.49	0.77	0.88125	0.68	0.7875	0.62	0.85125	0.26	0.67	0.58	0.84
#442	0.74	0.888889	0.46	0.573333	0.39	0.444444	0.77	0.873333	0.68	0.835556	0.62	0.807778	0.26	0.541111	0.58	0.792222
#443	0.73	0.891111	0.44	0.577778	0.39	0.451111	0.77	0.875556	0.68	0.838889	0.62	0.814444	0.26	0.543333	0.58	0.801111
#444	0.73	0.894444	0.44	0.578889	0.39	0.45	0.77	0.876667	0.68	0.838889	0.62	0.814444	0.26	0.544444	0.58	0.802222
#445	0.74	0.894444	0.46	0.574444	0.39	0.447778	0.77	0.876667	0.68	0.838889	0.62	0.813333	0.26	0.544444	0.58	0.801111
#446	0.71	0.865	0.45	0.5875	0.38	0.43375	0.77	0.85875	0.68	0.81875	0.62	0.80125	0.26	0.54875	0.58	0.78375
#447	0.74	0.871667	0.5	0.593333	0.41	0.448333	0.77	0.853333	0.68	0.801667	0.62	0.773333	0.26	0.491667	0.58	0.75
#448	0.74	0.87625	0.45	0.56625	0.38	0.415	0.77	0.85875	0.68	0.835	0.62	0.78375	0.26	0.5225	0.58	0.76
#449	0.74	0.892222	0.45	0.575556	0.39	0.447778	0.77	0.875556	0.68	0.838889	0.62	0.81	0.26	0.542222	0.58	0.795556
#450	0.73	0.892222	0.45	0.572222	0.39	0.46	0.77	0.872222	0.68	0.836667	0.62	0.808889	0.26	0.546667	0.58	0.795556
#451	0.76	0.86125	0.51	0.6225	0.39	0.4725	0.77	0.86875	0.68	0.78875	0.62	0.83	0.26	0.61	0.58	0.82
#452	0.75	0.8875	0.47	0.57	0.39	0.46375	0.77	0.8575	0.68	0.815	0.62	0.78125	0.26	0.5	0.58	0.7675
#453	0.71	0.89	0.43	0.534444	0.38	0.466667	0.77	0.86	0.68	0.828889	0.62	0.805556	0.26	0.558889	0.58	0.795556
#454	0.74	0.894444	0.45	0.567778	0.39	0.453333	0.77	0.876667	0.68	0.835556	0.62	0.81	0.26	0.546667	0.58	0.794444
#455	0.73	0.893333	0.44	0.578889	0.39	0.453333	0.77	0.876667	0.68	0.836667	0.62	0.817778	0.26	0.545556	0.58	0.805556
#456	0.74	0.8825	0.48	0.53	0.39	0.47	0.77	0.85625	0.68	0.79625	0.62	0.79875	0.26	0.5575	0.58	0.78875
#457	0.71	0.87	0.45	0.592222	0.38	0.457778	0.77	0.867778	0.68	0.827778	0.62	0.823333	0.26	0.607778	0.58	0.807778
#458	0.74	0.863333	0.46	0.584444	0.38	0.428889	0.77	0.865556	0.68	0.813333	0.62	0.798889	0.26	0.544444	0.58	0.78
#459	0.78	0.908571	0.5	0.567143	0.38	0.482857	0.77	0.845714	0.68	0.795714	0.62	0.755714	0.26	0.43	0.58	0.742857
#460	0.73	0.89	0.48	0.5825	0.38	0.45375	0.77	0.87375	0.68	0.82875	0.62	0.80875	0.26	0.55625	0.58	0.79
#461	0.74	0.895	0.46	0.56625	0.38	0.47125	0.77	0.85375	0.68	0.82375	0.62	0.77875	0.26	0.48375	0.58	0.765
#462	0.71	0.87	0.46	0.595556	0.39	0.464444	0.77	0.868889	0.68	0.825556	0.62	0.828889	0.26	0.608889	0.58	0.814444
#463	0.73	0.8775	0.47	0.59	0.39	0.4425	0.77	0.86875	0.68	0.8275	0.62	0.80625	0.26	0.5525	0.58	0.79125
#464	0.74	0.894444	0.45	0.574444	0.39	0.447778	0.77	0.876667	0.68	0.838889	0.62	0.811111	0.26	0.545556	0.58	0.796667
#465	0.71	0.887778	0.44	0.571111	0.38	0.45	0.77	0.873333	0.68	0.855556	0.62	0.821111	0.26	0.594444	0.58	0.808889
#466	0.73	0.88	0.45	0.5825	0.39	0.43125	0.77	0.87125	0.68	0.8325	0.62	0.8025	0.26	0.53125	0.58	0.785
#467	0.75	0.878571	0.52	0.612857	0.38	0.472857	0.77	0.874286	0.68	0.81	0.62	0.825714	0.26	0.615714	0.58	0.812857
#468	0.73	0.863333	0.44	0.593333	0.39	0.435556	0.77	0.872222	0.68	0.824444	0.62	0.807778	0.26	0.551111	0.58	0.788889
#469	0.74	0.88125	0.48	0.55875	0.39	0.485	0.77	0.86	0.68	0.81375	0.62	0.80875	0.26	0.5675	0.58	0.79875
#470	0.74	0.895	0.46	0.595	0.4	0.4375	0.77	0.88375	0.68	0.84875	0.62	0.81375	0.26	0.53875	0.58	0.795
#471	0.72	0.891111	0.43	0.571111	0.39	0.453333	0.77	0.875556	0.68	0.833333	0.62	0.814444	0.26	0.547778	0.58	0.798889
#472	0.74	0.886667	0.46	0.575556	0.39	0.447778	0.77	0.873333	0.68	0.837778	0.62	0.804444	0.26	0.536667	0.58	0.791111
#473	0.74	0.892222	0.46	0.574444	0.39	0.451111	0.77	0.877778	0.68	0.845556	0.62	0.812222	0.26	0.542222	0.58	0.796667
#474	0.74	0.8875	0.46	0.5725	0.39	0.4275	0.77	0.8725	0.68	0.84875	0.62	0.79625	0.26	0.53125	0.58	0.77375
#475	0.73	0.894444	0.43	0.517778	0.39	0.463333	0.77	0.864444	0.68	0.822222	0.62	0.813333	0.26	0.552222	0.58	0.805556
#476	0.74	0.875714	0.48	0.577143	0.39	0.461429	0.77	0.852857	0.68	0.805714	0.62	0.78	0.26	0.51	0.58	0.76
#477	0.73	0.90375	0.45	0.58125	0.39	0.48	0.77	0.86125	0.68	0.83125	0.62	0.79	0.26	0.48875	0.58	0.77625
#478	0.74	0.88375	0.48	0.59125	0.38	0.4775	0.77	0.865	0.68	0.8075	0.62	0.8175	0.26	0.58875	0.58	0.805
#479	0.74	0.891111	0.46	0.575556	0.39	0.445556	0.77	0.877778	0.68	0.846667	0.62	0.811111	0.26	0.538889	0.58	0.794444
#480	0.73	0.893333	0.44	0.572222	0.39	0.454444	0.77	0.878889	0.68	0.852222	0.62	0.815556	0.26	0.537778	0.58	0.802222
#481	0.74	0.892222	0.46	0.575556	0.39	0.444444	0.77	0.875556	0.68	0.841111	0.62	0.808889	0.26	0.543333	0.58	0.794444
#482	0.74	0.878571	0.48	0.572857	0.39	0.461429	0.77	0.857143	0.68	0.802857	0.62	0.78	0.26	0.505714	0.58	0.762857
#483	0.73	0.87875	0.53	0.60125	0.39	0.445	0.77	0.86875	0.68	0.83125	0.62	0.8025	0.26	0.5575	0.58	0.785
#484	0.72	0.875556	0.46	0.59	0.39	0.453333	0.77	0.868889	0.68	0.834444	0.62	0.82	0.26	0.598889	0.58	0.804444
#485	0.76	0.88625	0.48	0.58125	0.39	0.47625	0.77	0.86	0.68	0.8	0.62	0.79625	0.26	0.52	0.58	0.78625
#486	0.74	0.89	0.45	0.576667	0.39	0.443333	0.77	0.874444	0.68	0.84	0.62	0.808889	0.26	0.542222	0.58	0.793333
#487	0.76	0.894286	0.48	0.584286	0.41	0.458571	0.77	0.864286	0.68	0.82	0.62	0.784286	0.26	0.49	0.58	0.765714
#488	0.74	0.891111	0.46	0.577778	0.39	0.475556	0.77	0.872222	0.68	0.82	0.62	0.817778	0.26	0.565556	0.58	0.803333
#489	0.72	0.894444	0.45	0.582222	0.39	0.476667	0.77	0.877778	0.68	0.852222	0.62	0.828889	0.26	0.603333	0.58	0.818889
#490	0.72	0.88375	0.44	0.56625	0.38	0.42875	0.77	0.87125	0.68	0.8475	0.62	0.805	0.26	0.53875	0.58	0.7875
#491	0.76	0.892857	0.48	0.561429	0.39	0.494286	0.77	0.831429	0.68	0.792857	0.62	0.747143	0.26	0.428571	0.58	0.73
#492	0.73	0.85125	0.44	0.59	0.39	0.42125	0.77	0.865	0.68	0.82	0.62	0.7975	0.26	0.53375	0.58	0.77375
#493	0.71	0.899	0.44	0.511	0.38	0.477	0.77	0.862	0.68	0.798	0.62	0.818	0.26	0.579	0.58	0.813
#494	0.76	0.89125	0.47	0.57125	0.39	0.46125	0.77	0.86	0.68	0.81875	0.62	0.785	0.26	0.5	0.58	0.77125
#495	0.75	0.88875	0.48	0.57875	0.39	0.48125	0.77	0.86	0.68	0.8	0.62	0.7975	0.26	0.52125	0.58	0.78625
#496	0.71	0.854444	0.44	0.581111	0.38	0.428889	0.77	0.864444	0.68	0.838889	0.62	0.813333	0.26	0.601111	0.58	0.795556
#497	0.75	0.85875	0.51	0.62125	0.38	0.47875	0.77	0.865	0.68	0.78	0.62	0.8275	0.26	0.62	0.58	0.81625
#498	0.79	0.852857	0.52	0.607143	0.38	0.42	0.77	0.857143	0.68	0.804286	0.62	0.788571	0.26	0.56	0.58	0.767143
#499	0.74	0.8875	0.47	0.565	0.39	0.4675	0.77	0.86375	0.68	0.82625	0.62	0.81125	0.26	0.555	0.58	0.80375
#500	0.71	0.88	0.46	0.5825	0.39	0.505	0.77	0.85375	0.68	0.81375	0.62	0.8025	0.26	0.5625	0.58	0.78625
#501	0.74	0.895556	0.46	0.577778	0.39	0.457778	0.77	0.875556	0.68	0.84	0.62	0.811111	0.26	0.543333	0.58	0.795556
#502	0.73	0.84125	0.51	0.6125	0.36	0.44375	0.77	0.865	0.68	0.81875	0.62	0.82875	0.26	0.655	0.58	0.8175
#503	0.76	0.8875	0.48	0.57875	0.39	0.48	0.77	0.86	0.68	0.8025	0.62	0.79625	0.26	0.52	0.58	0.78625
#504	0.71	0.86125	0.46	0.61375	0.38	0.44625	0.77	0.865	0.68	0.81375	0.62	0.80375	0.26	0.5675	0.58	0.78125
#505	0.77	0.891429	0.47	0.557143	0.39	0.438571	0.77	0.844286	0.68	0.83	0.62	0.744286	0.26	0.437143	0.58	0.717143
#506	0.75	0.88875	0.48	0.57875	0.37	0.42125	0.77	0.87625	0.68	0.8425	0.62	0.8	0.26	0.54125	0.58	0.78125
#507	0.74	0.885	0.48	0.565	0.38	0.4625	0.77	0.85875	0.68	0.835	0.62	0.79875	0.26	0.55875	0.58	0.7875
#508	0.74	0.891111	0.45	0.572222	0.39	0.45	0.77	0.875556	0.68	0.837778	0.62	0.808889	0.26	0.543333	0.58	0.793333
#509	0.74	0.892222	0.45	0.575556	0.39	0.446667	0.77	0.875556	0.68	0.84	0.62	0.811111	0.26	0.543333	0.58	0.796667
#510	0.73	0.857778	0.44	0.59	0.39	0.437778	0.77	0.867778	0.68	0.81	0.62	0.808889	0.26	0.548889	0.58	0.793333
#511	0.72	0.884444	0.46	0.591111	0.39	0.476667	0.77	0.871111	0.68	0.792222	0.62	0.826667	0.26	0.596667	0.58	0.816667
#512	0.72	0.892222	0.44	0.574444	0.39	0.446667	0.77	0.874444	0.68	0.835556	0.62	0.812222	0.26	0.542222	0.58	0.798889
#513	0.77	0.8875	0.45	0.49	0.39	0.42	0.77	0.84875	0.68	0.79625	0.62	0.76125	0.26	0.465	0.58	0.7425
#514	0.76	0.89125	0.48	0.585	0.39	0.47625	0.77	0.86375	0.68	0.81	0.62	0.7975	0.26	0.52	0.58	0.78625
#515	0.75	0.89	0.48	0.593333	0.38	0.458889	0.77	0.88	0.68	0.833333	0.62	0.818889	0.26	0.572222	0.58	0.803333
#516	0.74	0.885	0.46	0.57375	0.38	0.42375	0.77	0.87375	0.68	0.8475	0.62	0.7975	0.26	0.5275	0.58	0.78
#517	0.74	0.892222	0.46	0.573333	0.39	0.448889	0.77	0.875556	0.68	0.838889	0.62	0.81	0.26	0.543333	0.58	0.796667
#518	0.74	0.887143	0.49	0.474286	0.39	0.508571	0.77	0.835714	0.68	0.7	0.62	0.777143	0.26	0.507143	0.58	0.767143
#519	0.77	0.89	0.48	0.54	0.39	0.491429	0.77	0.825714	0.68	0.818571	0.62	0.745714	0.26	0.471429	0.58	0.725714
#520	0.7	0.884444	0.46	0.597778	0.39	0.504444	0.77	0.866667	0.68	0.777778	0.62	0.836667	0.26	0.631111	0.58	0.833333
#521	0.75	0.88375	0.48	0.5775	0.39	0.4725	0.77	0.8625	0.68	0.8125	0.62	0.795	0.26	0.51125	0.58	0.785
#522	0.72	0.871111	0.47	0.59	0.38	0.472222	0.77	0.847778	0.68	0.812222	0.62	0.806667	0.26	0.558889	0.58	0.805556
#523	0.75	0.9075	0.47	0.475	0.39	0.52	0.77	0.85375	0.68	0.73125	0.62	0.79	0.26	0.515	0.58	0.78125
#524	0.72	0.886667	0.45	0.572222	0.38	0.472222	0.77	0.872222	0.68	0.817778	0.62	0.822222	0.26	0.587778	0.58	0.812222
#525	0.71	0.887778	0.44	0.561111	0.38	0.454444	0.77	0.88	0.68	0.815556	0.62	0.831111	0.26	0.602222	0.58	0.816667
#526	0.72	0.856667	0.44	0.59	0.39	0.433333	0.77	0.866667	0.68	0.815556	0.62	0.803333	0.26	0.545556	0.58	0.784444
#527	0.74	0.885	0.48	0.53625	0.38	0.46	0.77	0.86375	0.68	0.8225	0.62	0.795	0.26	0.54125	0.58	0.7825
#528	0.71	0.871111	0.46	0.585556	0.38	0.465556	0.77	0.867778	0.68	0.823333	0.62	0.823333	0.26	0.607778	0.58	0.807778
#529	0.74	0.915556	0.46	0.491111	0.39	0.486667	0.77	0.874444	0.68	0.787778	0.62	0.808889	0.26	0.542222	0.58	0.796667
#530	0.73	0.884444	0.46	0.582222	0.38	0.453333	0.77	0.875556	0.68	0.858889	0.62	0.827778	0.26	0.61	0.58	0.816667
#531	0.74	0.874444	0.49	0.586667	0.38	0.478889	0.77	0.85	0.68	0.808889	0.62	0.808889	0.26	0.565556	0.58	0.804444
#532	0.71	0.8825	0.44	0.5775	0.38	0.44125	0.77	0.86875	0.68	0.835	0.62	0.80625	0.26	0.55125	0.58	0.78625
#533	0.75	0.88875	0.48	0.58375	0.4	0.47875	0.77	0.86125	0.68	0.80375	0.62	0.79875	0.26	0.52	0.58	0.7875
#534	0.71	0.87	0.46	0.597778	0.39	0.463333	0.77	0.87	0.68	0.826667	0.62	0.83	0.26	0.61	0.58	0.814444
#535	0.74	0.8825	0.46	0.5625	0.4	0.49125	0.77	0.85875	0.68	0.76875	0.62	0.80125	0.26	0.5475	0.58	0.79125
#536	0.75	0.88375	0.46	0.565	0.4	0.485	0.77	0.85625	0.68	0.795	0.62	0.78875	0.26	0.5175	0.58	0.775
#537	0.75	0.878571	0.48	0.572857	0.39	0.445714	0.77	0.851429	0.68	0.821429	0.62	0.764286	0.26	0.484286	0.58	0.744286
#538	0.71	0.86	0.44	0.586667	0.38	0.425556	0.77	0.861111	0.68	0.822222	0.62	0.796667	0.26	0.555556	0.58	0.775556
#539	0.74	0.865714	0.48	0.585714	0.39	0.461429	0.77	0.844286	0.68	0.78	0.62	0.78	0.26	0.502857	0.58	0.767143
#540	0.73	0.893333	0.44	0.577778	0.39	0.451111	0.77	0.876667	0.68	0.84	0.62	0.814444	0.26	0.544444	0.58	0.801111
#541	0.73	0.89	0.45	0.58	0.39	0.462222	0.77	0.876667	0.68	0.833333	0.62	0.816667	0.26	0.554444	0.58	0.801111
#542	0.74	0.891111	0.46	0.591111	0.38	0.452222	0.77	0.875556	0.68	0.831111	0.62	0.816667	0.26	0.55	0.58	0.802222
#543	0.75	0.8875	0.48	0.57875	0.4	0.48	0.77	0.8625	0.68	0.80625	0.62	0.79625	0.26	0.52125	0.58	0.78625
#544	0.73	0.88	0.48	0.56625	0.38	0.47125	0.77	0.8575	0.68	0.8275	0.62	0.80375	0.26	0.5675	0.58	0.7925
#545	0.75	0.90875	0.46	0.5725	0.4	0.485	0.77	0.8625	0.68	0.83875	0.62	0.78625	0.26	0.49125	0.58	0.76875
#546	0.69	0.865556	0.44	0.584444	0.39	0.456667	0.77	0.861111	0.68	0.798889	0.62	0.823333	0.26	0.621111	0.58	0.811111
#547	0.74	0.894444	0.45	0.573333	0.39	0.454444	0.77	0.876667	0.68	0.836667	0.62	0.812222	0.26	0.551111	0.58	0.797778
#548	0.75	0.88	0.48	0.568571	0.39	0.455714	0.77	0.854286	0.68	0.804286	0.62	0.777143	0.26	0.498571	0.58	0.761429
#549	0.71	0.888889	0.44	0.544444	0.38	0.457778	0.77	0.877778	0.68	0.834444	0.62	0.826667	0.26	0.585556	0.58	0.815556
#550	0.74	0.882222	0.44	0.551111	0.38	0.428889	0.77	0.861111	0.68	0.853333	0.62	0.804444	0.26	0.567778	0.58	0.785556
#551	0.74	0.892222	0.46	0.573333	0.39	0.446667	0.77	0.875556	0.68	0.838889	0.62	0.81	0.26	0.543333	0.58	0.795556
#552	0.71	0.84375	0.45	0.6025	0.39	0.4225	0.77	0.865	0.68	0.8175	0.62	0.8	0.26	0.55875	0.58	0.7775
#553	0.7	0.886667	0.43	0.564444	0.38	0.448889	0.77	0.87	0.68	0.856667	0.62	0.817778	0.26	0.591111	0.58	0.803333
#554	0.73	0.895	0.44	0.57	0.39	0.48875	0.77	0.85625	0.68	0.8175	0.62	0.7925	0.26	0.50375	0.58	0.7775
#555	0.72	0.865	0.44	0.5725	0.38	0.4525	0.77	0.85	0.68	0.8275	0.62	0.79125	0.26	0.54	0.58	0.775
#556	0.73	0.88375	0.48	0.5575	0.38	0.4725	0.77	0.8575	0.68	0.8275	0.62	0.80125	0.26	0.56375	0.58	0.78875
#557	0.74	0.837143	0.51	0.622857	0.38	0.441429	0.77	0.865714	0.68	0.8	0.62	0.818571	0.26	0.611429	0.58	0.802857
#558	0.73	0.897	0.47	0.581	0.38	0.469	0.77	0.879	0.68	0.849	0.62	0.831	0.26	0.596	0.58	0.824
#559	0.76	0.855714	0.54	0.625714	0.36	0.437143	0.77	0.868571	0.68	0.801429	0.62	0.815714	0.26	0.605714	0.58	0.8
#560	0.74	0.892222	0.45	0.572222	0.39	0.447778	0.77	0.875556	0.68	0.836667	0.62	0.81	0.26	0.543333	0.58	0.795556
#561	0.74	0.88	0.49	0.59125	0.38	0.50625	0.77	0.83125	0.68	0.805	0.62	0.78	0.26	0.50875	0.58	0.7775
#562	0.75	0.89125	0.47	0.56625	0.4	0.47125	0.77	0.86	0.68	0.81375	0.62	0.78625	0.26	0.5075	0.58	0.77125
#563	0.75	0.8875	0.48	0.57875	0.4	0.48125	0.77	0.86125	0.68	0.8025	0.62	0.79625	0.26	0.51875	0.58	0.785
#564	0.75	0.885	0.48	0.58625	0.39	0.475	0.77	0.86125	0.68	0.80375	0.62	0.79625	0.26	0.52	0.58	0.78625
#565	0.75	0.875714	0.49	0.58	0.38	0.452857	0.77	0.851429	0.68	0.815714	0.62	0.772857	0.26	0.502857	0.58	0.752857
#566	0.73	0.887778	0.47	0.555556	0.36	0.427778	0.77	0.873333	0.68	0.863333	0.62	0.816667	0.26	0.588889	0.58	0.801111
#567	0.72	0.888889	0.43	0.571111	0.39	0.446667	0.77	0.871111	0.68	0.836667	0.62	0.807778	0.26	0.541111	0.58	0.794444
#568	0.77	0.88375	0.5	0.58	0.38	0.46875	0.77	0.86125	0.68	0.7975	0.62	0.7975	0.26	0.515	0.58	0.78875
#569	0.76	0.89	0.49	0.588571	0.41	0.46	0.77	0.861429	0.68	0.817143	0.62	0.78	0.26	0.491429	0.58	0.762857
#570	0.7	0.883333	0.45	0.588889	0.38	0.456667	0.77	0.866667	0.68	0.797778	0.62	0.822222	0.26	0.592222	0.58	0.812222
#571	0.76	0.88	0.47	0.56	0.39	0.40625	0.77	0.8625	0.68	0.8375	0.62	0.775	0.26	0.50625	0.58	0.7525
#572	0.74	0.89	0.45	0.574444	0.39	0.444444	0.77	0.874444	0.68	0.84	0.62	0.81	0.26	0.542222	0.58	0.795556
#573	0.76	0.89	0.48	0.58	0.39	0.4775	0.77	0.8625	0.68	0.80125	0.62	0.8	0.26	0.52	0.58	0.78875
#574	0.72	0.894444	0.46	0.553333	0.38	0.465556	0.77	0.878889	0.68	0.836667	0.62	0.827778	0.26	0.577778	0.58	0.814444
#575	0.74	0.894444	0.46	0.568889	0.39	0.447778	0.77	0.877778	0.68	0.847778	0.62	0.812222	0.26	0.541111	0.58	0.797778
#576	0.74	0.89625	0.46	0.5925	0.4	0.43625	0.77	0.8825	0.68	0.85125	0.62	0.8075	0.26	0.54	0.58	0.78875
#577	0.74	0.887778	0.45	0.575556	0.39	0.453333	0.77	0.876667	0.68	0.836667	0.62	0.814444	0.26	0.542222	0.58	0.801111
#578	0.72	0.892222	0.46	0.558889	0.37	0.45	0.77	0.881111	0.68	0.824444	0.62	0.824444	0.26	0.601111	0.58	0.804444
#579	0.72	0.895556	0.44	0.58	0.39	0.456667	0.77	0.875556	0.68	0.837778	0.62	0.808889	0.26	0.546667	0.58	0.795556
#580	0.75	0.8825	0.47	0.57875	0.39	0.47875	0.77	0.8575	0.68	0.80125	0.62	0.79375	0.26	0.5175	0.58	0.785
#581	0.74	0.8825	0.48	0.5625	0.39	0.4875	0.77	0.86	0.68	0.81625	0.62	0.80875	0.26	0.5675	0.58	0.8
#582	0.73	0.894444	0.44	0.577778	0.39	0.45	0.77	0.876667	0.68	0.838889	0.62	0.814444	0.26	0.544444	0.58	0.802222
#583	0.73	0.8825	0.48	0.54125	0.37	0.4625	0.77	0.85375	0.68	0.82125	0.62	0.795	0.26	0.56	0.58	0.78375
#584	0.73	0.887778	0.44	0.578889	0.39	0.454444	0.77	0.873333	0.68	0.832222	0.62	0.814444	0.26	0.552222	0.58	0.8
#585	0.75	0.891111	0.48	0.575556	0.38	0.434444	0.77	0.875556	0.68	0.837778	0.62	0.807778	0.26	0.541111	0.58	0.794444
#586	0.67	0.874444	0.43	0.591111	0.37	0.45	0.77	0.86	0.68	0.798889	0.62	0.811111	0.26	0.595556	0.58	0.798889
#587	0.75	0.88625	0.48	0.58375	0.39	0.48375	0.77	0.8625	0.68	0.80125	0.62	0.795	0.26	0.52375	0.58	0.78625
#588	0.74	0.892222	0.46	0.573333	0.39	0.447778	0.77	0.875556	0.68	0.841111	0.62	0.81	0.26	0.543333	0.58	0.795556
#589	0.73	0.89375	0.45	0.59375	0.4	0.445	0.77	0.88125	0.68	0.84375	0.62	0.815	0.26	0.54125	0.58	0.79875
#590	0.71	0.886667	0.44	0.573333	0.38	0.457778	0.77	0.874444	0.68	0.852222	0.62	0.828889	0.26	0.597778	0.58	0.818889
#591	0.71	0.885	0.47	0.60875	0.39	0.45125	0.77	0.875	0.68	0.7825	0.62	0.82375	0.26	0.59875	0.58	0.81
#592	0.73	0.883333	0.48	0.596667	0.38	0.457778	0.77	0.87	0.68	0.796667	0.62	0.825556	0.26	0.592222	0.58	0.818889
#593	0.75	0.88875	0.48	0.52875	0.39	0.475	0.77	0.86125	0.68	0.80625	0.62	0.80125	0.26	0.5425	0.58	0.79
#594	0.74	0.892222	0.46	0.571111	0.39	0.446667	0.77	0.875556	0.68	0.843333	0.62	0.807778	0.26	0.544444	0.58	0.791111
#595	0.75	0.901429	0.47	0.578571	0.39	0.464286	0.77	0.86	0.68	0.844286	0.62	0.77	0.26	0.461429	0.58	0.75
#596	0.75	0.88625	0.48	0.6025	0.39	0.49625	0.77	0.8675	0.68	0.7775	0.62	0.80875	0.26	0.55	0.58	0.79875
#597	0.74	0.88125	0.49	0.5825	0.37	0.42125	0.77	0.87125	0.68	0.84375	0.62	0.7975	0.26	0.54625	0.58	0.77875
#598	0.74	0.893333	0.46	0.576667	0.39	0.446667	0.77	0.876667	0.68	0.84	0.62	0.812222	0.26	0.542222	0.58	0.796667
#599	0.73	0.86	0.49	0.578571	0.38	0.445714	0.77	0.837143	0.68	0.782857	0.62	0.772857	0.26	0.504286	0.58	0.758571
#600	0.72	0.887778	0.46	0.57	0.38	0.444444	0.77	0.872222	0.68	0.86	0.62	0.815556	0.26	0.592222	0.58	0.798889
#601	0.74	0.894444	0.45	0.571111	0.39	0.451111	0.77	0.875556	0.68	0.834444	0.62	0.81	0.26	0.543333	0.58	0.795556
#602	0.75	0.882857	0.49	0.58	0.39	0.452857	0.77	0.858571	0.68	0.817143	0.62	0.781429	0.26	0.494286	0.58	0.764286
#603	0.75	0.881429	0.49	0.568571	0.38	0.43	0.77	0.854286	0.68	0.821429	0.62	0.765714	0.26	0.482857	0.58	0.742857
#604	0.75	0.8825	0.51	0.5675	0.37	0.4525	0.77	0.8575	0.68	0.82875	0.62	0.7975	0.26	0.56625	0.58	0.78875
#605	0.74	0.88625	0.53	0.5925	0.36	0.4675	0.77	0.8775	0.68	0.83375	0.62	0.84375	0.26	0.655	0.58	0.83625
#606	0.74	0.885	0.48	0.5725	0.39	0.47875	0.77	0.8625	0.68	0.825	0.62	0.81375	0.26	0.56875	0.58	0.8025
#607	0.74	0.89125	0.47	0.57625	0.39	0.445	0.77	0.875	0.68	0.845	0.62	0.80125	0.26	0.5275	0.58	0.78125
#608	0.75	0.89875	0.46	0.57	0.39	0.48375	0.77	0.8575	0.68	0.82375	0.62	0.785	0.26	0.48875	0.58	0.7725
#609	0.76	0.88625	0.52	0.52375	0.38	0.505	0.77	0.8675	0.68	0.74375	0.62	0.825	0.26	0.6	0.58	0.8175
#610	0.74	0.89	0.46	0.567778	0.38	0.442222	0.77	0.871111	0.68	0.832222	0.62	0.807778	0.26	0.541111	0.58	0.794444
#611	0.75	0.8875	0.48	0.57875	0.4	0.48625	0.77	0.86	0.68	0.7975	0.62	0.79625	0.26	0.52	0.58	0.78625
#612	0.74	0.888889	0.48	0.566667	0.36	0.431111	0.77	0.874444	0.68	0.858889	0.62	0.817778	0.26	0.594444	0.58	0.804444
#613	0.72	0.887778	0.46	0.567778	0.38	0.444444	0.77	0.871111	0.68	0.858889	0.62	0.815556	0.26	0.592222	0.58	0.798889
#614	0.73	0.912222	0.45	0.505556	0.39	0.52	0.77	0.871111	0.68	0.753333	0.62	0.818889	0.26	0.58	0.58	0.808889
#615	0.73	0.877778	0.48	0.596667	0.38	0.458889	0.77	0.868889	0.68	0.795556	0.62	0.825556	0.26	0.586667	0.58	0.817778
#616	0.71	0.884444	0.46	0.597778	0.39	0.462222	0.77	0.868889	0.68	0.8	0.62	0.823333	0.26	0.593333	0.58	0.812222
#617	0.74	0.90625	0.46	0.57125	0.4	0.48375	0.77	0.86125	0.68	0.83125	0.62	0.7875	0.26	0.49125	0.58	0.77125
#618	0.71	0.87875	0.44	0.58375	0.39	0.44125	0.77	0.86875	0.68	0.84	0.62	0.805	0.26	0.54125	0.58	0.78625
#619	0.74	0.892222	0.46	0.573333	0.39	0.447778	0.77	0.875556	0.68	0.834444	0.62	0.812222	0.26	0.544444	0.58	0.798889
#620	0.74	0.88625	0.48	0.535	0.38	0.465	0.77	0.86375	0.68	0.81875	0.62	0.79875	0.26	0.54125	0.58	0.7875
#621	0.72	0.887778	0.46	0.566667	0.38	0.445556	0.77	0.871111	0.68	0.863333	0.62	0.814444	0.26	0.592222	0.58	0.797778
#622	0.75	0.891111	0.48	0.575556	0.38	0.436667	0.77	0.876667	0.68	0.835556	0.62	0.811111	0.26	0.541111	0.58	0.8
#623	0.74	0.885556	0.48	0.57	0.37	0.436667	0.77	0.873333	0.68	0.84	0.62	0.808889	0.26	0.553333	0.58	0.795556
#624	0.74	0.874286	0.48	0.577143	0.38	0.452857	0.77	0.85	0.68	0.815714	0.62	0.77	0.26	0.505714	0.58	0.75
#625	0.73	0.872222	0.45	0.595556	0.39	0.447778	0.77	0.871111	0.68	0.822222	0.62	0.806667	0.26	0.544444	0.58	0.788889
#626	0.74	0.90625	0.46	0.4825	0.39	0.5225	0.77	0.8475	0.68	0.71875	0.62	0.7925	0.26	0.525	0.58	0.78625
#627	0.71	0.888889	0.46	0.574444	0.38	0.484444	0.77	0.882222	0.68	0.813333	0.62	0.838889	0.26	0.617778	0.58	0.825556
#628	0.74	0.891111	0.45	0.573333	0.39	0.451111	0.77	0.874444	0.68	0.833333	0.62	0.81	0.26	0.545556	0.58	0.796667
#629	0.76	0.86375	0.52	0.63125	0.38	0.4625	0.77	0.87125	0.68	0.80375	0.62	0.82625	0.26	0.60875	0.58	0.81625
#630	0.74	0.887778	0.45	0.574444	0.39	0.444444	0.77	0.871111	0.68	0.833333	0.62	0.807778	0.26	0.543333	0.58	0.794444
#631	0.75	0.88625	0.47	0.57625	0.4	0.48375	0.77	0.86	0.68	0.795	0.62	0.79625	0.26	0.51875	0.58	0.78625
#632	0.72	0.885556	0.44	0.585556	0.39	0.448889	0.77	0.872222	0.68	0.82	0.62	0.812222	0.26	0.554444	0.58	0.795556
#633	0.74	0.891111	0.46	0.57	0.39	0.448889	0.77	0.873333	0.68	0.836667	0.62	0.808889	0.26	0.544444	0.58	0.793333
#634	0.74	0.894444	0.45	0.575556	0.39	0.447778	0.77	0.877778	0.68	0.837778	0.62	0.812222	0.26	0.544444	0.58	0.797778
#635	0.74	0.878889	0.47	0.586667	0.38	0.44	0.77	0.866667	0.68	0.812222	0.62	0.806667	0.26	0.555556	0.58	0.792222
#636	0.75	0.885	0.5	0.56375	0.37	0.46	0.77	0.85875	0.68	0.8325	0.62	0.80625	0.26	0.56	0.58	0.79375
#637	0.76	0.89375	0.48	0.58125	0.4	0.47875	0.77	0.86125	0.68	0.81125	0.62	0.79125	0.26	0.5175	0.58	0.78
#638	0.71	0.865	0.46	0.60875	0.39	0.45375	0.77	0.865	0.68	0.80875	0.62	0.80875	0.26	0.56875	0.58	0.78625
#639	0.75	0.88625	0.5	0.53875	0.37	0.45875	0.77	0.865	0.68	0.81625	0.62	0.7975	0.26	0.54375	0.58	0.78625
#640	0.71	0.8725	0.46	0.60625	0.38	0.4525	0.77	0.86125	0.68	0.80375	0.62	0.815	0.26	0.60875	0.58	0.8
#641	0.69	0.893	0.48	0.534	0.37	0.517	0.77	0.855	0.68	0.752	0.62	0.841	0.26	0.653	0.58	0.847
#642	0.76	0.88125	0.47	0.56125	0.38	0.405	0.77	0.8625	0.68	0.84	0.62	0.77625	0.26	0.505	0.58	0.75125
#643	0.77	0.885	0.49	0.57625	0.39	0.47375	0.77	0.8575	0.68	0.7975	0.62	0.79625	0.26	0.52	0.58	0.78625
#644	0.71	0.876667	0.45	0.594444	0.39	0.461111	0.77	0.865556	0.68	0.793333	0.62	0.821111	0.26	0.592222	0.58	0.813333
#645	0.76	0.885	0.5	0.565	0.37	0.4525	0.77	0.8575	0.68	0.8375	0.62	0.7975	0.26	0.56	0.58	0.78625
#646	0.74	0.908571	0.49	0.467143	0.4	0.497143	0.77	0.854286	0.68	0.748571	0.62	0.8	0.26	0.554286	0.58	0.791429
#647	0.76	0.8825	0.5	0.5925	0.39	0.47625	0.77	0.86	0.68	0.78125	0.62	0.8025	0.26	0.53125	0.58	0.79
#648	0.73	0.896667	0.44	0.573333	0.39	0.455556	0.77	0.877778	0.68	0.836667	0.62	0.814444	0.26	0.545556	0.58	0.802222
#649	0.75	0.88	0.48	0.581429	0.39	0.461429	0.77	0.858571	0.68	0.812857	0.62	0.78	0.26	0.497143	0.58	0.765714
#650	0.73	0.893333	0.44	0.572222	0.39	0.445556	0.77	0.877778	0.68	0.852222	0.62	0.812222	0.26	0.538889	0.58	0.8
#651	0.74	0.89	0.46	0.58	0.4	0.4825	0.77	0.8625	0.68	0.8025	0.62	0.79875	0.26	0.51875	0.58	0.79
#652	0.72	0.888889	0.44	0.583333	0.39	0.453333	0.77	0.871111	0.68	0.826667	0.62	0.818889	0.26	0.556667	0.58	0.804444
#653	0.74	0.896667	0.46	0.574444	0.39	0.462222	0.77	0.875556	0.68	0.841111	0.62	0.81	0.26	0.544444	0.58	0.794444
#654	0.76	0.87875	0.46	0.56625	0.39	0.40625	0.77	0.8625	0.68	0.83875	0.62	0.78125	0.26	0.50625	0.58	0.7575
#655	0.74	0.8925	0.44	0.51875	0.39	0.455	0.77	0.86375	0.68	0.805	0.62	0.79375	0.26	0.505	0.58	0.78
#656	0.72	0.88	0.46	0.5775	0.38	0.43	0.77	0.86875	0.68	0.84	0.62	0.79625	0.26	0.5475	0.58	0.77375
#657	0.74	0.85875	0.51	0.61625	0.37	0.4625	0.77	0.8675	0.68	0.8075	0.62	0.84125	0.26	0.65625	0.58	0.83
#658	0.73	0.88625	0.45	0.57875	0.39	0.43375	0.77	0.8725	0.68	0.845	0.62	0.8025	0.26	0.535	0.58	0.7825
#659	0.75	0.88	0.45	0.56375	0.39	0.41625	0.77	0.86125	0.68	0.8375	0.62	0.78375	0.26	0.51625	0.58	0.76125
#660	0.74	0.91625	0.46	0.49375	0.4	0.48375	0.77	0.875	0.68	0.775	0.62	0.80875	0.26	0.54	0.58	0.795
#661	0.74	0.8975	0.47	0.595	0.4	0.45125	0.77	0.88375	0.68	0.84625	0.62	0.81125	0.26	0.53875	0.58	0.7925
#662	0.75	0.88	0.5	0.565	0.37	0.4575	0.77	0.8575	0.68	0.825	0.62	0.80375	0.26	0.5625	0.58	0.79625
#663	0.77	0.827143	0.51	0.62	0.38	0.412857	0.77	0.852857	0.68	0.804286	0.62	0.788571	0.26	0.571429	0.58	0.761429
#664	0.71	0.872222	0.45	0.601111	0.39	0.464444	0.77	0.87	0.68	0.826667	0.62	0.83	0.26	0.61	0.58	0.815556
#665	0.75	0.8875	0.48	0.5675	0.39	0.46875	0.77	0.86	0.68	0.81	0.62	0.7925	0.26	0.51	0.58	0.78125
#666	0.73	0.88	0.46	0.5825	0.38	0.4375	0.77	0.87125	0.68	0.83625	0.62	0.805	0.26	0.5475	0.58	0.78375
#667	0.77	0.86625	0.51	0.62	0.38	0.445	0.77	0.86875	0.68	0.80875	0.62	0.8125	0.26	0.5775	0.58	0.79625
#668	0.75	0.88625	0.48	0.565	0.39	0.465	0.77	0.86125	0.68	0.82875	0.62	0.805	0.26	0.55125	0.58	0.795
#669	0.75	0.87875	0.47	0.57	0.38	0.40625	0.77	0.86875	0.68	0.8325	0.62	0.7775	0.26	0.5175	0.58	0.75375
#670	0.75	0.88875	0.48	0.5825	0.39	0.47875	0.77	0.8625	0.68	0.80375	0.62	0.7975	0.26	0.51875	0.58	0.7875
#671	0.75	0.88625	0.48	0.53125	0.39	0.4675	0.77	0.8575	0.68	0.79625	0.62	0.80125	0.26	0.5475	0.58	0.7925
#672	0.74	0.90375	0.46	0.57	0.39	0.48	0.77	0.86125	0.68	0.8375	0.62	0.77875	0.26	0.48875	0.58	0.7625
#673	0.73	0.893333	0.44	0.574444	0.39	0.444444	0.77	0.876667	0.68	0.846667	0.62	0.808889	0.26	0.543333	0.58	0.793333
#674	0.77	0.8825	0.48	0.54625	0.39	0.44375	0.77	0.8475	0.68	0.83625	0.62	0.775	0.26	0.525	0.58	0.75875
#675	0.74	0.874286	0.48	0.581429	0.39	0.464286	0.77	0.852857	0.68	0.81	0.62	0.781429	0.26	0.515714	0.58	0.761429
#676	0.77	0.89	0.5	0.56875	0.38	0.455	0.77	0.86	0.68	0.82125	0.62	0.7775	0.26	0.4975	0.58	0.765
#677	0.74	0.8875	0.48	0.56625	0.39	0.475	0.77	0.86125	0.68	0.8325	0.62	0.8025	0.26	0.56125	0.58	0.79125
#678	0.71	0.885556	0.44	0.566667	0.38	0.446667	0.77	0.871111	0.68	0.855556	0.62	0.816667	0.26	0.59	0.58	0.803333
#679	0.74	0.89	0.46	0.59125	0.4	0.4425	0.77	0.87875	0.68	0.8425	0.62	0.81	0.26	0.53625	0.58	0.7925
#680	0.74	0.875714	0.48	0.578571	0.39	0.461429	0.77	0.852857	0.68	0.81	0.62	0.777143	0.26	0.51	0.58	0.755714
#681	0.71	0.89	0.45	0.557778	0.38	0.458889	0.77	0.868889	0.68	0.847778	0.62	0.813333	0.26	0.594444	0.58	0.797778
#682	0.72	0.88625	0.46	0.585	0.38	0.41875	0.77	0.88	0.68	0.86125	0.62	0.8225	0.26	0.5925	0.58	0.80625
#683	0.76	0.89125	0.47	0.56875	0.39	0.465	0.77	0.85875	0.68	0.81625	0.62	0.785	0.26	0.50125	0.58	0.77125
#684	0.76	0.895	0.5	0.586667	0.4	0.506667	0.77	0.835	0.68	0.795	0.62	0.745	0.26	0.421667	0.58	0.726667
#685	0.71	0.888889	0.45	0.563333	0.38	0.462222	0.77	0.871111	0.68	0.851111	0.62	0.82	0.26	0.595556	0.58	0.805556
#686	0.76	0.88625	0.48	0.58	0.4	0.48375	0.77	0.86125	0.68	0.805	0.62	0.795	0.26	0.51875	0.58	0.785
#687	0.74	0.88375	0.48	0.5575	0.38	0.4825	0.77	0.86125	0.68	0.81625	0.62	0.80625	0.26	0.5675	0.58	0.795
#688	0.67	0.888889	0.45	0.564444	0.38	0.49	0.77	0.871111	0.68	0.793333	0.62	0.841111	0.26	0.638889	0.58	0.837778
#689	0.75	0.894444	0.48	0.57	0.38	0.443333	0.77	0.875556	0.68	0.836667	0.62	0.807778	0.26	0.543333	0.58	0.795556
#690	0.7	0.88	0.44	0.59625	0.37	0.44375	0.77	0.8725	0.68	0.8275	0.62	0.8125	0.26	0.57	0.58	0.79625
#691	0.74	0.883333	0.45	0.555556	0.38	0.437778	0.77	0.864444	0.68	0.85	0.62	0.806667	0.26	0.574444	0.58	0.792222
#692	0.72	0.881111	0.45	0.583333	0.39	0.47	0.77	0.868889	0.68	0.815556	0.62	0.82	0.26	0.563333	0.58	0.805556
#693	0.71	0.885556	0.45	0.592222	0.39	0.471111	0.77	0.871111	0.68	0.803333	0.62	0.823333	0.26	0.593333	0.58	0.815556
#694	0.69	0.87	0.48	0.62125	0.37	0.4475	0.77	0.86625	0.68	0.8025	0.62	0.82	0.26	0.60625	0.58	0.8075
#695	0.75	0.9	0.46	0.578889	0.39	0.458889	0.77	0.876667	0.68	0.845556	0.62	0.808889	0.26	0.546667	0.58	0.793333
#696	0.76	0.8675	0.52	0.62125	0.38	0.47	0.77	0.87625	0.68	0.805	0.62	0.8325	0.26	0.60625	0.58	0.82125
#697	0.75	0.88625	0.48	0.5675	0.39	0.46875	0.77	0.86125	0.68	0.83	0.62	0.81	0.26	0.55875	0.58	0.8
#698	0.75	0.8875	0.48	0.58375	0.39	0.48	0.77	0.8625	0.68	0.80125	0.62	0.7975	0.26	0.52125	0.58	0.7875
#699	0.72	0.886667	0.45	0.571111	0.39	0.454444	0.77	0.864444	0.68	0.813333	0.62	0.802222	0.26	0.534444	0.58	0.791111
#700	0.74	0.888889	0.45	0.573333	0.39	0.444444	0.77	0.873333	0.68	0.834444	0.62	0.806667	0.26	0.542222	0.58	0.794444
#701	0.74	0.88	0.49	0.568889	0.37	0.457778	0.77	0.847778	0.68	0.833333	0.62	0.796667	0.26	0.547778	0.58	0.793333
#702	0.74	0.891111	0.45	0.571111	0.39	0.446667	0.77	0.873333	0.68	0.838889	0.62	0.808889	0.26	0.543333	0.58	0.796667
#703	0.74	0.886667	0.47	0.545556	0.36	0.398889	0.77	0.864444	0.68	0.857778	0.62	0.794444	0.26	0.563333	0.58	0.778889
#704	0.75	0.88875	0.48	0.58125	0.39	0.48	0.77	0.8625	0.68	0.80375	0.62	0.79875	0.26	0.51875	0.58	0.78875
#705	0.73	0.8675	0.49	0.6075	0.38	0.45625	0.77	0.86	0.68	0.8075	0.62	0.81125	0.26	0.575	0.58	0.8
#706	0.73	0.89	0.45	0.574444	0.39	0.446667	0.77	0.874444	0.68	0.844444	0.62	0.81	0.26	0.543333	0.58	0.794444
#707	0.72	0.885556	0.46	0.56	0.36	0.438889	0.77	0.872222	0.68	0.845556	0.62	0.824444	0.26	0.6	0.58	0.813333
#708	0.72	0.887778	0.46	0.561111	0.38	0.444444	0.77	0.871111	0.68	0.856667	0.62	0.816667	0.26	0.59	0.58	0.8
#709	0.73	0.891111	0.44	0.597778	0.39	0.463333	0.77	0.88	0.68	0.822222	0.62	0.821111	0.26	0.574444	0.58	0.805556
#710	0.72	0.88125	0.45	0.58625	0.38	0.4325	0.77	0.87125	0.68	0.84625	0.62	0.8025	0.26	0.545	0.58	0.7825
#711	0.75	0.8825	0.48	0.5775	0.39	0.46875	0.77	0.85625	0.68	0.79875	0.62	0.79	0.26	0.5175	0.58	0.77875
#712	0.72	0.855556	0.44	0.598889	0.39	0.446667	0.77	0.866667	0.68	0.793333	0.62	0.811111	0.26	0.563333	0.58	0.79
#713	0.72	0.861111	0.44	0.588889	0.39	0.44	0.77	0.87	0.68	0.814444	0.62	0.807778	0.26	0.553333	0.58	0.79
#714	0.74	0.88625	0.46	0.5775	0.4	0.4825	0.77	0.85875	0.68	0.79875	0.62	0.7975	0.26	0.5175	0.58	0.7875
#715	0.75	0.885	0.5	0.56375	0.37	0.45	0.77	0.855	0.68	0.83875	0.62	0.79	0.26	0.555	0.58	0.7775
#716	0.73	0.892222	0.44	0.576667	0.39	0.451111	0.77	0.875556	0.68	0.84	0.62	0.814444	0.26	0.543333	0.58	0.801111
#717	0.74	0.893333	0.45	0.574444	0.39	0.446667	0.77	0.876667	0.68	0.84	0.62	0.811111	0.26	0.545556	0.58	0.797778
#718	0.73	0.891111	0.46	0.594444	0.39	0.466667	0.77	0.878889	0.68	0.832222	0.62	0.82	0.26	0.572222	0.58	0.804444
#719	0.75	0.88375	0.48	0.60125	0.39	0.4975	0.77	0.8675	0.68	0.77875	0.62	0.81125	0.26	0.55125	0.58	0.79875
#720	0.74	0.893333	0.45	0.575556	0.39	0.446667	0.77	0.876667	0.68	0.84	0.62	0.811111	0.26	0.544444	0.58	0.797778
#721	0.72	0.861111	0.44	0.585556	0.39	0.437778	0.77	0.871111	0.68	0.822222	0.62	0.806667	0.26	0.547778	0.58	0.787778
#722	0.74	0.89375	0.46	0.59125	0.4	0.4425	0.77	0.8825	0.68	0.8475	0.62	0.80875	0.26	0.545	0.58	0.79
#723	0.7	0.877143	0.48	0.611429	0.38	0.477143	0.77	0.84	0.68	0.774286	0.62	0.781429	0.26	0.542857	0.58	0.77
#724	0.73	0.892222	0.44	0.577778	0.39	0.456667	0.77	0.876667	0.68	0.836667	0.62	0.813333	0.26	0.553333	0.58	0.803333
#725	0.73	0.894444	0.43	0.573333	0.39	0.457778	0.77	0.875556	0.68	0.835556	0.62	0.818889	0.26	0.55	0.58	0.805556
#726	0.73	0.893333	0.44	0.572222	0.39	0.45	0.77	0.874444	0.68	0.838889	0.62	0.813333	0.26	0.543333	0.58	0.8
#727	0.76	0.8875	0.5	0.565	0.38	0.45625	0.77	0.8575	0.68	0.83125	0.62	0.8	0.26	0.555	0.58	0.78875
#728	0.75	0.89125	0.48	0.585	0.39	0.475	0.77	0.8625	0.68	0.81	0.62	0.79375	0.26	0.51875	0.58	0.7825
#729	0.72	0.888889	0.46	0.562222	0.38	0.443333	0.77	0.873333	0.68	0.862222	0.62	0.816667	0.26	0.592222	0.58	0.798889
#730	0.73	0.886667	0.46	0.586667	0.38	0.44	0.77	0.873333	0.68	0.826667	0.62	0.812222	0.26	0.553333	0.58	0.797778
#731	0.74	0.88375	0.48	0.56625	0.39	0.4775	0.77	0.85875	0.68	0.825	0.62	0.80625	0.26	0.565	0.58	0.795
#732	0.72	0.892222	0.45	0.566667	0.38	0.455556	0.77	0.874444	0.68	0.851111	0.62	0.824444	0.26	0.587778	0.58	0.811111
#733	0.74	0.89	0.48	0.57125	0.39	0.4825	0.77	0.86375	0.68	0.82875	0.62	0.8075	0.26	0.565	0.58	0.79875
#734	0.74	0.88625	0.48	0.57	0.38	0.46875	0.77	0.86125	0.68	0.83125	0.62	0.8075	0.26	0.56	0.58	0.79625
#735	0.76	0.90375	0.47	0.4725	0.39	0.44875	0.77	0.86125	0.68	0.78	0.62	0.77375	0.26	0.49625	0.58	0.755
#736	0.74	0.86	0.52	0.6175	0.37	0.45625	0.77	0.86875	0.68	0.81	0.62	0.8225	0.26	0.615	0.58	0.81125
#737	0.76	0.88	0.47	0.56125	0.39	0.405	0.77	0.8625	0.68	0.84	0.62	0.77625	0.26	0.50625	0.58	0.7525
#738	0.75	0.8875	0.47	0.58125	0.4	0.4825	0.77	0.86125	0.68	0.8	0.62	0.7975	0.26	0.51875	0.58	0.78625
#739	0.74	0.893333	0.46	0.574444	0.39	0.447778	0.77	0.876667	0.68	0.838889	0.62	0.812222	0.26	0.544444	0.58	0.796667
#740	0.72	0.89	0.46	0.581	0.37	0.439	0.77	0.873	0.68	0.86	0.62	0.819	0.26	0.58	0.58	0.806
#741	0.74	0.8825	0.48	0.53875	0.39	0.46875	0.77	0.85625	0.68	0.79875	0.62	0.80125	0.26	0.56	0.58	0.79125
#742	0.75	0.904444	0.44	0.473333	0.39	0.481111	0.77	0.865556	0.68	0.765556	0.62	0.796667	0.26	0.526667	0.58	0.782222
#743	0.74	0.881111	0.46	0.57	0.37	0.426667	0.77	0.868889	0.68	0.831111	0.62	0.801111	0.26	0.537778	0.58	0.787778
#744	0.75	0.90875	0.46	0.5725	0.39	0.48375	0.77	0.8625	0.68	0.8375	0.62	0.78625	0.26	0.4925	0.58	0.76875
#745	0.74	0.88125	0.49	0.5775	0.37	0.42375	0.77	0.87125	0.68	0.8425	0.62	0.80125	0.26	0.545	0.58	0.78375
#746	0.74	0.875714	0.48	0.585714	0.39	0.472857	0.77	0.852857	0.68	0.802857	0.62	0.784286	0.26	0.517143	0.58	0.768571
#747	0.72	0.883333	0.43	0.53	0.38	0.47	0.77	0.851111	0.68	0.807778	0.62	0.798889	0.26	0.572222	0.58	0.784444
#748	0.72	0.889	0.46	0.576	0.37	0.448	0.77	0.873	0.68	0.854	0.62	0.822	0.26	0.577	0.58	0.81
#749	0.74	0.893333	0.46	0.565556	0.38	0.442222	0.77	0.876667	0.68	0.845556	0.62	0.811111	0.26	0.538889	0.58	0.796667
#750	0.75	0.8875	0.51	0.5425	0.38	0.46875	0.77	0.8675	0.68	0.82	0.62	0.8075	0.26	0.54625	0.58	0.79875
#751	0.75	0.88375	0.48	0.58375	0.39	0.4675	0.77	0.85625	0.68	0.7925	0.62	0.785	0.26	0.515	0.58	0.77125
#752	0.74	0.893333	0.45	0.576667	0.39	0.448889	0.77	0.877778	0.68	0.838889	0.62	0.812222	0.26	0.545556	0.58	0.796667
#753	0.74	0.893333	0.45	0.57	0.39	0.45	0.77	0.875556	0.68	0.837778	0.62	0.811111	0.26	0.545556	0.58	0.794444
#754	0.73	0.867778	0.46	0.59	0.39	0.451111	0.77	0.866667	0.68	0.816667	0.62	0.807778	0.26	0.557778	0.58	0.792222
#755	0.71	0.885556	0.44	0.573333	0.38	0.452222	0.77	0.874444	0.68	0.848889	0.62	0.828889	0.26	0.598889	0.58	0.817778
#756	0.74	0.887778	0.45	0.575556	0.39	0.443333	0.77	0.873333	0.68	0.833333	0.62	0.811111	0.26	0.542222	0.58	0.797778
#757	0.73	0.888889	0.44	0.575556	0.39	0.448889	0.77	0.874444	0.68	0.838889	0.62	0.811111	0.26	0.543333	0.58	0.796667
#758	0.73	0.891111	0.45	0.573333	0.39	0.451111	0.77	0.875556	0.68	0.836667	0.62	0.81	0.26	0.546667	0.58	0.794444
#759	0.72	0.887778	0.44	0.578889	0.39	0.456667	0.77	0.873333	0.68	0.821111	0.62	0.812222	0.26	0.557778	0.58	0.795556
#760	0.75	0.881667	0.49	0.583333	0.4	0.518333	0.77	0.825	0.68	0.765	0.62	0.745	0.26	0.421667	0.58	0.735
#761	0.71	0.887778	0.44	0.564444	0.38	0.443333	0.77	0.872222	0.68	0.858889	0.62	0.816667	0.26	0.59	0.58	0.803333
#762	0.74	0.874444	0.49	0.58	0.38	0.463333	0.77	0.847778	0.68	0.818889	0.62	0.801111	0.26	0.553333	0.58	0.798889
#763	0.74	0.891111	0.46	0.575556	0.39	0.446667	0.77	0.875556	0.68	0.838889	0.62	0.807778	0.26	0.543333	0.58	0.794444
#764	0.74	0.892222	0.45	0.566667	0.39	0.448889	0.77	0.877778	0.68	0.85	0.62	0.807778	0.26	0.54	0.58	0.792222
#765	0.72	0.886667	0.46	0.572222	0.39	0.458889	0.77	0.871111	0.68	0.848889	0.62	0.805556	0.26	0.546667	0.58	0.788889
#766	0.73	0.892222	0.47	0.58	0.38	0.481111	0.77	0.854444	0.68	0.833333	0.62	0.8	0.26	0.537778	0.58	0.792222
#767	0.73	0.885556	0.47	0.567778	0.39	0.463333	0.77	0.861111	0.68	0.811111	0.62	0.808889	0.26	0.547778	0.58	0.795556
#768	0.74	0.908889	0.45	0.492222	0.39	0.48	0.77	0.87	0.68	0.778889	0.62	0.807778	0.26	0.537778	0.58	0.8
#769	0.75	0.885	0.48	0.60625	0.39	0.5	0.77	0.865	0.68	0.77875	0.62	0.8075	0.26	0.55125	0.58	0.79625
#770	0.72	0.88125	0.46	0.56625	0.38	0.42875	0.77	0.8725	0.68	0.85	0.62	0.8025	0.26	0.5425	0.58	0.78125
#771	0.76	0.8875	0.48	0.58	0.39	0.47375	0.77	0.86	0.68	0.80625	0.62	0.79375	0.26	0.5175	0.58	0.78375
#772	0.74	0.888889	0.45	0.578889	0.39	0.447778	0.77	0.874444	0.68	0.837778	0.62	0.812222	0.26	0.538889	0.58	0.798889
#773	0.73	0.88125	0.48	0.57	0.38	0.47	0.77	0.85875	0.68	0.8325	0.62	0.80375	0.26	0.5675	0.58	0.78875
#774	0.71	0.888889	0.44	0.567778	0.38	0.452222	0.77	0.873333	0.68	0.852222	0.62	0.823333	0.26	0.596667	0.58	0.812222
#775	0.74	0.896667	0.45	0.574444	0.39	0.45	0.77	0.875556	0.68	0.845556	0.62	0.81	0.26	0.544444	0.58	0.793333
#776	0.71	0.876667	0.49	0.596667	0.37	0.444444	0.77	0.862222	0.68	0.81	0.62	0.828889	0.26	0.607778	0.58	0.826667
#777	0.74	0.88375	0.48	0.54	0.39	0.4725	0.77	0.8575	0.68	0.7975	0.62	0.80375	0.26	0.56	0.58	0.79375
#778	0.77	0.88625	0.5	0.57	0.39	0.46625	0.77	0.86125	0.68	0.81	0.62	0.795	0.26	0.51	0.58	0.785
#779	0.74	0.89	0.51	0.5475	0.36	0.4575	0.77	0.87125	0.68	0.795	0.62	0.82375	0.26	0.58375	0.58	0.8125
#780	0.74	0.89875	0.47	0.5925	0.4	0.455	0.77	0.8825	0.68	0.84625	0.62	0.8125	0.26	0.54125	0.58	0.795
#781	0.74	0.85375	0.52	0.62625	0.37	0.455	0.77	0.86	0.68	0.79375	0.62	0.815	0.26	0.60875	0.58	0.80125
#782	0.73	0.892222	0.45	0.562222	0.38	0.446667	0.77	0.874444	0.68	0.856667	0.62	0.818889	0.26	0.588889	0.58	0.804444
#783	0.74	0.891111	0.46	0.571111	0.38	0.438889	0.77	0.874444	0.68	0.837778	0.62	0.807778	0.26	0.54	0.58	0.794444
#784	0.74	0.88875	0.48	0.565	0.38	0.47125	0.77	0.86	0.68	0.8325	0.62	0.80625	0.26	0.56125	0.58	0.79625
#785	0.72	0.911111	0.45	0.487778	0.38	0.447778	0.77	0.866667	0.68	0.802222	0.62	0.81	0.26	0.553333	0.58	0.811111
#786	0.74	0.88375	0.47	0.59375	0.39	0.43875	0.77	0.87375	0.68	0.8275	0.62	0.815	0.26	0.55	0.58	0.80125
#787	0.73	0.895556	0.45	0.522222	0.39	0.502222	0.77	0.867778	0.68	0.748889	0.62	0.815556	0.26	0.563333	0.58	0.802222
#788	0.75	0.8875	0.49	0.56625	0.38	0.4525	0.77	0.85875	0.68	0.83375	0.62	0.79875	0.26	0.5525	0.58	0.78875
#789	0.74	0.88125	0.48	0.5675	0.38	0.47125	0.77	0.8575	0.68	0.82125	0.62	0.8075	0.26	0.56625	0.58	0.7975
#790	0.72	0.886667	0.46	0.565556	0.38	0.45	0.77	0.872222	0.68	0.853333	0.62	0.822222	0.26	0.593333	0.58	0.807778
#791	0.74	0.891111	0.45	0.572222	0.39	0.448889	0.77	0.873333	0.68	0.834444	0.62	0.808889	0.26	0.543333	0.58	0.796667
#792	0.74	0.88375	0.48	0.5725	0.39	0.47625	0.77	0.86	0.68	0.82875	0.62	0.805	0.26	0.57	0.58	0.7925
#793	0.75	0.884286	0.48	0.572857	0.39	0.467143	0.77	0.861429	0.68	0.812857	0.62	0.788571	0.26	0.514286	0.58	0.774286
#794	0.74	0.894444	0.46	0.568889	0.39	0.448889	0.77	0.88	0.68	0.855556	0.62	0.811111	0.26	0.542222	0.58	0.794444
#795	0.74	0.895556	0.47	0.578889	0.39	0.467778	0.77	0.873333	0.68	0.834444	0.62	0.81	0.26	0.555556	0.58	0.793333
#796	0.72	0.888889	0.45	0.563333	0.38	0.447778	0.77	0.872222	0.68	0.858889	0.62	0.817778	0.26	0.588889	0.58	0.803333
#797	0.77	0.8475	0.5	0.595	0.39	0.4325	0.77	0.8625	0.68	0.7975	0.62	0.805	0.26	0.56875	0.58	0.7875
#798	0.72	0.863333	0.44	0.586667	0.39	0.441111	0.77	0.874444	0.68	0.83	0.62	0.812222	0.26	0.547778	0.58	0.793333
#799	0.73	0.87875	0.46	0.57125	0.38	0.43	0.77	0.86875	0.68	0.84	0.62	0.79625	0.26	0.5425	0.58	0.77375
#800	0.73	0.894444	0.44	0.576667	0.39	0.452222	0.77	0.877778	0.68	0.836667	0.62	0.814444	0.26	0.544444	0.58	0.802222
#801	0.74	0.885714	0.5	0.571429	0.4	0.452857	0.77	0.862857	0.68	0.807143	0.62	0.801429	0.26	0.56	0.58	0.785714
#802	0.74	0.887778	0.45	0.571111	0.39	0.447778	0.77	0.872222	0.68	0.833333	0.62	0.807778	0.26	0.54	0.58	0.792222
#803	0.73	0.88375	0.48	0.5775	0.39	0.47625	0.77	0.85875	0.68	0.83375	0.62	0.8025	0.26	0.56875	0.58	0.79
#804	0.75	0.916667	0.46	0.493333	0.39	0.497778	0.77	0.872222	0.68	0.781111	0.62	0.812222	0.26	0.544444	0.58	0.801111
#805	0.75	0.894444	0.49	0.573333	0.38	0.462222	0.77	0.873333	0.68	0.833333	0.62	0.81	0.26	0.553333	0.58	0.793333
#806	0.75	0.9125	0.46	0.5775	0.39	0.4675	0.77	0.87	0.68	0.82875	0.62	0.79125	0.26	0.49125	0.58	0.77875
#807	0.74	0.848889	0.45	0.567778	0.38	0.416667	0.77	0.856667	0.68	0.831111	0.62	0.797778	0.26	0.576667	0.58	0.778889
#808	0.74	0.895556	0.46	0.576667	0.39	0.444444	0.77	0.877778	0.68	0.846667	0.62	0.806667	0.26	0.543333	0.58	0.792222
#809	0.71	0.871111	0.46	0.6	0.38	0.46	0.77	0.868889	0.68	0.837778	0.62	0.822222	0.26	0.61	0.58	0.805556
#810	0.71	0.83375	0.45	0.61	0.38	0.41625	0.77	0.8525	0.68	0.8025	0.62	0.7925	0.26	0.56125	0.58	0.77125
#811	0.73	0.89875	0.47	0.56375	0.39	0.50375	0.77	0.85625	0.68	0.84125	0.62	0.79875	0.26	0.55	0.58	0.7875
#812	0.74	0.893333	0.45	0.576667	0.39	0.444444	0.77	0.876667	0.68	0.842222	0.62	0.811111	0.26	0.544444	0.58	0.797778
#813	0.72	0.864444	0.44	0.586667	0.39	0.434444	0.77	0.866667	0.68	0.812222	0.62	0.804444	0.26	0.545556	0.58	0.786667
#814	0.72	0.905556	0.47	0.514444	0.39	0.511111	0.77	0.864444	0.68	0.743333	0.62	0.822222	0.26	0.59	0.58	0.818889
#815	0.73	0.915556	0.44	0.482222	0.39	0.49	0.77	0.871111	0.68	0.797778	0.62	0.806667	0.26	0.533333	0.58	0.794444
#816	0.76	0.88625	0.47	0.56875	0.39	0.46125	0.77	0.855	0.68	0.81125	0.62	0.78	0.26	0.49875	0.58	0.7675
#817	0.72	0.88375	0.46	0.55375	0.37	0.48125	0.77	0.865	0.68	0.81375	0.62	0.81125	0.26	0.56875	0.58	0.79875
#818	0.73	0.886667	0.46	0.58	0.39	0.454444	0.77	0.871111	0.68	0.83	0.62	0.813333	0.26	0.554444	0.58	0.798889
#819	0.73	0.893333	0.44	0.582222	0.39	0.45	0.77	0.877778	0.68	0.837778	0.62	0.818889	0.26	0.545556	0.58	0.805556
#820	0.75	0.86375	0.51	0.61875	0.38	0.48	0.77	0.8675	0.68	0.78625	0.62	0.83	0.26	0.6175	0.58	0.8175
#821	0.75	0.86625	0.52	0.61625	0.38	0.4575	0.77	0.87125	0.68	0.82375	0.62	0.83375	0.26	0.6475	0.58	0.82375
#822	0.74	0.888889	0.45	0.572222	0.39	0.453333	0.77	0.872222	0.68	0.838889	0.62	0.808889	0.26	0.538889	0.58	0.793333
#823	0.75	0.892222	0.48	0.573333	0.38	0.433333	0.77	0.876667	0.68	0.834444	0.62	0.808889	0.26	0.543333	0.58	0.795556
#824	0.75	0.84	0.52	0.655714	0.4	0.45	0.77	0.872857	0.68	0.795714	0.62	0.828571	0.26	0.627143	0.58	0.814286
#825	0.72	0.885556	0.45	0.577778	0.37	0.458889	0.77	0.871111	0.68	0.836667	0.62	0.818889	0.26	0.615556	0.58	0.803333
#826	0.68	0.88	0.44	0.608889	0.38	0.465556	0.77	0.868889	0.68	0.782222	0.62	0.826667	0.26	0.603333	0.58	0.814444
#827	0.74	0.865556	0.46	0.583333	0.38	0.433333	0.77	0.865556	0.68	0.813333	0.62	0.801111	0.26	0.546667	0.58	0.783333
#828	0.72	0.891111	0.44	0.572222	0.39	0.445556	0.77	0.874444	0.68	0.84	0.62	0.81	0.26	0.542222	0.58	0.795556
#829	0.73	0.89875	0.47	0.47625	0.37	0.47375	0.77	0.85625	0.68	0.745	0.62	0.795	0.26	0.555	0.58	0.78875
#830	0.72	0.888889	0.46	0.563333	0.38	0.452222	0.77	0.872222	0.68	0.855556	0.62	0.818889	0.26	0.592222	0.58	0.804444
#831	0.73	0.89	0.45	0.581111	0.39	0.472222	0.77	0.871111	0.68	0.827778	0.62	0.813333	0.26	0.567778	0.58	0.798889
#832	0.75	0.8875	0.48	0.58	0.4	0.48375	0.77	0.86	0.68	0.80125	0.62	0.79625	0.26	0.52	0.58	0.7875
#833	0.74	0.888889	0.48	0.571111	0.38	0.446667	0.77	0.873333	0.68	0.835556	0.62	0.81	0.26	0.555556	0.58	0.795556
#834	0.74	0.877143	0.48	0.575714	0.39	0.461429	0.77	0.852857	0.68	0.805714	0.62	0.78	0.26	0.511429	0.58	0.76
#835	0.75	0.88	0.48	0.574286	0.39	0.445714	0.77	0.854286	0.68	0.812857	0.62	0.775714	0.26	0.487143	0.58	0.757143
#836	0.74	0.8825	0.48	0.5325	0.39	0.46625	0.77	0.8575	0.68	0.79625	0.62	0.8	0.26	0.55625	0.58	0.78875
#837	0.73	0.912222	0.45	0.487778	0.39	0.501111	0.77	0.867778	0.68	0.771111	0.62	0.811111	0.26	0.551111	0.58	0.802222
#838	0.72	0.89125	0.47	0.57375	0.4	0.4725	0.77	0.88375	0.68	0.8375	0.62	0.835	0.26	0.6	0.58	0.81875
#839	0.74	0.892222	0.46	0.573333	0.39	0.448889	0.77	0.876667	0.68	0.838889	0.62	0.811111	0.26	0.544444	0.58	0.796667
#840	0.76	0.8775	0.47	0.56125	0.38	0.415	0.77	0.86	0.68	0.8325	0.62	0.7825	0.26	0.51375	0.58	0.76125
#841	0.72	0.886667	0.43	0.57	0.39	0.445556	0.77	0.87	0.68	0.835556	0.62	0.805556	0.26	0.538889	0.58	0.791111
#842	0.74	0.88875	0.46	0.58125	0.4	0.4825	0.77	0.8625	0.68	0.8	0.62	0.80125	0.26	0.5175	0.58	0.79375
#843	0.74	0.88875	0.46	0.58	0.4	0.48	0.77	0.8625	0.68	0.8025	0.62	0.79875	0.26	0.5175	0.58	0.79
#844	0.75	0.91375	0.46	0.57375	0.4	0.4725	0.77	0.86875	0.68	0.83	0.62	0.79	0.26	0.49125	0.58	0.775
#845	0.74	0.8875	0.48	0.56875	0.39	0.47875	0.77	0.86125	0.68	0.8275	0.62	0.80875	0.26	0.57	0.58	0.7975
#846	0.75	0.88625	0.48	0.57875	0.39	0.48125	0.77	0.86	0.68	0.8025	0.62	0.79625	0.26	0.52	0.58	0.78625
#847	0.73	0.88125	0.48	0.54	0.37	0.465	0.77	0.85375	0.68	0.8175	0.62	0.79875	0.26	0.55875	0.58	0.78875
#848	0.74	0.893333	0.45	0.573333	0.39	0.446667	0.77	0.875556	0.68	0.838889	0.62	0.811111	0.26	0.544444	0.58	0.796667
#849	0.73	0.863333	0.44	0.594444	0.39	0.433333	0.77	0.872222	0.68	0.825556	0.62	0.807778	0.26	0.55	0.58	0.787778
#850	0.75	0.872857	0.51	0.587143	0.37	0.445714	0.77	0.854286	0.68	0.815714	0.62	0.777143	0.26	0.512857	0.58	0.758571
#851	0.71	0.888889	0.47	0.596667	0.38	0.468889	0.77	0.87	0.68	0.802222	0.62	0.823333	0.26	0.592222	0.58	0.813333
#852	0.73	0.89	0.48	0.5475	0.38	0.42375	0.77	0.885	0.68	0.82125	0.62	0.83	0.26	0.5925	0.58	0.815
#853	0.75	0.878571	0.48	0.58	0.39	0.465714	0.77	0.857143	0.68	0.8	0.62	0.787143	0.26	0.494286	0.58	0.772857
#854	0.74	0.88375	0.48	0.56	0.39	0.485	0.77	0.85875	0.68	0.8225	0.62	0.805	0.26	0.56875	0.58	0.795
#855	0.71	0.887778	0.44	0.571111	0.38	0.435556	0.77	0.868889	0.68	0.841111	0.62	0.804444	0.26	0.551111	0.58	0.787778
#856	0.72	0.89	0.44	0.572222	0.39	0.445556	0.77	0.873333	0.68	0.838889	0.62	0.808889	0.26	0.541111	0.58	0.794444
#857	0.72	0.887778	0.46	0.56	0.38	0.444444	0.77	0.87	0.68	0.854444	0.62	0.816667	0.26	0.59	0.58	0.8
#858	0.74	0.88625	0.47	0.6025	0.39	0.5	0.77	0.8675	0.68	0.79375	0.62	0.81	0.26	0.54875	0.58	0.79875
#859	0.75	0.871429	0.49	0.58	0.39	0.462857	0.77	0.847143	0.68	0.788571	0.62	0.777143	0.26	0.517143	0.58	0.761429
#860	0.74	0.88625	0.46	0.57625	0.38	0.425	0.77	0.8725	0.68	0.845	0.62	0.8025	0.26	0.5275	0.58	0.7825
#861	0.76	0.8925	0.48	0.57375	0.4	0.475	0.77	0.8625	0.68	0.8175	0.62	0.79	0.26	0.51375	0.58	0.77875
#862	0.73	0.894444	0.44	0.58	0.39	0.463333	0.77	0.88	0.68	0.842222	0.62	0.821111	0.26	0.557778	0.58	0.807778
#863	0.74	0.91	0.46	0.504444	0.39	0.49	0.77	0.874444	0.68	0.77	0.62	0.814444	0.26	0.553333	0.58	0.803333
#864	0.74	0.87375	0.46	0.55375	0.37	0.41625	0.77	0.85	0.68	0.8325	0.62	0.775	0.26	0.525	0.58	0.75375
#865	0.73	0.896667	0.45	0.577778	0.39	0.453333	0.77	0.875556	0.68	0.848889	0.62	0.806667	0.26	0.542222	0.58	0.791111
#866	0.74	0.885556	0.49	0.585556	0.38	0.474444	0.77	0.86	0.68	0.823333	0.62	0.814444	0.26	0.561111	0.58	0.81
#867	0.73	0.88375	0.48	0.56	0.39	0.48125	0.77	0.8575	0.68	0.82	0.62	0.80375	0.26	0.56625	0.58	0.7925
#868	0.75	0.88625	0.5	0.615	0.39	0.46625	0.77	0.88	0.68	0.81375	0.62	0.83875	0.26	0.6025	0.58	0.8325
#869	0.74	0.892222	0.45	0.57	0.38	0.44	0.77	0.873333	0.68	0.838889	0.62	0.807778	0.26	0.541111	0.58	0.793333
#870	0.74	0.887778	0.45	0.571111	0.39	0.447778	0.77	0.872222	0.68	0.835556	0.62	0.806667	0.26	0.541111	0.58	0.793333
#871	0.74	0.88	0.48	0.55875	0.38	0.48375	0.77	0.85625	0.68	0.815	0.62	0.80375	0.26	0.56875	0.58	0.7925
#872	0.74	0.892222	0.45	0.575556	0.39	0.445556	0.77	0.875556	0.68	0.838889	0.62	0.811111	0.26	0.543333	0.58	0.795556
#873	0.76	0.87875	0.46	0.56625	0.39	0.415	0.77	0.8625	0.68	0.83875	0.62	0.78375	0.26	0.51125	0.58	0.7625
#874	0.76	0.86875	0.52	0.6125	0.38	0.47125	0.77	0.87625	0.68	0.80875	0.62	0.83125	0.26	0.6075	0.58	0.82
#875	0.73	0.88625	0.46	0.5775	0.38	0.435	0.77	0.87375	0.68	0.84375	0.62	0.79875	0.26	0.5425	0.58	0.77875
#876	0.75	0.881429	0.48	0.572857	0.39	0.448571	0.77	0.854286	0.68	0.812857	0.62	0.775714	0.26	0.488571	0.58	0.757143
#877	0.74	0.88125	0.45	0.56625	0.39	0.42375	0.77	0.8675	0.68	0.8375	0.62	0.7975	0.26	0.52375	0.58	0.77875
#878	0.75	0.88875	0.47	0.58	0.4	0.485	0.77	0.8625	0.68	0.79875	0.62	0.7975	0.26	0.52125	0.58	0.78625
#879	0.72	0.9	0.46	0.595	0.38	0.5125	0.77	0.8625	0.68	0.81875	0.62	0.8025	0.26	0.52	0.58	0.78875
#880	0.74	0.894444	0.45	0.571111	0.39	0.45	0.77	0.876667	0.68	0.837778	0.62	0.811111	0.26	0.545556	0.58	0.797778
#881	0.74	0.88625	0.47	0.56375	0.38	0.4675	0.77	0.85875	0.68	0.83375	0.62	0.80125	0.26	0.56	0.58	0.78875
#882	0.74	0.893333	0.46	0.576667	0.39	0.44	0.77	0.874444	0.68	0.843333	0.62	0.807778	0.26	0.544444	0.58	0.792222
#883	0.73	0.87375	0.47	0.60875	0.38	0.44	0.77	0.87	0.68	0.8075	0.62	0.81125	0.26	0.5675	0.58	0.7975
#884	0.75	0.881429	0.49	0.577143	0.39	0.465714	0.77	0.86	0.68	0.81	0.62	0.785714	0.26	0.508571	0.58	0.77
#885	0.7	0.8775	0.44	0.5725	0.39	0.4825	0.77	0.855	0.68	0.775	0.62	0.80625	0.26	0.55375	0.58	0.79625
#886	0.74	0.8825	0.46	0.60375	0.39	0.49375	0.77	0.86375	0.68	0.7725	0.62	0.80625	0.26	0.55	0.58	0.795
#887	0.72	0.884444	0.44	0.576667	0.39	0.453333	0.77	0.868889	0.68	0.828889	0.62	0.812222	0.26	0.553333	0.58	0.796667
#888	0.75	0.857143	0.54	0.505714	0.36	0.455714	0.77	0.855714	0.68	0.688571	0.62	0.802857	0.26	0.597143	0.58	0.797143
#889	0.74	0.887778	0.47	0.568889	0.37	0.435556	0.77	0.871111	0.68	0.834444	0.62	0.806667	0.26	0.541111	0.58	0.792222
#890	0.74	0.884444	0.43	0.555556	0.39	0.442222	0.77	0.866667	0.68	0.823333	0.62	0.802222	0.26	0.528889	0.58	0.782222
#891	0.71	0.885556	0.44	0.568889	0.38	0.447778	0.77	0.871111	0.68	0.861111	0.62	0.82	0.26	0.596667	0.58	0.805556
#892	0.74	0.8925	0.46	0.59125	0.4	0.43625	0.77	0.88125	0.68	0.85	0.62	0.8075	0.26	0.5375	0.58	0.7875
#893	0.72	0.882222	0.47	0.571111	0.38	0.452222	0.77	0.872222	0.68	0.85	0.62	0.821111	0.26	0.595556	0.58	0.806667
#894	0.74	0.888889	0.45	0.577778	0.39	0.447778	0.77	0.875556	0.68	0.832222	0.62	0.812222	0.26	0.542222	0.58	0.801111
#895	0.74	0.915556	0.47	0.503333	0.39	0.505556	0.77	0.875556	0.68	0.79	0.62	0.817778	0.26	0.551111	0.58	0.808889
#896	0.74	0.892222	0.45	0.575556	0.39	0.444444	0.77	0.875556	0.68	0.84	0.62	0.811111	0.26	0.544444	0.58	0.796667
#897	0.72	0.874444	0.45	0.586667	0.39	0.456667	0.77	0.864444	0.68	0.811111	0.62	0.802222	0.26	0.558889	0.58	0.782222
#898	0.72	0.89	0.44	0.571111	0.39	0.445556	0.77	0.874444	0.68	0.836667	0.62	0.808889	0.26	0.541111	0.58	0.794444
#899	0.75	0.915	0.46	0.58125	0.39	0.4675	0.77	0.87	0.68	0.8375	0.62	0.79	0.26	0.49	0.58	0.77875
#900	0.73	0.88	0.45	0.58625	0.39	0.43125	0.77	0.87125	0.68	0.8325	0.62	0.80375	0.26	0.53125	0.58	0.785
#901	0.74	0.914444	0.46	0.486667	0.38	0.476667	0.77	0.876667	0.68	0.794444	0.62	0.808889	0.26	0.537778	0.58	0.796667
#902	0.76	0.88625	0.49	0.5775	0.39	0.47375	0.77	0.86	0.68	0.80125	0.62	0.795	0.26	0.51625	0.58	0.785
#903	0.73	0.874444	0.45	0.606667	0.39	0.47	0.77	0.871111	0.68	0.807778	0.62	0.818889	0.26	0.567778	0.58	0.802222
#904	0.74	0.88625	0.48	0.5625	0.38	0.465	0.77	0.85875	0.68	0.82375	0.62	0.805	0.26	0.56125	0.58	0.795
#905	0.71	0.883333	0.48	0.554444	0.34	0.422222	0.77	0.865556	0.68	0.874444	0.62	0.811111	0.26	0.568889	0.58	0.802222
#906	0.74	0.88125	0.48	0.575	0.38	0.47125	0.77	0.8575	0.68	0.835	0.62	0.8025	0.26	0.56875	0.58	0.79
#907	0.74	0.892222	0.45	0.574444	0.39	0.45	0.77	0.875556	0.68	0.832222	0.62	0.813333	0.26	0.543333	0.58	0.8
#908	0.71	0.867778	0.45	0.585556	0.38	0.468889	0.77	0.868889	0.68	0.82	0.62	0.826667	0.26	0.608889	0.58	0.812222
#909	0.7	0.865	0.45	0.5825	0.37	0.425	0.77	0.8575	0.68	0.81625	0.62	0.80125	0.26	0.55125	0.58	0.78375
#910	0.74	0.888571	0.47	0.602857	0.41	0.48	0.77	0.864286	0.68	0.804286	0.62	0.797143	0.26	0.508571	0.58	0.785714
#911	0.75	0.88375	0.48	0.58125	0.39	0.47875	0.77	0.8575	0.68	0.80125	0.62	0.795	0.26	0.51875	0.58	0.7875
#912	0.75	0.89125	0.48	0.5625	0.39	0.46375	0.77	0.86125	0.68	0.83625	0.62	0.79875	0.26	0.5525	0.58	0.7875
#913	0.76	0.89875	0.48	0.56875	0.38	0.47625	0.77	0.85875	0.68	0.8225	0.62	0.785	0.26	0.485	0.58	0.7725
#914	0.74	0.8875	0.46	0.5825	0.39	0.4825	0.77	0.8625	0.68	0.7975	0.62	0.80125	0.26	0.5175	0.58	0.7925
#915	0.72	0.863333	0.44	0.586667	0.39	0.441111	0.77	0.866667	0.68	0.814444	0.62	0.804444	0.26	0.547778	0.58	0.785556
#916	0.75	0.891111	0.47	0.578889	0.38	0.438889	0.77	0.877778	0.68	0.837778	0.62	0.814444	0.26	0.543333	0.58	0.8
#917	0.71	0.877778	0.47	0.578889	0.36	0.435556	0.77	0.857778	0.68	0.822222	0.62	0.817778	0.26	0.628889	0.58	0.81
#918	0.73	0.891111	0.44	0.58	0.39	0.45	0.77	0.876667	0.68	0.836667	0.62	0.816667	0.26	0.544444	0.58	0.805556
#919	0.74	0.892222	0.45	0.573333	0.39	0.446667	0.77	0.875556	0.68	0.836667	0.62	0.807778	0.26	0.544444	0.58	0.794444
#920	0.75	0.88875	0.48	0.565	0.38	0.46125	0.77	0.86	0.68	0.8325	0.62	0.80125	0.26	0.555	0.58	0.79
#921	0.74	0.88375	0.46	0.57125	0.38	0.42625	0.77	0.87125	0.68	0.845	0.62	0.79875	0.26	0.5275	0.58	0.78
#922	0.76	0.865	0.52	0.6225	0.38	0.47375	0.77	0.87	0.68	0.795	0.62	0.82875	0.26	0.61125	0.58	0.8175
#923	0.74	0.887778	0.48	0.515556	0.36	0.443333	0.77	0.842222	0.68	0.832222	0.62	0.798889	0.26	0.565556	0.58	0.798889
#924	0.74	0.88375	0.48	0.56875	0.38	0.465	0.77	0.86	0.68	0.83	0.62	0.80375	0.26	0.56875	0.58	0.79125
#925	0.74	0.88625	0.48	0.61375	0.39	0.4375	0.77	0.88125	0.68	0.83	0.62	0.8125	0.26	0.5625	0.58	0.7975
#926	0.75	0.881429	0.48	0.572857	0.39	0.441429	0.77	0.851429	0.68	0.821429	0.62	0.764286	0.26	0.478571	0.58	0.741429
#927	0.71	0.888889	0.45	0.553333	0.38	0.468889	0.77	0.873333	0.68	0.82	0.62	0.83	0.26	0.601111	0.58	0.821111
#928	0.74	0.88125	0.48	0.56875	0.39	0.47125	0.77	0.8575	0.68	0.82625	0.62	0.80125	0.26	0.5675	0.58	0.78875
#929	0.76	0.8875	0.48	0.5825	0.39	0.4775	0.77	0.8625	0.68	0.79875	0.62	0.80125	0.26	0.52	0.58	0.79125
#930	0.71	0.884	0.46	0.565	0.38	0.459	0.77	0.866	0.68	0.872	0.62	0.833	0.26	0.615	0.58	0.828
#931	0.72	0.887778	0.46	0.555556	0.37	0.451111	0.77	0.878889	0.68	0.821111	0.62	0.825556	0.26	0.605556	0.58	0.808889
#932	0.72	0.893333	0.44	0.566667	0.39	0.445556	0.77	0.877778	0.68	0.852222	0.62	0.811111	0.26	0.538889	0.58	0.796667
#933	0.75	0.88625	0.47	0.56875	0.39	0.4625	0.77	0.855	0.68	0.8075	0.62	0.78	0.26	0.50125	0.58	0.7675
#934	0.72	0.897778	0.45	0.574444	0.38	0.471111	0.77	0.876667	0.68	0.851111	0.62	0.828889	0.26	0.602222	0.58	0.817778
#935	0.76	0.89	0.51	0.5375	0.37	0.45	0.77	0.86375	0.68	0.8225	0.62	0.795	0.26	0.5275	0.58	0.78625
#936	0.74	0.895	0.46	0.58625	0.4	0.44	0.77	0.8825	0.68	0.8525	0.62	0.80875	0.26	0.54	0.58	0.78875
#937	0.72	0.891111	0.46	0.574444	0.39	0.453333	0.77	0.866667	0.68	0.818889	0.62	0.804444	0.26	0.535556	0.58	0.792222
#938	0.75	0.888571	0.48	0.592857	0.41	0.472857	0.77	0.867143	0.68	0.805714	0.62	0.792857	0.26	0.507143	0.58	0.777143
#939	0.74	0.875714	0.48	0.577143	0.39	0.451429	0.77	0.85	0.68	0.812857	0.62	0.767143	0.26	0.495714	0.58	0.745714
#940	0.76	0.87875	0.46	0.56625	0.38	0.40625	0.77	0.8625	0.68	0.84125	0.62	0.78125	0.26	0.50625	0.58	0.7575
#941	0.76	0.884286	0.48	0.567143	0.39	0.434286	0.77	0.852857	0.68	0.831429	0.62	0.764286	0.26	0.472857	0.58	0.742857
#942	0.7	0.881111	0.46	0.593333	0.38	0.46	0.77	0.867778	0.68	0.797778	0.62	0.823333	0.26	0.587778	0.58	0.814444
#943	0.71	0.84375	0.44	0.5975	0.38	0.4225	0.77	0.86375	0.68	0.81375	0.62	0.79875	0.26	0.55875	0.58	0.77625
#944	0.72	0.858889	0.44	0.591111	0.39	0.44	0.77	0.867778	0.68	0.812222	0.62	0.808889	0.26	0.548889	0.58	0.791111
#945	0.73	0.886667	0.44	0.58	0.39	0.446667	0.77	0.872222	0.68	0.828889	0.62	0.815556	0.26	0.543333	0.58	0.805556
#946	0.76	0.876667	0.51	0.61	0.4	0.443333	0.77	0.858333	0.68	0.801667	0.62	0.781667	0.26	0.506667	0.58	0.761667
#947	0.75	0.8875	0.48	0.5575	0.39	0.465	0.77	0.85625	0.68	0.83875	0.62	0.7925	0.26	0.555	0.58	0.775
#948	0.72	0.874444	0.45	0.594444	0.39	0.456667	0.77	0.87	0.68	0.832222	0.62	0.824444	0.26	0.598889	0.58	0.81
#949	0.72	0.886667	0.45	0.566667	0.38	0.445556	0.77	0.873333	0.68	0.854444	0.62	0.821111	0.26	0.59	0.58	0.806667
#950	0.74	0.891111	0.45	0.571111	0.39	0.447778	0.77	0.873333	0.68	0.838889	0.62	0.81	0.26	0.543333	0.58	0.794444
#951	0.75	0.88875	0.47	0.57875	0.4	0.4825	0.77	0.8625	0.68	0.8	0.62	0.7975	0.26	0.52	0.58	0.7875
#952	0.75	0.89	0.48	0.587143	0.41	0.462857	0.77	0.86	0.68	0.811429	0.62	0.781429	0.26	0.492857	0.58	0.762857
#953	0.76	0.89	0.48	0.58125	0.39	0.4775	0.77	0.8625	0.68	0.80375	0.62	0.79875	0.26	0.52	0.58	0.78875
#954	0.71	0.858889	0.44	0.585556	0.38	0.431111	0.77	0.868889	0.68	0.842222	0.62	0.815556	0.26	0.594444	0.58	0.8
#955	0.72	0.865556	0.44	0.583333	0.39	0.435556	0.77	0.866667	0.68	0.817778	0.62	0.803333	0.26	0.547778	0.58	0.784444
#956	0.74	0.89	0.46	0.58	0.4	0.4825	0.77	0.8625	0.68	0.80125	0.62	0.79875	0.26	0.52	0.58	0.78875
#957	0.75	0.89	0.47	0.57375	0.39	0.4775	0.77	0.8625	0.68	0.805	0.62	0.8	0.26	0.52375	0.58	0.78625
#958	0.74	0.90625	0.47	0.495	0.4	0.4775	0.77	0.86625	0.68	0.75875	0.62	0.805	0.26	0.55125	0.58	0.79625
#959	0.73	0.88125	0.45	0.58875	0.39	0.43	0.77	0.87125	0.68	0.835	0.62	0.805	0.26	0.53125	0.58	0.785
#960	0.74	0.875714	0.49	0.584286	0.38	0.46	0.77	0.854286	0.68	0.81	0.62	0.781429	0.26	0.515714	0.58	0.761429
#961	0.68	0.888889	0.48	0.586667	0.36	0.497778	0.77	0.874444	0.68	0.812222	0.62	0.842222	0.26	0.65	0.58	0.835556
#962	0.75	0.89	0.49	0.53	0.4	0.454286	0.77	0.862857	0.68	0.81	0.62	0.792857	0.26	0.53	0.58	0.774286
#963	0.72	0.886667	0.44	0.571111	0.39	0.442222	0.77	0.871111	0.68	0.837778	0.62	0.804444	0.26	0.537778	0.58	0.788889
#964	0.73	0.886667	0.47	0.546667	0.38	0.468889	0.77	0.874444	0.68	0.838889	0.62	0.821111	0.26	0.594444	0.58	0.808889
#965	0.75	0.8625	0.51	0.63	0.38	0.47	0.77	0.8725	0.68	0.7925	0.62	0.82625	0.26	0.61	0.58	0.8175
#966	0.74	0.893333	0.46	0.577778	0.39	0.44	0.77	0.875556	0.68	0.845556	0.62	0.808889	0.26	0.543333	0.58	0.791111
#967	0.75	0.88625	0.47	0.56625	0.39	0.47	0.77	0.8575	0.68	0.81375	0.62	0.785	0.26	0.50875	0.58	0.77
#968	0.75	0.89	0.47	0.57125	0.39	0.4625	0.77	0.86	0.68	0.815	0.62	0.785	0.26	0.5	0.58	0.77
#969	0.76	0.89	0.47	0.5675	0.39	0.46625	0.77	0.8575	0.68	0.81625	0.62	0.785	0.26	0.50125	0.58	0.77
#970	0.69	0.887778	0.48	0.592222	0.38	0.493333	0.77	0.872222	0.68	0.807778	0.62	0.847778	0.26	0.668889	0.58	0.845556
#971	0.74	0.88625	0.47	0.58125	0.38	0.44125	0.77	0.8725	0.68	0.83875	0.62	0.8	0.26	0.53	0.58	0.7825
#972	0.74	0.91375	0.44	0.57875	0.4	0.47625	0.77	0.87	0.68	0.83	0.62	0.795	0.26	0.4925	0.58	0.78
#973	0.71	0.872222	0.45	0.594444	0.38	0.464444	0.77	0.87	0.68	0.828889	0.62	0.826667	0.26	0.61	0.58	0.811111
#974	0.71	0.882222	0.46	0.605556	0.39	0.461111	0.77	0.87	0.68	0.793333	0.62	0.825556	0.26	0.601111	0.58	0.815556
#975	0.72	0.874444	0.46	0.6	0.38	0.463333	0.77	0.872222	0.68	0.82	0.62	0.832222	0.26	0.61	0.58	0.817778
#976	0.74	0.8875	0.46	0.57375	0.39	0.42875	0.77	0.8725	0.68	0.84625	0.62	0.79625	0.26	0.53125	0.58	0.77625
#977	0.74	0.8875	0.48	0.56	0.38	0.46125	0.77	0.8575	0.68	0.8275	0.62	0.79875	0.26	0.55125	0.58	0.78875
#978	0.74	0.886667	0.46	0.57	0.38	0.441111	0.77	0.871111	0.68	0.835556	0.62	0.807778	0.26	0.542222	0.58	0.793333
#979	0.75	0.88	0.48	0.577143	0.39	0.462857	0.77	0.854286	0.68	0.801429	0.62	0.781429	0.26	0.502857	0.58	0.765714
#980	0.74	0.892222	0.46	0.574444	0.39	0.457778	0.77	0.874444	0.68	0.834444	0.62	0.806667	0.26	0.545556	0.58	0.79
#981	0.72	0.86	0.44	0.592222	0.39	0.432222	0.77	0.87	0.68	0.817778	0.62	0.806667	0.26	0.547778	0.58	0.79
#982	0.76	0.875	0.49	0.495	0.37	0.4175	0.77	0.8425	0.68	0.81875	0.62	0.7575	0.26	0.4825	0.58	0.7425
#983	0.73	0.88125	0.46	0.58	0.38	0.43	0.77	0.87	0.68	0.84375	0.62	0.7975	0.26	0.54625	0.58	0.77625
#984	0.75	0.88125	0.48	0.57625	0.38	0.42	0.77	0.86875	0.68	0.835	0.62	0.79625	0.26	0.5275	0.58	0.7775
#985	0.73	0.88	0.45	0.571111	0.39	0.454444	0.77	0.864444	0.68	0.818889	0.62	0.808889	0.26	0.554444	0.58	0.793333
#986	0.76	0.88375	0.49	0.53625	0.37	0.43625	0.77	0.85	0.68	0.8225	0.62	0.7775	0.26	0.53125	0.58	0.7625
#987	0.72	0.885556	0.43	0.585556	0.4	0.467778	0.77	0.872222	0.68	0.824444	0.62	0.817778	0.26	0.563333	0.58	0.805556
#988	0.74	0.88125	0.48	0.57375	0.38	0.47875	0.77	0.86	0.68	0.8225	0.62	0.81125	0.26	0.5675	0.58	0.80125
#989	0.74	0.893333	0.45	0.575556	0.39	0.45	0.77	0.876667	0.68	0.838889	0.62	0.814444	0.26	0.545556	0.58	0.801111
#990	0.74	0.913333	0.46	0.482222	0.39	0.481111	0.77	0.873333	0.68	0.795556	0.62	0.805556	0.26	0.535556	0.58	0.795556
#991	0.76	0.865	0.51	0.6275	0.38	0.47125	0.77	0.8725	0.68	0.79	0.62	0.83125	0.26	0.61	0.58	0.8225
#992	0.73	0.88375	0.46	0.5775	0.38	0.43625	0.77	0.87125	0.68	0.84	0.62	0.8025	0.26	0.54875	0.58	0.78125
#993	0.75	0.885	0.5	0.555	0.38	0.47625	0.77	0.86	0.68	0.8175	0.62	0.80625	0.26	0.5675	0.58	0.79625
#994	0.73	0.87	0.45	0.5	0.39	0.45125	0.77	0.8625	0.68	0.76625	0.62	0.79	0.26	0.5325	0.58	0.77125
#995	0.74	0.866667	0.46	0.583333	0.38	0.433333	0.77	0.866667	0.68	0.813333	0.62	0.801111	0.26	0.547778	0.58	0.783333
#996	0.73	0.85125	0.44	0.59	0.39	0.41375	0.77	0.86625	0.68	0.82125	0.62	0.8	0.26	0.5325	0.58	0.7775
#997	0.75	0.891111	0.48	0.565556	0.38	0.44	0.77	0.877778	0.68	0.85	0.62	0.81	0.26	0.533333	0.58	0.795556
#998	0.74	0.88375	0.48	0.5375	0.39	0.475	0.77	0.85875	0.68	0.79625	0.62	0.80375	0.26	0.56	0.58	0.79375
#999	0.75	0.878889	0.47	0.582222	0.38	0.446667	0.77	0.867778	0.68	0.815556	0.62	0.801111	0.26	0.547778	0.58	0.783333
#1000	0.7	0.874444	0.46	0.58	0.35	0.42	0.77	0.86	0.68	0.862222	0.62	0.806667	0.26	0.58	0.58	0.796667
