# Supplementary material for: Modular gateway-ness connectivity and structural core organization in maritime network science
Source: Nat Commun. 2020 Jun 5;11:2849. doi: 10.1038/s41467-020-16619-5 (PMC7275034; doi:10.1038/s41467-020-16619-5)
Supplement: Supplementary file 4 — Source data [file 41467_2020_16619_MOESM4_ESM.zip › Structural-core-master/Source Data/Source Data-Supplementary Table 4.xlsx]

## Sheet: Supplementary Table 4
1000 random port sets	C 1		C 2		C 3		C 4		C 6		C 7
	by node (%)	by link (%)	by node (%)	by link (%)	by node (%)	by link (%)	by node (%)	by link (%)	by node (%)	by link (%)	by node (%)	by link (%)
#1	36.1996	3.94546	50.5932	6.42984	41.6038	4.91405	46.3489	3.49447	58.7605	11.2537	29.4459	2.34177
#2	32.5327	3.45003	48.3592	4.99419	34.1087	4.33689	38.2263	2.50442	64.6411	9.99391	24.6096	1.95384
#3	35.3923	3.42298	41.7873	4.3981	34.586	4.02942	38.2098	2.91851	53.1468	9.1389	21.7238	1.81142
#4	30.4382	3.24495	39.0576	4.3095	41.8162	3.82418	37.6076	2.2135	50.0247	7.84328	20.4313	1.54164
#5	37.8312	3.21008	38.3161	4.29124	33.3251	3.73909	35.86	2.72961	59.9539	7.83131	29.4526	1.49184
#6	25.9756	3.17839	38.6364	4.26818	34.2151	3.60965	35.4995	1.36485	62.4383	7.63861	18.8879	1.44148
#7	32.8742	3.06477	32.5771	3.69894	33.4462	3.53268	34.8792	1.71072	49.2989	7.52593	25.3612	1.37028
#8	29.5484	2.97482	31.934	3.65376	35.6476	3.49935	34.3802	1.07333	40.4501	7.4424	15.6886	1.35139
#9	33.9372	2.84683	37.8601	3.51247	33.3488	3.24259	33.4661	2.09828	63.6285	7.38495	21.5884	1.30553
#10	30.3376	2.81072	41.3393	3.45997	31.5981	3.20258	33.354	1.36218	59.3089	7.27744	20.8875	1.24224
#11	31.9512	2.72386	36.2954	3.42483	29.5075	3.07649	32.4123	1.1791	44.6626	7.093	23.594	1.19399
#12	28.3002	2.71529	39.3652	3.26809	33.1037	3.07442	31.2953	0.369851	47.1741	7.02427	14.0563	1.17993
#13	29.2648	2.62533	33.3627	3.21195	34.1543	2.94815	30.7703	1.39414	46.7472	6.7396	14.993	1.17433
#14	30.2441	2.61962	36.9691	3.12146	35.5122	2.9014	30.7375	1.61249	37.0295	6.55845	15.8492	1.10701
#15	34.9127	2.44092	29.9664	3.10851	35.4473	2.8042	30.7157	1.11366	45.9937	6.39087	19.7128	1.08893
#16	32.4601	2.44085	34.524	3.08224	31.2544	2.80069	30.16	0.357073	60.9738	6.24098	20.7305	1.08756
#17	27.6838	2.3817	34.1451	3.07061	28.7784	2.72875	30.159	1.07654	50.4379	6.05265	18.0874	1.03138
#18	32.531	2.35616	44.5298	3.01508	31.3317	2.63063	30.1503	1.45443	41.807	6.04414	13.8272	1.0289
#19	25.5853	2.27454	36.9077	2.95883	41.2019	2.60626	30.0403	1.96443	45.664	5.90741	17.671	1.02475
#20	23.3615	2.26807	34.9812	2.9533	29.3187	2.5988	29.9678	1.97028	44.8103	5.90701	21.6255	1.02177
#21	30.0003	2.26172	32.6084	2.93408	30.3986	2.59207	29.5892	1.01723	46.4253	5.88001	21.4787	1.00233
#22	25.2466	2.2103	43.6862	2.92142	32.5489	2.57879	29.4974	0.910882	47.6109	5.75691	13.9485	0.984257
#23	25.4873	2.19561	32.8548	2.89937	30.59	2.52299	29.4022	1.84737	37.7713	5.74644	19.9632	0.983217
#24	29.6055	2.17263	29.2734	2.86829	33.0264	2.49125	29.3689	1.50371	45.7066	5.62283	12.9963	0.963053
#25	27.6457	2.16991	35.8326	2.74638	32.1567	2.47306	29.152	1.62089	61.5827	5.43373	21.5412	0.957749
#26	30.0894	2.13612	37.4057	2.63593	25.7304	2.46757	29.1019	0.880918	45.0773	5.37768	16.0743	0.952802
#27	29.7953	2.07279	32.6911	2.63366	27.8749	2.41181	28.7728	1.53111	50.2352	5.3335	21.4178	0.938614
#28	25.2743	2.07219	31.9433	2.62219	28.3096	2.32275	28.7298	1.41616	41.028	5.31738	21.9448	0.936747
#29	28.7835	2.07203	28.3048	2.5883	33.1397	2.27435	28.7217	1.0052	38.9212	5.31448	15.8234	0.931026
#30	31.9554	2.06147	34.3654	2.57362	27.8121	2.26218	28.3485	1.79414	41.5131	5.31371	23.5229	0.913918
#31	27.4212	2.03483	30.0029	2.53796	26.614	2.23671	28.341	0.808573	39.8241	5.30508	15.6641	0.9079
#32	27.6778	2.00986	25.7242	2.51456	23.9399	2.22422	27.4313	0.844644	41.74	5.1499	22.4267	0.897171
#33	26.0549	1.9929	29.3132	2.49356	26.6947	2.22252	27.416	0.93277	40.2949	5.0246	19.9811	0.870599
#34	30.9517	1.97169	34.7388	2.49099	27.1055	2.21174	27.3938	0.825744	43.0567	5.02132	17.388	0.844801
#35	29.9796	1.97094	28.4709	2.48758	30.1974	2.19051	27.3756	1.28949	46.7773	4.9377	18.9162	0.84465
#36	32.6369	1.96954	26.881	2.47879	30.8081	2.16673	26.9477	1.72625	34.4994	4.84516	19.4726	0.808144
#37	26.5466	1.96233	35.6112	2.46935	29.1214	2.14904	26.8477	0.399397	39.0393	4.778	20.7904	0.768888
#38	29.0393	1.94756	32.6451	2.46378	23.6754	2.14596	26.8381	1.0098	44.6562	4.70166	18.3045	0.766017
#39	30.4881	1.94515	26.8047	2.4133	29.3981	2.14175	26.7815	2.69015	37.5125	4.70034	15.1492	0.757967
#40	28.2226	1.9328	25.6193	2.39632	28.2803	2.1414	26.6703	1.53064	39.7784	4.65058	16.4447	0.739816
#41	20.0337	1.92818	37.0242	2.395	26.9929	2.11931	26.362	0.593792	40.1437	4.64091	13.8288	0.738628
#42	27.0208	1.92401	28.5292	2.37978	26.9369	2.1087	26.3067	2.19383	57.3263	4.63814	13.7356	0.736648
#43	23.4741	1.913	33.2411	2.3457	26.2367	2.09997	25.999	0.625218	36.0878	4.62935	17.7012	0.73434
#44	27.8163	1.89505	31.2822	2.3207	32.3717	2.09258	25.9645	1.39487	39.7992	4.57105	18.8687	0.722945
#45	23.7895	1.8933	27.4	2.30175	35.2052	2.08843	25.9483	0.257029	37.156	4.536	20.5331	0.722895
#46	25.8623	1.86841	34.7411	2.30097	26.1875	2.08767	25.5985	1.22753	38.3032	4.53429	20.1395	0.721463
#47	24.5208	1.86176	28.2112	2.27704	29.1157	2.07956	25.2783	1.42368	36.3442	4.47781	16.0098	0.709894
#48	28.7049	1.86035	25.8621	2.24428	27.6602	2.06016	25.0973	0.474708	46.4926	4.38539	14.1296	0.70695
#49	20.6884	1.8405	26.9403	2.2347	26.616	2.05472	25.0439	1.04654	49.0575	4.32188	16.6228	0.700017
#50	27.8646	1.80924	24.1332	2.23086	27.046	2.04628	24.785	1.14623	47.334	4.26887	12.3206	0.69412
#51	25.0279	1.79723	38.6744	2.2243	30.0146	2.03532	24.5687	1.10271	38.9713	4.17075	18.0364	0.686012
#52	20.0115	1.79716	28.6318	2.21912	26.5815	2.00953	24.4945	1.18411	41.3488	4.16119	14.9873	0.685607
#53	25.6761	1.78551	31.0882	2.17856	27.149	1.9707	24.3225	1.80421	41.0877	4.14611	14.5702	0.685259
#54	26.5951	1.75493	29.4755	2.12346	28.953	1.95848	24.0283	1.66527	34.3746	4.14275	15.4367	0.684696
#55	26.4353	1.75404	27.6823	2.12266	25.8203	1.95405	24.0222	0.227892	40.4226	4.12589	15.3827	0.683524
#56	24.9621	1.72333	25.2489	2.10466	25.8635	1.92938	23.8574	1.26289	27.4087	4.00666	18.9333	0.676922
#57	26.906	1.72053	29.4881	2.08924	28.9099	1.87781	23.8241	0.901811	42.8091	3.88371	15.7962	0.674526
#58	22.1471	1.7061	26.7808	2.08363	24.2824	1.8608	23.8094	0.556579	44.7156	3.8795	13.0621	0.646579
#59	23.3265	1.70057	38.1278	2.07108	29.219	1.85412	23.1546	0.464653	40.0375	3.8014	17.5434	0.643502
#60	21.1828	1.68789	33.0856	2.06099	23.941	1.84245	23.0266	1.18558	40.5399	3.76152	23.1603	0.641557
#61	21.6583	1.67795	31.7466	2.06039	33.2246	1.84003	23.016	0.142245	29.4933	3.75809	17.4531	0.641151
#62	23.5842	1.67693	22.4561	2.05445	32.5007	1.82191	23.0117	1.30519	42.4544	3.73875	11.604	0.637482
#63	23.8116	1.64256	28.5077	2.0542	26.7513	1.80334	22.783	1.25204	36.1885	3.64637	16.8428	0.630138
#64	19.2745	1.63625	28.8758	2.03858	23.4446	1.78915	22.541	0.494337	38.3173	3.64211	19.1934	0.6281
#65	29.2643	1.6287	26.4876	2.02494	26.6107	1.78872	22.5138	0.631445	37.3221	3.63617	18.4093	0.627773
#66	23.9993	1.61005	29.6761	2.0176	24.1055	1.78056	22.447	1.00857	39.2152	3.60815	10.6088	0.614898
#67	24.3377	1.60656	26.1144	2.01601	27.3687	1.74786	22.4294	0.500117	38.4926	3.6077	13.0922	0.613738
#68	20.9945	1.60313	30.1929	2.00065	26.9244	1.73927	22.3942	0.245022	29.8147	3.56599	14.6721	0.612441
#69	20.7506	1.59578	33.7111	1.99663	26.4718	1.73611	22.3744	0.610626	36.1265	3.54379	15.962	0.609637
#70	24.7157	1.58854	33.3416	1.99213	26.4487	1.73269	22.3505	0.361068	35.6247	3.53976	13.819	0.607561
#71	23.7731	1.58717	23.3671	1.98611	22.6173	1.71853	22.3066	1.14383	43.2739	3.53853	19.9478	0.602574
#72	25.0868	1.55884	25.5557	1.98117	24.8455	1.71432	22.3031	0.728075	38.5823	3.51335	17.3779	0.593574
#73	25.2331	1.55503	30.5171	1.97259	25.4589	1.71376	22.2412	1.14365	38.0896	3.51258	20.1863	0.588211
#74	27.0318	1.5439	27.274	1.94456	25.6638	1.70104	22.2183	0.367957	40.2072	3.48426	14.4323	0.587128
#75	25.8275	1.53406	24.3271	1.93373	24.6056	1.69279	22.1752	0.369055	39.7785	3.47865	18.4709	0.582527
#76	22.2235	1.52206	40.7177	1.92929	25.9413	1.68805	22.1001	1.38845	45.9067	3.47295	13.4333	0.582363
#77	26.3117	1.52094	28.0113	1.92498	26.0143	1.6605	22.0693	0.619124	34.1301	3.47173	16.5285	0.580741
#78	22.6953	1.51946	30.9763	1.90415	26.3214	1.65311	22.03	1.54481	34.5281	3.47116	16.309	0.576701
#79	22.0619	1.51595	24.5176	1.9022	28.8662	1.64888	22.0267	0.777367	34.764	3.45776	17.5408	0.569079
#80	18.7027	1.50748	25.0734	1.89081	22.8655	1.64804	21.9576	0.454065	34.6008	3.45309	11.7865	0.563979
#81	22.4282	1.50304	29.8006	1.89035	25.5218	1.64756	21.9494	0.746924	45.843	3.42247	16.3034	0.560483
#82	32.2628	1.50241	22.1699	1.87999	25.7442	1.63926	21.931	0.879662	35.9244	3.42059	18.5466	0.553288
#83	23.2026	1.50152	29.4794	1.86993	29.7064	1.63854	21.8258	1.1222	34.8596	3.39211	18.0865	0.551242
#84	26.0681	1.49452	28.0188	1.86527	32.9424	1.62024	21.7341	1.31312	39.0013	3.36891	21.6367	0.547095
#85	24.6135	1.48595	32.0069	1.86396	26.398	1.62009	21.6731	1.15836	35.3508	3.3649	14.6599	0.543836
#86	21.362	1.48541	28.4002	1.85662	25.5051	1.61515	21.5965	0.681853	29.6007	3.36438	10.8085	0.543755
#87	22.5197	1.4758	28.4302	1.85088	22.9702	1.61062	21.5939	0.26322	40.5982	3.32992	16.407	0.54011
#88	20.3056	1.45679	27.3192	1.83576	23.1828	1.60363	21.56	0.160208	29.5562	3.31037	11.0512	0.539413
#89	24.5194	1.45228	26.9181	1.83142	23.605	1.59787	21.559	0.632776	34.5213	3.26104	13.0481	0.536676
#90	21.9456	1.45005	24.5524	1.81883	24.5478	1.56556	21.5582	0.9247	39.5246	3.26084	16.5176	0.535846
#91	24.698	1.441	25.3776	1.81541	23.6694	1.5613	21.4944	0.899844	30.4622	3.24602	15.0379	0.525154
#92	24.1945	1.4346	26.8239	1.81136	23.0682	1.55294	21.4463	0.636943	34.057	3.23288	14.4695	0.525044
#93	20.42	1.42627	37.8381	1.80912	27.5211	1.52368	21.3468	0.848334	30.3451	3.21565	12.6429	0.497544
#94	20.8361	1.42381	30.5104	1.80868	23.3373	1.51306	21.3208	0.885668	36.7815	3.21089	15.6664	0.495067
#95	27.7933	1.41026	30.84	1.80772	18.3586	1.49978	21.3161	0.387425	38.4095	3.19487	11.3456	0.49406
#96	17.952	1.40853	31.7858	1.79473	21.5359	1.48926	21.0411	0.847474	50.9593	3.18024	11.7966	0.492838
#97	21.0395	1.40583	27.867	1.78976	23.221	1.48865	21.0369	0.943525	35.4743	3.14587	16.1889	0.492461
#98	24.4439	1.40186	30.1685	1.78514	22.5138	1.4863	21.0326	0.537487	36.8131	3.12835	9.993	0.486071
#99	16.0287	1.3912	24.8729	1.77254	23.0639	1.4829	20.8655	1.09357	38.8696	3.09505	9.74765	0.480077
#100	19.986	1.38971	25.7289	1.76853	20.7087	1.47748	20.8501	0.973092	37.3873	3.07094	12.8562	0.477871
#101	24.3807	1.38517	28.7378	1.76735	23.076	1.4647	20.8368	0.729056	39.0835	3.02028	11.832	0.477
#102	19.8352	1.38199	31.2843	1.76295	26.5597	1.46291	20.8227	0.736736	32.67	3.0151	19.2211	0.473176
#103	23.0482	1.37955	25.2298	1.74613	23.9537	1.46029	20.7407	1.05246	27.317	3.00571	14.6157	0.473103
#104	20.6164	1.36734	25.8773	1.73637	26.2849	1.45659	20.6943	0.355267	38.5527	2.92518	9.85092	0.472703
#105	20.847	1.36393	28.6546	1.73621	27.5551	1.45614	20.6664	0.835484	36.4085	2.91209	17.6846	0.471489
#106	17.4763	1.35057	29.9678	1.73454	27.4245	1.45339	20.6644	0.281346	32.7243	2.90984	16.0754	0.47139
#107	19.8479	1.33316	26.3633	1.71511	25.3977	1.44104	20.594	0.950461	34.6647	2.89037	10.794	0.46917
#108	17.2163	1.33232	29.9166	1.7066	22.6433	1.43683	20.5388	0.62076	26.2953	2.87805	18.0408	0.467287
#109	27.5783	1.30917	22.8283	1.66719	25.6677	1.4328	20.5313	0.476661	33.4389	2.81796	15.9946	0.465482
#110	24.397	1.30785	25.8549	1.65613	19.7668	1.42542	20.5095	0.419786	40.7988	2.75249	13.9068	0.463559
#111	18.4964	1.30108	17.5315	1.65015	21.9479	1.42467	20.5071	0.188907	38.7045	2.75038	10.3284	0.462054
#112	19.8292	1.29881	20.3029	1.64935	22.182	1.41606	20.4652	0.862359	29.8795	2.74862	11.7463	0.458963
#113	25.3206	1.29486	22.7907	1.64282	27.0302	1.41126	20.4483	0.795756	35.2798	2.71039	17.5641	0.455424
#114	22.067	1.29403	20.5227	1.61313	23.845	1.40114	20.4129	0.310281	27.5143	2.70132	13.5701	0.454336
#115	23.2276	1.28865	24.9805	1.60432	20.4576	1.39925	20.2226	0.236259	34.041	2.70085	12.0413	0.453665
#116	21.909	1.28428	24.7143	1.59838	23.6404	1.39721	20.1879	0.332542	35.8306	2.67241	7.01647	0.45154
#117	20.2485	1.27774	31.5047	1.59417	28.2708	1.39315	20.1348	0.839361	33.0993	2.64959	15.1012	0.451411
#118	21.6615	1.25776	24.5604	1.59125	20.5795	1.38897	20.1131	0.710648	24.5329	2.61832	14.313	0.450469
#119	22.2735	1.24808	21.6148	1.57756	33.5202	1.38315	20.0826	0.534894	37.8447	2.59551	16.8187	0.449813
#120	20.8892	1.24723	28.589	1.57367	28.4361	1.38276	20.033	0.837659	27.7495	2.59172	12.0249	0.448087
#121	21.7765	1.24668	23.474	1.57189	19.8855	1.38107	19.9668	0.0643777	35.5534	2.58447	11.5184	0.442238
#122	20.0316	1.22975	29.2431	1.5625	30.3287	1.37877	19.886	1.00284	39.9984	2.57449	7.05279	0.44142
#123	21.3867	1.22829	19.9322	1.55393	27.4029	1.37163	19.8107	0.469212	35.2496	2.56963	16.7621	0.440258
#124	21.1072	1.22017	28.5227	1.55355	22.9779	1.37067	19.7843	0.411393	26.6044	2.5223	21.1443	0.437781
#125	19.7932	1.2067	33.6679	1.54601	20.5709	1.36583	19.7748	0.796116	33.964	2.51785	18.2737	0.43776
#126	19.3279	1.20075	26.5277	1.54478	16.0245	1.36523	19.7365	1.17795	37.1325	2.48462	18.8637	0.436595
#127	20.4984	1.19729	21.6914	1.54183	24.1666	1.36465	19.7132	0.129666	35.4258	2.48374	11.4236	0.43557
#128	23.5374	1.19719	22.099	1.54104	28.347	1.3574	19.6923	0.853363	39.2091	2.48345	14.2914	0.432109
#129	21.7878	1.19453	25.395	1.5361	22.1313	1.35562	19.6818	0.267138	43.7893	2.44746	11.3936	0.43175
#130	17.9684	1.19008	33.056	1.52082	20.6134	1.34836	19.6628	0.483983	38.5396	2.41654	10.3896	0.429193
#131	23.6853	1.18718	28.0916	1.51504	33.1528	1.33736	19.6522	0.523642	29.0709	2.40598	15.8002	0.42642
#132	17.0969	1.18497	25.6628	1.51392	17.0116	1.33372	19.5533	0.886836	25.1534	2.37666	8.35648	0.426043
#133	19.0322	1.18386	34.1852	1.49654	27.7098	1.33282	19.5023	0.91587	39.4076	2.36136	16.4758	0.425974
#134	21.6506	1.18356	21.3791	1.47513	28.267	1.31573	19.4303	0.330172	34.8388	2.35167	13.4937	0.421919
#135	17.9743	1.17692	24.3377	1.4698	27.7074	1.30559	19.4115	0.282278	38.3472	2.32459	13.3304	0.421745
#136	13.1802	1.17106	26.6292	1.46901	22.9775	1.29857	19.2909	0.379826	37.8255	2.31956	11.8296	0.419472
#137	20.5195	1.16603	25.503	1.46398	19.3445	1.28868	19.2705	0.339409	25.1769	2.28893	16.2752	0.417739
#138	20.79	1.16295	22.9236	1.46104	24.5365	1.28547	19.2613	0.76261	19.9968	2.2625	16.3394	0.415686
#139	20.2305	1.15705	22.9667	1.45798	17.7556	1.28007	19.2126	0.138585	57.0243	2.20733	19.6382	0.409702
#140	17.9053	1.15014	25.3787	1.45793	18.7322	1.27034	19.194	0.402978	32.3897	2.20285	12.5	0.406957
#141	23.4551	1.1432	26.0313	1.44804	20.0711	1.26854	19.1843	0.929595	39.5879	2.14617	12.1174	0.40682
#142	9.68012	1.14023	22.0064	1.44747	21.2396	1.26539	19.1305	0.0973862	35.8922	2.13432	9.0348	0.405942
#143	23.0419	1.13941	23.7015	1.44589	21.1399	1.25989	19.0616	0.631257	29.4819	2.12534	6.71657	0.405401
#144	25.1974	1.138	24.2573	1.43943	26.0237	1.25065	19.0525	0.468842	42.6569	2.11002	12.8597	0.403702
#145	22.2538	1.13218	22.2638	1.43434	24.0796	1.2473	18.9953	0	22.3364	2.10371	8.94047	0.40168
#146	20.3827	1.13067	27.2042	1.42216	34.6171	1.24501	18.9381	0.482703	20.7421	2.08635	12.8638	0.400057
#147	13.9918	1.1229	27.5839	1.41356	22.3156	1.23053	18.9192	0.587456	23.6603	2.04752	15.5853	0.398404
#148	19.883	1.12014	23.4594	1.4133	21.9076	1.22679	18.8804	0.202417	37.4875	2.02012	9.89065	0.397438
#149	21.3329	1.11756	23.3839	1.41052	21.4893	1.21591	18.863	0.210991	31.5519	2.00583	14.3757	0.386209
#150	24.1142	1.11394	23.8982	1.39896	18.7561	1.21496	18.8185	0.0197114	33.4007	1.99267	13.7865	0.382814
#151	26.8485	1.11185	22.9099	1.39829	21.2209	1.21299	18.7911	0.53787	23.3656	1.98489	8.85001	0.38122
#152	23.6017	1.10319	27.1887	1.39608	20.5469	1.20853	18.7262	0.605637	36.1379	1.97077	13.0225	0.381083
#153	22.4661	1.0993	27.3156	1.39412	25.5821	1.20733	18.6936	0.405385	29.8071	1.96875	8.53598	0.380938
#154	18.686	1.0926	27.9464	1.39148	22.4293	1.20216	18.6717	0.333739	34.1969	1.96693	16.3197	0.379468
#155	17.4297	1.09234	23.7597	1.38698	23.0117	1.20164	18.6484	0.498506	21.2616	1.96477	13.6743	0.376498
#156	24.9495	1.09226	19.4016	1.38306	20.5297	1.20137	18.6083	0.74449	32.2065	1.94802	10.3338	0.371279
#157	18.2686	1.08004	24.1595	1.3739	19.0657	1.19533	18.5923	0.757072	37.3401	1.94692	8.32707	0.370022
#158	22.4525	1.07413	23.8482	1.37002	23.3961	1.1912	18.5661	1.37332	21.1449	1.92805	10.3165	0.364003
#159	19.0925	1.07263	24.6851	1.36904	15.7177	1.18726	18.5406	0.222139	35.5837	1.90023	10.5755	0.360359
#160	21.2135	1.06582	29.2278	1.36812	23.265	1.18189	18.5319	0.239738	33.424	1.86211	13.6118	0.355409
#161	20.8102	1.06571	25.8003	1.3659	19.3374	1.17845	18.5121	0.864852	19.4155	1.86129	11.0952	0.35496
#162	20.4005	1.05612	22.9939	1.36021	23.7449	1.178	18.5112	0.561646	26.7902	1.84546	14.4824	0.353598
#163	21.0412	1.05063	17.8786	1.35578	21.7531	1.16988	18.4955	0.648216	28.8196	1.83741	7.88585	0.350938
#164	19.8713	1.04135	26.8696	1.35387	27.0713	1.16414	18.4887	0.0455434	26.4501	1.82182	11.9268	0.349965
#165	15.3708	1.02454	23.8364	1.34936	19.6237	1.16281	18.4451	0.411825	22.3759	1.80879	10.5324	0.341842
#166	18.377	1.01967	23.665	1.34932	19.7492	1.15758	18.4435	0.535386	30.5842	1.79832	12.342	0.335134
#167	19.3928	1.01945	28.9845	1.34575	25.2231	1.15645	18.4322	0.586288	31.8912	1.79401	9.18955	0.335046
#168	19.1394	1.01164	22.4516	1.34356	18.3277	1.15445	18.4292	0.469965	23.6395	1.79135	13.3619	0.33502
#169	7.57096	1.0115	23.8249	1.33924	23.3564	1.15113	18.4128	0.0240848	18.3359	1.76562	10.4759	0.331255
#170	16.491	1.01	22.963	1.33476	22.1387	1.14707	18.3637	0.688788	33.8255	1.74126	12.6858	0.330514
#171	16.6212	1.00986	24.4984	1.33276	21.2876	1.14206	18.3579	0.591937	19.6918	1.73987	9.16079	0.328588
#172	16.8999	1.00531	27.2698	1.3323	20.0906	1.14028	18.2779	0.340235	57.9973	1.72336	7.58082	0.327138
#173	21.0128	1.00372	23.4711	1.32761	19.8252	1.14004	18.2697	0.454301	29.9103	1.72181	5.88956	0.325525
#174	21.7616	1.00258	24.8477	1.32738	16.2653	1.13996	18.1603	1.0253	34.5921	1.71928	8.43964	0.324363
#175	17.1407	1.00216	24.5284	1.32633	19.5309	1.13991	18.1199	0.255725	24.0573	1.71529	11.3573	0.317081
#176	17.5942	1.00204	25.2365	1.323	21.8666	1.13602	18.067	0.130133	29.2392	1.6967	12.147	0.314202
#177	22.1383	1.00029	24.7175	1.32294	28.5675	1.13339	18.0151	0.679557	24.0362	1.69111	13.6119	0.311231
#178	23.2849	1.00015	25.7221	1.32165	25.9563	1.13074	17.9695	0.393814	22.1911	1.69026	9.84144	0.31062
#179	18.7939	0.997154	24.8983	1.31524	23.1104	1.12484	17.9514	0.215543	19.2909	1.68587	22.6516	0.310246
#180	18.825	0.993972	24.5248	1.31229	24.5875	1.11695	17.9477	0.291754	32.3279	1.68372	10.0571	0.308077
#181	17.9091	0.992381	32.0927	1.30481	16.0275	1.11113	17.9135	0.206977	20.5679	1.67931	14.697	0.305636
#182	17.5628	0.985184	19.2049	1.30378	26.3631	1.11111	17.8843	0.292454	18.9562	1.63468	13.9742	0.305196
#183	21.8028	0.979132	23.518	1.30136	24.6709	1.11031	17.8506	0.158075	31.7489	1.6267	15.9097	0.303812
#184	16.162	0.972087	27.4086	1.29994	19.2635	1.09699	17.8466	0.418039	31.3353	1.6099	7.86962	0.302617
#185	20.8523	0.97108	28.204	1.29641	17.7278	1.09686	17.8394	0.950365	35.6206	1.60747	13.5027	0.300166
#186	21.3292	0.96805	26.3559	1.29301	21.6958	1.09631	17.8352	0.193146	20.1891	1.59658	9.27821	0.299431
#187	18.5509	0.967508	20.4931	1.29175	20.281	1.09628	17.7317	0.61992	37.4556	1.56994	10.7925	0.298454
#188	16.5968	0.96668	25.088	1.28612	17.5081	1.08956	17.718	0.168503	34.126	1.56735	10.7748	0.297994
#189	17.7827	0.965652	28.6207	1.27514	19.2883	1.08755	17.6835	0.20763	19.9544	1.56569	7.85881	0.29748
#190	20.0534	0.964618	22.2958	1.27384	21.9626	1.08248	17.6075	0.666603	37.7816	1.56506	12.6866	0.295445
#191	17.8425	0.962132	22.7693	1.27368	20.1006	1.08181	17.483	0.752639	42.1703	1.53762	11.7314	0.29286
#192	18.3412	0.96207	17.7257	1.26811	17.8743	1.07154	17.4575	0.304628	16.7113	1.53731	9.29272	0.292717
#193	14.2799	0.960006	27.854	1.26499	16.2954	1.06836	17.3877	0.285809	31.9492	1.53588	15.1276	0.288614
#194	18.84	0.958854	19.9278	1.25487	21.3985	1.0667	17.3205	0.888435	30.9752	1.5262	11.3645	0.28731
#195	20.5211	0.95846	23.658	1.25369	26.7093	1.0622	17.2896	0.358045	32.8595	1.51785	12.2119	0.284587
#196	21.9459	0.956373	31.1983	1.25308	20.0494	1.05783	17.2562	0.166945	36.9189	1.50168	11.5907	0.283395
#197	21.058	0.956288	28.079	1.23772	20.9546	1.05595	17.242	0.235091	23.9945	1.48488	20.0976	0.283093
#198	20.5162	0.952625	24.5563	1.23567	17.9649	1.05441	17.2376	0.239411	19.6602	1.48212	10.2442	0.277591
#199	29.2359	0.948777	22.2572	1.23178	21.0979	1.05415	17.0873	0.129822	28.3181	1.44062	13.1526	0.277056
#200	17.0074	0.948455	25.0719	1.2231	22.2522	1.05223	17.0529	0.523622	23.3984	1.43914	11.8551	0.275029
#201	20.7261	0.947753	21.9013	1.21985	23.3364	1.05106	17.0527	0.473962	20.1439	1.43037	16.358	0.271592
#202	22.2416	0.944263	24.0549	1.21261	22.4638	1.04939	17.0486	0.840631	20.0305	1.42869	17.5299	0.270924
#203	18.5498	0.943805	28.0774	1.21042	19.0123	1.04803	17.0377	0.596019	22.517	1.41516	10.2163	0.270332
#204	21.6979	0.935897	22.01	1.20612	31.5289	1.03775	17.0243	0.16521	18.9918	1.40435	12.0159	0.268738
#205	27.1414	0.934108	20.8922	1.19324	22.2667	1.03661	16.9939	0	34.1769	1.40289	17.8895	0.2671
#206	17.7532	0.927985	21.9131	1.18888	23.1494	1.03651	16.9508	0.164991	30.6939	1.38386	19.0268	0.266415
#207	25.2975	0.927036	25.2123	1.18509	19.619	1.01827	16.9002	0.00793	20.0272	1.37328	12.602	0.265202
#208	18.088	0.917188	24.4853	1.18146	23.4666	1.01618	16.8635	0.846386	28.8328	1.37094	10.3225	0.264262
#209	19.7411	0.914356	27.3496	1.17789	18.5175	1.01245	16.8102	0.464317	40.0839	1.36482	11.7745	0.263341
#210	12.5256	0.908655	22.716	1.16942	20.9544	1.01104	16.7763	0.334928	31.4037	1.34508	8.83995	0.261317
#211	22.0622	0.905335	23.9922	1.16779	19.0277	1.00734	16.7648	0.608109	26.0916	1.33521	7.78026	0.260909
#212	18.0023	0.901679	22.2202	1.16582	23.6441	1.00614	16.7245	0.579421	38.6079	1.33404	11.564	0.259252
#213	15.9453	0.89797	32.7293	1.16535	21.1064	1.00195	16.6696	0.372559	20.6895	1.33032	11.5513	0.258348
#214	23.4848	0.890047	24.2301	1.16435	17.6227	0.999409	16.6331	0.42783	21.5437	1.32972	14.9038	0.257687
#215	17.0045	0.889352	22.0112	1.1607	17.6314	0.997081	16.6329	0.721641	21.4972	1.32198	9.72328	0.257514
#216	19.0428	0.888722	23.4592	1.16066	24.336	0.986406	16.6171	0.187851	27.1557	1.30098	15.4532	0.256121
#217	20.0786	0.886914	23.0501	1.15473	23.1521	0.984986	16.6067	0.734725	35.731	1.29705	10.9176	0.255483
#218	22.3514	0.883634	21.6561	1.15222	21.2166	0.983133	16.4797	0.029629	23.4256	1.29579	8.30011	0.254668
#219	20.5667	0.879017	24.9305	1.14406	19.3279	0.98286	16.467	0.191338	35.1208	1.2815	15.012	0.253085
#220	19.5332	0.878401	27.8918	1.13844	13.6802	0.977699	16.4596	0.0100022	34.6362	1.25021	13.9745	0.252056
#221	13.7193	0.877921	20.387	1.12723	15.1102	0.97493	16.4351	0.565768	32.0184	1.23219	12.0151	0.251772
#222	19.5899	0.875214	21.1945	1.12477	21.2724	0.972732	16.3648	0.11724	33.865	1.21861	8.73662	0.24922
#223	20.0984	0.871513	20.2898	1.121	19.2447	0.971816	16.3359	0.0585446	20.0812	1.2024	8.81094	0.247897
#224	12.448	0.87102	17.88	1.1175	26.9806	0.971148	16.3133	0.61497	18.6565	1.18807	10.2557	0.247641
#225	21.1063	0.868825	24.3465	1.11601	18.1708	0.970536	16.1736	0.503982	22.1017	1.17341	9.51085	0.247425
#226	19.2353	0.86483	21.8579	1.11472	21.0377	0.970251	16.1701	0.867434	18.0882	1.16729	10.7557	0.246624
#227	21.8615	0.864315	20.4182	1.10378	17.9014	0.96956	16.1677	0.204755	30.4819	1.15923	15.66	0.245449
#228	16.997	0.860858	22.1767	1.10177	20.2311	0.968854	16.1393	0.352015	17.3618	1.1472	6.70208	0.245006
#229	21.2412	0.856953	21.7188	1.09653	17.4943	0.967684	16.0918	0.185435	33.5077	1.13481	16.2969	0.244646
#230	18.3847	0.856594	24.2563	1.0965	17.7866	0.965004	16.0823	0.193925	23.5171	1.12038	13.9163	0.243919
#231	16.4036	0.854685	20.5655	1.09252	17.2983	0.960367	16.0273	0.0277255	39.2067	1.11768	7.85686	0.242819
#232	17.4527	0.854086	27.5528	1.09135	17.6223	0.953649	15.9583	0.558172	19.4454	1.11414	5.69672	0.242557
#233	21.6946	0.852824	20.9382	1.08669	22.0806	0.952697	15.9237	0.37818	20.2898	1.07819	6.14574	0.242465
#234	18.0654	0.845545	17.1074	1.08443	17.5324	0.94483	15.8694	0.19743	27.4222	1.07653	9.29208	0.240793
#235	21.569	0.845149	25.0422	1.07349	15.3944	0.934947	15.8513	0.390504	30.5055	1.03574	10.8448	0.240749
#236	24.6855	0.841322	21.7783	1.0727	18.2483	0.93394	15.6006	0.424974	28.2793	1.03042	9.65955	0.240155
#237	18.7853	0.838348	20.1852	1.069	17.6183	0.932589	15.5822	0.43557	29.6775	1.00653	12.4629	0.239642
#238	17.9127	0.834036	17.5868	1.06337	21.7388	0.926318	15.5678	0.814261	20.5683	0.997293	16.7819	0.239454
#239	16.221	0.827751	21.2655	1.06275	21.4678	0.924161	15.5316	0.406795	13.1973	0.981139	13.8837	0.237791
#240	19.3661	0.827239	18.9886	1.05848	19.309	0.922347	15.4757	0.405621	21.9662	0.958858	10.6723	0.237047
#241	16.2312	0.822582	21.1981	1.05312	19.8812	0.916052	15.3116	0.151009	20.1175	0.942673	20.4986	0.235683
#242	19.0022	0.821153	24.2427	1.05218	24.3868	0.910869	15.2711	0.388899	15.683	0.921692	15.1204	0.235663
#243	18.0327	0.817992	17.1622	1.05006	17.1442	0.906046	15.2711	0.0527601	18.2095	0.917444	11.7613	0.234912
#244	17.3981	0.817246	23.8368	1.04145	18.6445	0.905241	15.1908	0.0953649	16.4384	0.910673	15.0518	0.234372
#245	22.3132	0.816256	22.7725	1.03784	12.795	0.904689	15.1471	0.725609	20.4083	0.904234	6.05365	0.234351
#246	21.5159	0.815745	23.4999	1.03479	17.9886	0.898659	15.1382	0.540509	16.6496	0.866172	13.6887	0.232304
#247	15.8546	0.810159	23.3357	1.03386	9.28789	0.89658	15.0758	0.606519	16.8173	0.852633	18.5692	0.232083
#248	19.1481	0.808821	20.4388	1.02942	16.0017	0.895983	15.0274	0.0235817	14.7948	0.849352	11.8133	0.231905
#249	19.791	0.808691	23.4749	1.02685	25.2148	0.892737	14.9526	0.3315	14.6102	0.844954	8.63645	0.231809
#250	14.9763	0.806758	23.3236	1.02575	18.6213	0.890927	14.9357	0.300145	16.3839	0.820067	15.4156	0.231679
#251	24.4793	0.806033	24.0553	1.02439	21.4918	0.890136	14.8989	0.271274	15.7119	0.816165	7.15199	0.230857
#252	16.2667	0.805534	25.0745	1.02374	18.3024	0.889629	14.8797	0.0931804	18.0051	0.795904	11.6948	0.22992
#253	15.3425	0.804462	21.7967	1.02217	22.6523	0.886267	14.8589	0.04262	21.2215	0.759468	13.7728	0.228601
#254	13.9569	0.803554	17.4166	1.02056	15.5427	0.880299	14.8384	0.0442398	30.6184	0.737558	6.21364	0.227771
#255	17.8729	0.803166	26.3638	1.0195	18.6103	0.876341	14.7852	0.154113	27.7027	0.730535	9.30737	0.224995
#256	20.3669	0.801938	18.9846	1.00678	20.7739	0.874648	14.7804	0.258648	15.5276	0.713949	8.69106	0.223725
#257	18.7616	0.801335	21.5165	1.00643	24.1507	0.873487	14.6748	0.029622	10.4005	0.703686	6.57508	0.223208
#258	18.0862	0.800103	18.4133	0.992574	15.206	0.872323	14.5952	0.362024	20.0888	0.668546	7.47131	0.222636
#259	20.7928	0.799438	20.4625	0.992529	13.3079	0.867858	14.551	0	15.3526	0.667124	14.1969	0.220124
#260	26.503	0.79553	18.8633	0.991638	17.6107	0.867161	14.516	0.116714	22.9199	0.661207	8.5513	0.219706
#261	8.77072	0.79324	19.5683	0.989387	18.3474	0.866616	14.4867	0	18.1555	0.657579	10.0945	0.219693
#262	18.985	0.791334	20.5041	0.984641	18.4311	0.863649	14.4766	0.158674	25.3841	0.650841	4.90086	0.219144
#263	19.873	0.790814	24.4711	0.981233	21.5638	0.861518	14.4317	0.624159	14.9974	0.646842	8.86481	0.217091
#264	19.801	0.790004	23.1755	0.978424	14.6861	0.860779	14.4124	0.107073	20.3216	0.63292	7.49209	0.217039
#265	17.0412	0.784147	18.8301	0.968958	20.9651	0.860032	14.3379	0.545569	32.2599	0.628601	10.6372	0.216839
#266	22.3264	0.783054	22.1661	0.968319	12.4358	0.859156	14.3234	0.370246	19.5207	0.628175	9.97254	0.2166
#267	16.5337	0.781235	26.2686	0.966184	18.9778	0.853438	14.1279	0.532562	19.0663	0.627532	9.71348	0.215264
#268	10.3471	0.779173	20.7387	0.961078	17.9588	0.847233	14.0479	0.0620131	44.1724	0.624356	15.658	0.214429
#269	16.8459	0.778149	25.1827	0.959756	16.3943	0.841244	14.0237	0.066377	21.6881	0.609645	9.76653	0.214032
#270	18.2678	0.76977	22.626	0.952449	16.5107	0.840997	13.9517	0.403475	20.2314	0.59161	15.8452	0.213979
#271	15.6705	0.769071	16.0683	0.951551	22.4014	0.839987	13.8938	0.139456	21.8986	0.590491	8.41526	0.21261
#272	13.5432	0.768907	17.0392	0.940663	18.9516	0.835715	13.7949	0.481726	31.2678	0.589839	6.45222	0.212237
#273	21.4418	0.767774	20.3362	0.939683	17.3125	0.835183	13.7484	0.214818	20.5349	0.589134	11.348	0.209581
#274	12.8235	0.766259	22.531	0.938639	10.6353	0.829957	13.7122	0.041002	13.9759	0.577861	12.8486	0.206253
#275	17.725	0.76206	25.2802	0.9375	17.6844	0.828026	13.6286	0.144338	24.2003	0.546193	9.45906	0.205408
#276	15.6194	0.761692	19.0192	0.933916	20.9662	0.826479	13.5682	0.277218	20.1855	0.540283	5.71426	0.202311
#277	20.7603	0.761025	25.745	0.932191	21.592	0.817024	13.4576	0.362547	21.6499	0.5319	8.27635	0.20195
#278	17.0023	0.758656	23.6905	0.92245	14.0606	0.813939	13.4491	0.420528	22.6686	0.525964	12.1977	0.201474
#279	17.555	0.757298	17.3609	0.92113	14.4994	0.806073	13.4394	0.0390907	17.4554	0.518314	12.8702	0.199928
#280	18.2908	0.756904	17.5803	0.91481	16.2664	0.800604	13.4111	0.122985	26.0762	0.515809	8.08868	0.195895
#281	19.0188	0.755675	21.1484	0.912043	17.4944	0.797862	13.3358	0.243505	23.8438	0.502196	16.8583	0.195364
#282	19.136	0.755543	21.3242	0.90628	16.8566	0.796708	13.3281	0.322039	20.7135	0.502146	12.9651	0.194263
#283	17.4725	0.755071	25.9168	0.906107	21.7049	0.793774	13.2838	0.0750823	15.8219	0.500795	8.61479	0.192849
#284	20.0299	0.754634	24.6926	0.89437	14.2542	0.789657	13.276	0.264663	14.567	0.479388	10.2827	0.192326
#285	16.0326	0.753871	16.4579	0.889712	18.6158	0.788995	13.2587	0.26059	10.6543	0.477189	8.36174	0.188841
#286	15.8907	0.750765	19.3399	0.889275	16.5477	0.787526	13.2457	0.364596	28.6178	0.472174	9.60172	0.188502
#287	16.1049	0.744282	18.1739	0.88724	21.1664	0.786476	13.1507	0.519775	20.7437	0.469162	7.87488	0.186881
#288	19.9038	0.744135	15.5837	0.884569	16.1988	0.783609	13.1135	0	13.9065	0.468651	6.95614	0.186827
#289	14.2849	0.744065	21.3843	0.876433	18.9794	0.78359	13.1012	0.0684597	14.2604	0.460511	8.59051	0.18578
#290	12.9037	0.740359	14.6836	0.869931	21.916	0.783545	12.9237	0.124617	27.1051	0.455727	8.63397	0.185559
#291	14.6003	0.739591	23.5166	0.869887	17.3312	0.782016	12.9095	0.359862	19.4191	0.450505	14.9084	0.18444
#292	18.9427	0.735427	21.6116	0.868322	20.0056	0.781998	12.8141	0.286423	30.5587	0.448397	10.5087	0.184056
#293	15.1325	0.733406	14.7472	0.862223	19.2657	0.776974	12.7648	0.254239	52.2689	0.444099	8.30729	0.183957
#294	14.6104	0.732446	21.9944	0.861493	14.0692	0.771644	12.6941	0.0453429	16.9286	0.442305	9.2961	0.182185
#295	19.7203	0.724551	21.3514	0.858066	16.3124	0.771575	12.6425	0.0908423	15.8841	0.441301	10.1462	0.181578
#296	19.158	0.721311	19.9466	0.856538	25.2006	0.769875	12.627	0.294922	18.1748	0.439431	8.60868	0.180937
#297	19.1968	0.719093	23.9074	0.856064	17.9014	0.769581	12.6109	0.162747	18.5715	0.437587	9.34633	0.180713
#298	15.6482	0.717578	26.3447	0.853996	19.2169	0.767081	12.4533	0.264839	16.773	0.435837	10.1809	0.179653
#299	22.3144	0.716776	19.2189	0.851947	20.016	0.763507	12.4081	0.468083	23.0165	0.432228	11.2616	0.179074
#300	17.1621	0.712121	18.3837	0.847879	20.3211	0.762589	12.3291	0.0354512	18.3991	0.42865	9.44734	0.17686
#301	10.6556	0.708907	20.93	0.842505	18.06	0.752916	12.3162	0.179611	16.9017	0.418209	8.16074	0.176474
#302	16.9122	0.708631	14.9765	0.839667	21.3105	0.752063	12.1955	0.457057	19.7952	0.417886	13.8582	0.176316
#303	16.7719	0.703154	19.7858	0.837663	24.8271	0.751122	12.1709	0.149119	21.9841	0.415701	8.79748	0.172925
#304	17.592	0.700219	25.1213	0.832536	17.3963	0.749744	12.1274	0.187134	14.483	0.415485	6.45398	0.172508
#305	18.5471	0.698699	18.8723	0.83177	18.4245	0.745243	12.0671	0.357283	25.8588	0.412851	6.61287	0.171783
#306	17.0769	0.698215	20.5735	0.831541	21.8854	0.742405	12.0479	0.261405	13.6237	0.403753	7.00453	0.171374
#307	13.9323	0.696295	22.5298	0.82807	19.2561	0.737439	11.9943	0.0835909	23.4639	0.403641	8.32709	0.168623
#308	19.6782	0.69532	32.532	0.827084	17.6499	0.735788	11.9636	0.304275	22.555	0.397407	7.02325	0.168373
#309	17.7142	0.692923	25.4389	0.827037	15.9554	0.732779	11.8362	0	10.1742	0.390547	8.66685	0.168086
#310	17.1978	0.691251	19.3736	0.82609	17.4989	0.731678	11.7438	0.342526	25.8651	0.384187	11.9842	0.167261
#311	17.9563	0.691195	19.0246	0.825076	20.6484	0.729173	11.6186	0.206982	18.5616	0.38204	11.1357	0.166572
#312	17.582	0.689662	19.465	0.82507	19.8738	0.728674	11.4928	0.201937	18.6973	0.380068	7.38543	0.16513
#313	19.3438	0.6891	21.0239	0.824676	18.4342	0.726884	11.4925	0.0977422	20.9372	0.380034	14.4879	0.164641
#314	21.6497	0.687059	22.2145	0.824299	18.954	0.724172	11.3993	0.116178	11.0744	0.3789	8.91753	0.164178
#315	19.7984	0.686136	19.2393	0.82282	24.4903	0.724006	11.3406	0.00383	9.14198	0.369907	13.3812	0.16001
#316	20.9255	0.686065	24.6651	0.816845	18.9977	0.722859	11.3397	0.0706159	18.0974	0.359396	7.70746	0.159321
#317	17.8868	0.685289	18.74	0.81543	14.057	0.720494	11.2783	0.00976	12.7506	0.357201	11.4592	0.158848
#318	19.3076	0.685257	19.6569	0.814362	16.1723	0.720027	11.2746	0.0591844	15.6234	0.355748	6.83681	0.157501
#319	19.3747	0.683495	33.7794	0.811659	14.7737	0.714057	11.2603	0.280422	16.6147	0.354502	11.1008	0.156025
#320	17.7547	0.681858	18.1398	0.810916	20.158	0.710664	11.137	0.0528841	18.3193	0.353347	6.66845	0.155471
#321	14.8267	0.681132	19.5328	0.807316	16.1782	0.70905	11.119	0.16204	19.6729	0.352416	11.0772	0.155214
#322	14.7927	0.680034	25.3842	0.803721	12.8172	0.704418	11.0843	0.391869	21.0273	0.351313	8.10866	0.150654
#323	15.7913	0.678233	17.2556	0.802752	13.5755	0.703504	11.0753	0.0907313	20.8659	0.349323	6.62843	0.146885
#324	16.0678	0.677242	20.1815	0.800793	15.3053	0.702092	10.9874	0.0814885	32.2878	0.345442	9.35682	0.145319
#325	12.0189	0.67628	21.664	0.797472	18.813	0.701856	10.9563	0.270205	24.7642	0.339782	6.44496	0.144907
#326	15.4557	0.673697	25.0302	0.793538	15.3214	0.701443	10.921	0.247846	24.0846	0.337208	11.0581	0.144425
#327	17.9343	0.671972	21.1529	0.791264	24.2475	0.698659	10.9082	0.193744	24.5526	0.336505	15.4286	0.144343
#328	15.9127	0.667783	21.3159	0.790542	14.3883	0.697187	10.9067	0.13678	18.1962	0.3363	9.70448	0.141954
#329	21.0885	0.667727	17.2019	0.788688	21.1355	0.692591	10.901	0.293301	15.9817	0.332731	4.97478	0.141702
#330	14.6837	0.666482	19.9027	0.788156	15.9354	0.69257	10.8862	0.354087	17.9271	0.331536	5.46659	0.141547
#331	23.0927	0.666468	11.5367	0.786023	16.0244	0.690687	10.885	0.202947	9.65462	0.327495	13.8562	0.141219
#332	18.0147	0.665825	20.8361	0.778127	17.8588	0.689384	10.8818	0.0547313	25.343	0.322151	17.3735	0.140012
#333	18.7058	0.665825	23.5837	0.776522	18.8832	0.688313	10.8438	0.0329835	15.7969	0.32179	4.22059	0.136266
#334	15.6865	0.665567	18.2037	0.775389	18.7946	0.686186	10.8163	0.271755	22.6419	0.318622	4.84094	0.134974
#335	17.3944	0.664777	19.3559	0.775221	18.5557	0.685918	10.8048	0	11.6245	0.317645	8.00156	0.134933
#336	16.6653	0.66349	21.5343	0.768275	18.3682	0.684888	10.7966	0.180566	15.2712	0.315839	13.29	0.134027
#337	14.678	0.66322	14.9119	0.767662	26.7896	0.679415	10.7719	0.229148	18.5088	0.313938	8.0289	0.133912
#338	21.4814	0.661725	19.2723	0.766136	18.0113	0.67836	10.6874	0.171747	16.4352	0.313604	12.5841	0.133625
#339	18.5136	0.6594	21.1924	0.764478	15.5523	0.676966	10.6648	0.150373	20.7124	0.313463	11.1061	0.132344
#340	20.8902	0.657168	21.0278	0.763387	15.9551	0.676616	10.6426	0.0812863	31.6552	0.310539	9.92853	0.131894
#341	13.5458	0.655444	17.8591	0.761266	20.237	0.674693	10.5622	0.390906	15.3324	0.308364	13.284	0.131838
#342	13.7149	0.654993	19.6672	0.760293	15.2413	0.674376	10.5276	0.201018	22.0071	0.308174	7.24347	0.131634
#343	20.1989	0.648514	20.1912	0.756808	14.1778	0.672313	10.5211	0.229063	12.2498	0.307643	13.4548	0.130383
#344	19.6325	0.647677	11.1057	0.753628	20.3837	0.671581	10.512	0.0136115	13.0526	0.306387	9.22115	0.129627
#345	16.9852	0.646129	17.9984	0.753455	15.6122	0.670994	10.4909	0.315037	13.7613	0.306231	6.42897	0.129494
#346	20.8275	0.645613	17.153	0.753455	21.7451	0.66535	10.4723	0.291884	7.75696	0.305863	5.50808	0.128393
#347	19.1268	0.640607	25.6369	0.753072	20.0132	0.661945	10.47	0.235022	16.1348	0.304787	7.60286	0.128217
#348	14.9828	0.639443	18.9767	0.752907	13.768	0.660068	10.4612	0.105475	20.6987	0.300526	7.54725	0.128169
#349	15.7938	0.639315	24.2202	0.748487	15.4666	0.65761	10.4251	0.146585	16.9738	0.297599	8.31568	0.128156
#350	15.8724	0.638439	22.2316	0.744872	16.1187	0.657235	10.4069	0.442974	21.865	0.293051	9.84483	0.127234
#351	16.3936	0.636973	28.91	0.743746	15.9939	0.657189	10.396	0.164829	16.1914	0.291821	6.99201	0.127175
#352	22.0234	0.631184	23.1792	0.74159	24.5991	0.657019	10.3803	0.126827	17.1048	0.288034	6.43364	0.126548
#353	13.4099	0.630271	20.2262	0.740023	22.3026	0.653988	10.3231	0.196952	18.3715	0.287313	6.04636	0.126274
#354	15.2287	0.627922	16.0492	0.738021	14.786	0.65208	10.2988	0.150992	16.8051	0.287108	5.77661	0.126159
#355	15.8576	0.621868	20.5425	0.735105	16.9367	0.65072	10.2848	0.32452	19.202	0.283313	6.76766	0.124615
#356	12.9601	0.621001	16.3366	0.7299	15.9691	0.648161	10.2615	0.342768	13.1418	0.283073	10.2054	0.124593
#357	18.404	0.614958	21.204	0.729145	17.3196	0.648112	10.1901	0.310023	15.0683	0.280014	9.53173	0.124375
#358	20.2533	0.614174	19.2667	0.727584	21.1329	0.646873	10.18	0.269552	15.5241	0.279088	7.71982	0.124091
#359	14.4862	0.613067	20.8626	0.72726	18.6603	0.644969	10.1161	0.17875	13.4663	0.274297	6.10535	0.123867
#360	16.2027	0.612322	16.9655	0.724585	14.8365	0.643509	10.0989	0.330858	9.37199	0.274051	10.813	0.123294
#361	15.0118	0.609796	14.9305	0.72316	16.7071	0.642995	10.0987	0.174731	11.4151	0.273744	8.81428	0.12301
#362	14.1389	0.609387	19.5203	0.723107	16.3459	0.642866	10.0859	0.176629	13.6244	0.272301	5.89395	0.122075
#363	14.448	0.607269	17.1236	0.716116	21.9019	0.637929	10.0626	0.0792332	22.265	0.271017	4.36868	0.12206
#364	17.1321	0.606253	17.9444	0.715682	16.8715	0.633476	10.058	0.236567	14.6929	0.270008	7.34578	0.12127
#365	19.0516	0.605801	17.8185	0.714465	19.383	0.633088	10.0501	0.545653	11.4993	0.268754	8.78591	0.120468
#366	19.538	0.605744	20.0318	0.712709	12.6798	0.630173	10.0246	0.545924	24.5848	0.261812	6.33987	0.119833
#367	19.4917	0.604839	22.3081	0.712149	23.5309	0.626812	9.99729	0.15121	12.1603	0.261257	6.87221	0.119337
#368	16.4561	0.604741	18.0357	0.71132	15.473	0.621984	9.99247	0.177575	15.872	0.255635	10.5341	0.119047
#369	13.5535	0.603932	25.5909	0.707616	17.873	0.621754	9.95085	0.147076	12.8219	0.254112	8.03553	0.118301
#370	12.7056	0.60378	21.6042	0.705804	17.806	0.621506	9.93295	0.156394	17.5226	0.252464	9.88149	0.117988
#371	19.8881	0.601945	18.3492	0.702551	11.9656	0.618373	9.8973	0.192447	29.9275	0.25153	6.31676	0.11774
#372	15.7079	0.601633	17.2857	0.695296	11.3813	0.614727	9.85608	0.0416873	16.1492	0.250102	14.0044	0.117571
#373	14.3071	0.601465	12.9358	0.684573	18.2035	0.612791	9.85536	0.311732	15.3145	0.247891	8.78243	0.117168
#374	21.1895	0.601441	23.4127	0.682393	11.7449	0.611807	9.82706	0.30728	13.1766	0.246266	10.2656	0.116792
#375	12.3727	0.595097	25.3375	0.680369	24.6694	0.605783	9.7732	0.229167	12.9089	0.245539	10.359	0.116748
#376	14.0897	0.590551	21.913	0.677497	23.2931	0.600566	9.74205	0.168788	16.1995	0.24024	4.70694	0.116122
#377	18.6633	0.587684	23.6986	0.677003	19.4773	0.598961	9.68899	0.0627119	18.7473	0.237868	7.67635	0.115641
#378	12.4246	0.585695	18.2114	0.676825	16.0575	0.597907	9.6683	0.650072	9.82111	0.237537	7.19327	0.115622
#379	19.0275	0.5845	16.2185	0.675771	13.2611	0.597064	9.66282	0.130737	21.3575	0.237276	4.00605	0.113624
#380	17.7571	0.58296	15.9692	0.671673	14.2697	0.596453	9.62128	0	14.7596	0.237037	6.20052	0.112718
#381	16.1947	0.582603	20.2819	0.670266	15.9626	0.593854	9.62125	0.308787	17.9476	0.235489	10.8842	0.112537
#382	17.5834	0.579608	18.8313	0.668653	13.1395	0.593121	9.58577	0.206916	14.5757	0.233475	11.3796	0.112406
#383	14.2197	0.578923	20.0643	0.668215	11.8583	0.592095	9.5452	0.00594	16.9844	0.233291	4.36036	0.112155
#384	23.4516	0.5726	14.6486	0.666012	18.0482	0.591808	9.52616	0.177985	10.3777	0.230491	4.96301	0.111634
#385	15.9932	0.567123	20.1982	0.665251	15.1165	0.590455	9.44612	0.0748754	16.5189	0.23039	17.6565	0.111264
#386	13.4843	0.566259	17.6612	0.665066	10.824	0.58806	9.43193	0.00577	27.991	0.229524	9.93384	0.110854
#387	18.2065	0.565676	24.3485	0.662518	15.4443	0.586401	9.42386	0.215784	18.0395	0.229033	5.94246	0.110739
#388	14.3511	0.565549	24.0374	0.660984	14.5305	0.585017	9.39578	0.283837	4.85886	0.226997	10.0949	0.110138
#389	17.1753	0.564982	18.6501	0.658284	21.392	0.574412	9.35239	0.0819017	12.4521	0.22695	4.40855	0.109836
#390	16.8643	0.564691	21.0602	0.656329	17.2128	0.57288	9.35212	0.179583	17.6352	0.226598	6.82425	0.109748
#391	17.669	0.563548	19.1018	0.655855	14.3766	0.569534	9.34229	0.120917	21.9232	0.226232	3.42097	0.108832
#392	18.3058	0.56104	18.5904	0.655215	15.1856	0.563862	9.29401	0.285368	13.429	0.224312	9.42956	0.108483
#393	19.2774	0.560855	19.0282	0.654824	18.5907	0.562497	9.28982	0.0333602	8.16379	0.224154	9.39793	0.10834
#394	18.2734	0.558978	11.7636	0.650125	13.533	0.559033	9.28489	0.218056	22.4164	0.221902	5.24947	0.108141
#395	16.3047	0.558134	14.0812	0.646803	17.1982	0.55877	9.24811	0.367204	16.2224	0.221146	13.2321	0.108136
#396	12.8949	0.557695	17.3809	0.645887	16.4609	0.558325	9.24309	0.112121	14.1399	0.218871	11.3512	0.106652
#397	15.6882	0.557233	18.4307	0.645419	15.7944	0.554592	9.21878	0.377519	19.0959	0.21878	9.58158	0.106392
#398	13.254	0.556422	18.3788	0.64227	16.1736	0.550567	9.20081	0.0429671	19.2848	0.216304	15.4673	0.105683
#399	11.7669	0.556319	18.8907	0.64195	14.6532	0.545641	9.15618	0.205712	13.0559	0.216008	6.23186	0.105263
#400	18.8391	0.55528	16.4306	0.637011	14.9554	0.544737	9.15237	0.124337	10.1375	0.215931	13.1146	0.104088
#401	18.8039	0.55503	14.8064	0.636988	21.9294	0.540846	9.14215	0.314428	19.5163	0.21336	6.11202	0.103154
#402	17.3295	0.554422	16.0804	0.634989	14.9976	0.539745	9.1403	0.0519335	10.5023	0.213165	4.87508	0.102859
#403	14.3053	0.553582	18.3679	0.632241	16.6386	0.538565	9.13577	0.0955706	18.1528	0.211428	5.77595	0.102455
#404	20.0775	0.548959	18.7897	0.631064	18.1677	0.535541	9.12613	0.0834526	9.37504	0.210721	7.4109	0.102054
#405	14.7763	0.547304	17.1052	0.628046	14.7449	0.535164	9.12325	0.150209	20.9865	0.210139	9.85001	0.101741
#406	16.4217	0.547264	17.3916	0.621381	17.2258	0.532106	9.10869	0.0958607	13.0525	0.209964	10.6401	0.101134
#407	15.9932	0.541973	14.6333	0.618466	18.5006	0.525673	9.07756	0.111162	32.9897	0.209152	12.7993	0.100956
#408	13.3369	0.538923	21.5596	0.616089	14.1283	0.524198	9.03575	0.00389	19.818	0.208406	8.16813	0.100898
#409	16.7187	0.538238	15.115	0.615187	15.0469	0.522344	8.98581	0.0722558	10.6962	0.208178	7.90182	0.100366
#410	18.415	0.53684	17.7249	0.611326	16.5228	0.522316	8.98378	0.0116295	14.257	0.206524	6.70776	0.0998918
#411	15.6546	0.530869	17.4841	0.610445	18.5477	0.521999	8.97639	0.00392	18.9245	0.203919	6.54683	0.0996668
#412	15.9663	0.530504	16.7665	0.609691	15.1557	0.521531	8.91514	0.0479515	11.4098	0.198919	8.01208	0.099272
#413	14.4001	0.526502	21.6001	0.608405	19.8559	0.516816	8.9033	0.0825472	15.6652	0.19766	7.40852	0.0982191
#414	15.3244	0.52364	17.9307	0.608391	15.6741	0.516815	8.89627	0.0632624	15.1926	0.196539	10.5749	0.0975015
#415	18.9165	0.521393	19.433	0.604154	16.3797	0.515348	8.88447	0.0868944	13.7096	0.194547	11.9037	0.0974539
#416	16.4182	0.521389	14.2157	0.603909	17.1391	0.50639	8.87978	0	20.5081	0.193615	7.96911	0.0958241
#417	13.6374	0.520926	15.8063	0.603295	15.4374	0.505482	8.8524	0.0545362	16.4118	0.193009	9.04921	0.0954504
#418	17.0913	0.519651	20.1843	0.601065	12.3744	0.501965	8.84817	0.225119	13.6771	0.191535	7.59412	0.0954048
#419	16.6673	0.516996	21.9889	0.596514	21.1881	0.501635	8.84502	0	18.693	0.191512	3.42143	0.0945649
#420	21.9524	0.51641	21.9446	0.594988	24.9607	0.501614	8.8072	0.0403722	11.5386	0.189612	7.77468	0.0926293
#421	16.4004	0.515493	18.9332	0.591885	15.3322	0.499245	8.79848	0.0447314	16.0713	0.187935	5.62872	0.0921896
#422	13.6463	0.515309	14.6559	0.590075	12.7123	0.498222	8.79309	0.0556273	13.5147	0.18629	8.55627	0.0915053
#423	18.734	0.513972	11.1421	0.586616	13.2452	0.497887	8.7673	0.0785673	13.2299	0.182076	11.8031	0.0914604
#424	19.1324	0.512638	12.9492	0.584487	14.2442	0.496984	8.76407	0.068165	17.2428	0.180922	12.6541	0.0914303
#425	13.9699	0.511294	14.9472	0.582454	18.6931	0.496857	8.72395	0.177673	13.5329	0.180241	11.0781	0.0909434
#426	16.0656	0.510408	15.0865	0.581624	23.2977	0.495666	8.71596	0.105105	13.7099	0.179854	11.2861	0.0864535
#427	18.5887	0.508925	13.0856	0.581583	14.3357	0.494386	8.70348	0.114702	14.7468	0.177833	5.0582	0.086015
#428	15.9245	0.508922	17.51	0.579989	12.8606	0.493332	8.70339	0.0193409	15.5151	0.176606	6.69355	0.0846827
#429	13.742	0.507747	20.3839	0.578014	21.151	0.492727	8.70321	0.175863	7.79509	0.174277	5.43978	0.0845425
#430	19.2339	0.507675	15.5875	0.572721	14.3417	0.48904	8.69111	0.0157769	11.121	0.173072	6.4327	0.0842209
#431	16.3421	0.506766	20.5041	0.570451	13.5738	0.488253	8.67681	0.209812	5.34828	0.172714	12.4502	0.0841401
#432	15.2547	0.50657	23.5135	0.56964	16.0911	0.487638	8.66534	0.253723	11.5121	0.172411	9.63419	0.0840236
#433	13.3808	0.505761	14.5959	0.569632	20.107	0.487129	8.64545	0.270048	20.4086	0.1722	12.8522	0.0837225
#434	15.5252	0.504651	9.37131	0.568853	15.3329	0.486839	8.63753	0.0369707	14.4103	0.168455	9.64273	0.0835071
#435	14.7611	0.500598	16.379	0.566799	15.2105	0.484892	8.63301	0	12.9509	0.166504	6.8305	0.0828919
#436	21.4039	0.499945	17.3484	0.562959	16.4129	0.482348	8.63196	0.265814	12.6459	0.165781	9.54324	0.0814046
#437	15.0531	0.498677	17.5876	0.562689	17.0489	0.481617	8.62926	0.023223	17.122	0.16489	8.62803	0.080229
#438	13.0796	0.498172	16.5071	0.559206	15.3116	0.481023	8.61782	0.0661521	17.3534	0.163767	5.2491	0.0800234
#439	11.9603	0.497062	21.2802	0.556904	13.7567	0.479777	8.58754	0.00403	14.0306	0.162325	14.8091	0.0796326
#440	16.6271	0.496855	18.4664	0.552308	15.1506	0.479203	8.57822	0.129446	15.1316	0.161765	10.4052	0.0795328
#441	13.331	0.495457	11.4498	0.547854	18.1945	0.478649	8.56308	0.184321	21.7854	0.161424	8.1282	0.0792717
#442	11.6991	0.494635	15.437	0.546259	11.4356	0.478637	8.52848	0.138437	17.3987	0.161365	10.6055	0.0787874
#443	16.8159	0.493986	22.085	0.546168	15.6563	0.478616	8.49917	0.0753191	11.5644	0.16111	9.18469	0.0778629
#444	12.4841	0.493236	21.3195	0.543359	13.1085	0.47833	8.44376	0.278765	12.633	0.159785	17.7023	0.0778066
#445	17.7864	0.490697	16.9077	0.540872	23.4955	0.475565	8.43554	0	13.8659	0.158739	7.63239	0.0774247
#446	15.4568	0.489323	10.5263	0.540581	17.8873	0.474983	8.42547	0.1235	16.2528	0.155282	12.4957	0.0773371
#447	16.0867	0.489045	16.6636	0.538013	14.1482	0.474004	8.42113	0.0927949	33.9653	0.155074	5.21516	0.0764671
#448	13.0807	0.486249	12.3205	0.535675	20.7705	0.472855	8.40884	0.111544	16.7371	0.154484	6.67613	0.0764383
#449	15.3357	0.483568	20.992	0.535564	22.1303	0.472379	8.40433	0.255577	17.7192	0.154168	10.5472	0.0750842
#450	13.7826	0.483433	13.7261	0.529924	13.2224	0.471461	8.37222	0.210173	12.1846	0.153599	6.95928	0.0746849
#451	13.7995	0.482266	15.4777	0.528017	19.3594	0.470523	8.36865	0.108357	7.93251	0.152495	6.97467	0.074601
#452	16.4029	0.480298	15.3397	0.524934	16.0885	0.465736	8.35063	0.0192234	15.4221	0.152177	7.08289	0.0739973
#453	13.0885	0.479981	21.919	0.523351	13.0129	0.464528	8.30672	0.00385	20.5082	0.151321	7.61226	0.0736619
#454	15.1498	0.479251	18.5236	0.523308	17.2514	0.464247	8.29491	0.23739	16.4114	0.151226	12.2536	0.073301
#455	19.1621	0.479217	18.6108	0.521494	17.221	0.462447	8.2898	0	16.1418	0.15017	7.76391	0.0731036
#456	13.4684	0.476093	18.4253	0.519825	14.4921	0.462103	8.27335	0.0530973	13.2055	0.149445	12.2564	0.0730411
#457	19.3683	0.473657	14.2641	0.514833	13.1565	0.461895	8.24841	0.111897	17.7214	0.149132	9.84795	0.0730207
#458	13.3093	0.472482	18.6118	0.513878	11.7787	0.45615	8.20888	0.163744	12.131	0.148578	6.14518	0.0725829
#459	13.7957	0.471674	19.1185	0.512402	13.8959	0.451546	8.18375	0.0140236	19.7378	0.148546	6.20924	0.0724593
#460	14.7003	0.471481	10.3973	0.510744	12.0829	0.450516	8.18333	0	17.6924	0.146104	8.96011	0.0713076
#461	18.4134	0.469082	16.7945	0.506366	13.0297	0.44765	8.17295	0.00391	20.3316	0.145118	8.68871	0.0704793
#462	17.9674	0.468456	15.1562	0.503491	15.2327	0.447278	8.17199	0.00771	10.5561	0.144446	7.15195	0.0697081
#463	23.5279	0.467951	16.0718	0.502015	10.4595	0.446205	8.15636	0.00198	11.4549	0.142541	5.79897	0.0695544
#464	15.8386	0.467415	20.8686	0.50153	14.5827	0.446146	8.13727	0.044721	16.7948	0.142317	7.8865	0.0693858
#465	15.1749	0.465065	21.646	0.499661	19.2344	0.445481	8.13116	0.0821725	16.4716	0.140402	4.67217	0.0680182
#466	12.5978	0.463094	13.9981	0.498921	14.5035	0.444395	8.12326	0.0176422	20.5379	0.140299	8.64706	0.0679266
#467	22.4463	0.462553	16.1755	0.498375	16.2143	0.44337	8.11702	0.0159863	16.1755	0.138839	4.75826	0.0674667
#468	15.154	0.45857	21.3452	0.495808	16.1027	0.440035	8.11341	0.0873871	11.7125	0.138497	5.94825	0.0674334
#469	15.587	0.456241	17.372	0.495515	13.339	0.438592	8.11215	0.0649287	8.14242	0.137598	6.21603	0.0674134
#470	12.509	0.454406	14.477	0.493782	14.5737	0.437434	8.11027	0.0175716	13.7745	0.137572	13.1078	0.0670409
#471	18.0574	0.451749	15.1859	0.492611	17.9375	0.436274	8.08439	0.0721473	20.3894	0.136869	7.21676	0.0668024
#472	19.5535	0.450558	18.1204	0.490232	15.4177	0.43514	8.08021	0.0824111	16.0085	0.13649	6.7987	0.0662641
#473	21.5116	0.450491	23.5405	0.489889	16.8403	0.434051	8.06785	0.267616	11.0852	0.134707	4.92323	0.0658365
#474	12.8264	0.448281	16.0284	0.487241	17.0198	0.433497	8.06051	0.14645	19.2485	0.133921	11.2162	0.0658011
#475	12.5036	0.446125	17.3011	0.486189	12.7801	0.432298	8.04693	0.0788721	24.0328	0.133555	10.5965	0.0655379
#476	10.0047	0.445223	12.9042	0.482466	10.4628	0.431047	8.01799	0.102592	15.8737	0.132955	10.9079	0.0654841
#477	17.2871	0.44148	22.3916	0.474928	14.0818	0.430523	8.00814	0.00399	8.81669	0.132205	12.6334	0.064378
#478	13.287	0.440697	13.4525	0.471173	17.9435	0.428875	8.00047	0.169301	9.61559	0.13209	9.66596	0.0632925
#479	16.8699	0.436197	16.0328	0.470495	17.5605	0.425688	7.98818	0.0505581	10.2381	0.13088	7.40892	0.0630073
#480	18.1528	0.436193	17.0389	0.470136	12.4111	0.425069	7.96636	0.214279	25.5145	0.130169	6.8173	0.0628921
#481	13.9391	0.43595	15.5053	0.470078	12.841	0.424937	7.96514	0	24.4131	0.130132	6.5726	0.0621746
#482	9.66748	0.435409	17.4867	0.468232	16.8935	0.424827	7.94528	0	13.1588	0.129688	7.59177	0.0618936
#483	13.18	0.435362	14.9988	0.466943	18.3366	0.424505	7.94369	0.144289	14.3898	0.129492	6.49435	0.0615282
#484	11.1573	0.434064	12.5439	0.466798	15.368	0.424172	7.90491	0.0156146	7.42874	0.128439	8.24195	0.0611772
#485	16.554	0.432977	10.7872	0.463276	18.9511	0.421231	7.88305	0	9.26455	0.126232	3.44712	0.0609013
#486	13.5967	0.432832	14.2572	0.462774	11.1021	0.416788	7.85894	0.0574223	26.139	0.125816	13.9239	0.0600943
#487	11.1965	0.432824	16.536	0.460573	12.7401	0.41519	7.85041	0	16.8277	0.125779	6.48323	0.0600104
#488	15.2236	0.425571	9.99746	0.460529	15.3671	0.411219	7.83347	0.0671167	9.55421	0.125456	11.188	0.0594852
#489	21.5866	0.425161	16.6754	0.456284	13.1139	0.411017	7.79648	0.100008	10.5377	0.125344	6.21193	0.0593037
#490	16.5203	0.425148	14.6339	0.450662	10.3093	0.410485	7.78874	0	13.322	0.124208	6.81164	0.0589008
#491	16.5976	0.425087	17.8126	0.450099	13.8754	0.41021	7.77321	0	13.5348	0.124133	6.69635	0.0587847
#492	13.8275	0.42475	23.1229	0.44919	15.3132	0.405351	7.77204	0.00394	18.3444	0.123629	8.88181	0.0587562
#493	11.3712	0.424252	13.8287	0.448101	14.2326	0.405023	7.75015	0.0456358	15.0062	0.123046	10.1464	0.0584265
#494	13.3915	0.423204	22.4202	0.447231	16.9833	0.404158	7.7473	0.116804	17.332	0.122399	10.1929	0.0571476
#495	11.3663	0.42309	10.4236	0.444679	16.4854	0.403941	7.73626	0	20.8018	0.121737	3.666	0.0569927
#496	15.6909	0.422904	11.6194	0.443872	17.7422	0.402109	7.70728	0	21.8562	0.121562	4.03538	0.0569237
#497	14.114	0.422803	17.9795	0.44071	15.3321	0.397928	7.70146	0.146304	26.4607	0.121502	5.92316	0.0567111
#498	12.2063	0.422367	12.7244	0.438645	12.3122	0.396196	7.65914	0	6.09458	0.120588	10.0244	0.0565315
#499	11.7013	0.422188	9.21842	0.437423	13.5117	0.396001	7.63231	0	9.01582	0.119493	5.14146	0.0564878
#500	13.7493	0.421773	19.6825	0.437307	12.7095	0.394773	7.599	0.268269	20.6837	0.11925	6.13336	0.0561596
#501	11.7059	0.421687	16.5409	0.43577	15.8744	0.393865	7.59702	0.11354	12.2307	0.119044	3.43932	0.0561097
#502	14.8478	0.421347	15.9639	0.434966	22.4024	0.390542	7.56402	0.0930896	18.127	0.118776	8.97553	0.0554301
#503	18.6821	0.420806	13.0506	0.434896	16.4792	0.389327	7.55039	0.081479	21.2702	0.118585	7.20645	0.0550944
#504	12.7226	0.419353	18.3949	0.434581	17.9026	0.388271	7.54584	0	13.8379	0.116058	7.2644	0.0533845
#505	12.5929	0.418347	15.8069	0.432277	11.6712	0.387483	7.53759	0.00996	16.6911	0.115215	10.3827	0.0531838
#506	11.5258	0.415515	17.6902	0.431469	12.203	0.38664	7.53159	0	9.63557	0.113491	6.62925	0.0528558
#507	10.4482	0.414498	16.873	0.43029	14.0669	0.386585	7.501	0.161548	11.8967	0.112779	5.42517	0.0527222
#508	13.942	0.413479	15.3904	0.426227	9.9411	0.386389	7.48314	0.218942	20.213	0.111492	7.99184	0.0526764
#509	15.9562	0.411378	15.4426	0.424691	12.7225	0.386055	7.47842	0.0704183	11.0691	0.110745	5.91208	0.0519018
#510	13.7165	0.41078	14.144	0.421143	15.7006	0.385905	7.47321	0.270329	12.1942	0.110543	3.28097	0.0516938
#511	14.1591	0.405566	18.9393	0.420557	16.0122	0.385097	7.46216	0.307012	16.1403	0.110371	4.29057	0.0513716
#512	14.5031	0.403241	14.3962	0.420378	12.1145	0.385048	7.44619	0.133555	10.4597	0.110017	8.61958	0.0510651
#513	12.1684	0.401572	15.7057	0.414161	21.0315	0.383656	7.44416	0.224923	19.7171	0.109315	13.3544	0.0508275
#514	14.6972	0.401296	20.583	0.41337	23.867	0.383462	7.44108	0.175589	10.5839	0.10928	9.19837	0.0507963
#515	13.5437	0.400922	10.8253	0.412846	14.6723	0.383204	7.42709	0.107866	13.2396	0.106562	8.20681	0.0507627
#516	10.295	0.400485	12.2592	0.412732	16.7975	0.381817	7.40881	0.181383	14.2922	0.106483	3.60918	0.0495122
#517	14.0496	0.399847	15.6588	0.41064	12.0925	0.381571	7.38432	0	9.74135	0.105106	6.1676	0.0494268
#518	12.1778	0.398417	19.3992	0.405047	15.7133	0.38101	7.37813	0.0473084	11.2201	0.102937	5.82834	0.0492521
#519	20.4569	0.39841	13.865	0.401562	12.6014	0.380422	7.35847	0.0787974	20.8804	0.102529	4.8125	0.0491018
#520	13.9091	0.39776	12.4285	0.396616	12.0976	0.380257	7.35691	0.0293416	11.6923	0.102459	3.23176	0.0487912
#521	12.1127	0.397633	15.1424	0.395327	16.6002	0.380186	7.35406	0.0039	15.3979	0.10244	14.8257	0.0484777
#522	11.8276	0.396309	13.1134	0.394805	19.7429	0.380186	7.3411	0.00396	16.8823	0.101279	6.70664	0.0481486
#523	15.5209	0.395242	13.3734	0.390722	11.8436	0.379022	7.32992	0.0559683	13.1283	0.0997592	7.74631	0.0472843
#524	15.0285	0.393748	16.2238	0.389857	15.2281	0.378765	7.30858	0.0708588	11.7041	0.0988803	12.0128	0.0471068
#525	14.7837	0.393509	13.3011	0.388409	13.9569	0.377083	7.30783	0.132942	4.13569	0.0974114	10.0257	0.0468984
#526	15.6677	0.388989	14.3365	0.383823	10.6754	0.376393	7.25324	0	6.33155	0.0949931	11.0453	0.0463303
#527	13.6984	0.388708	20.4709	0.380012	16.4009	0.376385	7.23186	0.0388184	17.0099	0.0942298	3.84403	0.0458563
#528	14.5351	0.388189	12.6163	0.377775	16.5593	0.372936	7.22031	0	19.671	0.0935274	11.7864	0.0458386
#529	13.0503	0.388066	12.253	0.377182	12.1331	0.372888	7.208	0.097855	11.2902	0.0929355	6.48468	0.0457843
#530	13.5875	0.386435	14.8399	0.376815	13.2092	0.372467	7.19987	0.00593	8.52942	0.0919799	8.87632	0.0455652
#531	11.3341	0.384437	11.5538	0.375488	11.0095	0.371939	7.19625	0.0770683	11.1148	0.0911388	6.69354	0.045182
#532	15.6518	0.383746	14.6343	0.374599	11.4072	0.370942	7.18879	0.00195	14.421	0.0909433	7.99504	0.044668
#533	15.5963	0.382331	9.85089	0.374586	10.5447	0.369839	7.18762	0	24.3665	0.0878678	7.9225	0.0435821
#534	14.7637	0.380837	13.5308	0.37304	13.3096	0.367959	7.17944	0.0837309	16.8985	0.086837	2.31908	0.042898
#535	12.4933	0.379872	14.9703	0.372413	13.2053	0.367367	7.17888	0.13357	8.9916	0.0860166	3.57445	0.0428328
#536	19.4067	0.37952	14.001	0.371612	9.46602	0.365517	7.17713	0.10253	8.42166	0.085619	5.79222	0.0426053
#537	15.6031	0.379344	14.0067	0.370661	14.9719	0.361451	7.16336	0.157264	11.6615	0.0852031	5.37398	0.0423439
#538	17.3424	0.378024	12.4595	0.367755	16.4734	0.36132	7.15053	0.0577137	13.22	0.084328	6.52084	0.0420056
#539	16.7944	0.377856	16.3783	0.366569	11.5527	0.358034	7.14244	0.0392765	13.2821	0.0820161	4.1036	0.041943
#540	17.4052	0.377561	20.696	0.365767	18.1585	0.356265	7.1383	0.0398899	18.7823	0.081849	2.7226	0.0415383
#541	12.7935	0.377133	17.2732	0.365382	13.0776	0.354626	7.13035	0.01556	14.8791	0.081716	4.94007	0.0412025
#542	11.0033	0.376529	15.5693	0.364403	11.9248	0.354197	7.12789	0.195875	15.6773	0.0816303	3.82695	0.0411722
#543	10.3251	0.375774	16.5544	0.362161	17.0379	0.351918	7.07382	0.0607784	11.8431	0.0813092	3.62155	0.0408623
#544	12.4638	0.375664	15.8933	0.361618	17.3959	0.351553	7.06948	0.0928667	8.12816	0.080925	7.67585	0.0397044
#545	12.0749	0.373271	15.6212	0.359273	18.5693	0.351411	7.05569	0.0118285	8.20709	0.0799628	6.64384	0.0394941
#546	17.3368	0.37151	15.6398	0.358677	15.0767	0.349659	7.04564	0.0942091	15.2671	0.0773265	11.3486	0.0389512
#547	11.7409	0.369939	13.4341	0.353625	10.4797	0.349484	7.02899	0.0137094	17.6412	0.0769027	7.2101	0.0385929
#548	15.3158	0.369668	16.5423	0.353407	13.4327	0.349465	7.01285	0.00599	6.85449	0.0758851	8.25502	0.0384196
#549	18.1625	0.369243	20.2519	0.353168	12.7996	0.348619	6.98931	0	17.0724	0.0751007	7.28878	0.0379191
#550	13.99	0.368377	16.8041	0.352964	15.1511	0.347789	6.98706	0.00771	10.0732	0.0748566	9.9381	0.03713
#551	14.0118	0.367786	14.2963	0.352647	8.79556	0.345967	6.96844	0	8.35859	0.0746944	6.36725	0.0369354
#552	15.8634	0.366002	18.3344	0.351679	12.9042	0.344601	6.94436	0.0724595	7.74889	0.0734057	6.15054	0.036679
#553	14.124	0.365889	15.2027	0.350939	13.0273	0.340812	6.93144	0	15.3099	0.073226	9.77131	0.0366779
#554	15.8652	0.365364	13.9922	0.35045	15.2976	0.338584	6.91417	0.155988	20.868	0.0731817	5.44308	0.0366396
#555	12.1636	0.363767	20.6811	0.349294	11.5816	0.336689	6.89473	0.164767	12.5753	0.0728506	4.68881	0.0362317
#556	11.6834	0.362599	10.0609	0.348573	11.4783	0.334857	6.88329	0	10.7796	0.0721691	6.0324	0.0359638
#557	12.5278	0.361479	14.9559	0.348144	17.5101	0.333645	6.86106	0.0450098	10.3025	0.0708615	9.73133	0.0358438
#558	11.9991	0.359729	15.9266	0.346308	13.7215	0.332833	6.83291	0.0829283	16.8833	0.0708392	9.59691	0.0351819
#559	18.2409	0.358633	13.0601	0.346033	16.476	0.331494	6.83106	0	11.4059	0.0702622	5.50954	0.0346881
#560	9.40104	0.356515	10.6573	0.345745	13.1923	0.329456	6.83066	0.0536907	14.443	0.0698675	3.88655	0.0346728
#561	13.763	0.352624	16.616	0.345151	13.8784	0.326863	6.82273	0.064082	9.15174	0.0698273	9.53827	0.0344844
#562	14.9533	0.352484	14.1473	0.343973	11.3984	0.326655	6.8115	0	7.65888	0.0697583	4.87187	0.034051
#563	8.51106	0.352015	15.2737	0.34397	18.6144	0.325858	6.80725	0.00779	6.67061	0.0682376	3.62483	0.0338967
#564	14.5266	0.350871	16.6614	0.343101	11.063	0.325786	6.80047	0	23.8045	0.0681044	3.45927	0.0316156
#565	11.8067	0.350497	12.0427	0.340211	13.8644	0.32428	6.76124	0.0446351	13.29	0.0673641	9.36894	0.0307962
#566	14.0694	0.35046	13.9922	0.336368	11.9603	0.323252	6.74454	0.0872566	9.33076	0.0670662	6.34928	0.030567
#567	17.1553	0.350109	15.2595	0.333836	14.079	0.322439	6.7429	0.0441368	22.6821	0.06587	2.65974	0.030421
#568	13.4145	0.350045	14.7393	0.33305	11.7132	0.322115	6.73918	0	17.149	0.0651397	6.63334	0.0302504
#569	12.39	0.347292	17.0322	0.332675	13.1479	0.321554	6.71947	0.0389196	13.3219	0.0644249	5.05773	0.0298067
#570	7.94321	0.34552	14.1682	0.329822	13.041	0.320773	6.70461	0.113439	16.955	0.063471	13.6775	0.0294708
#571	12.71	0.342693	8.86551	0.329147	11.6194	0.319994	6.67995	0.00197	20.5415	0.0632086	11.0806	0.0294327
#572	9.49532	0.341835	17.5921	0.328583	18.4174	0.318307	6.67134	0	14.1944	0.0631101	9.85579	0.0294093
#573	17.601	0.341046	10.0165	0.327026	11.3734	0.317646	6.64323	0	8.963	0.0629786	4.52856	0.0287993
#574	12.756	0.340851	11.9459	0.32553	19.5694	0.317443	6.63593	0	11.9276	0.0629506	11.5951	0.0265649
#575	12.1006	0.339342	23.7875	0.324833	12.6583	0.316904	6.63086	0.00599	9.82905	0.0624905	4.65168	0.0265157
#576	15.1266	0.339158	14.9399	0.323997	13.8359	0.316607	6.60074	0.0366279	19.7111	0.0620689	7.2254	0.0263489
#577	13.1573	0.337084	11.8962	0.32299	17.7063	0.314684	6.59375	0.0904871	10.5046	0.0617587	3.37969	0.0263393
#578	10.302	0.336332	18.4667	0.322033	15.4533	0.31448	6.57588	0.0559403	11.1848	0.0613689	2.57832	0.026146
#579	10.897	0.334695	11.3891	0.321276	17.2847	0.313018	6.53283	0	11.4955	0.0611546	5.85434	0.0261355
#580	9.58637	0.333106	9.37511	0.320917	15.1979	0.308963	6.52525	0.0448002	13.7472	0.0610679	2.95033	0.0261186
#581	12.1225	0.330498	16.1121	0.320569	15.0972	0.308797	6.52075	0.0315203	15.0773	0.0598942	4.20188	0.0258821
#582	9.82201	0.329301	16.9358	0.319898	11.8358	0.307977	6.51993	0.00406	10.7307	0.0594796	5.15412	0.0257969
#583	9.33102	0.326581	8.70968	0.318996	12.067	0.307252	6.51166	0	10.5801	0.0587622	9.25284	0.0256181
#584	13.5703	0.320145	13.6835	0.318646	12.5687	0.306565	6.49593	0	6.65635	0.0580495	10.0669	0.0255704
#585	14.1536	0.318319	10.5188	0.318209	12.284	0.305581	6.4925	0.00594	10.7501	0.0570567	5.34135	0.0253972
#586	14.2745	0.317192	13.4648	0.317868	9.83222	0.305316	6.49094	0.142703	14.053	0.0569861	4.90505	0.0252296
#587	12.6428	0.316626	13.907	0.316969	14.2881	0.303769	6.48639	0.122385	13.298	0.056086	12.6668	0.0249439
#588	10.7368	0.315951	12.2675	0.311885	14.0904	0.30322	6.47517	0.00389	10.0481	0.0557472	8.88855	0.0248103
#589	14.5376	0.315314	19.2393	0.311582	12.2361	0.302454	6.46208	0.0984955	7.74663	0.0541025	6.54624	0.0247604
#590	11.2803	0.313688	13.216	0.311391	10.3428	0.302169	6.46038	0.0179788	8.96743	0.053887	8.61818	0.0245715
#591	11.926	0.312966	12.7444	0.310661	10.2572	0.301331	6.42072	0.0610934	18.1305	0.0537996	5.47984	0.0243356
#592	14.6115	0.309974	15.145	0.310393	12.383	0.299616	6.41689	0.00766	11.4226	0.0530729	1.80491	0.0243347
#593	14.8185	0.309804	11.6988	0.310044	16.8366	0.299379	6.41139	0	15.3676	0.0529963	6.39077	0.0236867
#594	15.494	0.308234	12.8375	0.309733	10.0046	0.298711	6.36938	0.12512	14.5911	0.0529717	3.01323	0.0233625
#595	14.6528	0.307469	12.3349	0.309504	18.1756	0.297105	6.35515	0.0526994	13.4018	0.05287	7.14627	0.0230871
#596	13.1125	0.307131	12.5403	0.307828	12.4709	0.295553	6.34231	0.123896	13.5158	0.0528666	6.0172	0.0224541
#597	18.3144	0.305466	12.5212	0.305484	10.2287	0.295462	6.33037	0.184264	7.67123	0.0528666	3.86786	0.022433
#598	10.578	0.303002	18.7424	0.303582	10.2661	0.293751	6.31785	0	6.25686	0.0521963	4.63788	0.0222081
#599	16.588	0.302643	12.0389	0.302933	14.2187	0.292364	6.29766	0.255523	5.05463	0.0511898	8.74867	0.0221325
#600	10.7694	0.302259	13.4905	0.302834	14.1396	0.292135	6.29073	0	4.80152	0.0511295	10.5941	0.0219968
#601	17.3546	0.301842	16.4498	0.300866	8.99079	0.29062	6.27385	0.0419589	7.90876	0.0508688	4.74476	0.0210247
#602	20.7092	0.299292	10.6316	0.299894	12.3679	0.286275	6.26123	0	14.455	0.0505658	1.6952	0.0209543
#603	9.39316	0.298226	10.6926	0.297824	10.929	0.28585	6.2029	0	10.5377	0.0504399	10.9226	0.0208436
#604	10.5653	0.296037	17.0818	0.295742	12.0886	0.283675	6.18975	0	4.65347	0.050404	4.67706	0.020449
#605	13.7764	0.294588	17.107	0.29274	12.6805	0.283464	6.18571	0	18.6186	0.0498415	8.67518	0.0203555
#606	14.5339	0.29425	14.9598	0.292197	11.2781	0.283077	6.16314	0.00585	6.24636	0.0493016	4.99312	0.020057
#607	14.7763	0.292665	18.535	0.291949	13.2595	0.282378	6.16241	0.00398	16.2497	0.0490798	6.71264	0.0199578
#608	14.6635	0.29261	9.08644	0.291038	12.825	0.282126	6.15985	0.0298829	14.7562	0.0485358	9.45393	0.0194201
#609	13.5964	0.292474	16.0373	0.28906	11.9393	0.280868	6.10234	0	10.5159	0.0483078	3.70045	0.0192191
#610	8.76642	0.291718	11.9254	0.286386	9.89398	0.279662	6.10207	0.111587	10.6804	0.0482802	8.10013	0.0186663
#611	14.812	0.288895	14.9913	0.284465	9.80299	0.279275	6.09819	0.0299616	15.4355	0.0481941	7.4051	0.0182945
#612	13.5913	0.287627	16.5148	0.282839	14.3828	0.278517	6.06981	0.00592	5.88543	0.0478977	13.7356	0.0181985
#613	11.0063	0.287176	16.1308	0.282244	11.3336	0.278311	6.05702	0.0120458	7.08568	0.0475343	9.44077	0.0181803
#614	10.9611	0.286485	12.7094	0.28164	9.80444	0.277466	6.05235	0.0486523	14.0332	0.0469786	6.11804	0.0178307
#615	15.3071	0.286097	11.577	0.281602	10.7802	0.277366	5.99653	0	11.1866	0.0463736	7.67985	0.017593
#616	15.3282	0.285241	10.2567	0.279895	10.0665	0.277267	5.98593	0.0830007	4.1886	0.0459025	2.39235	0.017374
#617	8.20715	0.285002	11.0534	0.27956	16.5296	0.276771	5.9762	0.0837603	8.56526	0.0453989	8.5893	0.0172444
#618	11.7227	0.284081	10.9282	0.278632	10.7077	0.276435	5.96265	0.0193907	13.0192	0.0449267	8.70326	0.0168807
#619	11.2699	0.283981	16.3641	0.278461	10.4466	0.276025	5.95384	0.0389522	10.0738	0.0442986	10.1747	0.0165704
#620	12.0259	0.283663	10.7473	0.277304	9.96498	0.27587	5.94997	0.0385736	4.49765	0.0436948	6.74508	0.016169
#621	11.4386	0.283355	12.8933	0.276969	9.67013	0.275452	5.94633	0.0426538	14.41	0.0432776	5.60486	0.0160895
#622	14.781	0.283123	12.9941	0.276708	12.1154	0.275248	5.92896	0.0316106	20.0505	0.0431861	5.49633	0.0158961
#623	14.8245	0.282864	10.9042	0.275322	10.6491	0.275216	5.91162	0.0182771	15.0477	0.0427456	6.02569	0.0158947
#624	13.0265	0.279903	16.5793	0.274977	12.1339	0.274866	5.90482	0.00594	6.64401	0.0411849	3.06503	0.0158728
#625	7.09136	0.279598	14.0258	0.272695	9.63164	0.274021	5.89386	0.0855659	10.8946	0.0409252	2.45697	0.0155369
#626	13.7722	0.278632	16.4894	0.268651	11.2648	0.273912	5.88443	0.0901978	19.4952	0.0408521	2.74088	0.0152975
#627	13.8201	0.277039	10.6474	0.267929	10.7134	0.272398	5.88178	0.190929	12.3508	0.0407802	10.1096	0.014991
#628	8.57399	0.273537	14.0453	0.267596	14.1207	0.271626	5.8736	0	12.3094	0.0406967	4.74425	0.0149796
#629	9.96169	0.272821	13.4721	0.267537	18.8997	0.271134	5.86576	0.0335299	6.57164	0.040521	6.57116	0.0148681
#630	12.7955	0.272032	15.2253	0.266487	11.4714	0.271054	5.86057	0.0435583	12.8248	0.0402843	6.92307	0.0145388
#631	12.1762	0.270687	12.6818	0.266103	10.8349	0.271052	5.84128	0	16.0911	0.0391138	5.01831	0.014338
#632	14.1671	0.270218	13.5534	0.26546	11.5063	0.268408	5.82632	0.166177	16.8669	0.0389225	6.27023	0.0139845
#633	13.4538	0.266699	9.65862	0.265183	15.7781	0.267805	5.82591	0	11.6706	0.038828	4.90462	0.0139248
#634	12.1507	0.266448	12.04	0.262851	14.073	0.267263	5.82575	0	20.5626	0.0384373	12.757	0.0139038
#635	10.1373	0.266141	14.0181	0.261885	13.4198	0.266528	5.82537	0.0251845	9.52353	0.0384132	5.65988	0.0137723
#636	14.3191	0.266046	13.887	0.261087	11.3127	0.266453	5.79883	0.0039	7.79591	0.0379759	1.58144	0.0137517
#637	13.8796	0.265691	8.84464	0.258342	11.4459	0.266183	5.79109	0.00587	18.4454	0.0376495	11.1214	0.0135385
#638	11.3045	0.265203	14.4982	0.256893	13.0354	0.265	5.78203	0	4.51045	0.0372883	3.40534	0.0135277
#639	12.4044	0.264959	8.48926	0.254823	18.3311	0.263438	5.76748	0.102885	19.4113	0.0367398	2.0973	0.0130559
#640	11.2998	0.26478	18.8489	0.252409	14.8312	0.260999	5.74381	0.0946893	14.692	0.0367377	4.95649	0.0129507
#641	10.7804	0.264601	14.7807	0.251782	8.64338	0.260491	5.73209	0	12.9143	0.0365128	8.67188	0.0129446
#642	13.5407	0.263685	16.0136	0.251368	8.05959	0.259672	5.71533	0.00768	7.6957	0.0361743	8.61324	0.0128548
#643	13.9479	0.262402	8.40762	0.249916	9.64075	0.259278	5.69823	0.0507376	19.7548	0.033755	6.19937	0.0127647
#644	12.1507	0.261605	13.8114	0.247543	11.0641	0.25893	5.68443	0	10.0475	0.0335524	4.16594	0.0126705
#645	11.1317	0.260447	12.7621	0.246455	12.3245	0.258674	5.67319	0.0722078	6.48637	0.0333204	3.43452	0.0125807
#646	13.4358	0.260116	14.7268	0.245744	9.91943	0.258339	5.63051	0.178965	10.4051	0.0326264	5.71077	0.0125168
#647	12.0651	0.259189	15.3732	0.245452	9.90033	0.257542	5.61627	0.00609	19.2547	0.0325362	3.49116	0.0122766
#648	13.403	0.257732	9.70665	0.24508	11.2419	0.256706	5.60972	0.0157245	16.3181	0.0318093	5.45598	0.0122654
#649	12.5045	0.257707	10.9127	0.244125	13.2141	0.256645	5.59764	0.0039	8.12065	0.0317947	11.4935	0.0120187
#650	9.48735	0.256743	11.3046	0.243507	15.3974	0.255433	5.58339	0.00387	14.4234	0.0309105	11.0672	0.0119814
#651	11.5555	0.255956	11.3187	0.242411	10.5374	0.255198	5.56827	0.00796	4.1587	0.0308705	2.76155	0.0118921
#652	11.7302	0.255839	12.3276	0.239512	17.1432	0.254402	5.5643	0.159317	9.98632	0.0308427	7.83394	0.0115174
#653	12.1005	0.253206	13.0818	0.238707	14.022	0.253474	5.56088	0	8.69408	0.0306915	5.82347	0.011381
#654	9.97862	0.253169	16.9224	0.237704	9.71322	0.253321	5.56083	0.0811367	10.0935	0.030671	7.45907	0.0110912
#655	8.94554	0.252291	12.069	0.236869	13.9424	0.250471	5.5592	0.0735396	7.77019	0.0306373	5.56798	0.0110769
#656	10.2601	0.251472	14.4159	0.235969	10.1272	0.249743	5.54421	0.0432067	23.2955	0.0304251	4.49197	0.0104404
#657	14.896	0.251061	11.4805	0.235949	13.1672	0.248951	5.53709	0.191889	19.9411	0.0302636	5.58683	0.00972
#658	9.41578	0.250863	16.3886	0.233265	11.0229	0.248416	5.53673	0.070908	3.89106	0.0301282	2.07931	0.00966
#659	11.2304	0.250679	11.1075	0.232541	8.78529	0.248128	5.53097	0	6.79869	0.0296209	3.30982	0.0095
#660	13.0873	0.247127	11.5326	0.232375	12.36	0.245666	5.52256	0	14.9595	0.0294064	9.85634	0.00946
#661	8.26934	0.246819	11.7144	0.232359	12.8886	0.244248	5.52077	0	11.7565	0.0292867	6.33316	0.00932
#662	8.95191	0.246807	10.7657	0.231909	13.3776	0.243532	5.50224	0	9.40164	0.0292596	11.9499	0.00922
#663	10.9221	0.245856	17.3976	0.231024	13.1857	0.243157	5.48806	0.0586958	11.1725	0.0292398	12.926	0.0089
#664	17.0107	0.245417	12.058	0.230224	9.08883	0.240021	5.4762	0.0927841	17.9192	0.0291505	8.48031	0.00834
#665	12.716	0.245309	9.93763	0.230158	6.84159	0.239517	5.47311	0	7.29443	0.0291444	6.73701	0.00824
#666	14.8244	0.243769	16.5525	0.229547	14.6757	0.238096	5.46674	0.0196152	12.0584	0.0282084	3.36843	0.00803
#667	15.0147	0.243487	7.353	0.229542	16.6427	0.237767	5.46049	0.0928128	10.7771	0.0277759	7.73159	0.00761
#668	16.2358	0.241864	16.1753	0.228496	12.182	0.237467	5.4549	0	7.87213	0.0277599	5.74533	0.00726
#669	13.8048	0.241579	13.8793	0.22759	11.2018	0.237364	5.45006	0	9.41947	0.0266237	4.25114	0.00719
#670	11.5237	0.238301	12.8889	0.227133	11.1736	0.23725	5.44571	0.0575112	10.5536	0.0265834	6.40399	0.00688
#671	11.3986	0.237925	12.5279	0.226733	12.3875	0.234836	5.40916	0.00793	11.604	0.0265813	2.34941	0.00681
#672	12.1727	0.237494	12.6638	0.224562	13.687	0.23439	5.39408	0.0059	8.44857	0.0262559	4.45997	0.0068
#673	11.2609	0.237403	14.9393	0.222922	12.949	0.234031	5.38609	0.0215365	8.04664	0.0261066	5.7718	0.00677
#674	14.1945	0.236843	17.9868	0.221688	13.1138	0.233496	5.38337	0.110977	12.7395	0.0259683	4.99811	0.00674
#675	10.4822	0.236551	13.5716	0.22052	11.5909	0.229294	5.37999	0.0802085	6.57815	0.0252628	4.46249	0.00674
#676	16.0376	0.23631	11.7597	0.219494	13.5319	0.227264	5.37809	0	3.05199	0.0251375	10.0371	0.00663
#677	13.5009	0.235393	8.5519	0.219184	11.1475	0.221996	5.37468	0.00601	8.44421	0.0248405	7.14104	0.00635
#678	11.1268	0.233872	9.62001	0.218802	10.0748	0.221716	5.35136	0	11.8854	0.0248239	3.82276	0.00634
#679	16.0198	0.233812	16.1215	0.218055	10.8385	0.221365	5.35114	0.034199	10.3359	0.0241893	2.0492	0.00634
#680	14.2885	0.232797	12.5395	0.215621	11.4282	0.220552	5.34465	0	3.43872	0.0240272	6.0151	0.00632
#681	9.07199	0.227807	13.3166	0.215069	19.8035	0.220256	5.33192	0.0810498	14.9584	0.0240125	4.0162	0.00631
#682	15.9888	0.226973	10.0959	0.214654	14.7866	0.21775	5.32204	0.00582	16.7691	0.0237501	4.14085	0.00623
#683	9.05083	0.226893	12.0022	0.213613	8.47978	0.216526	5.31625	0	8.58418	0.0237016	4.64361	0.00585
#684	11.9233	0.225149	10.3754	0.213242	12.3802	0.213897	5.30539	0.0706339	8.65175	0.0232809	5.0687	0.00584
#685	8.52044	0.223523	19.2622	0.212707	16.4637	0.213845	5.29114	0.00788	14.4504	0.0231669	10.2381	0.00579
#686	7.93165	0.220582	12.143	0.210993	9.15218	0.213153	5.28594	0.00387	9.68781	0.022899	3.30611	0.00569
#687	14.1492	0.220031	13.6163	0.208503	9.86989	0.212108	5.28306	0.0179087	12.2804	0.0228526	6.21707	0.00568
#688	10.812	0.216088	7.2254	0.208389	12.974	0.211279	5.2801	0.00596	13.2583	0.0223486	7.16846	0.00533
#689	12.6902	0.21558	12.2739	0.207416	10.9073	0.209821	5.23411	0.00396	5.49439	0.0221073	3.15525	0.00533
#690	8.36714	0.2144	10.5401	0.204514	9.18722	0.209146	5.22306	0.0179008	14.1801	0.021991	6.0176	0.00525
#691	15.8582	0.213646	12.0575	0.203295	13.7522	0.208578	5.21977	0.00789	16.307	0.0219641	5.29901	0.00477
#692	12.7079	0.213109	7.97336	0.19869	9.74919	0.20775	5.18851	0.0446281	9.73251	0.0219139	7.69716	0.00469
#693	12.4062	0.212386	10.2141	0.198333	13.3165	0.207662	5.16394	0.0555049	14.6794	0.0217936	9.02553	0.00466
#694	8.0331	0.211701	10.7286	0.196521	13.6047	0.207466	5.15785	0.0783868	9.99681	0.0217827	5.95359	0.00464
#695	13.992	0.211048	9.41967	0.195576	11.6614	0.205037	5.139	0	7.32586	0.0216998	3.65775	0.00435
#696	11.1088	0.209651	9.03063	0.192962	9.12528	0.203678	5.13414	0.00392	16.8981	0.0216764	5.43413	0.00422
#697	14.3273	0.209508	10.4186	0.192457	11.0149	0.203318	5.12979	0	15.7654	0.0213478	5.2378	0.00419
#698	14.1193	0.209474	6.10739	0.192032	11.1629	0.202899	5.12774	0.0424114	11.6061	0.021196	1.84125	0.00417
#699	16.0978	0.208675	14.1984	0.191823	15.205	0.200941	5.12645	0	8.89394	0.0210352	5.5165	0.00414
#700	12.6138	0.207904	19.1557	0.190896	11.9574	0.198784	5.11334	0.0664331	18.936	0.0208978	14.8543	0.00372
#701	8.83426	0.207053	9.45671	0.188616	10.9294	0.19732	5.10885	0.00395	12.5249	0.0207808	7.06108	0.00367
#702	13.0277	0.206998	10.9104	0.188478	11.9539	0.194093	5.09598	0	6.48855	0.0206313	3.02857	0.00364
#703	10.7332	0.205693	12.3496	0.188289	13.9196	0.193575	5.09337	0	8.33	0.0200176	4.07595	0.00363
#704	12.2716	0.205543	7.52015	0.187728	12.6701	0.193131	5.08975	0.0118092	15.3677	0.0199396	7.30871	0.00362
#705	12.1952	0.205057	15.922	0.186013	8.82888	0.192378	5.0873	0.0673027	13.7949	0.0198446	3.96165	0.0036
#706	11.4311	0.204305	12.8442	0.185734	13.918	0.189796	5.07133	0.0277772	12.0508	0.0198135	1.84822	0.00322
#707	10.5858	0.204161	13.082	0.18538	20.0985	0.189685	5.04145	0.0519325	11.7817	0.0193911	9.51065	0.0032
#708	10.8167	0.203842	13.6948	0.184722	12.3492	0.189532	5.03503	0	10.0187	0.019065	3.2847	0.00318
#709	7.39229	0.203224	9.30075	0.18421	9.24774	0.188969	5.01026	0	6.85417	0.0185033	6.20576	0.00316
#710	9.65321	0.203058	14.106	0.182266	12.9745	0.188163	5.00964	0	11.3989	0.0183768	1.1889	0.00312
#711	11.5597	0.20304	6.52948	0.181804	8.5749	0.185564	4.99358	0	6.71928	0.0182895	3.92777	0.00309
#712	15.3379	0.201411	7.39354	0.179883	9.21135	0.18463	4.99274	0.00199	2.76333	0.0181997	3.80897	0.0027
#713	10.1044	0.201016	17.37	0.1778	10.8367	0.183865	4.98702	0.0603512	7.72575	0.0180508	1.57336	0.00263
#714	12.6243	0.199961	10.5736	0.177556	10.9217	0.183511	4.98601	0	10.1841	0.0180348	3.54498	0.00261
#715	9.42689	0.19825	11.4122	0.176705	9.94551	0.180292	4.97727	0.0721909	12.5299	0.0179447	9.07384	0.00259
#716	8.1473	0.19695	9.87877	0.173188	15.4365	0.17858	4.96508	0.0116414	7.42072	0.0177008	8.60134	0.00256
#717	14.6281	0.196594	19.1201	0.172524	19.2738	0.177811	4.96065	0.0937445	4.15331	0.0173235	4.99915	0.00212
#718	12.0093	0.196561	7.10802	0.172142	10.658	0.177462	4.92816	0.0817042	6.86522	0.0170918	1.42302	0.0021
#719	9.41294	0.195844	10.7091	0.171584	19.1145	0.1755	4.91985	0	3.06991	0.0170471	4.13317	0.00209
#720	8.3468	0.195068	18.3139	0.168824	13.8812	0.175314	4.91374	0.002	12.0342	0.0165362	1.31631	0.00209
#721	13.6064	0.194486	11.4722	0.166213	11.3663	0.175069	4.91283	0	11.0977	0.0164817	3.40075	0.00208
#722	8.25183	0.193168	10.117	0.164909	14.4501	0.175011	4.90527	0.00775	12.734	0.0164469	8.58401	0.00204
#723	8.14775	0.191865	12.8545	0.16466	12.454	0.174983	4.9004	0	4.41187	0.0162527	6.25691	0.0016
#724	12.8032	0.191403	10.2503	0.164233	12.1595	0.174514	4.89895	0.00792	3.82269	0.0161579	4.86036	0.0016
#725	9.28575	0.190886	18.3894	0.16362	9.40691	0.172648	4.8974	0	14.9561	0.0156847	1.65266	0.0016
#726	10.9359	0.1903	17.525	0.162826	12.7881	0.170714	4.89194	0.103751	5.67713	0.0153814	6.88004	0.00159
#727	6.59759	0.189803	10.043	0.162684	9.71466	0.170494	4.87969	0.00771	9.05344	0.0153165	2.2147	0.00159
#728	11.457	0.189371	11.8989	0.16189	13.0215	0.16956	4.87613	0	15.8644	0.0152064	2.15849	0.00159
#729	11.7776	0.186805	10.0068	0.161824	15.1491	0.167517	4.8684	0	9.20944	0.0148322	0.680554	0.00159
#730	13.74	0.186614	13.8674	0.160559	9.58358	0.167443	4.86714	0.0195389	11.1326	0.0147765	10.9428	0.00158
#731	15.1148	0.186148	12.7439	0.160548	10.5964	0.166661	4.84641	0	12.2287	0.0146452	7.97607	0.00157
#732	9.15843	0.184962	14.521	0.160393	11.8404	0.166424	4.84052	0.0560291	10.7174	0.0143761	5.15533	0.00156
#733	13.1363	0.184555	8.8244	0.158965	11.4601	0.165878	4.83275	0	6.54561	0.0139684	5.31676	0.00155
#734	12.3474	0.184319	9.67858	0.158724	6.79895	0.165865	4.813	0.00195	20.0401	0.0137421	5.00527	0.00155
#735	8.02725	0.183507	9.16961	0.158719	14.1541	0.165408	4.80393	0	10.6675	0.013326	3.42238	0.00154
#736	13.7404	0.183108	10.3398	0.157042	15.7586	0.165275	4.79267	0.00396	4.2881	0.0132804	6.28212	0.00106
#737	10.1155	0.182516	8.44158	0.155588	11.8596	0.164035	4.78022	0	8.96921	0.0130727	5.52494	0.00106
#738	11.4584	0.182192	14.9949	0.155369	8.03348	0.162828	4.76827	0.00388	10.2773	0.0127282	5.47456	0.00106
#739	11.3974	0.182022	10.3394	0.154594	13.005	0.162173	4.73658	0.0449614	29.2696	0.0125668	5.32554	0.00106
#740	7.35819	0.181467	12.8291	0.153407	9.60984	0.161623	4.7299	0	16.3173	0.0124977	3.15889	0.00106
#741	9.25277	0.17944	6.25867	0.153273	8.42394	0.160479	4.72893	0	19.6157	0.0119253	8.22923	0.00105
#742	8.6018	0.178824	11.3782	0.153134	7.67495	0.159647	4.72805	0.0119145	7.43491	0.0118516	5.77825	0.00105
#743	6.81271	0.178072	12.9105	0.152976	10.4898	0.158642	4.72343	0.0794343	13.103	0.0115866	5.75817	0.00105
#744	14.7931	0.177224	8.98529	0.152972	13.3124	0.157996	4.72272	0	10.7836	0.0113258	3.65452	0.00105
#745	9.64847	0.17689	15.967	0.152067	11.5394	0.157906	4.72109	0.184098	16.0479	0.0112125	2.45921	0.00105
#746	14.7607	0.176577	10.7463	0.151866	10.1758	0.156819	4.71053	0	12.0489	0.0112043	2.44225	0.00104
#747	10.9745	0.175593	17.9596	0.151483	11.7001	0.156575	4.70527	0.0280792	12.3218	0.0111927	3.80575	0.00053
#748	12.6984	0.174975	13.7929	0.150938	14.5637	0.156319	4.67515	0	15.45	0.0111191	5.09002	0.000528
#749	8.50833	0.174757	10.2873	0.147217	10.0968	0.155812	4.6744	0.00386	10.5805	0.0106685	1.8955	0.000525
#750	10.3953	0.17439	15.5359	0.146672	9.36643	0.154128	4.67062	0	12.3943	0.0106081	2.31746	0.000523
#751	12.933	0.174019	14.4782	0.146466	11.0988	0.152398	4.65649	0	11.9771	0.0104867	3.42834	0.000522
#752	10.4129	0.171651	10.8094	0.145761	14.9509	0.151686	4.6549	0.110448	4.38876	0.0103613	2.53305	0.00052
#753	8.5628	0.170857	6.31772	0.145707	12.9725	0.151384	4.6504	0	3.43735	0.010034	4.11009	0.000515
#754	15.7395	0.170817	6.40483	0.14466	11.021	0.150547	4.64917	0.00973	10.1246	0.00987	17.8498	0
#755	11.1525	0.170622	13.5214	0.144498	13.3944	0.149587	4.64232	0	14.3993	0.00971	11.9611	0
#756	5.69719	0.17052	9.57581	0.144359	10.5084	0.148756	4.61542	0	7.13835	0.0096	11.8839	0
#757	10.4288	0.169885	7.83052	0.143745	13.9037	0.1466	4.61085	0.109879	12.8783	0.00936	11.7486	0
#758	10.4168	0.169348	5.01962	0.142704	11.4477	0.146252	4.60974	0	10.4786	0.0081	11.2999	0
#759	5.91701	0.168715	6.72241	0.141792	6.82254	0.14577	4.60412	0.0180083	2.67993	0.00779	10.7128	0
#760	9.04968	0.168074	10.058	0.140523	13.5309	0.145447	4.59326	0.013865	7.68231	0.0073	10.3002	0
#761	12.7743	0.166349	11.5651	0.139425	7.18461	0.143616	4.56569	0	8.47551	0.00726	10.1858	0
#762	9.46482	0.165038	11.9359	0.139246	10.8333	0.143468	4.54887	0.00593	8.53485	0.00705	10.0101	0
#763	11.7175	0.164834	13.0608	0.139179	7.97907	0.142509	4.53175	0	19.7679	0.00695	9.78075	0
#764	7.68067	0.164121	9.48884	0.138843	13.6826	0.142302	4.51565	0	5.22823	0.00657	9.72401	0
#765	9.03327	0.163129	12.3209	0.138278	8.95369	0.140947	4.51338	0	3.57098	0.00624	9.68511	0
#766	11.3902	0.162568	7.531	0.138184	8.66894	0.139254	4.50893	0.0589403	3.21539	0.00618	9.64656	0
#767	13.696	0.162392	10.5475	0.138127	9.36232	0.139078	4.50302	0	14.697	0.00569	9.39888	0
#768	11.7319	0.162233	13.7911	0.13696	12.2024	0.137987	4.48083	0.00388	21.5312	0.00558	9.31058	0
#769	8.43464	0.160336	12.8711	0.136735	8.84429	0.137549	4.48063	0.0408568	18.7839	0.00552	8.99242	0
#770	10.8658	0.160077	6.96472	0.1357	9.34581	0.136754	4.47965	0	3.87437	0.00546	8.82985	0
#771	12.5518	0.159743	12.8024	0.1354	7.97727	0.136234	4.47611	0.0100768	10.6969	0.00543	8.81278	0
#772	13.7844	0.159256	11.1334	0.134972	13.6676	0.136097	4.46808	0.0100136	12.5822	0.00522	8.50354	0
#773	7.77919	0.159231	10.0156	0.134658	9.94313	0.133566	4.45952	0.00794	5.92587	0.00468	8.36365	0
#774	7.35837	0.158077	10.2288	0.134404	9.17256	0.133033	4.4231	0.00775	4.88325	0.00432	8.34183	0
#775	11.1686	0.155398	8.146	0.134374	15.1792	0.132746	4.41108	0.0323304	14.7363	0.00429	8.32539	0
#776	14.1111	0.155336	19.0388	0.134102	9.61186	0.132043	4.40787	0.00396	10.5843	0.00427	8.20935	0
#777	11.1619	0.154338	7.64407	0.133348	9.7513	0.131888	4.40247	0.036623	1.775	0.00424	8.15564	0
#778	10.4969	0.15034	7.87617	0.132993	12.1178	0.130766	4.39388	0	7.5856	0.00413	8.03206	0
#779	12.2965	0.149913	7.09919	0.132404	14.4127	0.129964	4.38698	0.0387147	12.0573	0.00301	7.9871	0
#780	11.5755	0.14826	11.5024	0.132338	14.9443	0.129864	4.36678	0.0482073	8.60739	0.00298	7.97621	0
#781	6.52736	0.147567	9.46725	0.131961	8.21738	0.129132	4.35463	0	12.0785	0.00296	7.94547	0
#782	12.7196	0.147365	15.6591	0.131897	13.0233	0.128982	4.33653	0.00388	11.9461	0.00293	7.67543	0
#783	9.54642	0.146379	12.0304	0.13168	11.8108	0.127563	4.33425	0.0510392	4.52813	0.00289	7.57682	0
#784	12.5657	0.145559	13.2462	0.130326	12.937	0.126212	4.32198	0	3.74715	0.00287	7.5334	0
#785	10.7106	0.144726	12.4628	0.128963	9.10885	0.126027	4.31418	0.0039	17.9905	0.00286	7.53106	0
#786	11.2315	0.14293	12.0167	0.127798	14.4389	0.12602	4.31211	0	7.09891	0.00284	7.20447	0
#787	10.8258	0.142864	15.5654	0.125759	7.88636	0.125934	4.29974	0	11.4006	0.00279	7.20376	0
#788	5.12723	0.142776	9.04217	0.12548	9.23551	0.125919	4.29506	0	9.58406	0.00278	7.06803	0
#789	12.0135	0.142607	11.0104	0.125363	7.91916	0.123901	4.29047	0	11.38	0.00277	6.90686	0
#790	10.1421	0.142391	9.95146	0.123286	9.31345	0.123768	4.28141	0	12.852	0.00276	6.90473	0
#791	14.7039	0.141742	9.87508	0.12196	8.20616	0.122795	4.26046	0.00604	7.66841	0.00276	6.89473	0
#792	9.02311	0.141618	9.69378	0.12131	12.6314	0.122565	4.26037	0.0176616	6.80484	0.00275	6.77909	0
#793	10.1353	0.141536	7.46123	0.120161	9.12713	0.121185	4.26028	0	19.8468	0.00272	6.76332	0
#794	15.2679	0.141017	10.1449	0.119311	13.4305	0.119956	4.25356	0.0118374	8.4277	0.00271	6.7178	0
#795	16.0219	0.140577	6.4882	0.119215	7.60341	0.116886	4.23719	0.0437028	11.9083	0.0027	6.65533	0
#796	9.57858	0.139875	10.7144	0.118391	11.2829	0.116646	4.22715	0	22.5757	0.00269	6.58049	0
#797	11.1422	0.139219	5.66803	0.118007	11.8241	0.116484	4.17543	0	8.75703	0.00264	6.57887	0
#798	9.46988	0.136928	10.5967	0.117979	9.04616	0.115847	4.17313	0.0437811	12.5807	0.00158	6.53594	0
#799	9.81995	0.136569	9.67254	0.11722	12.5014	0.114688	4.15798	0	5.32893	0.00154	6.47443	0
#800	15.7749	0.136407	8.25718	0.116503	10.7362	0.114411	4.13671	0.0421704	3.91205	0.00151	6.46919	0
#801	7.78532	0.136236	13.3623	0.115753	8.94812	0.114368	4.11971	0.0480432	8.44685	0.0015	6.42975	0
#802	10.8316	0.135954	5.94641	0.111047	5.12991	0.11421	4.11908	0	5.26133	0.00145	6.40448	0
#803	8.72357	0.135831	11.8149	0.109465	7.26538	0.11349	4.08803	0	16.048	0.00143	6.38782	0
#804	13.4853	0.135587	13.6032	0.109305	11.9982	0.112968	4.07317	0	9.39805	0.00142	6.3255	0
#805	14.3876	0.135469	15.0135	0.109162	8.39977	0.1121	4.04674	0.0181649	7.00582	0.0014	6.31082	0
#806	15.2499	0.134442	8.39453	0.1081	9.17627	0.111801	4.00226	0	9.46371	0.00139	6.21818	0
#807	8.74994	0.134222	9.03497	0.103173	6.68492	0.111271	3.99434	0	5.96488	0.00139	6.07822	0
#808	9.80971	0.134063	13.1135	0.101571	9.18462	0.110413	3.98185	0.0097	6.78636	0.00138	6.07431	0
#809	7.40614	0.133061	13.5186	0.10125	10.7824	0.108053	3.97476	0.015534	13.7541	0.00136	6.04828	0
#810	10.9662	0.132146	19.0725	0.0994283	10.9494	0.105165	3.94155	0	5.64082	0.00136	6.02597	0
#811	13.1692	0.132019	9.80421	0.0977163	5.40479	0.104512	3.93478	0	5.09519	0.00132	6.0124	0
#812	12.0844	0.131534	6.33325	0.0964642	10.4128	0.103432	3.88734	0	19.4297	0	5.94761	0
#813	15.4705	0.129285	6.08382	0.0957502	10.0408	0.102997	3.87488	0.0100126	18.7394	0	5.89275	0
#814	6.38635	0.128208	5.07801	0.0947798	11.3408	0.102793	3.87039	0.0157014	18.3141	0	5.7791	0
#815	9.93411	0.127032	15.9694	0.0938527	7.97124	0.10222	3.86894	0.0350836	17.2898	0	5.73118	0
#816	8.97008	0.126238	6.56308	0.0924898	9.85744	0.101385	3.85934	0.0443835	17.2841	0	5.68424	0
#817	6.53439	0.12538	9.45407	0.0917528	8.3095	0.101152	3.84153	0	16.4504	0	5.6372	0
#818	11.7755	0.125291	12.6191	0.0916019	13.1481	0.0999546	3.81666	0	15.859	0	5.61086	0
#819	10.0039	0.124909	8.08512	0.0904781	13.0942	0.0996224	3.80116	0	15.5528	0	5.57274	0
#820	11.7218	0.120824	9.62367	0.0897731	11.1336	0.0985103	3.79713	0.00967	15.2255	0	5.57256	0
#821	6.99011	0.120348	11.2728	0.0881834	6.75747	0.0982699	3.79173	0	15.1699	0	5.46353	0
#822	6.72609	0.119871	10.0197	0.0852894	6.7037	0.0974858	3.78489	0.0155597	14.6866	0	5.41883	0
#823	10.9939	0.119469	5.90418	0.0808289	7.66854	0.096679	3.77701	0	14.3052	0	5.36598	0
#824	9.53106	0.119174	8.18206	0.0799178	15.1153	0.0966774	3.75848	0	14.1739	0	5.35885	0
#825	8.5603	0.118417	13.7993	0.0791823	8.46281	0.0959656	3.74569	0.0360548	13.6464	0	5.25589	0
#826	11.027	0.116978	10.9525	0.0780466	11.7187	0.0944682	3.74308	0.00589	13.6398	0	5.21719	0
#827	8.19252	0.116154	8.71565	0.0766451	7.94851	0.0937715	3.7381	0	13.5863	0	5.18241	0
#828	15.4101	0.115979	14.7245	0.0763465	9.46129	0.0917741	3.73362	0	13.4703	0	5.177	0
#829	6.37917	0.114923	14.1034	0.0757275	8.96159	0.0916929	3.73101	0.0862423	13.2217	0	5.16263	0
#830	13.8354	0.113704	6.1226	0.0737218	8.65785	0.0914331	3.72906	0	13.0503	0	5.14837	0
#831	8.68448	0.10999	8.77199	0.0736214	9.92378	0.0910845	3.7217	0	12.6544	0	5.12021	0
#832	5.77073	0.108547	7.2337	0.0728836	7.15191	0.0903399	3.71446	0.019226	12.5178	0	5.09753	0
#833	9.49373	0.107965	10.9033	0.0726164	10.0104	0.0901533	3.70767	0.00584	12.015	0	5.0741	0
#834	13.8069	0.107778	8.39596	0.071914	8.36962	0.0890127	3.69164	0	11.9892	0	5.02037	0
#835	16.9572	0.107683	4.9358	0.0715333	12.2181	0.0885127	3.66554	0	11.8177	0	5.01778	0
#836	9.94273	0.107499	10.5201	0.0702819	12.6111	0.087547	3.65522	0	11.7229	0	4.97903	0
#837	10.6163	0.107324	10.1734	0.0690502	8.00934	0.0862489	3.65374	0.00592	11.6266	0	4.9206	0
#838	10.8609	0.106139	6.57545	0.0673496	7.5202	0.0842207	3.60072	0	11.6126	0	4.88453	0
#839	12.2725	0.10511	7.64279	0.0665877	7.99356	0.0829679	3.59416	0	11.5554	0	4.87269	0
#840	8.69733	0.104424	6.07359	0.0658979	8.4241	0.0829635	3.58275	0.00602	11.5317	0	4.79686	0
#841	11.1551	0.101151	12.3166	0.0655332	10.7888	0.0827389	3.57603	0	11.4476	0	4.78837	0
#842	12.2521	0.101087	5.11286	0.0643842	9.25328	0.0825503	3.57301	0.0181576	11.4112	0	4.78439	0
#843	9.85475	0.100372	16.163	0.0638434	9.91461	0.0820817	3.57199	0.0196048	11.1815	0	4.773	0
#844	11.6865	0.100341	8.28424	0.062984	7.58541	0.0817975	3.56389	0	11.0394	0	4.76957	0
#845	8.52651	0.100301	13.3714	0.062273	7.67664	0.0815936	3.54733	0.0660621	11.0388	0	4.73889	0
#846	7.7009	0.0999226	13.3721	0.0621277	5.74342	0.0801821	3.54358	0.0157143	10.9264	0	4.71811	0
#847	10.0808	0.098943	6.21055	0.0616702	7.20464	0.0801411	3.53879	0	10.8489	0	4.65828	0
#848	4.5814	0.0979422	4.10161	0.0597684	5.93631	0.079682	3.48914	0.0636844	10.6989	0	4.64603	0
#849	10.9564	0.0973656	7.80989	0.0595039	8.88747	0.0794157	3.48913	0.0158237	10.6223	0	4.63914	0
#850	14.805	0.0947317	5.95269	0.0590471	9.44923	0.0790309	3.48888	0	10.4743	0	4.63144	0
#851	6.72346	0.0939293	14.0038	0.0579269	3.95207	0.0783085	3.48837	0	10.4429	0	4.55995	0
#852	9.72788	0.0939003	5.21917	0.0564235	4.80982	0.0767917	3.47874	0	10.364	0	4.46875	0
#853	5.69264	0.0932009	8.17531	0.0556648	10.0395	0.0764708	3.47681	0	10.2742	0	4.453	0
#854	12.9684	0.0931915	4.75489	0.0552466	7.24217	0.0763805	3.4708	0	10.165	0	4.43414	0
#855	7.41718	0.0906904	7.74198	0.0550378	7.81937	0.0758505	3.45343	0.0880246	10.1596	0	4.42017	0
#856	4.9946	0.0905657	6.26819	0.0532406	9.64784	0.0747402	3.43762	0.0391083	10.1052	0	4.38855	0
#857	11.8889	0.0902905	4.80769	0.0515768	8.58929	0.0744806	3.41853	0.0119808	10.027	0	4.37947	0
#858	9.69883	0.0888049	10.3179	0.0476156	7.57272	0.0740054	3.40657	0	10.0089	0	4.3651	0
#859	9.44017	0.088522	5.37132	0.0471513	5.84598	0.0709286	3.38189	0.0377089	9.9884	0	4.34776	0
#860	8.04733	0.0884421	7.51032	0.0466703	9.41456	0.0706287	3.37933	0.0398272	9.94452	0	4.31207	0
#861	9.94984	0.0881899	8.94078	0.0460683	5.25635	0.0706246	3.35498	0	9.88007	0	4.28155	0
#862	14.2038	0.0873496	6.26346	0.0458991	6.83717	0.0706215	3.29318	0.0250946	9.87978	0	4.24888	0
#863	7.82764	0.086197	12.3115	0.0456969	5.84746	0.0688631	3.28596	0	9.81235	0	4.13523	0
#864	7.63089	0.085751	6.32836	0.0449085	8.30815	0.0687883	3.2661	0.0197348	9.75055	0	4.11158	0
#865	11.4424	0.0856359	5.43044	0.0448179	8.14449	0.0686719	3.25692	0	9.64048	0	4.09573	0
#866	7.76197	0.0836697	21.4435	0.0440545	9.16331	0.066449	3.25383	0	9.50544	0	4.09184	0
#867	8.7592	0.0832572	4.99309	0.0436395	8.35768	0.0659779	3.22444	0	9.49517	0	4.05009	0
#868	12.4779	0.0831364	7.72359	0.0406699	6.0887	0.0652101	3.21575	0	9.48224	0	4.04368	0
#869	6.59091	0.0822446	5.64806	0.0403433	8.08506	0.0647008	3.21185	0	9.4782	0	3.97249	0
#870	10.0769	0.0803554	9.79604	0.0398507	9.79713	0.0633825	3.20694	0	9.41115	0	3.92326	0
#871	6.29723	0.0798598	12.9432	0.0395598	7.57238	0.0628374	3.1924	0	9.26707	0	3.90779	0
#872	7.68828	0.0794148	13.3009	0.03832	10.8001	0.0621176	3.16236	0	9.19684	0	3.89937	0
#873	5.85459	0.07928	15.4628	0.0370989	6.28954	0.0616194	3.1571	0.011854	9.19333	0	3.88977	0
#874	9.07942	0.0779186	7.65585	0.0367363	11.3164	0.0613577	3.13446	0	8.67533	0	3.8812	0
#875	6.12608	0.0778975	7.84795	0.0360659	8.17262	0.0608652	3.12812	0.00399	8.67025	0	3.83903	0
#876	16.3533	0.0767896	19.5962	0.0357987	12.1831	0.0605833	3.11386	0.0116916	8.55134	0	3.81191	0
#877	6.90553	0.0767586	10.9642	0.033337	8.60183	0.0605269	3.11363	0	8.5133	0	3.80555	0
#878	5.84557	0.076194	9.49896	0.0333037	7.98371	0.060505	3.10784	0.0118094	8.39336	0	3.7712	0
#879	7.32479	0.075793	3.78658	0.0328	6.7493	0.0600044	3.10255	0.0200682	8.32474	0	3.73802	0
#880	5.66716	0.0748881	4.0334	0.0326738	12.9177	0.0597438	3.10079	0	8.31666	0	3.7215	0
#881	6.10588	0.0727583	4.33018	0.0326122	9.12572	0.0593248	3.07974	0.0176883	8.27537	0	3.68814	0
#882	3.96545	0.0711598	7.95047	0.0325839	7.85715	0.059119	3.07269	0.0156271	8.25201	0	3.65606	0
#883	8.59717	0.0709292	14.5671	0.0293988	7.32406	0.0589731	3.04873	0	8.19507	0	3.64735	0
#884	14.4682	0.0706707	7.91651	0.0292933	5.56035	0.0580531	3.0168	0.0681212	8.01542	0	3.6449	0
#885	5.6902	0.0687199	9.03779	0.0292131	9.68986	0.0577315	2.9942	0.0212081	7.97108	0	3.59081	0
#886	5.07489	0.0676391	11.1776	0.0286605	9.10995	0.0576103	2.98082	0.0175572	7.95745	0	3.56388	0
#887	6.82062	0.0673899	5.52953	0.0286133	7.37371	0.0567438	2.96969	0	7.94305	0	3.55996	0
#888	10.2274	0.0672972	14.1664	0.0285541	9.38239	0.0557568	2.96528	0	7.93906	0	3.54759	0
#889	7.02568	0.0652803	10.6867	0.0260834	9.47824	0.055619	2.93779	0	7.92731	0	3.52873	0
#890	7.79949	0.0624482	5.89044	0.0259981	8.8877	0.0552031	2.9345	0	7.65206	0	3.51905	0
#891	8.48639	0.061343	9.51339	0.0255344	12.6997	0.0551959	2.9274	0.0175644	7.54414	0	3.47302	0
#892	12.0593	0.0606932	6.59118	0.0253229	8.15131	0.0536103	2.92686	0	7.50961	0	3.43228	0
#893	14.2929	0.0601629	3.35842	0.022692	5.67326	0.0532656	2.92602	0.0156159	7.46425	0	3.42379	0
#894	7.04476	0.0594302	7.31458	0.0226809	6.04568	0.0530926	2.89873	0	7.43335	0	3.33673	0
#895	11.8447	0.0590253	8.42483	0.0221803	6.69227	0.0523359	2.89819	0.00192	7.40796	0	3.33521	0
#896	8.87395	0.0585138	10.6984	0.0219982	8.6253	0.0506438	2.89785	0.0562124	7.40729	0	3.29867	0
#897	12.1376	0.0574592	11.1439	0.0218579	6.87994	0.0503951	2.8973	0	7.39737	0	3.26787	0
#898	10.3372	0.0570199	4.72921	0.0217936	8.34764	0.0501534	2.87741	0.00603	7.37967	0	3.23817	0
#899	11.9801	0.0557597	4.01008	0.0215983	5.74026	0.050099	2.84257	0.0116818	7.15696	0	3.2198	0
#900	8.21628	0.0556282	10.914	0.0215905	10.6208	0.0490749	2.82635	0	7.13708	0	3.21076	0
#901	9.26124	0.0553554	6.0112	0.018915	7.21377	0.0478125	2.82319	0.0176205	6.87399	0	3.19015	0
#902	6.00338	0.0538753	5.2282	0.0186588	11.9966	0.0475241	2.81906	0	6.85495	0	3.16363	0
#903	7.3072	0.0535747	6.41866	0.0185082	6.23656	0.0473602	2.81399	0.0119237	6.76884	0	3.12108	0
#904	6.62098	0.0535184	6.9054	0.0183264	10.1485	0.0473388	2.78765	0.0635362	6.74154	0	3.10171	0
#905	5.70056	0.0525397	6.71261	0.0182309	7.17138	0.0471247	2.76143	0.00607	6.74057	0	3.08577	0
#906	9.61234	0.0524899	11.8588	0.0179244	7.03713	0.0467824	2.75693	0.0214471	6.48373	0	3.05522	0
#907	9.40144	0.0509256	5.51343	0.015241	9.26836	0.0438022	2.75626	0	6.35702	0	3.02648	0
#908	10.0126	0.0504696	7.1499	0.0151722	8.2116	0.0435757	2.72638	0.0119753	6.35051	0	2.98033	0
#909	7.22082	0.0500737	5.5867	0.0148484	6.86781	0.0434122	2.71276	0.00584	6.33328	0	2.96919	0
#910	9.42698	0.0500177	7.29522	0.0146859	7.22958	0.0430995	2.71034	0.00975	6.30935	0	2.96293	0
#911	3.00666	0.0493866	3.3231	0.0146231	11.4807	0.0414448	2.69463	0	6.30198	0	2.9317	0
#912	11.2757	0.048452	5.06979	0.0140632	5.01068	0.0412381	2.66703	0	6.23113	0	2.8989	0
#913	12.1084	0.0481014	4.94749	0.0113735	5.32065	0.0410127	2.66203	0	6.15946	0	2.88471	0
#914	12.8555	0.048	10.0767	0.011114	6.49464	0.0403877	2.66152	0	6.11692	0	2.86979	0
#915	6.82571	0.0473153	1.04249	0.00753	5.50098	0.0395171	2.6187	0	6.11238	0	2.85495	0
#916	9.13938	0.0467365	3.36317	0.00749	12.2841	0.039465	2.60015	0	6.10965	0	2.83571	0
#917	7.43806	0.044562	7.10728	0.00743	6.40294	0.0393375	2.59643	0	6.10544	0	2.82108	0
#918	5.33097	0.0443932	7.43726	0.00736	5.50355	0.0381463	2.59038	0	6.05684	0	2.8108	0
#919	7.50195	0.0440467	6.52206	0.00734	9.34768	0.0380141	2.58435	0.00195	6.00565	0	2.80244	0
#920	6.50845	0.0433109	5.68082	0.00734	8.61675	0.037302	2.56335	0	6.00023	0	2.74806	0
#921	5.25688	0.041416	5.6677	0.00733	5.55891	0.0372303	2.56079	0.00588	5.99639	0	2.66376	0
#922	9.13005	0.0407245	4.96996	0.00728	6.11442	0.0369959	2.55455	0	5.7525	0	2.65697	0
#923	6.4731	0.040608	5.48886	0.00723	14.383	0.0369952	2.53542	0	5.74698	0	2.61314	0
#924	9.56603	0.0401733	8.60641	0.0072	8.10084	0.0362832	2.50084	0.00985	5.73619	0	2.59986	0
#925	11.3751	0.0400335	7.10357	0.00719	5.42297	0.0357339	2.43054	0	5.68969	0	2.59213	0
#926	3.6695	0.0383213	15.2451	0.00701	12.9092	0.0348459	2.41232	0.0663583	5.6556	0	2.54766	0
#927	6.06374	0.0375929	10.8609	0.0038	9.82209	0.0330448	2.41082	0	5.58696	0	2.54508	0
#928	10.2485	0.0372881	8.14449	0.00377	7.89717	0.0329271	2.39871	0.0693602	5.5432	0	2.48661	0
#929	7.06881	0.0372582	4.76545	0.00373	8.09321	0.0324476	2.36068	0	5.53867	0	2.45211	0
#930	2.92196	0.0365726	8.44928	0.0036	7.21826	0.0319569	2.35569	0	5.46636	0	2.33765	0
#931	5.24234	0.0357995	7.65171	0.00359	8.10098	0.0316179	2.34023	0	5.41991	0	2.3095	0
#932	6.23443	0.0350249	20.1955	0	6.6113	0.0312181	2.32631	0	5.3202	0	2.29883	0
#933	7.03038	0.0347017	18.9292	0	6.78314	0.0271978	2.30183	0	5.29481	0	2.27897	0
#934	12.9665	0.0346572	17.089	0	7.88982	0.0265568	2.27462	0	5.29297	0	2.23216	0
#935	6.22819	0.0342412	16.0897	0	3.789	0.0264595	2.26272	0	5.26917	0	2.22378	0
#936	11.0702	0.0342399	15.918	0	4.75771	0.0261634	2.24996	0	5.26477	0	2.22016	0
#937	10.2354	0.0337334	15.6573	0	5.13959	0.02443	2.23904	0	5.2576	0	2.20357	0
#938	9.33078	0.0328416	12.2139	0	9.51593	0.0237046	2.22332	0	5.16836	0	2.19675	0
#939	7.56854	0.0314561	11.8931	0	10.652	0.023481	2.18191	0.0500703	5.15838	0	2.19645	0
#940	5.16376	0.0314265	11.1143	0	9.07305	0.0229938	2.17102	0	5.13913	0	2.18904	0
#941	13.2285	0.0299738	10.5494	0	6.9942	0.022161	2.16971	0.124378	5.10294	0	2.14856	0
#942	14.2596	0.0287222	10.5484	0	7.17388	0.0219624	2.12158	0	5.09701	0	2.14717	0
#943	8.76909	0.0285174	9.90195	0	9.25486	0.0212884	2.11875	0	5.09398	0	2.14378	0
#944	7.99685	0.0278402	9.39523	0	4.33182	0.0210758	2.0739	0	5.06084	0	2.1135	0
#945	5.52487	0.02612	8.82112	0	8.77758	0.0205885	2.06278	0	5.02263	0	2.07024	0
#946	5.81375	0.0261041	8.78236	0	4.59628	0.0204923	2.05374	0.0118713	4.78045	0	2.0571	0
#947	10.6768	0.025622	8.77472	0	4.93826	0.0179098	2.05303	0	4.73322	0	2.05515	0
#948	7.41454	0.0244363	8.7607	0	3.43295	0.0175878	2.03884	0.0138562	4.72824	0	2.04983	0
#949	9.83297	0.0230065	8.5687	0	5.86698	0.0170992	1.90333	0	4.70572	0	2.02667	0
#950	5.29765	0.0224993	8.25139	0	9.81415	0.0164302	1.87682	0	4.70449	0	1.99933	0
#951	8.67032	0.0221582	8.11321	0	6.64988	0.01639	1.85613	0	4.64386	0	1.96972	0
#952	9.44722	0.0220087	8.08679	0	5.59452	0.0156314	1.81847	0	4.6147	0	1.91748	0
#953	7.22497	0.0216542	7.91869	0	5.60078	0.0150938	1.80008	0	4.59009	0	1.89715	0
#954	5.27908	0.0208983	7.7322	0	6.15871	0.0149146	1.7823	0	4.54284	0	1.8286	0
#955	8.77736	0.0203758	7.52501	0	13.4073	0.0137742	1.78033	0	4.53074	0	1.81474	0
#956	7.05647	0.0199523	7.48957	0	4.46495	0.0128516	1.75019	0	4.4932	0	1.81235	0
#957	8.82557	0.0196707	7.11921	0	5.59966	0.0121347	1.73054	0	4.4657	0	1.8051	0
#958	4.97824	0.0192136	6.87946	0	9.23005	0.0121161	1.72491	0	4.33949	0	1.76967	0
#959	7.00302	0.0191183	6.64929	0	4.01584	0.0116317	1.69043	0.00779	4.29487	0	1.75536	0
#960	1.97779	0.0190945	6.38673	0	6.58865	0.011145	1.67873	0	4.27609	0	1.71429	0
#961	7.29675	0.0188913	6.36712	0	6.84235	0.0102922	1.64624	0	4.2678	0	1.58924	0
#962	4.82577	0.0181492	6.27123	0	2.65191	0.0091	1.63819	0	4.16233	0	1.58745	0
#963	4.40345	0.0181134	6.25767	0	4.18967	0.0081	1.59163	0	4.1449	0	1.54159	0
#964	8.50512	0.0176109	6.23313	0	6.01672	0.00809	1.5908	0	4.03138	0	1.51963	0
#965	9.80732	0.0174328	6.20042	0	5.3283	0.00758	1.54218	0	4.01968	0	1.45343	0
#966	8.11051	0.0141875	6.16924	0	17.4929	0.00699	1.52541	0	3.99575	0	1.43346	0
#967	2.08739	0.0134981	5.89849	0	5.03285	0.00682	1.52086	0	3.87065	0	1.38432	0
#968	5.2848	0.0130512	5.60112	0	6.79105	0.0061	1.51543	0	3.83285	0	1.34105	0
#969	13.0015	0.0129756	5.46922	0	7.47374	0.00605	1.48676	0	3.78809	0	1.2308	0
#970	8.5054	0.012302	5.45571	0	14.5326	0.00599	1.45849	0.00393	3.76233	0	1.22226	0
#971	8.90835	0.0111926	5.38717	0	5.97074	0.00542	1.4281	0	3.72407	0	1.20845	0
#972	3.42768	0.0103955	5.3682	0	9.78339	0.00495	1.4263	0	3.72194	0	1.17775	0
#973	6.8821	0.0102488	5.06858	0	6.07688	0.00477	1.41173	0.00416	3.68781	0	1.14101	0
#974	8.6003	0.00994	5.00294	0	3.77817	0.00438	1.33219	0	3.68759	0	1.10151	0
#975	7.60079	0.0085	4.88919	0	7.4149	0.00427	1.32132	0	3.67832	0	1.08084	0
#976	9.90939	0.00747	4.86564	0	6.5672	0.00406	1.31039	0	3.63873	0	1.06881	0
#977	11.2117	0.00684	4.79796	0	7.55054	0.00354	1.24744	0	3.53402	0	1.04308	0
#978	5.84948	0.00679	4.755	0	6.69575	0.00341	1.22573	0	3.43928	0	0.969803	0
#979	6.42092	0.00663	4.71155	0	4.73451	0.0034	1.2158	0	3.39601	0	0.919519	0
#980	5.93957	0.00638	4.70807	0	6.5725	0.00335	1.20806	0.00398	3.32737	0	0.771579	0
#981	8.4604	0.00578	4.6783	0	3.71726	0.0024	1.12935	0	3.32622	0	0.769786	0
#982	3.96517	0.00568	4.64967	0	5.83332	0.00238	1.11087	0	3.31736	0	0.765217	0
#983	9.20676	0.00375	4.41444	0	6.77384	0.00198	1.08045	0	3.16796	0	0.761647	0
#984	8.41477	0.00372	4.25564	0	6.22831	0.00153	0.987295	0	3.04036	0	0.675168	0
#985	7.4073	0.00281	3.95034	0	4.09754	0.00153	0.968324	0	2.71601	0	0.631595	0
#986	3.72844	0.00189	3.90914	0	4.2484	0.00149	0.844912	0	2.71405	0	0.62681	0
#987	4.83098	0.00184	3.89087	0	8.01199	0.00146	0.801433	0	2.58951	0	0.57029	0
#988	3.72634	0.00184	3.84074	0	2.42614	0.00102	0.788024	0	2.57132	0	0.560157	0
#989	2.22198	0.000973	3.54282	0	3.36707	0.001	0.781478	0	2.47937	0	0.440997	0
#990	2.23345	0.000946	3.49129	0	6.61301	0.00097	0.771174	0	2.41834	0	0.44028	0
#991	8.57674	0	3.43033	0	2.52861	0.000497	0.734646	0	2.3719	0	0.421435	0
#992	6.0434	0	3.41487	0	3.80801	0.000491	0.665224	0	2.15332	0	0.388762	0
#993	5.88496	0	3.2587	0	9.00913	0	0.662252	0.004	2.11183	0	0.37163	0
#994	5.73125	0	3.18618	0	8.29825	0	0.558626	0	2.01984	0	0.36633	0
#995	5.71739	0	3.12942	0	5.65574	0	0.428287	0	1.85848	0	0.339574	0
#996	5.66321	0	2.90667	0	4.64845	0	0.420865	0	1.47984	0	0.307288	0
#997	4.77853	0	2.43226	0	4.52531	0	0.406465	0	1.23246	0	0.296638	0
#998	3.81283	0	1.96064	0	3.56298	0	0.360601	0.00203	0.779573	0	0.243061	0
#999	3.34436	0	1.74079	0	2.73241	0	0.222766	0	0.677495	0	0.166884	0
#1000	2.44054	0	0.732492	0	2.44341	0	0.102401	0	0.618124	0	0.120269	0
