# Supplementary material for: Modular gateway-ness connectivity and structural core organization in maritime network science
Source: Nat Commun. 2020 Jun 5;11:2849. doi: 10.1038/s41467-020-16619-5 (PMC7275034; doi:10.1038/s41467-020-16619-5)
Supplement: Supplementary file 4 — Source data [file 41467_2020_16619_MOESM4_ESM.zip › Structural-core-master/Source Data/Source Data-Supplementary Table 5.xlsx]

## Sheet: Supplementary Table 5
1000 repetitions	GLSN of 2015
	dataset (all routes)																sub-dataset (FC routes)																sub-dataset (International routes)																sub-dataset (FC International routes)
	B		Z		P		K		BC		φ		ρ_C		ρ_CM		B		Z		P		K		BC		φ		ρ_C		ρ_CM		B		Z		P		K		BC		φ		ρ_C		ρ_CM		B
	GLSN	C	GLSN	C	GLSN	C	GLSN	C	GLSN	C	GLSN	C	GLSN	C	GLSN	C	GLSN	C	GLSN	C	GLSN	C	GLSN	C	GLSN	C	GLSN	C	GLSN	C	GLSN	C	GLSN	C	GLSN	C	GLSN	C	GLSN	C	GLSN	C	GLSN	C	GLSN	C	GLSN	C	GLSN
#1	0.72	0.88125	0.45	0.5875	0.38	0.43125	0.77	0.87125	0.68	0.845	0.62	0.8025	0.26	0.545	0.58	0.78375	0.79	0.935556	0.47	0.498889	0.44	0.58	0.82	0.885556	0.77	0.761111	0.69	0.817778	0.31	0.513333	0.66	0.811111	0.77	0.885714	0.54	0.595714	0.38	0.495714	0.78	0.862857	0.67	0.795714	0.62	0.81	0.26	0.567143	0.6	0.81	0.81
#2	0.73	0.86125	0.45	0.61625	0.41	0.42	0.77	0.88	0.68	0.82375	0.62	0.80625	0.26	0.5475	0.58	0.785	0.81	0.9275	0.48	0.50125	0.45	0.57375	0.82	0.87875	0.77	0.74875	0.69	0.81375	0.31	0.50625	0.66	0.8125	0.74	0.88	0.49	0.5875	0.38	0.4625	0.78	0.8575	0.67	0.81875	0.62	0.78	0.26	0.50625	0.6	0.765	0.8
#3	0.73	0.875	0.47	0.58125	0.39	0.48375	0.77	0.85125	0.68	0.78125	0.62	0.7975	0.26	0.53125	0.58	0.78875	0.76	0.91625	0.49	0.63	0.44	0.56375	0.82	0.87375	0.77	0.785	0.69	0.8275	0.31	0.54875	0.66	0.82375	0.75	0.897143	0.5	0.588571	0.39	0.52	0.78	0.845714	0.67	0.801429	0.62	0.765714	0.26	0.45	0.6	0.76	0.85
#4	0.72	0.88125	0.46	0.57625	0.38	0.43	0.77	0.86875	0.68	0.83875	0.62	0.8	0.26	0.5475	0.58	0.7775	0.82	0.92	0.49	0.617143	0.43	0.538571	0.82	0.874286	0.77	0.841429	0.69	0.788571	0.31	0.451429	0.66	0.774286	0.74	0.88875	0.5	0.5725	0.38	0.46125	0.78	0.86	0.67	0.855	0.62	0.7925	0.26	0.55125	0.6	0.78	0.77
#5	0.74	0.891111	0.45	0.57	0.39	0.447778	0.77	0.873333	0.68	0.838889	0.62	0.81	0.26	0.543333	0.58	0.794444	0.79	0.931111	0.47	0.496667	0.43	0.577778	0.82	0.883333	0.77	0.751111	0.69	0.82	0.31	0.517778	0.66	0.814444	0.73	0.872857	0.51	0.587143	0.38	0.458571	0.78	0.857143	0.67	0.828571	0.62	0.778571	0.26	0.508571	0.6	0.768571	0.81
#6	0.69	0.88	0.48	0.573333	0.39	0.453333	0.77	0.863333	0.68	0.815556	0.62	0.803333	0.26	0.542222	0.58	0.791111	0.76	0.93375	0.48	0.6025	0.44	0.58	0.82	0.8775	0.77	0.78375	0.69	0.8225	0.31	0.50625	0.66	0.815	0.76	0.895	0.5	0.57375	0.38	0.45625	0.78	0.865	0.67	0.83375	0.62	0.78375	0.26	0.50125	0.6	0.7725	0.8
#7	0.73	0.916667	0.47	0.514444	0.39	0.51	0.77	0.872222	0.68	0.743333	0.62	0.824444	0.26	0.594444	0.58	0.821111	0.76	0.916667	0.5	0.661111	0.43	0.54	0.82	0.906667	0.77	0.825556	0.69	0.865556	0.31	0.632222	0.66	0.856667	0.74	0.881429	0.51	0.592857	0.39	0.447143	0.78	0.86	0.67	0.832857	0.62	0.778571	0.26	0.491429	0.6	0.762857	0.85
#8	0.73	0.88	0.45	0.577778	0.39	0.451111	0.77	0.866667	0.68	0.824444	0.62	0.811111	0.26	0.55	0.58	0.796667	0.75	0.932222	0.48	0.66	0.44	0.584444	0.82	0.901111	0.77	0.834444	0.69	0.855556	0.31	0.572222	0.66	0.85	0.74	0.88875	0.52	0.595	0.38	0.4775	0.78	0.86125	0.67	0.79375	0.62	0.8025	0.26	0.55375	0.6	0.79625	0.78
#9	0.72	0.888889	0.43	0.574444	0.39	0.45	0.77	0.874444	0.68	0.835556	0.62	0.814444	0.26	0.552222	0.58	0.8	0.76	0.91875	0.49	0.63125	0.44	0.56375	0.82	0.875	0.77	0.78625	0.69	0.83	0.31	0.55125	0.66	0.8275	0.74	0.88875	0.49	0.58875	0.39	0.48	0.78	0.86625	0.67	0.8125	0.62	0.8	0.26	0.5175	0.6	0.79625	0.81
#10	0.74	0.891111	0.46	0.577778	0.38	0.446667	0.77	0.876667	0.68	0.832222	0.62	0.814444	0.26	0.553333	0.58	0.801111	0.78	0.931111	0.49	0.503333	0.43	0.534444	0.82	0.864444	0.77	0.756667	0.69	0.82	0.31	0.566667	0.66	0.818889	0.77	0.89	0.54	0.598571	0.39	0.495714	0.78	0.867143	0.67	0.812857	0.62	0.811429	0.26	0.561429	0.6	0.808571	0.78
#11	0.71	0.854444	0.44	0.585556	0.38	0.44	0.77	0.868889	0.68	0.832222	0.62	0.824444	0.26	0.601111	0.58	0.808889	0.8	0.915	0.5	0.62	0.44	0.5525	0.82	0.865	0.77	0.79875	0.69	0.80625	0.31	0.53125	0.66	0.80125	0.75	0.878571	0.53	0.59	0.38	0.442857	0.78	0.86	0.67	0.817143	0.62	0.785714	0.26	0.495714	0.6	0.777143	0.8
#12	0.76	0.91	0.49	0.527143	0.4	0.514286	0.77	0.854286	0.68	0.794286	0.62	0.777143	0.26	0.471429	0.58	0.768571	0.77	0.93375	0.5	0.6175	0.45	0.5775	0.82	0.88125	0.77	0.8	0.69	0.8325	0.31	0.5375	0.66	0.8275	0.74	0.908889	0.49	0.483333	0.38	0.52	0.78	0.857778	0.67	0.754444	0.62	0.798889	0.26	0.535556	0.6	0.793333	0.81
#13	0.74	0.897143	0.47	0.587143	0.39	0.461429	0.77	0.861429	0.68	0.824286	0.62	0.775714	0.26	0.48	0.58	0.754286	0.8	0.925556	0.47	0.505556	0.43	0.578889	0.82	0.877778	0.77	0.752222	0.69	0.818889	0.31	0.532222	0.66	0.814444	0.77	0.876667	0.55	0.61	0.38	0.48	0.78	0.856667	0.67	0.795	0.62	0.791667	0.26	0.546667	0.6	0.786667	0.79
#14	0.73	0.893333	0.46	0.56	0.38	0.44	0.77	0.873333	0.68	0.861111	0.62	0.814444	0.26	0.58	0.58	0.798889	0.75	0.922222	0.44	0.578889	0.41	0.555556	0.82	0.882222	0.77	0.826667	0.69	0.825556	0.31	0.568889	0.66	0.814444	0.75	0.8925	0.5	0.59375	0.39	0.47375	0.78	0.8675	0.67	0.825	0.62	0.8	0.26	0.5225	0.6	0.79	0.79
#15	0.74	0.893333	0.45	0.573333	0.39	0.447778	0.77	0.876667	0.68	0.844444	0.62	0.806667	0.26	0.543333	0.58	0.792222	0.76	0.92	0.48	0.625	0.44	0.57625	0.82	0.875	0.77	0.785	0.69	0.83	0.31	0.55	0.66	0.82625	0.74	0.88875	0.49	0.59375	0.39	0.47875	0.78	0.865	0.67	0.81	0.62	0.80125	0.26	0.52	0.6	0.795	0.81
#16	0.73	0.876667	0.47	0.545556	0.36	0.406667	0.77	0.856667	0.68	0.853333	0.62	0.793333	0.26	0.566667	0.58	0.776667	0.76	0.93	0.47	0.611111	0.44	0.577778	0.82	0.891111	0.77	0.822222	0.69	0.843333	0.31	0.551111	0.66	0.838889	0.75	0.8925	0.49	0.5775	0.39	0.46625	0.78	0.86375	0.67	0.8325	0.62	0.7825	0.26	0.49875	0.6	0.77125	0.78
#17	0.78	0.874286	0.49	0.554286	0.39	0.427143	0.77	0.841429	0.68	0.808571	0.62	0.748571	0.26	0.455714	0.58	0.724286	0.77	0.92375	0.51	0.63875	0.44	0.58125	0.82	0.8775	0.77	0.7875	0.69	0.83375	0.31	0.56	0.66	0.8275	0.77	0.895714	0.52	0.584286	0.39	0.495714	0.78	0.87	0.67	0.81	0.62	0.811429	0.26	0.554286	0.6	0.807143	0.8
#18	0.76	0.881429	0.51	0.578571	0.38	0.454286	0.77	0.852857	0.68	0.804286	0.62	0.78	0.26	0.495714	0.58	0.765714	0.8	0.92875	0.49	0.6125	0.45	0.55125	0.82	0.8925	0.77	0.85625	0.69	0.81875	0.31	0.48125	0.66	0.81	0.77	0.894286	0.54	0.574286	0.38	0.495714	0.78	0.874286	0.67	0.811429	0.62	0.828571	0.26	0.618571	0.6	0.81	0.78
#19	0.74	0.892222	0.45	0.574444	0.39	0.445556	0.77	0.875556	0.68	0.837778	0.62	0.811111	0.26	0.543333	0.58	0.795556	0.77	0.92875	0.48	0.60625	0.44	0.56	0.82	0.88375	0.77	0.80875	0.69	0.8325	0.31	0.5375	0.66	0.82875	0.76	0.896667	0.54	0.586667	0.38	0.548333	0.78	0.846667	0.67	0.808333	0.62	0.8	0.26	0.556667	0.6	0.803333	0.81
#20	0.75	0.88625	0.48	0.585	0.39	0.4825	0.77	0.86125	0.68	0.8025	0.62	0.7975	0.26	0.52	0.58	0.7875	0.77	0.93375	0.51	0.67125	0.44	0.5875	0.82	0.8975	0.77	0.81625	0.69	0.85375	0.31	0.57625	0.66	0.85125	0.76	0.911429	0.5	0.59	0.39	0.498571	0.78	0.854286	0.67	0.8	0.62	0.768571	0.26	0.447143	0.6	0.744286	0.8
#21	0.75	0.895556	0.48	0.567778	0.38	0.445556	0.77	0.877778	0.68	0.838889	0.62	0.812222	0.26	0.552222	0.58	0.797778	0.78	0.93625	0.5	0.475	0.44	0.595	0.82	0.87125	0.77	0.69	0.69	0.82125	0.31	0.52	0.66	0.825	0.73	0.8875	0.49	0.57375	0.38	0.46375	0.78	0.85875	0.67	0.855	0.62	0.7925	0.26	0.55125	0.6	0.78	0.79
#22	0.75	0.885	0.48	0.58125	0.4	0.485	0.77	0.8625	0.68	0.805	0.62	0.79625	0.26	0.51875	0.58	0.7875	0.8	0.93	0.5	0.5025	0.44	0.58	0.82	0.885	0.77	0.75	0.69	0.81375	0.31	0.51	0.66	0.80375	0.72	0.885	0.5	0.5975	0.39	0.48625	0.78	0.8625	0.67	0.785	0.62	0.805	0.26	0.5625	0.6	0.7975	0.8
#23	0.74	0.89	0.47	0.585	0.39	0.475	0.77	0.86375	0.68	0.8075	0.62	0.795	0.26	0.51875	0.58	0.785	0.75	0.934	0.47	0.509	0.44	0.597	0.82	0.885	0.77	0.739	0.69	0.85	0.31	0.587	0.66	0.851	0.76	0.89	0.54	0.588571	0.38	0.487143	0.78	0.867143	0.67	0.84	0.62	0.818571	0.26	0.605714	0.6	0.815714	0.81
#24	0.75	0.874286	0.48	0.58	0.38	0.46	0.77	0.854286	0.68	0.81	0.62	0.784286	0.26	0.504286	0.58	0.765714	0.79	0.94	0.48	0.6075	0.44	0.53625	0.82	0.8975	0.77	0.84875	0.69	0.82125	0.31	0.50625	0.66	0.81125	0.74	0.88625	0.5	0.59875	0.39	0.47375	0.78	0.865	0.67	0.8225	0.62	0.79625	0.26	0.5225	0.6	0.78625	0.77
#25	0.73	0.88125	0.48	0.5525	0.37	0.455	0.77	0.8525	0.68	0.82625	0.62	0.79375	0.26	0.5575	0.58	0.7825	0.72	0.93	0.54	0.652222	0.42	0.583333	0.82	0.892222	0.77	0.83	0.69	0.848889	0.31	0.576667	0.66	0.847778	0.76	0.887143	0.54	0.572857	0.37	0.498571	0.78	0.862857	0.67	0.812857	0.62	0.827143	0.26	0.618571	0.6	0.828571	0.82
#26	0.73	0.875	0.48	0.5975	0.38	0.42875	0.77	0.86375	0.68	0.8025	0.62	0.8025	0.26	0.57375	0.58	0.78875	0.77	0.927143	0.51	0.628571	0.45	0.594286	0.82	0.871429	0.77	0.771429	0.69	0.817143	0.31	0.514286	0.66	0.81	0.75	0.88875	0.49	0.57875	0.39	0.465	0.78	0.8625	0.67	0.82625	0.62	0.78375	0.26	0.4975	0.6	0.76875	0.8
#27	0.74	0.893333	0.45	0.577778	0.39	0.447778	0.77	0.876667	0.68	0.835556	0.62	0.813333	0.26	0.544444	0.58	0.8	0.76	0.91875	0.49	0.63125	0.44	0.56625	0.82	0.875	0.77	0.78625	0.69	0.83	0.31	0.55125	0.66	0.8275	0.73	0.885	0.49	0.5575	0.37	0.47	0.78	0.8675	0.67	0.8225	0.62	0.79875	0.26	0.565	0.6	0.78375	0.79
#28	0.74	0.893333	0.45	0.577778	0.39	0.448889	0.77	0.876667	0.68	0.837778	0.62	0.813333	0.26	0.545556	0.58	0.801111	0.82	0.935	0.54	0.583333	0.46	0.568333	0.82	0.858333	0.77	0.743333	0.69	0.791667	0.31	0.433333	0.66	0.79	0.73	0.88625	0.5	0.58875	0.38	0.49375	0.78	0.86125	0.67	0.7725	0.62	0.8175	0.26	0.57875	0.6	0.8225	0.75
#29	0.74	0.883333	0.44	0.554444	0.38	0.428889	0.77	0.863333	0.68	0.852222	0.62	0.804444	0.26	0.568889	0.58	0.786667	0.81	0.9275	0.49	0.4975	0.43	0.55125	0.82	0.87625	0.77	0.76625	0.69	0.80625	0.31	0.5025	0.66	0.79875	0.75	0.8925	0.49	0.5775	0.39	0.4625	0.78	0.86375	0.67	0.835	0.62	0.785	0.26	0.49625	0.6	0.7725	0.8
#30	0.7	0.867778	0.45	0.618889	0.38	0.466667	0.77	0.875556	0.68	0.814444	0.62	0.835556	0.26	0.634444	0.58	0.82	0.74	0.934	0.48	0.522	0.42	0.566	0.82	0.893	0.77	0.775	0.69	0.842	0.31	0.579	0.66	0.836	0.76	0.8875	0.51	0.58	0.38	0.46625	0.78	0.8625	0.67	0.81125	0.62	0.79375	0.26	0.51125	0.6	0.7875	0.81
#31	0.76	0.8875	0.48	0.58375	0.39	0.48125	0.77	0.86125	0.68	0.80125	0.62	0.8	0.26	0.52125	0.58	0.79125	0.76	0.92875	0.49	0.66375	0.44	0.575	0.82	0.895	0.77	0.81125	0.69	0.84875	0.31	0.57125	0.66	0.84875	0.74	0.89125	0.5	0.57	0.38	0.46	0.78	0.86375	0.67	0.855	0.62	0.80125	0.26	0.55	0.6	0.79	0.79
#32	0.69	0.885556	0.47	0.577778	0.38	0.503333	0.77	0.867778	0.68	0.803333	0.62	0.844444	0.26	0.667778	0.58	0.84	0.76	0.9325	0.49	0.60875	0.45	0.575	0.82	0.88625	0.77	0.81375	0.69	0.8375	0.31	0.54375	0.66	0.8325	0.76	0.89375	0.52	0.59125	0.38	0.46125	0.78	0.86875	0.67	0.8325	0.62	0.805	0.26	0.52125	0.6	0.8	0.77
#33	0.74	0.891111	0.45	0.576667	0.39	0.442222	0.77	0.874444	0.68	0.836667	0.62	0.807778	0.26	0.542222	0.58	0.793333	0.78	0.927778	0.46	0.593333	0.43	0.544444	0.82	0.877778	0.77	0.816667	0.69	0.821111	0.31	0.535556	0.66	0.812222	0.76	0.88375	0.51	0.57875	0.38	0.455	0.78	0.86	0.67	0.82625	0.62	0.77625	0.26	0.49375	0.6	0.765	0.81
#34	0.75	0.91	0.47	0.595714	0.41	0.474286	0.77	0.871429	0.68	0.831429	0.62	0.784286	0.26	0.477143	0.58	0.767143	0.78	0.932857	0.48	0.631429	0.44	0.571429	0.82	0.891429	0.77	0.837143	0.69	0.815714	0.31	0.468571	0.66	0.804286	0.77	0.883333	0.55	0.616667	0.38	0.476667	0.78	0.87	0.67	0.793333	0.62	0.806667	0.26	0.561667	0.6	0.78	0.84
#35	0.72	0.892222	0.44	0.573333	0.39	0.444444	0.77	0.874444	0.68	0.842222	0.62	0.81	0.26	0.542222	0.58	0.795556	0.81	0.928571	0.48	0.568571	0.42	0.507143	0.82	0.864286	0.77	0.817143	0.69	0.762857	0.31	0.372857	0.66	0.742857	0.75	0.89	0.49	0.58875	0.39	0.4625	0.78	0.86625	0.67	0.83125	0.62	0.78625	0.26	0.50625	0.6	0.7725	0.8
#36	0.75	0.88	0.49	0.587143	0.39	0.457143	0.77	0.86	0.68	0.814286	0.62	0.778571	0.26	0.5	0.58	0.764286	0.75	0.937778	0.51	0.635556	0.43	0.571111	0.82	0.894444	0.77	0.842222	0.69	0.852222	0.31	0.611111	0.66	0.847778	0.73	0.8875	0.49	0.57	0.38	0.46875	0.78	0.8625	0.67	0.85	0.62	0.80125	0.26	0.55875	0.6	0.79	0.8
#37	0.75	0.88625	0.48	0.52875	0.39	0.46875	0.77	0.8575	0.68	0.7975	0.62	0.80125	0.26	0.54875	0.58	0.7925	0.76	0.928889	0.48	0.498889	0.44	0.58	0.82	0.883333	0.77	0.738889	0.69	0.846667	0.31	0.583333	0.66	0.85	0.75	0.88875	0.49	0.5775	0.39	0.46125	0.78	0.8625	0.67	0.83375	0.62	0.78125	0.26	0.495	0.6	0.76875	0.79
#38	0.75	0.8875	0.48	0.5775	0.39	0.47125	0.77	0.86	0.68	0.80375	0.62	0.79375	0.26	0.515	0.58	0.7825	0.81	0.922857	0.5	0.618571	0.44	0.565714	0.82	0.874286	0.77	0.81	0.69	0.801429	0.31	0.457143	0.66	0.791429	0.75	0.88875	0.49	0.57875	0.38	0.46	0.78	0.86125	0.67	0.82875	0.62	0.78125	0.26	0.49875	0.6	0.77	0.84
#39	0.72	0.88625	0.45	0.58125	0.39	0.43625	0.77	0.87375	0.68	0.84375	0.62	0.80375	0.26	0.54125	0.58	0.785	0.8	0.915	0.49	0.505	0.44	0.545	0.82	0.85	0.77	0.73375	0.69	0.78875	0.31	0.4975	0.66	0.78625	0.75	0.8875	0.5	0.58625	0.39	0.47125	0.78	0.86125	0.67	0.815	0.62	0.7925	0.26	0.5175	0.6	0.785	0.77
#40	0.72	0.862222	0.44	0.588889	0.39	0.435556	0.77	0.873333	0.68	0.828889	0.62	0.808889	0.26	0.545556	0.58	0.791111	0.76	0.93375	0.48	0.61875	0.44	0.5525	0.82	0.885	0.77	0.81	0.69	0.84125	0.31	0.55	0.66	0.83875	0.73	0.88625	0.5	0.57875	0.38	0.46125	0.78	0.86625	0.67	0.84875	0.62	0.8075	0.26	0.565	0.6	0.7975	0.79
#41	0.76	0.8875	0.48	0.5375	0.37	0.44125	0.77	0.8625	0.68	0.81	0.62	0.78375	0.26	0.50125	0.58	0.76875	0.81	0.936667	0.53	0.585	0.45	0.546667	0.82	0.86	0.77	0.768333	0.69	0.785	0.31	0.411667	0.66	0.781667	0.77	0.888571	0.54	0.595714	0.38	0.497143	0.78	0.865714	0.67	0.804286	0.62	0.812857	0.26	0.564286	0.6	0.81	0.79
#42	0.76	0.88625	0.48	0.57125	0.39	0.455	0.77	0.855	0.68	0.8125	0.62	0.78375	0.26	0.50125	0.58	0.77	0.77	0.935	0.51	0.4875	0.43	0.63875	0.82	0.8825	0.77	0.70625	0.69	0.85375	0.31	0.60625	0.66	0.8525	0.75	0.89	0.49	0.575	0.39	0.4625	0.78	0.86375	0.67	0.83125	0.62	0.78375	0.26	0.49625	0.6	0.77	0.79
#43	0.78	0.895	0.5	0.56375	0.38	0.45625	0.77	0.8625	0.68	0.82625	0.62	0.78375	0.26	0.5	0.58	0.76625	0.74	0.935556	0.48	0.661111	0.44	0.595556	0.82	0.901111	0.77	0.821111	0.69	0.858889	0.31	0.594444	0.66	0.854444	0.74	0.8925	0.49	0.585	0.39	0.47625	0.78	0.8675	0.67	0.78	0.62	0.80125	0.26	0.55375	0.6	0.7825	0.81
#44	0.74	0.893333	0.46	0.576667	0.39	0.445556	0.77	0.876667	0.68	0.843333	0.62	0.805556	0.26	0.544444	0.58	0.791111	0.76	0.93375	0.49	0.66125	0.45	0.58125	0.82	0.9	0.77	0.8175	0.69	0.85125	0.31	0.575	0.66	0.84875	0.74	0.878571	0.51	0.601429	0.38	0.457143	0.78	0.86	0.67	0.828571	0.62	0.782857	0.26	0.511429	0.6	0.767143	0.81
#45	0.72	0.87375	0.47	0.59625	0.38	0.44375	0.77	0.865	0.68	0.8175	0.62	0.81125	0.26	0.5575	0.58	0.7975	0.76	0.92125	0.49	0.6275	0.44	0.56125	0.82	0.87625	0.77	0.79625	0.69	0.825	0.31	0.545	0.66	0.82125	0.77	0.884286	0.54	0.601429	0.38	0.491429	0.78	0.862857	0.67	0.797143	0.62	0.81	0.26	0.562857	0.6	0.808571	0.81
#46	0.74	0.893333	0.46	0.57	0.39	0.444444	0.77	0.878889	0.68	0.847778	0.62	0.813333	0.26	0.538889	0.58	0.797778	0.81	0.931429	0.46	0.504286	0.43	0.497143	0.82	0.861429	0.77	0.788571	0.69	0.762857	0.31	0.35	0.66	0.752857	0.75	0.89125	0.49	0.55125	0.38	0.45875	0.78	0.865	0.67	0.8575	0.62	0.7975	0.26	0.5525	0.6	0.7825	0.82
#47	0.75	0.875	0.45	0.56375	0.38	0.41375	0.77	0.8575	0.68	0.84	0.62	0.78375	0.26	0.52125	0.58	0.75875	0.77	0.922222	0.52	0.59	0.43	0.571111	0.82	0.88	0.77	0.801111	0.69	0.835556	0.31	0.564444	0.66	0.835556	0.75	0.885	0.49	0.57	0.38	0.45375	0.78	0.86	0.67	0.8375	0.62	0.78	0.26	0.49625	0.6	0.76625	0.77
#48	0.71	0.883333	0.45	0.576667	0.38	0.451111	0.77	0.873333	0.68	0.848889	0.62	0.826667	0.26	0.593333	0.58	0.814444	0.76	0.928889	0.48	0.61	0.44	0.578889	0.82	0.891111	0.77	0.821111	0.69	0.844444	0.31	0.553333	0.66	0.84	0.75	0.88625	0.49	0.58375	0.39	0.47125	0.78	0.86125	0.67	0.8175	0.62	0.79125	0.26	0.515	0.6	0.7825	0.78
#49	0.73	0.893333	0.44	0.575556	0.39	0.444444	0.77	0.875556	0.68	0.847778	0.62	0.807778	0.26	0.543333	0.58	0.792222	0.76	0.92	0.49	0.63	0.45	0.57	0.82	0.875	0.77	0.78375	0.69	0.8275	0.31	0.555	0.66	0.82625	0.75	0.88625	0.49	0.58125	0.38	0.4575	0.78	0.86125	0.67	0.8275	0.62	0.77875	0.26	0.49625	0.6	0.7675	0.82
#50	0.75	0.88875	0.47	0.5825	0.39	0.48	0.77	0.86375	0.68	0.80125	0.62	0.7975	0.26	0.51875	0.58	0.7875	0.75	0.937778	0.47	0.502222	0.44	0.601111	0.82	0.884444	0.77	0.72	0.69	0.843333	0.31	0.567778	0.66	0.844444	0.76	0.89375	0.52	0.57625	0.37	0.43875	0.78	0.86875	0.67	0.84625	0.62	0.7975	0.26	0.55375	0.6	0.77375	0.76
#51	0.74	0.915556	0.48	0.486667	0.37	0.477778	0.77	0.875556	0.68	0.785556	0.62	0.82	0.26	0.551111	0.58	0.812222	0.8	0.9275	0.46	0.59125	0.42	0.535	0.82	0.8825	0.77	0.825	0.69	0.8125	0.31	0.48125	0.66	0.8025	0.75	0.88875	0.49	0.57875	0.39	0.46125	0.78	0.86375	0.67	0.825	0.62	0.785	0.26	0.49625	0.6	0.77375	0.8
#52	0.73	0.895556	0.44	0.574444	0.39	0.457778	0.77	0.875556	0.68	0.838889	0.62	0.81	0.26	0.544444	0.58	0.794444	0.8	0.91	0.48	0.597143	0.42	0.537143	0.82	0.86	0.77	0.807143	0.69	0.775714	0.31	0.455714	0.66	0.758571	0.75	0.8875	0.49	0.57875	0.39	0.46125	0.78	0.86125	0.67	0.825	0.62	0.78	0.26	0.49875	0.6	0.7675	0.76
#53	0.74	0.875714	0.48	0.582857	0.39	0.47	0.77	0.855714	0.68	0.805714	0.62	0.788571	0.26	0.518571	0.58	0.77	0.81	0.915714	0.49	0.624286	0.44	0.54	0.82	0.867143	0.77	0.831429	0.69	0.787143	0.31	0.44	0.66	0.778571	0.74	0.88625	0.5	0.59875	0.39	0.4725	0.78	0.865	0.67	0.8175	0.62	0.79625	0.26	0.52125	0.6	0.785	0.79
#54	0.72	0.885556	0.43	0.568889	0.39	0.446667	0.77	0.871111	0.68	0.833333	0.62	0.806667	0.26	0.538889	0.58	0.791111	0.83	0.93625	0.47	0.46375	0.43	0.51125	0.82	0.875	0.77	0.825	0.69	0.79375	0.31	0.4375	0.66	0.785	0.76	0.901429	0.5	0.578571	0.39	0.504286	0.78	0.847143	0.67	0.814286	0.62	0.755714	0.26	0.427143	0.6	0.742857	0.82
#55	0.75	0.84125	0.5	0.6	0.38	0.42625	0.77	0.85625	0.68	0.825	0.62	0.8125	0.26	0.63	0.58	0.795	0.8	0.93625	0.48	0.6025	0.44	0.575	0.82	0.885	0.77	0.81875	0.69	0.81125	0.31	0.47875	0.66	0.8025	0.73	0.8875	0.5	0.58125	0.38	0.47375	0.78	0.865	0.67	0.8475	0.62	0.8075	0.26	0.56625	0.6	0.80125	0.81
#56	0.75	0.89125	0.48	0.58	0.4	0.48125	0.77	0.86375	0.68	0.81	0.62	0.795	0.26	0.5225	0.58	0.7825	0.76	0.92	0.49	0.62875	0.45	0.57875	0.82	0.87375	0.77	0.7825	0.69	0.83	0.31	0.54875	0.66	0.8275	0.75	0.89	0.49	0.585	0.39	0.45875	0.78	0.86375	0.67	0.83	0.62	0.78125	0.26	0.495	0.6	0.76875	0.81
#57	0.73	0.892222	0.46	0.563333	0.38	0.442222	0.77	0.875556	0.68	0.86	0.62	0.821111	0.26	0.582222	0.58	0.807778	0.75	0.931111	0.48	0.644444	0.44	0.59	0.82	0.897778	0.77	0.827778	0.69	0.851111	0.31	0.561111	0.66	0.843333	0.74	0.8875	0.48	0.59125	0.39	0.47125	0.78	0.86375	0.67	0.81875	0.62	0.79	0.26	0.51125	0.6	0.7775	0.81
#58	0.74	0.88875	0.48	0.53625	0.38	0.47125	0.77	0.86625	0.68	0.80875	0.62	0.80375	0.26	0.545	0.58	0.7925	0.84	0.93	0.49	0.591429	0.44	0.508571	0.82	0.872857	0.77	0.848571	0.69	0.77	0.31	0.385714	0.66	0.755714	0.75	0.89125	0.49	0.58125	0.39	0.45875	0.78	0.865	0.67	0.84	0.62	0.78	0.26	0.49625	0.6	0.76625	0.78
#59	0.75	0.89125	0.48	0.58	0.39	0.4875	0.77	0.865	0.68	0.8	0.62	0.8	0.26	0.5275	0.58	0.79	0.79	0.91125	0.49	0.60875	0.43	0.545	0.82	0.865	0.77	0.80625	0.69	0.80625	0.31	0.52	0.66	0.7975	0.75	0.88625	0.49	0.58125	0.38	0.45875	0.78	0.86	0.67	0.8275	0.62	0.77875	0.26	0.4975	0.6	0.7675	0.82
#60	0.75	0.88375	0.47	0.56375	0.39	0.47375	0.77	0.85375	0.68	0.7975	0.62	0.78375	0.26	0.51	0.58	0.77	0.77	0.91625	0.52	0.63375	0.44	0.58	0.82	0.87625	0.77	0.8025	0.69	0.825	0.31	0.535	0.66	0.82125	0.75	0.89375	0.49	0.575	0.39	0.47	0.78	0.865	0.67	0.82875	0.62	0.7825	0.26	0.5	0.6	0.7725	0.8
#61	0.74	0.891111	0.45	0.57	0.39	0.448889	0.77	0.872222	0.68	0.835556	0.62	0.81	0.26	0.544444	0.58	0.795556	0.81	0.92	0.48	0.6075	0.43	0.56	0.82	0.875	0.77	0.8225	0.69	0.80375	0.31	0.47625	0.66	0.7975	0.74	0.911111	0.49	0.485556	0.38	0.515556	0.78	0.857778	0.67	0.766667	0.62	0.792222	0.26	0.536667	0.6	0.786667	0.82
#62	0.75	0.885	0.48	0.57625	0.39	0.47375	0.77	0.86	0.68	0.805	0.62	0.795	0.26	0.515	0.58	0.78375	0.76	0.938889	0.48	0.511111	0.45	0.596667	0.82	0.888889	0.77	0.734444	0.69	0.851111	0.31	0.597778	0.66	0.851111	0.77	0.89	0.54	0.595714	0.38	0.502857	0.78	0.87	0.67	0.795714	0.62	0.815714	0.26	0.572857	0.6	0.814286	0.8
#63	0.74	0.875714	0.49	0.581429	0.39	0.464286	0.77	0.854286	0.68	0.801429	0.62	0.784286	0.26	0.514286	0.58	0.767143	0.82	0.924286	0.5	0.608571	0.44	0.562857	0.82	0.874286	0.77	0.818571	0.69	0.795714	0.31	0.462857	0.66	0.787143	0.75	0.89	0.49	0.57375	0.39	0.465	0.78	0.86125	0.67	0.8225	0.62	0.78125	0.26	0.50125	0.6	0.77125	0.78
#64	0.74	0.88625	0.48	0.56125	0.38	0.45875	0.77	0.85875	0.68	0.83875	0.62	0.79875	0.26	0.55	0.58	0.78625	0.8	0.928889	0.47	0.487778	0.42	0.535556	0.82	0.877778	0.77	0.74	0.69	0.813333	0.31	0.491111	0.66	0.808889	0.74	0.8825	0.52	0.57875	0.37	0.455	0.78	0.86375	0.67	0.84875	0.62	0.80375	0.26	0.56625	0.6	0.795	0.78
#65	0.75	0.885	0.48	0.58	0.39	0.48125	0.77	0.8575	0.68	0.7975	0.62	0.79375	0.26	0.5175	0.58	0.78625	0.74	0.937778	0.48	0.657778	0.44	0.606667	0.82	0.898889	0.77	0.814444	0.69	0.858889	0.31	0.59	0.66	0.855556	0.75	0.89125	0.49	0.545	0.38	0.46375	0.78	0.8625	0.67	0.83625	0.62	0.8	0.26	0.54625	0.6	0.7925	0.77
#66	0.74	0.884444	0.46	0.571111	0.38	0.437778	0.77	0.87	0.68	0.83	0.62	0.803333	0.26	0.541111	0.58	0.788889	0.75	0.938	0.47	0.525	0.43	0.591	0.82	0.891	0.77	0.746	0.69	0.856	0.31	0.604	0.66	0.856	0.75	0.89	0.49	0.59	0.39	0.475	0.78	0.865	0.67	0.825	0.62	0.795	0.26	0.51625	0.6	0.78625	0.81
#67	0.74	0.891111	0.45	0.572222	0.39	0.45	0.77	0.873333	0.68	0.832222	0.62	0.813333	0.26	0.544444	0.58	0.798889	0.79	0.9275	0.47	0.59625	0.44	0.535	0.82	0.8875	0.77	0.83875	0.69	0.81375	0.31	0.4975	0.66	0.805	0.75	0.88875	0.5	0.58375	0.39	0.4675	0.78	0.86375	0.67	0.81875	0.62	0.79375	0.26	0.51375	0.6	0.785	0.8
#68	0.74	0.88875	0.48	0.54875	0.39	0.4675	0.77	0.85875	0.68	0.8225	0.62	0.79875	0.26	0.55125	0.58	0.7875	0.77	0.92625	0.5	0.50375	0.44	0.59375	0.82	0.87	0.77	0.7	0.69	0.82625	0.31	0.54875	0.66	0.825	0.75	0.89125	0.49	0.58875	0.39	0.46875	0.78	0.86875	0.67	0.8275	0.62	0.79625	0.26	0.51625	0.6	0.7875	0.8
#69	0.74	0.88375	0.48	0.555	0.38	0.47375	0.77	0.85625	0.68	0.82125	0.62	0.8	0.26	0.56125	0.58	0.78875	0.77	0.93625	0.49	0.60625	0.44	0.57	0.82	0.88875	0.77	0.81125	0.69	0.83625	0.31	0.54	0.66	0.83375	0.75	0.894286	0.51	0.564286	0.4	0.447143	0.78	0.878571	0.67	0.815714	0.62	0.802857	0.26	0.528571	0.6	0.784286	0.79
#70	0.75	0.877143	0.49	0.587143	0.39	0.457143	0.77	0.858571	0.68	0.807143	0.62	0.784286	0.26	0.495714	0.58	0.772857	0.8	0.93	0.49	0.53	0.41	0.5475	0.82	0.87625	0.77	0.81125	0.69	0.8125	0.31	0.525	0.66	0.8025	0.75	0.89375	0.49	0.575	0.39	0.465	0.78	0.86625	0.67	0.83	0.62	0.785	0.26	0.50375	0.6	0.7725	0.78
#71	0.75	0.885	0.47	0.59875	0.4	0.50125	0.77	0.86625	0.68	0.7775	0.62	0.81	0.26	0.55125	0.58	0.79875	0.81	0.9025	0.49	0.62	0.43	0.50375	0.82	0.89	0.77	0.8375	0.69	0.8175	0.31	0.53	0.66	0.80625	0.74	0.89	0.49	0.58625	0.39	0.47875	0.78	0.8675	0.67	0.82125	0.62	0.7975	0.26	0.51625	0.6	0.78875	0.84
#72	0.72	0.887778	0.46	0.566667	0.38	0.448889	0.77	0.872222	0.68	0.861111	0.62	0.816667	0.26	0.593333	0.58	0.798889	0.76	0.935556	0.48	0.511111	0.45	0.592222	0.82	0.884444	0.77	0.73	0.69	0.847778	0.31	0.587778	0.66	0.848889	0.77	0.884286	0.54	0.601429	0.38	0.491429	0.78	0.862857	0.67	0.797143	0.62	0.81	0.26	0.562857	0.6	0.808571	0.8
#73	0.74	0.883333	0.44	0.555556	0.38	0.434444	0.77	0.863333	0.68	0.852222	0.62	0.804444	0.26	0.573333	0.58	0.791111	0.79	0.932	0.46	0.495	0.43	0.567	0.82	0.877	0.77	0.754	0.69	0.826	0.31	0.557	0.66	0.825	0.74	0.88875	0.5	0.57125	0.38	0.46375	0.78	0.8625	0.67	0.84125	0.62	0.80625	0.26	0.55	0.6	0.8	0.84
#74	0.71	0.88625	0.46	0.61375	0.4	0.46375	0.77	0.875	0.68	0.8025	0.62	0.82625	0.26	0.5975	0.58	0.815	0.76	0.92625	0.49	0.63	0.44	0.56	0.82	0.88	0.77	0.805	0.69	0.82875	0.31	0.545	0.66	0.82375	0.76	0.884286	0.54	0.581429	0.37	0.49	0.78	0.861429	0.67	0.83	0.62	0.82	0.26	0.617143	0.6	0.82	0.79
#75	0.71	0.855556	0.44	0.577778	0.38	0.432222	0.77	0.865556	0.68	0.834444	0.62	0.815556	0.26	0.592222	0.58	0.801111	0.81	0.93625	0.48	0.48625	0.42	0.5225	0.82	0.8825	0.77	0.82125	0.69	0.81625	0.31	0.47625	0.66	0.81	0.74	0.8875	0.5	0.59125	0.39	0.4775	0.78	0.86375	0.67	0.81375	0.62	0.795	0.26	0.52125	0.6	0.78875	0.81
#76	0.73	0.885556	0.45	0.573333	0.39	0.435556	0.77	0.866667	0.68	0.82	0.62	0.804444	0.26	0.545556	0.58	0.788889	0.76	0.93	0.49	0.665	0.44	0.5775	0.82	0.895	0.77	0.81125	0.69	0.85125	0.31	0.57125	0.66	0.84875	0.75	0.88875	0.49	0.575	0.39	0.46125	0.78	0.86	0.67	0.815	0.62	0.785	0.26	0.5	0.6	0.77625	0.8
#77	0.74	0.877778	0.48	0.58	0.38	0.48	0.77	0.851111	0.68	0.816667	0.62	0.795556	0.26	0.554444	0.58	0.784444	0.82	0.922857	0.5	0.63	0.45	0.561429	0.82	0.875714	0.77	0.827143	0.69	0.797143	0.31	0.445714	0.66	0.792857	0.73	0.885	0.5	0.58625	0.39	0.475	0.78	0.8625	0.67	0.8475	0.62	0.80375	0.26	0.56625	0.6	0.79625	0.79
#78	0.74	0.896667	0.46	0.566667	0.39	0.45	0.77	0.878889	0.68	0.847778	0.62	0.812222	0.26	0.543333	0.58	0.798889	0.75	0.93625	0.48	0.655	0.44	0.60375	0.82	0.89375	0.77	0.80375	0.69	0.845	0.31	0.55125	0.66	0.84	0.75	0.88875	0.49	0.57125	0.39	0.4625	0.78	0.86125	0.67	0.82125	0.62	0.7825	0.26	0.4975	0.6	0.77	0.78
#79	0.74	0.85	0.44	0.567778	0.38	0.424444	0.77	0.856667	0.68	0.831111	0.62	0.798889	0.26	0.577778	0.58	0.778889	0.77	0.926667	0.46	0.642222	0.43	0.551111	0.82	0.888889	0.77	0.833333	0.69	0.832222	0.31	0.553333	0.66	0.826667	0.76	0.8875	0.53	0.60875	0.37	0.48625	0.78	0.87125	0.67	0.81125	0.62	0.80875	0.26	0.55	0.6	0.79875	0.81
#80	0.74	0.891111	0.45	0.571111	0.39	0.45	0.77	0.873333	0.68	0.838889	0.62	0.81	0.26	0.543333	0.58	0.794444	0.76	0.928889	0.48	0.612222	0.43	0.572222	0.82	0.89	0.77	0.821111	0.69	0.842222	0.31	0.552222	0.66	0.838889	0.76	0.8925	0.49	0.565	0.38	0.4575	0.78	0.86375	0.67	0.82875	0.62	0.785	0.26	0.49875	0.6	0.77375	0.85
#81	0.71	0.855556	0.44	0.583333	0.38	0.434444	0.77	0.864444	0.68	0.831111	0.62	0.816667	0.26	0.6	0.58	0.802222	0.8	0.9175	0.5	0.6225	0.44	0.55875	0.82	0.86625	0.77	0.80625	0.69	0.80875	0.31	0.52375	0.66	0.8025	0.75	0.89625	0.52	0.58375	0.37	0.44875	0.78	0.8725	0.67	0.85625	0.62	0.79875	0.26	0.51125	0.6	0.7875	0.8
#82	0.74	0.891111	0.45	0.574444	0.39	0.454444	0.77	0.876667	0.68	0.834444	0.62	0.813333	0.26	0.547778	0.58	0.802222	0.75	0.93	0.43	0.485	0.41	0.574	0.82	0.887	0.77	0.768	0.69	0.838	0.31	0.609	0.66	0.83	0.75	0.89375	0.49	0.57625	0.39	0.46875	0.78	0.8625	0.67	0.8225	0.62	0.7875	0.26	0.5	0.6	0.7775	0.81
#83	0.73	0.88375	0.46	0.57875	0.38	0.425	0.77	0.87125	0.68	0.85	0.62	0.795	0.26	0.535	0.58	0.775	0.73	0.926667	0.49	0.663333	0.43	0.582222	0.82	0.893333	0.77	0.806667	0.69	0.848889	0.31	0.578889	0.66	0.846667	0.73	0.88625	0.49	0.57375	0.38	0.46125	0.78	0.8625	0.67	0.85375	0.62	0.79875	0.26	0.5575	0.6	0.78625	0.77
#84	0.73	0.878889	0.45	0.576667	0.39	0.45	0.77	0.864444	0.68	0.822222	0.62	0.808889	0.26	0.555556	0.58	0.796667	0.76	0.93	0.49	0.62	0.45	0.5825	0.82	0.885	0.77	0.8075	0.69	0.83625	0.31	0.53875	0.66	0.83	0.75	0.89125	0.49	0.57875	0.39	0.46875	0.78	0.865	0.67	0.8225	0.62	0.79	0.26	0.50875	0.6	0.78375	0.78
#85	0.71	0.874444	0.45	0.596667	0.39	0.462222	0.77	0.871111	0.68	0.836667	0.62	0.824444	0.26	0.611111	0.58	0.807778	0.76	0.93125	0.49	0.635	0.45	0.5875	0.82	0.8825	0.77	0.78875	0.69	0.83625	0.31	0.57	0.66	0.83	0.75	0.895	0.52	0.57625	0.37	0.44875	0.78	0.87375	0.67	0.83875	0.62	0.8075	0.26	0.5625	0.6	0.78625	0.8
#86	0.73	0.88	0.45	0.56	0.38	0.437778	0.77	0.863333	0.68	0.855556	0.62	0.804444	0.26	0.576667	0.58	0.788889	0.83	0.931429	0.49	0.601429	0.46	0.541429	0.82	0.877143	0.77	0.847143	0.69	0.777143	0.31	0.405714	0.66	0.764286	0.73	0.88625	0.49	0.57	0.38	0.4775	0.78	0.8625	0.67	0.8325	0.62	0.8075	0.26	0.56375	0.6	0.8	0.83
#87	0.75	0.89	0.47	0.584444	0.39	0.45	0.77	0.88	0.68	0.85	0.62	0.811111	0.26	0.548889	0.58	0.796667	0.75	0.931	0.47	0.522	0.43	0.595	0.82	0.889	0.77	0.746	0.69	0.854	0.31	0.6	0.66	0.853	0.75	0.89	0.49	0.59125	0.39	0.47375	0.78	0.8675	0.67	0.82625	0.62	0.795	0.26	0.51625	0.6	0.7875	0.77
#88	0.72	0.863333	0.44	0.581111	0.39	0.435556	0.77	0.864444	0.68	0.817778	0.62	0.801111	0.26	0.545556	0.58	0.781111	0.82	0.927143	0.5	0.564286	0.43	0.545714	0.82	0.874286	0.77	0.828571	0.69	0.797143	0.31	0.468571	0.66	0.79	0.76	0.89125	0.49	0.57	0.39	0.4575	0.78	0.865	0.67	0.83375	0.62	0.78375	0.26	0.4975	0.6	0.76875	0.79
#89	0.77	0.91	0.51	0.565714	0.38	0.49	0.77	0.85	0.68	0.818571	0.62	0.78	0.26	0.507143	0.58	0.771429	0.82	0.9275	0.47	0.59875	0.44	0.55875	0.82	0.875	0.77	0.82125	0.69	0.80125	0.31	0.4625	0.66	0.7925	0.74	0.88625	0.49	0.53125	0.39	0.46375	0.78	0.85875	0.67	0.81375	0.62	0.79875	0.26	0.5525	0.6	0.79125	0.84
#90	0.71	0.866667	0.46	0.595556	0.38	0.461111	0.77	0.867778	0.68	0.824444	0.62	0.827778	0.26	0.606667	0.58	0.813333	0.78	0.925714	0.54	0.621429	0.44	0.572857	0.82	0.87	0.77	0.777143	0.69	0.81	0.31	0.504286	0.66	0.805714	0.75	0.88875	0.49	0.585	0.39	0.4775	0.78	0.8625	0.67	0.81125	0.62	0.795	0.26	0.5125	0.6	0.78875	0.83
#91	0.74	0.88375	0.47	0.555	0.38	0.4575	0.77	0.85125	0.68	0.83625	0.62	0.78625	0.26	0.55125	0.58	0.77	0.81	0.92625	0.49	0.45625	0.43	0.555	0.82	0.8775	0.77	0.7575	0.69	0.81625	0.31	0.525	0.66	0.81625	0.75	0.89125	0.5	0.57875	0.39	0.46625	0.78	0.86375	0.67	0.82875	0.62	0.78625	0.26	0.51	0.6	0.775	0.74
#92	0.74	0.8875	0.46	0.58125	0.4	0.48375	0.77	0.86125	0.68	0.80125	0.62	0.79875	0.26	0.5175	0.58	0.78875	0.75	0.931	0.47	0.514	0.44	0.598	0.82	0.885	0.77	0.737	0.69	0.85	0.31	0.595	0.66	0.853	0.77	0.884286	0.54	0.601429	0.38	0.498571	0.78	0.862857	0.67	0.785714	0.62	0.814286	0.26	0.565714	0.6	0.815714	0.81
#93	0.74	0.87375	0.48	0.58375	0.39	0.485	0.77	0.85	0.68	0.785	0.62	0.79625	0.26	0.53125	0.58	0.78625	0.76	0.94	0.48	0.614444	0.43	0.574444	0.82	0.892222	0.77	0.817778	0.69	0.844444	0.31	0.561111	0.66	0.837778	0.73	0.88375	0.49	0.585	0.38	0.46875	0.78	0.86	0.67	0.8225	0.62	0.795	0.26	0.525	0.6	0.78625	0.8
#94	0.73	0.87	0.45	0.594444	0.39	0.448889	0.77	0.867778	0.68	0.818889	0.62	0.805556	0.26	0.548889	0.58	0.786667	0.75	0.943	0.46	0.508	0.43	0.593	0.82	0.89	0.77	0.744	0.69	0.856	0.31	0.604	0.66	0.854	0.75	0.89	0.49	0.57875	0.39	0.46125	0.78	0.86375	0.67	0.82625	0.62	0.7875	0.26	0.4975	0.6	0.7775	0.78
#95	0.74	0.875714	0.49	0.584286	0.38	0.447143	0.77	0.854286	0.68	0.807143	0.62	0.78	0.26	0.492857	0.58	0.765714	0.71	0.942	0.46	0.519	0.43	0.583	0.82	0.895	0.77	0.748	0.69	0.873	0.31	0.645	0.66	0.883	0.74	0.9	0.5	0.58	0.39	0.514286	0.78	0.847143	0.67	0.83	0.62	0.78	0.26	0.492857	0.6	0.777143	0.8
#96	0.75	0.87	0.51	0.591429	0.37	0.448571	0.77	0.855714	0.68	0.811429	0.62	0.781429	0.26	0.517143	0.58	0.762857	0.8	0.92	0.48	0.514444	0.43	0.59	0.82	0.878889	0.77	0.726667	0.69	0.82	0.31	0.557778	0.66	0.811111	0.76	0.891429	0.54	0.572857	0.37	0.495714	0.78	0.878571	0.67	0.808571	0.62	0.822857	0.26	0.617143	0.6	0.802857	0.8
#97	0.74	0.8825	0.47	0.59625	0.39	0.44125	0.77	0.87375	0.68	0.82875	0.62	0.815	0.26	0.55	0.58	0.80125	0.78	0.922222	0.5	0.581111	0.44	0.544444	0.82	0.874444	0.77	0.795556	0.69	0.835556	0.31	0.565556	0.66	0.835556	0.74	0.885	0.5	0.59	0.39	0.47875	0.78	0.8575	0.67	0.78	0.62	0.7975	0.26	0.545	0.6	0.795	0.8
#98	0.74	0.8875	0.48	0.5625	0.38	0.46875	0.77	0.85875	0.68	0.82625	0.62	0.805	0.26	0.56125	0.58	0.79375	0.79	0.915	0.5	0.6525	0.44	0.55875	0.82	0.88375	0.77	0.82625	0.69	0.82625	0.31	0.54	0.66	0.82125	0.76	0.882857	0.53	0.592857	0.38	0.444286	0.78	0.861429	0.67	0.831429	0.62	0.777143	0.26	0.494286	0.6	0.767143	0.78
#99	0.74	0.893333	0.45	0.574444	0.39	0.446667	0.77	0.876667	0.68	0.837778	0.62	0.811111	0.26	0.544444	0.58	0.796667	0.76	0.92625	0.49	0.60875	0.44	0.56375	0.82	0.88125	0.77	0.79625	0.69	0.8375	0.31	0.54375	0.66	0.835	0.74	0.901429	0.5	0.565714	0.38	0.505714	0.78	0.842857	0.67	0.848571	0.62	0.762857	0.26	0.49	0.6	0.75	0.81
#100	0.72	0.886667	0.46	0.566667	0.38	0.443333	0.77	0.871111	0.68	0.86	0.62	0.815556	0.26	0.591111	0.58	0.798889	0.78	0.9325	0.49	0.63875	0.42	0.55375	0.82	0.88875	0.77	0.83	0.69	0.82375	0.31	0.4975	0.66	0.815	0.75	0.895	0.49	0.57625	0.39	0.47375	0.78	0.8675	0.67	0.82625	0.62	0.795	0.26	0.51	0.6	0.785	0.77
#101	0.74	0.8825	0.45	0.575	0.39	0.43	0.77	0.86875	0.68	0.84125	0.62	0.7975	0.26	0.52625	0.58	0.7775	0.76	0.93	0.47	0.607778	0.44	0.577778	0.82	0.89	0.77	0.82	0.69	0.843333	0.31	0.552222	0.66	0.836667	0.73	0.88375	0.5	0.57875	0.38	0.4725	0.78	0.8625	0.67	0.8375	0.62	0.8075	0.26	0.5625	0.6	0.8	0.81
#102	0.72	0.86625	0.46	0.61	0.39	0.44875	0.77	0.86875	0.68	0.8125	0.62	0.80875	0.26	0.55125	0.58	0.7875	0.77	0.92375	0.51	0.63875	0.44	0.5825	0.82	0.8775	0.77	0.78875	0.69	0.8325	0.31	0.5575	0.66	0.82625	0.77	0.91	0.54	0.49	0.38	0.561429	0.78	0.864286	0.67	0.704286	0.62	0.814286	0.26	0.575714	0.6	0.817143	0.79
#103	0.74	0.89	0.46	0.58125	0.4	0.48	0.77	0.8625	0.68	0.805	0.62	0.79875	0.26	0.5175	0.58	0.79	0.76	0.92	0.49	0.62875	0.44	0.565	0.82	0.875	0.77	0.78625	0.69	0.82875	0.31	0.55	0.66	0.825	0.75	0.88625	0.5	0.59125	0.39	0.46625	0.78	0.8625	0.67	0.81875	0.62	0.795	0.26	0.5175	0.6	0.7875	0.81
#104	0.73	0.861429	0.45	0.607143	0.39	0.444286	0.77	0.857143	0.68	0.81	0.62	0.777143	0.26	0.487143	0.58	0.755714	0.72	0.93125	0.47	0.63625	0.44	0.56375	0.82	0.8875	0.77	0.8125	0.69	0.8475	0.31	0.575	0.66	0.8475	0.74	0.875	0.5	0.60625	0.38	0.4775	0.78	0.8575	0.67	0.81	0.62	0.7975	0.26	0.52625	0.6	0.7925	0.8
#105	0.77	0.91	0.51	0.571429	0.38	0.495714	0.77	0.852857	0.68	0.815714	0.62	0.785714	0.26	0.502857	0.58	0.78	0.77	0.925556	0.48	0.58	0.44	0.554444	0.82	0.882222	0.77	0.825556	0.69	0.818889	0.31	0.511111	0.66	0.81	0.76	0.89	0.51	0.57375	0.38	0.46	0.78	0.8625	0.67	0.8175	0.62	0.7825	0.26	0.4975	0.6	0.77125	0.79
#106	0.75	0.88625	0.48	0.57	0.39	0.4675	0.77	0.86125	0.68	0.82625	0.62	0.80875	0.26	0.555	0.58	0.80125	0.77	0.92375	0.51	0.63375	0.45	0.5825	0.82	0.8775	0.77	0.7875	0.69	0.83	0.31	0.56375	0.66	0.8275	0.75	0.89	0.5	0.58625	0.39	0.47125	0.78	0.86375	0.67	0.815	0.62	0.79875	0.26	0.515	0.6	0.79	0.81
#107	0.74	0.89	0.46	0.574444	0.39	0.444444	0.77	0.874444	0.68	0.84	0.62	0.806667	0.26	0.541111	0.58	0.792222	0.75	0.933333	0.48	0.663333	0.43	0.577778	0.82	0.904444	0.77	0.838889	0.69	0.857778	0.31	0.578889	0.66	0.851111	0.75	0.89	0.49	0.5525	0.38	0.4525	0.78	0.86375	0.67	0.8575	0.62	0.795	0.26	0.55125	0.6	0.7825	0.8
#108	0.75	0.8875	0.47	0.5775	0.4	0.4825	0.77	0.86	0.68	0.8	0.62	0.79625	0.26	0.51875	0.58	0.78625	0.8	0.927143	0.5	0.627143	0.43	0.541429	0.82	0.881429	0.77	0.845714	0.69	0.798571	0.31	0.45	0.66	0.782857	0.73	0.88625	0.5	0.56875	0.38	0.48875	0.78	0.8675	0.67	0.8275	0.62	0.8125	0.26	0.56625	0.6	0.8075	0.81
#109	0.72	0.886667	0.47	0.565556	0.37	0.445556	0.77	0.873333	0.68	0.841111	0.62	0.826667	0.26	0.601111	0.58	0.815556	0.77	0.928571	0.51	0.651429	0.45	0.59	0.82	0.885714	0.77	0.81	0.69	0.828571	0.31	0.508571	0.66	0.824286	0.76	0.891429	0.53	0.614286	0.4	0.457143	0.78	0.871429	0.67	0.797143	0.62	0.794286	0.26	0.51	0.6	0.775714	0.78
#110	0.74	0.885	0.48	0.5675	0.39	0.47125	0.77	0.85875	0.68	0.835	0.62	0.80125	0.26	0.565	0.58	0.78625	0.79	0.9225	0.47	0.5925	0.43	0.5275	0.82	0.87125	0.77	0.81875	0.69	0.81	0.31	0.53375	0.66	0.80125	0.75	0.887143	0.5	0.592857	0.38	0.44	0.78	0.864286	0.67	0.822857	0.62	0.775714	0.26	0.494286	0.6	0.741429	0.79
#111	0.74	0.896667	0.45	0.571111	0.39	0.448889	0.77	0.876667	0.68	0.838889	0.62	0.812222	0.26	0.545556	0.58	0.796667	0.81	0.928571	0.5	0.617143	0.44	0.551429	0.82	0.881429	0.77	0.822857	0.69	0.8	0.31	0.441429	0.66	0.788571	0.77	0.89125	0.51	0.57625	0.38	0.4575	0.78	0.8625	0.67	0.82375	0.62	0.78625	0.26	0.4975	0.6	0.7775	0.8
#112	0.76	0.88125	0.49	0.56	0.39	0.45125	0.77	0.8525	0.68	0.82625	0.62	0.785	0.26	0.5425	0.58	0.77	0.76	0.931111	0.47	0.606667	0.44	0.591111	0.82	0.887778	0.77	0.804444	0.69	0.845556	0.31	0.556667	0.66	0.841111	0.75	0.89375	0.49	0.57625	0.39	0.46375	0.78	0.865	0.67	0.83	0.62	0.78375	0.26	0.4975	0.6	0.77125	0.79
#113	0.72	0.891111	0.45	0.576667	0.38	0.455556	0.77	0.875556	0.68	0.847778	0.62	0.831111	0.26	0.592222	0.58	0.821111	0.79	0.92375	0.49	0.64375	0.44	0.5575	0.82	0.88375	0.77	0.8225	0.69	0.82375	0.31	0.54125	0.66	0.8175	0.76	0.9	0.49	0.58	0.39	0.45375	0.78	0.8725	0.67	0.82375	0.62	0.78875	0.26	0.4975	0.6	0.7625	0.78
#114	0.72	0.864444	0.44	0.582222	0.39	0.435556	0.77	0.87	0.68	0.824444	0.62	0.803333	0.26	0.542222	0.58	0.784444	0.75	0.911429	0.49	0.661429	0.43	0.525714	0.82	0.878571	0.77	0.788571	0.69	0.825714	0.31	0.512857	0.66	0.822857	0.74	0.885	0.51	0.56375	0.37	0.465	0.78	0.8625	0.67	0.84	0.62	0.805	0.26	0.5625	0.6	0.79875	0.8
#115	0.72	0.89	0.44	0.568889	0.39	0.447778	0.77	0.872222	0.68	0.836667	0.62	0.808889	0.26	0.542222	0.58	0.793333	0.77	0.92875	0.51	0.635	0.44	0.58375	0.82	0.88	0.77	0.7925	0.69	0.83375	0.31	0.56125	0.66	0.82625	0.75	0.892857	0.51	0.607143	0.41	0.461429	0.78	0.872857	0.67	0.805714	0.62	0.795714	0.26	0.5	0.6	0.774286	0.79
#116	0.71	0.887778	0.47	0.543333	0.38	0.48	0.77	0.858889	0.68	0.8	0.62	0.835556	0.26	0.638889	0.58	0.834444	0.79	0.907778	0.49	0.587778	0.44	0.545556	0.82	0.858889	0.77	0.785556	0.69	0.812222	0.31	0.551111	0.66	0.808889	0.75	0.88875	0.49	0.575	0.39	0.47125	0.78	0.86375	0.67	0.8325	0.62	0.78875	0.26	0.5125	0.6	0.7775	0.74
#117	0.74	0.88375	0.48	0.56125	0.39	0.4825	0.77	0.85875	0.68	0.82	0.62	0.80375	0.26	0.56625	0.58	0.79375	0.72	0.947778	0.48	0.628889	0.43	0.592222	0.82	0.913333	0.77	0.857778	0.69	0.886667	0.31	0.654444	0.66	0.892222	0.76	0.882857	0.55	0.577143	0.37	0.512857	0.78	0.87	0.67	0.797143	0.62	0.828571	0.26	0.627143	0.6	0.825714	0.82
#118	0.75	0.87375	0.45	0.55625	0.38	0.41625	0.77	0.86125	0.68	0.83625	0.62	0.7775	0.26	0.52125	0.58	0.75375	0.74	0.927778	0.47	0.645556	0.44	0.604444	0.82	0.892222	0.77	0.807778	0.69	0.852222	0.31	0.576667	0.66	0.85	0.76	0.88	0.55	0.608333	0.38	0.486667	0.78	0.861667	0.67	0.806667	0.62	0.801667	0.26	0.566667	0.6	0.791667	0.76
#119	0.73	0.902222	0.48	0.51	0.38	0.491111	0.77	0.865556	0.68	0.742222	0.62	0.822222	0.26	0.59	0.58	0.818889	0.77	0.92375	0.51	0.63625	0.44	0.57875	0.82	0.87875	0.77	0.78875	0.69	0.83375	0.31	0.55625	0.66	0.83125	0.75	0.88625	0.52	0.57125	0.36	0.44625	0.78	0.8625	0.67	0.85625	0.62	0.79125	0.26	0.5525	0.6	0.78125	0.82
#120	0.75	0.8875	0.48	0.5675	0.38	0.46125	0.77	0.86125	0.68	0.83125	0.62	0.80625	0.26	0.55625	0.58	0.79625	0.82	0.93625	0.47	0.5525	0.41	0.5075	0.82	0.8775	0.77	0.84125	0.69	0.7875	0.31	0.42	0.66	0.7775	0.71	0.885556	0.5	0.596667	0.38	0.501111	0.78	0.862222	0.67	0.788889	0.62	0.821111	0.26	0.593333	0.6	0.818889	0.78
#121	0.75	0.89	0.48	0.5375	0.38	0.4675	0.77	0.86375	0.68	0.81375	0.62	0.8025	0.26	0.53625	0.58	0.79125	0.77	0.935556	0.5	0.51	0.44	0.594444	0.82	0.886667	0.77	0.734444	0.69	0.848889	0.31	0.591111	0.66	0.85	0.75	0.891667	0.51	0.588333	0.39	0.493333	0.78	0.84	0.67	0.805	0.62	0.748333	0.26	0.41	0.6	0.738333	0.85
#122	0.73	0.9025	0.46	0.50125	0.38	0.46875	0.77	0.8675	0.68	0.75375	0.62	0.80125	0.26	0.56125	0.58	0.78125	0.77	0.935	0.49	0.62125	0.44	0.545	0.82	0.88875	0.77	0.8225	0.69	0.8375	0.31	0.5375	0.66	0.83375	0.75	0.915714	0.5	0.488571	0.4	0.518571	0.78	0.865714	0.67	0.732857	0.62	0.794286	0.26	0.505714	0.6	0.787143	0.78
#123	0.74	0.84875	0.53	0.61375	0.36	0.43625	0.77	0.87125	0.68	0.82125	0.62	0.84	0.26	0.66	0.58	0.82875	0.75	0.92375	0.49	0.63	0.45	0.5825	0.82	0.875	0.77	0.78625	0.69	0.83	0.31	0.55625	0.66	0.82625	0.73	0.8875	0.49	0.5725	0.38	0.46125	0.78	0.86125	0.67	0.85375	0.62	0.79625	0.26	0.5575	0.6	0.7875	0.8
#124	0.74	0.88375	0.48	0.565	0.38	0.47125	0.77	0.8575	0.68	0.83125	0.62	0.8025	0.26	0.55875	0.58	0.79125	0.77	0.934444	0.48	0.595556	0.44	0.554444	0.82	0.891111	0.77	0.835556	0.69	0.825556	0.31	0.516667	0.66	0.815556	0.76	0.873333	0.54	0.606667	0.37	0.478333	0.78	0.86	0.67	0.8	0.62	0.798333	0.26	0.563333	0.6	0.793333	0.75
#125	0.73	0.884444	0.46	0.587778	0.38	0.438889	0.77	0.871111	0.68	0.831111	0.62	0.808889	0.26	0.553333	0.58	0.793333	0.82	0.928571	0.49	0.617143	0.45	0.565714	0.82	0.878571	0.77	0.834286	0.69	0.798571	0.31	0.448571	0.66	0.788571	0.75	0.878571	0.52	0.587143	0.37	0.438571	0.78	0.857143	0.67	0.838571	0.62	0.767143	0.26	0.492857	0.6	0.747143	0.8
#126	0.75	0.885	0.47	0.57625	0.4	0.48125	0.77	0.85875	0.68	0.7975	0.62	0.7975	0.26	0.52	0.58	0.7875	0.73	0.927143	0.51	0.665714	0.43	0.608571	0.82	0.888571	0.77	0.758571	0.69	0.852857	0.31	0.584286	0.66	0.852857	0.76	0.88625	0.51	0.6	0.38	0.48	0.78	0.8675	0.67	0.81375	0.62	0.79125	0.26	0.53	0.6	0.7775	0.79
#127	0.76	0.89	0.49	0.602857	0.41	0.47	0.77	0.87	0.68	0.795714	0.62	0.794286	0.26	0.511429	0.58	0.782857	0.81	0.91875	0.47	0.61125	0.41	0.52625	0.82	0.8775	0.77	0.83	0.69	0.7975	0.31	0.45375	0.66	0.78875	0.74	0.89125	0.48	0.56	0.39	0.4825	0.78	0.8675	0.67	0.84	0.62	0.8075	0.26	0.555	0.6	0.8	0.79
#128	0.76	0.8775	0.48	0.55125	0.39	0.46125	0.77	0.84875	0.68	0.83125	0.62	0.78125	0.26	0.54125	0.58	0.76375	0.78	0.95	0.46	0.6025	0.44	0.58125	0.82	0.895	0.77	0.83	0.69	0.82625	0.31	0.495	0.66	0.82125	0.75	0.8975	0.49	0.58875	0.39	0.46125	0.78	0.87125	0.67	0.8125	0.62	0.7975	0.26	0.515	0.6	0.77625	0.79
#129	0.76	0.88625	0.47	0.565	0.39	0.46625	0.77	0.855	0.68	0.80875	0.62	0.785	0.26	0.50125	0.58	0.7725	0.78	0.935	0.5	0.6125	0.45	0.5775	0.82	0.88625	0.77	0.81375	0.69	0.83625	0.31	0.53875	0.66	0.8325	0.76	0.884286	0.54	0.584286	0.38	0.498571	0.78	0.865714	0.67	0.828571	0.62	0.825714	0.26	0.62	0.6	0.822857	0.77
#130	0.74	0.891111	0.45	0.58	0.39	0.445556	0.77	0.875556	0.68	0.836667	0.62	0.814444	0.26	0.543333	0.58	0.802222	0.79	0.93125	0.48	0.55375	0.42	0.555	0.82	0.8775	0.77	0.82	0.69	0.81125	0.31	0.4975	0.66	0.80625	0.76	0.885	0.52	0.595	0.38	0.48	0.78	0.86625	0.67	0.81	0.62	0.80375	0.26	0.53	0.6	0.7975	0.8
#131	0.75	0.87875	0.51	0.5675	0.37	0.4625	0.77	0.85875	0.68	0.8225	0.62	0.80875	0.26	0.56625	0.58	0.8	0.76	0.93	0.49	0.66625	0.44	0.58125	0.82	0.895	0.77	0.81	0.69	0.85	0.31	0.58	0.66	0.8475	0.75	0.88375	0.49	0.59125	0.39	0.47	0.78	0.86125	0.67	0.8225	0.62	0.78375	0.26	0.50875	0.6	0.77125	0.8
#132	0.74	0.89	0.45	0.573333	0.39	0.447778	0.77	0.875556	0.68	0.835556	0.62	0.807778	0.26	0.541111	0.58	0.793333	0.74	0.934444	0.48	0.654444	0.43	0.58	0.82	0.901111	0.77	0.824444	0.69	0.861111	0.31	0.591111	0.66	0.856667	0.73	0.89375	0.49	0.59125	0.39	0.49	0.78	0.86375	0.67	0.79875	0.62	0.80375	0.26	0.56	0.6	0.7975	0.81
#133	0.74	0.892222	0.46	0.576667	0.39	0.446667	0.77	0.88	0.68	0.852222	0.62	0.808889	0.26	0.54	0.58	0.792222	0.79	0.932222	0.47	0.64	0.44	0.58	0.82	0.888889	0.77	0.831111	0.69	0.833333	0.31	0.554444	0.66	0.826667	0.77	0.90625	0.53	0.48375	0.38	0.5675	0.78	0.86	0.67	0.71875	0.62	0.81375	0.26	0.5925	0.6	0.815	0.8
#134	0.74	0.88375	0.46	0.58125	0.39	0.42875	0.77	0.87125	0.68	0.8375	0.62	0.8	0.26	0.53	0.58	0.78125	0.76	0.921429	0.57	0.608571	0.44	0.558571	0.82	0.872857	0.77	0.821429	0.69	0.808571	0.31	0.47	0.66	0.802857	0.75	0.89	0.49	0.59125	0.38	0.45875	0.78	0.86625	0.67	0.83	0.62	0.78625	0.26	0.50375	0.6	0.775	0.81
#135	0.71	0.858889	0.44	0.586667	0.38	0.434444	0.77	0.871111	0.68	0.838889	0.62	0.817778	0.26	0.597778	0.58	0.802222	0.75	0.934444	0.48	0.654444	0.43	0.593333	0.82	0.905556	0.77	0.838889	0.69	0.86	0.31	0.581111	0.66	0.852222	0.74	0.8875	0.52	0.5725	0.37	0.46125	0.78	0.86625	0.67	0.84625	0.62	0.805	0.26	0.565	0.6	0.7975	0.8
#136	0.73	0.8925	0.45	0.59	0.4	0.43375	0.77	0.88	0.68	0.85	0.62	0.8075	0.26	0.53875	0.58	0.78875	0.8	0.915	0.48	0.5925	0.43	0.54	0.82	0.87125	0.77	0.82	0.69	0.81375	0.31	0.5075	0.66	0.81	0.78	0.885	0.55	0.595	0.38	0.466667	0.78	0.865	0.67	0.818333	0.62	0.791667	0.26	0.535	0.6	0.785	0.79
#137	0.72	0.886667	0.46	0.566667	0.38	0.446667	0.77	0.873333	0.68	0.858889	0.62	0.817778	0.26	0.593333	0.58	0.803333	0.82	0.921429	0.5	0.612857	0.44	0.554286	0.82	0.872857	0.77	0.811429	0.69	0.794286	0.31	0.468571	0.66	0.787143	0.75	0.91625	0.49	0.46875	0.39	0.5025	0.78	0.8625	0.67	0.76	0.62	0.78	0.26	0.495	0.6	0.77	0.76
#138	0.72	0.863333	0.44	0.585556	0.39	0.436667	0.77	0.867778	0.68	0.815556	0.62	0.803333	0.26	0.546667	0.58	0.783333	0.77	0.9325	0.5	0.61875	0.45	0.57875	0.82	0.88625	0.77	0.7975	0.69	0.84125	0.31	0.5575	0.66	0.83875	0.76	0.882857	0.54	0.585714	0.37	0.492857	0.78	0.858571	0.67	0.815714	0.62	0.824286	0.26	0.615714	0.6	0.824286	0.81
#139	0.73	0.892222	0.44	0.578889	0.39	0.447778	0.77	0.874444	0.68	0.835556	0.62	0.812222	0.26	0.545556	0.58	0.8	0.7	0.943333	0.45	0.664444	0.43	0.618889	0.82	0.903333	0.77	0.802222	0.69	0.876667	0.31	0.641111	0.66	0.88	0.73	0.887143	0.51	0.572857	0.4	0.462857	0.78	0.872857	0.67	0.821429	0.62	0.808571	0.26	0.562857	0.6	0.79	0.79
#140	0.75	0.89	0.5	0.552857	0.39	0.431429	0.77	0.87	0.68	0.822857	0.62	0.8	0.26	0.527143	0.58	0.784286	0.79	0.937778	0.48	0.508889	0.43	0.577778	0.82	0.891111	0.77	0.762222	0.69	0.827778	0.31	0.524444	0.66	0.821111	0.77	0.884286	0.54	0.598571	0.38	0.487143	0.78	0.862857	0.67	0.797143	0.62	0.81	0.26	0.562857	0.6	0.808571	0.81
#141	0.73	0.888889	0.44	0.576667	0.39	0.454444	0.77	0.873333	0.68	0.833333	0.62	0.811111	0.26	0.538889	0.58	0.8	0.8	0.93125	0.48	0.59625	0.44	0.52625	0.82	0.89	0.77	0.8725	0.69	0.79125	0.31	0.41	0.66	0.77625	0.79	0.895714	0.56	0.598571	0.37	0.474286	0.78	0.872857	0.67	0.785714	0.62	0.817143	0.26	0.561429	0.6	0.8	0.83
#142	0.74	0.911111	0.46	0.507778	0.39	0.5	0.77	0.874444	0.68	0.762222	0.62	0.818889	0.26	0.57	0.58	0.806667	0.72	0.9225	0.48	0.6425	0.44	0.595	0.82	0.88	0.77	0.7875	0.69	0.85	0.31	0.595	0.66	0.8525	0.73	0.881111	0.5	0.588889	0.37	0.467778	0.78	0.862222	0.67	0.826667	0.62	0.806667	0.26	0.541111	0.6	0.802222	0.76
#143	0.75	0.8875	0.48	0.58	0.4	0.48875	0.77	0.8625	0.68	0.80875	0.62	0.7975	0.26	0.51875	0.58	0.7875	0.76	0.9375	0.49	0.66125	0.44	0.575	0.82	0.9	0.77	0.83125	0.69	0.84875	0.31	0.55875	0.66	0.845	0.73	0.88	0.51	0.581111	0.37	0.451111	0.78	0.857778	0.67	0.857778	0.62	0.79	0.26	0.536667	0.6	0.78	0.81
#144	0.74	0.896667	0.46	0.577778	0.39	0.444444	0.77	0.878889	0.68	0.848889	0.62	0.81	0.26	0.544444	0.58	0.795556	0.77	0.935556	0.5	0.508889	0.44	0.59	0.82	0.886667	0.77	0.736667	0.69	0.85	0.31	0.586667	0.66	0.85	0.75	0.88875	0.49	0.585	0.39	0.47125	0.78	0.8625	0.67	0.81875	0.62	0.79375	0.26	0.515	0.6	0.785	0.84
#145	0.74	0.865556	0.46	0.585556	0.38	0.43	0.77	0.866667	0.68	0.816667	0.62	0.801111	0.26	0.545556	0.58	0.783333	0.75	0.932222	0.48	0.647778	0.44	0.597778	0.82	0.895556	0.77	0.815556	0.69	0.852222	0.31	0.565556	0.66	0.848889	0.75	0.9	0.5	0.574286	0.39	0.495714	0.78	0.844286	0.67	0.82	0.62	0.75	0.26	0.424286	0.6	0.735714	0.81
#146	0.73	0.886667	0.45	0.555556	0.38	0.443333	0.77	0.875556	0.68	0.854444	0.62	0.822222	0.26	0.585556	0.58	0.81	0.83	0.93375	0.47	0.5875	0.44	0.53875	0.82	0.875	0.77	0.8325	0.69	0.78625	0.31	0.43625	0.66	0.77375	0.76	0.9	0.53	0.563333	0.37	0.478333	0.78	0.846667	0.67	0.821667	0.62	0.751667	0.26	0.406667	0.6	0.743333	0.76
#147	0.72	0.865556	0.44	0.581111	0.39	0.433333	0.77	0.865556	0.68	0.821111	0.62	0.801111	0.26	0.547778	0.58	0.778889	0.75	0.92625	0.49	0.63875	0.43	0.58125	0.82	0.88375	0.77	0.79625	0.69	0.8425	0.31	0.56125	0.66	0.8375	0.75	0.88875	0.5	0.5875	0.39	0.4725	0.78	0.86375	0.67	0.815	0.62	0.79875	0.26	0.51375	0.6	0.78875	0.81
#148	0.73	0.891111	0.44	0.577778	0.39	0.457778	0.77	0.875556	0.68	0.837778	0.62	0.813333	0.26	0.548889	0.58	0.802222	0.75	0.92	0.48	0.612222	0.44	0.585556	0.82	0.877778	0.77	0.791111	0.69	0.835556	0.31	0.556667	0.66	0.83	0.77	0.89	0.54	0.6	0.37	0.5075	0.78	0.86875	0.67	0.80375	0.62	0.82875	0.26	0.6	0.6	0.83125	0.85
#149	0.73	0.913333	0.44	0.487778	0.39	0.488889	0.77	0.87	0.68	0.781111	0.62	0.811111	0.26	0.542222	0.58	0.801111	0.77	0.9225	0.49	0.58125	0.4	0.53	0.82	0.8625	0.77	0.795	0.69	0.80625	0.31	0.50125	0.66	0.7975	0.75	0.89	0.49	0.58875	0.39	0.47875	0.78	0.8675	0.67	0.82125	0.62	0.7975	0.26	0.5175	0.6	0.78875	0.82
#150	0.76	0.917143	0.48	0.475714	0.41	0.505714	0.77	0.858571	0.68	0.742857	0.62	0.78	0.26	0.488571	0.58	0.765714	0.78	0.927778	0.46	0.632222	0.44	0.563333	0.82	0.888889	0.77	0.827778	0.69	0.83	0.31	0.543333	0.66	0.825556	0.75	0.8925	0.49	0.56125	0.38	0.455	0.78	0.86125	0.67	0.8475	0.62	0.7975	0.26	0.53875	0.6	0.7875	0.79
#151	0.73	0.895556	0.45	0.57	0.39	0.464444	0.77	0.876667	0.68	0.846667	0.62	0.813333	0.26	0.546667	0.58	0.8	0.76	0.93	0.49	0.6625	0.45	0.57875	0.82	0.895	0.77	0.81	0.69	0.84875	0.31	0.5725	0.66	0.84875	0.74	0.89125	0.5	0.54375	0.36	0.44375	0.78	0.86625	0.67	0.83625	0.62	0.79	0.26	0.5525	0.6	0.76625	0.83
#152	0.76	0.87	0.52	0.62625	0.38	0.46875	0.77	0.87375	0.68	0.80375	0.62	0.8275	0.26	0.6125	0.58	0.81625	0.8	0.92875	0.5	0.50125	0.44	0.56875	0.82	0.88	0.77	0.7425	0.69	0.81375	0.31	0.495	0.66	0.80875	0.75	0.89375	0.49	0.57875	0.39	0.46125	0.78	0.86375	0.67	0.84	0.62	0.78125	0.26	0.49625	0.6	0.76875	0.76
#153	0.74	0.893333	0.46	0.565556	0.39	0.444444	0.77	0.877778	0.68	0.846667	0.62	0.807778	0.26	0.537778	0.58	0.794444	0.75	0.931111	0.48	0.654444	0.44	0.596667	0.82	0.897778	0.77	0.815556	0.69	0.86	0.31	0.588889	0.66	0.856667	0.73	0.88375	0.5	0.5775	0.38	0.46375	0.78	0.8625	0.67	0.84875	0.62	0.80375	0.26	0.56375	0.6	0.79375	0.78
#154	0.74	0.895556	0.46	0.577778	0.39	0.442222	0.77	0.877778	0.68	0.847778	0.62	0.807778	0.26	0.544444	0.58	0.793333	0.79	0.932	0.46	0.504	0.43	0.575	0.82	0.877	0.77	0.749	0.69	0.828	0.31	0.573	0.66	0.823	0.74	0.88125	0.5	0.5875	0.39	0.4725	0.78	0.8575	0.67	0.8025	0.62	0.795	0.26	0.525	0.6	0.7875	0.8
#155	0.74	0.873333	0.48	0.577778	0.38	0.43	0.77	0.865556	0.68	0.835556	0.62	0.792222	0.26	0.53	0.58	0.772222	0.76	0.937778	0.52	0.521111	0.43	0.593333	0.82	0.886667	0.77	0.728889	0.69	0.838889	0.31	0.534444	0.66	0.842222	0.73	0.88375	0.5	0.59875	0.39	0.48375	0.78	0.86	0.67	0.77625	0.62	0.8075	0.26	0.5575	0.6	0.805	0.79
#156	0.71	0.885556	0.45	0.583333	0.39	0.467778	0.77	0.873333	0.68	0.813333	0.62	0.823333	0.26	0.592222	0.58	0.815556	0.83	0.925714	0.48	0.591429	0.44	0.534286	0.82	0.87	0.77	0.832857	0.69	0.772857	0.31	0.405714	0.66	0.76	0.75	0.88625	0.52	0.57125	0.36	0.4475	0.78	0.86125	0.67	0.85625	0.62	0.79125	0.26	0.5525	0.6	0.78	0.79
#157	0.67	0.882	0.44	0.597	0.37	0.454	0.77	0.865	0.68	0.822	0.62	0.827	0.26	0.62	0.58	0.819	0.74	0.928889	0.48	0.664444	0.44	0.588889	0.82	0.9	0.77	0.822222	0.69	0.86	0.31	0.582222	0.66	0.854444	0.73	0.88625	0.49	0.5725	0.38	0.46125	0.78	0.86	0.67	0.855	0.62	0.7925	0.26	0.55125	0.6	0.77875	0.79
#158	0.74	0.891111	0.46	0.573333	0.39	0.454444	0.77	0.876667	0.68	0.837778	0.62	0.813333	0.26	0.543333	0.58	0.801111	0.75	0.932222	0.47	0.505556	0.44	0.575556	0.82	0.884444	0.77	0.734444	0.69	0.846667	0.31	0.58	0.66	0.848889	0.79	0.887143	0.54	0.562857	0.39	0.47	0.78	0.858571	0.67	0.804286	0.62	0.781429	0.26	0.515714	0.6	0.771429	0.8
#159	0.74	0.887143	0.49	0.547143	0.4	0.451429	0.77	0.87	0.68	0.815714	0.62	0.805714	0.26	0.544286	0.58	0.788571	0.77	0.93125	0.51	0.635	0.44	0.58875	0.82	0.88125	0.77	0.79125	0.69	0.83375	0.31	0.5675	0.66	0.82875	0.77	0.88	0.54	0.606667	0.38	0.471667	0.78	0.865	0.67	0.811667	0.62	0.798333	0.26	0.555	0.6	0.788333	0.78
#160	0.75	0.89125	0.47	0.56	0.4	0.4725	0.77	0.8625	0.68	0.82875	0.62	0.785	0.26	0.49875	0.58	0.77	0.82	0.934286	0.51	0.55	0.43	0.544286	0.82	0.878571	0.77	0.827143	0.69	0.804286	0.31	0.475714	0.66	0.798571	0.75	0.8875	0.49	0.59625	0.39	0.4675	0.78	0.86625	0.67	0.8275	0.62	0.78875	0.26	0.51125	0.6	0.775	0.78
#161	0.75	0.854286	0.53	0.634286	0.37	0.44	0.77	0.868571	0.68	0.801429	0.62	0.82	0.26	0.598571	0.58	0.804286	0.81	0.91875	0.49	0.50375	0.43	0.57	0.82	0.8775	0.77	0.75	0.69	0.8075	0.31	0.5125	0.66	0.80125	0.77	0.884286	0.53	0.584286	0.38	0.502857	0.78	0.861429	0.67	0.79	0.62	0.81	0.26	0.565714	0.6	0.807143	0.77
#162	0.74	0.894444	0.45	0.571111	0.39	0.451111	0.77	0.875556	0.68	0.834444	0.62	0.81	0.26	0.543333	0.58	0.795556	0.77	0.932857	0.49	0.624286	0.44	0.59	0.82	0.894286	0.77	0.83	0.69	0.83	0.31	0.522857	0.66	0.824286	0.76	0.91375	0.52	0.46875	0.37	0.4925	0.78	0.85875	0.67	0.75125	0.62	0.79	0.26	0.50375	0.6	0.78625	0.8
#163	0.74	0.888571	0.49	0.551429	0.4	0.457143	0.77	0.87	0.68	0.815714	0.62	0.804286	0.26	0.541429	0.58	0.79	0.8	0.9175	0.5	0.6225	0.45	0.56	0.82	0.8675	0.77	0.805	0.69	0.8075	0.31	0.52125	0.66	0.80125	0.73	0.885714	0.51	0.584286	0.39	0.448571	0.78	0.865714	0.67	0.815714	0.62	0.802857	0.26	0.557143	0.6	0.784286	0.81
#164	0.75	0.88625	0.48	0.53	0.39	0.46375	0.77	0.85875	0.68	0.8	0.62	0.79875	0.26	0.55	0.58	0.78875	0.77	0.91375	0.51	0.63125	0.44	0.5725	0.82	0.87375	0.77	0.8	0.69	0.82875	0.31	0.54	0.66	0.825	0.75	0.88125	0.52	0.6125	0.38	0.4925	0.78	0.8675	0.67	0.80875	0.62	0.805	0.26	0.54625	0.6	0.795	0.74
#165	0.73	0.895556	0.44	0.58	0.39	0.447778	0.77	0.877778	0.68	0.845556	0.62	0.813333	0.26	0.545556	0.58	0.798889	0.75	0.93	0.47	0.507	0.43	0.591	0.82	0.882	0.77	0.735	0.69	0.849	0.31	0.586	0.66	0.85	0.77	0.887143	0.54	0.6	0.38	0.5	0.78	0.867143	0.67	0.808571	0.62	0.808571	0.26	0.56	0.6	0.805714	0.78
#166	0.75	0.885	0.48	0.585	0.39	0.4825	0.77	0.8625	0.68	0.7925	0.62	0.8025	0.26	0.52875	0.58	0.79125	0.76	0.933333	0.48	0.515556	0.43	0.553333	0.82	0.886667	0.77	0.746667	0.69	0.846667	0.31	0.584444	0.66	0.851111	0.74	0.89125	0.5	0.56375	0.38	0.4625	0.78	0.86375	0.67	0.84875	0.62	0.80125	0.26	0.55	0.6	0.79	0.83
#167	0.74	0.892222	0.46	0.581111	0.39	0.446667	0.77	0.877778	0.68	0.846667	0.62	0.808889	0.26	0.538889	0.58	0.793333	0.75	0.92875	0.47	0.505	0.42	0.60125	0.82	0.885	0.77	0.72375	0.69	0.835	0.31	0.57125	0.66	0.83125	0.73	0.87375	0.5	0.59375	0.37	0.46375	0.78	0.855	0.67	0.805	0.62	0.79125	0.26	0.51625	0.6	0.78375	0.81
#168	0.75	0.88625	0.48	0.59375	0.39	0.48875	0.77	0.86625	0.68	0.80375	0.62	0.805	0.26	0.5275	0.58	0.79375	0.75	0.937778	0.47	0.618889	0.44	0.584444	0.82	0.894444	0.77	0.813333	0.69	0.848889	0.31	0.578889	0.66	0.844444	0.77	0.908333	0.54	0.591667	0.38	0.533333	0.78	0.855	0.67	0.805	0.62	0.8	0.26	0.556667	0.6	0.78	0.84
#169	0.76	0.852857	0.54	0.625714	0.37	0.44	0.77	0.865714	0.68	0.797143	0.62	0.817143	0.26	0.602857	0.58	0.801429	0.77	0.933333	0.5	0.512222	0.44	0.588889	0.82	0.882222	0.77	0.727778	0.69	0.844444	0.31	0.588889	0.66	0.846667	0.76	0.871667	0.55	0.61	0.38	0.49	0.78	0.86	0.67	0.803333	0.62	0.798333	0.26	0.563333	0.6	0.79	0.85
#170	0.74	0.894444	0.45	0.57	0.39	0.45	0.77	0.875556	0.68	0.837778	0.62	0.81	0.26	0.546667	0.58	0.794444	0.82	0.936667	0.47	0.5	0.44	0.577778	0.82	0.885556	0.77	0.762222	0.69	0.821111	0.31	0.52	0.66	0.815556	0.75	0.8925	0.49	0.5775	0.39	0.4675	0.78	0.86375	0.67	0.82125	0.62	0.78625	0.26	0.49875	0.6	0.7775	0.79
#171	0.76	0.864286	0.52	0.651429	0.4	0.467143	0.77	0.878571	0.68	0.797143	0.62	0.834286	0.26	0.617143	0.58	0.82	0.79	0.93375	0.48	0.575	0.42	0.55625	0.82	0.88125	0.77	0.825	0.69	0.81875	0.31	0.50375	0.66	0.81375	0.75	0.881429	0.5	0.587143	0.38	0.437143	0.78	0.858571	0.67	0.838571	0.62	0.765714	0.26	0.477143	0.6	0.747143	0.85
#172	0.74	0.89125	0.48	0.56625	0.39	0.4775	0.77	0.865	0.68	0.82625	0.62	0.8075	0.26	0.565	0.58	0.8	0.78	0.9225	0.48	0.63375	0.42	0.54625	0.82	0.87875	0.77	0.8175	0.69	0.81125	0.31	0.4925	0.66	0.80125	0.75	0.9125	0.49	0.46125	0.39	0.51	0.78	0.85625	0.67	0.7425	0.62	0.78	0.26	0.49625	0.6	0.77125	0.79
#173	0.74	0.874286	0.49	0.582857	0.38	0.461429	0.77	0.852857	0.68	0.807143	0.62	0.781429	0.26	0.51	0.58	0.764286	0.78	0.91875	0.49	0.50125	0.42	0.575	0.82	0.8725	0.77	0.71875	0.69	0.81125	0.31	0.53875	0.66	0.80125	0.73	0.895556	0.5	0.495556	0.38	0.51	0.78	0.85	0.67	0.756667	0.62	0.804444	0.26	0.554444	0.6	0.808889	0.81
#174	0.72	0.893333	0.45	0.581111	0.39	0.456667	0.77	0.871111	0.68	0.826667	0.62	0.813333	0.26	0.544444	0.58	0.803333	0.74	0.942222	0.48	0.66	0.44	0.6	0.82	0.904444	0.77	0.821111	0.69	0.86	0.31	0.598889	0.66	0.853333	0.76	0.89125	0.51	0.57125	0.38	0.4575	0.78	0.8625	0.67	0.8275	0.62	0.78125	0.26	0.4975	0.6	0.76875	0.82
#175	0.73	0.87	0.49	0.56	0.37	0.434286	0.77	0.844286	0.68	0.8	0.62	0.77	0.26	0.507143	0.58	0.751429	0.77	0.9225	0.51	0.6375	0.45	0.5775	0.82	0.87625	0.77	0.7875	0.69	0.83	0.31	0.55625	0.66	0.825	0.75	0.88875	0.49	0.57875	0.39	0.46	0.78	0.8625	0.67	0.83375	0.62	0.78125	0.26	0.495	0.6	0.76875	0.8
#176	0.74	0.8925	0.46	0.59375	0.4	0.43875	0.77	0.8825	0.68	0.84625	0.62	0.81375	0.26	0.54	0.58	0.79625	0.78	0.931	0.44	0.504	0.43	0.551	0.82	0.889	0.77	0.788	0.69	0.829	0.31	0.547	0.66	0.824	0.75	0.88875	0.5	0.59125	0.39	0.46	0.78	0.865	0.67	0.8375	0.62	0.785	0.26	0.50375	0.6	0.77	0.81
#177	0.75	0.86875	0.5	0.56	0.38	0.4425	0.77	0.8375	0.68	0.80625	0.62	0.75875	0.26	0.47875	0.58	0.74	0.84	0.937778	0.45	0.551111	0.43	0.507778	0.82	0.885556	0.77	0.863333	0.69	0.801111	0.31	0.421111	0.66	0.791111	0.76	0.898571	0.5	0.602857	0.41	0.45	0.78	0.874286	0.67	0.82	0.62	0.785714	0.26	0.485714	0.6	0.762857	0.77
#178	0.76	0.89125	0.48	0.5725	0.39	0.46	0.77	0.85875	0.68	0.81875	0.62	0.78125	0.26	0.50125	0.58	0.76625	0.77	0.94875	0.46	0.615	0.44	0.58125	0.82	0.8925	0.77	0.83	0.69	0.82125	0.31	0.49	0.66	0.81	0.74	0.89	0.51	0.603333	0.39	0.516667	0.78	0.838333	0.67	0.811667	0.62	0.748333	0.26	0.431667	0.6	0.736667	0.74
#179	0.75	0.885714	0.48	0.601429	0.41	0.472857	0.77	0.865714	0.68	0.802857	0.62	0.795714	0.26	0.508571	0.58	0.781429	0.75	0.933333	0.5	0.611111	0.43	0.557778	0.82	0.89	0.77	0.841111	0.69	0.848889	0.31	0.576667	0.66	0.852222	0.74	0.89	0.53	0.55125	0.35	0.43625	0.78	0.86875	0.67	0.865	0.62	0.80375	0.26	0.555	0.6	0.7975	0.79
#180	0.72	0.856667	0.44	0.588889	0.39	0.44	0.77	0.866667	0.68	0.81	0.62	0.805556	0.26	0.553333	0.58	0.786667	0.81	0.926667	0.47	0.462222	0.43	0.546667	0.82	0.86	0.77	0.751111	0.69	0.798889	0.31	0.514444	0.66	0.793333	0.73	0.8725	0.5	0.5625	0.36	0.44375	0.78	0.8525	0.67	0.82375	0.62	0.78	0.26	0.53875	0.6	0.76625	0.83
#181	0.76	0.88875	0.47	0.5775	0.4	0.47875	0.77	0.86	0.68	0.805	0.62	0.7925	0.26	0.52	0.58	0.7825	0.77	0.94625	0.47	0.61375	0.44	0.56875	0.82	0.89875	0.77	0.855	0.69	0.82625	0.31	0.50125	0.66	0.8175	0.78	0.887143	0.54	0.598571	0.38	0.497143	0.78	0.865714	0.67	0.794286	0.62	0.815714	0.26	0.564286	0.6	0.815714	0.79
#182	0.74	0.895556	0.45	0.571111	0.39	0.451111	0.77	0.876667	0.68	0.836667	0.62	0.81	0.26	0.544444	0.58	0.795556	0.82	0.92	0.49	0.612857	0.44	0.541429	0.82	0.871429	0.77	0.824286	0.69	0.784286	0.31	0.431429	0.66	0.774286	0.75	0.91	0.49	0.485	0.39	0.5175	0.78	0.86125	0.67	0.7475	0.62	0.785	0.26	0.50875	0.6	0.77625	0.84
#183	0.73	0.892222	0.43	0.568889	0.39	0.447778	0.77	0.877778	0.68	0.843333	0.62	0.816667	0.26	0.55	0.58	0.801111	0.82	0.92875	0.47	0.59	0.44	0.545	0.82	0.87375	0.77	0.83375	0.69	0.78625	0.31	0.43375	0.66	0.77375	0.73	0.88625	0.5	0.56625	0.38	0.46625	0.78	0.85875	0.67	0.85375	0.62	0.79375	0.26	0.55875	0.6	0.7825	0.78
#184	0.74	0.90125	0.46	0.5875	0.39	0.4925	0.77	0.86375	0.68	0.8175	0.62	0.79125	0.26	0.50375	0.58	0.77875	0.76	0.927143	0.49	0.604286	0.45	0.601429	0.82	0.868571	0.77	0.758571	0.69	0.82	0.31	0.498571	0.66	0.814286	0.74	0.906667	0.5	0.49	0.38	0.523333	0.78	0.857778	0.67	0.744444	0.62	0.808889	0.26	0.553333	0.6	0.806667	0.84
#185	0.74	0.88	0.48	0.5675	0.39	0.47875	0.77	0.86	0.68	0.82125	0.62	0.81125	0.26	0.56875	0.58	0.80125	0.75	0.907778	0.49	0.613333	0.42	0.574444	0.82	0.872222	0.77	0.762222	0.69	0.828889	0.31	0.58	0.66	0.816667	0.73	0.885	0.5	0.59625	0.38	0.48	0.78	0.86	0.67	0.78875	0.62	0.8025	0.26	0.55625	0.6	0.7975	0.8
#186	0.76	0.88625	0.47	0.565	0.39	0.4675	0.77	0.855	0.68	0.81	0.62	0.78125	0.26	0.49875	0.58	0.765	0.75	0.933333	0.48	0.65	0.44	0.594444	0.82	0.895556	0.77	0.822222	0.69	0.852222	0.31	0.562222	0.66	0.847778	0.74	0.88	0.51	0.587143	0.38	0.44	0.78	0.858571	0.67	0.834286	0.62	0.775714	0.26	0.487143	0.6	0.761429	0.85
#187	0.75	0.891111	0.46	0.576667	0.38	0.445556	0.77	0.875556	0.68	0.837778	0.62	0.813333	0.26	0.538889	0.58	0.8	0.74	0.933333	0.48	0.661111	0.44	0.594444	0.82	0.901111	0.77	0.826667	0.69	0.86	0.31	0.587778	0.66	0.854444	0.77	0.881429	0.54	0.597143	0.38	0.487143	0.78	0.862857	0.67	0.797143	0.62	0.808571	0.26	0.562857	0.6	0.807143	0.78
#188	0.74	0.86	0.51	0.61125	0.37	0.45875	0.77	0.8675	0.68	0.82125	0.62	0.83125	0.26	0.65875	0.58	0.81875	0.76	0.93	0.49	0.62625	0.45	0.57125	0.82	0.88125	0.77	0.7975	0.69	0.83	0.31	0.5425	0.66	0.82375	0.74	0.88875	0.49	0.58625	0.39	0.475	0.78	0.86625	0.67	0.8225	0.62	0.7975	0.26	0.51625	0.6	0.78875	0.8
#189	0.75	0.88875	0.48	0.57625	0.39	0.475	0.77	0.86125	0.68	0.8025	0.62	0.79375	0.26	0.51625	0.58	0.7825	0.77	0.935	0.49	0.6125	0.44	0.56125	0.82	0.88625	0.77	0.8025	0.69	0.84	0.31	0.55125	0.66	0.8375	0.75	0.881429	0.5	0.587143	0.38	0.442857	0.78	0.858571	0.67	0.832857	0.62	0.772857	0.26	0.487143	0.6	0.757143	0.79
#190	0.73	0.88375	0.48	0.56	0.39	0.47875	0.77	0.85625	0.68	0.82	0.62	0.80375	0.26	0.56625	0.58	0.7925	0.79	0.9275	0.47	0.61125	0.44	0.53625	0.82	0.8925	0.77	0.8525	0.69	0.8175	0.31	0.495	0.66	0.80625	0.74	0.885	0.51	0.5725	0.37	0.4725	0.78	0.85625	0.67	0.8175	0.62	0.81125	0.26	0.61375	0.6	0.80625	0.86
#191	0.72	0.8775	0.45	0.57875	0.37	0.41625	0.77	0.86875	0.68	0.82125	0.62	0.7975	0.26	0.535	0.58	0.77875	0.77	0.92375	0.5	0.63375	0.45	0.58375	0.82	0.87625	0.77	0.78625	0.69	0.83125	0.31	0.56125	0.66	0.8275	0.76	0.885714	0.54	0.577143	0.37	0.504286	0.78	0.864286	0.67	0.815714	0.62	0.828571	0.26	0.62	0.6	0.828571	0.78
#192	0.75	0.888571	0.49	0.601429	0.41	0.475714	0.77	0.865714	0.68	0.805714	0.62	0.797143	0.26	0.511429	0.58	0.782857	0.82	0.93625	0.46	0.4975	0.43	0.525	0.82	0.88	0.77	0.85125	0.69	0.80125	0.31	0.45125	0.66	0.79	0.73	0.88	0.5	0.585	0.38	0.4675	0.78	0.85875	0.67	0.835	0.62	0.8025	0.26	0.56625	0.6	0.79375	0.81
#193	0.74	0.8925	0.47	0.59625	0.39	0.42625	0.77	0.8825	0.68	0.8525	0.62	0.8075	0.26	0.5375	0.58	0.78875	0.81	0.927143	0.5	0.614286	0.44	0.551429	0.82	0.877143	0.77	0.82	0.69	0.79	0.31	0.432857	0.66	0.78	0.74	0.90125	0.49	0.55375	0.37	0.44	0.78	0.8775	0.67	0.84625	0.62	0.79625	0.26	0.5375	0.6	0.7575	0.8
#194	0.69	0.9	0.46	0.511111	0.37	0.485556	0.77	0.862222	0.68	0.753333	0.62	0.828889	0.26	0.605556	0.58	0.826667	0.79	0.92	0.48	0.6025	0.43	0.545	0.82	0.885	0.77	0.83125	0.69	0.81625	0.31	0.50125	0.66	0.8075	0.74	0.877143	0.51	0.598571	0.38	0.428571	0.78	0.862857	0.67	0.822857	0.62	0.764286	0.26	0.491429	0.6	0.728571	0.81
#195	0.71	0.883333	0.46	0.592222	0.39	0.467778	0.77	0.865556	0.68	0.797778	0.62	0.818889	0.26	0.592222	0.58	0.808889	0.8	0.92875	0.47	0.57875	0.43	0.535	0.82	0.88125	0.77	0.82375	0.69	0.81125	0.31	0.47	0.66	0.805	0.74	0.88875	0.49	0.5875	0.39	0.475	0.78	0.86625	0.67	0.8225	0.62	0.7975	0.26	0.51625	0.6	0.78875	0.84
#196	0.74	0.8875	0.46	0.57625	0.4	0.4825	0.77	0.86	0.68	0.80125	0.62	0.7975	0.26	0.51625	0.58	0.7875	0.8	0.895	0.48	0.62125	0.43	0.4925	0.82	0.88	0.77	0.84375	0.69	0.80875	0.31	0.51875	0.66	0.795	0.74	0.881429	0.51	0.598571	0.39	0.464286	0.78	0.862857	0.67	0.812857	0.62	0.79	0.26	0.508571	0.6	0.778571	0.8
#197	0.74	0.893333	0.46	0.566667	0.39	0.446667	0.77	0.875556	0.68	0.847778	0.62	0.807778	0.26	0.537778	0.58	0.793333	0.75	0.921111	0.49	0.613333	0.43	0.55	0.82	0.878889	0.77	0.798889	0.69	0.836667	0.31	0.557778	0.66	0.835556	0.75	0.8925	0.48	0.575	0.39	0.46625	0.78	0.86625	0.67	0.83625	0.62	0.79	0.26	0.49875	0.6	0.7775	0.79
#198	0.75	0.88875	0.48	0.55875	0.39	0.4725	0.77	0.8625	0.68	0.825	0.62	0.80625	0.26	0.55375	0.58	0.7975	0.81	0.9275	0.49	0.4975	0.43	0.555	0.82	0.8775	0.77	0.765	0.69	0.80625	0.31	0.50625	0.66	0.79875	0.76	0.89	0.51	0.56125	0.37	0.4375	0.78	0.86	0.67	0.86	0.62	0.78875	0.26	0.53625	0.6	0.775	0.81
#199	0.71	0.89	0.44	0.56	0.38	0.442222	0.77	0.871111	0.68	0.862222	0.62	0.816667	0.26	0.583333	0.58	0.802222	0.8	0.93125	0.49	0.60125	0.44	0.5425	0.82	0.8775	0.77	0.81625	0.69	0.81125	0.31	0.505	0.66	0.80375	0.74	0.88	0.49	0.5925	0.38	0.4625	0.78	0.8575	0.67	0.82	0.62	0.7825	0.26	0.50875	0.6	0.76875	0.81
#200	0.76	0.91125	0.48	0.47	0.39	0.50875	0.77	0.85875	0.68	0.74875	0.62	0.79375	0.26	0.50875	0.58	0.78875	0.81	0.925	0.51	0.625	0.44	0.528333	0.82	0.878333	0.77	0.85	0.69	0.781667	0.31	0.416667	0.66	0.765	0.78	0.89	0.54	0.598571	0.38	0.49	0.78	0.867143	0.67	0.807143	0.62	0.808571	0.26	0.564286	0.6	0.807143	0.78
#201	0.74	0.88875	0.46	0.58	0.39	0.48	0.77	0.8625	0.68	0.8025	0.62	0.79875	0.26	0.5175	0.58	0.79	0.81	0.914286	0.49	0.61	0.44	0.55	0.82	0.865714	0.77	0.817143	0.69	0.785714	0.31	0.442857	0.66	0.777143	0.75	0.895	0.48	0.57875	0.39	0.4675	0.78	0.86875	0.67	0.83875	0.62	0.78875	0.26	0.4975	0.6	0.775	0.79
#202	0.74	0.8875	0.47	0.59375	0.4	0.435	0.77	0.87625	0.68	0.835	0.62	0.81	0.26	0.55375	0.58	0.79125	0.77	0.931111	0.46	0.636667	0.43	0.562222	0.82	0.893333	0.77	0.836667	0.69	0.835556	0.31	0.557778	0.66	0.828889	0.75	0.8925	0.49	0.5775	0.39	0.46625	0.78	0.86375	0.67	0.82875	0.62	0.7825	0.26	0.49875	0.6	0.7725	0.8
#203	0.72	0.887778	0.43	0.57	0.39	0.447778	0.77	0.871111	0.68	0.833333	0.62	0.812222	0.26	0.542222	0.58	0.796667	0.77	0.9225	0.51	0.63375	0.45	0.5825	0.82	0.8775	0.77	0.785	0.69	0.8325	0.31	0.5625	0.66	0.82875	0.75	0.898571	0.5	0.577143	0.39	0.5	0.78	0.841429	0.67	0.821429	0.62	0.747143	0.26	0.425714	0.6	0.735714	0.78
#204	0.71	0.882222	0.46	0.601111	0.39	0.457778	0.77	0.868889	0.68	0.804444	0.62	0.816667	0.26	0.59	0.58	0.807778	0.77	0.92875	0.49	0.61375	0.45	0.5675	0.82	0.88625	0.77	0.81375	0.69	0.83375	0.31	0.53	0.66	0.83125	0.77	0.895	0.57	0.451667	0.36	0.515	0.78	0.828333	0.67	0.65	0.62	0.778333	0.26	0.531667	0.6	0.79	0.81
#205	0.73	0.885	0.46	0.585	0.38	0.435	0.77	0.87625	0.68	0.85125	0.62	0.80125	0.26	0.54375	0.58	0.78	0.8	0.90875	0.49	0.61875	0.45	0.5625	0.82	0.8625	0.77	0.805	0.69	0.80625	0.31	0.51625	0.66	0.79875	0.73	0.8875	0.5	0.59875	0.39	0.4825	0.78	0.86375	0.67	0.7925	0.62	0.805	0.26	0.555	0.6	0.8	0.8
#206	0.75	0.885	0.5	0.56375	0.37	0.46125	0.77	0.85875	0.68	0.8325	0.62	0.8025	0.26	0.56125	0.58	0.79	0.81	0.927143	0.5	0.617143	0.45	0.558571	0.82	0.878571	0.77	0.82	0.69	0.795714	0.31	0.44	0.66	0.784286	0.75	0.88	0.53	0.58875	0.37	0.45625	0.78	0.855	0.67	0.825	0.62	0.80125	0.26	0.5325	0.6	0.80125	0.77
#207	0.74	0.882	0.47	0.566	0.37	0.426	0.77	0.862	0.68	0.859	0.62	0.8	0.26	0.555	0.58	0.784	0.78	0.931	0.46	0.498	0.43	0.572	0.82	0.876	0.77	0.748	0.69	0.828	0.31	0.581	0.66	0.826	0.76	0.88875	0.51	0.5625	0.37	0.44875	0.78	0.86125	0.67	0.84875	0.62	0.795	0.26	0.5375	0.6	0.78625	0.8
#208	0.76	0.89	0.48	0.59	0.41	0.455714	0.77	0.864286	0.68	0.825714	0.62	0.78	0.26	0.488571	0.58	0.76	0.75	0.93625	0.48	0.66	0.44	0.5975	0.82	0.89875	0.77	0.81125	0.69	0.855	0.31	0.58625	0.66	0.85375	0.77	0.91	0.54	0.464286	0.38	0.55	0.78	0.857143	0.67	0.702857	0.62	0.807143	0.26	0.561429	0.6	0.81	0.81
#209	0.72	0.89125	0.46	0.48875	0.38	0.4675	0.77	0.8575	0.68	0.765	0.62	0.79375	0.26	0.545	0.58	0.7775	0.82	0.931667	0.5	0.596667	0.44	0.495	0.82	0.878333	0.77	0.845	0.69	0.785	0.31	0.423333	0.66	0.771667	0.76	0.8875	0.52	0.5825	0.38	0.4675	0.78	0.86375	0.67	0.8125	0.62	0.79	0.26	0.51375	0.6	0.78375	0.84
#210	0.71	0.888889	0.43	0.568889	0.39	0.462222	0.77	0.873333	0.68	0.854444	0.62	0.828889	0.26	0.604444	0.58	0.815556	0.75	0.926667	0.48	0.506667	0.45	0.602222	0.82	0.882222	0.77	0.725556	0.69	0.846667	0.31	0.583333	0.66	0.847778	0.73	0.887778	0.5	0.575556	0.37	0.46	0.78	0.862222	0.67	0.854444	0.62	0.798889	0.26	0.545556	0.6	0.791111	0.81
#211	0.74	0.88	0.46	0.5875	0.38	0.4175	0.77	0.87125	0.68	0.83875	0.62	0.80125	0.26	0.53	0.58	0.78125	0.76	0.934444	0.48	0.514444	0.44	0.556667	0.82	0.891111	0.77	0.754444	0.69	0.853333	0.31	0.593333	0.66	0.857778	0.75	0.882857	0.5	0.581429	0.38	0.438571	0.78	0.858571	0.67	0.837143	0.62	0.767143	0.26	0.478571	0.6	0.747143	0.74
#212	0.75	0.888889	0.48	0.563333	0.38	0.443333	0.77	0.873333	0.68	0.844444	0.62	0.806667	0.26	0.533333	0.58	0.792222	0.77	0.93	0.47	0.591111	0.42	0.517778	0.82	0.9	0.77	0.9	0.69	0.823333	0.31	0.48	0.66	0.815556	0.73	0.872857	0.5	0.612857	0.4	0.478571	0.78	0.858571	0.67	0.801429	0.62	0.79	0.26	0.517143	0.6	0.774286	0.84
#213	0.76	0.88875	0.48	0.58125	0.39	0.4825	0.77	0.86125	0.68	0.79875	0.62	0.80125	0.26	0.52125	0.58	0.79125	0.77	0.93375	0.48	0.60625	0.44	0.5575	0.82	0.88375	0.77	0.81	0.69	0.83	0.31	0.53375	0.66	0.82375	0.77	0.91375	0.51	0.45375	0.38	0.495	0.78	0.8575	0.67	0.75625	0.62	0.77625	0.26	0.49125	0.6	0.76875	0.83
#214	0.72	0.89	0.45	0.564444	0.38	0.445556	0.77	0.874444	0.68	0.862222	0.62	0.817778	0.26	0.592222	0.58	0.801111	0.77	0.93375	0.48	0.57	0.43	0.5825	0.82	0.8875	0.77	0.82875	0.69	0.8325	0.31	0.525	0.66	0.82875	0.73	0.88375	0.52	0.5925	0.37	0.49125	0.78	0.85875	0.67	0.77	0.62	0.815	0.26	0.59125	0.6	0.8175	0.8
#215	0.74	0.89625	0.47	0.5975	0.4	0.435	0.77	0.88375	0.68	0.85125	0.62	0.8075	0.26	0.54125	0.58	0.79	0.75	0.931111	0.48	0.651111	0.44	0.587778	0.82	0.894444	0.77	0.824444	0.69	0.848889	0.31	0.555556	0.66	0.844444	0.73	0.867143	0.5	0.591429	0.38	0.458571	0.78	0.851429	0.67	0.792857	0.62	0.78	0.26	0.507143	0.6	0.768571	0.85
#216	0.75	0.893333	0.47	0.575556	0.39	0.443333	0.77	0.875556	0.68	0.841111	0.62	0.808889	0.26	0.543333	0.58	0.794444	0.78	0.92125	0.5	0.60625	0.45	0.5775	0.82	0.8825	0.77	0.8125	0.69	0.835	0.31	0.535	0.66	0.8325	0.74	0.87	0.52	0.6	0.38	0.416667	0.78	0.855	0.67	0.828333	0.62	0.756667	0.26	0.475	0.6	0.731667	0.81
#217	0.72	0.888889	0.44	0.571111	0.39	0.443333	0.77	0.871111	0.68	0.838889	0.62	0.805556	0.26	0.54	0.58	0.79	0.82	0.92375	0.47	0.6075	0.43	0.54125	0.82	0.875	0.77	0.83875	0.69	0.79625	0.31	0.45375	0.66	0.7875	0.73	0.88375	0.5	0.5675	0.38	0.47375	0.78	0.86375	0.67	0.84375	0.62	0.80375	0.26	0.565	0.6	0.795	0.77
#218	0.75	0.895556	0.46	0.573333	0.39	0.462222	0.77	0.874444	0.68	0.837778	0.62	0.811111	0.26	0.543333	0.58	0.795556	0.76	0.92125	0.49	0.63125	0.45	0.5725	0.82	0.87625	0.77	0.795	0.69	0.82875	0.31	0.5425	0.66	0.825	0.76	0.881429	0.54	0.602857	0.37	0.504286	0.78	0.865714	0.67	0.805714	0.62	0.828571	0.26	0.64	0.6	0.825714	0.81
#219	0.75	0.8825	0.48	0.57875	0.39	0.4825	0.77	0.8575	0.68	0.7925	0.62	0.795	0.26	0.5175	0.58	0.785	0.77	0.9375	0.5	0.61375	0.44	0.575	0.82	0.88875	0.77	0.805	0.69	0.8425	0.31	0.555	0.66	0.8375	0.75	0.89125	0.49	0.57625	0.39	0.465	0.78	0.8625	0.67	0.82875	0.62	0.78375	0.26	0.49875	0.6	0.77125	0.8
#220	0.74	0.8875	0.48	0.56625	0.38	0.4675	0.77	0.8575	0.68	0.83875	0.62	0.7975	0.26	0.56125	0.58	0.7825	0.78	0.93	0.48	0.605556	0.43	0.556667	0.82	0.893333	0.77	0.852222	0.69	0.82	0.31	0.481111	0.66	0.811111	0.74	0.885	0.49	0.58875	0.39	0.47375	0.78	0.865	0.67	0.81625	0.62	0.795	0.26	0.51625	0.6	0.78875	0.81
#221	0.71	0.868889	0.46	0.594444	0.38	0.457778	0.77	0.867778	0.68	0.832222	0.62	0.821111	0.26	0.61	0.58	0.804444	0.76	0.93125	0.49	0.6625	0.44	0.5775	0.82	0.895	0.77	0.81375	0.69	0.85	0.31	0.56875	0.66	0.8475	0.74	0.907778	0.5	0.488889	0.38	0.506667	0.78	0.857778	0.67	0.751111	0.62	0.796667	0.26	0.538889	0.6	0.784444	0.81
#222	0.74	0.883333	0.46	0.552222	0.38	0.428889	0.77	0.863333	0.68	0.855556	0.62	0.797778	0.26	0.568889	0.58	0.778889	0.79	0.9125	0.5	0.625	0.44	0.5525	0.82	0.86625	0.77	0.80375	0.69	0.80875	0.31	0.525	0.66	0.8	0.75	0.89	0.49	0.575	0.39	0.46875	0.78	0.86125	0.67	0.82	0.62	0.7875	0.26	0.51125	0.6	0.77375	0.75
#223	0.74	0.8625	0.52	0.6175	0.37	0.46875	0.77	0.87125	0.68	0.8175	0.62	0.84375	0.26	0.66	0.58	0.83375	0.82	0.924286	0.5	0.63	0.44	0.554286	0.82	0.877143	0.77	0.828571	0.69	0.798571	0.31	0.444286	0.66	0.791429	0.75	0.8875	0.5	0.59625	0.39	0.475	0.78	0.86625	0.67	0.82625	0.62	0.7875	0.26	0.50875	0.6	0.775	0.81
#224	0.74	0.883333	0.44	0.554444	0.38	0.431111	0.77	0.862222	0.68	0.856667	0.62	0.803333	0.26	0.568889	0.58	0.784444	0.8	0.92625	0.48	0.61125	0.43	0.54875	0.82	0.87625	0.77	0.81375	0.69	0.805	0.31	0.4825	0.66	0.8	0.76	0.894286	0.54	0.582857	0.37	0.491429	0.78	0.875714	0.67	0.814286	0.62	0.828571	0.26	0.618571	0.6	0.811429	0.8
#225	0.74	0.885	0.48	0.56875	0.39	0.48125	0.77	0.86	0.68	0.82625	0.62	0.8075	0.26	0.56875	0.58	0.79625	0.79	0.912857	0.49	0.621429	0.42	0.551429	0.82	0.868571	0.77	0.808571	0.69	0.79	0.31	0.47	0.66	0.77	0.73	0.8875	0.5	0.57125	0.38	0.475	0.78	0.865	0.67	0.84625	0.62	0.80625	0.26	0.56375	0.6	0.795	0.81
#226	0.73	0.866667	0.47	0.58	0.37	0.433333	0.77	0.866667	0.68	0.826667	0.62	0.801111	0.26	0.582222	0.58	0.782222	0.75	0.92	0.48	0.612222	0.44	0.583333	0.82	0.877778	0.77	0.791111	0.69	0.834444	0.31	0.557778	0.66	0.828889	0.75	0.88375	0.49	0.58375	0.39	0.45875	0.78	0.86125	0.67	0.8175	0.62	0.78375	0.26	0.495	0.6	0.77375	0.79
#227	0.71	0.845	0.45	0.604	0.38	0.429	0.77	0.857	0.68	0.826	0.62	0.813	0.26	0.586	0.58	0.802	0.77	0.925714	0.51	0.628571	0.44	0.582857	0.82	0.871429	0.77	0.774286	0.69	0.815714	0.31	0.51	0.66	0.807143	0.72	0.90125	0.5	0.4875	0.38	0.5375	0.78	0.84875	0.67	0.69	0.62	0.80125	0.26	0.5625	0.6	0.8025	0.8
#228	0.74	0.88	0.47	0.574444	0.37	0.463333	0.77	0.871111	0.68	0.828889	0.62	0.817778	0.26	0.565556	0.58	0.805556	0.8	0.935556	0.49	0.458889	0.42	0.555556	0.82	0.891111	0.77	0.77	0.69	0.84	0.31	0.586667	0.66	0.838889	0.77	0.88875	0.51	0.57625	0.38	0.45625	0.78	0.8625	0.67	0.825	0.62	0.785	0.26	0.49625	0.6	0.775	0.84
#229	0.74	0.865556	0.47	0.588889	0.38	0.423333	0.77	0.866667	0.68	0.824444	0.62	0.798889	0.26	0.544444	0.58	0.778889	0.76	0.92625	0.49	0.66375	0.44	0.58	0.82	0.8975	0.77	0.81375	0.69	0.855	0.31	0.58	0.66	0.85375	0.74	0.8875	0.49	0.5325	0.38	0.46125	0.78	0.86	0.67	0.82375	0.62	0.79375	0.26	0.55375	0.6	0.78375	0.8
#230	0.74	0.8825	0.48	0.53	0.39	0.46625	0.77	0.85875	0.68	0.81125	0.62	0.7975	0.26	0.54125	0.58	0.785	0.79	0.915	0.48	0.61125	0.45	0.545	0.82	0.865	0.77	0.80625	0.69	0.80125	0.31	0.505	0.66	0.79375	0.74	0.88875	0.49	0.5875	0.39	0.47375	0.78	0.86625	0.67	0.8225	0.62	0.7975	0.26	0.51625	0.6	0.79	0.84
#231	0.72	0.89	0.44	0.571111	0.39	0.444444	0.77	0.874444	0.68	0.841111	0.62	0.808889	0.26	0.541111	0.58	0.794444	0.72	0.935	0.52	0.513	0.43	0.591	0.82	0.888	0.77	0.769	0.69	0.85	0.31	0.588	0.66	0.852	0.73	0.9	0.5	0.594286	0.39	0.525714	0.78	0.845714	0.67	0.781429	0.62	0.777143	0.26	0.492857	0.6	0.77	0.77
#232	0.74	0.893333	0.45	0.584444	0.39	0.471111	0.77	0.876667	0.68	0.83	0.62	0.821111	0.26	0.562222	0.58	0.807778	0.77	0.918	0.47	0.616	0.42	0.546	0.82	0.879	0.77	0.809	0.69	0.833	0.31	0.579	0.66	0.83	0.74	0.87	0.52	0.601667	0.39	0.428333	0.78	0.855	0.67	0.833333	0.62	0.756667	0.26	0.491667	0.6	0.728333	0.79
#233	0.72	0.86	0.44	0.591111	0.39	0.435556	0.77	0.87	0.68	0.816667	0.62	0.808889	0.26	0.548889	0.58	0.79	0.76	0.935556	0.48	0.617778	0.44	0.574444	0.82	0.887778	0.77	0.813333	0.69	0.84	0.31	0.555556	0.66	0.834444	0.78	0.895	0.55	0.63	0.4	0.491667	0.78	0.876667	0.67	0.783333	0.62	0.815	0.26	0.563333	0.6	0.796667	0.8
#234	0.72	0.905556	0.44	0.495556	0.39	0.492222	0.77	0.864444	0.68	0.768889	0.62	0.813333	0.26	0.552222	0.58	0.804444	0.8	0.935	0.48	0.6125	0.44	0.55375	0.82	0.89	0.77	0.84	0.69	0.80875	0.31	0.46625	0.66	0.795	0.72	0.88375	0.5	0.62125	0.38	0.50125	0.78	0.865	0.67	0.7825	0.62	0.81375	0.26	0.58875	0.6	0.8075	0.78
#235	0.73	0.88	0.46	0.58125	0.38	0.43375	0.77	0.87125	0.68	0.83875	0.62	0.8	0.26	0.545	0.58	0.78125	0.77	0.94125	0.51	0.6675	0.44	0.59375	0.82	0.90125	0.77	0.81875	0.69	0.85375	0.31	0.585	0.66	0.85125	0.74	0.884286	0.5	0.581429	0.38	0.494286	0.78	0.835714	0.67	0.812857	0.62	0.747143	0.26	0.432857	0.6	0.735714	0.81
#236	0.74	0.888889	0.45	0.577778	0.39	0.445556	0.77	0.874444	0.68	0.835556	0.62	0.811111	0.26	0.542222	0.58	0.8	0.75	0.932222	0.48	0.656667	0.44	0.591111	0.82	0.9	0.77	0.824444	0.69	0.858889	0.31	0.576667	0.66	0.853333	0.74	0.877143	0.5	0.585714	0.38	0.445714	0.78	0.855714	0.67	0.837143	0.62	0.767143	0.26	0.492857	0.6	0.748571	0.81
#237	0.73	0.875556	0.46	0.584444	0.38	0.446667	0.77	0.863333	0.68	0.823333	0.62	0.808889	0.26	0.555556	0.58	0.793333	0.77	0.92625	0.51	0.635	0.45	0.58375	0.82	0.87875	0.77	0.79625	0.69	0.83125	0.31	0.54625	0.66	0.825	0.75	0.882857	0.52	0.588571	0.38	0.447143	0.78	0.862857	0.67	0.82	0.62	0.782857	0.26	0.498571	0.6	0.771429	0.76
#238	0.75	0.8375	0.46	0.565	0.38	0.3925	0.77	0.85125	0.68	0.81875	0.62	0.77375	0.26	0.5225	0.58	0.745	0.76	0.924444	0.48	0.467778	0.41	0.537778	0.82	0.864444	0.77	0.734444	0.69	0.808889	0.31	0.548889	0.66	0.801111	0.73	0.88625	0.49	0.57375	0.38	0.46375	0.78	0.8625	0.67	0.84625	0.62	0.8	0.26	0.55625	0.6	0.78875	0.78
#239	0.75	0.887778	0.48	0.57	0.38	0.445556	0.77	0.873333	0.68	0.833333	0.62	0.805556	0.26	0.535556	0.58	0.788889	0.73	0.912222	0.47	0.606667	0.44	0.55	0.82	0.874444	0.77	0.771111	0.69	0.851111	0.31	0.612222	0.66	0.851111	0.75	0.89	0.49	0.56625	0.39	0.47125	0.78	0.8625	0.67	0.8175	0.62	0.78625	0.26	0.51	0.6	0.7775	0.79
#240	0.74	0.893333	0.46	0.58	0.39	0.444444	0.77	0.877778	0.68	0.844444	0.62	0.808889	0.26	0.544444	0.58	0.793333	0.82	0.925714	0.49	0.618571	0.43	0.527143	0.82	0.877143	0.77	0.845714	0.69	0.8	0.31	0.45	0.66	0.79	0.75	0.91375	0.5	0.465	0.39	0.51	0.78	0.85875	0.67	0.75	0.62	0.78375	0.26	0.5075	0.6	0.77625	0.78
#241	0.76	0.886667	0.44	0.505556	0.38	0.442222	0.77	0.853333	0.68	0.823333	0.62	0.787778	0.26	0.531111	0.58	0.773333	0.81	0.915	0.48	0.5775	0.43	0.55125	0.82	0.85875	0.77	0.785	0.69	0.78875	0.31	0.4675	0.66	0.78	0.74	0.88875	0.49	0.5875	0.39	0.475	0.78	0.8675	0.67	0.81875	0.62	0.7975	0.26	0.51625	0.6	0.78875	0.76
#242	0.73	0.892222	0.44	0.576667	0.39	0.452222	0.77	0.875556	0.68	0.838889	0.62	0.814444	0.26	0.544444	0.58	0.801111	0.81	0.92375	0.48	0.62	0.44	0.56375	0.82	0.88	0.77	0.8275	0.69	0.8075	0.31	0.48	0.66	0.8	0.75	0.89	0.49	0.57875	0.39	0.4625	0.78	0.86125	0.67	0.82625	0.62	0.78125	0.26	0.5	0.6	0.77125	0.78
#243	0.72	0.865556	0.45	0.595556	0.38	0.44	0.77	0.87	0.68	0.825556	0.62	0.816667	0.26	0.561111	0.58	0.797778	0.77	0.925556	0.5	0.513333	0.44	0.587778	0.82	0.881111	0.77	0.728889	0.69	0.844444	0.31	0.58	0.66	0.846667	0.75	0.91625	0.49	0.46125	0.39	0.505	0.78	0.86	0.67	0.75875	0.62	0.78125	0.26	0.49625	0.6	0.77	0.8
#244	0.73	0.893333	0.44	0.576667	0.39	0.453333	0.77	0.878889	0.68	0.842222	0.62	0.816667	0.26	0.544444	0.58	0.802222	0.74	0.93	0.5	0.632222	0.43	0.564444	0.82	0.893333	0.77	0.835556	0.69	0.852222	0.31	0.591111	0.66	0.851111	0.77	0.9125	0.52	0.4775	0.37	0.49625	0.78	0.86125	0.67	0.76125	0.62	0.78375	0.26	0.50375	0.6	0.77375	0.81
#245	0.73	0.85	0.47	0.595	0.37	0.4075	0.77	0.86125	0.68	0.82	0.62	0.79	0.26	0.54875	0.58	0.76375	0.77	0.93	0.48	0.60875	0.45	0.56875	0.82	0.88625	0.77	0.80875	0.69	0.83375	0.31	0.53375	0.66	0.83125	0.75	0.89375	0.48	0.5775	0.39	0.465	0.78	0.86625	0.67	0.83125	0.62	0.79	0.26	0.49875	0.6	0.77625	0.84
#246	0.7	0.886667	0.46	0.602222	0.39	0.503333	0.77	0.868889	0.68	0.783333	0.62	0.836667	0.26	0.628889	0.58	0.835556	0.74	0.938889	0.48	0.654444	0.44	0.606667	0.82	0.898889	0.77	0.815556	0.69	0.858889	0.31	0.588889	0.66	0.855556	0.74	0.895714	0.5	0.612857	0.39	0.547143	0.78	0.851429	0.67	0.791429	0.62	0.778571	0.26	0.485714	0.6	0.771429	0.8
#247	0.75	0.885	0.48	0.5725	0.39	0.47875	0.77	0.85875	0.68	0.79625	0.62	0.7925	0.26	0.5175	0.58	0.78125	0.81	0.927143	0.5	0.558571	0.44	0.544286	0.82	0.874286	0.77	0.811429	0.69	0.802857	0.31	0.475714	0.66	0.8	0.73	0.88625	0.49	0.5725	0.38	0.46	0.78	0.86	0.67	0.8475	0.62	0.79375	0.26	0.55	0.6	0.78125	0.81
#248	0.75	0.8875	0.48	0.5775	0.39	0.4725	0.77	0.86125	0.68	0.80125	0.62	0.79625	0.26	0.5175	0.58	0.785	0.76	0.92375	0.49	0.61375	0.45	0.59625	0.82	0.88	0.77	0.79	0.69	0.84	0.31	0.5475	0.66	0.835	0.74	0.885	0.49	0.59125	0.39	0.475	0.78	0.86375	0.67	0.80625	0.62	0.79875	0.26	0.5175	0.6	0.795	0.81
#249	0.75	0.8875	0.48	0.5725	0.39	0.47875	0.77	0.8625	0.68	0.8075	0.62	0.79375	0.26	0.515	0.58	0.7825	0.8	0.92625	0.48	0.61125	0.43	0.54625	0.82	0.8775	0.77	0.81875	0.69	0.8	0.31	0.45875	0.66	0.79125	0.76	0.908333	0.52	0.55	0.4	0.486667	0.78	0.85	0.67	0.82	0.62	0.758333	0.26	0.46	0.6	0.731667	0.8
#250	0.73	0.876667	0.45	0.605556	0.4	0.471111	0.77	0.871111	0.68	0.806667	0.62	0.821111	0.26	0.567778	0.58	0.805556	0.81	0.92	0.47	0.60125	0.43	0.55	0.82	0.87	0.77	0.8325	0.69	0.79375	0.31	0.45125	0.66	0.78625	0.75	0.87	0.52	0.584286	0.38	0.448571	0.78	0.851429	0.67	0.794286	0.62	0.777143	0.26	0.491429	0.6	0.767143	0.85
#251	0.71	0.883333	0.44	0.565556	0.37	0.431111	0.77	0.87	0.68	0.857778	0.62	0.815556	0.26	0.585556	0.58	0.802222	0.74	0.927778	0.5	0.64	0.43	0.572222	0.82	0.891111	0.77	0.836667	0.69	0.85	0.31	0.592222	0.66	0.848889	0.74	0.89125	0.5	0.5775	0.38	0.46	0.78	0.8675	0.67	0.8525	0.62	0.80375	0.26	0.555	0.6	0.79625	0.8
#252	0.75	0.888571	0.49	0.595714	0.41	0.471429	0.77	0.865714	0.68	0.805714	0.62	0.792857	0.26	0.508571	0.58	0.777143	0.81	0.92125	0.47	0.6025	0.44	0.53375	0.82	0.885	0.77	0.85125	0.69	0.80625	0.31	0.47875	0.66	0.79625	0.74	0.89	0.5	0.58	0.37	0.461111	0.78	0.864444	0.67	0.847778	0.62	0.803333	0.26	0.543333	0.6	0.798889	0.79
#253	0.75	0.84	0.52	0.638333	0.38	0.476667	0.77	0.845	0.68	0.778333	0.62	0.786667	0.26	0.535	0.58	0.77	0.72	0.9225	0.48	0.66875	0.44	0.62875	0.82	0.89375	0.77	0.775	0.69	0.86375	0.31	0.61625	0.66	0.86375	0.73	0.88625	0.49	0.5675	0.38	0.4675	0.78	0.86125	0.67	0.84375	0.62	0.7975	0.26	0.5525	0.6	0.7875	0.8
#254	0.75	0.88625	0.48	0.58	0.4	0.4775	0.77	0.85875	0.68	0.8025	0.62	0.79625	0.26	0.51875	0.58	0.785	0.83	0.927143	0.5	0.567143	0.43	0.544286	0.82	0.872857	0.77	0.834286	0.69	0.792857	0.31	0.454286	0.66	0.784286	0.75	0.88	0.5	0.585714	0.38	0.434286	0.78	0.854286	0.67	0.827143	0.62	0.76	0.26	0.472857	0.6	0.744286	0.86
#255	0.75	0.88875	0.48	0.58125	0.39	0.47875	0.77	0.8625	0.68	0.80125	0.62	0.7975	0.26	0.51875	0.58	0.7875	0.81	0.911429	0.49	0.602857	0.42	0.54	0.82	0.862857	0.77	0.801429	0.69	0.785714	0.31	0.462857	0.66	0.77	0.75	0.885	0.49	0.57875	0.39	0.47125	0.78	0.86125	0.67	0.8125	0.62	0.79125	0.26	0.51375	0.6	0.78375	0.78
#256	0.75	0.8825	0.48	0.58375	0.39	0.48625	0.77	0.85875	0.68	0.7975	0.62	0.7975	0.26	0.53125	0.58	0.78625	0.78	0.93	0.47	0.478889	0.43	0.568889	0.82	0.875556	0.77	0.733333	0.69	0.823333	0.31	0.533333	0.66	0.822222	0.74	0.88875	0.49	0.5675	0.39	0.46875	0.78	0.86375	0.67	0.8275	0.62	0.79375	0.26	0.51375	0.6	0.78375	0.75
#257	0.73	0.8825	0.48	0.54375	0.37	0.45875	0.77	0.85375	0.68	0.82375	0.62	0.79125	0.26	0.55875	0.58	0.77875	0.75	0.928889	0.48	0.655556	0.44	0.6	0.82	0.898889	0.77	0.818889	0.69	0.857778	0.31	0.588889	0.66	0.853333	0.75	0.885	0.52	0.565	0.37	0.4725	0.78	0.86625	0.67	0.83	0.62	0.80875	0.26	0.56375	0.6	0.8025	0.81
#258	0.75	0.88625	0.48	0.58	0.39	0.47625	0.77	0.85875	0.68	0.7975	0.62	0.79375	0.26	0.52	0.58	0.785	0.76	0.91875	0.49	0.63	0.45	0.57	0.82	0.87375	0.77	0.78375	0.69	0.82875	0.31	0.5575	0.66	0.82625	0.75	0.9125	0.49	0.4725	0.39	0.50125	0.78	0.86	0.67	0.75875	0.62	0.7775	0.26	0.495	0.6	0.76875	0.82
#259	0.74	0.88375	0.48	0.55875	0.38	0.46	0.77	0.85625	0.68	0.8375	0.62	0.79375	0.26	0.5575	0.58	0.78	0.76	0.91875	0.49	0.63375	0.44	0.56625	0.82	0.875	0.77	0.78625	0.69	0.83	0.31	0.5525	0.66	0.8275	0.75	0.89	0.49	0.58625	0.39	0.47625	0.78	0.865	0.67	0.81875	0.62	0.795	0.26	0.515	0.6	0.7825	0.82
#260	0.73	0.894444	0.44	0.578889	0.39	0.451111	0.77	0.877778	0.68	0.846667	0.62	0.812222	0.26	0.544444	0.58	0.797778	0.79	0.911429	0.51	0.635714	0.42	0.54	0.82	0.874286	0.77	0.82	0.69	0.794286	0.31	0.451429	0.66	0.782857	0.74	0.88375	0.49	0.5925	0.39	0.47125	0.78	0.8625	0.67	0.8075	0.62	0.79625	0.26	0.51625	0.6	0.7925	0.79
#261	0.71	0.887778	0.44	0.563333	0.38	0.457778	0.77	0.88	0.68	0.817778	0.62	0.833333	0.26	0.61	0.58	0.82	0.83	0.924286	0.49	0.604286	0.43	0.51	0.82	0.87	0.77	0.848571	0.69	0.78	0.31	0.414286	0.66	0.77	0.77	0.91	0.53	0.461429	0.39	0.544286	0.78	0.848571	0.67	0.697143	0.62	0.795714	0.26	0.551429	0.6	0.804286	0.84
#262	0.75	0.8825	0.48	0.57	0.38	0.46625	0.77	0.85625	0.68	0.79375	0.62	0.79375	0.26	0.51125	0.58	0.7825	0.77	0.9375	0.5	0.625	0.44	0.585	0.82	0.89125	0.77	0.8	0.69	0.83625	0.31	0.5125	0.66	0.83625	0.76	0.891429	0.54	0.574286	0.38	0.492857	0.78	0.865714	0.67	0.825714	0.62	0.822857	0.26	0.611429	0.6	0.821429	0.8
#263	0.77	0.858571	0.51	0.615714	0.39	0.45	0.77	0.854286	0.68	0.788571	0.62	0.771429	0.26	0.494286	0.58	0.751429	0.77	0.9325	0.49	0.48625	0.45	0.60125	0.82	0.875	0.77	0.6975	0.69	0.8325	0.31	0.5475	0.66	0.8325	0.75	0.8925	0.49	0.57625	0.39	0.46625	0.78	0.86375	0.67	0.8325	0.62	0.7825	0.26	0.49875	0.6	0.7725	0.81
#264	0.74	0.888889	0.45	0.574444	0.39	0.443333	0.77	0.872222	0.68	0.836667	0.62	0.807778	0.26	0.542222	0.58	0.793333	0.75	0.933333	0.48	0.65	0.44	0.594444	0.82	0.895556	0.77	0.822222	0.69	0.852222	0.31	0.561111	0.66	0.847778	0.75	0.88375	0.49	0.58375	0.39	0.45875	0.78	0.86125	0.67	0.8175	0.62	0.78375	0.26	0.495	0.6	0.77375	0.81
#265	0.74	0.8725	0.46	0.5675	0.38	0.41	0.77	0.85875	0.68	0.8225	0.62	0.78875	0.26	0.51625	0.58	0.76625	0.82	0.925714	0.5	0.622857	0.44	0.531429	0.82	0.884286	0.77	0.864286	0.69	0.802857	0.31	0.472857	0.66	0.788571	0.74	0.882857	0.51	0.588571	0.38	0.442857	0.78	0.864286	0.67	0.832857	0.62	0.781429	0.26	0.497143	0.6	0.768571	0.83
#266	0.74	0.895556	0.46	0.567778	0.39	0.446667	0.77	0.878889	0.68	0.847778	0.62	0.812222	0.26	0.542222	0.58	0.798889	0.75	0.926667	0.48	0.611111	0.44	0.585556	0.82	0.888889	0.77	0.808889	0.69	0.846667	0.31	0.562222	0.66	0.842222	0.77	0.894286	0.54	0.564286	0.38	0.498571	0.78	0.872857	0.67	0.797143	0.62	0.825714	0.26	0.604286	0.6	0.82	0.82
#267	0.73	0.891111	0.46	0.561111	0.38	0.443333	0.77	0.873333	0.68	0.861111	0.62	0.816667	0.26	0.585556	0.58	0.803333	0.79	0.931111	0.44	0.586667	0.43	0.536667	0.82	0.89	0.77	0.861111	0.69	0.814444	0.31	0.49	0.66	0.804444	0.75	0.89125	0.49	0.56625	0.39	0.47	0.78	0.865	0.67	0.8225	0.62	0.78875	0.26	0.51125	0.6	0.7775	0.79
#268	0.76	0.87875	0.47	0.56375	0.38	0.415	0.77	0.86375	0.68	0.835	0.62	0.78	0.26	0.51625	0.58	0.75625	0.72	0.915	0.48	0.63625	0.44	0.605	0.82	0.87375	0.77	0.745	0.69	0.8425	0.31	0.605	0.66	0.8425	0.75	0.88875	0.55	0.47625	0.35	0.5	0.78	0.8375	0.67	0.74625	0.62	0.80125	0.26	0.5825	0.6	0.8125	0.75
#269	0.74	0.893333	0.46	0.574444	0.39	0.446667	0.77	0.875556	0.68	0.84	0.62	0.81	0.26	0.544444	0.58	0.795556	0.76	0.92625	0.49	0.6325	0.45	0.58875	0.82	0.8825	0.77	0.8	0.69	0.835	0.31	0.55	0.66	0.8275	0.74	0.88	0.51	0.595714	0.39	0.457143	0.78	0.86	0.67	0.824286	0.62	0.782857	0.26	0.498571	0.6	0.771429	0.81
#270	0.74	0.9125	0.44	0.57875	0.39	0.4725	0.77	0.87125	0.68	0.82875	0.62	0.79625	0.26	0.49	0.58	0.78375	0.76	0.914286	0.58	0.601429	0.43	0.555714	0.82	0.86	0.77	0.792857	0.69	0.802857	0.31	0.485714	0.66	0.798571	0.75	0.88875	0.49	0.57875	0.39	0.46125	0.78	0.86125	0.67	0.81875	0.62	0.785	0.26	0.49875	0.6	0.77625	0.79
#271	0.76	0.895714	0.49	0.574286	0.38	0.455714	0.77	0.852857	0.68	0.835714	0.62	0.762857	0.26	0.458571	0.58	0.742857	0.78	0.942857	0.52	0.658571	0.45	0.598571	0.82	0.892857	0.77	0.804286	0.69	0.835714	0.31	0.518571	0.66	0.831429	0.73	0.91125	0.5	0.475	0.39	0.52875	0.78	0.8575	0.67	0.71875	0.62	0.8	0.26	0.55125	0.6	0.79875	0.8
#272	0.73	0.893333	0.45	0.582222	0.39	0.475556	0.77	0.875556	0.68	0.832222	0.62	0.816667	0.26	0.566667	0.58	0.804444	0.8	0.927778	0.47	0.584444	0.44	0.565556	0.82	0.872222	0.77	0.811111	0.69	0.815556	0.31	0.524444	0.66	0.811111	0.75	0.89	0.5	0.58375	0.39	0.47125	0.78	0.86375	0.67	0.81875	0.62	0.795	0.26	0.515	0.6	0.785	0.79
#273	0.74	0.897778	0.46	0.58	0.39	0.455556	0.77	0.876667	0.68	0.848889	0.62	0.807778	0.26	0.544444	0.58	0.792222	0.79	0.934444	0.46	0.593333	0.43	0.561111	0.82	0.893333	0.77	0.842222	0.69	0.825556	0.31	0.512222	0.66	0.814444	0.72	0.897143	0.51	0.588571	0.38	0.541429	0.78	0.842857	0.67	0.758571	0.62	0.79	0.26	0.531429	0.6	0.797143	0.83
#274	0.73	0.891111	0.44	0.577778	0.39	0.45	0.77	0.875556	0.68	0.838889	0.62	0.814444	0.26	0.545556	0.58	0.801111	0.81	0.92	0.5	0.565714	0.43	0.531429	0.82	0.854286	0.77	0.782857	0.69	0.778571	0.31	0.435714	0.66	0.771429	0.74	0.89375	0.49	0.57625	0.38	0.45	0.78	0.8675	0.67	0.845	0.62	0.795	0.26	0.55125	0.6	0.76875	0.79
#275	0.73	0.885	0.46	0.5725	0.38	0.43	0.77	0.8725	0.68	0.84125	0.62	0.79875	0.26	0.53375	0.58	0.78	0.76	0.922222	0.48	0.604444	0.44	0.587778	0.82	0.884444	0.77	0.776667	0.69	0.844444	0.31	0.582222	0.66	0.842222	0.75	0.8975	0.49	0.5925	0.39	0.46625	0.78	0.87375	0.67	0.81125	0.62	0.8	0.26	0.51625	0.6	0.78125	0.76
#276	0.71	0.86375	0.46	0.61	0.39	0.455	0.77	0.86625	0.68	0.80625	0.62	0.80875	0.26	0.5675	0.58	0.78875	0.79	0.916667	0.49	0.488889	0.43	0.563333	0.82	0.871111	0.77	0.75	0.69	0.818889	0.31	0.562222	0.66	0.815556	0.75	0.891429	0.5	0.602857	0.4	0.455714	0.78	0.868571	0.67	0.835714	0.62	0.781429	0.26	0.485714	0.6	0.764286	0.83
#277	0.75	0.901111	0.49	0.497778	0.38	0.496667	0.77	0.85	0.68	0.752222	0.62	0.803333	0.26	0.558889	0.58	0.803333	0.8	0.92375	0.47	0.60625	0.43	0.56125	0.82	0.875	0.77	0.805	0.69	0.8075	0.31	0.485	0.66	0.8	0.75	0.91125	0.49	0.47875	0.39	0.53125	0.78	0.8625	0.67	0.735	0.62	0.79	0.26	0.5275	0.6	0.7825	0.8
#278	0.77	0.8875	0.5	0.59	0.38	0.48	0.77	0.86375	0.68	0.81	0.62	0.795	0.26	0.53375	0.58	0.78	0.76	0.88875	0.51	0.5625	0.44	0.56375	0.82	0.8825	0.77	0.74875	0.69	0.835	0.31	0.57875	0.66	0.83875	0.76	0.88875	0.51	0.575	0.38	0.4575	0.78	0.8625	0.67	0.825	0.62	0.78125	0.26	0.49875	0.6	0.77	0.8
#279	0.74	0.8825	0.48	0.56625	0.38	0.47	0.77	0.8575	0.68	0.825	0.62	0.805	0.26	0.56625	0.58	0.79375	0.79	0.9175	0.47	0.57375	0.42	0.52875	0.82	0.86375	0.77	0.78875	0.69	0.80625	0.31	0.50375	0.66	0.795	0.74	0.88875	0.5	0.59	0.38	0.49125	0.78	0.8675	0.67	0.8025	0.62	0.80375	0.26	0.54375	0.6	0.795	0.79
#280	0.71	0.887778	0.44	0.568889	0.38	0.452222	0.77	0.872222	0.68	0.852222	0.62	0.824444	0.26	0.596667	0.58	0.812222	0.77	0.935556	0.5	0.507778	0.44	0.593333	0.82	0.886667	0.77	0.734444	0.69	0.848889	0.31	0.591111	0.66	0.85	0.74	0.8875	0.49	0.5725	0.37	0.45625	0.78	0.86375	0.67	0.85625	0.62	0.79875	0.26	0.55625	0.6	0.7875	0.8
#281	0.73	0.91625	0.45	0.50625	0.4	0.47875	0.77	0.87875	0.68	0.78875	0.62	0.81125	0.26	0.53875	0.58	0.7975	0.82	0.92875	0.48	0.60625	0.44	0.55875	0.82	0.8775	0.77	0.83375	0.69	0.7975	0.31	0.44875	0.66	0.79	0.74	0.89125	0.5	0.5925	0.39	0.4725	0.78	0.86625	0.67	0.8225	0.62	0.79375	0.26	0.51625	0.6	0.785	0.79
#282	0.74	0.89	0.46	0.571111	0.39	0.444444	0.77	0.873333	0.68	0.835556	0.62	0.806667	0.26	0.541111	0.58	0.792222	0.82	0.928571	0.49	0.545714	0.43	0.522857	0.82	0.874286	0.77	0.834286	0.69	0.794286	0.31	0.464286	0.66	0.787143	0.75	0.88875	0.5	0.585	0.39	0.46625	0.78	0.86375	0.67	0.81875	0.62	0.79375	0.26	0.51375	0.6	0.785	0.79
#283	0.72	0.898889	0.46	0.498889	0.39	0.516667	0.77	0.858889	0.68	0.751111	0.62	0.814444	0.26	0.574444	0.58	0.808889	0.76	0.935	0.46	0.63375	0.44	0.56875	0.82	0.90375	0.77	0.86	0.69	0.83875	0.31	0.525	0.66	0.8325	0.73	0.88625	0.49	0.57375	0.38	0.465	0.78	0.8625	0.67	0.85375	0.62	0.79875	0.26	0.55875	0.6	0.7875	0.79
#284	0.74	0.885	0.48	0.57375	0.39	0.47125	0.77	0.86	0.68	0.83125	0.62	0.805	0.26	0.56875	0.58	0.7925	0.78	0.92375	0.48	0.64625	0.44	0.56375	0.82	0.8875	0.77	0.82625	0.69	0.82875	0.31	0.5475	0.66	0.82375	0.75	0.89	0.49	0.58375	0.39	0.475	0.78	0.865	0.67	0.8225	0.62	0.795	0.26	0.515	0.6	0.78375	0.8
#285	0.74	0.88625	0.48	0.55625	0.39	0.4875	0.77	0.85875	0.68	0.8175	0.62	0.80375	0.26	0.56625	0.58	0.7925	0.76	0.932222	0.48	0.505556	0.45	0.602222	0.82	0.884444	0.77	0.727778	0.69	0.848889	0.31	0.592222	0.66	0.848889	0.75	0.88875	0.49	0.58	0.39	0.4575	0.78	0.8625	0.67	0.835	0.62	0.78125	0.26	0.495	0.6	0.76875	0.78
#286	0.75	0.89125	0.5	0.5675	0.38	0.465	0.77	0.8625	0.68	0.83375	0.62	0.80125	0.26	0.55875	0.58	0.79	0.75	0.937778	0.48	0.666667	0.43	0.593333	0.82	0.903333	0.77	0.822222	0.69	0.863333	0.31	0.597778	0.66	0.858889	0.75	0.88375	0.49	0.5825	0.39	0.45875	0.78	0.86125	0.67	0.8175	0.62	0.78375	0.26	0.495	0.6	0.77375	0.83
#287	0.75	0.91	0.48	0.482222	0.38	0.476667	0.77	0.874444	0.68	0.788889	0.62	0.811111	0.26	0.534444	0.58	0.801111	0.79	0.935556	0.48	0.505556	0.43	0.576667	0.82	0.888889	0.77	0.761111	0.69	0.825556	0.31	0.52	0.66	0.817778	0.75	0.88875	0.49	0.58375	0.39	0.47375	0.78	0.865	0.67	0.81875	0.62	0.79625	0.26	0.51875	0.6	0.785	0.84
#288	0.74	0.88125	0.48	0.56375	0.38	0.46375	0.77	0.85625	0.68	0.83	0.62	0.7975	0.26	0.56	0.58	0.785	0.75	0.939	0.47	0.517	0.43	0.593	0.82	0.892	0.77	0.752	0.69	0.855	0.31	0.6	0.66	0.855	0.75	0.89125	0.49	0.5875	0.39	0.47875	0.78	0.86875	0.67	0.8275	0.62	0.79625	0.26	0.51625	0.6	0.7875	0.79
#289	0.75	0.8875	0.48	0.5775	0.39	0.4725	0.77	0.86125	0.68	0.8025	0.62	0.79375	0.26	0.51625	0.58	0.78125	0.82	0.925	0.47	0.60875	0.43	0.55375	0.82	0.88	0.77	0.83	0.69	0.805	0.31	0.46125	0.66	0.7975	0.78	0.891429	0.54	0.601429	0.38	0.495714	0.78	0.87	0.67	0.81	0.62	0.81	0.26	0.564286	0.6	0.807143	0.81
#290	0.75	0.891111	0.47	0.572222	0.38	0.443333	0.77	0.875556	0.68	0.838889	0.62	0.815556	0.26	0.545556	0.58	0.801111	0.77	0.918571	0.49	0.55	0.44	0.532857	0.82	0.858571	0.77	0.775714	0.69	0.8	0.31	0.458571	0.66	0.801429	0.75	0.89125	0.49	0.57375	0.39	0.4625	0.78	0.86375	0.67	0.83125	0.62	0.785	0.26	0.5	0.6	0.77125	0.8
#291	0.74	0.88125	0.48	0.565	0.38	0.47125	0.77	0.85625	0.68	0.82625	0.62	0.80375	0.26	0.56625	0.58	0.7925	0.82	0.921429	0.49	0.62	0.44	0.541429	0.82	0.874286	0.77	0.825714	0.69	0.795714	0.31	0.45	0.66	0.787143	0.76	0.89375	0.5	0.5675	0.39	0.46375	0.78	0.8675	0.67	0.83	0.62	0.78625	0.26	0.51	0.6	0.775	0.81
#292	0.72	0.886667	0.43	0.567778	0.39	0.447778	0.77	0.872222	0.68	0.831111	0.62	0.813333	0.26	0.551111	0.58	0.803333	0.81	0.936667	0.45	0.441111	0.42	0.546667	0.82	0.884444	0.77	0.771111	0.69	0.814444	0.31	0.496667	0.66	0.806667	0.75	0.91625	0.49	0.47125	0.39	0.5025	0.78	0.8625	0.67	0.76	0.62	0.78	0.26	0.49625	0.6	0.77	0.79
#293	0.71	0.873333	0.45	0.591111	0.38	0.464444	0.77	0.867778	0.68	0.827778	0.62	0.824444	0.26	0.61	0.58	0.81	0.82	0.927143	0.48	0.605714	0.44	0.535714	0.82	0.88	0.77	0.832857	0.69	0.791429	0.31	0.432857	0.66	0.778571	0.73	0.88625	0.5	0.565	0.38	0.485	0.78	0.86375	0.67	0.82875	0.62	0.80875	0.26	0.56375	0.6	0.80125	0.79
#294	0.75	0.8825	0.48	0.57625	0.39	0.46875	0.77	0.86	0.68	0.80625	0.62	0.79125	0.26	0.51375	0.58	0.78375	0.82	0.935714	0.5	0.59	0.44	0.521429	0.82	0.884286	0.77	0.832857	0.69	0.801429	0.31	0.451429	0.66	0.792857	0.76	0.907143	0.51	0.454286	0.39	0.51	0.78	0.854286	0.67	0.734286	0.62	0.78	0.26	0.5	0.6	0.771429	0.81
#295	0.72	0.9025	0.44	0.55625	0.38	0.47875	0.77	0.85875	0.68	0.85125	0.62	0.795	0.26	0.5375	0.58	0.78125	0.76	0.9325	0.48	0.605	0.44	0.55	0.82	0.885	0.77	0.81875	0.69	0.8275	0.31	0.505	0.66	0.825	0.76	0.89	0.51	0.58625	0.39	0.47375	0.78	0.865	0.67	0.81875	0.62	0.7975	0.26	0.51875	0.6	0.79	0.79
#296	0.74	0.895556	0.46	0.565556	0.39	0.448889	0.77	0.878889	0.68	0.847778	0.62	0.812222	0.26	0.543333	0.58	0.798889	0.76	0.932222	0.44	0.573333	0.41	0.541111	0.82	0.888889	0.77	0.86	0.69	0.831111	0.31	0.548889	0.66	0.821111	0.73	0.87625	0.52	0.58125	0.35	0.4225	0.78	0.85375	0.67	0.8525	0.62	0.7725	0.26	0.49375	0.6	0.7625	0.74
#297	0.72	0.891111	0.43	0.581111	0.39	0.464444	0.77	0.876667	0.68	0.833333	0.62	0.818889	0.26	0.563333	0.58	0.806667	0.8	0.908571	0.49	0.607143	0.42	0.547143	0.82	0.862857	0.77	0.802857	0.69	0.785714	0.31	0.462857	0.66	0.771429	0.73	0.90625	0.52	0.47875	0.36	0.505	0.78	0.86125	0.67	0.75375	0.62	0.80125	0.26	0.5775	0.6	0.79625	0.8
#298	0.76	0.89125	0.47	0.5675	0.39	0.46625	0.77	0.85875	0.68	0.8175	0.62	0.785	0.26	0.5025	0.58	0.77125	0.81	0.925	0.48	0.6225	0.44	0.5625	0.82	0.88	0.77	0.83125	0.69	0.80875	0.31	0.4825	0.66	0.80125	0.75	0.88875	0.5	0.58625	0.39	0.4725	0.78	0.865	0.67	0.82375	0.62	0.795	0.26	0.51375	0.6	0.78375	0.79
#299	0.74	0.871429	0.48	0.575714	0.38	0.457143	0.77	0.85	0.68	0.811429	0.62	0.772857	0.26	0.505714	0.58	0.754286	0.81	0.9125	0.49	0.5125	0.44	0.56375	0.82	0.8525	0.77	0.73	0.69	0.79375	0.31	0.5025	0.66	0.78875	0.76	0.885714	0.54	0.58	0.37	0.484286	0.78	0.861429	0.67	0.831429	0.62	0.821429	0.26	0.617143	0.6	0.82	0.82
#300	0.74	0.897143	0.47	0.568571	0.39	0.467143	0.77	0.854286	0.68	0.835714	0.62	0.772857	0.26	0.464286	0.58	0.752857	0.75	0.939	0.47	0.509	0.44	0.597	0.82	0.888	0.77	0.742	0.69	0.851	0.31	0.593	0.66	0.852	0.75	0.902857	0.5	0.585714	0.39	0.517143	0.78	0.85	0.67	0.81	0.62	0.77	0.26	0.45	0.6	0.761429	0.77
#301	0.75	0.907143	0.49	0.582857	0.37	0.452857	0.77	0.862857	0.68	0.841429	0.62	0.771429	0.26	0.472857	0.58	0.755714	0.8	0.94375	0.48	0.6075	0.44	0.5525	0.82	0.8975	0.77	0.85625	0.69	0.82125	0.31	0.49375	0.66	0.8075	0.73	0.901429	0.51	0.567143	0.37	0.511429	0.78	0.84	0.67	0.825714	0.62	0.775714	0.26	0.482857	0.6	0.78	0.83
#302	0.74	0.88125	0.48	0.575	0.39	0.4825	0.77	0.86	0.68	0.82375	0.62	0.81	0.26	0.56875	0.58	0.80125	0.8	0.93375	0.49	0.6175	0.44	0.565	0.82	0.88875	0.77	0.8275	0.69	0.8125	0.31	0.475	0.66	0.80125	0.74	0.885	0.5	0.54375	0.38	0.46125	0.78	0.85875	0.67	0.82125	0.62	0.8	0.26	0.55375	0.6	0.79375	0.81
#303	0.74	0.8825	0.48	0.56125	0.38	0.48125	0.77	0.86	0.68	0.8225	0.62	0.805	0.26	0.56875	0.58	0.795	0.81	0.921429	0.49	0.57	0.44	0.534286	0.82	0.872857	0.77	0.835714	0.69	0.8	0.31	0.474286	0.66	0.795714	0.75	0.89	0.5	0.588571	0.4	0.467143	0.78	0.867143	0.67	0.817143	0.62	0.784286	0.26	0.5	0.6	0.771429	0.81
#304	0.74	0.886667	0.46	0.571111	0.38	0.438889	0.77	0.871111	0.68	0.833333	0.62	0.803333	0.26	0.541111	0.58	0.791111	0.78	0.926667	0.46	0.628889	0.44	0.562222	0.82	0.885556	0.77	0.827778	0.69	0.828889	0.31	0.537778	0.66	0.822222	0.71	0.89	0.49	0.5475	0.39	0.4775	0.78	0.86125	0.67	0.82125	0.62	0.815	0.26	0.57375	0.6	0.81625	0.79
#305	0.75	0.89	0.48	0.5675	0.39	0.46625	0.77	0.86125	0.68	0.835	0.62	0.8025	0.26	0.5575	0.58	0.7925	0.75	0.93	0.49	0.511111	0.44	0.587778	0.82	0.885556	0.77	0.74	0.69	0.851111	0.31	0.585556	0.66	0.851111	0.73	0.89	0.51	0.59875	0.38	0.4875	0.78	0.8625	0.67	0.7975	0.62	0.8025	0.26	0.5575	0.6	0.7975	0.77
#306	0.71	0.883333	0.45	0.593333	0.39	0.468889	0.77	0.867778	0.68	0.796667	0.62	0.822222	0.26	0.595556	0.58	0.814444	0.77	0.94	0.49	0.484444	0.44	0.611111	0.82	0.882222	0.77	0.714444	0.69	0.84	0.31	0.568889	0.66	0.84	0.77	0.904286	0.52	0.591429	0.39	0.517143	0.78	0.85	0.67	0.797143	0.62	0.775714	0.26	0.455714	0.6	0.767143	0.79
#307	0.74	0.88125	0.48	0.555	0.39	0.47875	0.77	0.8575	0.68	0.8175	0.62	0.80375	0.26	0.56375	0.58	0.7925	0.81	0.92375	0.48	0.61375	0.44	0.57	0.82	0.87875	0.77	0.79875	0.69	0.8175	0.31	0.5125	0.66	0.81375	0.75	0.88875	0.49	0.58375	0.39	0.475	0.78	0.86375	0.67	0.82125	0.62	0.79375	0.26	0.51625	0.6	0.78625	0.8
#308	0.72	0.87875	0.45	0.5725	0.38	0.4325	0.77	0.87125	0.68	0.82875	0.62	0.81	0.26	0.54375	0.58	0.79375	0.75	0.917778	0.49	0.595556	0.41	0.53	0.82	0.868889	0.77	0.824444	0.69	0.828889	0.31	0.571111	0.66	0.831111	0.75	0.88875	0.49	0.58875	0.38	0.46375	0.78	0.86625	0.67	0.8325	0.62	0.78875	0.26	0.5075	0.6	0.775	0.8
#309	0.74	0.87375	0.45	0.555	0.38	0.42625	0.77	0.855	0.68	0.83375	0.62	0.7725	0.26	0.52	0.58	0.74875	0.75	0.927	0.47	0.514	0.43	0.601	0.82	0.885	0.77	0.735	0.69	0.852	0.31	0.604	0.66	0.852	0.74	0.88125	0.5	0.60125	0.38	0.47125	0.78	0.86375	0.67	0.815	0.62	0.7925	0.26	0.5225	0.6	0.7825	0.81
#310	0.76	0.895714	0.48	0.581429	0.39	0.52	0.77	0.841429	0.68	0.782857	0.62	0.768571	0.26	0.454286	0.58	0.76	0.81	0.9225	0.49	0.5025	0.43	0.54875	0.82	0.87625	0.77	0.76	0.69	0.81125	0.31	0.5	0.66	0.80875	0.73	0.865714	0.5	0.598571	0.37	0.448571	0.78	0.852857	0.67	0.811429	0.62	0.772857	0.26	0.512857	0.6	0.751429	0.8
#311	0.72	0.876667	0.46	0.592222	0.39	0.458889	0.77	0.871111	0.68	0.83	0.62	0.825556	0.26	0.6	0.58	0.81	0.76	0.92125	0.49	0.62875	0.44	0.5575	0.82	0.87625	0.77	0.8	0.69	0.825	0.31	0.53875	0.66	0.82	0.74	0.8925	0.49	0.53875	0.38	0.465	0.78	0.86875	0.67	0.83125	0.62	0.8025	0.26	0.54	0.6	0.7925	0.79
#312	0.71	0.89	0.44	0.57	0.38	0.448889	0.77	0.876667	0.68	0.857778	0.62	0.825556	0.26	0.598889	0.58	0.813333	0.76	0.92625	0.5	0.6225	0.44	0.58125	0.82	0.88125	0.77	0.79875	0.69	0.84125	0.31	0.5625	0.66	0.84	0.74	0.885	0.49	0.59	0.39	0.47375	0.78	0.865	0.67	0.81625	0.62	0.795	0.26	0.515	0.6	0.78875	0.78
#313	0.72	0.891	0.47	0.575	0.37	0.444	0.77	0.874	0.68	0.856	0.62	0.82	0.26	0.583	0.58	0.807	0.75	0.94	0.47	0.502222	0.43	0.601111	0.82	0.884444	0.77	0.721111	0.69	0.842222	0.31	0.571111	0.66	0.841111	0.78	0.8925	0.51	0.5575	0.38	0.45875	0.78	0.865	0.67	0.8175	0.62	0.7875	0.26	0.49875	0.6	0.77875	0.82
#314	0.74	0.894444	0.46	0.578889	0.39	0.437778	0.77	0.877778	0.68	0.844444	0.62	0.808889	0.26	0.544444	0.58	0.793333	0.79	0.932222	0.48	0.632222	0.44	0.577778	0.82	0.887778	0.77	0.825556	0.69	0.831111	0.31	0.55	0.66	0.824444	0.76	0.878333	0.54	0.608333	0.38	0.486667	0.78	0.861667	0.67	0.806667	0.62	0.798333	0.26	0.563333	0.6	0.788333	0.81
#315	0.74	0.89875	0.48	0.47875	0.39	0.50625	0.77	0.84	0.68	0.72625	0.62	0.77625	0.26	0.52	0.58	0.76625	0.82	0.92625	0.47	0.6	0.44	0.56875	0.82	0.8725	0.77	0.8175	0.69	0.795	0.31	0.4575	0.66	0.78625	0.74	0.88375	0.51	0.595	0.39	0.4775	0.78	0.85875	0.67	0.7875	0.62	0.7975	0.26	0.545	0.6	0.79125	0.81
#316	0.73	0.892222	0.44	0.576667	0.39	0.451111	0.77	0.875556	0.68	0.838889	0.62	0.814444	0.26	0.544444	0.58	0.801111	0.8	0.931429	0.5	0.622857	0.45	0.57	0.82	0.877143	0.77	0.818571	0.69	0.797143	0.31	0.445714	0.66	0.785714	0.74	0.89	0.49	0.585	0.39	0.4775	0.78	0.8675	0.67	0.8175	0.62	0.8	0.26	0.5225	0.6	0.79125	0.79
#317	0.74	0.90125	0.47	0.565	0.37	0.46625	0.77	0.86375	0.68	0.83875	0.62	0.78125	0.26	0.49125	0.58	0.7625	0.74	0.93	0.57	0.6625	0.43	0.5775	0.82	0.89625	0.77	0.84	0.69	0.8475	0.31	0.56375	0.66	0.8475	0.72	0.871111	0.52	0.573333	0.35	0.437778	0.78	0.847778	0.67	0.862222	0.62	0.803333	0.26	0.564444	0.6	0.803333	0.8
#318	0.73	0.898889	0.45	0.581111	0.39	0.462222	0.77	0.877778	0.68	0.847778	0.62	0.812222	0.26	0.546667	0.58	0.798889	0.76	0.928889	0.47	0.611111	0.43	0.57	0.82	0.89	0.77	0.821111	0.69	0.842222	0.31	0.552222	0.66	0.838889	0.78	0.891429	0.54	0.601429	0.38	0.495714	0.78	0.867143	0.67	0.808571	0.62	0.81	0.26	0.565714	0.6	0.807143	0.79
#319	0.71	0.865556	0.45	0.594444	0.38	0.432222	0.77	0.858889	0.68	0.787778	0.62	0.802222	0.26	0.546667	0.58	0.786667	0.75	0.935	0.48	0.62	0.43	0.5825	0.82	0.90375	0.77	0.84875	0.69	0.85125	0.31	0.56625	0.66	0.84875	0.74	0.89	0.47	0.573333	0.39	0.488889	0.78	0.864444	0.67	0.82	0.62	0.801111	0.26	0.548889	0.6	0.792222	0.77
#320	0.74	0.892222	0.46	0.585556	0.39	0.464444	0.77	0.878889	0.68	0.817778	0.62	0.818889	0.26	0.574444	0.58	0.805556	0.73	0.935714	0.49	0.678571	0.44	0.581429	0.82	0.9	0.77	0.805714	0.69	0.854286	0.31	0.565714	0.66	0.861429	0.77	0.89	0.53	0.595714	0.39	0.501429	0.78	0.868571	0.67	0.791429	0.62	0.817143	0.26	0.564286	0.6	0.817143	0.79
#321	0.75	0.89	0.48	0.57	0.38	0.46875	0.77	0.86375	0.68	0.8325	0.62	0.80625	0.26	0.56625	0.58	0.795	0.79	0.927143	0.52	0.628571	0.44	0.585714	0.82	0.87	0.77	0.785714	0.69	0.811429	0.31	0.495714	0.66	0.804286	0.74	0.89	0.5	0.5675	0.38	0.47	0.78	0.86875	0.67	0.84375	0.62	0.80625	0.26	0.55625	0.6	0.8	0.8
#322	0.75	0.88875	0.47	0.57625	0.4	0.4875	0.77	0.8675	0.68	0.81375	0.62	0.8	0.26	0.52375	0.58	0.78625	0.81	0.93125	0.47	0.56625	0.43	0.5625	0.82	0.87625	0.77	0.84875	0.69	0.80625	0.31	0.49625	0.66	0.79875	0.74	0.885	0.49	0.59125	0.39	0.47125	0.78	0.86375	0.67	0.81625	0.62	0.795	0.26	0.515	0.6	0.78875	0.78
#323	0.71	0.885556	0.44	0.567778	0.39	0.464444	0.77	0.873333	0.68	0.843333	0.62	0.824444	0.26	0.597778	0.58	0.811111	0.83	0.932857	0.48	0.522857	0.42	0.498571	0.82	0.878571	0.77	0.835714	0.69	0.785714	0.31	0.412857	0.66	0.77	0.75	0.905714	0.49	0.552857	0.38	0.491429	0.78	0.842857	0.67	0.852857	0.62	0.761429	0.26	0.471429	0.6	0.75	0.78
#324	0.72	0.89375	0.47	0.56	0.39	0.44375	0.77	0.8825	0.68	0.84375	0.62	0.82625	0.26	0.5825	0.58	0.8075	0.76	0.924286	0.52	0.527143	0.42	0.528571	0.82	0.855714	0.77	0.794286	0.69	0.81	0.31	0.492857	0.66	0.817143	0.75	0.88625	0.5	0.585	0.39	0.465	0.78	0.86375	0.67	0.8225	0.62	0.7925	0.26	0.5125	0.6	0.7825	0.81
#325	0.74	0.892222	0.45	0.571111	0.39	0.45	0.77	0.874444	0.68	0.838889	0.62	0.81	0.26	0.544444	0.58	0.795556	0.76	0.938889	0.47	0.535556	0.43	0.606667	0.82	0.897778	0.77	0.755556	0.69	0.846667	0.31	0.564444	0.66	0.847778	0.74	0.8875	0.49	0.59	0.39	0.4725	0.78	0.86625	0.67	0.81375	0.62	0.80125	0.26	0.51625	0.6	0.795	0.81
#326	0.74	0.89	0.45	0.573333	0.39	0.446667	0.77	0.873333	0.68	0.836667	0.62	0.808889	0.26	0.543333	0.58	0.796667	0.78	0.932222	0.47	0.503333	0.44	0.573333	0.82	0.894444	0.77	0.771111	0.69	0.826667	0.31	0.51	0.66	0.822222	0.74	0.89	0.5	0.57	0.38	0.46375	0.78	0.86375	0.67	0.84875	0.62	0.8025	0.26	0.55125	0.6	0.79375	0.82
#327	0.76	0.89375	0.47	0.56875	0.4	0.46875	0.77	0.85875	0.68	0.82125	0.62	0.78375	0.26	0.50375	0.58	0.76625	0.79	0.93875	0.47	0.6	0.44	0.58875	0.82	0.88625	0.77	0.81375	0.69	0.8125	0.31	0.4825	0.66	0.8025	0.74	0.878571	0.5	0.604286	0.38	0.458571	0.78	0.86	0.67	0.822857	0.62	0.775714	0.26	0.512857	0.6	0.755714	0.79
#328	0.75	0.88	0.45	0.56	0.38	0.40625	0.77	0.86	0.68	0.84125	0.62	0.775	0.26	0.50625	0.58	0.75125	0.79	0.93125	0.49	0.6525	0.45	0.5775	0.82	0.8925	0.77	0.83625	0.69	0.83125	0.31	0.54375	0.66	0.82625	0.74	0.8775	0.49	0.58625	0.38	0.475	0.78	0.86	0.67	0.8125	0.62	0.79	0.26	0.52625	0.6	0.7775	0.82
#329	0.74	0.883333	0.46	0.591111	0.38	0.451111	0.77	0.872222	0.68	0.815556	0.62	0.815556	0.26	0.551111	0.58	0.8	0.76	0.93125	0.47	0.595	0.43	0.5625	0.82	0.88	0.77	0.80625	0.69	0.82875	0.31	0.5425	0.66	0.825	0.73	0.88375	0.5	0.57875	0.38	0.47	0.78	0.86125	0.67	0.84875	0.62	0.8025	0.26	0.56375	0.6	0.7925	0.79
#330	0.74	0.888889	0.46	0.591111	0.39	0.455556	0.77	0.877778	0.68	0.825556	0.62	0.814444	0.26	0.557778	0.58	0.801111	0.77	0.926667	0.46	0.643333	0.43	0.55	0.82	0.888889	0.77	0.833333	0.69	0.834444	0.31	0.553333	0.66	0.826667	0.75	0.9125	0.5	0.4925	0.39	0.52375	0.78	0.865	0.67	0.7425	0.62	0.7925	0.26	0.5275	0.6	0.78375	0.84
#331	0.7	0.894444	0.46	0.512222	0.39	0.507778	0.77	0.854444	0.68	0.727778	0.62	0.818889	0.26	0.602222	0.58	0.813333	0.82	0.921429	0.5	0.607143	0.43	0.551429	0.82	0.871429	0.77	0.812857	0.69	0.795714	0.31	0.47	0.66	0.787143	0.77	0.887143	0.54	0.598571	0.38	0.498571	0.78	0.865714	0.67	0.795714	0.62	0.81	0.26	0.564286	0.6	0.811429	0.84
#332	0.69	0.89	0.44	0.552222	0.39	0.491111	0.77	0.868889	0.68	0.82	0.62	0.835556	0.26	0.627778	0.58	0.83	0.76	0.934444	0.48	0.61	0.43	0.58	0.82	0.884444	0.77	0.796667	0.69	0.845556	0.31	0.57	0.66	0.841111	0.74	0.88875	0.49	0.56875	0.38	0.4525	0.78	0.86125	0.67	0.8625	0.62	0.79	0.26	0.54125	0.6	0.7775	0.78
#333	0.77	0.8825	0.55	0.6225	0.38	0.475	0.77	0.87625	0.68	0.79	0.62	0.82	0.26	0.59	0.58	0.805	0.75	0.926667	0.48	0.614444	0.43	0.575556	0.82	0.884444	0.77	0.801111	0.69	0.843333	0.31	0.562222	0.66	0.838889	0.73	0.88125	0.5	0.59875	0.38	0.4875	0.78	0.8575	0.67	0.78625	0.62	0.79875	0.26	0.55625	0.6	0.795	0.79
#334	0.69	0.882222	0.43	0.591111	0.39	0.463333	0.77	0.865556	0.68	0.798889	0.62	0.818889	0.26	0.587778	0.58	0.806667	0.77	0.93	0.5	0.48375	0.45	0.5975	0.82	0.87	0.77	0.69	0.69	0.82625	0.31	0.54375	0.66	0.82625	0.75	0.88	0.51	0.591429	0.38	0.45	0.78	0.86	0.67	0.818571	0.62	0.787143	0.26	0.497143	0.6	0.777143	0.79
#335	0.75	0.886667	0.48	0.587778	0.38	0.44	0.77	0.874444	0.68	0.818889	0.62	0.811111	0.26	0.555556	0.58	0.796667	0.77	0.93875	0.51	0.63	0.44	0.60375	0.82	0.88875	0.77	0.79125	0.69	0.83625	0.31	0.5425	0.66	0.835	0.75	0.88625	0.49	0.58125	0.39	0.45875	0.78	0.8625	0.67	0.82375	0.62	0.78625	0.26	0.49375	0.6	0.77375	0.81
#336	0.73	0.892	0.49	0.565	0.36	0.448	0.77	0.874	0.68	0.854	0.62	0.823	0.26	0.588	0.58	0.812	0.77	0.922857	0.51	0.625714	0.44	0.581429	0.82	0.867143	0.77	0.768571	0.69	0.812857	0.31	0.504286	0.66	0.805714	0.73	0.88625	0.49	0.58125	0.39	0.48125	0.78	0.86375	0.67	0.845	0.62	0.8075	0.26	0.56625	0.6	0.8	0.79
#337	0.74	0.882222	0.46	0.552222	0.38	0.428889	0.77	0.863333	0.68	0.854444	0.62	0.797778	0.26	0.568889	0.58	0.778889	0.75	0.88	0.5	0.547778	0.44	0.573333	0.82	0.797778	0.77	0.753333	0.69	0.773333	0.31	0.547778	0.66	0.784444	0.71	0.8775	0.5	0.59875	0.38	0.49125	0.78	0.8525	0.67	0.7675	0.62	0.805	0.26	0.565	0.6	0.80125	0.81
#338	0.74	0.892222	0.46	0.572222	0.39	0.446667	0.77	0.874444	0.68	0.838889	0.62	0.81	0.26	0.543333	0.58	0.795556	0.76	0.926667	0.49	0.51	0.45	0.591111	0.82	0.882222	0.77	0.726667	0.69	0.846667	0.31	0.585556	0.66	0.846667	0.77	0.888571	0.54	0.598571	0.38	0.497143	0.78	0.865714	0.67	0.802857	0.62	0.811429	0.26	0.564286	0.6	0.808571	0.81
#339	0.72	0.861111	0.46	0.591111	0.39	0.435556	0.77	0.86	0.68	0.777778	0.62	0.801111	0.26	0.538889	0.58	0.785556	0.75	0.9375	0.48	0.6475	0.44	0.59375	0.82	0.89	0.77	0.79875	0.69	0.84	0.31	0.5375	0.66	0.835	0.75	0.89125	0.49	0.57875	0.39	0.46125	0.78	0.86375	0.67	0.8225	0.62	0.78625	0.26	0.4975	0.6	0.77625	0.78
#340	0.72	0.886667	0.44	0.583333	0.4	0.464444	0.77	0.873333	0.68	0.826667	0.62	0.815556	0.26	0.555556	0.58	0.803333	0.79	0.92125	0.5	0.6175	0.44	0.55	0.82	0.86875	0.77	0.80625	0.69	0.81	0.31	0.53	0.66	0.8	0.76	0.884286	0.54	0.565714	0.37	0.508571	0.78	0.865714	0.67	0.818571	0.62	0.821429	0.26	0.62	0.6	0.818571	0.81
#341	0.75	0.89125	0.48	0.565	0.4	0.46875	0.77	0.86375	0.68	0.82875	0.62	0.785	0.26	0.49875	0.58	0.77125	0.77	0.93	0.5	0.6275	0.44	0.58125	0.82	0.87875	0.77	0.7975	0.69	0.82875	0.31	0.55125	0.66	0.82125	0.72	0.882857	0.51	0.62	0.4	0.475714	0.78	0.865714	0.67	0.781429	0.62	0.801429	0.26	0.55	0.6	0.792857	0.78
#342	0.75	0.88875	0.47	0.56875	0.39	0.465	0.77	0.8575	0.68	0.815	0.62	0.78375	0.26	0.5	0.58	0.77	0.76	0.91625	0.49	0.635	0.45	0.5775	0.82	0.8775	0.77	0.8	0.69	0.83	0.31	0.54125	0.66	0.82125	0.76	0.888571	0.54	0.568571	0.37	0.511429	0.78	0.867143	0.67	0.82	0.62	0.825714	0.26	0.62	0.6	0.822857	0.78
#343	0.74	0.894444	0.45	0.574444	0.39	0.446667	0.77	0.876667	0.68	0.842222	0.62	0.811111	0.26	0.544444	0.58	0.797778	0.78	0.93375	0.5	0.6125	0.45	0.5725	0.82	0.88625	0.77	0.81125	0.69	0.835	0.31	0.545	0.66	0.83	0.74	0.88	0.5	0.59	0.38	0.45	0.78	0.86	0.67	0.83	0.62	0.781429	0.26	0.491429	0.6	0.765714	0.78
#344	0.74	0.88375	0.48	0.55125	0.38	0.48	0.77	0.86	0.68	0.82125	0.62	0.8025	0.26	0.5625	0.58	0.79	0.75	0.933333	0.48	0.651111	0.43	0.59	0.82	0.898889	0.77	0.818889	0.69	0.855556	0.31	0.578889	0.66	0.85	0.76	0.88875	0.51	0.57625	0.38	0.455	0.78	0.8625	0.67	0.825	0.62	0.78125	0.26	0.49875	0.6	0.77	0.8
#345	0.71	0.885556	0.46	0.587778	0.39	0.464444	0.77	0.871111	0.68	0.813333	0.62	0.822222	0.26	0.59	0.58	0.813333	0.74	0.931111	0.48	0.668889	0.44	0.601111	0.82	0.906667	0.77	0.832222	0.69	0.87	0.31	0.611111	0.66	0.865556	0.75	0.895	0.52	0.618333	0.4	0.51	0.78	0.845	0.67	0.788333	0.62	0.761667	0.26	0.446667	0.6	0.743333	0.75
#346	0.75	0.893333	0.48	0.573333	0.38	0.438889	0.77	0.876667	0.68	0.842222	0.62	0.806667	0.26	0.542222	0.58	0.792222	0.77	0.922857	0.51	0.628571	0.44	0.582857	0.82	0.867143	0.77	0.768571	0.69	0.812857	0.31	0.504286	0.66	0.805714	0.73	0.882857	0.51	0.584286	0.39	0.448571	0.78	0.861429	0.67	0.834286	0.62	0.8	0.26	0.551429	0.6	0.788571	0.81
#347	0.7	0.8825	0.44	0.59625	0.38	0.44125	0.77	0.8675	0.68	0.8125	0.62	0.8125	0.26	0.585	0.58	0.7975	0.76	0.925556	0.45	0.603333	0.43	0.55	0.82	0.887778	0.77	0.836667	0.69	0.825556	0.31	0.517778	0.66	0.815556	0.77	0.888571	0.54	0.598571	0.38	0.497143	0.78	0.865714	0.67	0.795714	0.62	0.817143	0.26	0.564286	0.6	0.817143	0.77
#348	0.73	0.884444	0.48	0.593333	0.38	0.456667	0.77	0.87	0.68	0.801111	0.62	0.823333	0.26	0.592222	0.58	0.815556	0.79	0.924444	0.46	0.586667	0.44	0.543333	0.82	0.874444	0.77	0.824444	0.69	0.81	0.31	0.5	0.66	0.803333	0.76	0.881667	0.55	0.59	0.39	0.483333	0.78	0.865	0.67	0.81	0.62	0.823333	0.26	0.616667	0.6	0.818333	0.75
#349	0.76	0.84	0.53	0.605714	0.36	0.405714	0.77	0.844286	0.68	0.795714	0.62	0.784286	0.26	0.58	0.58	0.761429	0.75	0.9375	0.48	0.64875	0.44	0.6125	0.82	0.89125	0.77	0.79625	0.69	0.84375	0.31	0.5425	0.66	0.84	0.76	0.902857	0.49	0.575714	0.39	0.501429	0.78	0.842857	0.67	0.82	0.62	0.751429	0.26	0.428571	0.6	0.74	0.81
#350	0.72	0.884444	0.47	0.552222	0.37	0.45	0.77	0.873333	0.68	0.841111	0.62	0.823333	0.26	0.597778	0.58	0.812222	0.81	0.918571	0.49	0.628571	0.43	0.522857	0.82	0.872857	0.77	0.844286	0.69	0.795714	0.31	0.434286	0.66	0.788571	0.75	0.8975	0.49	0.59125	0.39	0.47	0.78	0.875	0.67	0.81125	0.62	0.8	0.26	0.5175	0.6	0.78	0.79
#351	0.75	0.88625	0.48	0.56125	0.38	0.46625	0.77	0.85875	0.68	0.82625	0.62	0.80375	0.26	0.5575	0.58	0.7925	0.76	0.9275	0.48	0.6125	0.43	0.55375	0.82	0.885	0.77	0.8125	0.69	0.8325	0.31	0.55	0.66	0.83	0.73	0.891111	0.5	0.584444	0.37	0.462222	0.78	0.867778	0.67	0.844444	0.62	0.823333	0.26	0.592222	0.6	0.813333	0.82
#352	0.75	0.89	0.48	0.574444	0.38	0.443333	0.77	0.874444	0.68	0.84	0.62	0.807778	0.26	0.553333	0.58	0.792222	0.75	0.93	0.47	0.516	0.44	0.593	0.82	0.886	0.77	0.743	0.69	0.851	0.31	0.593	0.66	0.851	0.73	0.8875	0.5	0.56625	0.39	0.49	0.78	0.8675	0.67	0.83875	0.62	0.80625	0.26	0.56625	0.6	0.79625	0.79
#353	0.73	0.8675	0.44	0.5875	0.4	0.47	0.77	0.8525	0.68	0.80625	0.62	0.78125	0.26	0.495	0.58	0.7625	0.77	0.93	0.5	0.62	0.44	0.56625	0.82	0.8825	0.77	0.80375	0.69	0.83	0.31	0.54125	0.66	0.82625	0.74	0.88875	0.5	0.5425	0.38	0.46125	0.78	0.86625	0.67	0.83375	0.62	0.79875	0.26	0.53	0.6	0.79	0.8
#354	0.71	0.886667	0.44	0.566667	0.38	0.451111	0.77	0.874444	0.68	0.852222	0.62	0.826667	0.26	0.597778	0.58	0.815556	0.75	0.945556	0.49	0.607778	0.43	0.563333	0.82	0.897778	0.77	0.835556	0.69	0.845556	0.31	0.553333	0.66	0.842222	0.78	0.895714	0.53	0.587143	0.38	0.501429	0.78	0.871429	0.67	0.805714	0.62	0.812857	0.26	0.561429	0.6	0.81	0.78
#355	0.74	0.88625	0.46	0.57375	0.38	0.4225	0.77	0.87375	0.68	0.84125	0.62	0.80375	0.26	0.53125	0.58	0.785	0.76	0.928889	0.48	0.507778	0.44	0.572222	0.82	0.88	0.77	0.727778	0.69	0.842222	0.31	0.577778	0.66	0.845556	0.75	0.88	0.52	0.592857	0.38	0.454286	0.78	0.861429	0.67	0.82	0.62	0.785714	0.26	0.491429	0.6	0.775714	0.81
#356	0.76	0.8875	0.5	0.565	0.38	0.4575	0.77	0.8625	0.68	0.82625	0.62	0.80875	0.26	0.555	0.58	0.80125	0.8	0.92125	0.47	0.56625	0.42	0.55375	0.82	0.87125	0.77	0.80375	0.69	0.80625	0.31	0.525	0.66	0.7925	0.72	0.876667	0.5	0.541111	0.36	0.45	0.78	0.844444	0.67	0.862222	0.62	0.8	0.26	0.557778	0.6	0.805556	0.82
#357	0.76	0.88625	0.5	0.5725	0.38	0.4625	0.77	0.85875	0.68	0.80625	0.62	0.78625	0.26	0.51125	0.58	0.77375	0.76	0.9375	0.5	0.66875	0.45	0.6025	0.82	0.8975	0.77	0.8125	0.69	0.855	0.31	0.57875	0.66	0.8525	0.75	0.89125	0.5	0.57625	0.39	0.4625	0.78	0.8625	0.67	0.83125	0.62	0.78625	0.26	0.51	0.6	0.77375	0.79
#358	0.74	0.9	0.46	0.56875	0.39	0.48	0.77	0.8575	0.68	0.8275	0.62	0.7825	0.26	0.4875	0.58	0.77	0.81	0.915714	0.5	0.571429	0.44	0.534286	0.82	0.852857	0.77	0.78	0.69	0.782857	0.31	0.448571	0.66	0.775714	0.75	0.89	0.49	0.57625	0.39	0.46125	0.78	0.86375	0.67	0.83375	0.62	0.78125	0.26	0.495	0.6	0.7675	0.81
#359	0.74	0.882222	0.44	0.56	0.38	0.43	0.77	0.863333	0.68	0.853333	0.62	0.804444	0.26	0.573333	0.58	0.785556	0.77	0.9375	0.5	0.4925	0.44	0.5675	0.82	0.88	0.77	0.71375	0.69	0.83375	0.31	0.54625	0.66	0.83625	0.74	0.89625	0.48	0.54625	0.39	0.4625	0.78	0.8725	0.67	0.80875	0.62	0.80875	0.26	0.55	0.6	0.78875	0.81
#360	0.74	0.892222	0.45	0.573333	0.39	0.45	0.77	0.874444	0.68	0.832222	0.62	0.812222	0.26	0.544444	0.58	0.8	0.8	0.92125	0.46	0.53	0.42	0.5275	0.82	0.87125	0.77	0.79875	0.69	0.79125	0.31	0.4675	0.66	0.77	0.73	0.88625	0.5	0.5775	0.38	0.47375	0.78	0.865	0.67	0.845	0.62	0.8075	0.26	0.56625	0.6	0.8	0.79
#361	0.75	0.89375	0.5	0.5625	0.37	0.44875	0.77	0.865	0.68	0.84875	0.62	0.8125	0.26	0.55375	0.58	0.805	0.79	0.934	0.44	0.51	0.43	0.554	0.82	0.892	0.77	0.793	0.69	0.831	0.31	0.548	0.66	0.825	0.75	0.895	0.49	0.58	0.39	0.46375	0.78	0.8675	0.67	0.8375	0.62	0.78125	0.26	0.49875	0.6	0.76875	0.78
#362	0.75	0.837143	0.5	0.632857	0.38	0.428571	0.77	0.868571	0.68	0.8	0.62	0.82	0.26	0.602857	0.58	0.8	0.77	0.9225	0.51	0.6225	0.44	0.58375	0.82	0.88	0.77	0.8	0.69	0.8375	0.31	0.55625	0.66	0.83375	0.75	0.882857	0.5	0.584286	0.39	0.444286	0.78	0.86	0.67	0.835714	0.62	0.774286	0.26	0.485714	0.6	0.757143	0.79
#363	0.72	0.85875	0.46	0.6075	0.39	0.45375	0.77	0.86125	0.68	0.79625	0.62	0.81	0.26	0.56125	0.58	0.79	0.78	0.901111	0.47	0.496667	0.42	0.548889	0.82	0.832222	0.77	0.676667	0.69	0.777778	0.31	0.532222	0.66	0.763333	0.74	0.88125	0.49	0.6075	0.38	0.48875	0.78	0.87	0.67	0.80875	0.62	0.80625	0.26	0.5475	0.6	0.79875	0.83
#364	0.76	0.88625	0.5	0.58	0.38	0.4775	0.77	0.86	0.68	0.8025	0.62	0.795	0.26	0.53	0.58	0.785	0.74	0.933	0.47	0.547	0.44	0.605	0.82	0.896	0.77	0.754	0.69	0.861	0.31	0.607	0.66	0.861	0.77	0.897143	0.54	0.591429	0.38	0.474286	0.78	0.872857	0.67	0.825714	0.62	0.825714	0.26	0.605714	0.6	0.81	0.79
#365	0.74	0.878571	0.48	0.578571	0.39	0.461429	0.77	0.855714	0.68	0.815714	0.62	0.782857	0.26	0.507143	0.58	0.768571	0.77	0.93375	0.51	0.66875	0.45	0.58875	0.82	0.89625	0.77	0.8125	0.69	0.85125	0.31	0.58	0.66	0.85	0.76	0.90125	0.53	0.46625	0.37	0.48125	0.78	0.84875	0.67	0.76375	0.62	0.785	0.26	0.50625	0.6	0.785	0.81
#366	0.75	0.8875	0.47	0.5775	0.4	0.485	0.77	0.86	0.68	0.79375	0.62	0.80125	0.26	0.52125	0.58	0.79125	0.78	0.93375	0.5	0.62	0.45	0.58375	0.82	0.88875	0.77	0.81625	0.69	0.83875	0.31	0.54125	0.66	0.8325	0.75	0.88625	0.5	0.58625	0.38	0.47125	0.78	0.8625	0.67	0.815	0.62	0.7925	0.26	0.5175	0.6	0.785	0.78
#367	0.73	0.864444	0.44	0.593333	0.39	0.44	0.77	0.87	0.68	0.822222	0.62	0.806667	0.26	0.551111	0.58	0.786667	0.79	0.927778	0.47	0.632222	0.44	0.576667	0.82	0.888889	0.77	0.838889	0.69	0.827778	0.31	0.528889	0.66	0.82	0.76	0.885714	0.54	0.584286	0.37	0.492857	0.78	0.865714	0.67	0.83	0.62	0.824286	0.26	0.62	0.6	0.822857	0.8
#368	0.75	0.88125	0.51	0.56875	0.37	0.46	0.77	0.86	0.68	0.8225	0.62	0.805	0.26	0.56625	0.58	0.79625	0.76	0.934444	0.48	0.62	0.43	0.554444	0.82	0.893333	0.77	0.834444	0.69	0.845556	0.31	0.555556	0.66	0.84	0.74	0.882857	0.5	0.587143	0.38	0.438571	0.78	0.858571	0.67	0.841429	0.62	0.767143	0.26	0.475714	0.6	0.747143	0.83
#369	0.77	0.88875	0.5	0.57	0.38	0.45125	0.77	0.86	0.68	0.8175	0.62	0.78625	0.26	0.49875	0.58	0.77	0.75	0.921111	0.48	0.61	0.43	0.582222	0.82	0.877778	0.77	0.795556	0.69	0.838889	0.31	0.555556	0.66	0.836667	0.77	0.887143	0.54	0.601429	0.38	0.5	0.78	0.865714	0.67	0.8	0.62	0.812857	0.26	0.562857	0.6	0.81	0.83
#370	0.76	0.895	0.49	0.57	0.4	0.496667	0.77	0.841667	0.68	0.786667	0.62	0.746667	0.26	0.416667	0.58	0.733333	0.75	0.93125	0.49	0.66	0.44	0.5825	0.82	0.89625	0.77	0.81125	0.69	0.85	0.31	0.57875	0.66	0.84875	0.74	0.88875	0.49	0.59	0.39	0.47875	0.78	0.865	0.67	0.8125	0.62	0.79875	0.26	0.51875	0.6	0.795	0.82
#371	0.68	0.878889	0.43	0.59	0.38	0.453333	0.77	0.864444	0.68	0.797778	0.62	0.817778	0.26	0.59	0.58	0.806667	0.79	0.91875	0.48	0.57875	0.44	0.55875	0.82	0.86625	0.77	0.7875	0.69	0.80125	0.31	0.47375	0.66	0.7925	0.76	0.884286	0.54	0.582857	0.37	0.498571	0.78	0.864286	0.67	0.83	0.62	0.824286	0.26	0.62	0.6	0.821429	0.79
#372	0.7	0.84	0.44	0.60875	0.37	0.41625	0.77	0.86	0.68	0.80625	0.62	0.7975	0.26	0.57375	0.58	0.77375	0.82	0.9275	0.47	0.53625	0.43	0.545	0.82	0.8725	0.77	0.82375	0.69	0.8	0.31	0.4775	0.66	0.79375	0.73	0.885	0.49	0.5675	0.38	0.46625	0.78	0.86125	0.67	0.84375	0.62	0.7975	0.26	0.5525	0.6	0.7875	0.8
#373	0.72	0.888889	0.45	0.563333	0.38	0.442222	0.77	0.873333	0.68	0.86	0.62	0.817778	0.26	0.583333	0.58	0.802222	0.81	0.925	0.48	0.50125	0.45	0.57625	0.82	0.8775	0.77	0.74625	0.69	0.8125	0.31	0.5075	0.66	0.81	0.75	0.8875	0.49	0.56875	0.39	0.465	0.78	0.86375	0.67	0.83375	0.62	0.785	0.26	0.50375	0.6	0.775	0.81
#374	0.74	0.88375	0.48	0.55	0.39	0.4825	0.77	0.86	0.68	0.81875	0.62	0.80125	0.26	0.5625	0.58	0.78875	0.77	0.925	0.5	0.63375	0.44	0.58125	0.82	0.87625	0.77	0.7875	0.69	0.83125	0.31	0.55625	0.66	0.82625	0.75	0.88875	0.52	0.585	0.37	0.4525	0.78	0.865	0.67	0.82875	0.62	0.79625	0.26	0.51125	0.6	0.7875	0.81
#375	0.74	0.9	0.46	0.57	0.39	0.4825	0.77	0.85875	0.68	0.83	0.62	0.78125	0.26	0.48625	0.58	0.76625	0.8	0.92375	0.47	0.5725	0.41	0.50375	0.82	0.88125	0.77	0.83	0.69	0.80125	0.31	0.45125	0.66	0.78625	0.74	0.88875	0.49	0.59	0.39	0.47375	0.78	0.8675	0.67	0.81875	0.62	0.79625	0.26	0.51625	0.6	0.79	0.84
#376	0.71	0.877778	0.44	0.574444	0.39	0.447778	0.77	0.862222	0.68	0.818889	0.62	0.806667	0.26	0.551111	0.58	0.793333	0.76	0.91875	0.49	0.63	0.44	0.565	0.82	0.87375	0.77	0.785	0.69	0.8275	0.31	0.55	0.66	0.825	0.74	0.88875	0.49	0.5875	0.39	0.4725	0.78	0.8675	0.67	0.8225	0.62	0.7975	0.26	0.51625	0.6	0.78875	0.77
#377	0.74	0.874286	0.49	0.58	0.38	0.457143	0.77	0.851429	0.68	0.818571	0.62	0.772857	0.26	0.504286	0.58	0.752857	0.77	0.92375	0.49	0.605	0.44	0.56125	0.82	0.87625	0.77	0.8	0.69	0.8275	0.31	0.52875	0.66	0.8275	0.74	0.878571	0.5	0.585714	0.38	0.448571	0.78	0.855714	0.67	0.834286	0.62	0.768571	0.26	0.495714	0.6	0.75	0.78
#378	0.75	0.892222	0.48	0.573333	0.38	0.438889	0.77	0.875556	0.68	0.835556	0.62	0.806667	0.26	0.541111	0.58	0.793333	0.76	0.92125	0.56	0.47125	0.43	0.61	0.82	0.86375	0.77	0.6775	0.69	0.81375	0.31	0.53125	0.66	0.81125	0.75	0.89125	0.49	0.57875	0.39	0.46125	0.78	0.86375	0.67	0.82625	0.62	0.7875	0.26	0.4975	0.6	0.77625	0.74
#379	0.73	0.911111	0.44	0.491111	0.39	0.476667	0.77	0.871111	0.68	0.79	0.62	0.803333	0.26	0.538889	0.58	0.79	0.78	0.937	0.45	0.449	0.42	0.557	0.82	0.888	0.77	0.753	0.69	0.816	0.31	0.504	0.66	0.808	0.74	0.89	0.49	0.59	0.39	0.475	0.78	0.865	0.67	0.8175	0.62	0.7975	0.26	0.5175	0.6	0.78875	0.81
#380	0.74	0.896667	0.45	0.575556	0.39	0.45	0.77	0.876667	0.68	0.844444	0.62	0.81	0.26	0.546667	0.58	0.793333	0.79	0.9325	0.48	0.61875	0.43	0.56	0.82	0.89125	0.77	0.8275	0.69	0.81375	0.31	0.4775	0.66	0.8025	0.75	0.8875	0.5	0.58875	0.39	0.4775	0.78	0.86375	0.67	0.81375	0.62	0.795	0.26	0.52125	0.6	0.78875	0.84
#381	0.72	0.87875	0.46	0.57875	0.38	0.425	0.77	0.8675	0.68	0.83875	0.62	0.795	0.26	0.54375	0.58	0.7725	0.81	0.935	0.48	0.49375	0.45	0.5725	0.82	0.88375	0.77	0.76	0.69	0.81	0.31	0.4975	0.66	0.8025	0.75	0.881429	0.5	0.587143	0.38	0.438571	0.78	0.858571	0.67	0.842857	0.62	0.764286	0.26	0.468571	0.6	0.745714	0.78
#382	0.76	0.872857	0.51	0.58	0.38	0.447143	0.77	0.854286	0.68	0.812857	0.62	0.777143	0.26	0.504286	0.58	0.758571	0.79	0.915714	0.51	0.618571	0.42	0.517143	0.82	0.867143	0.77	0.862857	0.69	0.797143	0.31	0.452857	0.66	0.798571	0.76	0.885714	0.54	0.588571	0.38	0.492857	0.78	0.867143	0.67	0.832857	0.62	0.821429	0.26	0.62	0.6	0.82	0.75
#383	0.74	0.88625	0.46	0.575	0.38	0.425	0.77	0.8725	0.68	0.84875	0.62	0.7975	0.26	0.53375	0.58	0.77625	0.77	0.927778	0.5	0.51	0.44	0.59	0.82	0.885556	0.77	0.735556	0.69	0.848889	0.31	0.581111	0.66	0.851111	0.75	0.878571	0.52	0.592857	0.37	0.457143	0.78	0.864286	0.67	0.818571	0.62	0.788571	0.26	0.51	0.6	0.775714	0.79
#384	0.69	0.88375	0.45	0.58	0.39	0.47	0.77	0.86625	0.68	0.81	0.62	0.8175	0.26	0.59125	0.58	0.80625	0.81	0.928571	0.5	0.618571	0.43	0.538571	0.82	0.875714	0.77	0.834286	0.69	0.787143	0.31	0.425714	0.66	0.774286	0.73	0.88625	0.49	0.57	0.38	0.465	0.78	0.8625	0.67	0.845	0.62	0.79875	0.26	0.55125	0.6	0.78875	0.8
#385	0.73	0.88125	0.46	0.5775	0.38	0.42875	0.77	0.86875	0.68	0.83875	0.62	0.79625	0.26	0.54875	0.58	0.77375	0.78	0.93375	0.51	0.6175	0.43	0.54	0.82	0.88625	0.77	0.8275	0.69	0.83875	0.31	0.545	0.66	0.83375	0.75	0.895	0.49	0.57875	0.39	0.4675	0.78	0.865	0.67	0.835	0.62	0.7825	0.26	0.50625	0.6	0.76875	0.83
#386	0.74	0.8825	0.48	0.55875	0.38	0.46625	0.77	0.8575	0.68	0.82625	0.62	0.79625	0.26	0.5625	0.58	0.785	0.79	0.921111	0.47	0.487778	0.44	0.552222	0.82	0.87	0.77	0.736667	0.69	0.817778	0.31	0.552222	0.66	0.817778	0.75	0.89	0.49	0.5775	0.39	0.465	0.78	0.8625	0.67	0.82625	0.62	0.78125	0.26	0.5	0.6	0.77125	0.77
#387	0.73	0.881111	0.47	0.59	0.38	0.447778	0.77	0.868889	0.68	0.813333	0.62	0.812222	0.26	0.555556	0.58	0.8	0.8	0.937778	0.47	0.464444	0.42	0.568889	0.82	0.887778	0.77	0.775556	0.69	0.831111	0.31	0.548889	0.66	0.826667	0.72	0.90375	0.49	0.4825	0.39	0.53	0.78	0.8525	0.67	0.7025	0.62	0.7975	0.26	0.5525	0.6	0.7975	0.8
#388	0.73	0.8825	0.48	0.56125	0.39	0.48375	0.77	0.8575	0.68	0.82125	0.62	0.805	0.26	0.56875	0.58	0.79375	0.79	0.933	0.46	0.495	0.44	0.571	0.82	0.875	0.77	0.752	0.69	0.825	0.31	0.561	0.66	0.823	0.76	0.887143	0.5	0.567143	0.38	0.44	0.78	0.861429	0.67	0.841429	0.62	0.77	0.26	0.478571	0.6	0.751429	0.78
#389	0.75	0.882857	0.48	0.572857	0.39	0.458571	0.77	0.858571	0.68	0.81	0.62	0.784286	0.26	0.498571	0.58	0.771429	0.77	0.925	0.51	0.67	0.42	0.56375	0.82	0.8975	0.77	0.83125	0.69	0.85	0.31	0.56125	0.66	0.845	0.73	0.89	0.49	0.54625	0.38	0.47375	0.78	0.87	0.67	0.83375	0.62	0.80375	0.26	0.545	0.6	0.795	0.85
#390	0.75	0.877143	0.48	0.581429	0.39	0.464286	0.77	0.857143	0.68	0.801429	0.62	0.787143	0.26	0.495714	0.58	0.774286	0.82	0.927143	0.49	0.62	0.44	0.551429	0.82	0.878571	0.77	0.827143	0.69	0.8	0.31	0.46	0.66	0.791429	0.75	0.904286	0.5	0.584286	0.39	0.525714	0.78	0.847143	0.67	0.804286	0.62	0.767143	0.26	0.455714	0.6	0.758571	0.79
#391	0.74	0.88	0.48	0.53875	0.39	0.475	0.77	0.85625	0.68	0.7925	0.62	0.805	0.26	0.56125	0.58	0.79625	0.77	0.935	0.51	0.67	0.44	0.58625	0.82	0.89875	0.77	0.815	0.69	0.8525	0.31	0.57625	0.66	0.85	0.78	0.885714	0.54	0.598571	0.38	0.497143	0.78	0.862857	0.67	0.787143	0.62	0.814286	0.26	0.565714	0.6	0.815714	0.81
#392	0.73	0.8875	0.49	0.51625	0.37	0.45	0.77	0.8625	0.68	0.82625	0.62	0.795	0.26	0.54375	0.58	0.7825	0.76	0.932857	0.5	0.662857	0.45	0.605714	0.82	0.887143	0.77	0.79	0.69	0.837143	0.31	0.525714	0.66	0.831429	0.76	0.907143	0.5	0.572857	0.39	0.502857	0.78	0.845714	0.67	0.831429	0.62	0.748571	0.26	0.428571	0.6	0.734286	0.81
#393	0.73	0.858889	0.44	0.588889	0.39	0.435556	0.77	0.87	0.68	0.813333	0.62	0.811111	0.26	0.554444	0.58	0.795556	0.79	0.91125	0.48	0.61375	0.44	0.54125	0.82	0.86375	0.77	0.7975	0.69	0.80375	0.31	0.52375	0.66	0.7975	0.75	0.882857	0.5	0.582857	0.38	0.435714	0.78	0.858571	0.67	0.845714	0.62	0.764286	0.26	0.472857	0.6	0.745714	0.79
#394	0.75	0.89	0.48	0.58625	0.39	0.47875	0.77	0.8625	0.68	0.8075	0.62	0.795	0.26	0.5225	0.58	0.7825	0.75	0.938889	0.48	0.664444	0.44	0.581111	0.82	0.901111	0.77	0.822222	0.69	0.86	0.31	0.598889	0.66	0.856667	0.74	0.881429	0.5	0.588571	0.39	0.458571	0.78	0.86	0.67	0.824286	0.62	0.784286	0.26	0.498571	0.6	0.772857	0.8
#395	0.75	0.885	0.47	0.56625	0.39	0.46625	0.77	0.855	0.68	0.81375	0.62	0.77875	0.26	0.49625	0.58	0.76375	0.8	0.92375	0.47	0.61875	0.43	0.54875	0.82	0.87625	0.77	0.83375	0.69	0.80375	0.31	0.46625	0.66	0.795	0.75	0.88875	0.49	0.57625	0.39	0.46	0.78	0.8625	0.67	0.82	0.62	0.7825	0.26	0.495	0.6	0.77375	0.79
#396	0.74	0.892222	0.46	0.574444	0.39	0.447778	0.77	0.875556	0.68	0.838889	0.62	0.81	0.26	0.543333	0.58	0.796667	0.82	0.92	0.5	0.621429	0.44	0.532857	0.82	0.872857	0.77	0.832857	0.69	0.785714	0.31	0.42	0.66	0.777143	0.75	0.884286	0.5	0.578571	0.38	0.437143	0.78	0.857143	0.67	0.84	0.62	0.767143	0.26	0.472857	0.6	0.748571	0.77
#397	0.75	0.871429	0.51	0.584286	0.37	0.44	0.77	0.852857	0.68	0.817143	0.62	0.772857	0.26	0.505714	0.58	0.752857	0.81	0.931429	0.5	0.62	0.45	0.572857	0.82	0.882857	0.77	0.815714	0.69	0.802857	0.31	0.452857	0.66	0.794286	0.77	0.897143	0.54	0.588571	0.38	0.55	0.78	0.844286	0.67	0.788571	0.62	0.801429	0.26	0.538571	0.6	0.805714	0.77
#398	0.71	0.89	0.44	0.558889	0.38	0.448889	0.77	0.875556	0.68	0.843333	0.62	0.827778	0.26	0.587778	0.58	0.817778	0.75	0.94125	0.48	0.64625	0.44	0.5975	0.82	0.89625	0.77	0.8125	0.69	0.84125	0.31	0.5225	0.66	0.83125	0.76	0.885	0.51	0.58375	0.38	0.4675	0.78	0.8625	0.67	0.81625	0.62	0.79125	0.26	0.51125	0.6	0.78375	0.82
#399	0.76	0.89	0.5	0.5575	0.37	0.45125	0.77	0.8575	0.68	0.83625	0.62	0.795	0.26	0.55	0.58	0.78125	0.81	0.92125	0.46	0.55	0.42	0.50875	0.82	0.865	0.77	0.8	0.69	0.78375	0.31	0.41375	0.66	0.77625	0.75	0.898571	0.52	0.56	0.37	0.517143	0.78	0.847143	0.67	0.828571	0.62	0.774286	0.26	0.502857	0.6	0.768571	0.81
#400	0.75	0.882857	0.48	0.57	0.39	0.441429	0.77	0.851429	0.68	0.82	0.62	0.764286	0.26	0.48	0.58	0.742857	0.76	0.92	0.49	0.62875	0.44	0.565	0.82	0.87375	0.77	0.785	0.69	0.8275	0.31	0.54875	0.66	0.825	0.75	0.88625	0.49	0.585	0.39	0.4725	0.78	0.8625	0.67	0.815	0.62	0.7925	0.26	0.51625	0.6	0.78375	0.81
#401	0.69	0.884444	0.43	0.594444	0.38	0.462222	0.77	0.867778	0.68	0.798889	0.62	0.821111	0.26	0.592222	0.58	0.811111	0.78	0.91125	0.49	0.635	0.44	0.52375	0.82	0.8925	0.77	0.82875	0.69	0.8275	0.31	0.57	0.66	0.81375	0.76	0.885714	0.56	0.58	0.35	0.478571	0.78	0.865714	0.67	0.83	0.62	0.821429	0.26	0.618571	0.6	0.82	0.79
#402	0.74	0.895556	0.46	0.575556	0.39	0.46	0.77	0.874444	0.68	0.834444	0.62	0.807778	0.26	0.545556	0.58	0.794444	0.75	0.933333	0.49	0.554444	0.44	0.604444	0.82	0.898889	0.77	0.753333	0.69	0.865556	0.31	0.62	0.66	0.865556	0.73	0.88375	0.49	0.55	0.38	0.47125	0.78	0.86375	0.67	0.81	0.62	0.81	0.26	0.56125	0.6	0.80625	0.78
#403	0.75	0.89125	0.47	0.56875	0.39	0.465	0.77	0.85875	0.68	0.81625	0.62	0.785	0.26	0.50125	0.58	0.77125	0.81	0.93	0.5	0.618571	0.44	0.56	0.82	0.882857	0.77	0.817143	0.69	0.802857	0.31	0.451429	0.66	0.791429	0.77	0.906667	0.55	0.456667	0.38	0.536667	0.78	0.85	0.67	0.69	0.62	0.79	0.26	0.546667	0.6	0.788333	0.81
#404	0.75	0.888889	0.48	0.57	0.38	0.442222	0.77	0.871111	0.68	0.834444	0.62	0.806667	0.26	0.542222	0.58	0.794444	0.75	0.908889	0.48	0.622222	0.42	0.57	0.82	0.873333	0.77	0.798889	0.69	0.832222	0.31	0.556667	0.66	0.827778	0.76	0.885714	0.54	0.585714	0.37	0.49	0.78	0.867143	0.67	0.835714	0.62	0.822857	0.26	0.62	0.6	0.818571	0.76
#405	0.72	0.888889	0.44	0.573333	0.39	0.437778	0.77	0.872222	0.68	0.841111	0.62	0.802222	0.26	0.54	0.58	0.786667	0.74	0.94	0.48	0.61875	0.43	0.58375	0.82	0.8925	0.77	0.80875	0.69	0.85	0.31	0.56875	0.66	0.85125	0.73	0.8825	0.5	0.5775	0.38	0.46375	0.78	0.8625	0.67	0.84875	0.62	0.80375	0.26	0.56375	0.6	0.79375	0.8
#406	0.74	0.8775	0.48	0.5675	0.38	0.46875	0.77	0.8575	0.68	0.8225	0.62	0.8075	0.26	0.56625	0.58	0.79875	0.81	0.93	0.47	0.555	0.43	0.54375	0.82	0.87625	0.77	0.83375	0.69	0.8025	0.31	0.4725	0.66	0.795	0.75	0.888571	0.5	0.595714	0.4	0.454286	0.78	0.865714	0.67	0.82	0.62	0.78	0.26	0.49	0.6	0.764286	0.79
#407	0.74	0.893333	0.45	0.568889	0.39	0.452222	0.77	0.875556	0.68	0.835556	0.62	0.811111	0.26	0.547778	0.58	0.794444	0.81	0.921429	0.5	0.632857	0.45	0.561429	0.82	0.875714	0.77	0.825714	0.69	0.794286	0.31	0.435714	0.66	0.788571	0.75	0.88875	0.49	0.56875	0.39	0.48	0.78	0.86375	0.67	0.82125	0.62	0.79	0.26	0.5225	0.6	0.78	0.8
#408	0.75	0.88625	0.48	0.5675	0.39	0.4625	0.77	0.8575	0.68	0.8125	0.62	0.78125	0.26	0.50125	0.58	0.76625	0.82	0.915714	0.49	0.621429	0.43	0.532857	0.82	0.871429	0.77	0.834286	0.69	0.792857	0.31	0.448571	0.66	0.787143	0.74	0.875	0.5	0.60625	0.38	0.475	0.78	0.85875	0.67	0.80625	0.62	0.7975	0.26	0.525	0.6	0.79375	0.77
#409	0.74	0.877143	0.48	0.588571	0.39	0.471429	0.77	0.857143	0.68	0.807143	0.62	0.787143	0.26	0.514286	0.58	0.771429	0.75	0.921429	0.48	0.645714	0.43	0.594286	0.82	0.878571	0.77	0.792857	0.69	0.82	0.31	0.525714	0.66	0.811429	0.76	0.88	0.52	0.575714	0.37	0.431429	0.78	0.857143	0.67	0.828571	0.62	0.771429	0.26	0.481429	0.6	0.757143	0.75
#410	0.75	0.88875	0.47	0.5675	0.39	0.4625	0.77	0.85875	0.68	0.815	0.62	0.78625	0.26	0.50125	0.58	0.76875	0.77	0.9225	0.5	0.635	0.44	0.5775	0.82	0.87875	0.77	0.8025	0.69	0.82875	0.31	0.54625	0.66	0.82375	0.74	0.88	0.5	0.585714	0.38	0.454286	0.78	0.858571	0.67	0.821429	0.62	0.777143	0.26	0.497143	0.6	0.761429	0.77
#411	0.75	0.878571	0.5	0.587143	0.4	0.452857	0.77	0.86	0.68	0.828571	0.62	0.805714	0.26	0.571429	0.58	0.791429	0.77	0.932222	0.46	0.638889	0.43	0.56	0.82	0.893333	0.77	0.837778	0.69	0.835556	0.31	0.56	0.66	0.827778	0.75	0.89125	0.49	0.57875	0.39	0.46125	0.78	0.86375	0.67	0.83375	0.62	0.78375	0.26	0.4975	0.6	0.77	0.81
#412	0.73	0.88125	0.48	0.55	0.37	0.46125	0.77	0.855	0.68	0.8225	0.62	0.79625	0.26	0.56	0.58	0.7825	0.75	0.93	0.49	0.6625	0.44	0.58125	0.82	0.895	0.77	0.81	0.69	0.85	0.31	0.58	0.66	0.84875	0.78	0.89	0.54	0.594286	0.38	0.5	0.78	0.867143	0.67	0.801429	0.62	0.812857	0.26	0.565714	0.6	0.81	0.78
#413	0.75	0.871429	0.48	0.564286	0.39	0.461429	0.77	0.844286	0.68	0.785714	0.62	0.774286	0.26	0.501429	0.58	0.757143	0.77	0.92875	0.5	0.61625	0.45	0.5775	0.82	0.87875	0.77	0.79	0.69	0.835	0.31	0.55	0.66	0.83125	0.76	0.873333	0.54	0.605	0.37	0.471667	0.78	0.856667	0.67	0.81	0.62	0.79	0.26	0.555	0.6	0.78	0.8
#414	0.71	0.888889	0.46	0.59	0.38	0.475556	0.77	0.874444	0.68	0.854444	0.62	0.827778	0.26	0.607778	0.58	0.815556	0.81	0.9325	0.47	0.60875	0.44	0.57	0.82	0.88375	0.77	0.8275	0.69	0.81	0.31	0.4925	0.66	0.80375	0.74	0.89375	0.5	0.5425	0.38	0.465	0.78	0.87	0.67	0.835	0.62	0.80375	0.26	0.54	0.6	0.79375	0.78
#415	0.74	0.896667	0.44	0.572222	0.4	0.455556	0.77	0.883333	0.68	0.836667	0.62	0.815556	0.26	0.553333	0.58	0.802222	0.79	0.9325	0.48	0.5725	0.43	0.5575	0.82	0.8825	0.77	0.8275	0.69	0.81875	0.31	0.50875	0.66	0.81375	0.75	0.88625	0.49	0.58125	0.39	0.45875	0.78	0.86125	0.67	0.8275	0.62	0.77875	0.26	0.49625	0.6	0.7675	0.78
#416	0.73	0.9	0.44	0.5925	0.39	0.49	0.77	0.8625	0.68	0.81	0.62	0.795	0.26	0.5125	0.58	0.7775	0.76	0.925	0.5	0.63875	0.44	0.5725	0.82	0.88	0.77	0.80125	0.69	0.83125	0.31	0.54875	0.66	0.825	0.76	0.897143	0.52	0.612857	0.4	0.458571	0.78	0.878571	0.67	0.817143	0.62	0.797143	0.26	0.51	0.6	0.774286	0.77
#417	0.75	0.88375	0.47	0.5775	0.4	0.48375	0.77	0.85875	0.68	0.795	0.62	0.7975	0.26	0.52	0.58	0.79	0.75	0.937	0.47	0.524	0.44	0.607	0.82	0.887	0.77	0.737	0.69	0.851	0.31	0.615	0.66	0.849	0.75	0.89625	0.5	0.56875	0.38	0.455	0.78	0.87125	0.67	0.8325	0.62	0.80625	0.26	0.54875	0.6	0.785	0.84
#418	0.74	0.895	0.46	0.59375	0.4	0.44	0.77	0.88375	0.68	0.84375	0.62	0.815	0.26	0.55	0.58	0.79875	0.76	0.925	0.5	0.62375	0.44	0.57	0.82	0.88125	0.77	0.79625	0.69	0.835	0.31	0.5475	0.66	0.83375	0.76	0.89375	0.5	0.57375	0.38	0.46	0.78	0.865	0.67	0.8325	0.62	0.78375	0.26	0.49875	0.6	0.77	0.78
#419	0.73	0.90125	0.44	0.5725	0.39	0.48	0.77	0.86	0.68	0.8275	0.62	0.78875	0.26	0.4875	0.58	0.775	0.82	0.93625	0.47	0.47625	0.43	0.5625	0.82	0.8775	0.77	0.7475	0.69	0.80625	0.31	0.47625	0.66	0.8025	0.75	0.88625	0.51	0.5725	0.37	0.4525	0.78	0.86125	0.67	0.84875	0.62	0.7925	0.26	0.55375	0.6	0.78375	0.79
#420	0.74	0.894444	0.45	0.583333	0.39	0.451111	0.77	0.878889	0.68	0.833333	0.62	0.82	0.26	0.553333	0.58	0.805556	0.78	0.926667	0.45	0.618889	0.44	0.563333	0.82	0.881111	0.77	0.822222	0.69	0.823333	0.31	0.537778	0.66	0.817778	0.74	0.8875	0.5	0.5925	0.39	0.47375	0.78	0.86375	0.67	0.81875	0.62	0.79375	0.26	0.515	0.6	0.78625	0.77
#421	0.74	0.892222	0.46	0.573333	0.39	0.446667	0.77	0.874444	0.68	0.836667	0.62	0.811111	0.26	0.543333	0.58	0.795556	0.77	0.93	0.51	0.6375	0.44	0.58375	0.82	0.88125	0.77	0.79375	0.69	0.835	0.31	0.565	0.66	0.83	0.76	0.8875	0.51	0.57875	0.38	0.45625	0.78	0.86125	0.67	0.82875	0.62	0.77875	0.26	0.49375	0.6	0.76625	0.83
#422	0.75	0.84875	0.51	0.62375	0.38	0.4575	0.77	0.86875	0.68	0.78875	0.62	0.825	0.26	0.6075	0.58	0.815	0.74	0.933	0.48	0.559	0.43	0.584	0.82	0.9	0.77	0.772	0.69	0.863	0.31	0.604	0.66	0.864	0.73	0.88875	0.5	0.5975	0.38	0.4925	0.78	0.86375	0.67	0.78875	0.62	0.805	0.26	0.55875	0.6	0.79875	0.79
#423	0.75	0.88625	0.48	0.565	0.39	0.4675	0.77	0.86	0.68	0.82125	0.62	0.80625	0.26	0.555	0.58	0.79875	0.75	0.94125	0.49	0.66125	0.44	0.61	0.82	0.89875	0.77	0.81125	0.69	0.85	0.31	0.56125	0.66	0.8425	0.75	0.88625	0.52	0.56625	0.37	0.465	0.78	0.8675	0.67	0.8425	0.62	0.8025	0.26	0.56	0.6	0.79375	0.79
#424	0.75	0.8875	0.48	0.56625	0.39	0.47	0.77	0.86	0.68	0.82875	0.62	0.80625	0.26	0.55375	0.58	0.79625	0.79	0.932222	0.47	0.501111	0.44	0.582222	0.82	0.884444	0.77	0.75	0.69	0.821111	0.31	0.525556	0.66	0.814444	0.74	0.9	0.5	0.575	0.39	0.498333	0.78	0.84	0.67	0.816667	0.62	0.736667	0.26	0.408333	0.6	0.715	0.85
#425	0.73	0.88	0.44	0.57625	0.38	0.42375	0.77	0.8675	0.68	0.8325	0.62	0.79625	0.26	0.5275	0.58	0.775	0.81	0.92625	0.46	0.58375	0.42	0.49875	0.82	0.8875	0.77	0.865	0.69	0.80625	0.31	0.46625	0.66	0.79625	0.77	0.876667	0.54	0.605	0.38	0.488333	0.78	0.861667	0.67	0.796667	0.62	0.803333	0.26	0.558333	0.6	0.798333	0.79
#426	0.75	0.87	0.47	0.56	0.38	0.40625	0.77	0.85625	0.68	0.83375	0.62	0.7725	0.26	0.51875	0.58	0.74625	0.76	0.9175	0.49	0.62625	0.44	0.5575	0.82	0.87375	0.77	0.79875	0.69	0.8275	0.31	0.54	0.66	0.825	0.76	0.8825	0.52	0.57875	0.37	0.46375	0.78	0.86125	0.67	0.80875	0.62	0.78875	0.26	0.51	0.6	0.78	0.78
#427	0.74	0.88625	0.48	0.56875	0.38	0.455	0.77	0.85875	0.68	0.83	0.62	0.79875	0.26	0.5525	0.58	0.78875	0.8	0.933333	0.46	0.567778	0.43	0.56	0.82	0.887778	0.77	0.846667	0.69	0.831111	0.31	0.542222	0.66	0.825556	0.74	0.88875	0.49	0.59	0.39	0.47375	0.78	0.86625	0.67	0.82375	0.62	0.795	0.26	0.51375	0.6	0.785	0.78
#428	0.75	0.892857	0.48	0.571429	0.38	0.454286	0.77	0.851429	0.68	0.83	0.62	0.768571	0.26	0.467143	0.58	0.751429	0.81	0.917143	0.5	0.63	0.44	0.551429	0.82	0.874286	0.77	0.828571	0.69	0.797143	0.31	0.448571	0.66	0.788571	0.75	0.885	0.51	0.57125	0.38	0.45625	0.78	0.85875	0.67	0.8225	0.62	0.7825	0.26	0.50625	0.6	0.77125	0.81
#429	0.74	0.91625	0.46	0.49625	0.4	0.48125	0.77	0.87625	0.68	0.78625	0.62	0.805	0.26	0.5375	0.58	0.79	0.76	0.931111	0.48	0.62	0.44	0.587778	0.82	0.88	0.77	0.797778	0.69	0.834444	0.31	0.547778	0.66	0.827778	0.76	0.888571	0.54	0.57	0.37	0.511429	0.78	0.868571	0.67	0.818571	0.62	0.825714	0.26	0.62	0.6	0.822857	0.77
#430	0.71	0.8575	0.47	0.6375	0.38	0.45625	0.77	0.8725	0.68	0.795	0.62	0.81625	0.26	0.5875	0.58	0.79375	0.76	0.93	0.5	0.6325	0.45	0.5925	0.82	0.88125	0.77	0.79	0.69	0.83875	0.31	0.56875	0.66	0.8325	0.73	0.884444	0.5	0.59	0.37	0.465556	0.78	0.864444	0.67	0.845556	0.62	0.808889	0.26	0.56	0.6	0.804444	0.76
#431	0.72	0.865556	0.45	0.548889	0.37	0.391111	0.77	0.846667	0.68	0.861111	0.62	0.785556	0.26	0.506667	0.58	0.772222	0.79	0.9125	0.47	0.57625	0.43	0.56125	0.82	0.85875	0.77	0.7675	0.69	0.79625	0.31	0.5075	0.66	0.7825	0.74	0.88625	0.49	0.59	0.39	0.475	0.78	0.86375	0.67	0.81375	0.62	0.795	0.26	0.51875	0.6	0.79	0.81
#432	0.74	0.8825	0.48	0.56125	0.38	0.4825	0.77	0.86	0.68	0.8175	0.62	0.80875	0.26	0.56625	0.58	0.79875	0.76	0.91	0.49	0.526667	0.42	0.54	0.82	0.847778	0.77	0.726667	0.69	0.796667	0.31	0.553333	0.66	0.786667	0.76	0.89375	0.49	0.5625	0.39	0.4625	0.78	0.8675	0.67	0.83	0.62	0.78625	0.26	0.4975	0.6	0.7725	0.81
#433	0.74	0.905	0.46	0.575	0.4	0.51	0.77	0.8575	0.68	0.82	0.62	0.7925	0.26	0.50375	0.58	0.77875	0.8	0.927143	0.49	0.614286	0.44	0.564286	0.82	0.881429	0.77	0.82	0.69	0.804286	0.31	0.448571	0.66	0.791429	0.75	0.884286	0.5	0.578571	0.38	0.438571	0.78	0.86	0.67	0.832857	0.62	0.771429	0.26	0.472857	0.6	0.757143	0.81
#434	0.75	0.885	0.47	0.57125	0.39	0.4625	0.77	0.8575	0.68	0.81125	0.62	0.785	0.26	0.5	0.58	0.775	0.81	0.921429	0.51	0.617143	0.44	0.547143	0.82	0.875714	0.77	0.83	0.69	0.794286	0.31	0.431429	0.66	0.784286	0.77	0.89	0.51	0.575	0.38	0.455	0.78	0.8625	0.67	0.82125	0.62	0.78625	0.26	0.49875	0.6	0.775	0.79
#435	0.74	0.875	0.47	0.5775	0.39	0.49	0.77	0.855	0.68	0.7975	0.62	0.795	0.26	0.53375	0.58	0.7825	0.79	0.931	0.47	0.497	0.43	0.573	0.82	0.877	0.77	0.752	0.69	0.827	0.31	0.56	0.66	0.826	0.76	0.89	0.54	0.568571	0.38	0.498571	0.78	0.868571	0.67	0.8	0.62	0.827143	0.26	0.61	0.6	0.82	0.82
#436	0.74	0.89	0.49	0.575556	0.37	0.428889	0.77	0.876667	0.68	0.857778	0.62	0.821111	0.26	0.551111	0.58	0.811111	0.76	0.92875	0.5	0.6375	0.44	0.5825	0.82	0.8825	0.77	0.79375	0.69	0.8375	0.31	0.56375	0.66	0.83125	0.74	0.8875	0.5	0.57125	0.38	0.4575	0.78	0.865	0.67	0.8475	0.62	0.80625	0.26	0.55375	0.6	0.79875	0.8
#437	0.71	0.851111	0.44	0.577778	0.38	0.428889	0.77	0.863333	0.68	0.834444	0.62	0.812222	0.26	0.6	0.58	0.794444	0.82	0.9275	0.47	0.54	0.43	0.52875	0.82	0.87125	0.77	0.83125	0.69	0.79125	0.31	0.4625	0.66	0.78375	0.72	0.8825	0.5	0.60625	0.39	0.48	0.78	0.86375	0.67	0.78125	0.62	0.81	0.26	0.55625	0.6	0.805	0.8
#438	0.74	0.88125	0.48	0.5375	0.38	0.47	0.77	0.8525	0.68	0.78875	0.62	0.80125	0.26	0.555	0.58	0.7925	0.8	0.934286	0.5	0.62	0.43	0.552857	0.82	0.881429	0.77	0.835714	0.69	0.797143	0.31	0.444286	0.66	0.784286	0.77	0.88875	0.52	0.58375	0.37	0.45375	0.78	0.86625	0.67	0.8325	0.62	0.785	0.26	0.50625	0.6	0.7775	0.78
#439	0.73	0.86	0.46	0.6025	0.39	0.45	0.77	0.855	0.68	0.80375	0.62	0.7825	0.26	0.515	0.58	0.765	0.81	0.92625	0.48	0.625	0.44	0.56125	0.82	0.88	0.77	0.8275	0.69	0.80625	0.31	0.48	0.66	0.7975	0.74	0.8775	0.49	0.57625	0.38	0.48375	0.78	0.85875	0.67	0.80125	0.62	0.8	0.26	0.56375	0.6	0.78875	0.79
#440	0.76	0.86875	0.51	0.625	0.38	0.475	0.77	0.87125	0.68	0.79875	0.62	0.83	0.26	0.615	0.58	0.81875	0.82	0.912857	0.49	0.622857	0.43	0.528571	0.82	0.867143	0.77	0.834286	0.69	0.79	0.31	0.44	0.66	0.782857	0.76	0.8975	0.51	0.58625	0.38	0.465	0.78	0.8775	0.67	0.84375	0.62	0.80625	0.26	0.515	0.6	0.79375	0.82
#441	0.74	0.86625	0.52	0.61	0.37	0.49	0.77	0.88125	0.68	0.7875	0.62	0.85125	0.26	0.67	0.58	0.84	0.75	0.923333	0.48	0.52	0.44	0.583333	0.82	0.877778	0.77	0.722222	0.69	0.838889	0.31	0.59	0.66	0.84	0.75	0.88	0.49	0.59	0.39	0.4375	0.78	0.86125	0.67	0.8125	0.62	0.785	0.26	0.49875	0.6	0.77125	0.82
#442	0.74	0.888889	0.46	0.573333	0.39	0.444444	0.77	0.873333	0.68	0.835556	0.62	0.807778	0.26	0.541111	0.58	0.792222	0.79	0.888571	0.52	0.672857	0.45	0.541429	0.82	0.875714	0.77	0.801429	0.69	0.817143	0.31	0.525714	0.66	0.822857	0.76	0.89125	0.51	0.5875	0.39	0.47375	0.78	0.86625	0.67	0.82	0.62	0.7975	0.26	0.5175	0.6	0.78875	0.8
#443	0.73	0.891111	0.44	0.577778	0.39	0.451111	0.77	0.875556	0.68	0.838889	0.62	0.814444	0.26	0.543333	0.58	0.801111	0.74	0.935	0.47	0.65375	0.42	0.5725	0.82	0.8975	0.77	0.82	0.69	0.85125	0.31	0.59	0.66	0.84625	0.76	0.882857	0.52	0.581429	0.37	0.44	0.78	0.86	0.67	0.834286	0.62	0.768571	0.26	0.488571	0.6	0.75	0.82
#444	0.73	0.894444	0.44	0.578889	0.39	0.45	0.77	0.876667	0.68	0.838889	0.62	0.814444	0.26	0.544444	0.58	0.802222	0.77	0.9225	0.5	0.48875	0.43	0.5625	0.82	0.875	0.77	0.72375	0.69	0.8325	0.31	0.59625	0.66	0.83	0.74	0.89	0.49	0.59125	0.39	0.475	0.78	0.865	0.67	0.8225	0.62	0.7975	0.26	0.51625	0.6	0.7875	0.85
#445	0.74	0.894444	0.46	0.574444	0.39	0.447778	0.77	0.876667	0.68	0.838889	0.62	0.813333	0.26	0.544444	0.58	0.801111	0.81	0.927143	0.5	0.614286	0.44	0.564286	0.82	0.87	0.77	0.804286	0.69	0.794286	0.31	0.441429	0.66	0.785714	0.75	0.89	0.5	0.59125	0.39	0.47375	0.78	0.86625	0.67	0.81875	0.62	0.79875	0.26	0.5175	0.6	0.79	0.79
#446	0.71	0.865	0.45	0.5875	0.38	0.43375	0.77	0.85875	0.68	0.81875	0.62	0.80125	0.26	0.54875	0.58	0.78375	0.81	0.927143	0.5	0.624286	0.44	0.557143	0.82	0.88	0.77	0.821429	0.69	0.798571	0.31	0.437143	0.66	0.788571	0.75	0.89	0.5	0.59375	0.39	0.475	0.78	0.86625	0.67	0.81875	0.62	0.795	0.26	0.51625	0.6	0.79	0.83
#447	0.74	0.871667	0.5	0.593333	0.41	0.448333	0.77	0.853333	0.68	0.801667	0.62	0.773333	0.26	0.491667	0.58	0.75	0.78	0.93875	0.46	0.60875	0.44	0.53625	0.82	0.8975	0.77	0.8575	0.69	0.81875	0.31	0.48625	0.66	0.8075	0.74	0.885	0.49	0.5825	0.39	0.4625	0.78	0.85875	0.67	0.82	0.62	0.78	0.26	0.50625	0.6	0.76875	0.73
#448	0.74	0.87625	0.45	0.56625	0.38	0.415	0.77	0.85875	0.68	0.835	0.62	0.78375	0.26	0.5225	0.58	0.76	0.82	0.9375	0.46	0.59125	0.43	0.5125	0.82	0.88875	0.77	0.8675	0.69	0.80125	0.31	0.465	0.66	0.79125	0.73	0.88625	0.49	0.57375	0.37	0.46	0.78	0.86125	0.67	0.85375	0.62	0.7975	0.26	0.55625	0.6	0.78625	0.85
#449	0.74	0.892222	0.45	0.575556	0.39	0.447778	0.77	0.875556	0.68	0.838889	0.62	0.81	0.26	0.542222	0.58	0.795556	0.79	0.906667	0.47	0.622222	0.41	0.486667	0.82	0.892222	0.77	0.834444	0.69	0.834444	0.31	0.588889	0.66	0.825556	0.75	0.8925	0.48	0.5675	0.39	0.4625	0.78	0.86375	0.67	0.8275	0.62	0.7825	0.26	0.49875	0.6	0.77125	0.79
#450	0.73	0.892222	0.45	0.572222	0.39	0.46	0.77	0.872222	0.68	0.836667	0.62	0.808889	0.26	0.546667	0.58	0.795556	0.75	0.928889	0.48	0.507778	0.45	0.6	0.82	0.886667	0.77	0.728889	0.69	0.851111	0.31	0.592222	0.66	0.851111	0.74	0.8875	0.49	0.58875	0.39	0.47375	0.78	0.865	0.67	0.8175	0.62	0.79625	0.26	0.51625	0.6	0.79	0.75
#451	0.76	0.86125	0.51	0.6225	0.39	0.4725	0.77	0.86875	0.68	0.78875	0.62	0.83	0.26	0.61	0.58	0.82	0.82	0.92	0.5	0.63	0.44	0.55	0.82	0.874286	0.77	0.83	0.69	0.794286	0.31	0.445714	0.66	0.788571	0.73	0.885	0.5	0.56	0.38	0.4725	0.78	0.86625	0.67	0.82125	0.62	0.805	0.26	0.55125	0.6	0.795	0.78
#452	0.75	0.8875	0.47	0.57	0.39	0.46375	0.77	0.8575	0.68	0.815	0.62	0.78125	0.26	0.5	0.58	0.7675	0.8	0.9175	0.48	0.48875	0.43	0.55	0.82	0.87	0.77	0.715	0.69	0.81	0.31	0.5	0.66	0.81125	0.75	0.89	0.49	0.57875	0.39	0.4625	0.78	0.8625	0.67	0.8275	0.62	0.78375	0.26	0.49875	0.6	0.77	0.81
#453	0.71	0.89	0.43	0.534444	0.38	0.466667	0.77	0.86	0.68	0.828889	0.62	0.805556	0.26	0.558889	0.58	0.795556	0.77	0.924286	0.51	0.625714	0.45	0.581429	0.82	0.868571	0.77	0.78	0.69	0.808571	0.31	0.498571	0.66	0.802857	0.73	0.88375	0.49	0.56625	0.38	0.47375	0.78	0.86125	0.67	0.84	0.62	0.805	0.26	0.56375	0.6	0.79625	0.78
#454	0.74	0.894444	0.45	0.567778	0.39	0.453333	0.77	0.876667	0.68	0.835556	0.62	0.81	0.26	0.546667	0.58	0.794444	0.78	0.92875	0.48	0.64375	0.43	0.5675	0.82	0.88375	0.77	0.81375	0.69	0.82375	0.31	0.53	0.66	0.815	0.73	0.878571	0.5	0.598571	0.39	0.47	0.78	0.861429	0.67	0.821429	0.62	0.785714	0.26	0.515714	0.6	0.772857	0.77
#455	0.73	0.893333	0.44	0.578889	0.39	0.453333	0.77	0.876667	0.68	0.836667	0.62	0.817778	0.26	0.545556	0.58	0.805556	0.76	0.93375	0.47	0.585	0.43	0.5775	0.82	0.895	0.77	0.8325	0.69	0.83875	0.31	0.53875	0.66	0.83625	0.74	0.88875	0.49	0.58875	0.39	0.4725	0.78	0.86625	0.67	0.8175	0.62	0.7975	0.26	0.5175	0.6	0.79	0.83
#456	0.74	0.8825	0.48	0.53	0.39	0.47	0.77	0.85625	0.68	0.79625	0.62	0.79875	0.26	0.5575	0.58	0.78875	0.78	0.927143	0.5	0.592857	0.45	0.58	0.82	0.87	0.77	0.778571	0.69	0.814286	0.31	0.482857	0.66	0.811429	0.75	0.89125	0.49	0.57625	0.39	0.46375	0.78	0.86375	0.67	0.83	0.62	0.78125	0.26	0.49625	0.6	0.76875	0.79
#457	0.71	0.87	0.45	0.592222	0.38	0.457778	0.77	0.867778	0.68	0.827778	0.62	0.823333	0.26	0.607778	0.58	0.807778	0.8	0.935	0.48	0.60125	0.44	0.56625	0.82	0.88625	0.77	0.83	0.69	0.80625	0.31	0.44875	0.66	0.79125	0.75	0.895	0.48	0.575	0.39	0.4675	0.78	0.86625	0.67	0.83625	0.62	0.79125	0.26	0.5	0.6	0.7775	0.79
#458	0.74	0.863333	0.46	0.584444	0.38	0.428889	0.77	0.865556	0.68	0.813333	0.62	0.798889	0.26	0.544444	0.58	0.78	0.76	0.92	0.49	0.63	0.44	0.56125	0.82	0.87375	0.77	0.78625	0.69	0.82875	0.31	0.55125	0.66	0.825	0.73	0.8875	0.49	0.57	0.38	0.46	0.78	0.86	0.67	0.855	0.62	0.7925	0.26	0.5525	0.6	0.77875	0.8
#459	0.78	0.908571	0.5	0.567143	0.38	0.482857	0.77	0.845714	0.68	0.795714	0.62	0.755714	0.26	0.43	0.58	0.742857	0.77	0.92625	0.5	0.63375	0.45	0.58875	0.82	0.87625	0.77	0.785	0.69	0.8325	0.31	0.5575	0.66	0.8275	0.75	0.89	0.49	0.58375	0.39	0.475	0.78	0.865	0.67	0.8225	0.62	0.795	0.26	0.515	0.6	0.78375	0.76
#460	0.73	0.89	0.48	0.5825	0.38	0.45375	0.77	0.87375	0.68	0.82875	0.62	0.80875	0.26	0.55625	0.58	0.79	0.77	0.92875	0.49	0.6375	0.43	0.57625	0.82	0.885	0.77	0.815	0.69	0.825	0.31	0.505	0.66	0.81875	0.75	0.878571	0.55	0.57	0.35	0.474286	0.78	0.858571	0.67	0.83	0.62	0.812857	0.26	0.61	0.6	0.81	0.8
#461	0.74	0.895	0.46	0.56625	0.38	0.47125	0.77	0.85375	0.68	0.82375	0.62	0.77875	0.26	0.48375	0.58	0.765	0.81	0.92625	0.49	0.5	0.44	0.55375	0.82	0.87875	0.77	0.7625	0.69	0.81375	0.31	0.50375	0.66	0.81	0.76	0.888333	0.56	0.575	0.39	0.478333	0.78	0.875	0.67	0.78	0.62	0.823333	0.26	0.603333	0.6	0.81	0.78
#462	0.71	0.87	0.46	0.595556	0.39	0.464444	0.77	0.868889	0.68	0.825556	0.62	0.828889	0.26	0.608889	0.58	0.814444	0.78	0.92625	0.47	0.61625	0.44	0.55	0.82	0.8925	0.77	0.8425	0.69	0.82125	0.31	0.49875	0.66	0.81125	0.74	0.885	0.49	0.5925	0.39	0.4725	0.78	0.86375	0.67	0.8075	0.62	0.7975	0.26	0.515	0.6	0.79375	0.82
#463	0.73	0.8775	0.47	0.59	0.39	0.4425	0.77	0.86875	0.68	0.8275	0.62	0.80625	0.26	0.5525	0.58	0.79125	0.78	0.92375	0.46	0.585	0.44	0.52125	0.82	0.8675	0.77	0.81	0.69	0.79875	0.31	0.48125	0.66	0.7925	0.75	0.88875	0.5	0.585	0.39	0.47125	0.78	0.865	0.67	0.82375	0.62	0.795	0.26	0.515	0.6	0.785	0.8
#464	0.74	0.894444	0.45	0.574444	0.39	0.447778	0.77	0.876667	0.68	0.838889	0.62	0.811111	0.26	0.545556	0.58	0.796667	0.74	0.942222	0.48	0.548889	0.43	0.608889	0.82	0.901111	0.77	0.745556	0.69	0.861111	0.31	0.596667	0.66	0.857778	0.73	0.8875	0.5	0.5975	0.39	0.4825	0.78	0.86375	0.67	0.795	0.62	0.805	0.26	0.55625	0.6	0.79875	0.8
#465	0.71	0.887778	0.44	0.571111	0.38	0.45	0.77	0.873333	0.68	0.855556	0.62	0.821111	0.26	0.594444	0.58	0.808889	0.76	0.92125	0.49	0.61875	0.45	0.5775	0.82	0.88	0.77	0.79	0.69	0.8375	0.31	0.54625	0.66	0.8325	0.74	0.88375	0.52	0.59875	0.38	0.475	0.78	0.85875	0.67	0.78125	0.62	0.80375	0.26	0.55125	0.6	0.80125	0.74
#466	0.73	0.88	0.45	0.5825	0.39	0.43125	0.77	0.87125	0.68	0.8325	0.62	0.8025	0.26	0.53125	0.58	0.785	0.77	0.941111	0.48	0.47	0.45	0.6	0.82	0.88	0.77	0.713333	0.69	0.831111	0.31	0.524444	0.66	0.836667	0.74	0.88875	0.49	0.5875	0.39	0.475	0.78	0.86625	0.67	0.81875	0.62	0.7975	0.26	0.51625	0.6	0.79	0.8
#467	0.75	0.878571	0.52	0.612857	0.38	0.472857	0.77	0.874286	0.68	0.81	0.62	0.825714	0.26	0.615714	0.58	0.812857	0.77	0.9275	0.51	0.585	0.45	0.56125	0.82	0.8775	0.77	0.82625	0.69	0.82375	0.31	0.53125	0.66	0.82375	0.75	0.8875	0.5	0.5875	0.39	0.47	0.78	0.8625	0.67	0.815	0.62	0.79625	0.26	0.51375	0.6	0.79	0.79
#468	0.73	0.863333	0.44	0.593333	0.39	0.435556	0.77	0.872222	0.68	0.824444	0.62	0.807778	0.26	0.551111	0.58	0.788889	0.83	0.928571	0.5	0.554286	0.43	0.544286	0.82	0.874286	0.77	0.828571	0.69	0.794286	0.31	0.457143	0.66	0.787143	0.75	0.89125	0.49	0.58	0.39	0.46375	0.78	0.8625	0.67	0.8225	0.62	0.785	0.26	0.49625	0.6	0.7775	0.77
#469	0.74	0.88125	0.48	0.55875	0.39	0.485	0.77	0.86	0.68	0.81375	0.62	0.80875	0.26	0.5675	0.58	0.79875	0.8	0.941111	0.46	0.408889	0.42	0.551111	0.82	0.884444	0.77	0.768889	0.69	0.827778	0.31	0.524444	0.66	0.824444	0.73	0.88625	0.49	0.5775	0.38	0.48	0.78	0.865	0.67	0.8475	0.62	0.80875	0.26	0.5675	0.6	0.8	0.8
#470	0.74	0.895	0.46	0.595	0.4	0.4375	0.77	0.88375	0.68	0.84875	0.62	0.81375	0.26	0.53875	0.58	0.795	0.81	0.94625	0.47	0.5075	0.42	0.51	0.82	0.88875	0.77	0.86375	0.69	0.81375	0.31	0.47875	0.66	0.80125	0.72	0.873333	0.5	0.595556	0.38	0.47	0.78	0.851111	0.67	0.827778	0.62	0.804444	0.26	0.554444	0.6	0.804444	0.78
#471	0.72	0.891111	0.43	0.571111	0.39	0.453333	0.77	0.875556	0.68	0.833333	0.62	0.814444	0.26	0.547778	0.58	0.798889	0.79	0.93125	0.47	0.63125	0.43	0.535	0.82	0.88625	0.77	0.8475	0.69	0.81625	0.31	0.5275	0.66	0.80875	0.75	0.887143	0.49	0.584286	0.38	0.441429	0.78	0.861429	0.67	0.837143	0.62	0.772857	0.26	0.49	0.6	0.751429	0.84
#472	0.74	0.886667	0.46	0.575556	0.39	0.447778	0.77	0.873333	0.68	0.837778	0.62	0.804444	0.26	0.536667	0.58	0.791111	0.8	0.90625	0.49	0.61375	0.43	0.53375	0.82	0.86375	0.77	0.80875	0.69	0.80125	0.31	0.49625	0.66	0.7925	0.77	0.8925	0.54	0.555	0.37	0.4925	0.78	0.86875	0.67	0.82	0.62	0.83125	0.26	0.61875	0.6	0.83	0.79
#473	0.74	0.892222	0.46	0.574444	0.39	0.451111	0.77	0.877778	0.68	0.845556	0.62	0.812222	0.26	0.542222	0.58	0.796667	0.77	0.921111	0.47	0.467778	0.42	0.581111	0.82	0.864444	0.77	0.695556	0.69	0.814444	0.31	0.55	0.66	0.808889	0.75	0.884286	0.54	0.571429	0.37	0.502857	0.78	0.864286	0.67	0.82	0.62	0.821429	0.26	0.618571	0.6	0.82	0.83
#474	0.74	0.8875	0.46	0.5725	0.39	0.4275	0.77	0.8725	0.68	0.84875	0.62	0.79625	0.26	0.53125	0.58	0.77375	0.75	0.94125	0.51	0.5825	0.42	0.54875	0.82	0.8925	0.77	0.795	0.69	0.84625	0.31	0.535	0.66	0.85375	0.74	0.8925	0.49	0.57	0.38	0.46	0.78	0.86375	0.67	0.855	0.62	0.7925	0.26	0.5475	0.6	0.78	0.81
#475	0.73	0.894444	0.43	0.517778	0.39	0.463333	0.77	0.864444	0.68	0.822222	0.62	0.813333	0.26	0.552222	0.58	0.805556	0.77	0.9325	0.46	0.62625	0.43	0.5875	0.82	0.8875	0.77	0.83125	0.69	0.82875	0.31	0.49625	0.66	0.825	0.76	0.891429	0.5	0.584286	0.38	0.428571	0.78	0.867143	0.67	0.827143	0.62	0.772857	0.26	0.477143	0.6	0.738571	0.82
#476	0.74	0.875714	0.48	0.577143	0.39	0.461429	0.77	0.852857	0.68	0.805714	0.62	0.78	0.26	0.51	0.58	0.76	0.78	0.935	0.49	0.5675	0.42	0.5525	0.82	0.88375	0.77	0.83875	0.69	0.815	0.31	0.5075	0.66	0.81	0.75	0.88875	0.49	0.58	0.39	0.46375	0.78	0.8625	0.67	0.83	0.62	0.78125	0.26	0.495	0.6	0.76875	0.79
#477	0.73	0.90375	0.45	0.58125	0.39	0.48	0.77	0.86125	0.68	0.83125	0.62	0.79	0.26	0.48875	0.58	0.77625	0.8	0.92625	0.47	0.5775	0.41	0.52375	0.82	0.87875	0.77	0.82125	0.69	0.805	0.31	0.4725	0.66	0.7925	0.74	0.891429	0.5	0.585714	0.39	0.518571	0.78	0.835714	0.67	0.784286	0.62	0.764286	0.26	0.457143	0.6	0.76	0.74
#478	0.74	0.88375	0.48	0.59125	0.38	0.4775	0.77	0.865	0.68	0.8075	0.62	0.8175	0.26	0.58875	0.58	0.805	0.74	0.911111	0.49	0.656667	0.43	0.533333	0.82	0.903333	0.77	0.816667	0.69	0.864444	0.31	0.633333	0.66	0.858889	0.74	0.885	0.49	0.59125	0.39	0.475	0.78	0.86375	0.67	0.80625	0.62	0.79875	0.26	0.5175	0.6	0.795	0.79
#479	0.74	0.891111	0.46	0.575556	0.39	0.445556	0.77	0.877778	0.68	0.846667	0.62	0.811111	0.26	0.538889	0.58	0.794444	0.81	0.93125	0.48	0.56625	0.43	0.5275	0.82	0.88625	0.77	0.855	0.69	0.81375	0.31	0.50875	0.66	0.81	0.73	0.8775	0.49	0.59	0.39	0.475	0.78	0.855	0.67	0.79875	0.62	0.7925	0.26	0.5225	0.6	0.78875	0.81
#480	0.73	0.893333	0.44	0.572222	0.39	0.454444	0.77	0.878889	0.68	0.852222	0.62	0.815556	0.26	0.537778	0.58	0.802222	0.8	0.93	0.5	0.615714	0.44	0.558571	0.82	0.878571	0.77	0.818571	0.69	0.795714	0.31	0.444286	0.66	0.784286	0.75	0.8925	0.49	0.57875	0.39	0.46375	0.78	0.865	0.67	0.83125	0.62	0.78375	0.26	0.49875	0.6	0.77125	0.79
#481	0.74	0.892222	0.46	0.575556	0.39	0.444444	0.77	0.875556	0.68	0.841111	0.62	0.808889	0.26	0.543333	0.58	0.794444	0.77	0.932857	0.51	0.665714	0.44	0.594286	0.82	0.891429	0.77	0.81	0.69	0.835714	0.31	0.511429	0.66	0.83	0.75	0.8925	0.49	0.575	0.39	0.465	0.78	0.86375	0.67	0.8325	0.62	0.7825	0.26	0.49875	0.6	0.77125	0.76
#482	0.74	0.878571	0.48	0.572857	0.39	0.461429	0.77	0.857143	0.68	0.802857	0.62	0.78	0.26	0.505714	0.58	0.762857	0.76	0.92125	0.49	0.6325	0.45	0.57	0.82	0.87625	0.77	0.79875	0.69	0.82625	0.31	0.53875	0.66	0.8225	0.77	0.89125	0.51	0.5775	0.38	0.45375	0.78	0.86625	0.67	0.8375	0.62	0.78125	0.26	0.49625	0.6	0.76875	0.79
#483	0.73	0.87875	0.53	0.60125	0.39	0.445	0.77	0.86875	0.68	0.83125	0.62	0.8025	0.26	0.5575	0.58	0.785	0.76	0.92	0.49	0.63	0.45	0.57	0.82	0.875	0.77	0.78375	0.69	0.82875	0.31	0.55375	0.66	0.825	0.75	0.872857	0.52	0.598571	0.38	0.454286	0.78	0.855714	0.67	0.804286	0.62	0.782857	0.26	0.508571	0.6	0.771429	0.74
#484	0.72	0.875556	0.46	0.59	0.39	0.453333	0.77	0.868889	0.68	0.834444	0.62	0.82	0.26	0.598889	0.58	0.804444	0.77	0.935556	0.5	0.512222	0.44	0.593333	0.82	0.888889	0.77	0.738889	0.69	0.85	0.31	0.59	0.66	0.853333	0.75	0.8875	0.52	0.575	0.38	0.4575	0.78	0.86375	0.67	0.84625	0.62	0.80375	0.26	0.5525	0.6	0.79625	0.84
#485	0.76	0.88625	0.48	0.58125	0.39	0.47625	0.77	0.86	0.68	0.8	0.62	0.79625	0.26	0.52	0.58	0.78625	0.76	0.91625	0.49	0.6225	0.44	0.55625	0.82	0.8725	0.77	0.795	0.69	0.825	0.31	0.54375	0.66	0.82125	0.73	0.88625	0.49	0.56625	0.38	0.48625	0.78	0.8675	0.67	0.835	0.62	0.8075	0.26	0.5675	0.6	0.8	0.81
#486	0.74	0.89	0.45	0.576667	0.39	0.443333	0.77	0.874444	0.68	0.84	0.62	0.808889	0.26	0.542222	0.58	0.793333	0.82	0.914286	0.48	0.571429	0.42	0.508571	0.82	0.857143	0.77	0.83	0.69	0.761429	0.31	0.404286	0.66	0.745714	0.74	0.885	0.5	0.60125	0.39	0.4825	0.78	0.865	0.67	0.81375	0.62	0.7975	0.26	0.5275	0.6	0.78875	0.78
#487	0.76	0.894286	0.48	0.584286	0.41	0.458571	0.77	0.864286	0.68	0.82	0.62	0.784286	0.26	0.49	0.58	0.765714	0.82	0.93125	0.48	0.56125	0.43	0.53625	0.82	0.87625	0.77	0.845	0.69	0.7975	0.31	0.45625	0.66	0.79	0.73	0.855714	0.54	0.595714	0.35	0.4	0.78	0.838571	0.67	0.841429	0.62	0.777143	0.26	0.505714	0.6	0.77	0.8
#488	0.74	0.891111	0.46	0.577778	0.39	0.475556	0.77	0.872222	0.68	0.82	0.62	0.817778	0.26	0.565556	0.58	0.803333	0.79	0.924286	0.47	0.548571	0.42	0.531429	0.82	0.86	0.77	0.772857	0.69	0.772857	0.31	0.425714	0.66	0.755714	0.76	0.907143	0.5	0.581429	0.39	0.502857	0.78	0.85	0.67	0.83	0.62	0.751429	0.26	0.43	0.6	0.735714	0.83
#489	0.72	0.894444	0.45	0.582222	0.39	0.476667	0.77	0.877778	0.68	0.852222	0.62	0.828889	0.26	0.603333	0.58	0.818889	0.76	0.927778	0.47	0.611111	0.44	0.576667	0.82	0.885556	0.77	0.811111	0.69	0.84	0.31	0.55	0.66	0.834444	0.76	0.8875	0.54	0.53875	0.37	0.49625	0.78	0.86625	0.67	0.8225	0.62	0.82375	0.26	0.62	0.6	0.8225	0.8
#490	0.72	0.88375	0.44	0.56625	0.38	0.42875	0.77	0.87125	0.68	0.8475	0.62	0.805	0.26	0.53875	0.58	0.7875	0.76	0.92	0.49	0.63	0.45	0.57	0.82	0.87375	0.77	0.7825	0.69	0.8275	0.31	0.555	0.66	0.82625	0.75	0.89125	0.49	0.5775	0.39	0.46	0.78	0.86375	0.67	0.82625	0.62	0.78625	0.26	0.4975	0.6	0.77625	0.79
#491	0.76	0.892857	0.48	0.561429	0.39	0.494286	0.77	0.831429	0.68	0.792857	0.62	0.747143	0.26	0.428571	0.58	0.73	0.75	0.933333	0.48	0.623333	0.44	0.59	0.82	0.887778	0.77	0.808889	0.69	0.842222	0.31	0.571111	0.66	0.835556	0.74	0.878571	0.5	0.591429	0.38	0.451429	0.78	0.857143	0.67	0.824286	0.62	0.775714	0.26	0.5	0.6	0.762857	0.8
#492	0.73	0.85125	0.44	0.59	0.39	0.42125	0.77	0.865	0.68	0.82	0.62	0.7975	0.26	0.53375	0.58	0.77375	0.79	0.911111	0.49	0.594444	0.44	0.552222	0.82	0.862222	0.77	0.788889	0.69	0.814444	0.31	0.554444	0.66	0.808889	0.76	0.8925	0.48	0.56125	0.39	0.46625	0.78	0.86625	0.67	0.83125	0.62	0.78875	0.26	0.5	0.6	0.77625	0.81
#493	0.71	0.899	0.44	0.511	0.38	0.477	0.77	0.862	0.68	0.798	0.62	0.818	0.26	0.579	0.58	0.813	0.82	0.911429	0.49	0.625714	0.43	0.532857	0.82	0.868571	0.77	0.831429	0.69	0.788571	0.31	0.444286	0.66	0.78	0.74	0.88875	0.5	0.59125	0.39	0.4725	0.78	0.865	0.67	0.8225	0.62	0.79625	0.26	0.515	0.6	0.7875	0.79
#494	0.76	0.89125	0.47	0.57125	0.39	0.46125	0.77	0.86	0.68	0.81875	0.62	0.785	0.26	0.5	0.58	0.77125	0.8	0.935	0.48	0.61375	0.44	0.55875	0.82	0.89	0.77	0.84	0.69	0.81125	0.31	0.46875	0.66	0.7975	0.74	0.8875	0.49	0.58625	0.39	0.475	0.78	0.86625	0.67	0.81625	0.62	0.79625	0.26	0.5175	0.6	0.79	0.76
#495	0.75	0.88875	0.48	0.57875	0.39	0.48125	0.77	0.86	0.68	0.8	0.62	0.7975	0.26	0.52125	0.58	0.78625	0.81	0.931429	0.49	0.594286	0.44	0.545714	0.82	0.875714	0.77	0.825714	0.69	0.79	0.31	0.441429	0.66	0.778571	0.75	0.877143	0.53	0.585714	0.37	0.434286	0.78	0.855714	0.67	0.838571	0.62	0.765714	0.26	0.492857	0.6	0.747143	0.81
#496	0.71	0.854444	0.44	0.581111	0.38	0.428889	0.77	0.864444	0.68	0.838889	0.62	0.813333	0.26	0.601111	0.58	0.795556	0.81	0.925	0.48	0.62375	0.44	0.555	0.82	0.87875	0.77	0.83	0.69	0.80625	0.31	0.4725	0.66	0.7975	0.77	0.898571	0.54	0.584286	0.38	0.471429	0.78	0.872857	0.67	0.824286	0.62	0.825714	0.26	0.601429	0.6	0.808571	0.8
#497	0.75	0.85875	0.51	0.62125	0.38	0.47875	0.77	0.865	0.68	0.78	0.62	0.8275	0.26	0.62	0.58	0.81625	0.76	0.928889	0.47	0.505556	0.41	0.567778	0.82	0.884444	0.77	0.75	0.69	0.827778	0.31	0.594444	0.66	0.82	0.76	0.88375	0.54	0.58	0.37	0.5	0.78	0.8625	0.67	0.8325	0.62	0.82875	0.26	0.63875	0.6	0.82875	0.78
#498	0.79	0.852857	0.52	0.607143	0.38	0.42	0.77	0.857143	0.68	0.804286	0.62	0.788571	0.26	0.56	0.58	0.767143	0.82	0.92125	0.49	0.4925	0.44	0.575	0.82	0.87125	0.77	0.74	0.69	0.8125	0.31	0.50875	0.66	0.8125	0.73	0.871111	0.5	0.596667	0.37	0.46	0.78	0.848889	0.67	0.831111	0.62	0.802222	0.26	0.553333	0.6	0.8	0.78
#499	0.74	0.8875	0.47	0.565	0.39	0.4675	0.77	0.86375	0.68	0.82625	0.62	0.81125	0.26	0.555	0.58	0.80375	0.76	0.94	0.47	0.533333	0.44	0.606667	0.82	0.897778	0.77	0.757778	0.69	0.847778	0.31	0.564444	0.66	0.847778	0.75	0.89	0.49	0.58375	0.39	0.47625	0.78	0.86375	0.67	0.82125	0.62	0.79375	0.26	0.51625	0.6	0.78625	0.8
#500	0.71	0.88	0.46	0.5825	0.39	0.505	0.77	0.85375	0.68	0.81375	0.62	0.8025	0.26	0.5625	0.58	0.78625	0.76	0.91875	0.5	0.61	0.45	0.56625	0.82	0.8775	0.77	0.8025	0.69	0.83125	0.31	0.53375	0.66	0.8275	0.75	0.89125	0.49	0.59	0.39	0.47375	0.78	0.8675	0.67	0.825	0.62	0.79625	0.26	0.51625	0.6	0.7875	0.8
#501	0.74	0.895556	0.46	0.577778	0.39	0.457778	0.77	0.875556	0.68	0.84	0.62	0.811111	0.26	0.543333	0.58	0.795556	0.76	0.93	0.48	0.508889	0.44	0.581111	0.82	0.881111	0.77	0.727778	0.69	0.845556	0.31	0.59	0.66	0.848889	0.76	0.89	0.49	0.5725	0.39	0.47875	0.78	0.865	0.67	0.8225	0.62	0.7975	0.26	0.52125	0.6	0.78875	0.84
#502	0.73	0.84125	0.51	0.6125	0.36	0.44375	0.77	0.865	0.68	0.81875	0.62	0.82875	0.26	0.655	0.58	0.8175	0.76	0.915	0.49	0.6225	0.44	0.55875	0.82	0.8725	0.77	0.795	0.69	0.825	0.31	0.54	0.66	0.82125	0.72	0.878889	0.5	0.552222	0.36	0.451111	0.78	0.855556	0.67	0.853333	0.62	0.801111	0.26	0.58	0.6	0.798889	0.8
#503	0.76	0.8875	0.48	0.57875	0.39	0.48	0.77	0.86	0.68	0.8025	0.62	0.79625	0.26	0.52	0.58	0.78625	0.82	0.927143	0.51	0.574286	0.45	0.548571	0.82	0.857143	0.77	0.771429	0.69	0.78	0.31	0.417143	0.66	0.774286	0.76	0.89375	0.49	0.56375	0.39	0.46125	0.78	0.8625	0.67	0.82625	0.62	0.78375	0.26	0.50125	0.6	0.77375	0.83
#504	0.71	0.86125	0.46	0.61375	0.38	0.44625	0.77	0.865	0.68	0.81375	0.62	0.80375	0.26	0.5675	0.58	0.78125	0.77	0.937143	0.48	0.604286	0.44	0.545714	0.82	0.88	0.77	0.801429	0.69	0.817143	0.31	0.492857	0.66	0.812857	0.74	0.8875	0.5	0.5925	0.39	0.475	0.78	0.865	0.67	0.81625	0.62	0.79625	0.26	0.51875	0.6	0.78875	0.79
#505	0.77	0.891429	0.47	0.557143	0.39	0.438571	0.77	0.844286	0.68	0.83	0.62	0.744286	0.26	0.437143	0.58	0.717143	0.76	0.9225	0.49	0.62	0.45	0.57625	0.82	0.88625	0.77	0.81625	0.69	0.84	0.31	0.5375	0.66	0.835	0.75	0.88625	0.49	0.58375	0.39	0.46	0.78	0.86375	0.67	0.82	0.62	0.78625	0.26	0.49625	0.6	0.77625	0.76
#506	0.75	0.88875	0.48	0.57875	0.37	0.42125	0.77	0.87625	0.68	0.8425	0.62	0.8	0.26	0.54125	0.58	0.78125	0.79	0.937778	0.47	0.625556	0.44	0.565556	0.82	0.891111	0.77	0.831111	0.69	0.83	0.31	0.552222	0.66	0.822222	0.75	0.88625	0.52	0.57625	0.38	0.45875	0.78	0.865	0.67	0.8475	0.62	0.8025	0.26	0.5525	0.6	0.795	0.81
#507	0.74	0.885	0.48	0.565	0.38	0.4625	0.77	0.85875	0.68	0.835	0.62	0.79875	0.26	0.55875	0.58	0.7875	0.77	0.92625	0.51	0.6175	0.44	0.54	0.82	0.88625	0.77	0.82875	0.69	0.8375	0.31	0.54	0.66	0.83375	0.75	0.88875	0.49	0.58125	0.39	0.46375	0.78	0.86375	0.67	0.825	0.62	0.785	0.26	0.49625	0.6	0.7725	0.79
#508	0.74	0.891111	0.45	0.572222	0.39	0.45	0.77	0.875556	0.68	0.837778	0.62	0.808889	0.26	0.543333	0.58	0.793333	0.82	0.917143	0.5	0.624286	0.45	0.555714	0.82	0.874286	0.77	0.821429	0.69	0.792857	0.31	0.448571	0.66	0.787143	0.76	0.89125	0.49	0.58	0.39	0.4625	0.78	0.8625	0.67	0.82375	0.62	0.78625	0.26	0.5	0.6	0.77625	0.8
#509	0.74	0.892222	0.45	0.575556	0.39	0.446667	0.77	0.875556	0.68	0.84	0.62	0.811111	0.26	0.543333	0.58	0.796667	0.81	0.93375	0.46	0.6075	0.44	0.525	0.82	0.89125	0.77	0.85875	0.69	0.8125	0.31	0.48875	0.66	0.80125	0.74	0.885	0.49	0.5925	0.39	0.47625	0.78	0.8625	0.67	0.8175	0.62	0.795	0.26	0.51875	0.6	0.7875	0.8
#510	0.73	0.857778	0.44	0.59	0.39	0.437778	0.77	0.867778	0.68	0.81	0.62	0.808889	0.26	0.548889	0.58	0.793333	0.8	0.91875	0.49	0.6125	0.42	0.52875	0.82	0.86875	0.77	0.81	0.69	0.80875	0.31	0.51375	0.66	0.80125	0.71	0.88625	0.5	0.57375	0.38	0.48625	0.78	0.8575	0.67	0.80125	0.62	0.82625	0.26	0.62625	0.6	0.83	0.77
#511	0.72	0.884444	0.46	0.591111	0.39	0.476667	0.77	0.871111	0.68	0.792222	0.62	0.826667	0.26	0.596667	0.58	0.816667	0.79	0.933333	0.47	0.626667	0.44	0.56	0.82	0.886667	0.77	0.835556	0.69	0.824444	0.31	0.53	0.66	0.816667	0.75	0.915714	0.5	0.468571	0.4	0.507143	0.78	0.861429	0.67	0.734286	0.62	0.78	0.26	0.488571	0.6	0.767143	0.83
#512	0.72	0.892222	0.44	0.574444	0.39	0.446667	0.77	0.874444	0.68	0.835556	0.62	0.812222	0.26	0.542222	0.58	0.798889	0.81	0.9275	0.48	0.5	0.44	0.56625	0.82	0.87875	0.77	0.75875	0.69	0.815	0.31	0.5125	0.66	0.81	0.75	0.89	0.49	0.58875	0.39	0.475	0.78	0.865	0.67	0.825	0.62	0.795	0.26	0.5175	0.6	0.7875	0.84
#513	0.77	0.8875	0.45	0.49	0.39	0.42	0.77	0.84875	0.68	0.79625	0.62	0.76125	0.26	0.465	0.58	0.7425	0.77	0.931667	0.53	0.653333	0.44	0.566667	0.82	0.88	0.77	0.79	0.69	0.811667	0.31	0.456667	0.66	0.806667	0.74	0.88875	0.49	0.565	0.38	0.4575	0.78	0.8625	0.67	0.8575	0.62	0.795	0.26	0.55	0.6	0.78	0.79
#514	0.76	0.89125	0.48	0.585	0.39	0.47625	0.77	0.86375	0.68	0.81	0.62	0.7975	0.26	0.52	0.58	0.78625	0.8	0.928889	0.47	0.59	0.44	0.563333	0.82	0.873333	0.77	0.807778	0.69	0.816667	0.31	0.527778	0.66	0.812222	0.74	0.89125	0.48	0.57875	0.39	0.46125	0.78	0.8625	0.67	0.83	0.62	0.7825	0.26	0.4975	0.6	0.77	0.81
#515	0.75	0.89	0.48	0.593333	0.38	0.458889	0.77	0.88	0.68	0.833333	0.62	0.818889	0.26	0.572222	0.58	0.803333	0.78	0.934444	0.47	0.526667	0.42	0.565556	0.82	0.894444	0.77	0.781111	0.69	0.837778	0.31	0.567778	0.66	0.831111	0.77	0.89	0.54	0.598571	0.38	0.501429	0.78	0.865714	0.67	0.801429	0.62	0.811429	0.26	0.565714	0.6	0.811429	0.79
#516	0.74	0.885	0.46	0.57375	0.38	0.42375	0.77	0.87375	0.68	0.8475	0.62	0.7975	0.26	0.5275	0.58	0.78	0.75	0.934444	0.48	0.644444	0.44	0.596667	0.82	0.898889	0.77	0.816667	0.69	0.857778	0.31	0.584444	0.66	0.852222	0.71	0.881429	0.5	0.594286	0.38	0.487143	0.78	0.855714	0.67	0.76	0.62	0.812857	0.26	0.585714	0.6	0.817143	0.77
#517	0.74	0.892222	0.46	0.573333	0.39	0.448889	0.77	0.875556	0.68	0.838889	0.62	0.81	0.26	0.543333	0.58	0.796667	0.75	0.9375	0.48	0.6525	0.44	0.6025	0.82	0.8925	0.77	0.8	0.69	0.84625	0.31	0.55125	0.66	0.84125	0.75	0.888571	0.5	0.61	0.4	0.465714	0.78	0.868571	0.67	0.822857	0.62	0.792857	0.26	0.505714	0.6	0.78	0.81
#518	0.74	0.887143	0.49	0.474286	0.39	0.508571	0.77	0.835714	0.68	0.7	0.62	0.777143	0.26	0.507143	0.58	0.767143	0.75	0.931111	0.48	0.658889	0.43	0.578889	0.82	0.901111	0.77	0.834444	0.69	0.855556	0.31	0.574444	0.66	0.85	0.74	0.88875	0.5	0.56875	0.38	0.45125	0.78	0.86125	0.67	0.86125	0.62	0.79	0.26	0.5425	0.6	0.7775	0.8
#519	0.77	0.89	0.48	0.54	0.39	0.491429	0.77	0.825714	0.68	0.818571	0.62	0.745714	0.26	0.471429	0.58	0.725714	0.81	0.92875	0.47	0.61	0.44	0.525	0.82	0.8875	0.77	0.85875	0.69	0.80875	0.31	0.4725	0.66	0.8	0.75	0.91625	0.49	0.465	0.39	0.505	0.78	0.86	0.67	0.7525	0.62	0.78125	0.26	0.495	0.6	0.77375	0.8
#520	0.7	0.884444	0.46	0.597778	0.39	0.504444	0.77	0.866667	0.68	0.777778	0.62	0.836667	0.26	0.631111	0.58	0.833333	0.76	0.927778	0.48	0.5	0.43	0.57	0.82	0.883333	0.77	0.738889	0.69	0.847778	0.31	0.58	0.66	0.851111	0.75	0.894286	0.5	0.608571	0.4	0.535714	0.78	0.847143	0.67	0.801429	0.62	0.771429	0.26	0.464286	0.6	0.764286	0.8
#521	0.75	0.88375	0.48	0.5775	0.39	0.4725	0.77	0.8625	0.68	0.8125	0.62	0.795	0.26	0.51125	0.58	0.785	0.8	0.9275	0.48	0.615	0.43	0.54875	0.82	0.87875	0.77	0.8125	0.69	0.80875	0.31	0.4825	0.66	0.80125	0.76	0.882857	0.54	0.59	0.37	0.49	0.78	0.864286	0.67	0.832857	0.62	0.82	0.26	0.617143	0.6	0.817143	0.81
#522	0.72	0.871111	0.47	0.59	0.38	0.472222	0.77	0.847778	0.68	0.812222	0.62	0.806667	0.26	0.558889	0.58	0.805556	0.79	0.8875	0.49	0.53125	0.42	0.5175	0.82	0.8275	0.77	0.745	0.69	0.7675	0.31	0.4575	0.66	0.76375	0.7	0.8875	0.5	0.57	0.37	0.505	0.78	0.86625	0.67	0.79625	0.62	0.8325	0.26	0.64125	0.6	0.835	0.78
#523	0.75	0.9075	0.47	0.475	0.39	0.52	0.77	0.85375	0.68	0.73125	0.62	0.79	0.26	0.515	0.58	0.78125	0.76	0.93	0.48	0.611111	0.43	0.568889	0.82	0.891111	0.77	0.821111	0.69	0.843333	0.31	0.553333	0.66	0.838889	0.73	0.8875	0.49	0.55125	0.39	0.47875	0.78	0.86875	0.67	0.83	0.62	0.80375	0.26	0.54875	0.6	0.79625	0.82
#524	0.72	0.886667	0.45	0.572222	0.38	0.472222	0.77	0.872222	0.68	0.817778	0.62	0.822222	0.26	0.587778	0.58	0.812222	0.75	0.941111	0.47	0.503333	0.44	0.576667	0.82	0.888889	0.77	0.746667	0.69	0.848889	0.31	0.593333	0.66	0.854444	0.74	0.88375	0.5	0.575	0.38	0.4525	0.78	0.855	0.67	0.83125	0.62	0.775	0.26	0.50625	0.6	0.76125	0.79
#525	0.71	0.887778	0.44	0.561111	0.38	0.454444	0.77	0.88	0.68	0.815556	0.62	0.831111	0.26	0.602222	0.58	0.816667	0.81	0.94125	0.47	0.60875	0.44	0.5375	0.82	0.895	0.77	0.87	0.69	0.81375	0.31	0.48125	0.66	0.80125	0.73	0.89125	0.5	0.57125	0.38	0.4875	0.78	0.875	0.67	0.81875	0.62	0.81375	0.26	0.56875	0.6	0.805	0.81
#526	0.72	0.856667	0.44	0.59	0.39	0.433333	0.77	0.866667	0.68	0.815556	0.62	0.803333	0.26	0.545556	0.58	0.784444	0.8	0.925714	0.5	0.615714	0.45	0.557143	0.82	0.882857	0.77	0.837143	0.69	0.797143	0.31	0.437143	0.66	0.788571	0.75	0.885714	0.54	0.577143	0.38	0.507143	0.78	0.865714	0.67	0.822857	0.62	0.824286	0.26	0.62	0.6	0.821429	0.8
#527	0.74	0.885	0.48	0.53625	0.38	0.46	0.77	0.86375	0.68	0.8225	0.62	0.795	0.26	0.54125	0.58	0.7825	0.76	0.925	0.49	0.61375	0.46	0.59	0.82	0.88125	0.77	0.79625	0.69	0.835	0.31	0.53875	0.66	0.83	0.76	0.866667	0.56	0.593333	0.36	0.443333	0.78	0.851667	0.67	0.818333	0.62	0.785	0.26	0.543333	0.6	0.776667	0.79
#528	0.71	0.871111	0.46	0.585556	0.38	0.465556	0.77	0.867778	0.68	0.823333	0.62	0.823333	0.26	0.607778	0.58	0.807778	0.75	0.93	0.47	0.52	0.44	0.594	0.82	0.885	0.77	0.744	0.69	0.849	0.31	0.59	0.66	0.85	0.75	0.8925	0.49	0.58	0.39	0.4625	0.78	0.86375	0.67	0.83	0.62	0.78375	0.26	0.49875	0.6	0.7725	0.82
#529	0.74	0.915556	0.46	0.491111	0.39	0.486667	0.77	0.874444	0.68	0.787778	0.62	0.808889	0.26	0.542222	0.58	0.796667	0.82	0.92875	0.48	0.54875	0.43	0.54625	0.82	0.8775	0.77	0.83125	0.69	0.8025	0.31	0.48	0.66	0.795	0.78	0.891667	0.55	0.628333	0.41	0.495	0.78	0.878333	0.67	0.778333	0.62	0.815	0.26	0.555	0.6	0.803333	0.79
#530	0.73	0.884444	0.46	0.582222	0.38	0.453333	0.77	0.875556	0.68	0.858889	0.62	0.827778	0.26	0.61	0.58	0.816667	0.79	0.933333	0.48	0.507778	0.44	0.595556	0.82	0.887778	0.77	0.745556	0.69	0.826667	0.31	0.528889	0.66	0.824444	0.76	0.895	0.52	0.54125	0.37	0.44625	0.78	0.8725	0.67	0.84	0.62	0.80125	0.26	0.53875	0.6	0.7875	0.78
#531	0.74	0.874444	0.49	0.586667	0.38	0.478889	0.77	0.85	0.68	0.808889	0.62	0.808889	0.26	0.565556	0.58	0.804444	0.8	0.932222	0.48	0.48	0.43	0.571111	0.82	0.883333	0.77	0.783333	0.69	0.825556	0.31	0.545556	0.66	0.823333	0.75	0.88625	0.51	0.565	0.37	0.45	0.78	0.86375	0.67	0.845	0.62	0.79875	0.26	0.55375	0.6	0.79	0.77
#532	0.71	0.8825	0.44	0.5775	0.38	0.44125	0.77	0.86875	0.68	0.835	0.62	0.80625	0.26	0.55125	0.58	0.78625	0.75	0.933	0.47	0.524	0.44	0.602	0.82	0.895	0.77	0.753	0.69	0.859	0.31	0.601	0.66	0.86	0.74	0.884286	0.5	0.597143	0.39	0.462857	0.78	0.861429	0.67	0.828571	0.62	0.78	0.26	0.498571	0.6	0.767143	0.76
#533	0.75	0.88875	0.48	0.58375	0.4	0.47875	0.77	0.86125	0.68	0.80375	0.62	0.79875	0.26	0.52	0.58	0.7875	0.79	0.936667	0.47	0.496667	0.44	0.586667	0.82	0.886667	0.77	0.753333	0.69	0.824444	0.31	0.522222	0.66	0.817778	0.76	0.888571	0.55	0.577143	0.37	0.518571	0.78	0.874286	0.67	0.801429	0.62	0.832857	0.26	0.625714	0.6	0.831429	0.76
#534	0.71	0.87	0.46	0.597778	0.39	0.463333	0.77	0.87	0.68	0.826667	0.62	0.83	0.26	0.61	0.58	0.814444	0.75	0.91375	0.49	0.63125	0.44	0.5675	0.82	0.8725	0.77	0.78	0.69	0.82875	0.31	0.555	0.66	0.82375	0.75	0.88625	0.49	0.58	0.39	0.45875	0.78	0.86	0.67	0.83125	0.62	0.77875	0.26	0.495	0.6	0.7675	0.78
#535	0.74	0.8825	0.46	0.5625	0.4	0.49125	0.77	0.85875	0.68	0.76875	0.62	0.80125	0.26	0.5475	0.58	0.79125	0.76	0.939	0.44	0.477	0.42	0.562	0.82	0.897	0.77	0.79	0.69	0.846	0.31	0.587	0.66	0.845	0.74	0.88625	0.5	0.56875	0.38	0.47625	0.78	0.8725	0.67	0.81375	0.62	0.81375	0.26	0.57375	0.6	0.80375	0.82
#536	0.75	0.88375	0.46	0.565	0.4	0.485	0.77	0.85625	0.68	0.795	0.62	0.78875	0.26	0.5175	0.58	0.775	0.81	0.9375	0.47	0.59875	0.42	0.5125	0.82	0.8825	0.77	0.85875	0.69	0.79875	0.31	0.44375	0.66	0.785	0.76	0.905714	0.54	0.458571	0.38	0.54	0.78	0.844286	0.67	0.721429	0.62	0.804286	0.26	0.607143	0.6	0.811429	0.79
#537	0.75	0.878571	0.48	0.572857	0.39	0.445714	0.77	0.851429	0.68	0.821429	0.62	0.764286	0.26	0.484286	0.58	0.744286	0.74	0.927778	0.49	0.632222	0.43	0.585556	0.82	0.883333	0.77	0.806667	0.69	0.832222	0.31	0.562222	0.66	0.824444	0.76	0.891429	0.5	0.581429	0.39	0.431429	0.78	0.867143	0.67	0.827143	0.62	0.77	0.26	0.475714	0.6	0.738571	0.81
#538	0.71	0.86	0.44	0.586667	0.38	0.425556	0.77	0.861111	0.68	0.822222	0.62	0.796667	0.26	0.555556	0.58	0.775556	0.8	0.91625	0.49	0.615	0.44	0.53625	0.82	0.865	0.77	0.80875	0.69	0.8	0.31	0.49875	0.66	0.7925	0.76	0.875	0.55	0.613333	0.38	0.486667	0.78	0.861667	0.67	0.806667	0.62	0.798333	0.26	0.565	0.6	0.788333	0.78
#539	0.74	0.865714	0.48	0.585714	0.39	0.461429	0.77	0.844286	0.68	0.78	0.62	0.78	0.26	0.502857	0.58	0.767143	0.76	0.92875	0.49	0.66375	0.44	0.57625	0.82	0.89375	0.77	0.81125	0.69	0.84875	0.31	0.5725	0.66	0.84875	0.74	0.88875	0.49	0.59125	0.39	0.47875	0.78	0.86625	0.67	0.81875	0.62	0.7975	0.26	0.51875	0.6	0.79	0.81
#540	0.73	0.893333	0.44	0.577778	0.39	0.451111	0.77	0.876667	0.68	0.84	0.62	0.814444	0.26	0.544444	0.58	0.801111	0.8	0.93125	0.48	0.5175	0.42	0.56625	0.82	0.87375	0.77	0.79875	0.69	0.81875	0.31	0.5125	0.66	0.815	0.75	0.88875	0.49	0.55375	0.38	0.465	0.78	0.86375	0.67	0.84375	0.62	0.80125	0.26	0.55375	0.6	0.79	0.82
#541	0.73	0.89	0.45	0.58	0.39	0.462222	0.77	0.876667	0.68	0.833333	0.62	0.816667	0.26	0.554444	0.58	0.801111	0.76	0.92625	0.49	0.6275	0.44	0.5675	0.82	0.87875	0.77	0.79125	0.69	0.83125	0.31	0.555	0.66	0.82625	0.76	0.89	0.52	0.59	0.38	0.46875	0.78	0.865	0.67	0.82125	0.62	0.79625	0.26	0.51625	0.6	0.7875	0.75
#542	0.74	0.891111	0.46	0.591111	0.38	0.452222	0.77	0.875556	0.68	0.831111	0.62	0.816667	0.26	0.55	0.58	0.802222	0.78	0.93375	0.47	0.56	0.45	0.57625	0.82	0.8775	0.77	0.78625	0.69	0.815	0.31	0.48125	0.66	0.80625	0.76	0.88875	0.52	0.5575	0.37	0.4525	0.78	0.86375	0.67	0.845	0.62	0.8	0.26	0.5525	0.6	0.78875	0.8
#543	0.75	0.8875	0.48	0.57875	0.4	0.48	0.77	0.8625	0.68	0.80625	0.62	0.79625	0.26	0.52125	0.58	0.78625	0.76	0.927778	0.48	0.506667	0.44	0.571111	0.82	0.88	0.77	0.73	0.69	0.841111	0.31	0.577778	0.66	0.845556	0.74	0.88875	0.49	0.59375	0.39	0.4775	0.78	0.86375	0.67	0.8175	0.62	0.79625	0.26	0.5175	0.6	0.78875	0.78
#544	0.73	0.88	0.48	0.56625	0.38	0.47125	0.77	0.8575	0.68	0.8275	0.62	0.80375	0.26	0.5675	0.58	0.7925	0.78	0.921111	0.48	0.427778	0.41	0.52	0.82	0.85	0.77	0.728889	0.69	0.795556	0.31	0.528889	0.66	0.787778	0.75	0.885714	0.54	0.584286	0.38	0.498571	0.78	0.867143	0.67	0.828571	0.62	0.825714	0.26	0.62	0.6	0.824286	0.81
#545	0.75	0.90875	0.46	0.5725	0.4	0.485	0.77	0.8625	0.68	0.83875	0.62	0.78625	0.26	0.49125	0.58	0.76875	0.81	0.921429	0.48	0.611429	0.42	0.538571	0.82	0.871429	0.77	0.828571	0.69	0.785714	0.31	0.448571	0.66	0.771429	0.74	0.881429	0.49	0.591429	0.39	0.46	0.78	0.861429	0.67	0.822857	0.62	0.782857	0.26	0.498571	0.6	0.77	0.75
#546	0.69	0.865556	0.44	0.584444	0.39	0.456667	0.77	0.861111	0.68	0.798889	0.62	0.823333	0.26	0.621111	0.58	0.811111	0.8	0.928571	0.49	0.598571	0.43	0.521429	0.82	0.89	0.77	0.864286	0.69	0.79	0.31	0.415714	0.66	0.771429	0.75	0.89125	0.49	0.5775	0.39	0.4625	0.78	0.8625	0.67	0.83375	0.62	0.78375	0.26	0.49625	0.6	0.77125	0.8
#547	0.74	0.894444	0.45	0.573333	0.39	0.454444	0.77	0.876667	0.68	0.836667	0.62	0.812222	0.26	0.551111	0.58	0.797778	0.78	0.935556	0.48	0.647778	0.43	0.57	0.82	0.893333	0.77	0.836667	0.69	0.84	0.31	0.567778	0.66	0.83	0.77	0.888571	0.54	0.544286	0.38	0.485714	0.78	0.862857	0.67	0.802857	0.62	0.818571	0.26	0.597143	0.6	0.82	0.8
#548	0.75	0.88	0.48	0.568571	0.39	0.455714	0.77	0.854286	0.68	0.804286	0.62	0.777143	0.26	0.498571	0.58	0.761429	0.8	0.924286	0.48	0.568571	0.43	0.522857	0.82	0.86	0.77	0.801429	0.69	0.778571	0.31	0.415714	0.66	0.771429	0.75	0.8925	0.48	0.57	0.39	0.4625	0.78	0.86625	0.67	0.83375	0.62	0.785	0.26	0.4975	0.6	0.77	0.77
#549	0.71	0.888889	0.44	0.544444	0.38	0.457778	0.77	0.877778	0.68	0.834444	0.62	0.826667	0.26	0.585556	0.58	0.815556	0.8	0.91	0.49	0.605714	0.42	0.537143	0.82	0.865714	0.77	0.81	0.69	0.79	0.31	0.46	0.66	0.778571	0.75	0.89	0.49	0.5825	0.39	0.45875	0.78	0.8625	0.67	0.84	0.62	0.78	0.26	0.49625	0.6	0.76625	0.74
#550	0.74	0.882222	0.44	0.551111	0.38	0.428889	0.77	0.861111	0.68	0.853333	0.62	0.804444	0.26	0.567778	0.58	0.785556	0.77	0.921429	0.51	0.622857	0.44	0.572857	0.82	0.867143	0.77	0.774286	0.69	0.811429	0.31	0.505714	0.66	0.805714	0.75	0.89125	0.53	0.57875	0.36	0.43125	0.78	0.865	0.67	0.8675	0.62	0.78875	0.26	0.5125	0.6	0.77875	0.79
#551	0.74	0.892222	0.46	0.573333	0.39	0.446667	0.77	0.875556	0.68	0.838889	0.62	0.81	0.26	0.543333	0.58	0.795556	0.77	0.931429	0.51	0.624286	0.45	0.592857	0.82	0.872857	0.77	0.781429	0.69	0.814286	0.31	0.495714	0.66	0.804286	0.73	0.885	0.5	0.5825	0.38	0.47	0.78	0.8625	0.67	0.8325	0.62	0.805	0.26	0.5675	0.6	0.7975	0.78
#552	0.71	0.84375	0.45	0.6025	0.39	0.4225	0.77	0.865	0.68	0.8175	0.62	0.8	0.26	0.55875	0.58	0.7775	0.76	0.92625	0.49	0.62875	0.44	0.56625	0.82	0.87875	0.77	0.79	0.69	0.83	0.31	0.55625	0.66	0.82625	0.74	0.89375	0.49	0.57	0.38	0.45375	0.78	0.86375	0.67	0.86125	0.62	0.79125	0.26	0.54	0.6	0.77875	0.8
#553	0.7	0.886667	0.43	0.564444	0.38	0.448889	0.77	0.87	0.68	0.856667	0.62	0.817778	0.26	0.591111	0.58	0.803333	0.76	0.93625	0.49	0.65875	0.44	0.585	0.82	0.8975	0.77	0.815	0.69	0.85125	0.31	0.57625	0.66	0.85	0.74	0.871429	0.54	0.578571	0.35	0.414286	0.78	0.857143	0.67	0.827143	0.62	0.775714	0.26	0.504286	0.6	0.762857	0.79
#554	0.73	0.895	0.44	0.57	0.39	0.48875	0.77	0.85625	0.68	0.8175	0.62	0.7925	0.26	0.50375	0.58	0.7775	0.75	0.935	0.47	0.59625	0.43	0.57875	0.82	0.9025	0.77	0.86375	0.69	0.855	0.31	0.5875	0.66	0.8525	0.75	0.868571	0.55	0.592857	0.35	0.464286	0.78	0.852857	0.67	0.802857	0.62	0.8	0.26	0.594286	0.6	0.794286	0.8
#555	0.72	0.865	0.44	0.5725	0.38	0.4525	0.77	0.85	0.68	0.8275	0.62	0.79125	0.26	0.54	0.58	0.775	0.76	0.93	0.49	0.66375	0.44	0.5775	0.82	0.89375	0.77	0.81125	0.69	0.84875	0.31	0.57125	0.66	0.84875	0.75	0.88125	0.52	0.60125	0.37	0.46875	0.78	0.8625	0.67	0.81125	0.62	0.79375	0.26	0.52375	0.6	0.7825	0.75
#556	0.73	0.88375	0.48	0.5575	0.38	0.4725	0.77	0.8575	0.68	0.8275	0.62	0.80125	0.26	0.56375	0.58	0.78875	0.69	0.935714	0.46	0.66	0.43	0.612857	0.82	0.894286	0.77	0.78	0.69	0.862857	0.31	0.608571	0.66	0.86	0.76	0.881429	0.54	0.587143	0.37	0.5	0.78	0.864286	0.67	0.82	0.62	0.827143	0.26	0.62	0.6	0.827143	0.81
#557	0.74	0.837143	0.51	0.622857	0.38	0.441429	0.77	0.865714	0.68	0.8	0.62	0.818571	0.26	0.611429	0.58	0.802857	0.75	0.9125	0.49	0.53625	0.41	0.5525	0.82	0.88375	0.77	0.73125	0.69	0.83875	0.31	0.58	0.66	0.83875	0.75	0.912857	0.49	0.45	0.39	0.485714	0.78	0.854286	0.67	0.748571	0.62	0.761429	0.26	0.477143	0.6	0.747143	0.77
#558	0.73	0.897	0.47	0.581	0.38	0.469	0.77	0.879	0.68	0.849	0.62	0.831	0.26	0.596	0.58	0.824	0.77	0.92875	0.51	0.6375	0.44	0.57875	0.82	0.88125	0.77	0.79375	0.69	0.83625	0.31	0.565	0.66	0.83	0.76	0.8975	0.52	0.58	0.37	0.45625	0.78	0.875	0.67	0.84125	0.62	0.80375	0.26	0.51	0.6	0.7925	0.8
#559	0.76	0.855714	0.54	0.625714	0.36	0.437143	0.77	0.868571	0.68	0.801429	0.62	0.815714	0.26	0.605714	0.58	0.8	0.78	0.94	0.45	0.513	0.44	0.576	0.82	0.9	0.77	0.786	0.69	0.842	0.31	0.565	0.66	0.837	0.74	0.885	0.49	0.58125	0.39	0.46875	0.78	0.8575	0.67	0.81375	0.62	0.785	0.26	0.5075	0.6	0.77375	0.8
#560	0.74	0.892222	0.45	0.572222	0.39	0.447778	0.77	0.875556	0.68	0.836667	0.62	0.81	0.26	0.543333	0.58	0.795556	0.74	0.937778	0.48	0.547778	0.43	0.604444	0.82	0.895556	0.77	0.743333	0.69	0.855556	0.31	0.583333	0.66	0.854444	0.75	0.8875	0.49	0.58	0.39	0.46	0.78	0.86125	0.67	0.82625	0.62	0.78	0.26	0.49875	0.6	0.7675	0.79
#561	0.74	0.88	0.49	0.59125	0.38	0.50625	0.77	0.83125	0.68	0.805	0.62	0.78	0.26	0.50875	0.58	0.7775	0.79	0.91875	0.48	0.57	0.41	0.565	0.82	0.86875	0.77	0.81125	0.69	0.8025	0.31	0.52375	0.66	0.78875	0.76	0.888333	0.55	0.57	0.39	0.49	0.78	0.876667	0.67	0.803333	0.62	0.828333	0.26	0.603333	0.6	0.823333	0.76
#562	0.75	0.89125	0.47	0.56625	0.4	0.47125	0.77	0.86	0.68	0.81375	0.62	0.78625	0.26	0.5075	0.58	0.77125	0.78	0.93	0.51	0.61125	0.44	0.56625	0.82	0.885	0.77	0.81625	0.69	0.83625	0.31	0.5425	0.66	0.83375	0.74	0.88625	0.49	0.5925	0.39	0.48	0.78	0.86375	0.67	0.8075	0.62	0.8025	0.26	0.52	0.6	0.79625	0.79
#563	0.75	0.8875	0.48	0.57875	0.4	0.48125	0.77	0.86125	0.68	0.8025	0.62	0.79625	0.26	0.51875	0.58	0.785	0.76	0.938889	0.47	0.518889	0.43	0.591111	0.82	0.893333	0.77	0.756667	0.69	0.837778	0.31	0.553333	0.66	0.834444	0.74	0.8875	0.49	0.59	0.39	0.47875	0.78	0.86625	0.67	0.81875	0.62	0.7975	0.26	0.5175	0.6	0.78875	0.82
#564	0.75	0.885	0.48	0.58625	0.39	0.475	0.77	0.86125	0.68	0.80375	0.62	0.79625	0.26	0.52	0.58	0.78625	0.77	0.92375	0.51	0.63625	0.44	0.5825	0.82	0.8775	0.77	0.78625	0.69	0.83	0.31	0.5625	0.66	0.8275	0.72	0.885	0.49	0.59375	0.39	0.49375	0.78	0.8625	0.67	0.7925	0.62	0.80375	0.26	0.555	0.6	0.79625	0.79
#565	0.75	0.875714	0.49	0.58	0.38	0.452857	0.77	0.851429	0.68	0.815714	0.62	0.772857	0.26	0.502857	0.58	0.752857	0.74	0.93125	0.48	0.6625	0.44	0.5825	0.82	0.895	0.77	0.78375	0.69	0.8625	0.31	0.59625	0.66	0.86	0.75	0.89	0.49	0.58375	0.39	0.4725	0.78	0.86375	0.67	0.82375	0.62	0.795	0.26	0.515	0.6	0.78375	0.81
#566	0.73	0.887778	0.47	0.555556	0.36	0.427778	0.77	0.873333	0.68	0.863333	0.62	0.816667	0.26	0.588889	0.58	0.801111	0.74	0.93	0.49	0.612222	0.42	0.546667	0.82	0.887778	0.77	0.834444	0.69	0.851111	0.31	0.583333	0.66	0.852222	0.77	0.887143	0.54	0.6	0.38	0.497143	0.78	0.867143	0.67	0.804286	0.62	0.812857	0.26	0.564286	0.6	0.81	0.78
#567	0.72	0.888889	0.43	0.571111	0.39	0.446667	0.77	0.871111	0.68	0.836667	0.62	0.807778	0.26	0.541111	0.58	0.794444	0.75	0.93875	0.51	0.66875	0.44	0.585	0.82	0.90375	0.77	0.85125	0.69	0.86	0.31	0.585	0.66	0.855	0.74	0.89	0.5	0.57375	0.38	0.46375	0.78	0.86625	0.67	0.85375	0.62	0.8025	0.26	0.5525	0.6	0.79375	0.76
#568	0.77	0.88375	0.5	0.58	0.38	0.46875	0.77	0.86125	0.68	0.7975	0.62	0.7975	0.26	0.515	0.58	0.78875	0.81	0.92375	0.47	0.6	0.43	0.51625	0.82	0.88875	0.77	0.8725	0.69	0.81	0.31	0.46125	0.66	0.7975	0.77	0.887143	0.54	0.598571	0.38	0.498571	0.78	0.865714	0.67	0.792857	0.62	0.815714	0.26	0.565714	0.6	0.817143	0.8
#569	0.76	0.89	0.49	0.588571	0.41	0.46	0.77	0.861429	0.68	0.817143	0.62	0.78	0.26	0.491429	0.58	0.762857	0.76	0.927778	0.47	0.603333	0.44	0.581111	0.82	0.887778	0.77	0.818889	0.69	0.838889	0.31	0.535556	0.66	0.831111	0.77	0.883333	0.55	0.606667	0.38	0.47	0.78	0.861667	0.67	0.811667	0.62	0.798333	0.26	0.548333	0.6	0.79	0.78
#570	0.7	0.883333	0.45	0.588889	0.38	0.456667	0.77	0.866667	0.68	0.797778	0.62	0.822222	0.26	0.592222	0.58	0.812222	0.8	0.92875	0.46	0.59	0.42	0.5375	0.82	0.885	0.77	0.855	0.69	0.80875	0.31	0.4975	0.66	0.795	0.76	0.89	0.52	0.5725	0.37	0.44875	0.78	0.86375	0.67	0.82625	0.62	0.78125	0.26	0.49625	0.6	0.77	0.84
#571	0.76	0.88	0.47	0.56	0.39	0.40625	0.77	0.8625	0.68	0.8375	0.62	0.775	0.26	0.50625	0.58	0.7525	0.76	0.92125	0.5	0.62125	0.45	0.56875	0.82	0.88125	0.77	0.80875	0.69	0.83375	0.31	0.53875	0.66	0.83125	0.77	0.888571	0.54	0.597143	0.38	0.498571	0.78	0.865714	0.67	0.804286	0.62	0.812857	0.26	0.564286	0.6	0.81	0.83
#572	0.74	0.89	0.45	0.574444	0.39	0.444444	0.77	0.874444	0.68	0.84	0.62	0.81	0.26	0.542222	0.58	0.795556	0.77	0.94	0.45	0.467	0.44	0.592	0.82	0.883	0.77	0.733	0.69	0.831	0.31	0.543	0.66	0.827	0.79	0.91	0.55	0.603333	0.38	0.535	0.78	0.853333	0.67	0.77	0.62	0.78	0.26	0.495	0.6	0.765	0.78
#573	0.76	0.89	0.48	0.58	0.39	0.4775	0.77	0.8625	0.68	0.80125	0.62	0.8	0.26	0.52	0.58	0.78875	0.76	0.92125	0.49	0.63	0.44	0.5575	0.82	0.87625	0.77	0.8	0.69	0.82625	0.31	0.53875	0.66	0.82125	0.73	0.885	0.49	0.57625	0.38	0.47125	0.78	0.8625	0.67	0.85375	0.62	0.8	0.26	0.5625	0.6	0.79	0.79
#574	0.72	0.894444	0.46	0.553333	0.38	0.465556	0.77	0.878889	0.68	0.836667	0.62	0.827778	0.26	0.577778	0.58	0.814444	0.78	0.922857	0.5	0.595714	0.45	0.584286	0.82	0.86	0.77	0.747143	0.69	0.802857	0.31	0.472857	0.66	0.8	0.74	0.88875	0.5	0.56125	0.38	0.4675	0.78	0.86875	0.67	0.82375	0.62	0.79875	0.26	0.55875	0.6	0.7825	0.79
#575	0.74	0.894444	0.46	0.568889	0.39	0.447778	0.77	0.877778	0.68	0.847778	0.62	0.812222	0.26	0.541111	0.58	0.797778	0.76	0.921111	0.48	0.627778	0.44	0.554444	0.82	0.887778	0.77	0.811111	0.69	0.846667	0.31	0.585556	0.66	0.848889	0.75	0.88625	0.52	0.54625	0.37	0.465	0.78	0.865	0.67	0.8175	0.62	0.8075	0.26	0.56375	0.6	0.8025	0.79
#576	0.74	0.89625	0.46	0.5925	0.4	0.43625	0.77	0.8825	0.68	0.85125	0.62	0.8075	0.26	0.54	0.58	0.78875	0.71	0.886667	0.48	0.664444	0.41	0.573333	0.82	0.877778	0.77	0.781111	0.69	0.85	0.31	0.615556	0.66	0.852222	0.74	0.89	0.5	0.59	0.39	0.4825	0.78	0.8625	0.67	0.79125	0.62	0.79875	0.26	0.555	0.6	0.795	0.81
#577	0.74	0.887778	0.45	0.575556	0.39	0.453333	0.77	0.876667	0.68	0.836667	0.62	0.814444	0.26	0.542222	0.58	0.801111	0.76	0.928889	0.47	0.611111	0.43	0.57	0.82	0.89	0.77	0.821111	0.69	0.842222	0.31	0.552222	0.66	0.838889	0.74	0.88375	0.49	0.5975	0.39	0.47875	0.78	0.8625	0.67	0.80375	0.62	0.8	0.26	0.51875	0.6	0.795	0.82
#578	0.72	0.892222	0.46	0.558889	0.37	0.45	0.77	0.881111	0.68	0.824444	0.62	0.824444	0.26	0.601111	0.58	0.804444	0.81	0.92375	0.47	0.62125	0.44	0.55625	0.82	0.88	0.77	0.835	0.69	0.8075	0.31	0.4675	0.66	0.79875	0.74	0.885	0.5	0.59	0.39	0.4875	0.78	0.8575	0.67	0.77375	0.62	0.80375	0.26	0.54625	0.6	0.79875	0.8
#579	0.72	0.895556	0.44	0.58	0.39	0.456667	0.77	0.875556	0.68	0.837778	0.62	0.808889	0.26	0.546667	0.58	0.795556	0.76	0.93	0.48	0.61	0.45	0.57875	0.82	0.8825	0.77	0.79625	0.69	0.83875	0.31	0.5475	0.66	0.83625	0.74	0.88875	0.49	0.58625	0.39	0.475	0.78	0.86625	0.67	0.8225	0.62	0.7975	0.26	0.51625	0.6	0.78875	0.76
#580	0.75	0.8825	0.47	0.57875	0.39	0.47875	0.77	0.8575	0.68	0.80125	0.62	0.79375	0.26	0.5175	0.58	0.785	0.79	0.9175	0.48	0.61375	0.44	0.54125	0.82	0.8675	0.77	0.805	0.69	0.80625	0.31	0.525	0.66	0.7975	0.75	0.89	0.49	0.55	0.38	0.46625	0.78	0.86375	0.67	0.85125	0.62	0.7975	0.26	0.55375	0.6	0.785	0.78
#581	0.74	0.8825	0.48	0.5625	0.39	0.4875	0.77	0.86	0.68	0.81625	0.62	0.80875	0.26	0.5675	0.58	0.8	0.75	0.943333	0.48	0.66	0.43	0.596667	0.82	0.906667	0.77	0.825556	0.69	0.865556	0.31	0.605556	0.66	0.861111	0.75	0.882857	0.5	0.581429	0.39	0.442857	0.78	0.857143	0.67	0.832857	0.62	0.765714	0.26	0.475714	0.6	0.75	0.81
#582	0.73	0.894444	0.44	0.577778	0.39	0.45	0.77	0.876667	0.68	0.838889	0.62	0.814444	0.26	0.544444	0.58	0.802222	0.78	0.9175	0.48	0.61625	0.42	0.56375	0.82	0.87125	0.77	0.785	0.69	0.80875	0.31	0.51625	0.66	0.795	0.73	0.8825	0.5	0.53625	0.36	0.45875	0.78	0.855	0.67	0.84375	0.62	0.7875	0.26	0.5525	0.6	0.775	0.83
#583	0.73	0.8825	0.48	0.54125	0.37	0.4625	0.77	0.85375	0.68	0.82125	0.62	0.795	0.26	0.56	0.58	0.78375	0.77	0.92875	0.48	0.515	0.43	0.595	0.82	0.89125	0.77	0.74375	0.69	0.84	0.31	0.54375	0.66	0.84125	0.77	0.883333	0.55	0.611667	0.38	0.476667	0.78	0.868333	0.67	0.775	0.62	0.801667	0.26	0.541667	0.6	0.785	0.8
#584	0.73	0.887778	0.44	0.578889	0.39	0.454444	0.77	0.873333	0.68	0.832222	0.62	0.814444	0.26	0.552222	0.58	0.8	0.76	0.92125	0.49	0.63375	0.45	0.56875	0.82	0.8775	0.77	0.8	0.69	0.8275	0.31	0.53875	0.66	0.82375	0.76	0.898571	0.5	0.578571	0.39	0.502857	0.78	0.844286	0.67	0.815714	0.62	0.754286	0.26	0.424286	0.6	0.742857	0.81
#585	0.75	0.891111	0.48	0.575556	0.38	0.434444	0.77	0.875556	0.68	0.837778	0.62	0.807778	0.26	0.541111	0.58	0.794444	0.72	0.922	0.48	0.635	0.41	0.583	0.82	0.888	0.77	0.81	0.69	0.854	0.31	0.627	0.66	0.846	0.75	0.89125	0.49	0.57375	0.39	0.4625	0.78	0.86375	0.67	0.83125	0.62	0.785	0.26	0.49875	0.6	0.77125	0.78
#586	0.67	0.874444	0.43	0.591111	0.37	0.45	0.77	0.86	0.68	0.798889	0.62	0.811111	0.26	0.595556	0.58	0.798889	0.75	0.927778	0.48	0.648889	0.44	0.601111	0.82	0.898889	0.77	0.816667	0.69	0.861111	0.31	0.591111	0.66	0.857778	0.77	0.89	0.54	0.552857	0.37	0.49	0.78	0.871429	0.67	0.82	0.62	0.821429	0.26	0.59	0.6	0.82	0.78
#587	0.75	0.88625	0.48	0.58375	0.39	0.48375	0.77	0.8625	0.68	0.80125	0.62	0.795	0.26	0.52375	0.58	0.78625	0.81	0.92	0.48	0.56875	0.43	0.54375	0.82	0.8575	0.77	0.7925	0.69	0.7925	0.31	0.455	0.66	0.7875	0.75	0.89125	0.49	0.58	0.39	0.4575	0.78	0.86375	0.67	0.84125	0.62	0.77875	0.26	0.495	0.6	0.7675	0.8
#588	0.74	0.892222	0.46	0.573333	0.39	0.447778	0.77	0.875556	0.68	0.841111	0.62	0.81	0.26	0.543333	0.58	0.795556	0.76	0.9325	0.5	0.6625	0.45	0.60625	0.82	0.90125	0.77	0.815	0.69	0.85875	0.31	0.58625	0.66	0.85375	0.75	0.887143	0.5	0.592857	0.38	0.428571	0.78	0.867143	0.67	0.811429	0.62	0.778571	0.26	0.48	0.6	0.752857	0.81
#589	0.73	0.89375	0.45	0.59375	0.4	0.445	0.77	0.88125	0.68	0.84375	0.62	0.815	0.26	0.54125	0.58	0.79875	0.75	0.927778	0.48	0.658889	0.43	0.585556	0.82	0.901111	0.77	0.835556	0.69	0.856667	0.31	0.575556	0.66	0.852222	0.74	0.875714	0.5	0.597143	0.39	0.455714	0.78	0.857143	0.67	0.81	0.62	0.781429	0.26	0.495714	0.6	0.768571	0.81
#590	0.71	0.886667	0.44	0.573333	0.38	0.457778	0.77	0.874444	0.68	0.852222	0.62	0.828889	0.26	0.597778	0.58	0.818889	0.8	0.908889	0.46	0.577778	0.41	0.45	0.82	0.893333	0.77	0.872222	0.69	0.812222	0.31	0.518889	0.66	0.8	0.73	0.8875	0.49	0.57375	0.37	0.46125	0.78	0.86125	0.67	0.85375	0.62	0.7975	0.26	0.5575	0.6	0.78625	0.81
#591	0.71	0.885	0.47	0.60875	0.39	0.45125	0.77	0.875	0.68	0.7825	0.62	0.82375	0.26	0.59875	0.58	0.81	0.77	0.9375	0.51	0.67	0.45	0.5875	0.82	0.89875	0.77	0.82875	0.69	0.85	0.31	0.5625	0.66	0.84625	0.73	0.8875	0.49	0.56125	0.38	0.48625	0.78	0.865	0.67	0.83625	0.62	0.80625	0.26	0.56375	0.6	0.79625	0.84
#592	0.73	0.883333	0.48	0.596667	0.38	0.457778	0.77	0.87	0.68	0.796667	0.62	0.825556	0.26	0.592222	0.58	0.818889	0.76	0.928889	0.47	0.607778	0.44	0.578889	0.82	0.89	0.77	0.818889	0.69	0.843333	0.31	0.552222	0.66	0.838889	0.75	0.901429	0.5	0.585714	0.39	0.518571	0.78	0.848571	0.67	0.807143	0.62	0.768571	0.26	0.448571	0.6	0.762857	0.8
#593	0.75	0.88875	0.48	0.52875	0.39	0.475	0.77	0.86125	0.68	0.80625	0.62	0.80125	0.26	0.5425	0.58	0.79	0.8	0.9325	0.5	0.495	0.43	0.56875	0.82	0.8825	0.77	0.75	0.69	0.8175	0.31	0.5075	0.66	0.8125	0.75	0.89125	0.49	0.575	0.39	0.46375	0.78	0.86375	0.67	0.835	0.62	0.78375	0.26	0.4975	0.6	0.77	0.78
#594	0.74	0.892222	0.46	0.571111	0.39	0.446667	0.77	0.875556	0.68	0.843333	0.62	0.807778	0.26	0.544444	0.58	0.791111	0.75	0.94	0.5	0.661429	0.44	0.571429	0.82	0.894286	0.77	0.811429	0.69	0.841429	0.31	0.525714	0.66	0.838571	0.75	0.8925	0.49	0.5725	0.39	0.475	0.78	0.865	0.67	0.82	0.62	0.79	0.26	0.51875	0.6	0.7775	0.82
#595	0.75	0.901429	0.47	0.578571	0.39	0.464286	0.77	0.86	0.68	0.844286	0.62	0.77	0.26	0.461429	0.58	0.75	0.77	0.9275	0.48	0.635	0.43	0.58125	0.82	0.88375	0.77	0.8125	0.69	0.82375	0.31	0.5075	0.66	0.8175	0.74	0.885	0.49	0.59125	0.38	0.46	0.78	0.86125	0.67	0.825	0.62	0.78375	0.26	0.50625	0.6	0.77125	0.82
#596	0.75	0.88625	0.48	0.6025	0.39	0.49625	0.77	0.8675	0.68	0.7775	0.62	0.80875	0.26	0.55	0.58	0.79875	0.81	0.911429	0.49	0.621429	0.43	0.534286	0.82	0.867143	0.77	0.835714	0.69	0.787143	0.31	0.437143	0.66	0.778571	0.76	0.89	0.5	0.575	0.38	0.45	0.78	0.8625	0.67	0.83875	0.62	0.7825	0.26	0.49375	0.6	0.76875	0.83
#597	0.74	0.88125	0.49	0.5825	0.37	0.42125	0.77	0.87125	0.68	0.84375	0.62	0.7975	0.26	0.54625	0.58	0.77875	0.79	0.933	0.46	0.492	0.44	0.571	0.82	0.875	0.77	0.752	0.69	0.825	0.31	0.56	0.66	0.823	0.73	0.88875	0.49	0.55125	0.37	0.4775	0.78	0.86875	0.67	0.82	0.62	0.8025	0.26	0.565	0.6	0.7875	0.79
#598	0.74	0.893333	0.46	0.576667	0.39	0.446667	0.77	0.876667	0.68	0.84	0.62	0.812222	0.26	0.542222	0.58	0.796667	0.77	0.92375	0.51	0.63625	0.45	0.585	0.82	0.87625	0.77	0.78625	0.69	0.8325	0.31	0.56375	0.66	0.8275	0.75	0.89375	0.49	0.5675	0.39	0.4625	0.78	0.86625	0.67	0.84125	0.62	0.78375	0.26	0.49625	0.6	0.77125	0.8
#599	0.73	0.86	0.49	0.578571	0.38	0.445714	0.77	0.837143	0.68	0.782857	0.62	0.772857	0.26	0.504286	0.58	0.758571	0.76	0.9375	0.49	0.61875	0.44	0.5725	0.82	0.88875	0.77	0.81375	0.69	0.83625	0.31	0.54375	0.66	0.83	0.77	0.89	0.54	0.598571	0.38	0.498571	0.78	0.868571	0.67	0.801429	0.62	0.814286	0.26	0.571429	0.6	0.812857	0.79
#600	0.72	0.887778	0.46	0.57	0.38	0.444444	0.77	0.872222	0.68	0.86	0.62	0.815556	0.26	0.592222	0.58	0.798889	0.71	0.93875	0.46	0.67125	0.44	0.575	0.82	0.90625	0.77	0.845	0.69	0.8725	0.31	0.60375	0.66	0.87625	0.75	0.8925	0.49	0.55875	0.39	0.4625	0.78	0.86625	0.67	0.84125	0.62	0.78375	0.26	0.495	0.6	0.77	0.79
#601	0.74	0.894444	0.45	0.571111	0.39	0.451111	0.77	0.875556	0.68	0.834444	0.62	0.81	0.26	0.543333	0.58	0.795556	0.77	0.93125	0.51	0.6125	0.44	0.5575	0.82	0.87875	0.77	0.805	0.69	0.83	0.31	0.54125	0.66	0.825	0.77	0.887143	0.54	0.598571	0.38	0.495714	0.78	0.867143	0.67	0.804286	0.62	0.812857	0.26	0.564286	0.6	0.81	0.84
#602	0.75	0.882857	0.49	0.58	0.39	0.452857	0.77	0.858571	0.68	0.817143	0.62	0.781429	0.26	0.494286	0.58	0.764286	0.81	0.915714	0.49	0.621429	0.45	0.552857	0.82	0.871429	0.77	0.821429	0.69	0.792857	0.31	0.445714	0.66	0.788571	0.73	0.88375	0.5	0.585	0.38	0.46	0.78	0.85875	0.67	0.825	0.62	0.79	0.26	0.5225	0.6	0.77875	0.79
#603	0.75	0.881429	0.49	0.568571	0.38	0.43	0.77	0.854286	0.68	0.821429	0.62	0.765714	0.26	0.482857	0.58	0.742857	0.76	0.928889	0.48	0.611111	0.44	0.572222	0.82	0.89	0.77	0.821111	0.69	0.842222	0.31	0.553333	0.66	0.838889	0.75	0.89125	0.49	0.5775	0.39	0.4625	0.78	0.8625	0.67	0.83	0.62	0.7825	0.26	0.4975	0.6	0.77125	0.79
#604	0.75	0.8825	0.51	0.5675	0.37	0.4525	0.77	0.8575	0.68	0.82875	0.62	0.7975	0.26	0.56625	0.58	0.78875	0.76	0.93125	0.49	0.66375	0.44	0.57875	0.82	0.895	0.77	0.81125	0.69	0.84875	0.31	0.57125	0.66	0.84875	0.75	0.89375	0.48	0.57625	0.39	0.46875	0.78	0.8675	0.67	0.83	0.62	0.79125	0.26	0.50125	0.6	0.77625	0.81
#605	0.74	0.88625	0.53	0.5925	0.36	0.4675	0.77	0.8775	0.68	0.83375	0.62	0.84375	0.26	0.655	0.58	0.83625	0.77	0.92375	0.51	0.63625	0.44	0.5775	0.82	0.8775	0.77	0.78875	0.69	0.8325	0.31	0.55875	0.66	0.82625	0.75	0.8925	0.48	0.57875	0.39	0.465	0.78	0.865	0.67	0.83125	0.62	0.7875	0.26	0.5	0.6	0.77625	0.82
#606	0.74	0.885	0.48	0.5725	0.39	0.47875	0.77	0.8625	0.68	0.825	0.62	0.81375	0.26	0.56875	0.58	0.8025	0.85	0.935714	0.49	0.565714	0.44	0.494286	0.82	0.87	0.77	0.852857	0.69	0.755714	0.31	0.327143	0.66	0.741429	0.75	0.89375	0.49	0.57625	0.39	0.46375	0.78	0.86625	0.67	0.80625	0.62	0.7925	0.26	0.5225	0.6	0.7675	0.8
#607	0.74	0.89125	0.47	0.57625	0.39	0.445	0.77	0.875	0.68	0.845	0.62	0.80125	0.26	0.5275	0.58	0.78125	0.75	0.939	0.47	0.519	0.43	0.59	0.82	0.892	0.77	0.751	0.69	0.856	0.31	0.598	0.66	0.857	0.75	0.89	0.49	0.59125	0.39	0.46375	0.78	0.865	0.67	0.83375	0.62	0.78625	0.26	0.505	0.6	0.7725	0.82
#608	0.75	0.89875	0.46	0.57	0.39	0.48375	0.77	0.8575	0.68	0.82375	0.62	0.785	0.26	0.48875	0.58	0.7725	0.7	0.938889	0.44	0.614444	0.44	0.584444	0.82	0.893333	0.77	0.805556	0.69	0.862222	0.31	0.605556	0.66	0.865556	0.75	0.89125	0.49	0.56875	0.39	0.46125	0.78	0.865	0.67	0.8375	0.62	0.7825	0.26	0.495	0.6	0.76875	0.81
#609	0.76	0.88625	0.52	0.52375	0.38	0.505	0.77	0.8675	0.68	0.74375	0.62	0.825	0.26	0.6	0.58	0.8175	0.79	0.92625	0.5	0.65	0.44	0.56375	0.82	0.88625	0.77	0.8275	0.69	0.82625	0.31	0.54625	0.66	0.82125	0.76	0.884286	0.53	0.608571	0.39	0.455714	0.78	0.864286	0.67	0.808571	0.62	0.788571	0.26	0.518571	0.6	0.767143	0.79
#610	0.74	0.89	0.46	0.567778	0.38	0.442222	0.77	0.871111	0.68	0.832222	0.62	0.807778	0.26	0.541111	0.58	0.794444	0.78	0.91375	0.5	0.5725	0.44	0.55875	0.82	0.85875	0.77	0.76	0.69	0.81375	0.31	0.515	0.66	0.8125	0.75	0.8925	0.49	0.58125	0.39	0.45625	0.78	0.865	0.67	0.84	0.62	0.7825	0.26	0.49625	0.6	0.76875	0.78
#611	0.75	0.8875	0.48	0.57875	0.4	0.48625	0.77	0.86	0.68	0.7975	0.62	0.79625	0.26	0.52	0.58	0.78625	0.85	0.933333	0.51	0.578333	0.44	0.48	0.82	0.866667	0.77	0.853333	0.69	0.741667	0.31	0.291667	0.66	0.73	0.75	0.8925	0.49	0.58125	0.39	0.45875	0.78	0.86625	0.67	0.83875	0.62	0.77875	0.26	0.495	0.6	0.76625	0.8
#612	0.74	0.888889	0.48	0.566667	0.36	0.431111	0.77	0.874444	0.68	0.858889	0.62	0.817778	0.26	0.594444	0.58	0.804444	0.75	0.937778	0.48	0.662222	0.43	0.592222	0.82	0.902222	0.77	0.821111	0.69	0.858889	0.31	0.594444	0.66	0.855556	0.76	0.885	0.52	0.5775	0.38	0.46125	0.78	0.86	0.67	0.82375	0.62	0.785	0.26	0.5075	0.6	0.77375	0.76
#613	0.72	0.887778	0.46	0.567778	0.38	0.444444	0.77	0.871111	0.68	0.858889	0.62	0.815556	0.26	0.592222	0.58	0.798889	0.79	0.932222	0.47	0.627778	0.43	0.554444	0.82	0.885556	0.77	0.83	0.69	0.825556	0.31	0.538889	0.66	0.817778	0.74	0.88875	0.49	0.59125	0.39	0.47375	0.78	0.86625	0.67	0.81875	0.62	0.7975	0.26	0.5175	0.6	0.78875	0.8
#614	0.73	0.912222	0.45	0.505556	0.39	0.52	0.77	0.871111	0.68	0.753333	0.62	0.818889	0.26	0.58	0.58	0.808889	0.76	0.944444	0.51	0.501111	0.43	0.587778	0.82	0.892222	0.77	0.742222	0.69	0.844444	0.31	0.566667	0.66	0.845556	0.74	0.893333	0.5	0.586667	0.38	0.486667	0.78	0.838333	0.67	0.821667	0.62	0.74	0.26	0.421667	0.6	0.721667	0.8
#615	0.73	0.877778	0.48	0.596667	0.38	0.458889	0.77	0.868889	0.68	0.795556	0.62	0.825556	0.26	0.586667	0.58	0.817778	0.79	0.921111	0.47	0.596667	0.44	0.563333	0.82	0.872222	0.77	0.805556	0.69	0.813333	0.31	0.531111	0.66	0.803333	0.75	0.9125	0.49	0.49125	0.38	0.52625	0.78	0.865	0.67	0.73625	0.62	0.7925	0.26	0.52625	0.6	0.785	0.83
#616	0.71	0.884444	0.46	0.597778	0.39	0.462222	0.77	0.868889	0.68	0.8	0.62	0.823333	0.26	0.593333	0.58	0.812222	0.8	0.9125	0.49	0.61375	0.43	0.54375	0.82	0.86375	0.77	0.7975	0.69	0.80375	0.31	0.5175	0.66	0.79625	0.73	0.885556	0.49	0.59	0.38	0.49	0.78	0.865556	0.67	0.813333	0.62	0.814444	0.26	0.558889	0.6	0.81	0.8
#617	0.74	0.90625	0.46	0.57125	0.4	0.48375	0.77	0.86125	0.68	0.83125	0.62	0.7875	0.26	0.49125	0.58	0.77125	0.76	0.94	0.48	0.615556	0.44	0.585556	0.82	0.894444	0.77	0.814444	0.69	0.85	0.31	0.574444	0.66	0.844444	0.75	0.89375	0.49	0.5825	0.39	0.4625	0.78	0.86625	0.67	0.83625	0.62	0.78125	0.26	0.49875	0.6	0.77	0.76
#618	0.71	0.87875	0.44	0.58375	0.39	0.44125	0.77	0.86875	0.68	0.84	0.62	0.805	0.26	0.54125	0.58	0.78625	0.75	0.931	0.47	0.522	0.43	0.594	0.82	0.889	0.77	0.745	0.69	0.853	0.31	0.598	0.66	0.854	0.73	0.885	0.5	0.59625	0.39	0.48875	0.78	0.8625	0.67	0.7925	0.62	0.8025	0.26	0.555	0.6	0.795	0.81
#619	0.74	0.892222	0.46	0.573333	0.39	0.447778	0.77	0.875556	0.68	0.834444	0.62	0.812222	0.26	0.544444	0.58	0.798889	0.73	0.901111	0.48	0.57	0.4	0.52	0.82	0.842222	0.77	0.783333	0.69	0.808889	0.31	0.568889	0.66	0.807778	0.74	0.885	0.48	0.5875	0.39	0.47375	0.78	0.86375	0.67	0.8125	0.62	0.79875	0.26	0.51375	0.6	0.79375	0.77
#620	0.74	0.88625	0.48	0.535	0.38	0.465	0.77	0.86375	0.68	0.81875	0.62	0.79875	0.26	0.54125	0.58	0.7875	0.81	0.92375	0.49	0.49	0.44	0.53125	0.82	0.855	0.77	0.7575	0.69	0.78125	0.31	0.47	0.66	0.77375	0.74	0.89125	0.49	0.585	0.39	0.48375	0.78	0.86875	0.67	0.8175	0.62	0.80125	0.26	0.525	0.6	0.79125	0.77
#621	0.72	0.887778	0.46	0.566667	0.38	0.445556	0.77	0.871111	0.68	0.863333	0.62	0.814444	0.26	0.592222	0.58	0.797778	0.81	0.938889	0.45	0.448889	0.44	0.548889	0.82	0.885556	0.77	0.768889	0.69	0.824444	0.31	0.507778	0.66	0.818889	0.75	0.885714	0.54	0.582857	0.37	0.508571	0.78	0.874286	0.67	0.8	0.62	0.83	0.26	0.634286	0.6	0.822857	0.79
#622	0.75	0.891111	0.48	0.575556	0.38	0.436667	0.77	0.876667	0.68	0.835556	0.62	0.811111	0.26	0.541111	0.58	0.8	0.8	0.905714	0.47	0.57	0.42	0.538571	0.82	0.85	0.77	0.791429	0.69	0.772857	0.31	0.45	0.66	0.758571	0.75	0.88875	0.52	0.5825	0.37	0.4625	0.78	0.86625	0.67	0.8175	0.62	0.8025	0.26	0.51875	0.6	0.7975	0.81
#623	0.74	0.885556	0.48	0.57	0.37	0.436667	0.77	0.873333	0.68	0.84	0.62	0.808889	0.26	0.553333	0.58	0.795556	0.76	0.91625	0.49	0.625	0.44	0.56	0.82	0.87375	0.77	0.79625	0.69	0.82375	0.31	0.5375	0.66	0.82125	0.76	0.88625	0.51	0.5875	0.38	0.47	0.78	0.865	0.67	0.81375	0.62	0.795	0.26	0.51875	0.6	0.79	0.79
#624	0.74	0.874286	0.48	0.577143	0.38	0.452857	0.77	0.85	0.68	0.815714	0.62	0.77	0.26	0.505714	0.58	0.75	0.74	0.942222	0.48	0.653333	0.44	0.603333	0.82	0.902222	0.77	0.816667	0.69	0.862222	0.31	0.601111	0.66	0.856667	0.75	0.884286	0.5	0.578571	0.38	0.435714	0.78	0.858571	0.67	0.84	0.62	0.765714	0.26	0.477143	0.6	0.747143	0.81
#625	0.73	0.872222	0.45	0.595556	0.39	0.447778	0.77	0.871111	0.68	0.822222	0.62	0.806667	0.26	0.544444	0.58	0.788889	0.78	0.944286	0.5	0.592857	0.45	0.58	0.82	0.897143	0.77	0.872857	0.69	0.835714	0.31	0.514286	0.66	0.834286	0.75	0.91625	0.49	0.465	0.39	0.50125	0.78	0.86125	0.67	0.7625	0.62	0.77875	0.26	0.495	0.6	0.77	0.76
#626	0.74	0.90625	0.46	0.4825	0.39	0.5225	0.77	0.8475	0.68	0.71875	0.62	0.7925	0.26	0.525	0.58	0.78625	0.75	0.934	0.47	0.519	0.43	0.593	0.82	0.889	0.77	0.747	0.69	0.853	0.31	0.594	0.66	0.853	0.74	0.88875	0.5	0.5525	0.38	0.47625	0.78	0.86875	0.67	0.82375	0.62	0.8075	0.26	0.5525	0.6	0.79875	0.77
#627	0.71	0.888889	0.46	0.574444	0.38	0.484444	0.77	0.882222	0.68	0.813333	0.62	0.838889	0.26	0.617778	0.58	0.825556	0.8	0.92375	0.49	0.59125	0.43	0.5375	0.82	0.87	0.77	0.80875	0.69	0.81125	0.31	0.51	0.66	0.80625	0.77	0.891429	0.5	0.557143	0.39	0.437143	0.78	0.864286	0.67	0.842857	0.62	0.768571	0.26	0.472857	0.6	0.751429	0.82
#628	0.74	0.891111	0.45	0.573333	0.39	0.451111	0.77	0.874444	0.68	0.833333	0.62	0.81	0.26	0.545556	0.58	0.796667	0.8	0.921429	0.49	0.605714	0.43	0.542857	0.82	0.872857	0.77	0.831429	0.69	0.79	0.31	0.451429	0.66	0.775714	0.73	0.88625	0.49	0.57375	0.38	0.46125	0.78	0.86	0.67	0.855	0.62	0.7925	0.26	0.55	0.6	0.78	0.82
#629	0.76	0.86375	0.52	0.63125	0.38	0.4625	0.77	0.87125	0.68	0.80375	0.62	0.82625	0.26	0.60875	0.58	0.81625	0.8	0.92125	0.49	0.61125	0.44	0.55625	0.82	0.86625	0.77	0.8	0.69	0.805	0.31	0.53	0.66	0.795	0.74	0.881429	0.51	0.591429	0.38	0.454286	0.78	0.86	0.67	0.828571	0.62	0.782857	0.26	0.494286	0.6	0.77	0.8
#630	0.74	0.887778	0.45	0.574444	0.39	0.444444	0.77	0.871111	0.68	0.833333	0.62	0.807778	0.26	0.543333	0.58	0.794444	0.76	0.93125	0.5	0.63875	0.44	0.57375	0.82	0.885	0.77	0.80625	0.69	0.835	0.31	0.55375	0.66	0.8275	0.75	0.88375	0.48	0.5775	0.39	0.46125	0.78	0.85875	0.67	0.825	0.62	0.7775	0.26	0.495	0.6	0.765	0.79
#631	0.75	0.88625	0.47	0.57625	0.4	0.48375	0.77	0.86	0.68	0.795	0.62	0.79625	0.26	0.51875	0.58	0.78625	0.78	0.923333	0.48	0.65	0.43	0.563333	0.82	0.892222	0.77	0.837778	0.69	0.837778	0.31	0.55	0.66	0.832222	0.74	0.89125	0.5	0.54625	0.38	0.4625	0.78	0.87	0.67	0.835	0.62	0.80375	0.26	0.535	0.6	0.795	0.8
#632	0.72	0.885556	0.44	0.585556	0.39	0.448889	0.77	0.872222	0.68	0.82	0.62	0.812222	0.26	0.554444	0.58	0.795556	0.78	0.941111	0.45	0.452222	0.44	0.571111	0.82	0.88	0.77	0.732222	0.69	0.817778	0.31	0.493333	0.66	0.816667	0.72	0.878889	0.51	0.543333	0.35	0.443333	0.78	0.854444	0.67	0.87	0.62	0.798889	0.26	0.578889	0.6	0.795556	0.79
#633	0.74	0.891111	0.46	0.57	0.39	0.448889	0.77	0.873333	0.68	0.836667	0.62	0.808889	0.26	0.544444	0.58	0.793333	0.82	0.921429	0.49	0.624286	0.44	0.534286	0.82	0.872857	0.77	0.844286	0.69	0.788571	0.31	0.427143	0.66	0.781429	0.72	0.87625	0.54	0.56375	0.34	0.42875	0.78	0.86375	0.67	0.8475	0.62	0.80875	0.26	0.57375	0.6	0.805	0.8
#634	0.74	0.894444	0.45	0.575556	0.39	0.447778	0.77	0.877778	0.68	0.837778	0.62	0.812222	0.26	0.544444	0.58	0.797778	0.8	0.936667	0.46	0.506667	0.44	0.582222	0.82	0.886667	0.77	0.762222	0.69	0.827778	0.31	0.528889	0.66	0.823333	0.77	0.918571	0.52	0.464286	0.39	0.495714	0.78	0.861429	0.67	0.748571	0.62	0.774286	0.26	0.481429	0.6	0.761429	0.85
#635	0.74	0.878889	0.47	0.586667	0.38	0.44	0.77	0.866667	0.68	0.812222	0.62	0.806667	0.26	0.555556	0.58	0.792222	0.77	0.925556	0.47	0.482222	0.42	0.543333	0.82	0.88	0.77	0.765556	0.69	0.828889	0.31	0.582222	0.66	0.827778	0.76	0.884286	0.54	0.567143	0.37	0.505714	0.78	0.864286	0.67	0.82	0.62	0.821429	0.26	0.617143	0.6	0.82	0.78
#636	0.75	0.885	0.5	0.56375	0.37	0.46	0.77	0.85875	0.68	0.8325	0.62	0.80625	0.26	0.56	0.58	0.79375	0.81	0.92	0.49	0.621429	0.43	0.53	0.82	0.874286	0.77	0.841429	0.69	0.785714	0.31	0.424286	0.66	0.775714	0.74	0.89625	0.49	0.575	0.38	0.465	0.78	0.87625	0.67	0.83125	0.62	0.81375	0.26	0.56125	0.6	0.79125	0.84
#637	0.76	0.89375	0.48	0.58125	0.4	0.47875	0.77	0.86125	0.68	0.81125	0.62	0.79125	0.26	0.5175	0.58	0.78	0.75	0.93125	0.49	0.6625	0.43	0.5675	0.82	0.89875	0.77	0.8175	0.69	0.8525	0.31	0.57875	0.66	0.85125	0.76	0.882857	0.54	0.571429	0.38	0.504286	0.78	0.864286	0.67	0.817143	0.62	0.827143	0.26	0.618571	0.6	0.827143	0.8
#638	0.71	0.865	0.46	0.60875	0.39	0.45375	0.77	0.865	0.68	0.80875	0.62	0.80875	0.26	0.56875	0.58	0.78625	0.82	0.924286	0.5	0.578571	0.44	0.557143	0.82	0.877143	0.77	0.827143	0.69	0.798571	0.31	0.465714	0.66	0.792857	0.77	0.89	0.55	0.572857	0.38	0.491429	0.78	0.867143	0.67	0.828571	0.62	0.82	0.26	0.602857	0.6	0.817143	0.81
#639	0.75	0.88625	0.5	0.53875	0.37	0.45875	0.77	0.865	0.68	0.81625	0.62	0.7975	0.26	0.54375	0.58	0.78625	0.77	0.924	0.45	0.465	0.42	0.561	0.82	0.869	0.77	0.754	0.69	0.813	0.31	0.522	0.66	0.811	0.75	0.8925	0.49	0.57625	0.39	0.46375	0.78	0.865	0.67	0.835	0.62	0.785	0.26	0.4975	0.6	0.77125	0.84
#640	0.71	0.8725	0.46	0.60625	0.38	0.4525	0.77	0.86125	0.68	0.80375	0.62	0.815	0.26	0.60875	0.58	0.8	0.75	0.933333	0.47	0.506667	0.44	0.587778	0.82	0.882222	0.77	0.724444	0.69	0.847778	0.31	0.59	0.66	0.85	0.73	0.88625	0.5	0.58	0.38	0.4625	0.78	0.865	0.67	0.85125	0.62	0.8025	0.26	0.5625	0.6	0.7925	0.77
#641	0.69	0.893	0.48	0.534	0.37	0.517	0.77	0.855	0.68	0.752	0.62	0.841	0.26	0.653	0.58	0.847	0.81	0.9325	0.48	0.58	0.42	0.535	0.82	0.88	0.77	0.84375	0.69	0.815	0.31	0.5	0.66	0.8075	0.75	0.89125	0.49	0.56875	0.39	0.47375	0.78	0.86375	0.67	0.8225	0.62	0.7875	0.26	0.5125	0.6	0.7775	0.81
#642	0.76	0.88125	0.47	0.56125	0.38	0.405	0.77	0.8625	0.68	0.84	0.62	0.77625	0.26	0.505	0.58	0.75125	0.8	0.935556	0.47	0.44	0.43	0.554444	0.82	0.877778	0.77	0.741111	0.69	0.817778	0.31	0.503333	0.66	0.812222	0.73	0.882222	0.5	0.591111	0.37	0.468889	0.78	0.862222	0.67	0.831111	0.62	0.801111	0.26	0.542222	0.6	0.796667	0.82
#643	0.77	0.885	0.49	0.57625	0.39	0.47375	0.77	0.8575	0.68	0.7975	0.62	0.79625	0.26	0.52	0.58	0.78625	0.81	0.928571	0.49	0.592857	0.44	0.515714	0.82	0.867143	0.77	0.822857	0.69	0.79	0.31	0.432857	0.66	0.785714	0.74	0.885	0.52	0.5625	0.36	0.4625	0.78	0.8625	0.67	0.84125	0.62	0.79875	0.26	0.56	0.6	0.79	0.81
#644	0.71	0.876667	0.45	0.594444	0.39	0.461111	0.77	0.865556	0.68	0.793333	0.62	0.821111	0.26	0.592222	0.58	0.813333	0.75	0.942222	0.48	0.662222	0.44	0.603333	0.82	0.905556	0.77	0.824444	0.69	0.863333	0.31	0.606667	0.66	0.858889	0.72	0.891667	0.52	0.601667	0.37	0.536667	0.78	0.838333	0.67	0.766667	0.62	0.778333	0.26	0.526667	0.6	0.776667	0.78
#645	0.76	0.885	0.5	0.565	0.37	0.4525	0.77	0.8575	0.68	0.8375	0.62	0.7975	0.26	0.56	0.58	0.78625	0.76	0.935	0.5	0.66625	0.44	0.6	0.82	0.8975	0.77	0.815	0.69	0.855	0.31	0.58	0.66	0.85125	0.74	0.88875	0.49	0.58625	0.39	0.475	0.78	0.86625	0.67	0.8225	0.62	0.7975	0.26	0.51625	0.6	0.78875	0.8
#646	0.74	0.908571	0.49	0.467143	0.4	0.497143	0.77	0.854286	0.68	0.748571	0.62	0.8	0.26	0.554286	0.58	0.791429	0.71	0.942222	0.45	0.665556	0.44	0.631111	0.82	0.903333	0.77	0.803333	0.69	0.874444	0.31	0.625556	0.66	0.876667	0.76	0.884286	0.54	0.577143	0.38	0.505714	0.78	0.865714	0.67	0.814286	0.62	0.827143	0.26	0.62	0.6	0.827143	0.74
#647	0.76	0.8825	0.5	0.5925	0.39	0.47625	0.77	0.86	0.68	0.78125	0.62	0.8025	0.26	0.53125	0.58	0.79	0.76	0.915	0.49	0.63125	0.44	0.56375	0.82	0.87625	0.77	0.78625	0.69	0.83125	0.31	0.5525	0.66	0.82875	0.75	0.89	0.49	0.57625	0.39	0.45875	0.78	0.86375	0.67	0.8325	0.62	0.7825	0.26	0.495	0.6	0.76875	0.81
#648	0.73	0.896667	0.44	0.573333	0.39	0.455556	0.77	0.877778	0.68	0.836667	0.62	0.814444	0.26	0.545556	0.58	0.802222	0.77	0.93	0.5	0.485	0.45	0.59375	0.82	0.87	0.77	0.6925	0.69	0.82625	0.31	0.54375	0.66	0.8275	0.75	0.88875	0.5	0.58625	0.39	0.4675	0.78	0.865	0.67	0.8225	0.62	0.795	0.26	0.51375	0.6	0.785	0.81
#649	0.75	0.88	0.48	0.581429	0.39	0.461429	0.77	0.858571	0.68	0.812857	0.62	0.78	0.26	0.497143	0.58	0.765714	0.76	0.9175	0.49	0.63125	0.44	0.565	0.82	0.875	0.77	0.7875	0.69	0.83125	0.31	0.55	0.66	0.82875	0.73	0.8875	0.48	0.57375	0.39	0.46125	0.78	0.86	0.67	0.81875	0.62	0.785	0.26	0.49875	0.6	0.775	0.8
#650	0.73	0.893333	0.44	0.572222	0.39	0.445556	0.77	0.877778	0.68	0.852222	0.62	0.812222	0.26	0.538889	0.58	0.8	0.75	0.933	0.47	0.521	0.44	0.597	0.82	0.893	0.77	0.751	0.69	0.858	0.31	0.6	0.66	0.859	0.76	0.888571	0.54	0.555714	0.37	0.492857	0.78	0.87	0.67	0.817143	0.62	0.82	0.26	0.598571	0.6	0.815714	0.84
#651	0.74	0.89	0.46	0.58	0.4	0.4825	0.77	0.8625	0.68	0.8025	0.62	0.79875	0.26	0.51875	0.58	0.79	0.79	0.927778	0.47	0.598889	0.44	0.556667	0.82	0.88	0.77	0.824444	0.69	0.822222	0.31	0.541111	0.66	0.816667	0.74	0.87125	0.5	0.5975	0.38	0.4725	0.78	0.855	0.67	0.80125	0.62	0.78625	0.26	0.52875	0.6	0.775	0.85
#652	0.72	0.888889	0.44	0.583333	0.39	0.453333	0.77	0.871111	0.68	0.826667	0.62	0.818889	0.26	0.556667	0.58	0.804444	0.8	0.93125	0.48	0.61375	0.43	0.55125	0.82	0.88125	0.77	0.8175	0.69	0.81	0.31	0.49	0.66	0.8	0.74	0.87875	0.5	0.5875	0.38	0.47875	0.78	0.8625	0.67	0.805	0.62	0.8	0.26	0.54375	0.6	0.78875	0.82
#653	0.74	0.896667	0.46	0.574444	0.39	0.462222	0.77	0.875556	0.68	0.841111	0.62	0.81	0.26	0.544444	0.58	0.794444	0.81	0.907143	0.49	0.617143	0.43	0.524286	0.82	0.862857	0.77	0.828571	0.69	0.775714	0.31	0.442857	0.66	0.761429	0.74	0.871429	0.5	0.582857	0.38	0.441429	0.78	0.848571	0.67	0.808571	0.62	0.762857	0.26	0.478571	0.6	0.744286	0.78
#654	0.76	0.87875	0.46	0.56625	0.39	0.40625	0.77	0.8625	0.68	0.83875	0.62	0.78125	0.26	0.50625	0.58	0.7575	0.82	0.9275	0.47	0.6	0.43	0.5475	0.82	0.87375	0.77	0.8375	0.69	0.795	0.31	0.4575	0.66	0.78625	0.76	0.89	0.51	0.57875	0.38	0.45625	0.78	0.8625	0.67	0.8275	0.62	0.78	0.26	0.49625	0.6	0.76625	0.76
#655	0.74	0.8925	0.44	0.51875	0.39	0.455	0.77	0.86375	0.68	0.805	0.62	0.79375	0.26	0.505	0.58	0.78	0.8	0.9275	0.49	0.6125	0.44	0.54875	0.82	0.89375	0.77	0.85	0.69	0.82125	0.31	0.49875	0.66	0.81125	0.74	0.88875	0.5	0.56875	0.38	0.46125	0.78	0.86375	0.67	0.8475	0.62	0.80125	0.26	0.55125	0.6	0.79375	0.81
#656	0.72	0.88	0.46	0.5775	0.38	0.43	0.77	0.86875	0.68	0.84	0.62	0.79625	0.26	0.5475	0.58	0.77375	0.75	0.932	0.47	0.517	0.43	0.59	0.82	0.89	0.77	0.75	0.69	0.855	0.31	0.592	0.66	0.856	0.77	0.905	0.49	0.56625	0.39	0.45375	0.78	0.87375	0.67	0.825	0.62	0.79125	0.26	0.4975	0.6	0.765	0.79
#657	0.74	0.85875	0.51	0.61625	0.37	0.4625	0.77	0.8675	0.68	0.8075	0.62	0.84125	0.26	0.65625	0.58	0.83	0.8	0.91	0.49	0.6	0.41	0.524286	0.82	0.858571	0.77	0.802857	0.69	0.782857	0.31	0.46	0.66	0.768571	0.77	0.885714	0.54	0.598571	0.38	0.501429	0.78	0.865714	0.67	0.797143	0.62	0.81	0.26	0.56	0.6	0.805714	0.78
#658	0.73	0.88625	0.45	0.57875	0.39	0.43375	0.77	0.8725	0.68	0.845	0.62	0.8025	0.26	0.535	0.58	0.7825	0.8	0.941111	0.45	0.52	0.41	0.533333	0.82	0.89	0.77	0.862222	0.69	0.818889	0.31	0.493333	0.66	0.811111	0.75	0.895	0.49	0.5825	0.39	0.46375	0.78	0.86625	0.67	0.83625	0.62	0.78125	0.26	0.4975	0.6	0.76875	0.82
#659	0.75	0.88	0.45	0.56375	0.39	0.41625	0.77	0.86125	0.68	0.8375	0.62	0.78375	0.26	0.51625	0.58	0.76125	0.75	0.94	0.48	0.611111	0.44	0.584444	0.82	0.894444	0.77	0.811111	0.69	0.848889	0.31	0.576667	0.66	0.843333	0.72	0.862857	0.51	0.601429	0.37	0.432857	0.78	0.844286	0.67	0.81	0.62	0.77	0.26	0.498571	0.6	0.752857	0.79
#660	0.74	0.91625	0.46	0.49375	0.4	0.48375	0.77	0.875	0.68	0.775	0.62	0.80875	0.26	0.54	0.58	0.795	0.75	0.931	0.47	0.522	0.43	0.595	0.82	0.889	0.77	0.746	0.69	0.855	0.31	0.601	0.66	0.855	0.75	0.881429	0.5	0.585714	0.38	0.444286	0.78	0.858571	0.67	0.832857	0.62	0.771429	0.26	0.487143	0.6	0.757143	0.8
#661	0.74	0.8975	0.47	0.595	0.4	0.45125	0.77	0.88375	0.68	0.84625	0.62	0.81125	0.26	0.53875	0.58	0.7925	0.76	0.93625	0.49	0.4875	0.45	0.605	0.82	0.8775	0.77	0.6975	0.69	0.83375	0.31	0.55625	0.66	0.83375	0.75	0.88375	0.49	0.56875	0.38	0.45125	0.78	0.8625	0.67	0.82875	0.62	0.78375	0.26	0.49125	0.6	0.775	0.84
#662	0.75	0.88	0.5	0.565	0.37	0.4575	0.77	0.8575	0.68	0.825	0.62	0.80375	0.26	0.5625	0.58	0.79625	0.76	0.92625	0.5	0.6675	0.45	0.595	0.82	0.89625	0.77	0.81	0.69	0.855	0.31	0.58125	0.66	0.8525	0.76	0.897143	0.5	0.584286	0.4	0.45	0.78	0.87	0.67	0.834286	0.62	0.78	0.26	0.487143	0.6	0.761429	0.81
#663	0.77	0.827143	0.51	0.62	0.38	0.412857	0.77	0.852857	0.68	0.804286	0.62	0.788571	0.26	0.571429	0.58	0.761429	0.79	0.935556	0.47	0.47	0.44	0.561111	0.82	0.881111	0.77	0.738889	0.69	0.825556	0.31	0.523333	0.66	0.823333	0.76	0.888571	0.54	0.577143	0.37	0.495714	0.78	0.864286	0.67	0.83	0.62	0.822857	0.26	0.617143	0.6	0.818571	0.79
#664	0.71	0.872222	0.45	0.601111	0.39	0.464444	0.77	0.87	0.68	0.826667	0.62	0.83	0.26	0.61	0.58	0.815556	0.77	0.927778	0.44	0.471111	0.42	0.536667	0.82	0.883333	0.77	0.775556	0.69	0.815556	0.31	0.532222	0.66	0.808889	0.76	0.9	0.49	0.58125	0.39	0.45625	0.78	0.8725	0.67	0.82625	0.62	0.78625	0.26	0.5	0.6	0.75875	0.81
#665	0.75	0.8875	0.48	0.5675	0.39	0.46875	0.77	0.86	0.68	0.81	0.62	0.7925	0.26	0.51	0.58	0.78125	0.76	0.921429	0.49	0.621429	0.45	0.55	0.82	0.865714	0.77	0.775714	0.69	0.81	0.31	0.501429	0.66	0.808571	0.74	0.887143	0.51	0.552857	0.38	0.431429	0.78	0.87	0.67	0.834286	0.62	0.791429	0.26	0.531429	0.6	0.772857	0.78
#666	0.73	0.88	0.46	0.5825	0.38	0.4375	0.77	0.87125	0.68	0.83625	0.62	0.805	0.26	0.5475	0.58	0.78375	0.79	0.917778	0.48	0.477778	0.41	0.574444	0.82	0.873333	0.77	0.745556	0.69	0.816667	0.31	0.57	0.66	0.806667	0.75	0.8875	0.49	0.58	0.39	0.4625	0.78	0.86125	0.67	0.8225	0.62	0.785	0.26	0.49875	0.6	0.77625	0.8
#667	0.77	0.86625	0.51	0.62	0.38	0.445	0.77	0.86875	0.68	0.80875	0.62	0.8125	0.26	0.5775	0.58	0.79625	0.78	0.93375	0.5	0.6125	0.45	0.5725	0.82	0.88625	0.77	0.81125	0.69	0.835	0.31	0.545	0.66	0.83	0.75	0.8925	0.49	0.57625	0.39	0.46	0.78	0.86375	0.67	0.83375	0.62	0.78375	0.26	0.4975	0.6	0.77125	0.78
#668	0.75	0.88625	0.48	0.565	0.39	0.465	0.77	0.86125	0.68	0.82875	0.62	0.805	0.26	0.55125	0.58	0.795	0.8	0.935	0.48	0.6125	0.44	0.57125	0.82	0.89	0.77	0.83	0.69	0.81375	0.31	0.48	0.66	0.8025	0.74	0.88375	0.52	0.5675	0.36	0.455	0.78	0.86125	0.67	0.8475	0.62	0.80125	0.26	0.55875	0.6	0.79375	0.83
#669	0.75	0.87875	0.47	0.57	0.38	0.40625	0.77	0.86875	0.68	0.8325	0.62	0.7775	0.26	0.5175	0.58	0.75375	0.82	0.928571	0.49	0.617143	0.45	0.557143	0.82	0.88	0.77	0.837143	0.69	0.795714	0.31	0.444286	0.66	0.785714	0.75	0.89375	0.49	0.5775	0.39	0.46625	0.78	0.86375	0.67	0.835	0.62	0.78375	0.26	0.50125	0.6	0.77	0.81
#670	0.75	0.88875	0.48	0.5825	0.39	0.47875	0.77	0.8625	0.68	0.80375	0.62	0.7975	0.26	0.51875	0.58	0.7875	0.8	0.9325	0.48	0.6125	0.43	0.55	0.82	0.88125	0.77	0.8175	0.69	0.81	0.31	0.48875	0.66	0.8	0.76	0.9	0.49	0.58125	0.39	0.45	0.78	0.87125	0.67	0.82375	0.62	0.78625	0.26	0.4975	0.6	0.7625	0.75
#671	0.75	0.88625	0.48	0.53125	0.39	0.4675	0.77	0.8575	0.68	0.79625	0.62	0.80125	0.26	0.5475	0.58	0.7925	0.81	0.928571	0.51	0.622857	0.44	0.558571	0.82	0.88	0.77	0.821429	0.69	0.798571	0.31	0.437143	0.66	0.787143	0.75	0.91	0.49	0.48625	0.39	0.53125	0.78	0.86125	0.67	0.7425	0.62	0.79	0.26	0.52875	0.6	0.78125	0.8
#672	0.74	0.90375	0.46	0.57	0.39	0.48	0.77	0.86125	0.68	0.8375	0.62	0.77875	0.26	0.48875	0.58	0.7625	0.81	0.92625	0.49	0.50375	0.43	0.5575	0.82	0.8775	0.77	0.75875	0.69	0.8125	0.31	0.51375	0.66	0.80625	0.75	0.89	0.49	0.575	0.38	0.4625	0.78	0.86	0.67	0.8225	0.62	0.78125	0.26	0.50125	0.6	0.77125	0.79
#673	0.73	0.893333	0.44	0.574444	0.39	0.444444	0.77	0.876667	0.68	0.846667	0.62	0.808889	0.26	0.543333	0.58	0.793333	0.78	0.922857	0.57	0.608571	0.45	0.581429	0.82	0.858571	0.77	0.764286	0.69	0.795714	0.31	0.468571	0.66	0.792857	0.75	0.888571	0.5	0.608571	0.4	0.47	0.78	0.87	0.67	0.815714	0.62	0.797143	0.26	0.507143	0.6	0.785714	0.79
#674	0.77	0.8825	0.48	0.54625	0.39	0.44375	0.77	0.8475	0.68	0.83625	0.62	0.775	0.26	0.525	0.58	0.75875	0.76	0.93375	0.5	0.60125	0.43	0.57625	0.82	0.88	0.77	0.79625	0.69	0.81875	0.31	0.50375	0.66	0.815	0.75	0.88875	0.49	0.5675	0.39	0.46875	0.78	0.86125	0.67	0.81625	0.62	0.78625	0.26	0.51375	0.6	0.7775	0.81
#675	0.74	0.874286	0.48	0.581429	0.39	0.464286	0.77	0.852857	0.68	0.81	0.62	0.781429	0.26	0.515714	0.58	0.761429	0.8	0.9375	0.47	0.58375	0.44	0.575	0.82	0.88	0.77	0.815	0.69	0.80125	0.31	0.46875	0.66	0.79125	0.76	0.888571	0.54	0.564286	0.38	0.511429	0.78	0.865714	0.67	0.82	0.62	0.824286	0.26	0.618571	0.6	0.822857	0.82
#676	0.77	0.89	0.5	0.56875	0.38	0.455	0.77	0.86	0.68	0.82125	0.62	0.7775	0.26	0.4975	0.58	0.765	0.76	0.931111	0.48	0.505556	0.44	0.574444	0.82	0.884444	0.77	0.734444	0.69	0.846667	0.31	0.578889	0.66	0.848889	0.75	0.88875	0.49	0.57875	0.39	0.46	0.78	0.86375	0.67	0.83	0.62	0.78125	0.26	0.495	0.6	0.76875	0.8
#677	0.74	0.8875	0.48	0.56625	0.39	0.475	0.77	0.86125	0.68	0.8325	0.62	0.8025	0.26	0.56125	0.58	0.79125	0.82	0.915714	0.49	0.621429	0.44	0.551429	0.82	0.87	0.77	0.821429	0.69	0.792857	0.31	0.445714	0.66	0.787143	0.77	0.89	0.54	0.595714	0.38	0.504286	0.78	0.868571	0.67	0.8	0.62	0.812857	0.26	0.565714	0.6	0.811429	0.8
#678	0.71	0.885556	0.44	0.566667	0.38	0.446667	0.77	0.871111	0.68	0.855556	0.62	0.816667	0.26	0.59	0.58	0.803333	0.74	0.932	0.47	0.56	0.44	0.601	0.82	0.899	0.77	0.762	0.69	0.864	0.31	0.613	0.66	0.865	0.73	0.8875	0.49	0.57375	0.38	0.47375	0.78	0.8625	0.67	0.83875	0.62	0.80875	0.26	0.56375	0.6	0.8025	0.79
#679	0.74	0.89	0.46	0.59125	0.4	0.4425	0.77	0.87875	0.68	0.8425	0.62	0.81	0.26	0.53625	0.58	0.7925	0.8	0.94125	0.47	0.5675	0.42	0.51	0.82	0.8975	0.77	0.8675	0.69	0.82	0.31	0.49125	0.66	0.81125	0.75	0.89125	0.49	0.57875	0.39	0.46125	0.78	0.86375	0.67	0.83	0.62	0.78125	0.26	0.49625	0.6	0.76875	0.82
#680	0.74	0.875714	0.48	0.578571	0.39	0.461429	0.77	0.852857	0.68	0.81	0.62	0.777143	0.26	0.51	0.58	0.755714	0.8	0.916667	0.48	0.555556	0.42	0.513333	0.82	0.875556	0.77	0.838889	0.69	0.821111	0.31	0.546667	0.66	0.82	0.76	0.8875	0.51	0.57625	0.38	0.45625	0.78	0.8625	0.67	0.82875	0.62	0.78125	0.26	0.4975	0.6	0.76875	0.81
#681	0.71	0.89	0.45	0.557778	0.38	0.458889	0.77	0.868889	0.68	0.847778	0.62	0.813333	0.26	0.594444	0.58	0.797778	0.81	0.932222	0.47	0.458889	0.43	0.565556	0.82	0.88	0.77	0.765556	0.69	0.82	0.31	0.532222	0.66	0.818889	0.75	0.89375	0.49	0.575	0.39	0.465	0.78	0.86625	0.67	0.8325	0.62	0.785	0.26	0.5	0.6	0.7725	0.82
#682	0.72	0.88625	0.46	0.585	0.38	0.41875	0.77	0.88	0.68	0.86125	0.62	0.8225	0.26	0.5925	0.58	0.80625	0.7	0.938889	0.44	0.514444	0.45	0.602222	0.82	0.894444	0.77	0.727778	0.69	0.87	0.31	0.636667	0.66	0.877778	0.72	0.871429	0.51	0.584286	0.36	0.431429	0.78	0.85	0.67	0.827143	0.62	0.774286	0.26	0.504286	0.6	0.758571	0.81
#683	0.76	0.89125	0.47	0.56875	0.39	0.465	0.77	0.85875	0.68	0.81625	0.62	0.785	0.26	0.50125	0.58	0.77125	0.8	0.92625	0.5	0.64625	0.44	0.56	0.82	0.88375	0.77	0.82375	0.69	0.82375	0.31	0.5425	0.66	0.81875	0.76	0.89125	0.51	0.575	0.38	0.45625	0.78	0.86375	0.67	0.82875	0.62	0.78875	0.26	0.5	0.6	0.7775	0.84
#684	0.76	0.895	0.5	0.586667	0.4	0.506667	0.77	0.835	0.68	0.795	0.62	0.745	0.26	0.421667	0.58	0.726667	0.79	0.937778	0.47	0.495556	0.44	0.584444	0.82	0.886667	0.77	0.754444	0.69	0.824444	0.31	0.522222	0.66	0.817778	0.73	0.88625	0.5	0.58125	0.38	0.4675	0.78	0.86625	0.67	0.84875	0.62	0.805	0.26	0.565	0.6	0.7975	0.82
#685	0.71	0.888889	0.45	0.563333	0.38	0.462222	0.77	0.871111	0.68	0.851111	0.62	0.82	0.26	0.595556	0.58	0.805556	0.75	0.925	0.51	0.63875	0.45	0.59375	0.82	0.8775	0.77	0.79	0.69	0.83	0.31	0.5625	0.66	0.82625	0.75	0.89	0.49	0.57875	0.39	0.46	0.78	0.86375	0.67	0.83375	0.62	0.7825	0.26	0.49625	0.6	0.76875	0.82
#686	0.76	0.88625	0.48	0.58	0.4	0.48375	0.77	0.86125	0.68	0.805	0.62	0.795	0.26	0.51875	0.58	0.785	0.76	0.924444	0.49	0.513333	0.44	0.565556	0.82	0.863333	0.77	0.723333	0.69	0.825556	0.31	0.575556	0.66	0.825556	0.74	0.88875	0.49	0.59125	0.39	0.47375	0.78	0.86625	0.67	0.81	0.62	0.80125	0.26	0.5175	0.6	0.795	0.85
#687	0.74	0.88375	0.48	0.5575	0.38	0.4825	0.77	0.86125	0.68	0.81625	0.62	0.80625	0.26	0.5675	0.58	0.795	0.76	0.92125	0.49	0.63	0.44	0.5625	0.82	0.87625	0.77	0.79625	0.69	0.82625	0.31	0.54625	0.66	0.8225	0.75	0.88875	0.49	0.58375	0.39	0.4725	0.78	0.86375	0.67	0.82375	0.62	0.795	0.26	0.515	0.6	0.785	0.83
#688	0.67	0.888889	0.45	0.564444	0.38	0.49	0.77	0.871111	0.68	0.793333	0.62	0.841111	0.26	0.638889	0.58	0.837778	0.8	0.94125	0.49	0.5925	0.42	0.5475	0.82	0.89625	0.77	0.885	0.69	0.83125	0.31	0.54	0.66	0.82	0.74	0.88	0.51	0.611429	0.39	0.454286	0.78	0.865714	0.67	0.805714	0.62	0.787143	0.26	0.505714	0.6	0.762857	0.82
#689	0.75	0.894444	0.48	0.57	0.38	0.443333	0.77	0.875556	0.68	0.836667	0.62	0.807778	0.26	0.543333	0.58	0.795556	0.81	0.92	0.48	0.49625	0.44	0.56625	0.82	0.8725	0.77	0.7475	0.69	0.81	0.31	0.50125	0.66	0.8075	0.77	0.887143	0.54	0.602857	0.38	0.502857	0.78	0.865714	0.67	0.788571	0.62	0.815714	0.26	0.564286	0.6	0.817143	0.79
#690	0.7	0.88	0.44	0.59625	0.37	0.44375	0.77	0.8725	0.68	0.8275	0.62	0.8125	0.26	0.57	0.58	0.79625	0.76	0.93	0.48	0.61125	0.45	0.585	0.82	0.88625	0.77	0.79625	0.69	0.8425	0.31	0.5575	0.66	0.84	0.75	0.89375	0.49	0.5625	0.38	0.4525	0.78	0.8625	0.67	0.86	0.62	0.79125	0.26	0.5375	0.6	0.77875	0.82
#691	0.74	0.883333	0.45	0.555556	0.38	0.437778	0.77	0.864444	0.68	0.85	0.62	0.806667	0.26	0.574444	0.58	0.792222	0.81	0.918571	0.49	0.625714	0.45	0.561429	0.82	0.874286	0.77	0.828571	0.69	0.797143	0.31	0.444286	0.66	0.79	0.75	0.89125	0.49	0.575	0.39	0.45875	0.78	0.865	0.67	0.83	0.62	0.78375	0.26	0.495	0.6	0.77125	0.82
#692	0.72	0.881111	0.45	0.583333	0.39	0.47	0.77	0.868889	0.68	0.815556	0.62	0.82	0.26	0.563333	0.58	0.805556	0.8	0.93625	0.48	0.61625	0.43	0.55125	0.82	0.88875	0.77	0.8425	0.69	0.8075	0.31	0.46125	0.66	0.795	0.74	0.88875	0.49	0.5875	0.39	0.47625	0.78	0.86625	0.67	0.81	0.62	0.80125	0.26	0.51625	0.6	0.795	0.8
#693	0.71	0.885556	0.45	0.592222	0.39	0.471111	0.77	0.871111	0.68	0.803333	0.62	0.823333	0.26	0.593333	0.58	0.815556	0.8	0.94125	0.48	0.60875	0.44	0.57625	0.82	0.89	0.77	0.825	0.69	0.815	0.31	0.48375	0.66	0.80375	0.75	0.895	0.49	0.57125	0.39	0.4675	0.78	0.8675	0.67	0.8275	0.62	0.78875	0.26	0.5025	0.6	0.77625	0.82
#694	0.69	0.87	0.48	0.62125	0.37	0.4475	0.77	0.86625	0.68	0.8025	0.62	0.82	0.26	0.60625	0.58	0.8075	0.81	0.927143	0.5	0.617143	0.45	0.551429	0.82	0.88	0.77	0.837143	0.69	0.792857	0.31	0.422857	0.66	0.782857	0.76	0.89	0.51	0.59	0.38	0.4575	0.78	0.8675	0.67	0.83125	0.62	0.78625	0.26	0.50375	0.6	0.77125	0.8
#695	0.75	0.9	0.46	0.578889	0.39	0.458889	0.77	0.876667	0.68	0.845556	0.62	0.808889	0.26	0.546667	0.58	0.793333	0.82	0.937143	0.5	0.611429	0.44	0.547143	0.82	0.887143	0.77	0.842857	0.69	0.794286	0.31	0.437143	0.66	0.78	0.77	0.884286	0.54	0.601429	0.38	0.497143	0.78	0.862857	0.67	0.785714	0.62	0.814286	0.26	0.565714	0.6	0.815714	0.75
#696	0.76	0.8675	0.52	0.62125	0.38	0.47	0.77	0.87625	0.68	0.805	0.62	0.8325	0.26	0.60625	0.58	0.82125	0.82	0.92	0.48	0.591429	0.42	0.508571	0.82	0.868571	0.77	0.835714	0.69	0.771429	0.31	0.41	0.66	0.76	0.75	0.9	0.5	0.587143	0.39	0.52	0.78	0.848571	0.67	0.811429	0.62	0.768571	0.26	0.45	0.6	0.761429	0.78
#697	0.75	0.88625	0.48	0.5675	0.39	0.46875	0.77	0.86125	0.68	0.83	0.62	0.81	0.26	0.55875	0.58	0.8	0.75	0.942	0.44	0.519	0.41	0.557	0.82	0.902	0.77	0.779	0.69	0.851	0.31	0.596	0.66	0.842	0.75	0.88625	0.49	0.58	0.39	0.46	0.78	0.86125	0.67	0.82875	0.62	0.78	0.26	0.4975	0.6	0.76875	0.78
#698	0.75	0.8875	0.48	0.58375	0.39	0.48	0.77	0.8625	0.68	0.80125	0.62	0.7975	0.26	0.52125	0.58	0.7875	0.77	0.938571	0.51	0.661429	0.45	0.595714	0.82	0.888571	0.77	0.804286	0.69	0.832857	0.31	0.51	0.66	0.827143	0.75	0.88875	0.5	0.585	0.39	0.47	0.78	0.86375	0.67	0.815	0.62	0.7975	0.26	0.515	0.6	0.79	0.8
#699	0.72	0.886667	0.45	0.571111	0.39	0.454444	0.77	0.864444	0.68	0.813333	0.62	0.802222	0.26	0.534444	0.58	0.791111	0.76	0.92125	0.49	0.63	0.45	0.5675	0.82	0.87625	0.77	0.79875	0.69	0.82625	0.31	0.53875	0.66	0.8225	0.74	0.89125	0.49	0.5925	0.39	0.46875	0.78	0.86625	0.67	0.825	0.62	0.7975	0.26	0.51625	0.6	0.7875	0.8
#700	0.74	0.888889	0.45	0.573333	0.39	0.444444	0.77	0.873333	0.68	0.834444	0.62	0.806667	0.26	0.542222	0.58	0.794444	0.77	0.935556	0.44	0.591111	0.44	0.552222	0.82	0.892222	0.77	0.836667	0.69	0.825556	0.31	0.513333	0.66	0.816667	0.76	0.882857	0.52	0.581429	0.38	0.431429	0.78	0.86	0.67	0.838571	0.62	0.771429	0.26	0.477143	0.6	0.752857	0.77
#701	0.74	0.88	0.49	0.568889	0.37	0.457778	0.77	0.847778	0.68	0.833333	0.62	0.796667	0.26	0.547778	0.58	0.793333	0.74	0.935	0.48	0.51	0.44	0.59	0.82	0.89	0.77	0.753	0.69	0.851	0.31	0.592	0.66	0.852	0.77	0.89	0.54	0.598571	0.38	0.497143	0.78	0.868571	0.67	0.804286	0.62	0.812857	0.26	0.565714	0.6	0.81	0.76
#702	0.74	0.891111	0.45	0.571111	0.39	0.446667	0.77	0.873333	0.68	0.838889	0.62	0.808889	0.26	0.543333	0.58	0.796667	0.76	0.93	0.49	0.66375	0.43	0.57125	0.82	0.8975	0.77	0.8175	0.69	0.85375	0.31	0.5825	0.66	0.8525	0.77	0.91	0.55	0.595	0.38	0.535	0.78	0.855	0.67	0.81	0.62	0.796667	0.26	0.556667	0.6	0.778333	0.75
#703	0.74	0.886667	0.47	0.545556	0.36	0.398889	0.77	0.864444	0.68	0.857778	0.62	0.794444	0.26	0.563333	0.58	0.778889	0.77	0.915	0.5	0.635	0.45	0.585	0.82	0.875	0.77	0.785	0.69	0.83125	0.31	0.55625	0.66	0.82625	0.76	0.887143	0.54	0.587143	0.38	0.487143	0.78	0.868571	0.67	0.84	0.62	0.817143	0.26	0.608571	0.6	0.817143	0.85
#704	0.75	0.88875	0.48	0.58125	0.39	0.48	0.77	0.8625	0.68	0.80375	0.62	0.79875	0.26	0.51875	0.58	0.78875	0.77	0.92	0.5	0.508889	0.43	0.586667	0.82	0.881111	0.77	0.734444	0.69	0.84	0.31	0.585556	0.66	0.838889	0.75	0.901429	0.5	0.59	0.4	0.522857	0.78	0.847143	0.67	0.804286	0.62	0.767143	0.26	0.452857	0.6	0.762857	0.81
#705	0.73	0.8675	0.49	0.6075	0.38	0.45625	0.77	0.86	0.68	0.8075	0.62	0.81125	0.26	0.575	0.58	0.8	0.8	0.911429	0.5	0.607143	0.45	0.555714	0.82	0.852857	0.77	0.781429	0.69	0.781429	0.31	0.471429	0.66	0.772857	0.74	0.88	0.5	0.594286	0.39	0.457143	0.78	0.862857	0.67	0.828571	0.62	0.784286	0.26	0.492857	0.6	0.77	0.78
#706	0.73	0.89	0.45	0.574444	0.39	0.446667	0.77	0.874444	0.68	0.844444	0.62	0.81	0.26	0.543333	0.58	0.794444	0.74	0.937778	0.47	0.648889	0.44	0.605556	0.82	0.9	0.77	0.822222	0.69	0.856667	0.31	0.58	0.66	0.852222	0.76	0.895	0.53	0.59375	0.38	0.47	0.78	0.87	0.67	0.825	0.62	0.81125	0.26	0.52625	0.6	0.805	0.8
#707	0.72	0.885556	0.46	0.56	0.36	0.438889	0.77	0.872222	0.68	0.845556	0.62	0.824444	0.26	0.6	0.58	0.813333	0.75	0.934444	0.48	0.654444	0.43	0.585556	0.82	0.904444	0.77	0.835556	0.69	0.858889	0.31	0.583333	0.66	0.851111	0.75	0.8875	0.52	0.58	0.37	0.43125	0.78	0.86	0.67	0.83125	0.62	0.79125	0.26	0.51125	0.6	0.7775	0.81
#708	0.72	0.887778	0.46	0.561111	0.38	0.444444	0.77	0.871111	0.68	0.856667	0.62	0.816667	0.26	0.59	0.58	0.8	0.76	0.93	0.49	0.6625	0.45	0.57875	0.82	0.895	0.77	0.81125	0.69	0.85	0.31	0.5725	0.66	0.84875	0.74	0.90625	0.49	0.47	0.39	0.5175	0.78	0.85625	0.67	0.73125	0.62	0.78875	0.26	0.51125	0.6	0.78625	0.81
#709	0.73	0.891111	0.44	0.597778	0.39	0.463333	0.77	0.88	0.68	0.822222	0.62	0.821111	0.26	0.574444	0.58	0.805556	0.76	0.931111	0.48	0.51	0.44	0.578889	0.82	0.883333	0.77	0.728889	0.69	0.846667	0.31	0.587778	0.66	0.85	0.78	0.878571	0.54	0.565714	0.38	0.471429	0.78	0.85	0.67	0.827143	0.62	0.794286	0.26	0.585714	0.6	0.787143	0.83
#710	0.72	0.88125	0.45	0.58625	0.38	0.4325	0.77	0.87125	0.68	0.84625	0.62	0.8025	0.26	0.545	0.58	0.7825	0.76	0.9275	0.5	0.61875	0.44	0.57	0.82	0.885	0.77	0.8125	0.69	0.8375	0.31	0.54125	0.66	0.83375	0.73	0.89	0.5	0.585	0.38	0.47	0.78	0.8675	0.67	0.8475	0.62	0.805	0.26	0.56125	0.6	0.795	0.79
#711	0.75	0.8825	0.48	0.5775	0.39	0.46875	0.77	0.85625	0.68	0.79875	0.62	0.79	0.26	0.5175	0.58	0.77875	0.77	0.922857	0.51	0.627143	0.45	0.588571	0.82	0.865714	0.77	0.765714	0.69	0.812857	0.31	0.511429	0.66	0.807143	0.76	0.882857	0.54	0.572857	0.37	0.5	0.78	0.862857	0.67	0.824286	0.62	0.821429	0.26	0.615714	0.6	0.818571	0.8
#712	0.72	0.855556	0.44	0.598889	0.39	0.446667	0.77	0.866667	0.68	0.793333	0.62	0.811111	0.26	0.563333	0.58	0.79	0.77	0.9375	0.48	0.64375	0.43	0.585	0.82	0.89875	0.77	0.83875	0.69	0.835	0.31	0.51125	0.66	0.83	0.75	0.89	0.49	0.58	0.39	0.45875	0.78	0.8625	0.67	0.8225	0.62	0.78625	0.26	0.49625	0.6	0.77625	0.81
#713	0.72	0.861111	0.44	0.588889	0.39	0.44	0.77	0.87	0.68	0.814444	0.62	0.807778	0.26	0.553333	0.58	0.79	0.79	0.91375	0.51	0.63125	0.41	0.48375	0.82	0.9	0.77	0.87125	0.69	0.83	0.31	0.5375	0.66	0.815	0.75	0.881429	0.54	0.581429	0.37	0.501429	0.78	0.864286	0.67	0.821429	0.62	0.824286	0.26	0.617143	0.6	0.822857	0.79
#714	0.74	0.88625	0.46	0.5775	0.4	0.4825	0.77	0.85875	0.68	0.79875	0.62	0.7975	0.26	0.5175	0.58	0.7875	0.8	0.92	0.45	0.56625	0.42	0.5075	0.82	0.87875	0.77	0.855	0.69	0.79375	0.31	0.47375	0.66	0.7825	0.74	0.8925	0.53	0.55625	0.35	0.4425	0.78	0.87	0.67	0.86375	0.62	0.805	0.26	0.5525	0.6	0.8	0.77
#715	0.75	0.885	0.5	0.56375	0.37	0.45	0.77	0.855	0.68	0.83875	0.62	0.79	0.26	0.555	0.58	0.7775	0.72	0.936667	0.47	0.583333	0.42	0.567778	0.82	0.892222	0.77	0.815556	0.69	0.865556	0.31	0.631111	0.66	0.868889	0.77	0.89	0.54	0.614286	0.38	0.497143	0.78	0.87	0.67	0.8	0.62	0.818571	0.26	0.572857	0.6	0.815714	0.83
#716	0.73	0.892222	0.44	0.576667	0.39	0.451111	0.77	0.875556	0.68	0.84	0.62	0.814444	0.26	0.543333	0.58	0.801111	0.81	0.936667	0.45	0.544444	0.43	0.541111	0.82	0.887778	0.77	0.834444	0.69	0.812222	0.31	0.458889	0.66	0.802222	0.75	0.88875	0.49	0.58	0.39	0.4575	0.78	0.86375	0.67	0.83	0.62	0.78125	0.26	0.49625	0.6	0.76875	0.81
#717	0.74	0.893333	0.45	0.574444	0.39	0.446667	0.77	0.876667	0.68	0.84	0.62	0.811111	0.26	0.545556	0.58	0.797778	0.82	0.9275	0.48	0.60375	0.45	0.5625	0.82	0.87625	0.77	0.8325	0.69	0.79625	0.31	0.445	0.66	0.78625	0.73	0.88625	0.49	0.575	0.39	0.48625	0.78	0.86375	0.67	0.8325	0.62	0.81125	0.26	0.56625	0.6	0.80625	0.79
#718	0.73	0.891111	0.46	0.594444	0.39	0.466667	0.77	0.878889	0.68	0.832222	0.62	0.82	0.26	0.572222	0.58	0.804444	0.8	0.925556	0.47	0.507778	0.43	0.576667	0.82	0.878889	0.77	0.751111	0.69	0.818889	0.31	0.532222	0.66	0.814444	0.73	0.8825	0.5	0.60125	0.37	0.47	0.78	0.865	0.67	0.83375	0.62	0.80875	0.26	0.58625	0.6	0.79625	0.81
#719	0.75	0.88375	0.48	0.60125	0.39	0.4975	0.77	0.8675	0.68	0.77875	0.62	0.81125	0.26	0.55125	0.58	0.79875	0.76	0.91875	0.49	0.60375	0.43	0.55625	0.82	0.87625	0.77	0.7975	0.69	0.825	0.31	0.545	0.66	0.82	0.74	0.88125	0.5	0.5825	0.39	0.47375	0.78	0.85625	0.67	0.7925	0.62	0.79375	0.26	0.52375	0.6	0.78875	0.8
#720	0.74	0.893333	0.45	0.575556	0.39	0.446667	0.77	0.876667	0.68	0.84	0.62	0.811111	0.26	0.544444	0.58	0.797778	0.82	0.918571	0.49	0.604286	0.41	0.511429	0.82	0.87	0.77	0.824286	0.69	0.777143	0.31	0.412857	0.66	0.764286	0.73	0.885	0.52	0.625	0.37	0.49625	0.78	0.87	0.67	0.78	0.62	0.8175	0.26	0.58875	0.6	0.81125	0.79
#721	0.72	0.861111	0.44	0.585556	0.39	0.437778	0.77	0.871111	0.68	0.822222	0.62	0.806667	0.26	0.547778	0.58	0.787778	0.77	0.92	0.46	0.602222	0.43	0.564444	0.82	0.885556	0.77	0.811111	0.69	0.822222	0.31	0.538889	0.66	0.805556	0.77	0.89	0.54	0.594286	0.38	0.498571	0.78	0.865714	0.67	0.805714	0.62	0.812857	0.26	0.562857	0.6	0.81	0.77
#722	0.74	0.89375	0.46	0.59125	0.4	0.4425	0.77	0.8825	0.68	0.8475	0.62	0.80875	0.26	0.545	0.58	0.79	0.75	0.935	0.49	0.66375	0.44	0.58	0.82	0.89875	0.77	0.81625	0.69	0.8525	0.31	0.57625	0.66	0.85	0.74	0.88875	0.5	0.57	0.38	0.45625	0.78	0.8625	0.67	0.8575	0.62	0.79375	0.26	0.55125	0.6	0.78	0.79
#723	0.7	0.877143	0.48	0.611429	0.38	0.477143	0.77	0.84	0.68	0.774286	0.62	0.781429	0.26	0.542857	0.58	0.77	0.8	0.937778	0.47	0.462222	0.43	0.576667	0.82	0.887778	0.77	0.772222	0.69	0.831111	0.31	0.554444	0.66	0.826667	0.77	0.89	0.51	0.57625	0.38	0.45875	0.78	0.8625	0.67	0.82375	0.62	0.78625	0.26	0.49625	0.6	0.77625	0.8
#724	0.73	0.892222	0.44	0.577778	0.39	0.456667	0.77	0.876667	0.68	0.836667	0.62	0.813333	0.26	0.553333	0.58	0.803333	0.79	0.93125	0.48	0.585	0.42	0.54	0.82	0.8825	0.77	0.8375	0.69	0.81875	0.31	0.50125	0.66	0.81375	0.76	0.884286	0.52	0.585714	0.38	0.434286	0.78	0.86	0.67	0.837143	0.62	0.772857	0.26	0.485714	0.6	0.755714	0.78
#725	0.73	0.894444	0.43	0.573333	0.39	0.457778	0.77	0.875556	0.68	0.835556	0.62	0.818889	0.26	0.55	0.58	0.805556	0.8	0.93	0.46	0.58375	0.43	0.55125	0.82	0.87875	0.77	0.815	0.69	0.80875	0.31	0.47375	0.66	0.8025	0.74	0.88625	0.49	0.5875	0.39	0.475	0.78	0.8625	0.67	0.81625	0.62	0.795	0.26	0.51875	0.6	0.7875	0.8
#726	0.73	0.893333	0.44	0.572222	0.39	0.45	0.77	0.874444	0.68	0.838889	0.62	0.813333	0.26	0.543333	0.58	0.8	0.8	0.93	0.48	0.61625	0.42	0.55125	0.82	0.88375	0.77	0.82375	0.69	0.8175	0.31	0.495	0.66	0.8075	0.78	0.898333	0.55	0.598333	0.38	0.546667	0.78	0.841667	0.67	0.785	0.62	0.775	0.26	0.491667	0.6	0.776667	0.82
#727	0.76	0.8875	0.5	0.565	0.38	0.45625	0.77	0.8575	0.68	0.83125	0.62	0.8	0.26	0.555	0.58	0.78875	0.75	0.931111	0.48	0.642222	0.44	0.595556	0.82	0.895556	0.77	0.822222	0.69	0.85	0.31	0.562222	0.66	0.843333	0.72	0.88375	0.5	0.595	0.39	0.48	0.78	0.85875	0.67	0.78875	0.62	0.79875	0.26	0.55125	0.6	0.79375	0.82
#728	0.75	0.89125	0.48	0.585	0.39	0.475	0.77	0.8625	0.68	0.81	0.62	0.79375	0.26	0.51875	0.58	0.7825	0.72	0.927778	0.5	0.492222	0.42	0.56	0.82	0.88	0.77	0.743333	0.69	0.861111	0.31	0.648889	0.66	0.867778	0.74	0.88875	0.49	0.58875	0.39	0.46875	0.78	0.86625	0.67	0.8175	0.62	0.79625	0.26	0.515	0.6	0.79	0.8
#729	0.72	0.888889	0.46	0.562222	0.38	0.443333	0.77	0.873333	0.68	0.862222	0.62	0.816667	0.26	0.592222	0.58	0.798889	0.75	0.93625	0.49	0.6675	0.44	0.5775	0.82	0.9025	0.77	0.81875	0.69	0.855	0.31	0.58375	0.66	0.8525	0.73	0.8875	0.49	0.5725	0.38	0.47375	0.78	0.86375	0.67	0.84375	0.62	0.8075	0.26	0.565	0.6	0.8	0.77
#730	0.73	0.886667	0.46	0.586667	0.38	0.44	0.77	0.873333	0.68	0.826667	0.62	0.812222	0.26	0.553333	0.58	0.797778	0.79	0.92875	0.49	0.6425	0.42	0.5425	0.82	0.89375	0.77	0.85	0.69	0.82375	0.31	0.5325	0.66	0.80875	0.75	0.885714	0.54	0.582857	0.38	0.498571	0.78	0.865714	0.67	0.828571	0.62	0.82	0.26	0.618571	0.6	0.815714	0.78
#731	0.74	0.88375	0.48	0.56625	0.39	0.4775	0.77	0.85875	0.68	0.825	0.62	0.80625	0.26	0.565	0.58	0.795	0.75	0.937	0.47	0.518	0.43	0.593	0.82	0.893	0.77	0.754	0.69	0.856	0.31	0.597	0.66	0.857	0.74	0.90625	0.49	0.47	0.38	0.51375	0.78	0.85375	0.67	0.73875	0.62	0.78125	0.26	0.50625	0.6	0.77125	0.78
#732	0.72	0.892222	0.45	0.566667	0.38	0.455556	0.77	0.874444	0.68	0.851111	0.62	0.824444	0.26	0.587778	0.58	0.811111	0.77	0.9225	0.51	0.63625	0.44	0.57625	0.82	0.88	0.77	0.80625	0.69	0.83	0.31	0.5475	0.66	0.82375	0.74	0.8875	0.51	0.56875	0.37	0.4575	0.78	0.8625	0.67	0.845	0.62	0.79875	0.26	0.55625	0.6	0.79125	0.82
#733	0.74	0.89	0.48	0.57125	0.39	0.4825	0.77	0.86375	0.68	0.82875	0.62	0.8075	0.26	0.565	0.58	0.79875	0.76	0.91125	0.52	0.635	0.44	0.585	0.82	0.87375	0.77	0.78875	0.69	0.8275	0.31	0.54875	0.66	0.8225	0.77	0.887143	0.54	0.601429	0.38	0.501429	0.78	0.864286	0.67	0.79	0.62	0.815714	0.26	0.561429	0.6	0.815714	0.82
#734	0.74	0.88625	0.48	0.57	0.38	0.46875	0.77	0.86125	0.68	0.83125	0.62	0.8075	0.26	0.56	0.58	0.79625	0.8	0.9075	0.5	0.6175	0.44	0.50875	0.82	0.89125	0.77	0.8325	0.69	0.8175	0.31	0.51875	0.66	0.80375	0.76	0.89125	0.51	0.57125	0.38	0.4575	0.78	0.8625	0.67	0.83375	0.62	0.78375	0.26	0.4975	0.6	0.77	0.79
#735	0.76	0.90375	0.47	0.4725	0.39	0.44875	0.77	0.86125	0.68	0.78	0.62	0.77375	0.26	0.49625	0.58	0.755	0.76	0.93375	0.48	0.6	0.44	0.57875	0.82	0.88125	0.77	0.795	0.69	0.82625	0.31	0.51125	0.66	0.82125	0.75	0.89	0.49	0.59	0.39	0.47375	0.78	0.865	0.67	0.825	0.62	0.79375	0.26	0.51625	0.6	0.78625	0.81
#736	0.74	0.86	0.52	0.6175	0.37	0.45625	0.77	0.86875	0.68	0.81	0.62	0.8225	0.26	0.615	0.58	0.81125	0.78	0.90875	0.45	0.57125	0.41	0.525	0.82	0.865	0.77	0.81625	0.69	0.795	0.31	0.50625	0.66	0.78	0.74	0.88625	0.49	0.57625	0.38	0.45375	0.78	0.86	0.67	0.835	0.62	0.78125	0.26	0.50375	0.6	0.76875	0.78
#737	0.76	0.88	0.47	0.56125	0.39	0.405	0.77	0.8625	0.68	0.84	0.62	0.77625	0.26	0.50625	0.58	0.7525	0.75	0.917778	0.48	0.513333	0.44	0.583333	0.82	0.871111	0.77	0.712222	0.69	0.835556	0.31	0.597778	0.66	0.836667	0.74	0.87	0.54	0.575714	0.35	0.455714	0.78	0.821429	0.67	0.83	0.62	0.751429	0.26	0.445714	0.6	0.754286	0.76
#738	0.75	0.8875	0.47	0.58125	0.4	0.4825	0.77	0.86125	0.68	0.8	0.62	0.7975	0.26	0.51875	0.58	0.78625	0.8	0.93	0.5	0.627143	0.44	0.554286	0.82	0.885714	0.77	0.822857	0.69	0.804286	0.31	0.447143	0.66	0.791429	0.77	0.89	0.51	0.5775	0.38	0.4575	0.78	0.8625	0.67	0.82	0.62	0.78625	0.26	0.4975	0.6	0.775	0.81
#739	0.74	0.893333	0.46	0.574444	0.39	0.447778	0.77	0.876667	0.68	0.838889	0.62	0.812222	0.26	0.544444	0.58	0.796667	0.74	0.92875	0.55	0.4875	0.42	0.58625	0.82	0.8725	0.77	0.715	0.69	0.82625	0.31	0.54625	0.66	0.83	0.75	0.89	0.5	0.58625	0.39	0.47125	0.78	0.86375	0.67	0.815	0.62	0.79875	0.26	0.515	0.6	0.79	0.78
#740	0.72	0.89	0.46	0.581	0.37	0.439	0.77	0.873	0.68	0.86	0.62	0.819	0.26	0.58	0.58	0.806	0.76	0.93625	0.5	0.59125	0.43	0.52125	0.82	0.88625	0.77	0.85625	0.69	0.8125	0.31	0.4725	0.66	0.80625	0.76	0.8925	0.5	0.56625	0.39	0.4675	0.78	0.865	0.67	0.83125	0.62	0.7875	0.26	0.51	0.6	0.775	0.78
#741	0.74	0.8825	0.48	0.53875	0.39	0.46875	0.77	0.85625	0.68	0.79875	0.62	0.80125	0.26	0.56	0.58	0.79125	0.78	0.93375	0.48	0.635	0.42	0.54875	0.82	0.8875	0.77	0.83125	0.69	0.82125	0.31	0.5	0.66	0.8125	0.73	0.88125	0.5	0.595	0.37	0.475	0.78	0.865	0.67	0.83125	0.62	0.81	0.26	0.58875	0.6	0.79875	0.79
#742	0.75	0.904444	0.44	0.473333	0.39	0.481111	0.77	0.865556	0.68	0.765556	0.62	0.796667	0.26	0.526667	0.58	0.782222	0.77	0.93	0.51	0.6375	0.44	0.58125	0.82	0.88125	0.77	0.79375	0.69	0.835	0.31	0.56125	0.66	0.8275	0.75	0.89	0.5	0.585	0.39	0.47125	0.78	0.865	0.67	0.82375	0.62	0.795	0.26	0.515	0.6	0.78375	0.79
#743	0.74	0.881111	0.46	0.57	0.37	0.426667	0.77	0.868889	0.68	0.831111	0.62	0.801111	0.26	0.537778	0.58	0.787778	0.76	0.91875	0.49	0.63375	0.44	0.56875	0.82	0.875	0.77	0.78625	0.69	0.83	0.31	0.55375	0.66	0.8275	0.74	0.88	0.5	0.592857	0.39	0.455714	0.78	0.862857	0.67	0.818571	0.62	0.79	0.26	0.497143	0.6	0.78	0.75
#744	0.75	0.90875	0.46	0.5725	0.39	0.48375	0.77	0.8625	0.68	0.8375	0.62	0.78625	0.26	0.4925	0.58	0.76875	0.78	0.924444	0.48	0.643333	0.44	0.572222	0.82	0.89	0.77	0.828889	0.69	0.836667	0.31	0.558889	0.66	0.828889	0.74	0.89	0.49	0.585	0.39	0.48125	0.78	0.86875	0.67	0.81625	0.62	0.7975	0.26	0.5175	0.6	0.79	0.78
#745	0.74	0.88125	0.49	0.5775	0.37	0.42375	0.77	0.87125	0.68	0.8425	0.62	0.80125	0.26	0.545	0.58	0.78375	0.8	0.92875	0.47	0.58	0.43	0.53	0.82	0.88125	0.77	0.825	0.69	0.81125	0.31	0.46625	0.66	0.805	0.74	0.8875	0.49	0.58875	0.39	0.47625	0.78	0.865	0.67	0.81375	0.62	0.795	0.26	0.52	0.6	0.79	0.82
#746	0.74	0.875714	0.48	0.585714	0.39	0.472857	0.77	0.852857	0.68	0.802857	0.62	0.784286	0.26	0.517143	0.58	0.768571	0.76	0.925	0.49	0.61125	0.44	0.56125	0.82	0.88125	0.77	0.795	0.69	0.83625	0.31	0.54375	0.66	0.83375	0.73	0.877143	0.5	0.602857	0.39	0.465714	0.78	0.862857	0.67	0.818571	0.62	0.785714	0.26	0.511429	0.6	0.774286	0.8
#747	0.72	0.883333	0.43	0.53	0.38	0.47	0.77	0.851111	0.68	0.807778	0.62	0.798889	0.26	0.572222	0.58	0.784444	0.81	0.935714	0.5	0.607143	0.45	0.56	0.82	0.881429	0.77	0.822857	0.69	0.794286	0.31	0.448571	0.66	0.782857	0.77	0.887143	0.54	0.598571	0.38	0.494286	0.78	0.864286	0.67	0.798571	0.62	0.811429	0.26	0.564286	0.6	0.81	0.77
#748	0.72	0.889	0.46	0.576	0.37	0.448	0.77	0.873	0.68	0.854	0.62	0.822	0.26	0.577	0.58	0.81	0.76	0.92375	0.49	0.63875	0.42	0.54	0.82	0.88375	0.77	0.815	0.69	0.8425	0.31	0.59375	0.66	0.84125	0.74	0.88875	0.5	0.565	0.38	0.4675	0.78	0.86375	0.67	0.84375	0.62	0.8025	0.26	0.55	0.6	0.79375	0.8
#749	0.74	0.893333	0.46	0.565556	0.38	0.442222	0.77	0.876667	0.68	0.845556	0.62	0.811111	0.26	0.538889	0.58	0.796667	0.75	0.943333	0.48	0.654444	0.43	0.595556	0.82	0.903333	0.77	0.821111	0.69	0.863333	0.31	0.598889	0.66	0.857778	0.76	0.88875	0.51	0.58625	0.38	0.4675	0.78	0.86625	0.67	0.82125	0.62	0.7975	0.26	0.515	0.6	0.78875	0.79
#750	0.75	0.8875	0.51	0.5425	0.38	0.46875	0.77	0.8675	0.68	0.82	0.62	0.8075	0.26	0.54625	0.58	0.79875	0.76	0.93125	0.48	0.5925	0.45	0.5675	0.82	0.875	0.77	0.795	0.69	0.82	0.31	0.4875	0.66	0.81625	0.75	0.91	0.49	0.442857	0.38	0.488571	0.78	0.852857	0.67	0.745714	0.62	0.764286	0.26	0.468571	0.6	0.751429	0.77
#751	0.75	0.88375	0.48	0.58375	0.39	0.4675	0.77	0.85625	0.68	0.7925	0.62	0.785	0.26	0.515	0.58	0.77125	0.77	0.921111	0.47	0.47	0.42	0.578889	0.82	0.864444	0.77	0.694444	0.69	0.814444	0.31	0.552222	0.66	0.808889	0.74	0.8875	0.49	0.58875	0.39	0.4725	0.78	0.8675	0.67	0.81875	0.62	0.7975	0.26	0.5175	0.6	0.79125	0.79
#752	0.74	0.893333	0.45	0.576667	0.39	0.448889	0.77	0.877778	0.68	0.838889	0.62	0.812222	0.26	0.545556	0.58	0.796667	0.81	0.928571	0.48	0.617143	0.43	0.541429	0.82	0.877143	0.77	0.835714	0.69	0.792857	0.31	0.454286	0.66	0.781429	0.74	0.885714	0.49	0.582857	0.38	0.451429	0.78	0.861429	0.67	0.821429	0.62	0.777143	0.26	0.492857	0.6	0.761429	0.79
#753	0.74	0.893333	0.45	0.57	0.39	0.45	0.77	0.875556	0.68	0.837778	0.62	0.811111	0.26	0.545556	0.58	0.794444	0.77	0.928571	0.51	0.63	0.45	0.587143	0.82	0.872857	0.77	0.788571	0.69	0.811429	0.31	0.495714	0.66	0.804286	0.75	0.88625	0.49	0.58375	0.39	0.4725	0.78	0.86375	0.67	0.8175	0.62	0.7925	0.26	0.5125	0.6	0.7825	0.81
#754	0.73	0.867778	0.46	0.59	0.39	0.451111	0.77	0.866667	0.68	0.816667	0.62	0.807778	0.26	0.557778	0.58	0.792222	0.74	0.938889	0.48	0.653333	0.44	0.607778	0.82	0.9	0.77	0.811111	0.69	0.858889	0.31	0.588889	0.66	0.857778	0.75	0.8875	0.49	0.5775	0.38	0.45875	0.78	0.8625	0.67	0.82125	0.62	0.785	0.26	0.49375	0.6	0.775	0.8
#755	0.71	0.885556	0.44	0.573333	0.38	0.452222	0.77	0.874444	0.68	0.848889	0.62	0.828889	0.26	0.598889	0.58	0.817778	0.81	0.93125	0.47	0.6025	0.43	0.5275	0.82	0.88875	0.77	0.87125	0.69	0.80625	0.31	0.465	0.66	0.795	0.73	0.881429	0.54	0.612857	0.38	0.447143	0.78	0.868571	0.67	0.835714	0.62	0.798571	0.26	0.55	0.6	0.778571	0.76
#756	0.74	0.887778	0.45	0.575556	0.39	0.443333	0.77	0.873333	0.68	0.833333	0.62	0.811111	0.26	0.542222	0.58	0.797778	0.82	0.92	0.5	0.611429	0.43	0.552857	0.82	0.871429	0.77	0.812857	0.69	0.797143	0.31	0.471429	0.66	0.788571	0.77	0.888571	0.54	0.594286	0.38	0.497143	0.78	0.865714	0.67	0.805714	0.62	0.812857	0.26	0.564286	0.6	0.81	0.8
#757	0.73	0.888889	0.44	0.575556	0.39	0.448889	0.77	0.874444	0.68	0.838889	0.62	0.811111	0.26	0.543333	0.58	0.796667	0.75	0.935556	0.48	0.661111	0.43	0.581111	0.82	0.903333	0.77	0.838889	0.69	0.857778	0.31	0.578889	0.66	0.851111	0.73	0.885	0.5	0.5775	0.38	0.4725	0.78	0.8625	0.67	0.8475	0.62	0.8025	0.26	0.5625	0.6	0.7925	0.8
#758	0.73	0.891111	0.45	0.573333	0.39	0.451111	0.77	0.875556	0.68	0.836667	0.62	0.81	0.26	0.546667	0.58	0.794444	0.76	0.934444	0.48	0.616667	0.44	0.577778	0.82	0.888889	0.77	0.813333	0.69	0.841111	0.31	0.555556	0.66	0.835556	0.76	0.895714	0.51	0.565714	0.38	0.494286	0.78	0.84	0.67	0.811429	0.62	0.751429	0.26	0.438571	0.6	0.738571	0.84
#759	0.72	0.887778	0.44	0.578889	0.39	0.456667	0.77	0.873333	0.68	0.821111	0.62	0.812222	0.26	0.557778	0.58	0.795556	0.76	0.93125	0.49	0.665	0.45	0.5775	0.82	0.89625	0.77	0.82625	0.69	0.8475	0.31	0.555	0.66	0.845	0.75	0.89125	0.49	0.57625	0.39	0.4625	0.78	0.865	0.67	0.83125	0.62	0.78375	0.26	0.4975	0.6	0.77125	0.8
#760	0.75	0.881667	0.49	0.583333	0.4	0.518333	0.77	0.825	0.68	0.765	0.62	0.745	0.26	0.421667	0.58	0.735	0.75	0.928889	0.48	0.662222	0.44	0.592222	0.82	0.897778	0.77	0.823333	0.69	0.857778	0.31	0.584444	0.66	0.853333	0.74	0.88	0.51	0.591429	0.39	0.465714	0.78	0.86	0.67	0.825714	0.62	0.785714	0.26	0.511429	0.6	0.772857	0.81
#761	0.71	0.887778	0.44	0.564444	0.38	0.443333	0.77	0.872222	0.68	0.858889	0.62	0.816667	0.26	0.59	0.58	0.803333	0.8	0.932222	0.46	0.501111	0.44	0.534444	0.82	0.89	0.77	0.784444	0.69	0.824444	0.31	0.538889	0.66	0.82	0.76	0.89625	0.52	0.56875	0.37	0.4525	0.78	0.8675	0.67	0.85375	0.62	0.8025	0.26	0.56	0.6	0.79	0.81
#762	0.74	0.874444	0.49	0.58	0.38	0.463333	0.77	0.847778	0.68	0.818889	0.62	0.801111	0.26	0.553333	0.58	0.798889	0.75	0.935	0.49	0.66375	0.44	0.57375	0.82	0.89875	0.77	0.81875	0.69	0.85125	0.31	0.5725	0.66	0.84875	0.74	0.89375	0.48	0.565	0.39	0.45875	0.78	0.865	0.67	0.85625	0.62	0.80125	0.26	0.5475	0.6	0.79	0.8
#763	0.74	0.891111	0.46	0.575556	0.39	0.446667	0.77	0.875556	0.68	0.838889	0.62	0.807778	0.26	0.543333	0.58	0.794444	0.75	0.934444	0.48	0.611111	0.43	0.567778	0.82	0.888889	0.77	0.815556	0.69	0.84	0.31	0.563333	0.66	0.835556	0.78	0.891429	0.54	0.595714	0.39	0.497143	0.78	0.865714	0.67	0.805714	0.62	0.81	0.26	0.565714	0.6	0.808571	0.86
#764	0.74	0.892222	0.45	0.566667	0.39	0.448889	0.77	0.877778	0.68	0.85	0.62	0.807778	0.26	0.54	0.58	0.792222	0.8	0.91	0.5	0.602857	0.44	0.552857	0.82	0.851429	0.77	0.78	0.69	0.78	0.31	0.464286	0.66	0.771429	0.73	0.8825	0.5	0.57875	0.39	0.47875	0.78	0.85875	0.67	0.825	0.62	0.80875	0.26	0.565	0.6	0.8025	0.8
#765	0.72	0.886667	0.46	0.572222	0.39	0.458889	0.77	0.871111	0.68	0.848889	0.62	0.805556	0.26	0.546667	0.58	0.788889	0.77	0.92125	0.5	0.63375	0.44	0.5775	0.82	0.8775	0.77	0.79	0.69	0.83375	0.31	0.55875	0.66	0.82875	0.75	0.89375	0.49	0.58125	0.39	0.45875	0.78	0.865	0.67	0.84125	0.62	0.7825	0.26	0.4975	0.6	0.76875	0.79
#766	0.73	0.892222	0.47	0.58	0.38	0.481111	0.77	0.854444	0.68	0.833333	0.62	0.8	0.26	0.537778	0.58	0.792222	0.75	0.91375	0.49	0.63	0.44	0.56625	0.82	0.87	0.77	0.77875	0.69	0.82625	0.31	0.555	0.66	0.8225	0.76	0.874286	0.54	0.598571	0.36	0.485714	0.78	0.858571	0.67	0.79	0.62	0.802857	0.26	0.567143	0.6	0.8	0.79
#767	0.73	0.885556	0.47	0.567778	0.39	0.463333	0.77	0.861111	0.68	0.811111	0.62	0.808889	0.26	0.547778	0.58	0.795556	0.77	0.92625	0.48	0.54625	0.43	0.53125	0.82	0.865	0.77	0.7925	0.69	0.81375	0.31	0.5075	0.66	0.82125	0.74	0.89	0.5	0.5675	0.38	0.4525	0.78	0.8625	0.67	0.8625	0.62	0.79125	0.26	0.5425	0.6	0.7775	0.8
#768	0.74	0.908889	0.45	0.492222	0.39	0.48	0.77	0.87	0.68	0.778889	0.62	0.807778	0.26	0.537778	0.58	0.8	0.78	0.92375	0.51	0.6275	0.43	0.5675	0.82	0.87625	0.77	0.80125	0.69	0.82875	0.31	0.5525	0.66	0.8225	0.75	0.89	0.49	0.57625	0.39	0.46	0.78	0.86375	0.67	0.83375	0.62	0.7825	0.26	0.49625	0.6	0.7675	0.81
#769	0.75	0.885	0.48	0.60625	0.39	0.5	0.77	0.865	0.68	0.77875	0.62	0.8075	0.26	0.55125	0.58	0.79625	0.76	0.9175	0.49	0.63625	0.44	0.56625	0.82	0.875	0.77	0.78625	0.69	0.83	0.31	0.55375	0.66	0.8275	0.76	0.887143	0.54	0.585714	0.37	0.491429	0.78	0.865714	0.67	0.834286	0.62	0.82	0.26	0.618571	0.6	0.818571	0.82
#770	0.72	0.88125	0.46	0.56625	0.38	0.42875	0.77	0.8725	0.68	0.85	0.62	0.8025	0.26	0.5425	0.58	0.78125	0.79	0.933333	0.47	0.635556	0.44	0.564444	0.82	0.89	0.77	0.841111	0.69	0.825556	0.31	0.528889	0.66	0.816667	0.77	0.89	0.54	0.598571	0.38	0.494286	0.78	0.867143	0.67	0.811429	0.62	0.811429	0.26	0.562857	0.6	0.808571	0.79
#771	0.76	0.8875	0.48	0.58	0.39	0.47375	0.77	0.86	0.68	0.80625	0.62	0.79375	0.26	0.5175	0.58	0.78375	0.75	0.927778	0.48	0.614444	0.44	0.582222	0.82	0.887778	0.77	0.807778	0.69	0.844444	0.31	0.56	0.66	0.841111	0.76	0.8875	0.51	0.58375	0.38	0.4675	0.78	0.865	0.67	0.82	0.62	0.7925	0.26	0.5125	0.6	0.78375	0.78
#772	0.74	0.888889	0.45	0.578889	0.39	0.447778	0.77	0.874444	0.68	0.837778	0.62	0.812222	0.26	0.538889	0.58	0.798889	0.82	0.924286	0.49	0.558571	0.44	0.54	0.82	0.875714	0.77	0.831429	0.69	0.802857	0.31	0.477143	0.66	0.795714	0.75	0.8925	0.49	0.58375	0.39	0.455	0.78	0.865	0.67	0.83625	0.62	0.7825	0.26	0.49625	0.6	0.76875	0.8
#773	0.73	0.88125	0.48	0.57	0.38	0.47	0.77	0.85875	0.68	0.8325	0.62	0.80375	0.26	0.5675	0.58	0.78875	0.8	0.92625	0.48	0.61625	0.43	0.5575	0.82	0.87625	0.77	0.815	0.69	0.80625	0.31	0.47875	0.66	0.79875	0.78	0.907143	0.52	0.585714	0.38	0.494286	0.78	0.852857	0.67	0.794286	0.62	0.762857	0.26	0.445714	0.6	0.741429	0.79
#774	0.71	0.888889	0.44	0.567778	0.38	0.452222	0.77	0.873333	0.68	0.852222	0.62	0.823333	0.26	0.596667	0.58	0.812222	0.78	0.907778	0.49	0.65	0.42	0.495556	0.82	0.9	0.77	0.848889	0.69	0.843333	0.31	0.588889	0.66	0.833333	0.73	0.8825	0.5	0.57625	0.38	0.45875	0.78	0.85625	0.67	0.84	0.62	0.7925	0.26	0.555	0.6	0.78125	0.82
#775	0.74	0.896667	0.45	0.574444	0.39	0.45	0.77	0.875556	0.68	0.845556	0.62	0.81	0.26	0.544444	0.58	0.793333	0.75	0.9425	0.46	0.615	0.43	0.58	0.82	0.9025	0.77	0.82	0.69	0.84625	0.31	0.53125	0.66	0.8425	0.76	0.884286	0.54	0.587143	0.37	0.488571	0.78	0.864286	0.67	0.832857	0.62	0.821429	0.26	0.618571	0.6	0.817143	0.81
#776	0.71	0.876667	0.49	0.596667	0.37	0.444444	0.77	0.862222	0.68	0.81	0.62	0.828889	0.26	0.607778	0.58	0.826667	0.78	0.937143	0.51	0.607143	0.45	0.557143	0.82	0.88	0.77	0.807143	0.69	0.82	0.31	0.491429	0.66	0.817143	0.75	0.89	0.49	0.5775	0.39	0.46125	0.78	0.86375	0.67	0.83375	0.62	0.7825	0.26	0.49625	0.6	0.76875	0.85
#777	0.74	0.88375	0.48	0.54	0.39	0.4725	0.77	0.8575	0.68	0.7975	0.62	0.80375	0.26	0.56	0.58	0.79375	0.81	0.92625	0.48	0.55125	0.42	0.54	0.82	0.8775	0.77	0.83375	0.69	0.80375	0.31	0.48625	0.66	0.795	0.75	0.89625	0.49	0.59375	0.39	0.465	0.78	0.87375	0.67	0.81125	0.62	0.80125	0.26	0.515	0.6	0.78	0.8
#778	0.77	0.88625	0.5	0.57	0.39	0.46625	0.77	0.86125	0.68	0.81	0.62	0.795	0.26	0.51	0.58	0.785	0.75	0.931111	0.48	0.66	0.44	0.595556	0.82	0.898889	0.77	0.821111	0.69	0.857778	0.31	0.585556	0.66	0.853333	0.75	0.881429	0.51	0.595714	0.38	0.455714	0.78	0.86	0.67	0.818571	0.62	0.787143	0.26	0.497143	0.6	0.778571	0.83
#779	0.74	0.89	0.51	0.5475	0.36	0.4575	0.77	0.87125	0.68	0.795	0.62	0.82375	0.26	0.58375	0.58	0.8125	0.73	0.928	0.47	0.554	0.43	0.6	0.82	0.896	0.77	0.758	0.69	0.862	0.31	0.616	0.66	0.863	0.73	0.882857	0.52	0.555714	0.38	0.454286	0.78	0.867143	0.67	0.804286	0.62	0.801429	0.26	0.56	0.6	0.781429	0.78
#780	0.74	0.89875	0.47	0.5925	0.4	0.455	0.77	0.8825	0.68	0.84625	0.62	0.8125	0.26	0.54125	0.58	0.795	0.76	0.9175	0.49	0.63125	0.44	0.565	0.82	0.87625	0.77	0.79625	0.69	0.83125	0.31	0.55625	0.66	0.82625	0.74	0.891429	0.52	0.57	0.4	0.448571	0.78	0.872857	0.67	0.825714	0.62	0.804286	0.26	0.545714	0.6	0.787143	0.8
#781	0.74	0.85375	0.52	0.62625	0.37	0.455	0.77	0.86	0.68	0.79375	0.62	0.815	0.26	0.60875	0.58	0.80125	0.8	0.93625	0.48	0.61625	0.44	0.56125	0.82	0.8925	0.77	0.8425	0.69	0.8125	0.31	0.465	0.66	0.8	0.77	0.88	0.54	0.59	0.37	0.492857	0.78	0.854286	0.67	0.774286	0.62	0.808571	0.26	0.582857	0.6	0.808571	0.74
#782	0.73	0.892222	0.45	0.562222	0.38	0.446667	0.77	0.874444	0.68	0.856667	0.62	0.818889	0.26	0.588889	0.58	0.804444	0.75	0.93625	0.48	0.64375	0.45	0.6	0.82	0.8925	0.77	0.8075	0.69	0.83875	0.31	0.52	0.66	0.83125	0.75	0.8875	0.53	0.56	0.37	0.46375	0.78	0.86625	0.67	0.82125	0.62	0.80125	0.26	0.5525	0.6	0.79125	0.81
#783	0.74	0.891111	0.46	0.571111	0.38	0.438889	0.77	0.874444	0.68	0.837778	0.62	0.807778	0.26	0.54	0.58	0.794444	0.75	0.93	0.49	0.6625	0.44	0.57875	0.82	0.89625	0.77	0.81375	0.69	0.85	0.31	0.575	0.66	0.8475	0.76	0.8775	0.52	0.59	0.37	0.45	0.78	0.85625	0.67	0.8275	0.62	0.77625	0.26	0.50625	0.6	0.76125	0.8
#784	0.74	0.88875	0.48	0.565	0.38	0.47125	0.77	0.86	0.68	0.8325	0.62	0.80625	0.26	0.56125	0.58	0.79625	0.75	0.934	0.47	0.519	0.43	0.593	0.82	0.889	0.77	0.747	0.69	0.853	0.31	0.594	0.66	0.853	0.75	0.89	0.5	0.59375	0.39	0.4725	0.78	0.8675	0.67	0.8275	0.62	0.79625	0.26	0.5175	0.6	0.78625	0.78
#785	0.72	0.911111	0.45	0.487778	0.38	0.447778	0.77	0.866667	0.68	0.802222	0.62	0.81	0.26	0.553333	0.58	0.811111	0.82	0.924286	0.5	0.571429	0.43	0.561429	0.82	0.875714	0.77	0.838571	0.69	0.801429	0.31	0.477143	0.66	0.795714	0.73	0.87	0.51	0.604286	0.38	0.455714	0.78	0.854286	0.67	0.805714	0.62	0.781429	0.26	0.502857	0.6	0.768571	0.81
#786	0.74	0.88375	0.47	0.59375	0.39	0.43875	0.77	0.87375	0.68	0.8275	0.62	0.815	0.26	0.55	0.58	0.80125	0.76	0.9275	0.49	0.6575	0.43	0.57	0.82	0.88875	0.77	0.80875	0.69	0.845	0.31	0.575	0.66	0.845	0.74	0.89375	0.49	0.56375	0.38	0.455	0.78	0.86375	0.67	0.86125	0.62	0.79	0.26	0.54125	0.6	0.77875	0.8
#787	0.73	0.895556	0.45	0.522222	0.39	0.502222	0.77	0.867778	0.68	0.748889	0.62	0.815556	0.26	0.563333	0.58	0.802222	0.82	0.93625	0.47	0.59125	0.44	0.55125	0.82	0.88	0.77	0.8325	0.69	0.79375	0.31	0.4525	0.66	0.78125	0.75	0.88875	0.49	0.575	0.38	0.46125	0.78	0.86125	0.67	0.825	0.62	0.78125	0.26	0.4975	0.6	0.77	0.8
#788	0.75	0.8875	0.49	0.56625	0.38	0.4525	0.77	0.85875	0.68	0.83375	0.62	0.79875	0.26	0.5525	0.58	0.78875	0.75	0.92375	0.49	0.63125	0.45	0.58	0.82	0.875	0.77	0.78625	0.69	0.83	0.31	0.55625	0.66	0.82625	0.72	0.87	0.5	0.596667	0.37	0.471111	0.78	0.858889	0.67	0.805556	0.62	0.813333	0.26	0.588889	0.6	0.808889	0.82
#789	0.74	0.88125	0.48	0.5675	0.38	0.47125	0.77	0.8575	0.68	0.82125	0.62	0.8075	0.26	0.56625	0.58	0.7975	0.76	0.92625	0.49	0.625	0.44	0.5775	0.82	0.88	0.77	0.79125	0.69	0.8325	0.31	0.555	0.66	0.82875	0.75	0.887143	0.54	0.574286	0.38	0.505714	0.78	0.867143	0.67	0.822857	0.62	0.825714	0.26	0.62	0.6	0.821429	0.78
#790	0.72	0.886667	0.46	0.565556	0.38	0.45	0.77	0.872222	0.68	0.853333	0.62	0.822222	0.26	0.593333	0.58	0.807778	0.75	0.931	0.47	0.515	0.44	0.609	0.82	0.889	0.77	0.744	0.69	0.855	0.31	0.593	0.66	0.856	0.75	0.89375	0.49	0.58125	0.39	0.46375	0.78	0.8675	0.67	0.8375	0.62	0.78375	0.26	0.4975	0.6	0.76875	0.8
#791	0.74	0.891111	0.45	0.572222	0.39	0.448889	0.77	0.873333	0.68	0.834444	0.62	0.808889	0.26	0.543333	0.58	0.796667	0.8	0.934286	0.51	0.575714	0.44	0.532857	0.82	0.867143	0.77	0.792857	0.69	0.785714	0.31	0.395714	0.66	0.777143	0.73	0.88625	0.49	0.585	0.39	0.48125	0.78	0.86125	0.67	0.79	0.62	0.8025	0.26	0.555	0.6	0.79625	0.79
#792	0.74	0.88375	0.48	0.5725	0.39	0.47625	0.77	0.86	0.68	0.82875	0.62	0.805	0.26	0.57	0.58	0.7925	0.76	0.92	0.49	0.62875	0.44	0.565	0.82	0.875	0.77	0.78625	0.69	0.82875	0.31	0.55	0.66	0.825	0.78	0.884286	0.54	0.601429	0.38	0.495714	0.78	0.864286	0.67	0.788571	0.62	0.815714	0.26	0.562857	0.6	0.817143	0.76
#793	0.75	0.884286	0.48	0.572857	0.39	0.467143	0.77	0.861429	0.68	0.812857	0.62	0.788571	0.26	0.514286	0.58	0.774286	0.74	0.926	0.48	0.664	0.43	0.551	0.82	0.913	0.77	0.835	0.69	0.876	0.31	0.645	0.66	0.87	0.76	0.885	0.51	0.58875	0.38	0.465	0.78	0.8625	0.67	0.81375	0.62	0.79125	0.26	0.515	0.6	0.785	0.81
#794	0.74	0.894444	0.46	0.568889	0.39	0.448889	0.77	0.88	0.68	0.855556	0.62	0.811111	0.26	0.542222	0.58	0.794444	0.78	0.931111	0.46	0.611111	0.43	0.553333	0.82	0.898889	0.77	0.858889	0.69	0.831111	0.31	0.513333	0.66	0.82	0.73	0.88375	0.49	0.57	0.38	0.465	0.78	0.86375	0.67	0.8425	0.62	0.80375	0.26	0.55875	0.6	0.795	0.81
#795	0.74	0.895556	0.47	0.578889	0.39	0.467778	0.77	0.873333	0.68	0.834444	0.62	0.81	0.26	0.555556	0.58	0.793333	0.77	0.921429	0.51	0.63	0.45	0.587143	0.82	0.867143	0.77	0.768571	0.69	0.811429	0.31	0.505714	0.66	0.805714	0.75	0.8925	0.48	0.57	0.39	0.46375	0.78	0.8625	0.67	0.825	0.62	0.7875	0.26	0.4975	0.6	0.77875	0.84
#796	0.72	0.888889	0.45	0.563333	0.38	0.447778	0.77	0.872222	0.68	0.858889	0.62	0.817778	0.26	0.588889	0.58	0.803333	0.79	0.932222	0.47	0.502222	0.44	0.584444	0.82	0.886667	0.77	0.755556	0.69	0.823333	0.31	0.532222	0.66	0.817778	0.74	0.8875	0.49	0.59125	0.39	0.48	0.78	0.86625	0.67	0.8125	0.62	0.8	0.26	0.5175	0.6	0.79625	0.79
#797	0.77	0.8475	0.5	0.595	0.39	0.4325	0.77	0.8625	0.68	0.7975	0.62	0.805	0.26	0.56875	0.58	0.7875	0.82	0.917143	0.48	0.615714	0.45	0.554286	0.82	0.871429	0.77	0.821429	0.69	0.794286	0.31	0.447143	0.66	0.787143	0.76	0.884286	0.54	0.588571	0.38	0.498571	0.78	0.864286	0.67	0.821429	0.62	0.828571	0.26	0.618571	0.6	0.83	0.8
#798	0.72	0.863333	0.44	0.586667	0.39	0.441111	0.77	0.874444	0.68	0.83	0.62	0.812222	0.26	0.547778	0.58	0.793333	0.76	0.918889	0.49	0.597778	0.44	0.563333	0.82	0.872222	0.77	0.786667	0.69	0.83	0.31	0.57	0.66	0.828889	0.76	0.884286	0.52	0.592857	0.38	0.448571	0.78	0.864286	0.67	0.83	0.62	0.781429	0.26	0.494286	0.6	0.768571	0.8
#799	0.73	0.87875	0.46	0.57125	0.38	0.43	0.77	0.86875	0.68	0.84	0.62	0.79625	0.26	0.5425	0.58	0.77375	0.77	0.925	0.51	0.63875	0.45	0.5825	0.82	0.87875	0.77	0.80125	0.69	0.82875	0.31	0.54625	0.66	0.82375	0.75	0.8875	0.48	0.5725	0.39	0.46625	0.78	0.8625	0.67	0.82875	0.62	0.7875	0.26	0.4975	0.6	0.775	0.8
#800	0.73	0.894444	0.44	0.576667	0.39	0.452222	0.77	0.877778	0.68	0.836667	0.62	0.814444	0.26	0.544444	0.58	0.802222	0.8	0.933333	0.47	0.481111	0.42	0.554444	0.82	0.887778	0.77	0.798889	0.69	0.832222	0.31	0.572222	0.66	0.828889	0.74	0.88625	0.49	0.58125	0.39	0.4825	0.78	0.865	0.67	0.81625	0.62	0.795	0.26	0.51875	0.6	0.78625	0.82
#801	0.74	0.885714	0.5	0.571429	0.4	0.452857	0.77	0.862857	0.68	0.807143	0.62	0.801429	0.26	0.56	0.58	0.785714	0.82	0.925714	0.49	0.617143	0.44	0.535714	0.82	0.87	0.77	0.834286	0.69	0.785714	0.31	0.422857	0.66	0.775714	0.75	0.8925	0.49	0.57625	0.39	0.46125	0.78	0.865	0.67	0.83	0.62	0.78375	0.26	0.49875	0.6	0.77	0.79
#802	0.74	0.887778	0.45	0.571111	0.39	0.447778	0.77	0.872222	0.68	0.833333	0.62	0.807778	0.26	0.54	0.58	0.792222	0.74	0.902	0.48	0.523	0.42	0.533	0.82	0.87	0.77	0.724	0.69	0.848	0.31	0.634	0.66	0.858	0.76	0.8875	0.53	0.54125	0.37	0.5	0.78	0.86375	0.67	0.80875	0.62	0.82625	0.26	0.63625	0.6	0.82875	0.78
#803	0.73	0.88375	0.48	0.5775	0.39	0.47625	0.77	0.85875	0.68	0.83375	0.62	0.8025	0.26	0.56875	0.58	0.79	0.85	0.923333	0.52	0.588333	0.45	0.53	0.82	0.86	0.77	0.825	0.69	0.761667	0.31	0.353333	0.66	0.751667	0.77	0.88	0.55	0.596667	0.38	0.478333	0.78	0.861667	0.67	0.81	0.62	0.8	0.26	0.546667	0.6	0.793333	0.76
#804	0.75	0.916667	0.46	0.493333	0.39	0.497778	0.77	0.872222	0.68	0.781111	0.62	0.812222	0.26	0.544444	0.58	0.801111	0.83	0.928571	0.49	0.605714	0.45	0.544286	0.82	0.874286	0.77	0.837143	0.69	0.781429	0.31	0.41	0.66	0.771429	0.75	0.89375	0.49	0.58	0.39	0.46125	0.78	0.865	0.67	0.83875	0.62	0.78125	0.26	0.4975	0.6	0.76875	0.79
#805	0.75	0.894444	0.49	0.573333	0.38	0.462222	0.77	0.873333	0.68	0.833333	0.62	0.81	0.26	0.553333	0.58	0.793333	0.74	0.934444	0.48	0.656667	0.44	0.603333	0.82	0.903333	0.77	0.822222	0.69	0.862222	0.31	0.595556	0.66	0.856667	0.73	0.88625	0.5	0.5675	0.38	0.47125	0.78	0.86375	0.67	0.83875	0.62	0.80625	0.26	0.555	0.6	0.79875	0.74
#806	0.75	0.9125	0.46	0.5775	0.39	0.4675	0.77	0.87	0.68	0.82875	0.62	0.79125	0.26	0.49125	0.58	0.77875	0.75	0.9325	0.48	0.62625	0.44	0.56375	0.82	0.88375	0.77	0.80625	0.69	0.83625	0.31	0.56	0.66	0.835	0.74	0.89375	0.49	0.56375	0.38	0.45875	0.78	0.86375	0.67	0.8575	0.62	0.7925	0.26	0.54	0.6	0.78	0.78
#807	0.74	0.848889	0.45	0.567778	0.38	0.416667	0.77	0.856667	0.68	0.831111	0.62	0.797778	0.26	0.576667	0.58	0.778889	0.76	0.9225	0.52	0.63625	0.44	0.585	0.82	0.8775	0.77	0.7925	0.69	0.8275	0.31	0.5525	0.66	0.8225	0.76	0.875714	0.55	0.594286	0.36	0.474286	0.78	0.854286	0.67	0.801429	0.62	0.798571	0.26	0.555714	0.6	0.795714	0.79
#808	0.74	0.895556	0.46	0.576667	0.39	0.444444	0.77	0.877778	0.68	0.846667	0.62	0.806667	0.26	0.543333	0.58	0.792222	0.73	0.8825	0.48	0.65875	0.44	0.56375	0.82	0.86375	0.77	0.7625	0.69	0.83625	0.31	0.59875	0.66	0.84	0.75	0.89375	0.49	0.5825	0.39	0.45625	0.78	0.8675	0.67	0.83875	0.62	0.7825	0.26	0.49625	0.6	0.76875	0.77
#809	0.71	0.871111	0.46	0.6	0.38	0.46	0.77	0.868889	0.68	0.837778	0.62	0.822222	0.26	0.61	0.58	0.805556	0.8	0.92125	0.5	0.61625	0.44	0.55625	0.82	0.86875	0.77	0.80375	0.69	0.8075	0.31	0.53625	0.66	0.80125	0.77	0.89	0.53	0.6	0.37	0.47	0.78	0.86875	0.67	0.8225	0.62	0.80375	0.26	0.52375	0.6	0.79625	0.81
#810	0.71	0.83375	0.45	0.61	0.38	0.41625	0.77	0.8525	0.68	0.8025	0.62	0.7925	0.26	0.56125	0.58	0.77125	0.76	0.931111	0.48	0.505556	0.44	0.577778	0.82	0.885556	0.77	0.734444	0.69	0.847778	0.31	0.581111	0.66	0.851111	0.73	0.8825	0.5	0.57375	0.38	0.46125	0.78	0.86	0.67	0.85	0.62	0.79875	0.26	0.56	0.6	0.78875	0.86
#811	0.73	0.89875	0.47	0.56375	0.39	0.50375	0.77	0.85625	0.68	0.84125	0.62	0.79875	0.26	0.55	0.58	0.7875	0.8	0.931429	0.49	0.588571	0.43	0.525714	0.82	0.867143	0.77	0.807143	0.69	0.801429	0.31	0.462857	0.66	0.798571	0.76	0.90125	0.53	0.58625	0.36	0.42625	0.78	0.875	0.67	0.8575	0.62	0.79625	0.26	0.51125	0.6	0.77625	0.8
#812	0.74	0.893333	0.45	0.576667	0.39	0.444444	0.77	0.876667	0.68	0.842222	0.62	0.811111	0.26	0.544444	0.58	0.797778	0.82	0.912857	0.49	0.624286	0.43	0.532857	0.82	0.867143	0.77	0.832857	0.69	0.79	0.31	0.444286	0.66	0.782857	0.75	0.8975	0.48	0.57125	0.39	0.47375	0.78	0.8675	0.67	0.83125	0.62	0.79375	0.26	0.50875	0.6	0.77875	0.82
#813	0.72	0.864444	0.44	0.586667	0.39	0.434444	0.77	0.866667	0.68	0.812222	0.62	0.804444	0.26	0.545556	0.58	0.786667	0.76	0.93	0.5	0.665	0.44	0.595	0.82	0.89875	0.77	0.8175	0.69	0.8525	0.31	0.58	0.66	0.85	0.75	0.89375	0.49	0.57375	0.39	0.4625	0.78	0.86375	0.67	0.83375	0.62	0.78375	0.26	0.49875	0.6	0.77125	0.82
#814	0.72	0.905556	0.47	0.514444	0.39	0.511111	0.77	0.864444	0.68	0.743333	0.62	0.822222	0.26	0.59	0.58	0.818889	0.77	0.9325	0.5	0.64375	0.43	0.59	0.82	0.89	0.77	0.81	0.69	0.8475	0.31	0.57	0.66	0.8425	0.75	0.8875	0.51	0.55625	0.37	0.44125	0.78	0.85875	0.67	0.8575	0.62	0.79	0.26	0.54625	0.6	0.78	0.79
#815	0.73	0.915556	0.44	0.482222	0.39	0.49	0.77	0.871111	0.68	0.797778	0.62	0.806667	0.26	0.533333	0.58	0.794444	0.77	0.931111	0.48	0.493333	0.44	0.581111	0.82	0.882222	0.77	0.733333	0.69	0.844444	0.31	0.591111	0.66	0.847778	0.76	0.888571	0.54	0.548571	0.37	0.487143	0.78	0.864286	0.67	0.805714	0.62	0.818571	0.26	0.604286	0.6	0.821429	0.81
#816	0.76	0.88625	0.47	0.56875	0.39	0.46125	0.77	0.855	0.68	0.81125	0.62	0.78	0.26	0.49875	0.58	0.7675	0.8	0.92625	0.48	0.6125	0.43	0.55875	0.82	0.87875	0.77	0.81375	0.69	0.80625	0.31	0.4825	0.66	0.79875	0.78	0.888571	0.56	0.592857	0.36	0.484286	0.78	0.867143	0.67	0.807143	0.62	0.807143	0.26	0.558571	0.6	0.805714	0.79
#817	0.72	0.88375	0.46	0.55375	0.37	0.48125	0.77	0.865	0.68	0.81375	0.62	0.81125	0.26	0.56875	0.58	0.79875	0.75	0.93125	0.48	0.63	0.45	0.58	0.82	0.88	0.77	0.79	0.69	0.8325	0.31	0.555	0.66	0.8275	0.75	0.895	0.49	0.545	0.39	0.4625	0.78	0.8675	0.67	0.82125	0.62	0.79875	0.26	0.54625	0.6	0.785	0.75
#818	0.73	0.886667	0.46	0.58	0.39	0.454444	0.77	0.871111	0.68	0.83	0.62	0.813333	0.26	0.554444	0.58	0.798889	0.77	0.92875	0.48	0.60625	0.44	0.5575	0.82	0.88375	0.77	0.80875	0.69	0.8325	0.31	0.5375	0.66	0.82875	0.75	0.8925	0.49	0.57625	0.39	0.465	0.78	0.865	0.67	0.83125	0.62	0.78375	0.26	0.4975	0.6	0.76875	0.8
#819	0.73	0.893333	0.44	0.582222	0.39	0.45	0.77	0.877778	0.68	0.837778	0.62	0.818889	0.26	0.545556	0.58	0.805556	0.76	0.928571	0.5	0.662857	0.45	0.612857	0.82	0.887143	0.77	0.782857	0.69	0.84	0.31	0.544286	0.66	0.835714	0.75	0.881429	0.5	0.59	0.38	0.452857	0.78	0.862857	0.67	0.822857	0.62	0.784286	0.26	0.5	0.6	0.772857	0.8
#820	0.75	0.86375	0.51	0.61875	0.38	0.48	0.77	0.8675	0.68	0.78625	0.62	0.83	0.26	0.6175	0.58	0.8175	0.78	0.92375	0.48	0.555	0.42	0.5725	0.82	0.87375	0.77	0.795	0.69	0.81375	0.31	0.5275	0.66	0.80375	0.73	0.89	0.49	0.575	0.38	0.47	0.78	0.86875	0.67	0.84375	0.62	0.81	0.26	0.5625	0.6	0.80125	0.86
#821	0.75	0.86625	0.52	0.61625	0.38	0.4575	0.77	0.87125	0.68	0.82375	0.62	0.83375	0.26	0.6475	0.58	0.82375	0.78	0.93875	0.5	0.62125	0.44	0.57625	0.82	0.8875	0.77	0.805	0.69	0.84125	0.31	0.555	0.66	0.83625	0.76	0.891429	0.52	0.602857	0.39	0.447143	0.78	0.87	0.67	0.832857	0.62	0.78	0.26	0.488571	0.6	0.762857	0.81
#822	0.74	0.888889	0.45	0.572222	0.39	0.453333	0.77	0.872222	0.68	0.838889	0.62	0.808889	0.26	0.538889	0.58	0.793333	0.76	0.91625	0.48	0.61	0.44	0.53875	0.82	0.88125	0.77	0.80625	0.69	0.82875	0.31	0.54375	0.66	0.82375	0.74	0.8875	0.49	0.5925	0.39	0.47875	0.78	0.86375	0.67	0.81375	0.62	0.795	0.26	0.52	0.6	0.78875	0.79
#823	0.75	0.892222	0.48	0.573333	0.38	0.433333	0.77	0.876667	0.68	0.834444	0.62	0.808889	0.26	0.543333	0.58	0.795556	0.78	0.918889	0.45	0.578889	0.44	0.55	0.82	0.867778	0.77	0.804444	0.69	0.813333	0.31	0.525556	0.66	0.806667	0.73	0.8825	0.5	0.6	0.38	0.4775	0.78	0.86	0.67	0.78125	0.62	0.8025	0.26	0.54875	0.6	0.7975	0.78
#824	0.75	0.84	0.52	0.655714	0.4	0.45	0.77	0.872857	0.68	0.795714	0.62	0.828571	0.26	0.627143	0.58	0.814286	0.82	0.922857	0.5	0.598571	0.44	0.564286	0.82	0.875714	0.77	0.814286	0.69	0.801429	0.31	0.487143	0.66	0.788571	0.75	0.89	0.51	0.575	0.38	0.46	0.78	0.865	0.67	0.84875	0.62	0.805	0.26	0.55375	0.6	0.79625	0.84
#825	0.72	0.885556	0.45	0.577778	0.37	0.458889	0.77	0.871111	0.68	0.836667	0.62	0.818889	0.26	0.615556	0.58	0.803333	0.8	0.91375	0.47	0.6075	0.42	0.55625	0.82	0.8675	0.77	0.8075	0.69	0.7975	0.31	0.4925	0.66	0.7825	0.75	0.8975	0.49	0.58	0.39	0.45625	0.78	0.8725	0.67	0.81875	0.62	0.7875	0.26	0.505	0.6	0.76	0.81
#826	0.68	0.88	0.44	0.608889	0.38	0.465556	0.77	0.868889	0.68	0.782222	0.62	0.826667	0.26	0.603333	0.58	0.814444	0.8	0.92125	0.47	0.5675	0.42	0.53875	0.82	0.86	0.77	0.79625	0.69	0.78875	0.31	0.4675	0.66	0.78	0.74	0.8875	0.49	0.5875	0.39	0.47625	0.78	0.86625	0.67	0.82125	0.62	0.7975	0.26	0.51625	0.6	0.79	0.75
#827	0.74	0.865556	0.46	0.583333	0.38	0.433333	0.77	0.865556	0.68	0.813333	0.62	0.801111	0.26	0.546667	0.58	0.783333	0.76	0.926667	0.48	0.615556	0.43	0.571111	0.82	0.89	0.77	0.822222	0.69	0.843333	0.31	0.553333	0.66	0.838889	0.77	0.885714	0.54	0.598571	0.38	0.498571	0.78	0.864286	0.67	0.794286	0.62	0.81	0.26	0.567143	0.6	0.81	0.8
#828	0.72	0.891111	0.44	0.572222	0.39	0.445556	0.77	0.874444	0.68	0.84	0.62	0.81	0.26	0.542222	0.58	0.795556	0.76	0.9225	0.49	0.6325	0.44	0.57625	0.82	0.88	0.77	0.795	0.69	0.83625	0.31	0.56875	0.66	0.8325	0.73	0.89	0.5	0.59875	0.39	0.4925	0.78	0.865	0.67	0.79625	0.62	0.80375	0.26	0.5575	0.6	0.79875	0.77
#829	0.73	0.89875	0.47	0.47625	0.37	0.47375	0.77	0.85625	0.68	0.745	0.62	0.795	0.26	0.555	0.58	0.78875	0.83	0.924286	0.49	0.595714	0.44	0.52	0.82	0.87	0.77	0.831429	0.69	0.774286	0.31	0.411429	0.66	0.762857	0.74	0.8875	0.52	0.5875	0.36	0.445	0.78	0.8675	0.67	0.85125	0.62	0.80375	0.26	0.53125	0.6	0.7975	0.85
#830	0.72	0.888889	0.46	0.563333	0.38	0.452222	0.77	0.872222	0.68	0.855556	0.62	0.818889	0.26	0.592222	0.58	0.804444	0.79	0.93	0.47	0.60625	0.44	0.5425	0.82	0.89	0.77	0.84	0.69	0.815	0.31	0.495	0.66	0.8075	0.76	0.882857	0.52	0.572857	0.37	0.428571	0.78	0.857143	0.67	0.838571	0.62	0.762857	0.26	0.477143	0.6	0.747143	0.8
#831	0.73	0.89	0.45	0.581111	0.39	0.472222	0.77	0.871111	0.68	0.827778	0.62	0.813333	0.26	0.567778	0.58	0.798889	0.76	0.9225	0.51	0.64	0.44	0.57625	0.82	0.87875	0.77	0.78875	0.69	0.83375	0.31	0.55875	0.66	0.82875	0.73	0.8875	0.5	0.575	0.38	0.4625	0.78	0.86625	0.67	0.85125	0.62	0.80625	0.26	0.5575	0.6	0.7975	0.79
#832	0.75	0.8875	0.48	0.58	0.4	0.48375	0.77	0.86	0.68	0.80125	0.62	0.79625	0.26	0.52	0.58	0.7875	0.81	0.92625	0.48	0.61875	0.44	0.55875	0.82	0.88	0.77	0.8325	0.69	0.80875	0.31	0.4775	0.66	0.79875	0.77	0.89	0.53	0.612857	0.39	0.444286	0.78	0.877143	0.67	0.817143	0.62	0.788571	0.26	0.5	0.6	0.764286	0.78
#833	0.74	0.888889	0.48	0.571111	0.38	0.446667	0.77	0.873333	0.68	0.835556	0.62	0.81	0.26	0.555556	0.58	0.795556	0.74	0.942857	0.48	0.67	0.44	0.597143	0.82	0.9	0.77	0.811429	0.69	0.847143	0.31	0.54	0.66	0.841429	0.75	0.915714	0.5	0.481429	0.4	0.517143	0.78	0.865714	0.67	0.732857	0.62	0.79	0.26	0.504286	0.6	0.784286	0.81
#834	0.74	0.877143	0.48	0.575714	0.39	0.461429	0.77	0.852857	0.68	0.805714	0.62	0.78	0.26	0.511429	0.58	0.76	0.81	0.92125	0.48	0.4875	0.44	0.58	0.82	0.87125	0.77	0.74	0.69	0.8125	0.31	0.51	0.66	0.8125	0.77	0.887143	0.54	0.595714	0.39	0.498571	0.78	0.865714	0.67	0.798571	0.62	0.81	0.26	0.562857	0.6	0.805714	0.79
#835	0.75	0.88	0.48	0.574286	0.39	0.445714	0.77	0.854286	0.68	0.812857	0.62	0.775714	0.26	0.487143	0.58	0.757143	0.79	0.92	0.48	0.5675	0.42	0.5675	0.82	0.87	0.77	0.81875	0.69	0.80375	0.31	0.51625	0.66	0.79	0.73	0.8875	0.49	0.565	0.38	0.465	0.78	0.86125	0.67	0.85125	0.62	0.795	0.26	0.5525	0.6	0.7825	0.79
#836	0.74	0.8825	0.48	0.5325	0.39	0.46625	0.77	0.8575	0.68	0.79625	0.62	0.8	0.26	0.55625	0.58	0.78875	0.74	0.93	0.48	0.66	0.44	0.597778	0.82	0.9	0.77	0.821111	0.69	0.858889	0.31	0.584444	0.66	0.853333	0.75	0.89375	0.49	0.5775	0.39	0.46125	0.78	0.86625	0.67	0.83625	0.62	0.785	0.26	0.5	0.6	0.77	0.8
#837	0.73	0.912222	0.45	0.487778	0.39	0.501111	0.77	0.867778	0.68	0.771111	0.62	0.811111	0.26	0.551111	0.58	0.802222	0.79	0.937778	0.47	0.511111	0.43	0.578889	0.82	0.891111	0.77	0.762222	0.69	0.826667	0.31	0.52	0.66	0.821111	0.74	0.88875	0.49	0.57	0.38	0.46125	0.78	0.86	0.67	0.855	0.62	0.7925	0.26	0.5525	0.6	0.78	0.79
#838	0.72	0.89125	0.47	0.57375	0.4	0.4725	0.77	0.88375	0.68	0.8375	0.62	0.835	0.26	0.6	0.58	0.81875	0.79	0.927778	0.46	0.471111	0.42	0.578889	0.82	0.876667	0.77	0.772222	0.69	0.821111	0.31	0.554444	0.66	0.817778	0.75	0.9	0.5	0.584286	0.39	0.512857	0.78	0.842857	0.67	0.807143	0.62	0.764286	0.26	0.447143	0.6	0.755714	0.81
#839	0.74	0.892222	0.46	0.573333	0.39	0.448889	0.77	0.876667	0.68	0.838889	0.62	0.811111	0.26	0.544444	0.58	0.796667	0.8	0.92	0.48	0.602857	0.43	0.552857	0.82	0.868571	0.77	0.811429	0.69	0.79	0.31	0.468571	0.66	0.775714	0.75	0.89	0.49	0.5775	0.39	0.46375	0.78	0.86375	0.67	0.83375	0.62	0.78125	0.26	0.495	0.6	0.7675	0.8
#840	0.76	0.8775	0.47	0.56125	0.38	0.415	0.77	0.86	0.68	0.8325	0.62	0.7825	0.26	0.51375	0.58	0.76125	0.8	0.925	0.5	0.50625	0.44	0.58	0.82	0.8825	0.77	0.74625	0.69	0.82	0.31	0.5125	0.66	0.81625	0.77	0.89	0.52	0.57875	0.38	0.47	0.78	0.865	0.67	0.81875	0.62	0.79875	0.26	0.51875	0.6	0.79	0.78
#841	0.72	0.886667	0.43	0.57	0.39	0.445556	0.77	0.87	0.68	0.835556	0.62	0.805556	0.26	0.538889	0.58	0.791111	0.81	0.924286	0.51	0.577143	0.44	0.551429	0.82	0.864286	0.77	0.787143	0.69	0.795714	0.31	0.452857	0.66	0.791429	0.78	0.887143	0.54	0.602857	0.38	0.487143	0.78	0.864286	0.67	0.804286	0.62	0.808571	0.26	0.561429	0.6	0.807143	0.79
#842	0.74	0.88875	0.46	0.58125	0.4	0.4825	0.77	0.8625	0.68	0.8	0.62	0.80125	0.26	0.5175	0.58	0.79375	0.78	0.91875	0.49	0.65	0.45	0.56125	0.82	0.885	0.77	0.8275	0.69	0.8275	0.31	0.54	0.66	0.82	0.77	0.884286	0.54	0.598571	0.38	0.492857	0.78	0.862857	0.67	0.794286	0.62	0.81	0.26	0.565714	0.6	0.808571	0.82
#843	0.74	0.88875	0.46	0.58	0.4	0.48	0.77	0.8625	0.68	0.8025	0.62	0.79875	0.26	0.5175	0.58	0.79	0.76	0.927778	0.48	0.5	0.44	0.576667	0.82	0.877778	0.77	0.728889	0.69	0.841111	0.31	0.578889	0.66	0.845556	0.74	0.89125	0.5	0.55375	0.39	0.475	0.78	0.87375	0.67	0.835	0.62	0.80625	0.26	0.54875	0.6	0.79875	0.81
#844	0.75	0.91375	0.46	0.57375	0.4	0.4725	0.77	0.86875	0.68	0.83	0.62	0.79	0.26	0.49125	0.58	0.775	0.76	0.926667	0.48	0.504444	0.44	0.575556	0.82	0.878889	0.77	0.723333	0.69	0.841111	0.31	0.581111	0.66	0.843333	0.73	0.88625	0.5	0.58	0.38	0.46375	0.78	0.86625	0.67	0.85	0.62	0.8075	0.26	0.565	0.6	0.7975	0.78
#845	0.74	0.8875	0.48	0.56875	0.39	0.47875	0.77	0.86125	0.68	0.8275	0.62	0.80875	0.26	0.57	0.58	0.7975	0.75	0.94	0.47	0.523	0.43	0.596	0.82	0.895	0.77	0.752	0.69	0.859	0.31	0.606	0.66	0.86	0.73	0.885	0.51	0.59875	0.38	0.4825	0.78	0.85875	0.67	0.79875	0.62	0.7975	0.26	0.55375	0.6	0.7925	0.79
#846	0.75	0.88625	0.48	0.57875	0.39	0.48125	0.77	0.86	0.68	0.8025	0.62	0.79625	0.26	0.52	0.58	0.78625	0.77	0.92	0.58	0.637143	0.43	0.605714	0.82	0.871429	0.77	0.77	0.69	0.814286	0.31	0.515714	0.66	0.807143	0.75	0.89125	0.49	0.56	0.39	0.45875	0.78	0.865	0.67	0.84125	0.62	0.78125	0.26	0.49125	0.6	0.76875	0.81
#847	0.73	0.88125	0.48	0.54	0.37	0.465	0.77	0.85375	0.68	0.8175	0.62	0.79875	0.26	0.55875	0.58	0.78875	0.77	0.94	0.51	0.6675	0.45	0.59625	0.82	0.89875	0.77	0.81875	0.69	0.85125	0.31	0.56625	0.66	0.8475	0.75	0.89	0.49	0.58	0.39	0.465	0.78	0.86375	0.67	0.82125	0.62	0.785	0.26	0.495	0.6	0.77375	0.83
#848	0.74	0.893333	0.45	0.573333	0.39	0.446667	0.77	0.875556	0.68	0.838889	0.62	0.811111	0.26	0.544444	0.58	0.796667	0.82	0.93125	0.46	0.58125	0.44	0.54875	0.82	0.87	0.77	0.82875	0.69	0.78125	0.31	0.43125	0.66	0.77	0.77	0.878333	0.55	0.59	0.37	0.468333	0.78	0.861667	0.67	0.806667	0.62	0.796667	0.26	0.548333	0.6	0.79	0.81
#849	0.73	0.863333	0.44	0.594444	0.39	0.433333	0.77	0.872222	0.68	0.825556	0.62	0.807778	0.26	0.55	0.58	0.787778	0.77	0.9275	0.51	0.62625	0.44	0.57625	0.82	0.87875	0.77	0.805	0.69	0.83125	0.31	0.5525	0.66	0.82375	0.75	0.8925	0.49	0.5775	0.39	0.46375	0.78	0.86625	0.67	0.83375	0.62	0.785	0.26	0.49875	0.6	0.77125	0.78
#850	0.75	0.872857	0.51	0.587143	0.37	0.445714	0.77	0.854286	0.68	0.815714	0.62	0.777143	0.26	0.512857	0.58	0.758571	0.79	0.931111	0.47	0.491111	0.43	0.533333	0.82	0.878889	0.77	0.758889	0.69	0.826667	0.31	0.56	0.66	0.826667	0.74	0.8825	0.52	0.5925	0.38	0.475	0.78	0.86	0.67	0.785	0.62	0.80375	0.26	0.55125	0.6	0.8	0.78
#851	0.71	0.888889	0.47	0.596667	0.38	0.468889	0.77	0.87	0.68	0.802222	0.62	0.823333	0.26	0.592222	0.58	0.813333	0.77	0.93875	0.51	0.62875	0.44	0.60125	0.82	0.8925	0.77	0.7975	0.69	0.8375	0.31	0.5425	0.66	0.835	0.73	0.88875	0.5	0.56625	0.38	0.4775	0.78	0.8725	0.67	0.8025	0.62	0.81	0.26	0.56625	0.6	0.79375	0.8
#852	0.73	0.89	0.48	0.5475	0.38	0.42375	0.77	0.885	0.68	0.82125	0.62	0.83	0.26	0.5925	0.58	0.815	0.76	0.9275	0.49	0.615	0.45	0.5875	0.82	0.8875	0.77	0.81	0.69	0.84125	0.31	0.54125	0.66	0.835	0.74	0.885	0.49	0.59	0.39	0.47375	0.78	0.865	0.67	0.81625	0.62	0.795	0.26	0.515	0.6	0.78875	0.85
#853	0.75	0.878571	0.48	0.58	0.39	0.465714	0.77	0.857143	0.68	0.8	0.62	0.787143	0.26	0.494286	0.58	0.772857	0.79	0.9175	0.49	0.615	0.44	0.54	0.82	0.8675	0.77	0.805	0.69	0.8075	0.31	0.5225	0.66	0.7975	0.74	0.861429	0.55	0.605714	0.35	0.468571	0.78	0.845714	0.67	0.801429	0.62	0.79	0.26	0.558571	0.6	0.784286	0.77
#854	0.74	0.88375	0.48	0.56	0.39	0.485	0.77	0.85875	0.68	0.8225	0.62	0.805	0.26	0.56875	0.58	0.795	0.79	0.94	0.48	0.522222	0.43	0.581111	0.82	0.895556	0.77	0.77	0.69	0.827778	0.31	0.536667	0.66	0.818889	0.73	0.88625	0.49	0.57125	0.38	0.4675	0.78	0.865	0.67	0.8425	0.62	0.805	0.26	0.56	0.6	0.79625	0.79
#855	0.71	0.887778	0.44	0.571111	0.38	0.435556	0.77	0.868889	0.68	0.841111	0.62	0.804444	0.26	0.551111	0.58	0.787778	0.81	0.93	0.48	0.56375	0.42	0.5425	0.82	0.87875	0.77	0.83375	0.69	0.81	0.31	0.495	0.66	0.80375	0.77	0.885714	0.54	0.601429	0.38	0.495714	0.78	0.86	0.67	0.792857	0.62	0.808571	0.26	0.567143	0.6	0.808571	0.81
#856	0.72	0.89	0.44	0.572222	0.39	0.445556	0.77	0.873333	0.68	0.838889	0.62	0.808889	0.26	0.541111	0.58	0.794444	0.74	0.928889	0.48	0.661111	0.43	0.585556	0.82	0.9	0.77	0.822222	0.69	0.86	0.31	0.583333	0.66	0.854444	0.75	0.88875	0.49	0.58	0.39	0.465	0.78	0.86375	0.67	0.825	0.62	0.78625	0.26	0.4975	0.6	0.7725	0.8
#857	0.72	0.887778	0.46	0.56	0.38	0.444444	0.77	0.87	0.68	0.854444	0.62	0.816667	0.26	0.59	0.58	0.8	0.79	0.93125	0.48	0.4825	0.42	0.55125	0.82	0.88	0.77	0.7675	0.69	0.81	0.31	0.525	0.66	0.80875	0.76	0.885714	0.54	0.587143	0.37	0.487143	0.78	0.865714	0.67	0.834286	0.62	0.821429	0.26	0.617143	0.6	0.818571	0.8
#858	0.74	0.88625	0.47	0.6025	0.39	0.5	0.77	0.8675	0.68	0.79375	0.62	0.81	0.26	0.54875	0.58	0.79875	0.81	0.93125	0.48	0.62	0.44	0.56	0.82	0.88375	0.77	0.8325	0.69	0.81125	0.31	0.485	0.66	0.8	0.74	0.88625	0.49	0.59	0.39	0.475	0.78	0.86375	0.67	0.81375	0.62	0.795	0.26	0.51875	0.6	0.79	0.8
#859	0.75	0.871429	0.49	0.58	0.39	0.462857	0.77	0.847143	0.68	0.788571	0.62	0.777143	0.26	0.517143	0.58	0.761429	0.77	0.92	0.5	0.6175	0.44	0.56875	0.82	0.87875	0.77	0.80375	0.69	0.83	0.31	0.5375	0.66	0.8275	0.74	0.8925	0.5	0.54	0.38	0.47	0.78	0.87125	0.67	0.8425	0.62	0.80125	0.26	0.53625	0.6	0.79375	0.81
#860	0.74	0.88625	0.46	0.57625	0.38	0.425	0.77	0.8725	0.68	0.845	0.62	0.8025	0.26	0.5275	0.58	0.7825	0.77	0.93375	0.5	0.635	0.45	0.60125	0.82	0.88125	0.77	0.79375	0.69	0.83625	0.31	0.57125	0.66	0.82875	0.74	0.8875	0.5	0.5775	0.39	0.46875	0.78	0.865	0.67	0.8375	0.62	0.80875	0.26	0.555	0.6	0.80375	0.78
#861	0.76	0.8925	0.48	0.57375	0.4	0.475	0.77	0.8625	0.68	0.8175	0.62	0.79	0.26	0.51375	0.58	0.77875	0.8	0.924444	0.48	0.476667	0.42	0.572222	0.82	0.871111	0.77	0.712222	0.69	0.817778	0.31	0.56	0.66	0.813333	0.73	0.885	0.49	0.57375	0.38	0.48625	0.78	0.865	0.67	0.8275	0.62	0.81125	0.26	0.565	0.6	0.805	0.8
#862	0.73	0.894444	0.44	0.58	0.39	0.463333	0.77	0.88	0.68	0.842222	0.62	0.821111	0.26	0.557778	0.58	0.807778	0.79	0.91875	0.47	0.59125	0.42	0.555	0.82	0.8675	0.77	0.8	0.69	0.7975	0.31	0.48125	0.66	0.79	0.77	0.895	0.55	0.605	0.38	0.561667	0.78	0.838333	0.67	0.755	0.62	0.783333	0.26	0.506667	0.6	0.786667	0.83
#863	0.74	0.91	0.46	0.504444	0.39	0.49	0.77	0.874444	0.68	0.77	0.62	0.814444	0.26	0.553333	0.58	0.803333	0.78	0.903333	0.47	0.628889	0.42	0.492222	0.82	0.888889	0.77	0.83	0.69	0.833333	0.31	0.585556	0.66	0.825556	0.75	0.89	0.5	0.585	0.39	0.47125	0.78	0.86625	0.67	0.82	0.62	0.795	0.26	0.515	0.6	0.785	0.81
#864	0.74	0.87375	0.46	0.55375	0.37	0.41625	0.77	0.85	0.68	0.8325	0.62	0.775	0.26	0.525	0.58	0.75375	0.82	0.931429	0.49	0.624286	0.44	0.544286	0.82	0.875714	0.77	0.841429	0.69	0.795714	0.31	0.434286	0.66	0.788571	0.69	0.89875	0.51	0.4875	0.37	0.51625	0.78	0.8425	0.67	0.7075	0.62	0.8175	0.26	0.59875	0.6	0.835	0.8
#865	0.73	0.896667	0.45	0.577778	0.39	0.453333	0.77	0.875556	0.68	0.848889	0.62	0.806667	0.26	0.542222	0.58	0.791111	0.79	0.9325	0.49	0.605	0.42	0.54125	0.82	0.885	0.77	0.83875	0.69	0.8125	0.31	0.47	0.66	0.80375	0.75	0.89125	0.49	0.57625	0.39	0.4625	0.78	0.86375	0.67	0.835	0.62	0.78375	0.26	0.4975	0.6	0.77125	0.79
#866	0.74	0.885556	0.49	0.585556	0.38	0.474444	0.77	0.86	0.68	0.823333	0.62	0.814444	0.26	0.561111	0.58	0.81	0.78	0.91375	0.51	0.49125	0.42	0.57125	0.82	0.87125	0.77	0.72375	0.69	0.8275	0.31	0.59	0.66	0.825	0.75	0.89	0.49	0.585	0.39	0.475	0.78	0.865	0.67	0.81875	0.62	0.795	0.26	0.51625	0.6	0.78375	0.79
#867	0.73	0.88375	0.48	0.56	0.39	0.48125	0.77	0.8575	0.68	0.82	0.62	0.80375	0.26	0.56625	0.58	0.7925	0.78	0.927778	0.49	0.582222	0.44	0.557778	0.82	0.882222	0.77	0.823333	0.69	0.818889	0.31	0.507778	0.66	0.811111	0.74	0.894444	0.5	0.587778	0.37	0.454444	0.78	0.871111	0.67	0.837778	0.62	0.812222	0.26	0.557778	0.6	0.795556	0.78
#868	0.75	0.88625	0.5	0.615	0.39	0.46625	0.77	0.88	0.68	0.81375	0.62	0.83875	0.26	0.6025	0.58	0.8325	0.75	0.932	0.47	0.518	0.43	0.593	0.82	0.89	0.77	0.75	0.69	0.854	0.31	0.593	0.66	0.856	0.75	0.918571	0.5	0.477143	0.4	0.494286	0.78	0.864286	0.67	0.752857	0.62	0.775714	0.26	0.481429	0.6	0.762857	0.8
#869	0.74	0.892222	0.45	0.57	0.38	0.44	0.77	0.873333	0.68	0.838889	0.62	0.807778	0.26	0.541111	0.58	0.793333	0.81	0.928571	0.5	0.605714	0.44	0.558571	0.82	0.878571	0.77	0.814286	0.69	0.797143	0.31	0.448571	0.66	0.787143	0.75	0.89375	0.5	0.58625	0.39	0.475	0.78	0.86625	0.67	0.82625	0.62	0.7925	0.26	0.515	0.6	0.78375	0.8
#870	0.74	0.887778	0.45	0.571111	0.39	0.447778	0.77	0.872222	0.68	0.835556	0.62	0.806667	0.26	0.541111	0.58	0.793333	0.82	0.921429	0.5	0.625714	0.43	0.521429	0.82	0.871429	0.77	0.842857	0.69	0.791429	0.31	0.442857	0.66	0.781429	0.77	0.885714	0.54	0.595714	0.38	0.498571	0.78	0.865714	0.67	0.801429	0.62	0.81	0.26	0.56	0.6	0.808571	0.81
#871	0.74	0.88	0.48	0.55875	0.38	0.48375	0.77	0.85625	0.68	0.815	0.62	0.80375	0.26	0.56875	0.58	0.7925	0.77	0.927143	0.51	0.625714	0.44	0.585714	0.82	0.87	0.77	0.772857	0.69	0.815714	0.31	0.51	0.66	0.807143	0.75	0.8925	0.49	0.5775	0.39	0.46625	0.78	0.86375	0.67	0.8325	0.62	0.7825	0.26	0.49875	0.6	0.77125	0.78
#872	0.74	0.892222	0.45	0.575556	0.39	0.445556	0.77	0.875556	0.68	0.838889	0.62	0.811111	0.26	0.543333	0.58	0.795556	0.74	0.941	0.51	0.541	0.43	0.59	0.82	0.899	0.77	0.762	0.69	0.857	0.31	0.581	0.66	0.859	0.76	0.882857	0.54	0.588571	0.37	0.491429	0.78	0.86	0.67	0.817143	0.62	0.82	0.26	0.615714	0.6	0.818571	0.79
#873	0.76	0.87875	0.46	0.56625	0.39	0.415	0.77	0.8625	0.68	0.83875	0.62	0.78375	0.26	0.51125	0.58	0.7625	0.8	0.937	0.42	0.484	0.44	0.54	0.82	0.888	0.77	0.797	0.69	0.817	0.31	0.519	0.66	0.815	0.75	0.88625	0.5	0.58875	0.39	0.47125	0.78	0.8625	0.67	0.81	0.62	0.7975	0.26	0.515	0.6	0.79125	0.79
#874	0.76	0.86875	0.52	0.6125	0.38	0.47125	0.77	0.87625	0.68	0.80875	0.62	0.83125	0.26	0.6075	0.58	0.82	0.8	0.915556	0.45	0.596667	0.41	0.528889	0.82	0.88	0.77	0.824444	0.69	0.806667	0.31	0.511111	0.66	0.787778	0.73	0.88875	0.5	0.54875	0.38	0.465	0.78	0.87	0.67	0.83125	0.62	0.8075	0.26	0.55125	0.6	0.79875	0.8
#875	0.73	0.88625	0.46	0.5775	0.38	0.435	0.77	0.87375	0.68	0.84375	0.62	0.79875	0.26	0.5425	0.58	0.77875	0.77	0.93125	0.49	0.66375	0.45	0.5825	0.82	0.89625	0.77	0.82625	0.69	0.8475	0.31	0.55625	0.66	0.845	0.75	0.8925	0.49	0.5775	0.39	0.47	0.78	0.86625	0.67	0.82875	0.62	0.785	0.26	0.505	0.6	0.77	0.79
#876	0.75	0.881429	0.48	0.572857	0.39	0.448571	0.77	0.854286	0.68	0.812857	0.62	0.775714	0.26	0.488571	0.58	0.757143	0.83	0.93875	0.47	0.58375	0.44	0.54125	0.82	0.8775	0.77	0.8375	0.69	0.7875	0.31	0.44125	0.66	0.7725	0.76	0.8875	0.52	0.58875	0.38	0.46625	0.78	0.86375	0.67	0.81125	0.62	0.79875	0.26	0.51625	0.6	0.79125	0.81
#877	0.74	0.88125	0.45	0.56625	0.39	0.42375	0.77	0.8675	0.68	0.8375	0.62	0.7975	0.26	0.52375	0.58	0.77875	0.81	0.92875	0.48	0.57	0.43	0.55375	0.82	0.88375	0.77	0.84125	0.69	0.815	0.31	0.48875	0.66	0.81	0.74	0.88	0.5	0.584286	0.39	0.45	0.78	0.86	0.67	0.828571	0.62	0.78	0.26	0.49	0.6	0.765714	0.81
#878	0.75	0.88875	0.47	0.58	0.4	0.485	0.77	0.8625	0.68	0.79875	0.62	0.7975	0.26	0.52125	0.58	0.78625	0.77	0.92875	0.49	0.61125	0.44	0.5325	0.82	0.88	0.77	0.8175	0.69	0.83	0.31	0.535	0.66	0.8275	0.77	0.884286	0.54	0.598571	0.38	0.487143	0.78	0.862857	0.67	0.797143	0.62	0.81	0.26	0.562857	0.6	0.808571	0.84
#879	0.72	0.9	0.46	0.595	0.38	0.5125	0.77	0.8625	0.68	0.81875	0.62	0.8025	0.26	0.52	0.58	0.78875	0.79	0.938889	0.47	0.507778	0.43	0.568889	0.82	0.891111	0.77	0.765556	0.69	0.825556	0.31	0.518889	0.66	0.818889	0.74	0.885	0.49	0.59125	0.39	0.475	0.78	0.86375	0.67	0.81625	0.62	0.79375	0.26	0.515	0.6	0.7875	0.77
#880	0.74	0.894444	0.45	0.571111	0.39	0.45	0.77	0.876667	0.68	0.837778	0.62	0.811111	0.26	0.545556	0.58	0.797778	0.73	0.932222	0.49	0.51	0.42	0.602222	0.82	0.883333	0.77	0.71	0.69	0.858889	0.31	0.632222	0.66	0.864444	0.75	0.88875	0.5	0.585	0.39	0.47125	0.78	0.865	0.67	0.82	0.62	0.795	0.26	0.51625	0.6	0.78625	0.79
#881	0.74	0.88625	0.47	0.56375	0.38	0.4675	0.77	0.85875	0.68	0.83375	0.62	0.80125	0.26	0.56	0.58	0.78875	0.77	0.931111	0.45	0.604444	0.43	0.545556	0.82	0.89	0.77	0.84	0.69	0.822222	0.31	0.501111	0.66	0.815556	0.78	0.89	0.55	0.6	0.38	0.485714	0.78	0.865714	0.67	0.811429	0.62	0.808571	0.26	0.561429	0.6	0.807143	0.79
#882	0.74	0.893333	0.46	0.576667	0.39	0.44	0.77	0.874444	0.68	0.843333	0.62	0.807778	0.26	0.544444	0.58	0.792222	0.75	0.932	0.47	0.518	0.43	0.593	0.82	0.89	0.77	0.75	0.69	0.854	0.31	0.593	0.66	0.856	0.75	0.8925	0.49	0.58	0.39	0.45875	0.78	0.86625	0.67	0.83875	0.62	0.78	0.26	0.495	0.6	0.76625	0.77
#883	0.73	0.87375	0.47	0.60875	0.38	0.44	0.77	0.87	0.68	0.8075	0.62	0.81125	0.26	0.5675	0.58	0.7975	0.81	0.932222	0.48	0.517778	0.43	0.58	0.82	0.885556	0.77	0.763333	0.69	0.826667	0.31	0.535556	0.66	0.823333	0.76	0.888571	0.54	0.572857	0.38	0.5	0.78	0.865714	0.67	0.828571	0.62	0.822857	0.26	0.61	0.6	0.82	0.79
#884	0.75	0.881429	0.49	0.577143	0.39	0.465714	0.77	0.86	0.68	0.81	0.62	0.785714	0.26	0.508571	0.58	0.77	0.81	0.92625	0.49	0.4425	0.43	0.5525	0.82	0.875	0.77	0.74875	0.69	0.815	0.31	0.52375	0.66	0.815	0.75	0.89	0.49	0.5775	0.39	0.465	0.78	0.8625	0.67	0.82625	0.62	0.78125	0.26	0.5	0.6	0.77	0.82
#885	0.7	0.8775	0.44	0.5725	0.39	0.4825	0.77	0.855	0.68	0.775	0.62	0.80625	0.26	0.55375	0.58	0.79625	0.8	0.926667	0.45	0.597778	0.42	0.524444	0.82	0.892222	0.77	0.868889	0.69	0.817778	0.31	0.491111	0.66	0.806667	0.74	0.89	0.5	0.57125	0.38	0.46125	0.78	0.86625	0.67	0.84875	0.62	0.80625	0.26	0.5525	0.6	0.79875	0.79
#886	0.74	0.8825	0.46	0.60375	0.39	0.49375	0.77	0.86375	0.68	0.7725	0.62	0.80625	0.26	0.55	0.58	0.795	0.78	0.92875	0.48	0.56625	0.42	0.56125	0.82	0.8775	0.77	0.81875	0.69	0.815	0.31	0.5025	0.66	0.81125	0.75	0.89	0.49	0.57875	0.39	0.46375	0.78	0.86375	0.67	0.8225	0.62	0.78625	0.26	0.4975	0.6	0.7775	0.78
#887	0.72	0.884444	0.44	0.576667	0.39	0.453333	0.77	0.868889	0.68	0.828889	0.62	0.812222	0.26	0.553333	0.58	0.796667	0.78	0.938889	0.47	0.506667	0.43	0.586667	0.82	0.891111	0.77	0.761111	0.69	0.828889	0.31	0.542222	0.66	0.821111	0.77	0.885714	0.54	0.597143	0.38	0.5	0.78	0.865714	0.67	0.8	0.62	0.81	0.26	0.561429	0.6	0.805714	0.82
#888	0.75	0.857143	0.54	0.505714	0.36	0.455714	0.77	0.855714	0.68	0.688571	0.62	0.802857	0.26	0.597143	0.58	0.797143	0.76	0.935	0.49	0.66125	0.44	0.58125	0.82	0.89875	0.77	0.815	0.69	0.85125	0.31	0.5775	0.66	0.85	0.75	0.895	0.5	0.59	0.39	0.45875	0.78	0.87	0.67	0.80625	0.62	0.7975	0.26	0.51625	0.6	0.775	0.8
#889	0.74	0.887778	0.47	0.568889	0.37	0.435556	0.77	0.871111	0.68	0.834444	0.62	0.806667	0.26	0.541111	0.58	0.792222	0.82	0.932222	0.48	0.501111	0.43	0.571111	0.82	0.881111	0.77	0.758889	0.69	0.817778	0.31	0.511111	0.66	0.812222	0.77	0.8925	0.51	0.575	0.38	0.45625	0.78	0.8625	0.67	0.83625	0.62	0.78	0.26	0.4975	0.6	0.7675	0.8
#890	0.74	0.884444	0.43	0.555556	0.39	0.442222	0.77	0.866667	0.68	0.823333	0.62	0.802222	0.26	0.528889	0.58	0.782222	0.82	0.914286	0.49	0.62	0.43	0.531429	0.82	0.867143	0.77	0.834286	0.69	0.79	0.31	0.437143	0.66	0.781429	0.77	0.91625	0.52	0.455	0.38	0.49875	0.78	0.86	0.67	0.7575	0.62	0.77875	0.26	0.495	0.6	0.77	0.77
#891	0.71	0.885556	0.44	0.568889	0.38	0.447778	0.77	0.871111	0.68	0.861111	0.62	0.82	0.26	0.596667	0.58	0.805556	0.82	0.92625	0.48	0.61	0.44	0.55625	0.82	0.87625	0.77	0.83875	0.69	0.7975	0.31	0.45	0.66	0.78875	0.74	0.8875	0.5	0.595	0.39	0.47625	0.78	0.86375	0.67	0.81375	0.62	0.8	0.26	0.51625	0.6	0.79375	0.78
#892	0.74	0.8925	0.46	0.59125	0.4	0.43625	0.77	0.88125	0.68	0.85	0.62	0.8075	0.26	0.5375	0.58	0.7875	0.78	0.931	0.47	0.506	0.44	0.575	0.82	0.878	0.77	0.756	0.69	0.83	0.31	0.57	0.66	0.829	0.75	0.89125	0.49	0.5775	0.39	0.4625	0.78	0.8625	0.67	0.83	0.62	0.7825	0.26	0.4975	0.6	0.77125	0.78
#893	0.72	0.882222	0.47	0.571111	0.38	0.452222	0.77	0.872222	0.68	0.85	0.62	0.821111	0.26	0.595556	0.58	0.806667	0.76	0.92125	0.49	0.61875	0.45	0.58375	0.82	0.88125	0.77	0.79375	0.69	0.8375	0.31	0.5475	0.66	0.83375	0.75	0.89	0.49	0.56625	0.39	0.46875	0.78	0.865	0.67	0.825	0.62	0.78875	0.26	0.51125	0.6	0.7775	0.79
#894	0.74	0.888889	0.45	0.577778	0.39	0.447778	0.77	0.875556	0.68	0.832222	0.62	0.812222	0.26	0.542222	0.58	0.801111	0.76	0.93	0.5	0.635	0.45	0.58625	0.82	0.8825	0.77	0.78875	0.69	0.83625	0.31	0.5725	0.66	0.83	0.75	0.88875	0.49	0.585	0.39	0.4725	0.78	0.86375	0.67	0.81125	0.62	0.7975	0.26	0.515	0.6	0.79	0.79
#895	0.74	0.915556	0.47	0.503333	0.39	0.505556	0.77	0.875556	0.68	0.79	0.62	0.817778	0.26	0.551111	0.58	0.808889	0.76	0.934444	0.49	0.512222	0.44	0.59	0.82	0.884444	0.77	0.73	0.69	0.847778	0.31	0.585556	0.66	0.847778	0.73	0.88375	0.5	0.545	0.38	0.4675	0.78	0.86375	0.67	0.835	0.62	0.795	0.26	0.5425	0.6	0.78375	0.85
#896	0.74	0.892222	0.45	0.575556	0.39	0.444444	0.77	0.875556	0.68	0.84	0.62	0.811111	0.26	0.544444	0.58	0.796667	0.79	0.93	0.47	0.55875	0.43	0.555	0.82	0.88375	0.77	0.8175	0.69	0.8125	0.31	0.46375	0.66	0.80625	0.75	0.89375	0.49	0.5775	0.39	0.46	0.78	0.86375	0.67	0.84	0.62	0.78125	0.26	0.49875	0.6	0.7675	0.79
#897	0.72	0.874444	0.45	0.586667	0.39	0.456667	0.77	0.864444	0.68	0.811111	0.62	0.802222	0.26	0.558889	0.58	0.782222	0.76	0.93125	0.49	0.62	0.44	0.5775	0.82	0.88375	0.77	0.795	0.69	0.84	0.31	0.55375	0.66	0.835	0.73	0.9075	0.49	0.47875	0.39	0.53	0.78	0.855	0.67	0.70625	0.62	0.80125	0.26	0.555	0.6	0.8	0.85
#898	0.72	0.89	0.44	0.571111	0.39	0.445556	0.77	0.874444	0.68	0.836667	0.62	0.808889	0.26	0.541111	0.58	0.794444	0.79	0.924444	0.49	0.496667	0.43	0.558889	0.82	0.871111	0.77	0.741111	0.69	0.823333	0.31	0.554444	0.66	0.823333	0.75	0.9	0.51	0.544286	0.38	0.512857	0.78	0.845714	0.67	0.824286	0.62	0.774286	0.26	0.498571	0.6	0.768571	0.84
#899	0.75	0.915	0.46	0.58125	0.39	0.4675	0.77	0.87	0.68	0.8375	0.62	0.79	0.26	0.49	0.58	0.77875	0.83	0.926667	0.5	0.601667	0.45	0.523333	0.82	0.861667	0.77	0.808333	0.69	0.765	0.31	0.368333	0.66	0.756667	0.73	0.885	0.49	0.54625	0.39	0.47125	0.78	0.86125	0.67	0.81875	0.62	0.8025	0.26	0.55625	0.6	0.795	0.77
#900	0.73	0.88	0.45	0.58625	0.39	0.43125	0.77	0.87125	0.68	0.8325	0.62	0.80375	0.26	0.53125	0.58	0.785	0.82	0.922857	0.49	0.622857	0.45	0.554286	0.82	0.872857	0.77	0.832857	0.69	0.79	0.31	0.428571	0.66	0.782857	0.77	0.881429	0.51	0.584286	0.38	0.445714	0.78	0.858571	0.67	0.834286	0.62	0.771429	0.26	0.492857	0.6	0.754286	0.78
#901	0.74	0.914444	0.46	0.486667	0.38	0.476667	0.77	0.876667	0.68	0.794444	0.62	0.808889	0.26	0.537778	0.58	0.796667	0.78	0.91625	0.51	0.58625	0.42	0.55625	0.82	0.87	0.77	0.83375	0.69	0.81125	0.31	0.5175	0.66	0.81375	0.75	0.895	0.51	0.525	0.37	0.46	0.78	0.8675	0.67	0.83	0.62	0.79625	0.26	0.5425	0.6	0.785	0.83
#902	0.76	0.88625	0.49	0.5775	0.39	0.47375	0.77	0.86	0.68	0.80125	0.62	0.795	0.26	0.51625	0.58	0.785	0.74	0.93	0.48	0.654444	0.44	0.601111	0.82	0.895556	0.77	0.814444	0.69	0.854444	0.31	0.574444	0.66	0.851111	0.74	0.898889	0.5	0.485556	0.38	0.496667	0.78	0.847778	0.67	0.771111	0.62	0.792222	0.26	0.537778	0.6	0.792222	0.83
#903	0.73	0.874444	0.45	0.606667	0.39	0.47	0.77	0.871111	0.68	0.807778	0.62	0.818889	0.26	0.567778	0.58	0.802222	0.83	0.934286	0.51	0.608571	0.44	0.537143	0.82	0.871429	0.77	0.807143	0.69	0.79	0.31	0.432857	0.66	0.782857	0.75	0.8925	0.48	0.58	0.39	0.46625	0.78	0.86625	0.67	0.8225	0.62	0.795	0.26	0.4975	0.6	0.785	0.79
#904	0.74	0.88625	0.48	0.5625	0.38	0.465	0.77	0.85875	0.68	0.82375	0.62	0.805	0.26	0.56125	0.58	0.795	0.76	0.925	0.49	0.60625	0.43	0.55375	0.82	0.88	0.77	0.8075	0.69	0.83	0.31	0.5325	0.66	0.825	0.74	0.888571	0.51	0.562857	0.39	0.44	0.78	0.87	0.67	0.83	0.62	0.801429	0.26	0.542857	0.6	0.788571	0.79
#905	0.71	0.883333	0.48	0.554444	0.34	0.422222	0.77	0.865556	0.68	0.874444	0.62	0.811111	0.26	0.568889	0.58	0.802222	0.75	0.937778	0.47	0.615556	0.44	0.581111	0.82	0.894444	0.77	0.817778	0.69	0.844444	0.31	0.556667	0.66	0.84	0.76	0.884286	0.54	0.588571	0.37	0.491429	0.78	0.864286	0.67	0.832857	0.62	0.82	0.26	0.617143	0.6	0.817143	0.8
#906	0.74	0.88125	0.48	0.575	0.38	0.47125	0.77	0.8575	0.68	0.835	0.62	0.8025	0.26	0.56875	0.58	0.79	0.77	0.9325	0.48	0.61125	0.45	0.56875	0.82	0.88375	0.77	0.8025	0.69	0.83375	0.31	0.5375	0.66	0.83125	0.76	0.89375	0.51	0.59125	0.38	0.45625	0.78	0.87125	0.67	0.81	0.62	0.80125	0.26	0.51375	0.6	0.78	0.84
#907	0.74	0.892222	0.45	0.574444	0.39	0.45	0.77	0.875556	0.68	0.832222	0.62	0.813333	0.26	0.543333	0.58	0.8	0.78	0.92875	0.51	0.60875	0.44	0.575	0.82	0.885	0.77	0.8125	0.69	0.8375	0.31	0.5475	0.66	0.83375	0.74	0.88875	0.49	0.58875	0.39	0.475	0.78	0.86625	0.67	0.81375	0.62	0.80125	0.26	0.51625	0.6	0.795	0.8
#908	0.71	0.867778	0.45	0.585556	0.38	0.468889	0.77	0.868889	0.68	0.82	0.62	0.826667	0.26	0.608889	0.58	0.812222	0.75	0.93	0.48	0.66	0.44	0.58125	0.82	0.895	0.77	0.80875	0.69	0.85	0.31	0.5775	0.66	0.84875	0.77	0.887143	0.54	0.6	0.38	0.492857	0.78	0.862857	0.67	0.798571	0.62	0.81	0.26	0.564286	0.6	0.81	0.83
#909	0.7	0.865	0.45	0.5825	0.37	0.425	0.77	0.8575	0.68	0.81625	0.62	0.80125	0.26	0.55125	0.58	0.78375	0.76	0.9275	0.49	0.66625	0.44	0.57125	0.82	0.895	0.77	0.8175	0.69	0.85	0.31	0.5675	0.66	0.85	0.75	0.89	0.55	0.5825	0.36	0.50375	0.78	0.86625	0.67	0.82625	0.62	0.8375	0.26	0.63875	0.6	0.84375	0.79
#910	0.74	0.888571	0.47	0.602857	0.41	0.48	0.77	0.864286	0.68	0.804286	0.62	0.797143	0.26	0.508571	0.58	0.785714	0.75	0.94	0.49	0.65875	0.44	0.59375	0.82	0.89875	0.77	0.81125	0.69	0.85	0.31	0.55125	0.66	0.84125	0.75	0.8925	0.49	0.57625	0.39	0.46	0.78	0.865	0.67	0.835	0.62	0.78375	0.26	0.4975	0.6	0.77125	0.84
#911	0.75	0.88375	0.48	0.58125	0.39	0.47875	0.77	0.8575	0.68	0.80125	0.62	0.795	0.26	0.51875	0.58	0.7875	0.76	0.91875	0.49	0.6325	0.44	0.5625	0.82	0.875	0.77	0.7875	0.69	0.8275	0.31	0.5525	0.66	0.825	0.74	0.88875	0.49	0.59	0.39	0.47125	0.78	0.8675	0.67	0.81875	0.62	0.79625	0.26	0.515	0.6	0.79	0.78
#912	0.75	0.89125	0.48	0.5625	0.39	0.46375	0.77	0.86125	0.68	0.83625	0.62	0.79875	0.26	0.5525	0.58	0.7875	0.77	0.925	0.51	0.63625	0.45	0.585	0.82	0.8775	0.77	0.78625	0.69	0.8325	0.31	0.56125	0.66	0.82625	0.77	0.895	0.51	0.57125	0.38	0.45375	0.78	0.86375	0.67	0.8325	0.62	0.78375	0.26	0.4975	0.6	0.77	0.75
#913	0.76	0.89875	0.48	0.56875	0.38	0.47625	0.77	0.85875	0.68	0.8225	0.62	0.785	0.26	0.485	0.58	0.7725	0.77	0.9325	0.51	0.63875	0.45	0.58625	0.82	0.8825	0.77	0.80625	0.69	0.8325	0.31	0.55125	0.66	0.82625	0.74	0.8875	0.5	0.56375	0.38	0.465	0.78	0.8625	0.67	0.835	0.62	0.80625	0.26	0.55	0.6	0.8	0.84
#914	0.74	0.8875	0.46	0.5825	0.39	0.4825	0.77	0.8625	0.68	0.7975	0.62	0.80125	0.26	0.5175	0.58	0.7925	0.76	0.93	0.5	0.61625	0.45	0.58125	0.82	0.88625	0.77	0.7975	0.69	0.84	0.31	0.55625	0.66	0.835	0.75	0.89125	0.49	0.57375	0.39	0.46125	0.78	0.86125	0.67	0.825	0.62	0.78125	0.26	0.49875	0.6	0.77125	0.77
#915	0.72	0.863333	0.44	0.586667	0.39	0.441111	0.77	0.866667	0.68	0.814444	0.62	0.804444	0.26	0.547778	0.58	0.785556	0.75	0.9375	0.48	0.6525	0.44	0.60375	0.82	0.8925	0.77	0.8	0.69	0.84625	0.31	0.55125	0.66	0.84125	0.76	0.885714	0.54	0.571429	0.38	0.515714	0.78	0.87	0.67	0.815714	0.62	0.824286	0.26	0.62	0.6	0.824286	0.82
#916	0.75	0.891111	0.47	0.578889	0.38	0.438889	0.77	0.877778	0.68	0.837778	0.62	0.814444	0.26	0.543333	0.58	0.8	0.82	0.938571	0.51	0.557143	0.44	0.537143	0.82	0.862857	0.77	0.795714	0.69	0.78	0.31	0.4	0.66	0.774286	0.73	0.877143	0.5	0.597143	0.38	0.461429	0.78	0.861429	0.67	0.827143	0.62	0.785714	0.26	0.511429	0.6	0.772857	0.8
#917	0.71	0.877778	0.47	0.578889	0.36	0.435556	0.77	0.857778	0.68	0.822222	0.62	0.817778	0.26	0.628889	0.58	0.81	0.76	0.9225	0.48	0.59625	0.44	0.54625	0.82	0.87375	0.77	0.78875	0.69	0.81625	0.31	0.49875	0.66	0.80875	0.76	0.89	0.5	0.57375	0.39	0.4625	0.78	0.86125	0.67	0.82375	0.62	0.7825	0.26	0.50125	0.6	0.77	0.76
#918	0.73	0.891111	0.44	0.58	0.39	0.45	0.77	0.876667	0.68	0.836667	0.62	0.816667	0.26	0.544444	0.58	0.805556	0.81	0.91	0.49	0.612857	0.42	0.537143	0.82	0.862857	0.77	0.795714	0.69	0.782857	0.31	0.464286	0.66	0.768571	0.73	0.895	0.52	0.601667	0.39	0.5	0.78	0.845	0.67	0.838333	0.62	0.768333	0.26	0.49	0.6	0.756667	0.78
#919	0.74	0.892222	0.45	0.573333	0.39	0.446667	0.77	0.875556	0.68	0.836667	0.62	0.807778	0.26	0.544444	0.58	0.794444	0.74	0.932	0.47	0.57	0.42	0.578	0.82	0.901	0.77	0.767	0.69	0.87	0.31	0.641	0.66	0.872	0.73	0.885	0.5	0.58125	0.38	0.46875	0.78	0.86375	0.67	0.8475	0.62	0.805	0.26	0.56625	0.6	0.79625	0.82
#920	0.75	0.88875	0.48	0.565	0.38	0.46125	0.77	0.86	0.68	0.8325	0.62	0.80125	0.26	0.555	0.58	0.79	0.77	0.94125	0.51	0.6675	0.44	0.59375	0.82	0.90125	0.77	0.82	0.69	0.8575	0.31	0.585	0.66	0.8525	0.72	0.88375	0.5	0.59375	0.39	0.48375	0.78	0.86	0.67	0.7925	0.62	0.8	0.26	0.55125	0.6	0.79375	0.8
#921	0.74	0.88375	0.46	0.57125	0.38	0.42625	0.77	0.87125	0.68	0.845	0.62	0.79875	0.26	0.5275	0.58	0.78	0.77	0.931111	0.49	0.502222	0.44	0.593333	0.82	0.883333	0.77	0.728889	0.69	0.841111	0.31	0.597778	0.66	0.841111	0.77	0.887143	0.53	0.598571	0.38	0.5	0.78	0.868571	0.67	0.801429	0.62	0.812857	0.26	0.564286	0.6	0.81	0.78
#922	0.76	0.865	0.52	0.6225	0.38	0.47375	0.77	0.87	0.68	0.795	0.62	0.82875	0.26	0.61125	0.58	0.8175	0.76	0.938889	0.48	0.501111	0.42	0.603333	0.82	0.897778	0.77	0.776667	0.69	0.852222	0.31	0.588889	0.66	0.853333	0.73	0.8825	0.5	0.59375	0.38	0.475	0.78	0.8575	0.67	0.7875	0.62	0.8	0.26	0.55125	0.6	0.795	0.83
#923	0.74	0.887778	0.48	0.515556	0.36	0.443333	0.77	0.842222	0.68	0.832222	0.62	0.798889	0.26	0.565556	0.58	0.798889	0.78	0.9325	0.51	0.63125	0.44	0.57625	0.82	0.8825	0.77	0.80625	0.69	0.83	0.31	0.55125	0.66	0.8225	0.75	0.885	0.5	0.58625	0.39	0.47125	0.78	0.86125	0.67	0.8075	0.62	0.79625	0.26	0.51625	0.6	0.79	0.78
#924	0.74	0.88375	0.48	0.56875	0.38	0.465	0.77	0.86	0.68	0.83	0.62	0.80375	0.26	0.56875	0.58	0.79125	0.8	0.911429	0.48	0.604286	0.42	0.547143	0.82	0.864286	0.77	0.797143	0.69	0.785714	0.31	0.467143	0.66	0.771429	0.74	0.876667	0.5	0.596667	0.37	0.46	0.78	0.868889	0.67	0.833333	0.62	0.807778	0.26	0.556667	0.6	0.791111	0.79
#925	0.74	0.88625	0.48	0.61375	0.39	0.4375	0.77	0.88125	0.68	0.83	0.62	0.8125	0.26	0.5625	0.58	0.7975	0.77	0.93125	0.49	0.61875	0.45	0.575	0.82	0.88375	0.77	0.8025	0.69	0.835	0.31	0.54625	0.66	0.83	0.76	0.89375	0.49	0.56875	0.39	0.465	0.78	0.86625	0.67	0.83375	0.62	0.785	0.26	0.49875	0.6	0.77125	0.79
#926	0.75	0.881429	0.48	0.572857	0.39	0.441429	0.77	0.851429	0.68	0.821429	0.62	0.764286	0.26	0.478571	0.58	0.741429	0.77	0.93125	0.51	0.63875	0.45	0.58875	0.82	0.8825	0.77	0.80625	0.69	0.8325	0.31	0.55125	0.66	0.8275	0.74	0.88875	0.49	0.59125	0.4	0.48125	0.78	0.86375	0.67	0.82	0.62	0.79625	0.26	0.51875	0.6	0.78875	0.73
#927	0.71	0.888889	0.45	0.553333	0.38	0.468889	0.77	0.873333	0.68	0.82	0.62	0.83	0.26	0.601111	0.58	0.821111	0.81	0.932857	0.51	0.615714	0.44	0.54	0.82	0.882857	0.77	0.82	0.69	0.797143	0.31	0.395714	0.66	0.79	0.75	0.8925	0.49	0.57625	0.39	0.46	0.78	0.86375	0.67	0.83	0.62	0.78375	0.26	0.4975	0.6	0.77125	0.79
#928	0.74	0.88125	0.48	0.56875	0.39	0.47125	0.77	0.8575	0.68	0.82625	0.62	0.80125	0.26	0.5675	0.58	0.78875	0.76	0.925	0.49	0.60625	0.44	0.5575	0.82	0.87875	0.77	0.79875	0.69	0.8325	0.31	0.54375	0.66	0.8325	0.75	0.8875	0.51	0.56375	0.37	0.44625	0.78	0.86	0.67	0.8425	0.62	0.7925	0.26	0.53875	0.6	0.785	0.8
#929	0.76	0.8875	0.48	0.5825	0.39	0.4775	0.77	0.8625	0.68	0.79875	0.62	0.80125	0.26	0.52	0.58	0.79125	0.81	0.92875	0.47	0.49	0.43	0.56125	0.82	0.8775	0.77	0.75875	0.69	0.8075	0.31	0.5075	0.66	0.8	0.74	0.88375	0.49	0.5825	0.39	0.47625	0.78	0.8625	0.67	0.8125	0.62	0.79625	0.26	0.51625	0.6	0.78625	0.78
#930	0.71	0.884	0.46	0.565	0.38	0.459	0.77	0.866	0.68	0.872	0.62	0.833	0.26	0.615	0.58	0.828	0.76	0.92125	0.49	0.6325	0.45	0.57	0.82	0.87625	0.77	0.79875	0.69	0.82625	0.31	0.53875	0.66	0.8225	0.76	0.89375	0.51	0.5675	0.38	0.45625	0.78	0.86625	0.67	0.8375	0.62	0.78375	0.26	0.49375	0.6	0.77125	0.81
#931	0.72	0.887778	0.46	0.555556	0.37	0.451111	0.77	0.878889	0.68	0.821111	0.62	0.825556	0.26	0.605556	0.58	0.808889	0.77	0.922857	0.51	0.627143	0.45	0.588571	0.82	0.867143	0.77	0.765714	0.69	0.812857	0.31	0.508571	0.66	0.805714	0.77	0.888571	0.54	0.601429	0.38	0.495714	0.78	0.867143	0.67	0.81	0.62	0.808571	0.26	0.562857	0.6	0.807143	0.78
#932	0.72	0.893333	0.44	0.566667	0.39	0.445556	0.77	0.877778	0.68	0.852222	0.62	0.811111	0.26	0.538889	0.58	0.796667	0.74	0.939	0.48	0.562	0.43	0.6	0.82	0.902	0.77	0.764	0.69	0.867	0.31	0.619	0.66	0.867	0.75	0.89	0.49	0.58375	0.39	0.47375	0.78	0.86375	0.67	0.8225	0.62	0.79375	0.26	0.515	0.6	0.785	0.79
#933	0.75	0.88625	0.47	0.56875	0.39	0.4625	0.77	0.855	0.68	0.8075	0.62	0.78	0.26	0.50125	0.58	0.7675	0.79	0.934286	0.52	0.575714	0.45	0.564286	0.82	0.875714	0.77	0.792857	0.69	0.807143	0.31	0.447143	0.66	0.807143	0.75	0.8875	0.5	0.58625	0.39	0.47	0.78	0.86375	0.67	0.815	0.62	0.7975	0.26	0.515	0.6	0.79	0.82
#934	0.72	0.897778	0.45	0.574444	0.38	0.471111	0.77	0.876667	0.68	0.851111	0.62	0.828889	0.26	0.602222	0.58	0.817778	0.75	0.931	0.47	0.512	0.44	0.597	0.82	0.885	0.77	0.738	0.69	0.853	0.31	0.595	0.66	0.853	0.75	0.89125	0.49	0.57875	0.39	0.46	0.78	0.865	0.67	0.8325	0.62	0.7825	0.26	0.49625	0.6	0.76875	0.81
#935	0.76	0.89	0.51	0.5375	0.37	0.45	0.77	0.86375	0.68	0.8225	0.62	0.795	0.26	0.5275	0.58	0.78625	0.82	0.9375	0.48	0.55375	0.43	0.53625	0.82	0.88125	0.77	0.84875	0.69	0.80125	0.31	0.46375	0.66	0.79	0.73	0.89125	0.49	0.5475	0.38	0.47125	0.78	0.87	0.67	0.8325	0.62	0.80625	0.26	0.545	0.6	0.79625	0.81
#936	0.74	0.895	0.46	0.58625	0.4	0.44	0.77	0.8825	0.68	0.8525	0.62	0.80875	0.26	0.54	0.58	0.78875	0.77	0.933333	0.49	0.511111	0.44	0.594444	0.82	0.883333	0.77	0.728889	0.69	0.846667	0.31	0.59	0.66	0.847778	0.78	0.895	0.55	0.626667	0.4	0.49	0.78	0.878333	0.67	0.783333	0.62	0.82	0.26	0.558333	0.6	0.805	0.78
#937	0.72	0.891111	0.46	0.574444	0.39	0.453333	0.77	0.866667	0.68	0.818889	0.62	0.804444	0.26	0.535556	0.58	0.792222	0.76	0.93125	0.5	0.53625	0.43	0.6	0.82	0.89	0.77	0.725	0.69	0.8475	0.31	0.57625	0.66	0.8475	0.74	0.88625	0.5	0.595	0.39	0.47625	0.78	0.86375	0.67	0.80875	0.62	0.8	0.26	0.51625	0.6	0.795	0.8
#938	0.75	0.888571	0.48	0.592857	0.41	0.472857	0.77	0.867143	0.68	0.805714	0.62	0.792857	0.26	0.507143	0.58	0.777143	0.76	0.925	0.49	0.66375	0.43	0.5625	0.82	0.8975	0.77	0.83125	0.69	0.84875	0.31	0.5575	0.66	0.8475	0.76	0.904286	0.5	0.574286	0.39	0.5	0.78	0.845714	0.67	0.821429	0.62	0.751429	0.26	0.427143	0.6	0.74	0.79
#939	0.74	0.875714	0.48	0.577143	0.39	0.451429	0.77	0.85	0.68	0.812857	0.62	0.767143	0.26	0.495714	0.58	0.745714	0.73	0.89375	0.5	0.67625	0.42	0.58875	0.82	0.8775	0.77	0.76625	0.69	0.85125	0.31	0.61	0.66	0.855	0.75	0.915	0.52	0.4725	0.38	0.50375	0.78	0.86	0.67	0.75125	0.62	0.7925	0.26	0.50625	0.6	0.78625	0.81
#940	0.76	0.87875	0.46	0.56625	0.38	0.40625	0.77	0.8625	0.68	0.84125	0.62	0.78125	0.26	0.50625	0.58	0.7575	0.81	0.924286	0.48	0.611429	0.43	0.534286	0.82	0.874286	0.77	0.84	0.69	0.785714	0.31	0.44	0.66	0.772857	0.75	0.8925	0.49	0.59125	0.39	0.47375	0.78	0.8675	0.67	0.82625	0.62	0.795	0.26	0.5175	0.6	0.7875	0.79
#941	0.76	0.884286	0.48	0.567143	0.39	0.434286	0.77	0.852857	0.68	0.831429	0.62	0.764286	0.26	0.472857	0.58	0.742857	0.78	0.92875	0.5	0.61	0.44	0.57125	0.82	0.87875	0.77	0.80375	0.69	0.83125	0.31	0.5375	0.66	0.82625	0.76	0.8925	0.5	0.57	0.39	0.46875	0.78	0.865	0.67	0.83	0.62	0.7875	0.26	0.51	0.6	0.775	0.83
#942	0.7	0.881111	0.46	0.593333	0.38	0.46	0.77	0.867778	0.68	0.797778	0.62	0.823333	0.26	0.587778	0.58	0.814444	0.77	0.9325	0.51	0.63625	0.44	0.5725	0.82	0.88375	0.77	0.8075	0.69	0.8325	0.31	0.55125	0.66	0.82625	0.74	0.90625	0.49	0.4775	0.39	0.52375	0.78	0.8575	0.67	0.73	0.62	0.7925	0.26	0.51625	0.6	0.78875	0.74
#943	0.71	0.84375	0.44	0.5975	0.38	0.4225	0.77	0.86375	0.68	0.81375	0.62	0.79875	0.26	0.55875	0.58	0.77625	0.74	0.925556	0.5	0.641111	0.43	0.566667	0.82	0.887778	0.77	0.833333	0.69	0.847778	0.31	0.585556	0.66	0.846667	0.75	0.8925	0.49	0.57625	0.39	0.46375	0.78	0.865	0.67	0.83125	0.62	0.78375	0.26	0.49875	0.6	0.77125	0.84
#944	0.72	0.858889	0.44	0.591111	0.39	0.44	0.77	0.867778	0.68	0.812222	0.62	0.808889	0.26	0.548889	0.58	0.791111	0.76	0.936667	0.48	0.611111	0.44	0.578889	0.82	0.892222	0.77	0.821111	0.69	0.844444	0.31	0.558889	0.66	0.838889	0.73	0.88625	0.5	0.58	0.38	0.46625	0.78	0.8625	0.67	0.84875	0.62	0.80125	0.26	0.56125	0.6	0.79	0.8
#945	0.73	0.886667	0.44	0.58	0.39	0.446667	0.77	0.872222	0.68	0.828889	0.62	0.815556	0.26	0.543333	0.58	0.805556	0.85	0.941667	0.53	0.61	0.46	0.538333	0.82	0.876667	0.77	0.83	0.69	0.77	0.31	0.35	0.66	0.758333	0.76	0.89125	0.51	0.5875	0.38	0.465	0.78	0.86875	0.67	0.82625	0.62	0.79375	0.26	0.515	0.6	0.78625	0.77
#946	0.76	0.876667	0.51	0.61	0.4	0.443333	0.77	0.858333	0.68	0.801667	0.62	0.781667	0.26	0.506667	0.58	0.761667	0.78	0.936667	0.49	0.493333	0.43	0.538889	0.82	0.882222	0.77	0.738889	0.69	0.824444	0.31	0.518889	0.66	0.823333	0.75	0.8875	0.49	0.59125	0.39	0.475	0.78	0.86625	0.67	0.81375	0.62	0.80125	0.26	0.5175	0.6	0.79375	0.8
#947	0.75	0.8875	0.48	0.5575	0.39	0.465	0.77	0.85625	0.68	0.83875	0.62	0.7925	0.26	0.555	0.58	0.775	0.7	0.942222	0.44	0.651111	0.44	0.601111	0.82	0.905556	0.77	0.811111	0.69	0.876667	0.31	0.627778	0.66	0.881111	0.74	0.88875	0.49	0.59125	0.39	0.4775	0.78	0.865	0.67	0.8225	0.62	0.7975	0.26	0.5175	0.6	0.78875	0.79
#948	0.72	0.874444	0.45	0.594444	0.39	0.456667	0.77	0.87	0.68	0.832222	0.62	0.824444	0.26	0.598889	0.58	0.81	0.8	0.92375	0.47	0.5625	0.42	0.55625	0.82	0.87375	0.77	0.8025	0.69	0.80875	0.31	0.52375	0.66	0.7925	0.75	0.88625	0.52	0.57125	0.36	0.445	0.78	0.86125	0.67	0.85625	0.62	0.79125	0.26	0.5525	0.6	0.78	0.79
#949	0.72	0.886667	0.45	0.566667	0.38	0.445556	0.77	0.873333	0.68	0.854444	0.62	0.821111	0.26	0.59	0.58	0.806667	0.75	0.93625	0.48	0.64125	0.44	0.6025	0.82	0.89	0.77	0.79625	0.69	0.84	0.31	0.54125	0.66	0.835	0.75	0.88875	0.49	0.57875	0.39	0.4625	0.78	0.8625	0.67	0.82875	0.62	0.78125	0.26	0.49625	0.6	0.77	0.81
#950	0.74	0.891111	0.45	0.571111	0.39	0.447778	0.77	0.873333	0.68	0.838889	0.62	0.81	0.26	0.543333	0.58	0.794444	0.76	0.92875	0.49	0.6675	0.44	0.575	0.82	0.895	0.77	0.8125	0.69	0.85	0.31	0.56875	0.66	0.84875	0.76	0.88875	0.52	0.5875	0.38	0.46	0.78	0.8675	0.67	0.825	0.62	0.7875	0.26	0.51	0.6	0.77875	0.84
#951	0.75	0.88875	0.47	0.57875	0.4	0.4825	0.77	0.8625	0.68	0.8	0.62	0.7975	0.26	0.52	0.58	0.7875	0.81	0.935556	0.44	0.583333	0.43	0.521111	0.82	0.887778	0.77	0.864444	0.69	0.802222	0.31	0.462222	0.66	0.792222	0.74	0.8925	0.48	0.57875	0.39	0.4625	0.78	0.86625	0.67	0.8325	0.62	0.785	0.26	0.5	0.6	0.7725	0.8
#952	0.75	0.89	0.48	0.587143	0.41	0.462857	0.77	0.86	0.68	0.811429	0.62	0.781429	0.26	0.492857	0.58	0.762857	0.75	0.939	0.47	0.528	0.43	0.597	0.82	0.894	0.77	0.752	0.69	0.858	0.31	0.61	0.66	0.858	0.75	0.89125	0.49	0.57875	0.39	0.45875	0.78	0.865	0.67	0.83125	0.62	0.78375	0.26	0.49625	0.6	0.77125	0.8
#953	0.76	0.89	0.48	0.58125	0.39	0.4775	0.77	0.8625	0.68	0.80375	0.62	0.79875	0.26	0.52	0.58	0.78875	0.75	0.936	0.47	0.517	0.43	0.599	0.82	0.891	0.77	0.742	0.69	0.856	0.31	0.611	0.66	0.856	0.75	0.89375	0.49	0.58	0.39	0.45875	0.78	0.86625	0.67	0.83875	0.62	0.78375	0.26	0.4975	0.6	0.76875	0.79
#954	0.71	0.858889	0.44	0.585556	0.38	0.431111	0.77	0.868889	0.68	0.842222	0.62	0.815556	0.26	0.594444	0.58	0.8	0.82	0.925714	0.5	0.605714	0.44	0.56	0.82	0.878571	0.77	0.818571	0.69	0.798571	0.31	0.467143	0.66	0.791429	0.77	0.89	0.55	0.625	0.4	0.5	0.78	0.873333	0.67	0.796667	0.62	0.815	0.26	0.561667	0.6	0.81	0.84
#955	0.72	0.865556	0.44	0.583333	0.39	0.435556	0.77	0.866667	0.68	0.817778	0.62	0.803333	0.26	0.547778	0.58	0.784444	0.76	0.925	0.49	0.615	0.45	0.58125	0.82	0.8875	0.77	0.8125	0.69	0.83875	0.31	0.54375	0.66	0.83375	0.76	0.887143	0.54	0.581429	0.37	0.48	0.78	0.865714	0.67	0.832857	0.62	0.821429	0.26	0.604286	0.6	0.82	0.85
#956	0.74	0.89	0.46	0.58	0.4	0.4825	0.77	0.8625	0.68	0.80125	0.62	0.79875	0.26	0.52	0.58	0.78875	0.75	0.934444	0.47	0.55	0.42	0.577778	0.82	0.896667	0.77	0.754444	0.69	0.858889	0.31	0.621111	0.66	0.86	0.74	0.8875	0.5	0.59375	0.39	0.4775	0.78	0.865	0.67	0.81625	0.62	0.79625	0.26	0.52	0.6	0.78875	0.85
#957	0.75	0.89	0.47	0.57375	0.39	0.4775	0.77	0.8625	0.68	0.805	0.62	0.8	0.26	0.52375	0.58	0.78625	0.76	0.915	0.5	0.6375	0.45	0.58125	0.82	0.87625	0.77	0.7875	0.69	0.8325	0.31	0.55375	0.66	0.82625	0.76	0.885	0.51	0.58875	0.38	0.4675	0.78	0.865	0.67	0.81625	0.62	0.79625	0.26	0.515	0.6	0.79	0.8
#958	0.74	0.90625	0.47	0.495	0.4	0.4775	0.77	0.86625	0.68	0.75875	0.62	0.805	0.26	0.55125	0.58	0.79625	0.77	0.93	0.51	0.635	0.44	0.585	0.82	0.88125	0.77	0.79125	0.69	0.83375	0.31	0.5675	0.66	0.82875	0.77	0.864286	0.54	0.571429	0.36	0.494286	0.78	0.852857	0.67	0.767143	0.62	0.811429	0.26	0.608571	0.6	0.808571	0.78
#959	0.73	0.88125	0.45	0.58875	0.39	0.43	0.77	0.87125	0.68	0.835	0.62	0.805	0.26	0.53125	0.58	0.785	0.79	0.93125	0.48	0.61	0.43	0.55625	0.82	0.88625	0.77	0.8325	0.69	0.8075	0.31	0.47125	0.66	0.79375	0.75	0.885	0.49	0.58375	0.39	0.46125	0.78	0.86	0.67	0.815	0.62	0.785	0.26	0.49625	0.6	0.775	0.78
#960	0.74	0.875714	0.49	0.584286	0.38	0.46	0.77	0.854286	0.68	0.81	0.62	0.781429	0.26	0.515714	0.58	0.761429	0.76	0.93375	0.49	0.4875	0.45	0.60375	0.82	0.87625	0.77	0.70375	0.69	0.83625	0.31	0.56125	0.66	0.8375	0.73	0.887143	0.5	0.468571	0.38	0.507143	0.78	0.84	0.67	0.715714	0.62	0.772857	0.26	0.511429	0.6	0.762857	0.83
#961	0.68	0.888889	0.48	0.586667	0.36	0.497778	0.77	0.874444	0.68	0.812222	0.62	0.842222	0.26	0.65	0.58	0.835556	0.79	0.92375	0.48	0.635	0.42	0.53	0.82	0.88	0.77	0.83	0.69	0.8175	0.31	0.53875	0.66	0.81	0.75	0.88875	0.49	0.585	0.39	0.47125	0.78	0.8625	0.67	0.81875	0.62	0.79375	0.26	0.515	0.6	0.785	0.8
#962	0.75	0.89	0.49	0.53	0.4	0.454286	0.77	0.862857	0.68	0.81	0.62	0.792857	0.26	0.53	0.58	0.774286	0.72	0.93	0.45	0.625556	0.44	0.623333	0.82	0.883333	0.77	0.774444	0.69	0.855556	0.31	0.612222	0.66	0.855556	0.75	0.88875	0.49	0.5775	0.38	0.4525	0.78	0.86125	0.67	0.8275	0.62	0.78125	0.26	0.49625	0.6	0.77	0.79
#963	0.72	0.886667	0.44	0.571111	0.39	0.442222	0.77	0.871111	0.68	0.837778	0.62	0.804444	0.26	0.537778	0.58	0.788889	0.76	0.93	0.5	0.624286	0.45	0.614286	0.82	0.871429	0.77	0.767143	0.69	0.82	0.31	0.525714	0.66	0.812857	0.75	0.901429	0.49	0.587143	0.4	0.524286	0.78	0.848571	0.67	0.804286	0.62	0.767143	0.26	0.451429	0.6	0.762857	0.8
#964	0.73	0.886667	0.47	0.546667	0.38	0.468889	0.77	0.874444	0.68	0.838889	0.62	0.821111	0.26	0.594444	0.58	0.808889	0.8	0.931429	0.5	0.61	0.43	0.537143	0.82	0.887143	0.77	0.818571	0.69	0.812857	0.31	0.445714	0.66	0.8	0.75	0.89125	0.49	0.59375	0.39	0.4725	0.78	0.8675	0.67	0.8175	0.62	0.7975	0.26	0.51625	0.6	0.7925	0.83
#965	0.75	0.8625	0.51	0.63	0.38	0.47	0.77	0.8725	0.68	0.7925	0.62	0.82625	0.26	0.61	0.58	0.8175	0.76	0.93	0.48	0.51	0.44	0.58	0.82	0.885556	0.77	0.735556	0.69	0.844444	0.31	0.591111	0.66	0.845556	0.74	0.8875	0.49	0.59	0.39	0.475	0.78	0.86625	0.67	0.8225	0.62	0.79625	0.26	0.51625	0.6	0.78875	0.79
#966	0.74	0.893333	0.46	0.577778	0.39	0.44	0.77	0.875556	0.68	0.845556	0.62	0.808889	0.26	0.543333	0.58	0.791111	0.79	0.933333	0.47	0.628889	0.44	0.567778	0.82	0.887778	0.77	0.833333	0.69	0.824444	0.31	0.531111	0.66	0.815556	0.75	0.8925	0.48	0.5775	0.39	0.46625	0.78	0.86625	0.67	0.835	0.62	0.79	0.26	0.5	0.6	0.7775	0.81
#967	0.75	0.88625	0.47	0.56625	0.39	0.47	0.77	0.8575	0.68	0.81375	0.62	0.785	0.26	0.50875	0.58	0.77	0.74	0.9425	0.48	0.61	0.44	0.60125	0.82	0.8825	0.77	0.785	0.69	0.84125	0.31	0.55125	0.66	0.84125	0.75	0.88875	0.49	0.58375	0.39	0.47125	0.78	0.86375	0.67	0.82375	0.62	0.79375	0.26	0.515	0.6	0.785	0.76
#968	0.75	0.89	0.47	0.57125	0.39	0.4625	0.77	0.86	0.68	0.815	0.62	0.785	0.26	0.5	0.58	0.77	0.78	0.9125	0.48	0.6	0.44	0.565	0.82	0.86125	0.77	0.775	0.69	0.7975	0.31	0.4875	0.66	0.78875	0.77	0.888571	0.54	0.597143	0.38	0.494286	0.78	0.865714	0.67	0.801429	0.62	0.811429	0.26	0.562857	0.6	0.81	0.82
#969	0.76	0.89	0.47	0.5675	0.39	0.46625	0.77	0.8575	0.68	0.81625	0.62	0.785	0.26	0.50125	0.58	0.77	0.81	0.92875	0.47	0.59875	0.43	0.53	0.82	0.89	0.77	0.85875	0.69	0.81125	0.31	0.4875	0.66	0.8	0.77	0.888571	0.54	0.6	0.38	0.5	0.78	0.865714	0.67	0.801429	0.62	0.811429	0.26	0.565714	0.6	0.81	0.81
#970	0.69	0.887778	0.48	0.592222	0.38	0.493333	0.77	0.872222	0.68	0.807778	0.62	0.847778	0.26	0.668889	0.58	0.845556	0.77	0.936667	0.47	0.578889	0.4	0.535556	0.82	0.897778	0.77	0.871111	0.69	0.84	0.31	0.586667	0.66	0.832222	0.76	0.887143	0.54	0.584286	0.38	0.494286	0.78	0.865714	0.67	0.834286	0.62	0.821429	0.26	0.617143	0.6	0.818571	0.76
#971	0.74	0.88625	0.47	0.58125	0.38	0.44125	0.77	0.8725	0.68	0.83875	0.62	0.8	0.26	0.53	0.58	0.7825	0.77	0.931429	0.51	0.667143	0.44	0.585714	0.82	0.887143	0.77	0.797143	0.69	0.835714	0.31	0.521429	0.66	0.831429	0.71	0.877778	0.5	0.557778	0.35	0.447778	0.78	0.854444	0.67	0.868889	0.62	0.804444	0.26	0.581111	0.6	0.801111	0.79
#972	0.74	0.91375	0.44	0.57875	0.4	0.47625	0.77	0.87	0.68	0.83	0.62	0.795	0.26	0.4925	0.58	0.78	0.82	0.931429	0.5	0.572857	0.44	0.552857	0.82	0.871429	0.77	0.784286	0.69	0.791429	0.31	0.434286	0.66	0.787143	0.72	0.905	0.5	0.5025	0.39	0.54125	0.78	0.86125	0.67	0.70875	0.62	0.80625	0.26	0.565	0.6	0.805	0.85
#973	0.71	0.872222	0.45	0.594444	0.38	0.464444	0.77	0.87	0.68	0.828889	0.62	0.826667	0.26	0.61	0.58	0.811111	0.75	0.939	0.47	0.521	0.43	0.593	0.82	0.891	0.77	0.751	0.69	0.854	0.31	0.597	0.66	0.855	0.73	0.8875	0.49	0.57	0.38	0.46625	0.78	0.86375	0.67	0.85125	0.62	0.8025	0.26	0.555	0.6	0.7925	0.79
#974	0.71	0.882222	0.46	0.605556	0.39	0.461111	0.77	0.87	0.68	0.793333	0.62	0.825556	0.26	0.601111	0.58	0.815556	0.75	0.90875	0.52	0.61375	0.42	0.52375	0.82	0.86375	0.77	0.81125	0.69	0.8225	0.31	0.51875	0.66	0.82875	0.73	0.885	0.5	0.585	0.38	0.47375	0.78	0.86375	0.67	0.8475	0.62	0.805	0.26	0.56625	0.6	0.79625	0.79
#975	0.72	0.874444	0.46	0.6	0.38	0.463333	0.77	0.872222	0.68	0.82	0.62	0.832222	0.26	0.61	0.58	0.817778	0.76	0.925	0.49	0.62875	0.44	0.5675	0.82	0.87875	0.77	0.79125	0.69	0.83	0.31	0.55625	0.66	0.82625	0.75	0.91125	0.49	0.4825	0.39	0.52125	0.78	0.86	0.67	0.73125	0.62	0.79625	0.26	0.51625	0.6	0.795	0.76
#976	0.74	0.8875	0.46	0.57375	0.39	0.42875	0.77	0.8725	0.68	0.84625	0.62	0.79625	0.26	0.53125	0.58	0.77625	0.75	0.925556	0.48	0.613333	0.44	0.593333	0.82	0.881111	0.77	0.792222	0.69	0.838889	0.31	0.563333	0.66	0.832222	0.75	0.88875	0.49	0.58375	0.39	0.47125	0.78	0.86375	0.67	0.82375	0.62	0.795	0.26	0.515	0.6	0.785	0.85
#977	0.74	0.8875	0.48	0.56	0.38	0.46125	0.77	0.8575	0.68	0.8275	0.62	0.79875	0.26	0.55125	0.58	0.78875	0.74	0.935556	0.48	0.656667	0.44	0.603333	0.82	0.902222	0.77	0.824444	0.69	0.86	0.31	0.587778	0.66	0.854444	0.73	0.878571	0.49	0.591429	0.38	0.447143	0.78	0.857143	0.67	0.832857	0.62	0.77	0.26	0.495714	0.6	0.748571	0.78
#978	0.74	0.886667	0.46	0.57	0.38	0.441111	0.77	0.871111	0.68	0.835556	0.62	0.807778	0.26	0.542222	0.58	0.793333	0.8	0.931429	0.51	0.641429	0.43	0.562857	0.82	0.881429	0.77	0.808571	0.69	0.815714	0.31	0.498571	0.66	0.807143	0.75	0.89125	0.49	0.575	0.39	0.46	0.78	0.86375	0.67	0.83125	0.62	0.78375	0.26	0.49625	0.6	0.77	0.81
#979	0.75	0.88	0.48	0.577143	0.39	0.462857	0.77	0.854286	0.68	0.801429	0.62	0.781429	0.26	0.502857	0.58	0.765714	0.79	0.925556	0.45	0.624444	0.43	0.54	0.82	0.891111	0.77	0.85	0.69	0.828889	0.31	0.532222	0.66	0.822222	0.73	0.8875	0.49	0.57	0.38	0.45875	0.78	0.86	0.67	0.855	0.62	0.7925	0.26	0.5525	0.6	0.77875	0.83
#980	0.74	0.892222	0.46	0.574444	0.39	0.457778	0.77	0.874444	0.68	0.834444	0.62	0.806667	0.26	0.545556	0.58	0.79	0.75	0.939	0.47	0.516	0.44	0.601	0.82	0.892	0.77	0.749	0.69	0.856	0.31	0.603	0.66	0.855	0.74	0.88875	0.49	0.58875	0.39	0.47375	0.78	0.8675	0.67	0.81875	0.62	0.7975	0.26	0.51625	0.6	0.79	0.76
#981	0.72	0.86	0.44	0.592222	0.39	0.432222	0.77	0.87	0.68	0.817778	0.62	0.806667	0.26	0.547778	0.58	0.79	0.79	0.9175	0.48	0.56875	0.41	0.53875	0.82	0.8675	0.77	0.8025	0.69	0.8025	0.31	0.5125	0.66	0.79	0.75	0.885	0.5	0.58375	0.39	0.46875	0.78	0.8625	0.67	0.8225	0.62	0.79	0.26	0.5125	0.6	0.78	0.8
#982	0.76	0.875	0.49	0.495	0.37	0.4175	0.77	0.8425	0.68	0.81875	0.62	0.7575	0.26	0.4825	0.58	0.7425	0.77	0.92625	0.49	0.605	0.44	0.55875	0.82	0.88375	0.77	0.8125	0.69	0.83375	0.31	0.5325	0.66	0.8325	0.75	0.89	0.49	0.58	0.39	0.4625	0.78	0.86375	0.67	0.82125	0.62	0.785	0.26	0.49625	0.6	0.7725	0.84
#983	0.73	0.88125	0.46	0.58	0.38	0.43	0.77	0.87	0.68	0.84375	0.62	0.7975	0.26	0.54625	0.58	0.77625	0.8	0.94	0.44	0.496	0.44	0.555	0.82	0.892	0.77	0.792	0.69	0.826	0.31	0.536	0.66	0.821	0.77	0.878333	0.54	0.61	0.38	0.478333	0.78	0.861667	0.67	0.81	0.62	0.796667	0.26	0.558333	0.6	0.785	0.81
#984	0.75	0.88125	0.48	0.57625	0.38	0.42	0.77	0.86875	0.68	0.835	0.62	0.79625	0.26	0.5275	0.58	0.7775	0.73	0.89125	0.51	0.67625	0.4	0.52875	0.82	0.88125	0.77	0.7975	0.69	0.84375	0.31	0.57875	0.66	0.85	0.75	0.88625	0.5	0.5875	0.38	0.47	0.78	0.86375	0.67	0.8175	0.62	0.79375	0.26	0.51625	0.6	0.785	0.81
#985	0.73	0.88	0.45	0.571111	0.39	0.454444	0.77	0.864444	0.68	0.818889	0.62	0.808889	0.26	0.554444	0.58	0.793333	0.81	0.939	0.44	0.454	0.43	0.568	0.82	0.89	0.77	0.773	0.69	0.824	0.31	0.507	0.66	0.818	0.74	0.89	0.51	0.5975	0.38	0.4775	0.78	0.86375	0.67	0.8	0.62	0.80125	0.26	0.555	0.6	0.79625	0.79
#986	0.76	0.88375	0.49	0.53625	0.37	0.43625	0.77	0.85	0.68	0.8225	0.62	0.7775	0.26	0.53125	0.58	0.7625	0.75	0.926667	0.48	0.506667	0.44	0.574444	0.82	0.88	0.77	0.727778	0.69	0.843333	0.31	0.578889	0.66	0.845556	0.76	0.88875	0.51	0.58875	0.38	0.4775	0.78	0.86625	0.67	0.80625	0.62	0.80375	0.26	0.52125	0.6	0.7975	0.79
#987	0.72	0.885556	0.43	0.585556	0.4	0.467778	0.77	0.872222	0.68	0.824444	0.62	0.817778	0.26	0.563333	0.58	0.805556	0.76	0.927778	0.47	0.608889	0.44	0.583333	0.82	0.888889	0.77	0.815556	0.69	0.842222	0.31	0.553333	0.66	0.835556	0.73	0.87625	0.5	0.5875	0.37	0.4475	0.78	0.85375	0.67	0.81875	0.62	0.7775	0.26	0.50875	0.6	0.76375	0.78
#988	0.74	0.88125	0.48	0.57375	0.38	0.47875	0.77	0.86	0.68	0.8225	0.62	0.81125	0.26	0.5675	0.58	0.80125	0.84	0.938571	0.5	0.531429	0.43	0.517143	0.82	0.87	0.77	0.83	0.69	0.78	0.31	0.414286	0.66	0.772857	0.75	0.8925	0.49	0.5775	0.39	0.45875	0.78	0.865	0.67	0.83125	0.62	0.78375	0.26	0.49625	0.6	0.77	0.82
#989	0.74	0.893333	0.45	0.575556	0.39	0.45	0.77	0.876667	0.68	0.838889	0.62	0.814444	0.26	0.545556	0.58	0.801111	0.76	0.8975	0.48	0.55625	0.41	0.53	0.82	0.845	0.77	0.7675	0.69	0.79875	0.31	0.53875	0.66	0.79375	0.75	0.8925	0.5	0.59375	0.39	0.47875	0.78	0.86625	0.67	0.82625	0.62	0.795	0.26	0.52	0.6	0.78875	0.78
#990	0.74	0.913333	0.46	0.482222	0.39	0.481111	0.77	0.873333	0.68	0.795556	0.62	0.805556	0.26	0.535556	0.58	0.795556	0.77	0.928571	0.54	0.65	0.42	0.582857	0.82	0.881429	0.77	0.767143	0.69	0.821429	0.31	0.525714	0.66	0.812857	0.8	0.9	0.54	0.558333	0.39	0.515	0.78	0.836667	0.67	0.78	0.62	0.748333	0.26	0.435	0.6	0.74	0.75
#991	0.76	0.865	0.51	0.6275	0.38	0.47125	0.77	0.8725	0.68	0.79	0.62	0.83125	0.26	0.61	0.58	0.8225	0.75	0.915	0.49	0.62625	0.43	0.56125	0.82	0.87125	0.77	0.78375	0.69	0.83	0.31	0.565	0.66	0.82625	0.74	0.88875	0.49	0.59	0.39	0.475	0.78	0.86625	0.67	0.81375	0.62	0.80125	0.26	0.51625	0.6	0.795	0.82
#992	0.73	0.88375	0.46	0.5775	0.38	0.43625	0.77	0.87125	0.68	0.84	0.62	0.8025	0.26	0.54875	0.58	0.78125	0.74	0.936667	0.48	0.652222	0.44	0.602222	0.82	0.897778	0.77	0.811111	0.69	0.854444	0.31	0.582222	0.66	0.851111	0.75	0.88875	0.49	0.5825	0.39	0.4725	0.78	0.86375	0.67	0.82375	0.62	0.795	0.26	0.515	0.6	0.785	0.79
#993	0.75	0.885	0.5	0.555	0.38	0.47625	0.77	0.86	0.68	0.8175	0.62	0.80625	0.26	0.5675	0.58	0.79625	0.76	0.91875	0.49	0.63125	0.44	0.56375	0.82	0.875	0.77	0.785	0.69	0.83	0.31	0.55125	0.66	0.82625	0.75	0.8875	0.5	0.58375	0.39	0.47	0.78	0.86375	0.67	0.815	0.62	0.7975	0.26	0.515	0.6	0.79	0.79
#994	0.73	0.87	0.45	0.5	0.39	0.45125	0.77	0.8625	0.68	0.76625	0.62	0.79	0.26	0.5325	0.58	0.77125	0.83	0.93125	0.48	0.5325	0.43	0.52625	0.82	0.87125	0.77	0.835	0.69	0.7875	0.31	0.44125	0.66	0.78	0.74	0.8875	0.49	0.54125	0.38	0.46375	0.78	0.8625	0.67	0.8225	0.62	0.8	0.26	0.55	0.6	0.795	0.76
#995	0.74	0.866667	0.46	0.583333	0.38	0.433333	0.77	0.866667	0.68	0.813333	0.62	0.801111	0.26	0.547778	0.58	0.783333	0.78	0.926667	0.46	0.623333	0.44	0.554444	0.82	0.886667	0.77	0.826667	0.69	0.825556	0.31	0.535556	0.66	0.818889	0.75	0.88875	0.5	0.58875	0.39	0.4725	0.78	0.8625	0.67	0.81875	0.62	0.79375	0.26	0.515	0.6	0.78375	0.81
#996	0.73	0.85125	0.44	0.59	0.39	0.41375	0.77	0.86625	0.68	0.82125	0.62	0.8	0.26	0.5325	0.58	0.7775	0.76	0.935556	0.48	0.497778	0.41	0.557778	0.82	0.883333	0.77	0.743333	0.69	0.848889	0.31	0.615556	0.66	0.851111	0.73	0.88	0.49	0.57	0.37	0.4625	0.78	0.85625	0.67	0.84375	0.62	0.79	0.26	0.55625	0.6	0.775	0.76
#997	0.75	0.891111	0.48	0.565556	0.38	0.44	0.77	0.877778	0.68	0.85	0.62	0.81	0.26	0.533333	0.58	0.795556	0.8	0.9275	0.48	0.5775	0.42	0.54125	0.82	0.87375	0.77	0.81125	0.69	0.8075	0.31	0.475	0.66	0.80125	0.75	0.91375	0.5	0.4625	0.39	0.51125	0.78	0.86	0.67	0.7525	0.62	0.79	0.26	0.5075	0.6	0.785	0.73
#998	0.74	0.88375	0.48	0.5375	0.39	0.475	0.77	0.85875	0.68	0.79625	0.62	0.80375	0.26	0.56	0.58	0.79375	0.82	0.92125	0.5	0.49625	0.43	0.56625	0.82	0.87	0.77	0.745	0.69	0.80625	0.31	0.5025	0.66	0.80375	0.74	0.88125	0.49	0.59125	0.39	0.4775	0.78	0.86125	0.67	0.80125	0.62	0.8	0.26	0.51875	0.6	0.79375	0.79
#999	0.75	0.878889	0.47	0.582222	0.38	0.446667	0.77	0.867778	0.68	0.815556	0.62	0.801111	0.26	0.547778	0.58	0.783333	0.81	0.9225	0.47	0.59875	0.44	0.52875	0.82	0.885	0.77	0.85625	0.69	0.80375	0.31	0.46375	0.66	0.795	0.77	0.887143	0.54	0.597143	0.38	0.497143	0.78	0.867143	0.67	0.8	0.62	0.812857	0.26	0.565714	0.6	0.811429	0.83
#1000	0.7	0.874444	0.46	0.58	0.35	0.42	0.77	0.86	0.68	0.862222	0.62	0.806667	0.26	0.58	0.58	0.796667	0.8	0.927143	0.5	0.615714	0.44	0.551429	0.82	0.88	0.77	0.828571	0.69	0.795714	0.31	0.441429	0.66	0.785714	0.75	0.9	0.49	0.5325	0.38	0.455	0.78	0.87375	0.67	0.845	0.62	0.79875	0.26	0.5325	0.6	0.785	0.79
[truncated: 79 more columns]
