# Supplementary material for: Modular gateway-ness connectivity and structural core organization in maritime network science
Source: Nat Commun. 2020 Jun 5;11:2849. doi: 10.1038/s41467-020-16619-5 (PMC7275034; doi:10.1038/s41467-020-16619-5)
Supplement: Supplementary file 4 — Source data [file 41467_2020_16619_MOESM4_ESM.zip › Structural-core-master/Source Data/Source Data-Supplementary Table 6.xlsx]

## Sheet: Supplementary Table 6
1000 repetitions	Increasing removal
	10% routes																20% routes																30% routes																40% routes
	B		Z		P		K		BC		φ		ρ_C		ρ_CM		B		Z		P		K		BC		φ		ρ_C		ρ_CM		B		Z		P		K		BC		φ		ρ_C		ρ_CM		B
	GLSN	C	GLSN	C	GLSN	C	GLSN	C	GLSN	C	GLSN	C	GLSN	C	GLSN	C	GLSN	C	GLSN	C	GLSN	C	GLSN	C	GLSN	C	GLSN	C	GLSN	C	GLSN	C	GLSN	C	GLSN	C	GLSN	C	GLSN	C	GLSN	C	GLSN	C	GLSN	C	GLSN	C	GLSN
#1	0.76	0.915	0.47	0.585	0.39	0.47625	0.78	0.87625	0.69	0.8425	0.63	0.7975	0.26	0.47125	0.58	0.78125	0.77	0.91125	0.46	0.56125	0.4	0.4725	0.78	0.875	0.71	0.83	0.65	0.78875	0.29	0.44875	0.61	0.765	0.76	0.9075	0.47	0.53875	0.38	0.4925	0.79	0.86125	0.71	0.835	0.65	0.79125	0.28	0.455	0.6	0.77	0.75
#2	0.76	0.854286	0.46	0.581429	0.39	0.437143	0.78	0.844286	0.69	0.802857	0.63	0.755714	0.26	0.437143	0.58	0.724286	0.75	0.852857	0.46	0.578571	0.38	0.444286	0.78	0.847143	0.71	0.815714	0.65	0.774286	0.29	0.46	0.61	0.745714	0.75	0.87875	0.45	0.57625	0.4	0.485	0.79	0.865	0.71	0.8025	0.65	0.80125	0.28	0.47625	0.6	0.77	0.75
#3	0.76	0.908571	0.48	0.517143	0.39	0.508571	0.78	0.857143	0.69	0.818571	0.63	0.788571	0.26	0.452857	0.58	0.774286	0.75	0.892857	0.45	0.572857	0.39	0.471429	0.78	0.858571	0.71	0.838571	0.65	0.788571	0.29	0.461429	0.61	0.764286	0.75	0.89	0.44	0.493333	0.4	0.482222	0.79	0.874444	0.71	0.751111	0.65	0.816667	0.28	0.514444	0.6	0.792222	0.73
#4	0.76	0.91	0.45	0.57125	0.4	0.47375	0.78	0.87	0.69	0.83375	0.63	0.79	0.26	0.46	0.58	0.76875	0.76	0.906667	0.5	0.595	0.39	0.505	0.78	0.86	0.71	0.81	0.65	0.766667	0.29	0.41	0.61	0.745	0.77	0.863333	0.52	0.633333	0.39	0.468333	0.79	0.861667	0.71	0.79	0.65	0.788333	0.28	0.493333	0.6	0.755	0.79
#5	0.73	0.89	0.49	0.544444	0.35	0.463333	0.78	0.867778	0.69	0.821111	0.63	0.817778	0.26	0.581111	0.58	0.81	0.77	0.898571	0.44	0.48	0.39	0.482857	0.78	0.844286	0.71	0.797143	0.65	0.761429	0.29	0.404286	0.61	0.741429	0.76	0.85625	0.46	0.575	0.4	0.4675	0.79	0.85875	0.71	0.8125	0.65	0.7875	0.28	0.44625	0.6	0.7575	0.74
#6	0.75	0.90875	0.46	0.57625	0.4	0.4975	0.78	0.87125	0.69	0.83625	0.63	0.8075	0.26	0.48375	0.58	0.78875	0.74	0.836667	0.52	0.646667	0.38	0.488333	0.78	0.851667	0.71	0.786667	0.65	0.811667	0.29	0.543333	0.61	0.8	0.73	0.88	0.47	0.614286	0.39	0.501429	0.79	0.868571	0.71	0.811429	0.65	0.81	0.28	0.494286	0.6	0.785714	0.78
#7	0.72	0.894286	0.45	0.588571	0.39	0.488571	0.78	0.865714	0.69	0.822857	0.63	0.801429	0.26	0.482857	0.58	0.785714	0.77	0.868571	0.47	0.581429	0.39	0.46	0.78	0.844286	0.71	0.797143	0.65	0.774286	0.29	0.46	0.61	0.75	0.76	0.908889	0.47	0.505556	0.39	0.485556	0.79	0.872222	0.71	0.802222	0.65	0.805556	0.28	0.495556	0.6	0.788889	0.76
#8	0.74	0.905	0.46	0.57875	0.39	0.495	0.78	0.87	0.69	0.835	0.63	0.79625	0.26	0.48125	0.58	0.77875	0.76	0.894286	0.46	0.571429	0.4	0.47	0.78	0.858571	0.71	0.835714	0.65	0.782857	0.29	0.442857	0.61	0.76	0.77	0.9	0.47	0.575714	0.39	0.468571	0.79	0.864286	0.71	0.837143	0.65	0.787143	0.28	0.437143	0.6	0.76	0.75
#9	0.76	0.873333	0.53	0.65	0.39	0.501667	0.78	0.858333	0.69	0.785	0.63	0.803333	0.26	0.54	0.58	0.785	0.79	0.904286	0.49	0.551429	0.4	0.498571	0.78	0.845714	0.71	0.807143	0.65	0.764286	0.29	0.4	0.61	0.745714	0.76	0.86	0.46	0.57	0.4	0.46875	0.79	0.86	0.71	0.82125	0.65	0.78375	0.28	0.44125	0.6	0.755	0.78
#10	0.72	0.907778	0.47	0.518889	0.39	0.5	0.78	0.875556	0.69	0.777778	0.63	0.825556	0.26	0.578889	0.58	0.816667	0.78	0.912857	0.45	0.488571	0.39	0.454286	0.78	0.848571	0.71	0.797143	0.65	0.747143	0.29	0.377143	0.61	0.722857	0.77	0.87	0.47	0.612857	0.4	0.472857	0.79	0.857143	0.71	0.824286	0.65	0.787143	0.28	0.451429	0.6	0.757143	0.75
#11	0.77	0.901429	0.51	0.611429	0.39	0.482857	0.78	0.867143	0.69	0.818571	0.63	0.805714	0.26	0.497143	0.58	0.79	0.73	0.905	0.47	0.605	0.4	0.468333	0.78	0.876667	0.71	0.821667	0.65	0.803333	0.29	0.468333	0.61	0.783333	0.75	0.87375	0.45	0.56625	0.4	0.475	0.79	0.85875	0.71	0.8	0.65	0.78625	0.28	0.47	0.6	0.75375	0.78
#12	0.73	0.915	0.44	0.6	0.4	0.5075	0.78	0.8775	0.69	0.82375	0.63	0.815	0.26	0.5075	0.58	0.805	0.76	0.895	0.46	0.55625	0.39	0.4775	0.78	0.8625	0.71	0.8325	0.65	0.79125	0.29	0.46125	0.61	0.7725	0.75	0.9175	0.47	0.5675	0.4	0.53125	0.79	0.87375	0.71	0.8275	0.65	0.8075	0.28	0.4825	0.6	0.78625	0.8
#13	0.78	0.903333	0.52	0.583333	0.38	0.476667	0.78	0.85	0.69	0.813333	0.63	0.748333	0.26	0.408333	0.58	0.726667	0.77	0.884286	0.45	0.555714	0.39	0.45	0.78	0.85	0.71	0.835714	0.65	0.771429	0.29	0.43	0.61	0.748571	0.77	0.882857	0.48	0.6	0.4	0.472857	0.79	0.861429	0.71	0.81	0.65	0.775714	0.28	0.448571	0.6	0.738571	0.79
#14	0.74	0.845714	0.52	0.651429	0.38	0.498571	0.78	0.848571	0.69	0.757143	0.63	0.812857	0.26	0.56	0.58	0.807143	0.74	0.9175	0.46	0.57875	0.4	0.495	0.78	0.87375	0.71	0.82125	0.65	0.80125	0.29	0.4725	0.61	0.78625	0.74	0.906667	0.5	0.587778	0.4	0.502222	0.79	0.885556	0.71	0.823333	0.65	0.817778	0.28	0.506667	0.6	0.795556	0.75
#15	0.77	0.89	0.52	0.644286	0.39	0.507143	0.78	0.871429	0.69	0.785714	0.63	0.818571	0.26	0.555714	0.58	0.811429	0.75	0.90375	0.44	0.56375	0.4	0.48875	0.78	0.86625	0.71	0.83125	0.65	0.79625	0.29	0.46625	0.61	0.77875	0.74	0.874286	0.45	0.602857	0.4	0.478571	0.79	0.867143	0.71	0.81	0.65	0.8	0.28	0.467143	0.6	0.77	0.77
#16	0.74	0.902857	0.46	0.577143	0.38	0.478571	0.78	0.864286	0.69	0.842857	0.63	0.788571	0.26	0.471429	0.58	0.765714	0.75	0.902857	0.46	0.577143	0.39	0.471429	0.78	0.87	0.71	0.845714	0.65	0.801429	0.29	0.467143	0.61	0.785714	0.74	0.91125	0.47	0.58125	0.4	0.5075	0.79	0.8725	0.71	0.845	0.65	0.80875	0.28	0.4625	0.6	0.78875	0.8
#17	0.75	0.875714	0.52	0.605714	0.38	0.501429	0.78	0.86	0.69	0.805714	0.63	0.828571	0.26	0.602857	0.58	0.818571	0.75	0.90125	0.45	0.555	0.39	0.47125	0.78	0.8675	0.71	0.84875	0.65	0.79125	0.29	0.445	0.61	0.77375	0.76	0.925	0.47	0.58125	0.4	0.5025	0.79	0.88125	0.71	0.8375	0.65	0.8	0.28	0.44625	0.6	0.77625	0.77
#18	0.73	0.915556	0.46	0.59	0.38	0.493333	0.78	0.875556	0.69	0.837778	0.63	0.82	0.26	0.526667	0.58	0.811111	0.76	0.9025	0.46	0.57375	0.4	0.48125	0.78	0.87	0.71	0.8325	0.65	0.7975	0.29	0.4725	0.61	0.77875	0.73	0.874286	0.48	0.648571	0.4	0.498571	0.79	0.868571	0.71	0.82	0.65	0.812857	0.28	0.494286	0.6	0.79	0.79
#19	0.73	0.902857	0.45	0.577143	0.4	0.487143	0.78	0.865714	0.69	0.837143	0.63	0.792857	0.26	0.464286	0.58	0.777143	0.74	0.907143	0.48	0.585714	0.38	0.465714	0.78	0.877143	0.71	0.845714	0.65	0.788571	0.29	0.457143	0.61	0.764286	0.76	0.845	0.53	0.63	0.41	0.476667	0.79	0.87	0.71	0.781667	0.65	0.825	0.28	0.558333	0.6	0.808333	0.77
#20	0.73	0.907143	0.46	0.591429	0.39	0.5	0.78	0.871429	0.69	0.832857	0.63	0.795714	0.26	0.494286	0.58	0.78	0.73	0.905714	0.45	0.58	0.39	0.471429	0.78	0.875714	0.71	0.824286	0.65	0.797143	0.29	0.46	0.61	0.775714	0.74	0.891429	0.47	0.625714	0.4	0.492857	0.79	0.878571	0.71	0.812857	0.65	0.802857	0.28	0.478571	0.6	0.771429	0.74
#21	0.78	0.916667	0.46	0.486667	0.39	0.471111	0.78	0.877778	0.69	0.78	0.63	0.806667	0.26	0.518889	0.58	0.793333	0.71	0.907778	0.51	0.487778	0.39	0.497778	0.78	0.868889	0.71	0.766667	0.65	0.816667	0.29	0.534444	0.61	0.804444	0.77	0.897778	0.46	0.498889	0.4	0.492222	0.79	0.874444	0.71	0.758889	0.65	0.815556	0.28	0.51	0.6	0.793333	0.74
#22	0.76	0.91	0.5	0.525714	0.39	0.504286	0.78	0.861429	0.69	0.811429	0.63	0.787143	0.26	0.458571	0.58	0.775714	0.75	0.847143	0.46	0.587143	0.39	0.452857	0.78	0.844286	0.71	0.811429	0.65	0.777143	0.29	0.47	0.61	0.75	0.8	0.905	0.5	0.56	0.4	0.493333	0.79	0.845	0.71	0.808333	0.65	0.741667	0.28	0.355	0.6	0.713333	0.74
#23	0.76	0.875714	0.47	0.6	0.39	0.455714	0.78	0.851429	0.69	0.81	0.63	0.765714	0.26	0.462857	0.58	0.738571	0.76	0.907143	0.46	0.575714	0.41	0.454286	0.78	0.871429	0.71	0.834286	0.65	0.777143	0.29	0.43	0.61	0.752857	0.74	0.891429	0.47	0.625714	0.4	0.487143	0.79	0.878571	0.71	0.81	0.65	0.801429	0.28	0.47	0.6	0.771429	0.77
#24	0.76	0.915	0.47	0.58375	0.38	0.465	0.78	0.8775	0.69	0.83375	0.63	0.79625	0.26	0.47375	0.58	0.78375	0.76	0.90125	0.44	0.56125	0.39	0.48	0.78	0.8675	0.71	0.83375	0.65	0.7975	0.29	0.46	0.61	0.78	0.77	0.885	0.45	0.58625	0.4	0.47	0.79	0.8775	0.71	0.80875	0.65	0.7825	0.28	0.4875	0.6	0.75875	0.76
#25	0.71	0.9	0.48	0.62125	0.39	0.5375	0.78	0.86625	0.69	0.795	0.63	0.83125	0.26	0.57875	0.58	0.8325	0.76	0.892857	0.46	0.567143	0.39	0.462857	0.78	0.857143	0.71	0.834286	0.65	0.781429	0.29	0.445714	0.61	0.761429	0.74	0.91375	0.47	0.58	0.4	0.525	0.79	0.8725	0.71	0.83	0.65	0.815	0.28	0.475	0.6	0.795	0.72
#26	0.75	0.9025	0.44	0.55	0.4	0.48125	0.78	0.86375	0.69	0.83625	0.63	0.78875	0.26	0.45375	0.58	0.7675	0.69	0.90625	0.45	0.61	0.39	0.5425	0.78	0.86875	0.71	0.79375	0.65	0.83875	0.29	0.5725	0.61	0.83625	0.76	0.858571	0.48	0.608571	0.4	0.452857	0.79	0.864286	0.71	0.775714	0.65	0.775714	0.28	0.44	0.6	0.745714	0.78
#27	0.74	0.905	0.48	0.59375	0.38	0.4825	0.78	0.8725	0.69	0.85	0.63	0.8175	0.26	0.525	0.58	0.80625	0.79	0.906667	0.53	0.585	0.38	0.478333	0.78	0.856667	0.71	0.796667	0.65	0.76	0.29	0.386667	0.61	0.741667	0.75	0.8975	0.5	0.59375	0.4	0.485	0.79	0.87875	0.71	0.80875	0.65	0.79125	0.28	0.44375	0.6	0.75875	0.8
#28	0.72	0.9	0.47	0.6075	0.39	0.5025	0.78	0.8625	0.69	0.81	0.63	0.8125	0.26	0.53125	0.58	0.80375	0.79	0.905714	0.5	0.457143	0.39	0.471429	0.78	0.848571	0.71	0.742857	0.65	0.774286	0.29	0.457143	0.61	0.76	0.77	0.878571	0.48	0.528571	0.41	0.464286	0.79	0.862857	0.71	0.747143	0.65	0.782857	0.28	0.494286	0.6	0.75	0.78
#29	0.71	0.84125	0.45	0.5925	0.38	0.4225	0.78	0.8675	0.69	0.81875	0.63	0.80375	0.26	0.55375	0.58	0.77625	0.75	0.89	0.46	0.575714	0.39	0.471429	0.78	0.855714	0.71	0.841429	0.65	0.782857	0.29	0.465714	0.61	0.76	0.74	0.91375	0.44	0.57875	0.4	0.5125	0.79	0.88125	0.71	0.8525	0.65	0.82125	0.28	0.47	0.6	0.8025	0.77
#30	0.73	0.86625	0.45	0.5975	0.39	0.47	0.78	0.86375	0.69	0.80875	0.63	0.79375	0.26	0.48125	0.58	0.77625	0.76	0.907143	0.5	0.584286	0.37	0.455714	0.78	0.875714	0.71	0.848571	0.65	0.788571	0.29	0.458571	0.61	0.764286	0.79	0.853333	0.52	0.611667	0.39	0.456667	0.79	0.845	0.71	0.788333	0.65	0.781667	0.28	0.47	0.6	0.75	0.79
#31	0.74	0.9175	0.45	0.5925	0.4	0.48125	0.78	0.88	0.69	0.84375	0.63	0.80375	0.26	0.4775	0.58	0.79125	0.75	0.90375	0.44	0.56125	0.4	0.4875	0.78	0.86625	0.71	0.8325	0.65	0.7975	0.29	0.4675	0.61	0.7775	0.76	0.867143	0.46	0.578571	0.39	0.441429	0.79	0.851429	0.71	0.802857	0.65	0.775714	0.28	0.441429	0.6	0.741429	0.78
#32	0.71	0.8975	0.45	0.5675	0.39	0.5	0.78	0.8675	0.69	0.84	0.63	0.8225	0.26	0.5575	0.58	0.81	0.77	0.858571	0.47	0.588571	0.39	0.441429	0.78	0.844286	0.71	0.817143	0.65	0.765714	0.29	0.434286	0.61	0.738571	0.75	0.91625	0.47	0.58125	0.4	0.51125	0.79	0.87	0.71	0.83375	0.65	0.81	0.28	0.46375	0.6	0.7875	0.76
#33	0.77	0.9075	0.5	0.59125	0.38	0.49625	0.78	0.87375	0.69	0.84375	0.63	0.7975	0.26	0.4875	0.58	0.7825	0.76	0.9	0.46	0.568571	0.39	0.452857	0.78	0.861429	0.71	0.848571	0.65	0.768571	0.29	0.422857	0.61	0.741429	0.77	0.878571	0.47	0.595714	0.4	0.484286	0.79	0.857143	0.71	0.801429	0.65	0.784286	0.28	0.457143	0.6	0.754286	0.76
#34	0.76	0.898333	0.5	0.588333	0.4	0.51	0.78	0.846667	0.69	0.803333	0.63	0.758333	0.26	0.405	0.58	0.741667	0.76	0.875	0.44	0.57875	0.4	0.455	0.78	0.865	0.71	0.80875	0.65	0.77875	0.29	0.45125	0.61	0.7475	0.75	0.91125	0.47	0.54125	0.38	0.455	0.79	0.87	0.71	0.875	0.65	0.80375	0.28	0.45875	0.6	0.785	0.79
#35	0.76	0.862857	0.46	0.588571	0.39	0.435714	0.78	0.85	0.69	0.804286	0.63	0.765714	0.26	0.458571	0.58	0.738571	0.75	0.9075	0.46	0.5825	0.39	0.48875	0.78	0.87625	0.71	0.84875	0.65	0.8125	0.29	0.475	0.61	0.7975	0.78	0.887143	0.49	0.584286	0.4	0.458571	0.79	0.862857	0.71	0.842857	0.65	0.785714	0.28	0.464286	0.6	0.758571	0.77
#36	0.75	0.9	0.52	0.64	0.39	0.501667	0.78	0.87	0.69	0.783333	0.63	0.813333	0.26	0.523333	0.58	0.803333	0.79	0.91	0.47	0.5725	0.39	0.50375	0.78	0.86875	0.71	0.8325	0.65	0.78375	0.29	0.475	0.61	0.7525	0.74	0.8875	0.47	0.6025	0.4	0.49375	0.79	0.8625	0.71	0.78125	0.65	0.8	0.28	0.4725	0.6	0.775	0.79
#37	0.76	0.908571	0.52	0.611429	0.39	0.522857	0.78	0.871429	0.69	0.818571	0.63	0.822857	0.26	0.538571	0.58	0.817143	0.75	0.888571	0.45	0.574286	0.39	0.468571	0.78	0.857143	0.71	0.842857	0.65	0.782857	0.29	0.461429	0.61	0.758571	0.76	0.906667	0.52	0.63	0.39	0.498333	0.79	0.886667	0.71	0.815	0.65	0.818333	0.28	0.493333	0.6	0.801667	0.79
#38	0.74	0.9125	0.45	0.58625	0.4	0.51	0.78	0.8725	0.69	0.835	0.63	0.81	0.26	0.4875	0.58	0.79375	0.74	0.885714	0.45	0.581429	0.38	0.475714	0.78	0.852857	0.71	0.824286	0.65	0.784286	0.29	0.485714	0.61	0.758571	0.74	0.91	0.49	0.555556	0.38	0.53	0.79	0.868889	0.71	0.855556	0.65	0.824444	0.28	0.518889	0.6	0.813333	0.78
#39	0.73	0.89875	0.46	0.59125	0.39	0.4925	0.78	0.865	0.69	0.82625	0.63	0.8075	0.26	0.49375	0.58	0.79875	0.74	0.87	0.48	0.592857	0.37	0.428571	0.78	0.845714	0.71	0.82	0.65	0.758571	0.29	0.441429	0.61	0.728571	0.78	0.87375	0.45	0.5775	0.4	0.455	0.79	0.85875	0.71	0.82375	0.65	0.7825	0.28	0.4425	0.6	0.75375	0.78
#40	0.73	0.9	0.47	0.568889	0.38	0.493333	0.78	0.861111	0.69	0.857778	0.63	0.81	0.26	0.527778	0.58	0.798889	0.73	0.87125	0.45	0.59875	0.39	0.47	0.78	0.86375	0.71	0.81875	0.65	0.8025	0.29	0.4825	0.61	0.785	0.74	0.91125	0.47	0.58625	0.4	0.53375	0.79	0.87125	0.71	0.85	0.65	0.81875	0.28	0.495	0.6	0.80375	0.74
#41	0.75	0.863333	0.53	0.631667	0.38	0.485	0.78	0.858333	0.69	0.793333	0.63	0.801667	0.26	0.528333	0.58	0.79	0.73	0.90875	0.44	0.58375	0.4	0.4925	0.78	0.8725	0.71	0.845	0.65	0.80625	0.29	0.47875	0.61	0.7925	0.74	0.91375	0.47	0.59625	0.4	0.54375	0.79	0.87875	0.71	0.83125	0.65	0.82625	0.28	0.50875	0.6	0.80875	0.72
#42	0.77	0.9	0.47	0.568571	0.39	0.45	0.78	0.86	0.69	0.844286	0.63	0.772857	0.26	0.445714	0.58	0.748571	0.76	0.891429	0.46	0.575714	0.39	0.465714	0.78	0.854286	0.71	0.837143	0.65	0.782857	0.29	0.457143	0.61	0.757143	0.76	0.90125	0.46	0.565	0.4	0.495	0.79	0.865	0.71	0.845	0.65	0.7975	0.28	0.4625	0.6	0.77625	0.79
#43	0.74	0.88375	0.46	0.5675	0.38	0.42625	0.78	0.87625	0.69	0.84625	0.63	0.80875	0.26	0.54	0.58	0.785	0.8	0.896667	0.5	0.553333	0.4	0.488333	0.78	0.836667	0.71	0.806667	0.65	0.745	0.29	0.376667	0.61	0.728333	0.77	0.908571	0.46	0.558571	0.39	0.472857	0.79	0.864286	0.71	0.834286	0.65	0.788571	0.28	0.438571	0.6	0.762857	0.8
#44	0.76	0.90625	0.44	0.56125	0.4	0.46875	0.78	0.86875	0.69	0.82875	0.63	0.785	0.26	0.455	0.58	0.765	0.75	0.851429	0.46	0.581429	0.39	0.452857	0.78	0.845714	0.71	0.815714	0.65	0.772857	0.29	0.462857	0.61	0.745714	0.75	0.871111	0.45	0.501111	0.4	0.487778	0.79	0.872222	0.71	0.764444	0.65	0.813333	0.28	0.513333	0.6	0.792222	0.76
#45	0.79	0.901667	0.5	0.568333	0.39	0.475	0.78	0.84	0.69	0.81	0.63	0.731667	0.26	0.381667	0.58	0.705	0.74	0.9075	0.46	0.5725	0.39	0.49875	0.78	0.865	0.71	0.82375	0.65	0.8075	0.29	0.47875	0.61	0.795	0.75	0.89	0.44	0.502222	0.4	0.493333	0.79	0.876667	0.71	0.762222	0.65	0.82	0.28	0.524444	0.6	0.796667	0.74
#46	0.77	0.88	0.53	0.65	0.39	0.49	0.78	0.868333	0.69	0.781667	0.63	0.806667	0.26	0.533333	0.58	0.793333	0.76	0.9	0.46	0.568571	0.39	0.461429	0.78	0.864286	0.71	0.84	0.65	0.774286	0.29	0.444286	0.61	0.747143	0.77	0.91	0.47	0.57	0.39	0.47	0.79	0.872857	0.71	0.845714	0.65	0.78	0.28	0.434286	0.6	0.75	0.76
#47	0.73	0.9025	0.45	0.59625	0.4	0.505	0.78	0.87125	0.69	0.82125	0.63	0.81625	0.26	0.50375	0.58	0.805	0.79	0.888333	0.5	0.555	0.39	0.486667	0.78	0.828333	0.71	0.81	0.65	0.741667	0.29	0.386667	0.61	0.721667	0.75	0.91125	0.47	0.57	0.4	0.52	0.79	0.87125	0.71	0.82625	0.65	0.81	0.28	0.47375	0.6	0.79	0.78
#48	0.71	0.915714	0.47	0.564286	0.4	0.511429	0.78	0.871429	0.69	0.82	0.63	0.827143	0.26	0.568571	0.58	0.825714	0.74	0.91375	0.47	0.59375	0.39	0.4925	0.78	0.8775	0.71	0.8475	0.65	0.80125	0.29	0.47	0.61	0.7825	0.77	0.90875	0.5	0.575	0.4	0.51	0.79	0.87125	0.71	0.85	0.65	0.8075	0.28	0.4575	0.6	0.78375	0.78
#49	0.77	0.902	0.52	0.598	0.41	0.486	0.78	0.844	0.69	0.758	0.63	0.746	0.26	0.37	0.58	0.722	0.77	0.892857	0.47	0.564286	0.39	0.455714	0.78	0.855714	0.71	0.834286	0.65	0.782857	0.29	0.445714	0.61	0.761429	0.73	0.907143	0.47	0.602857	0.39	0.527143	0.79	0.872857	0.71	0.84	0.65	0.82	0.28	0.485714	0.6	0.798571	0.75
#50	0.73	0.903333	0.47	0.583333	0.37	0.478889	0.78	0.868889	0.69	0.827778	0.63	0.812222	0.26	0.52	0.58	0.8	0.79	0.865	0.53	0.616667	0.39	0.475	0.78	0.843333	0.71	0.783333	0.65	0.79	0.29	0.495	0.61	0.768333	0.77	0.878571	0.46	0.598571	0.42	0.462857	0.79	0.872857	0.71	0.794286	0.65	0.784286	0.28	0.445714	0.6	0.745714	0.78
#51	0.76	0.898571	0.46	0.574286	0.39	0.457143	0.78	0.861429	0.69	0.838571	0.63	0.775714	0.26	0.46	0.58	0.752857	0.77	0.88375	0.52	0.52375	0.38	0.49375	0.78	0.86625	0.71	0.74	0.65	0.82375	0.29	0.57	0.61	0.81	0.77	0.86	0.47	0.597143	0.42	0.458571	0.79	0.867143	0.71	0.798571	0.65	0.777143	0.28	0.431429	0.6	0.744286	0.77
#52	0.76	0.86	0.46	0.578571	0.4	0.45	0.78	0.842857	0.69	0.8	0.63	0.758571	0.26	0.445714	0.58	0.727143	0.76	0.9	0.46	0.56375	0.4	0.47375	0.78	0.865	0.71	0.83625	0.65	0.7925	0.29	0.45375	0.61	0.77625	0.78	0.868571	0.48	0.588571	0.4	0.458571	0.79	0.85	0.71	0.821429	0.65	0.772857	0.28	0.428571	0.6	0.74	0.79
#53	0.71	0.8975	0.45	0.59125	0.39	0.50375	0.78	0.865	0.69	0.8225	0.63	0.80875	0.26	0.51	0.58	0.795	0.79	0.907143	0.49	0.551429	0.4	0.5	0.78	0.847143	0.71	0.81	0.65	0.767143	0.29	0.401429	0.61	0.748571	0.73	0.905714	0.46	0.597143	0.39	0.501429	0.79	0.875714	0.71	0.844286	0.65	0.817143	0.28	0.482857	0.6	0.795714	0.75
#54	0.72	0.892857	0.45	0.577143	0.39	0.488571	0.78	0.858571	0.69	0.831429	0.63	0.791429	0.26	0.484286	0.58	0.774286	0.77	0.898571	0.47	0.572857	0.39	0.462857	0.78	0.864286	0.71	0.842857	0.65	0.778571	0.29	0.448571	0.61	0.75	0.75	0.89	0.45	0.512222	0.4	0.501111	0.79	0.88	0.71	0.757778	0.65	0.824444	0.28	0.541111	0.6	0.8	0.75
#55	0.73	0.87	0.45	0.6	0.39	0.47	0.78	0.8625	0.69	0.81	0.63	0.7975	0.26	0.485	0.58	0.7775	0.75	0.845714	0.46	0.587143	0.39	0.46	0.78	0.845714	0.71	0.811429	0.65	0.777143	0.29	0.472857	0.61	0.75	0.74	0.91375	0.44	0.595	0.4	0.51	0.79	0.88125	0.71	0.84875	0.65	0.825	0.28	0.49125	0.6	0.8075	0.77
#56	0.75	0.908571	0.49	0.614286	0.39	0.494286	0.78	0.874286	0.69	0.834286	0.63	0.801429	0.26	0.491429	0.58	0.785714	0.76	0.87125	0.45	0.58	0.4	0.4525	0.78	0.86375	0.71	0.81	0.65	0.77875	0.29	0.44375	0.61	0.75	0.75	0.872222	0.45	0.497778	0.4	0.472222	0.79	0.867778	0.71	0.76	0.65	0.804444	0.28	0.497778	0.6	0.781111	0.79
#57	0.74	0.90125	0.46	0.5825	0.39	0.49125	0.78	0.86625	0.69	0.825	0.63	0.8025	0.26	0.4875	0.58	0.79	0.75	0.86875	0.45	0.57625	0.4	0.4625	0.78	0.85625	0.71	0.81125	0.65	0.78625	0.29	0.4625	0.61	0.76375	0.75	0.913333	0.48	0.611667	0.41	0.476667	0.79	0.886667	0.71	0.833333	0.65	0.805	0.28	0.453333	0.6	0.781667	0.79
#58	0.75	0.905714	0.47	0.584286	0.4	0.532857	0.78	0.851429	0.69	0.8	0.63	0.782857	0.26	0.458571	0.58	0.772857	0.75	0.848571	0.46	0.587143	0.39	0.458571	0.78	0.845714	0.71	0.812857	0.65	0.775714	0.29	0.472857	0.61	0.745714	0.74	0.89625	0.48	0.5925	0.41	0.4625	0.79	0.88625	0.71	0.85375	0.65	0.82	0.28	0.53375	0.6	0.8	0.75
#59	0.77	0.91	0.45	0.56125	0.4	0.48	0.78	0.87375	0.69	0.8325	0.63	0.7925	0.26	0.4675	0.58	0.77125	0.76	0.88	0.46	0.5825	0.4	0.47875	0.78	0.85875	0.71	0.80875	0.65	0.79375	0.29	0.47125	0.61	0.77125	0.73	0.905714	0.47	0.602857	0.4	0.524286	0.79	0.875714	0.71	0.834286	0.65	0.817143	0.28	0.48	0.6	0.795714	0.79
#60	0.73	0.904286	0.45	0.594286	0.39	0.48	0.78	0.872857	0.69	0.838571	0.63	0.798571	0.26	0.488571	0.58	0.781429	0.77	0.898571	0.45	0.485714	0.39	0.478571	0.78	0.842857	0.71	0.791429	0.65	0.761429	0.29	0.405714	0.61	0.741429	0.73	0.88	0.48	0.621429	0.4	0.492857	0.79	0.868571	0.71	0.814286	0.65	0.807143	0.28	0.477143	0.6	0.782857	0.77
#61	0.72	0.892857	0.45	0.592857	0.39	0.497143	0.78	0.862857	0.69	0.821429	0.63	0.802857	0.26	0.498571	0.58	0.788571	0.75	0.87375	0.47	0.58625	0.37	0.42	0.78	0.87375	0.71	0.83375	0.65	0.80625	0.29	0.5425	0.61	0.7775	0.78	0.891429	0.5	0.582857	0.4	0.454286	0.79	0.862857	0.71	0.848571	0.65	0.784286	0.28	0.467143	0.6	0.757143	0.79
#62	0.76	0.884286	0.53	0.641429	0.37	0.488571	0.78	0.867143	0.69	0.791429	0.63	0.815714	0.26	0.567143	0.58	0.81	0.75	0.897143	0.47	0.581429	0.39	0.467143	0.78	0.861429	0.71	0.831429	0.65	0.788571	0.29	0.46	0.61	0.767143	0.76	0.90625	0.45	0.56875	0.4	0.48875	0.79	0.875	0.71	0.84625	0.65	0.805	0.28	0.455	0.6	0.78375	0.79
#63	0.73	0.902857	0.45	0.594286	0.39	0.481429	0.78	0.872857	0.69	0.838571	0.63	0.8	0.26	0.49	0.58	0.782857	0.74	0.865	0.44	0.57625	0.39	0.46625	0.78	0.85625	0.71	0.8075	0.65	0.78625	0.29	0.47625	0.61	0.7575	0.77	0.89	0.45	0.575	0.41	0.46875	0.79	0.8725	0.71	0.80375	0.65	0.78875	0.28	0.4475	0.6	0.755	0.74
#64	0.74	0.894444	0.46	0.602222	0.39	0.461111	0.78	0.888889	0.69	0.847778	0.63	0.828889	0.26	0.547778	0.58	0.811111	0.75	0.9	0.45	0.56375	0.4	0.47875	0.78	0.865	0.71	0.835	0.65	0.79375	0.29	0.45875	0.61	0.775	0.75	0.91125	0.47	0.57	0.4	0.52	0.79	0.87125	0.71	0.82625	0.65	0.81	0.28	0.47375	0.6	0.79	0.79
#65	0.74	0.907778	0.49	0.505556	0.38	0.516667	0.78	0.858889	0.69	0.75	0.63	0.816667	0.26	0.552222	0.58	0.808889	0.77	0.907143	0.46	0.567143	0.39	0.457143	0.78	0.867143	0.71	0.84	0.65	0.771429	0.29	0.431429	0.61	0.744286	0.78	0.898571	0.46	0.564286	0.4	0.491429	0.79	0.855714	0.71	0.837143	0.65	0.777143	0.28	0.424286	0.6	0.75	0.74
#66	0.76	0.91625	0.47	0.58625	0.39	0.475	0.78	0.87875	0.69	0.835	0.63	0.80125	0.26	0.47625	0.58	0.7825	0.77	0.89	0.48	0.56	0.39	0.493333	0.78	0.831667	0.71	0.81	0.65	0.748333	0.29	0.39	0.61	0.725	0.73	0.878571	0.48	0.637143	0.39	0.495714	0.79	0.87	0.71	0.81	0.65	0.815714	0.28	0.5	0.6	0.791429	0.78
#67	0.75	0.9	0.44	0.5625	0.4	0.49	0.78	0.86	0.69	0.83	0.63	0.7875	0.26	0.455	0.58	0.76875	0.76	0.90375	0.46	0.55625	0.4	0.4775	0.78	0.86375	0.71	0.835	0.65	0.79	0.29	0.45625	0.61	0.77125	0.75	0.88375	0.47	0.6	0.4	0.48875	0.79	0.86	0.71	0.7875	0.65	0.8	0.28	0.4725	0.6	0.77625	0.79
#68	0.72	0.884	0.45	0.581	0.37	0.449	0.78	0.873	0.69	0.834	0.63	0.821	0.26	0.578	0.58	0.803	0.79	0.901429	0.48	0.561429	0.38	0.442857	0.78	0.86	0.71	0.85	0.65	0.775714	0.29	0.424286	0.61	0.752857	0.75	0.908889	0.44	0.477778	0.4	0.486667	0.79	0.876667	0.71	0.786667	0.65	0.815556	0.28	0.488889	0.6	0.795556	0.77
#69	0.74	0.898571	0.51	0.564286	0.38	0.514286	0.78	0.87	0.69	0.824286	0.63	0.831429	0.26	0.577143	0.58	0.821429	0.78	0.902857	0.46	0.524286	0.39	0.485714	0.78	0.84	0.71	0.798571	0.65	0.762857	0.29	0.402857	0.61	0.745714	0.74	0.908889	0.45	0.578889	0.4	0.477778	0.79	0.894444	0.71	0.891111	0.65	0.837778	0.28	0.537778	0.6	0.823333	0.76
#70	0.74	0.88	0.45	0.6	0.4	0.4625	0.78	0.87125	0.69	0.82375	0.63	0.8	0.26	0.5075	0.58	0.7825	0.75	0.90125	0.47	0.59375	0.39	0.4925	0.78	0.86875	0.71	0.8375	0.65	0.8075	0.29	0.48875	0.61	0.79	0.74	0.87125	0.53	0.5225	0.38	0.5075	0.79	0.8775	0.71	0.7675	0.65	0.85375	0.28	0.59875	0.6	0.85	0.75
#71	0.75	0.89	0.51	0.5325	0.38	0.5325	0.78	0.8725	0.69	0.735	0.63	0.83875	0.26	0.6025	0.58	0.83375	0.72	0.901429	0.44	0.594286	0.39	0.487143	0.78	0.877143	0.71	0.84	0.65	0.802857	0.29	0.484286	0.61	0.781429	0.76	0.8575	0.45	0.56375	0.4	0.4775	0.79	0.85375	0.71	0.80375	0.65	0.78125	0.28	0.44875	0.6	0.75375	0.76
#72	0.75	0.90875	0.47	0.59	0.38	0.4875	0.78	0.87625	0.69	0.82125	0.63	0.8125	0.26	0.5125	0.58	0.7975	0.75	0.89375	0.45	0.57	0.39	0.4875	0.78	0.85875	0.71	0.82125	0.65	0.79375	0.29	0.47375	0.61	0.78	0.77	0.89125	0.46	0.57875	0.4	0.4925	0.79	0.86375	0.71	0.8075	0.65	0.79625	0.28	0.45875	0.6	0.7675	0.78
#73	0.75	0.915	0.45	0.5825	0.4	0.495	0.78	0.8775	0.69	0.835	0.63	0.805	0.26	0.48625	0.58	0.7925	0.76	0.89	0.46	0.575714	0.39	0.462857	0.78	0.857143	0.71	0.824286	0.65	0.782857	0.29	0.461429	0.61	0.761429	0.76	0.87	0.45	0.57125	0.4	0.46875	0.79	0.85625	0.71	0.81	0.65	0.78625	0.28	0.45625	0.6	0.75625	0.77
#74	0.74	0.905	0.44	0.5775	0.4	0.4925	0.78	0.86875	0.69	0.835	0.63	0.80375	0.26	0.48375	0.58	0.79	0.76	0.91375	0.47	0.58875	0.39	0.4825	0.78	0.87875	0.71	0.84	0.65	0.805	0.29	0.48625	0.61	0.78625	0.73	0.905714	0.47	0.6	0.4	0.532857	0.79	0.874286	0.71	0.832857	0.65	0.818571	0.28	0.487143	0.6	0.798571	0.78
#75	0.73	0.916	0.47	0.513	0.38	0.491	0.78	0.881	0.69	0.782	0.63	0.834	0.26	0.567	0.58	0.823	0.77	0.891429	0.48	0.565714	0.38	0.458571	0.78	0.854286	0.71	0.842857	0.65	0.772857	0.29	0.452857	0.61	0.747143	0.76	0.865714	0.46	0.574286	0.39	0.465714	0.79	0.852857	0.71	0.804286	0.65	0.782857	0.28	0.465714	0.6	0.747143	0.75
#76	0.73	0.897778	0.46	0.533333	0.39	0.46	0.78	0.883333	0.69	0.865556	0.63	0.82	0.26	0.576667	0.58	0.812222	0.76	0.90375	0.44	0.56125	0.4	0.4875	0.78	0.86625	0.71	0.83375	0.65	0.79875	0.29	0.46625	0.61	0.78125	0.78	0.89125	0.48	0.5875	0.41	0.44	0.79	0.8775	0.71	0.87375	0.65	0.7975	0.28	0.50125	0.6	0.7725	0.79
#77	0.76	0.9175	0.47	0.5775	0.39	0.47875	0.78	0.87875	0.69	0.8375	0.63	0.80125	0.26	0.48375	0.58	0.785	0.78	0.886667	0.5	0.556667	0.39	0.49	0.78	0.828333	0.71	0.805	0.65	0.745	0.29	0.391667	0.61	0.725	0.75	0.891667	0.53	0.623333	0.39	0.496667	0.79	0.868333	0.71	0.823333	0.65	0.823333	0.28	0.503333	0.6	0.808333	0.76
#78	0.73	0.895556	0.44	0.59	0.39	0.457778	0.78	0.885556	0.69	0.847778	0.63	0.825556	0.26	0.541111	0.58	0.812222	0.76	0.898571	0.45	0.568571	0.39	0.47	0.78	0.858571	0.71	0.835714	0.65	0.787143	0.29	0.455714	0.61	0.765714	0.77	0.88	0.48	0.607143	0.4	0.472857	0.79	0.864286	0.71	0.812857	0.65	0.777143	0.28	0.45	0.6	0.742857	0.8
#79	0.8	0.901667	0.52	0.615	0.39	0.455	0.78	0.865	0.69	0.815	0.63	0.78	0.26	0.468333	0.58	0.763333	0.73	0.85	0.46	0.59625	0.36	0.48125	0.78	0.8375	0.71	0.78	0.65	0.78375	0.29	0.525	0.61	0.75625	0.76	0.875	0.53	0.658333	0.38	0.455	0.79	0.885	0.71	0.81	0.65	0.805	0.28	0.49	0.6	0.775	0.77
#80	0.73	0.87	0.45	0.6175	0.39	0.49875	0.78	0.8675	0.69	0.81125	0.63	0.80625	0.26	0.52625	0.58	0.78625	0.77	0.895714	0.46	0.561429	0.39	0.46	0.78	0.855714	0.71	0.831429	0.65	0.784286	0.29	0.448571	0.61	0.764286	0.76	0.881667	0.55	0.661667	0.38	0.511667	0.79	0.878333	0.71	0.788333	0.65	0.825	0.28	0.551667	0.6	0.808333	0.78
#81	0.72	0.8675	0.44	0.59	0.39	0.475	0.78	0.85875	0.69	0.80625	0.63	0.7925	0.26	0.4875	0.58	0.77375	0.77	0.9025	0.47	0.56	0.39	0.4675	0.78	0.86625	0.71	0.83625	0.65	0.7925	0.29	0.4525	0.61	0.77125	0.76	0.901429	0.46	0.57	0.39	0.492857	0.79	0.862857	0.71	0.84	0.65	0.794286	0.28	0.46	0.6	0.768571	0.76
#82	0.74	0.8825	0.44	0.60125	0.4	0.4775	0.78	0.8725	0.69	0.8175	0.63	0.80125	0.26	0.495	0.58	0.78375	0.77	0.9125	0.46	0.56625	0.4	0.47	0.78	0.87375	0.71	0.83625	0.65	0.785	0.29	0.44625	0.61	0.7625	0.76	0.867143	0.46	0.572857	0.39	0.461429	0.79	0.851429	0.71	0.8	0.65	0.781429	0.28	0.455714	0.6	0.748571	0.8
#83	0.74	0.91375	0.44	0.5875	0.4	0.4875	0.78	0.87875	0.69	0.8325	0.63	0.805	0.26	0.48625	0.58	0.79	0.76	0.9	0.5	0.567143	0.38	0.501429	0.78	0.844286	0.71	0.79	0.65	0.777143	0.29	0.457143	0.61	0.765714	0.73	0.89125	0.53	0.5175	0.41	0.49	0.79	0.87625	0.71	0.74125	0.65	0.8075	0.28	0.52625	0.6	0.77875	0.77
#84	0.78	0.911429	0.51	0.557143	0.38	0.498571	0.78	0.864286	0.69	0.818571	0.63	0.798571	0.26	0.508571	0.58	0.79	0.79	0.908571	0.49	0.584286	0.39	0.471429	0.78	0.867143	0.71	0.834286	0.65	0.777143	0.29	0.438571	0.61	0.755714	0.78	0.878571	0.49	0.6	0.4	0.421429	0.79	0.878571	0.71	0.871429	0.65	0.795714	0.28	0.495714	0.6	0.764286	0.8
#85	0.76	0.9075	0.48	0.58	0.38	0.4775	0.78	0.87125	0.69	0.83375	0.63	0.8	0.26	0.475	0.58	0.7825	0.73	0.8975	0.45	0.58625	0.39	0.48875	0.78	0.8675	0.71	0.835	0.65	0.8025	0.29	0.48625	0.61	0.79	0.75	0.875556	0.44	0.491111	0.4	0.472222	0.79	0.868889	0.71	0.757778	0.65	0.807778	0.28	0.502222	0.6	0.783333	0.79
#86	0.74	0.907143	0.45	0.592857	0.39	0.478571	0.78	0.874286	0.69	0.835714	0.63	0.797143	0.26	0.487143	0.58	0.781429	0.72	0.91	0.46	0.562857	0.4	0.48	0.78	0.882857	0.71	0.841429	0.65	0.831429	0.29	0.542857	0.61	0.815714	0.76	0.917778	0.46	0.483333	0.4	0.517778	0.79	0.882222	0.71	0.785556	0.65	0.82	0.28	0.504444	0.6	0.802222	0.78
#87	0.76	0.915	0.47	0.5825	0.39	0.4775	0.78	0.87875	0.69	0.8375	0.63	0.7975	0.26	0.475	0.58	0.78	0.75	0.9	0.44	0.5625	0.4	0.47875	0.78	0.86375	0.71	0.83375	0.65	0.7925	0.29	0.46	0.61	0.77625	0.76	0.914286	0.46	0.565714	0.4	0.482857	0.79	0.872857	0.71	0.828571	0.65	0.788571	0.28	0.452857	0.6	0.764286	0.79
#88	0.73	0.9025	0.45	0.58125	0.39	0.48875	0.78	0.86875	0.69	0.835	0.63	0.8	0.26	0.47625	0.58	0.78625	0.74	0.914	0.45	0.492	0.39	0.494	0.78	0.879	0.71	0.799	0.65	0.825	0.29	0.556	0.61	0.815	0.75	0.86	0.46	0.59875	0.41	0.42375	0.79	0.88	0.71	0.825	0.65	0.80625	0.28	0.5275	0.6	0.77	0.76
#89	0.74	0.896667	0.46	0.583333	0.39	0.45	0.78	0.886667	0.69	0.846667	0.63	0.823333	0.26	0.533333	0.58	0.805556	0.77	0.89	0.52	0.59	0.38	0.511667	0.78	0.846667	0.71	0.803333	0.65	0.775	0.29	0.435	0.61	0.761667	0.75	0.87625	0.44	0.57375	0.4	0.48625	0.79	0.86375	0.71	0.8025	0.65	0.79875	0.28	0.475	0.6	0.76875	0.75
#90	0.74	0.8825	0.45	0.60125	0.4	0.47	0.78	0.87	0.69	0.81	0.63	0.7975	0.26	0.48875	0.58	0.77875	0.76	0.866667	0.53	0.653333	0.38	0.501667	0.78	0.856667	0.71	0.783333	0.65	0.823333	0.29	0.545	0.61	0.806667	0.74	0.911111	0.48	0.545556	0.39	0.534444	0.79	0.871111	0.71	0.854444	0.65	0.825556	0.28	0.521111	0.6	0.812222	0.77
#91	0.73	0.865714	0.46	0.61	0.39	0.46	0.78	0.867143	0.69	0.808571	0.63	0.794286	0.26	0.497143	0.58	0.77	0.75	0.864444	0.46	0.554444	0.39	0.471111	0.78	0.853333	0.71	0.825556	0.65	0.792222	0.29	0.507778	0.61	0.776667	0.76	0.88	0.48	0.59	0.4	0.412857	0.79	0.88	0.71	0.861429	0.65	0.8	0.28	0.514286	0.6	0.77	0.81
#92	0.78	0.917143	0.49	0.577143	0.4	0.502857	0.78	0.858571	0.69	0.804286	0.63	0.767143	0.26	0.421429	0.58	0.75	0.76	0.854286	0.46	0.581429	0.39	0.44	0.78	0.848571	0.71	0.811429	0.65	0.771429	0.29	0.451429	0.61	0.741429	0.75	0.87125	0.46	0.58	0.4	0.4875	0.79	0.85625	0.71	0.81375	0.65	0.79125	0.28	0.47125	0.6	0.7625	0.78
#93	0.73	0.87375	0.44	0.59375	0.4	0.48	0.78	0.86375	0.69	0.81625	0.63	0.795	0.26	0.49375	0.58	0.775	0.74	0.85	0.45	0.59	0.39	0.452857	0.78	0.845714	0.71	0.812857	0.65	0.775714	0.29	0.472857	0.61	0.745714	0.75	0.902857	0.46	0.581429	0.39	0.482857	0.79	0.871429	0.71	0.851429	0.65	0.801429	0.28	0.437143	0.6	0.78	0.77
#94	0.73	0.91	0.44	0.56125	0.39	0.4975	0.78	0.875	0.69	0.85125	0.63	0.82125	0.26	0.545	0.58	0.81375	0.8	0.872857	0.52	0.52	0.41	0.452857	0.78	0.868571	0.71	0.742857	0.65	0.805714	0.29	0.532857	0.61	0.785714	0.77	0.88625	0.47	0.50625	0.4	0.46875	0.79	0.86625	0.71	0.7575	0.65	0.8	0.28	0.4975	0.6	0.77625	0.75
#95	0.77	0.906667	0.5	0.588333	0.4	0.498333	0.78	0.853333	0.69	0.791667	0.63	0.766667	0.26	0.415	0.58	0.75	0.77	0.901429	0.48	0.577143	0.38	0.435714	0.78	0.867143	0.71	0.861429	0.65	0.76	0.29	0.41	0.61	0.73	0.78	0.8975	0.46	0.58125	0.4	0.47125	0.79	0.8725	0.71	0.81375	0.65	0.78375	0.28	0.43875	0.6	0.74875	0.77
#96	0.76	0.868333	0.53	0.646667	0.38	0.498333	0.78	0.858333	0.69	0.785	0.63	0.81	0.26	0.535	0.58	0.795	0.78	0.914286	0.5	0.57	0.39	0.498571	0.78	0.862857	0.71	0.82	0.65	0.767143	0.29	0.408571	0.61	0.748571	0.76	0.875	0.53	0.65	0.38	0.466667	0.79	0.881667	0.71	0.786667	0.65	0.81	0.28	0.501667	0.6	0.781667	0.78
#97	0.76	0.86	0.46	0.584286	0.39	0.431429	0.78	0.848571	0.69	0.808571	0.63	0.761429	0.26	0.455714	0.58	0.73	0.75	0.86375	0.44	0.575	0.39	0.46125	0.78	0.85625	0.71	0.80875	0.65	0.78375	0.29	0.46375	0.61	0.7575	0.74	0.908571	0.47	0.602857	0.4	0.52	0.79	0.878571	0.71	0.844286	0.65	0.818571	0.28	0.471429	0.6	0.798571	0.76
#98	0.73	0.90625	0.45	0.59125	0.39	0.495	0.78	0.87375	0.69	0.84375	0.63	0.815	0.26	0.4975	0.58	0.8	0.75	0.90125	0.44	0.565	0.4	0.47875	0.78	0.8675	0.71	0.83125	0.65	0.79625	0.29	0.4625	0.61	0.77875	0.74	0.88375	0.48	0.6075	0.4	0.5175	0.79	0.87	0.71	0.7625	0.65	0.82125	0.28	0.52	0.6	0.80125	0.75
#99	0.74	0.901429	0.45	0.582857	0.39	0.488571	0.78	0.865714	0.69	0.827143	0.63	0.797143	0.26	0.477143	0.58	0.78	0.77	0.9	0.45	0.485714	0.39	0.472857	0.78	0.841429	0.71	0.791429	0.65	0.758571	0.29	0.405714	0.61	0.735714	0.79	0.9	0.46	0.511429	0.4	0.484286	0.79	0.84	0.71	0.82	0.65	0.757143	0.28	0.365714	0.6	0.731429	0.72
#100	0.73	0.886667	0.45	0.588889	0.38	0.46	0.78	0.874444	0.69	0.845556	0.63	0.815556	0.26	0.532222	0.58	0.803333	0.76	0.90125	0.44	0.5575	0.4	0.48125	0.78	0.86625	0.71	0.83125	0.65	0.79375	0.29	0.45875	0.61	0.77625	0.73	0.88	0.47	0.62	0.4	0.494286	0.79	0.865714	0.71	0.808571	0.65	0.808571	0.28	0.484286	0.6	0.78	0.79
#101	0.75	0.895	0.46	0.61	0.4	0.47875	0.78	0.87125	0.69	0.81	0.63	0.7975	0.26	0.48875	0.58	0.77875	0.75	0.90375	0.44	0.56375	0.4	0.48375	0.78	0.8675	0.71	0.835	0.65	0.79375	0.29	0.46375	0.61	0.77375	0.77	0.881429	0.48	0.608571	0.39	0.471429	0.79	0.864286	0.71	0.812857	0.65	0.778571	0.28	0.45	0.6	0.741429	0.75
#102	0.73	0.914286	0.47	0.552857	0.4	0.497143	0.78	0.881429	0.69	0.832857	0.63	0.82	0.26	0.524286	0.58	0.804286	0.75	0.87	0.47	0.605	0.38	0.48625	0.78	0.855	0.71	0.80875	0.65	0.79875	0.29	0.51625	0.61	0.77625	0.75	0.87625	0.47	0.595	0.39	0.485	0.79	0.85875	0.71	0.8225	0.65	0.77875	0.28	0.45625	0.6	0.7475	0.77
#103	0.73	0.9	0.48	0.60875	0.39	0.50125	0.78	0.865	0.69	0.81625	0.63	0.80875	0.26	0.5325	0.58	0.8	0.76	0.89	0.46	0.575714	0.39	0.452857	0.78	0.857143	0.71	0.824286	0.65	0.78	0.29	0.46	0.61	0.758571	0.73	0.908571	0.47	0.555714	0.39	0.465714	0.79	0.884286	0.71	0.858571	0.65	0.822857	0.28	0.524286	0.6	0.802857	0.77
#104	0.75	0.911429	0.47	0.595714	0.4	0.521429	0.78	0.861429	0.69	0.798571	0.63	0.79	0.26	0.464286	0.58	0.78	0.78	0.865714	0.46	0.588571	0.39	0.43	0.78	0.858571	0.71	0.815714	0.65	0.765714	0.29	0.432857	0.61	0.734286	0.75	0.915	0.47	0.5575	0.39	0.505	0.79	0.87	0.71	0.825	0.65	0.79625	0.28	0.46625	0.6	0.77125	0.78
#105	0.74	0.9175	0.44	0.5875	0.4	0.485	0.78	0.88	0.69	0.83875	0.63	0.805	0.26	0.48	0.58	0.79125	0.76	0.888571	0.48	0.574286	0.37	0.457143	0.78	0.857143	0.71	0.847143	0.65	0.784286	0.29	0.488571	0.61	0.758571	0.78	0.8775	0.45	0.57375	0.4	0.455	0.79	0.86	0.71	0.82875	0.65	0.7825	0.28	0.43625	0.6	0.75125	0.74
#106	0.77	0.91	0.49	0.58	0.39	0.491667	0.78	0.853333	0.69	0.81	0.63	0.758333	0.26	0.411667	0.58	0.738333	0.76	0.91125	0.44	0.56625	0.4	0.47375	0.78	0.875	0.71	0.83625	0.65	0.7825	0.29	0.44625	0.61	0.76	0.74	0.89	0.47	0.622857	0.4	0.488571	0.79	0.877143	0.71	0.808571	0.65	0.802857	0.28	0.472857	0.6	0.77	0.76
#107	0.73	0.874286	0.48	0.602857	0.37	0.457143	0.78	0.862857	0.69	0.792857	0.63	0.797143	0.26	0.522857	0.58	0.781429	0.76	0.89	0.46	0.565714	0.39	0.464286	0.78	0.855714	0.71	0.831429	0.65	0.781429	0.29	0.448571	0.61	0.76	0.77	0.835	0.52	0.616667	0.39	0.478333	0.79	0.845	0.71	0.781667	0.65	0.788333	0.28	0.495	0.6	0.763333	0.77
#108	0.77	0.91	0.49	0.582857	0.4	0.511429	0.78	0.851429	0.69	0.815714	0.63	0.767143	0.26	0.42	0.58	0.745714	0.75	0.904286	0.47	0.582857	0.38	0.465714	0.78	0.868571	0.71	0.847143	0.65	0.795714	0.29	0.457143	0.61	0.774286	0.74	0.918889	0.47	0.5	0.39	0.501111	0.79	0.88	0.71	0.785556	0.65	0.825556	0.28	0.511111	0.6	0.806667	0.75
#109	0.77	0.91	0.5	0.591667	0.4	0.493333	0.78	0.853333	0.69	0.795	0.63	0.761667	0.26	0.41	0.58	0.743333	0.74	0.847143	0.45	0.591429	0.39	0.452857	0.78	0.845714	0.71	0.811429	0.65	0.775714	0.29	0.472857	0.61	0.745714	0.76	0.87625	0.45	0.575	0.4	0.465	0.79	0.86125	0.71	0.80875	0.65	0.7925	0.28	0.4525	0.6	0.76125	0.77
#110	0.74	0.87625	0.45	0.60375	0.4	0.46625	0.78	0.86875	0.69	0.81625	0.63	0.7925	0.26	0.4775	0.58	0.775	0.78	0.90125	0.5	0.54375	0.38	0.4875	0.78	0.8475	0.71	0.8375	0.65	0.7825	0.29	0.45375	0.61	0.77125	0.78	0.90875	0.47	0.57	0.39	0.47375	0.79	0.875	0.71	0.86	0.65	0.77875	0.28	0.41125	0.6	0.75	0.77
#111	0.77	0.905	0.5	0.591667	0.39	0.49	0.78	0.855	0.69	0.806667	0.63	0.76	0.26	0.416667	0.58	0.738333	0.73	0.912857	0.45	0.604286	0.4	0.484286	0.78	0.881429	0.71	0.832857	0.65	0.802857	0.29	0.465714	0.61	0.784286	0.74	0.90875	0.48	0.60125	0.4	0.50875	0.79	0.8725	0.71	0.84375	0.65	0.81	0.28	0.47375	0.6	0.79125	0.78
#112	0.76	0.874286	0.51	0.601429	0.39	0.44	0.78	0.868571	0.69	0.831429	0.63	0.811429	0.26	0.564286	0.58	0.794286	0.75	0.86625	0.45	0.575	0.39	0.45375	0.78	0.85625	0.71	0.81375	0.65	0.78375	0.29	0.45875	0.61	0.75625	0.77	0.887143	0.48	0.598571	0.39	0.455714	0.79	0.865714	0.71	0.82	0.65	0.772857	0.28	0.434286	0.6	0.735714	0.77
#113	0.74	0.868571	0.52	0.634286	0.37	0.508571	0.78	0.862857	0.69	0.778571	0.63	0.837143	0.26	0.631429	0.58	0.828571	0.76	0.9025	0.47	0.55625	0.39	0.4675	0.78	0.86625	0.71	0.83875	0.65	0.7875	0.29	0.45	0.61	0.76625	0.76	0.88625	0.49	0.59375	0.4	0.495	0.79	0.86875	0.71	0.7925	0.65	0.8025	0.28	0.46375	0.6	0.7775	0.73
#114	0.75	0.891111	0.44	0.565556	0.39	0.446667	0.78	0.876667	0.69	0.84	0.63	0.812222	0.26	0.518889	0.58	0.791111	0.75	0.906667	0.51	0.63	0.39	0.486667	0.78	0.873333	0.71	0.83	0.65	0.803333	0.29	0.485	0.61	0.781667	0.74	0.921429	0.47	0.605714	0.4	0.515714	0.79	0.89	0.71	0.841429	0.65	0.812857	0.28	0.465714	0.6	0.787143	0.78
#115	0.75	0.901667	0.5	0.595	0.4	0.453333	0.78	0.868333	0.69	0.811667	0.63	0.78	0.26	0.448333	0.58	0.753333	0.76	0.8725	0.45	0.57875	0.4	0.4575	0.78	0.865	0.71	0.81	0.65	0.77875	0.29	0.4475	0.61	0.75	0.76	0.908571	0.46	0.572857	0.39	0.467143	0.79	0.871429	0.71	0.844286	0.65	0.781429	0.28	0.437143	0.6	0.751429	0.78
#116	0.77	0.886667	0.52	0.596667	0.39	0.47	0.78	0.846667	0.69	0.8	0.63	0.781667	0.26	0.483333	0.58	0.766667	0.74	0.86125	0.44	0.5725	0.4	0.4675	0.78	0.8525	0.71	0.80875	0.65	0.78125	0.29	0.4675	0.61	0.75375	0.74	0.908571	0.47	0.598571	0.39	0.524286	0.79	0.874286	0.71	0.837143	0.65	0.818571	0.28	0.48	0.6	0.798571	0.77
#117	0.76	0.895714	0.5	0.587143	0.39	0.514286	0.78	0.844286	0.69	0.8	0.63	0.774286	0.26	0.438571	0.58	0.764286	0.73	0.917778	0.45	0.486667	0.39	0.505556	0.78	0.873333	0.71	0.774444	0.65	0.824444	0.29	0.535556	0.61	0.813333	0.78	0.85	0.47	0.594286	0.39	0.45	0.79	0.855714	0.71	0.818571	0.65	0.777143	0.28	0.442857	0.6	0.745714	0.78
#118	0.75	0.872857	0.51	0.512857	0.4	0.507143	0.78	0.857143	0.69	0.82	0.63	0.785714	0.26	0.544286	0.58	0.755714	0.72	0.891429	0.46	0.601429	0.38	0.497143	0.78	0.868571	0.71	0.83	0.65	0.812857	0.29	0.507143	0.61	0.798571	0.77	0.868571	0.47	0.591429	0.4	0.458571	0.79	0.848571	0.71	0.82	0.65	0.772857	0.28	0.43	0.6	0.738571	0.79
#119	0.76	0.856667	0.52	0.65	0.38	0.471667	0.78	0.863333	0.69	0.791667	0.63	0.805	0.26	0.545	0.58	0.788333	0.77	0.8975	0.47	0.565	0.39	0.47375	0.78	0.86125	0.71	0.82625	0.65	0.7925	0.29	0.46625	0.61	0.775	0.77	0.93125	0.47	0.56625	0.4	0.48625	0.79	0.88625	0.71	0.86375	0.65	0.7825	0.28	0.445	0.6	0.76375	0.75
#120	0.76	0.908333	0.51	0.561667	0.4	0.5	0.78	0.853333	0.69	0.796667	0.63	0.783333	0.26	0.483333	0.58	0.768333	0.76	0.855714	0.46	0.582857	0.39	0.45	0.78	0.85	0.71	0.814286	0.65	0.775714	0.29	0.461429	0.61	0.745714	0.74	0.86	0.46	0.555556	0.39	0.482222	0.79	0.853333	0.71	0.841111	0.65	0.797778	0.28	0.492222	0.6	0.78	0.77
#121	0.75	0.893333	0.5	0.593333	0.39	0.515	0.78	0.843333	0.69	0.801667	0.63	0.76	0.26	0.426667	0.58	0.743333	0.76	0.896667	0.5	0.595	0.39	0.521667	0.78	0.845	0.71	0.793333	0.65	0.776667	0.29	0.433333	0.61	0.758333	0.76	0.9	0.46	0.57375	0.4	0.48625	0.79	0.87	0.71	0.84375	0.65	0.79875	0.28	0.45	0.6	0.7775	0.71
#122	0.75	0.905	0.47	0.58125	0.39	0.47875	0.78	0.87	0.69	0.835	0.63	0.79875	0.26	0.47375	0.58	0.78125	0.77	0.901667	0.5	0.59	0.39	0.506667	0.78	0.851667	0.71	0.801667	0.65	0.771667	0.29	0.406667	0.61	0.756667	0.76	0.8875	0.45	0.58375	0.4	0.45875	0.79	0.87375	0.71	0.80875	0.65	0.7875	0.28	0.44	0.6	0.7525	0.73
#123	0.72	0.9025	0.47	0.58625	0.38	0.5175	0.78	0.87125	0.69	0.835	0.63	0.83125	0.26	0.57	0.58	0.8225	0.79	0.908333	0.52	0.59	0.39	0.486667	0.78	0.856667	0.71	0.795	0.65	0.761667	0.29	0.393333	0.61	0.743333	0.75	0.873333	0.46	0.575556	0.4	0.478889	0.79	0.87	0.71	0.832222	0.65	0.804444	0.28	0.506667	0.6	0.781111	0.79
#124	0.73	0.8725	0.44	0.59375	0.39	0.48625	0.78	0.86125	0.69	0.805	0.63	0.80375	0.26	0.505	0.58	0.785	0.77	0.914286	0.48	0.577143	0.4	0.49	0.78	0.877143	0.71	0.83	0.65	0.795714	0.29	0.464286	0.61	0.775714	0.74	0.915	0.48	0.60375	0.4	0.53375	0.79	0.88	0.71	0.845	0.65	0.81875	0.28	0.495	0.6	0.8025	0.77
#125	0.73	0.905	0.48	0.61375	0.39	0.52125	0.78	0.865	0.69	0.8075	0.63	0.815	0.26	0.5375	0.58	0.805	0.75	0.892857	0.46	0.567143	0.39	0.458571	0.78	0.854286	0.71	0.847143	0.65	0.777143	0.29	0.451429	0.61	0.754286	0.78	0.887143	0.53	0.637143	0.39	0.495714	0.79	0.868571	0.71	0.817143	0.65	0.811429	0.28	0.5	0.6	0.787143	0.79
#126	0.73	0.88125	0.47	0.575	0.36	0.42125	0.78	0.87625	0.69	0.85375	0.63	0.8075	0.26	0.535	0.58	0.78875	0.72	0.8825	0.45	0.57125	0.39	0.49	0.78	0.87125	0.71	0.8225	0.65	0.82375	0.29	0.54125	0.61	0.8075	0.74	0.86875	0.45	0.5975	0.4	0.48875	0.79	0.86875	0.71	0.825	0.65	0.805	0.28	0.47	0.6	0.78	0.73
#127	0.76	0.898333	0.5	0.58	0.39	0.5	0.78	0.841667	0.69	0.786667	0.63	0.761667	0.26	0.408333	0.58	0.743333	0.76	0.868571	0.47	0.592857	0.39	0.457143	0.78	0.847143	0.71	0.804286	0.65	0.775714	0.29	0.458571	0.61	0.745714	0.75	0.91625	0.46	0.5775	0.4	0.525	0.79	0.87375	0.71	0.82625	0.65	0.815	0.28	0.47625	0.6	0.7975	0.74
#128	0.77	0.905	0.5	0.583333	0.38	0.486667	0.78	0.843333	0.69	0.801667	0.63	0.753333	0.26	0.411667	0.58	0.735	0.77	0.905	0.47	0.4775	0.39	0.48875	0.78	0.86375	0.71	0.77625	0.65	0.81	0.29	0.525	0.61	0.795	0.76	0.9175	0.49	0.6075	0.39	0.5225	0.79	0.87875	0.71	0.82125	0.65	0.81375	0.28	0.49875	0.6	0.795	0.79
#129	0.73	0.894286	0.47	0.584286	0.39	0.48	0.78	0.861429	0.69	0.842857	0.63	0.781429	0.26	0.474286	0.58	0.758571	0.76	0.875	0.45	0.58625	0.4	0.455	0.78	0.865	0.71	0.80875	0.65	0.78125	0.29	0.4525	0.61	0.75125	0.73	0.881429	0.47	0.62	0.4	0.504286	0.79	0.867143	0.71	0.805714	0.65	0.811429	0.28	0.491429	0.6	0.785714	0.76
#130	0.74	0.905	0.46	0.5875	0.39	0.49875	0.78	0.8725	0.69	0.83125	0.63	0.81125	0.26	0.50125	0.58	0.795	0.81	0.903333	0.51	0.566667	0.4	0.476667	0.78	0.843333	0.71	0.795	0.65	0.735	0.29	0.356667	0.61	0.71	0.74	0.92375	0.45	0.5825	0.41	0.52	0.79	0.88625	0.71	0.835	0.65	0.81375	0.28	0.4675	0.6	0.79	0.78
#131	0.72	0.894286	0.45	0.6	0.39	0.497143	0.78	0.865714	0.69	0.834286	0.63	0.8	0.26	0.495714	0.58	0.781429	0.78	0.9025	0.49	0.54875	0.39	0.505	0.78	0.84875	0.71	0.82375	0.65	0.78375	0.29	0.45375	0.61	0.7725	0.79	0.856667	0.52	0.635	0.42	0.47	0.79	0.873333	0.71	0.798333	0.65	0.788333	0.28	0.468333	0.6	0.756667	0.77
#132	0.77	0.90875	0.51	0.485	0.38	0.51625	0.78	0.8625	0.69	0.73375	0.63	0.80375	0.26	0.50875	0.58	0.79875	0.72	0.919	0.47	0.499	0.38	0.493	0.78	0.877	0.71	0.803	0.65	0.83	0.29	0.559	0.61	0.826	0.75	0.87625	0.45	0.5725	0.4	0.4725	0.79	0.85875	0.71	0.8075	0.65	0.78875	0.28	0.46	0.6	0.7575	0.75
#133	0.73	0.8625	0.45	0.59	0.39	0.46625	0.78	0.8575	0.69	0.805	0.63	0.7925	0.26	0.48125	0.58	0.7725	0.72	0.885714	0.47	0.618571	0.39	0.45	0.78	0.885714	0.71	0.847143	0.65	0.83	0.29	0.567143	0.61	0.807143	0.75	0.887778	0.44	0.491111	0.4	0.475556	0.79	0.872222	0.71	0.757778	0.65	0.812222	0.28	0.508889	0.6	0.786667	0.8
#134	0.73	0.901429	0.47	0.605714	0.39	0.504286	0.78	0.867143	0.69	0.821429	0.63	0.802857	0.26	0.481429	0.58	0.79	0.77	0.901429	0.46	0.572857	0.39	0.45	0.78	0.864286	0.71	0.832857	0.65	0.772857	0.29	0.43	0.61	0.748571	0.75	0.865714	0.46	0.591429	0.39	0.458571	0.79	0.858571	0.71	0.808571	0.65	0.785714	0.28	0.462857	0.6	0.752857	0.79
#135	0.73	0.90625	0.44	0.58375	0.4	0.49375	0.78	0.87125	0.69	0.84	0.63	0.8025	0.26	0.4775	0.58	0.78875	0.71	0.86875	0.47	0.59875	0.4	0.45	0.78	0.88875	0.71	0.8325	0.65	0.84	0.29	0.61625	0.61	0.81875	0.72	0.90625	0.46	0.5075	0.4	0.52875	0.79	0.875	0.71	0.76625	0.65	0.83125	0.28	0.54125	0.6	0.81625	0.79
#136	0.76	0.903333	0.49	0.595	0.39	0.51	0.78	0.85	0.69	0.781667	0.63	0.765	0.26	0.435	0.58	0.75	0.75	0.9	0.45	0.5575	0.39	0.46375	0.78	0.8625	0.71	0.84125	0.65	0.78375	0.29	0.44625	0.61	0.76125	0.75	0.8575	0.46	0.5975	0.4	0.495	0.79	0.865	0.71	0.81625	0.65	0.79875	0.28	0.4775	0.6	0.7725	0.77
#137	0.73	0.864286	0.46	0.61	0.39	0.461429	0.78	0.864286	0.69	0.808571	0.63	0.792857	0.26	0.495714	0.58	0.77	0.75	0.86625	0.45	0.5775	0.4	0.45875	0.78	0.85625	0.71	0.81125	0.65	0.78625	0.29	0.46125	0.61	0.7625	0.77	0.928571	0.49	0.49	0.41	0.512857	0.79	0.875714	0.71	0.744286	0.65	0.808571	0.28	0.464286	0.6	0.788571	0.79
#138	0.75	0.868571	0.51	0.505714	0.4	0.5	0.78	0.851429	0.69	0.825714	0.63	0.777143	0.26	0.541429	0.58	0.747143	0.77	0.855714	0.46	0.581429	0.39	0.438571	0.78	0.85	0.71	0.814286	0.65	0.775714	0.29	0.448571	0.61	0.751429	0.72	0.874286	0.48	0.627143	0.39	0.522857	0.79	0.867143	0.71	0.741429	0.65	0.827143	0.28	0.558571	0.6	0.811429	0.78
#139	0.74	0.892857	0.49	0.611429	0.39	0.478571	0.78	0.857143	0.69	0.802857	0.63	0.794286	0.26	0.527143	0.58	0.782857	0.76	0.9025	0.47	0.56	0.39	0.46875	0.78	0.86625	0.71	0.8375	0.65	0.7925	0.29	0.45375	0.61	0.77	0.75	0.872222	0.46	0.514444	0.39	0.492222	0.79	0.875556	0.71	0.762222	0.65	0.813333	0.28	0.528889	0.6	0.791111	0.78
#140	0.72	0.88	0.45	0.571111	0.38	0.476667	0.78	0.867778	0.69	0.843333	0.63	0.811111	0.26	0.524444	0.58	0.795556	0.76	0.854286	0.46	0.582857	0.39	0.447143	0.78	0.845714	0.71	0.801429	0.65	0.775714	0.29	0.457143	0.61	0.75	0.76	0.8875	0.47	0.56	0.39	0.44	0.79	0.87	0.71	0.8375	0.65	0.795	0.28	0.48	0.6	0.77	0.77
#141	0.76	0.891667	0.5	0.568333	0.39	0.491667	0.78	0.835	0.69	0.793333	0.63	0.746667	0.26	0.4	0.58	0.72	0.76	0.907778	0.46	0.49	0.39	0.478889	0.78	0.875556	0.71	0.787778	0.65	0.812222	0.29	0.516667	0.61	0.794444	0.73	0.907143	0.47	0.604286	0.39	0.527143	0.79	0.874286	0.71	0.841429	0.65	0.82	0.28	0.485714	0.6	0.798571	0.76
#142	0.73	0.90375	0.44	0.585	0.4	0.50875	0.78	0.87125	0.69	0.82875	0.63	0.81125	0.26	0.50375	0.58	0.795	0.76	0.87875	0.46	0.5925	0.39	0.475	0.78	0.8575	0.71	0.81625	0.65	0.79375	0.29	0.4675	0.61	0.77125	0.74	0.873333	0.46	0.563333	0.39	0.476667	0.79	0.857778	0.71	0.836667	0.65	0.804444	0.28	0.496667	0.6	0.784444	0.77
#143	0.76	0.901429	0.5	0.578571	0.39	0.507143	0.78	0.844286	0.69	0.8	0.63	0.772857	0.26	0.434286	0.58	0.761429	0.76	0.891429	0.46	0.571429	0.39	0.465714	0.78	0.855714	0.71	0.831429	0.65	0.782857	0.29	0.451429	0.61	0.761429	0.76	0.88	0.45	0.58	0.4	0.4775	0.79	0.865	0.71	0.80875	0.65	0.79625	0.28	0.46125	0.6	0.7675	0.78
#144	0.77	0.9	0.5	0.583333	0.4	0.511667	0.78	0.846667	0.69	0.793333	0.63	0.768333	0.26	0.416667	0.58	0.753333	0.77	0.894286	0.46	0.561429	0.39	0.457143	0.78	0.855714	0.71	0.832857	0.65	0.78	0.29	0.442857	0.61	0.758571	0.77	0.86125	0.45	0.48625	0.39	0.44125	0.79	0.86	0.71	0.76375	0.65	0.79	0.28	0.47625	0.6	0.76375	0.78
#145	0.72	0.87	0.45	0.608889	0.39	0.461111	0.78	0.875556	0.69	0.812222	0.63	0.825556	0.26	0.564444	0.58	0.811111	0.76	0.9	0.44	0.55875	0.4	0.47625	0.78	0.865	0.71	0.83375	0.65	0.79	0.29	0.4575	0.61	0.77125	0.76	0.8575	0.45	0.575	0.4	0.47	0.79	0.8575	0.71	0.81125	0.65	0.78375	0.28	0.445	0.6	0.75625	0.75
#146	0.76	0.91375	0.5	0.58625	0.39	0.5325	0.78	0.86375	0.69	0.78	0.63	0.80625	0.26	0.49875	0.58	0.79875	0.76	0.9075	0.45	0.565	0.39	0.49375	0.78	0.86625	0.71	0.83375	0.65	0.795	0.29	0.465	0.61	0.77375	0.73	0.93	0.48	0.59	0.39	0.501111	0.79	0.892222	0.71	0.881111	0.65	0.826667	0.28	0.51	0.6	0.808889	0.79
#147	0.73	0.87125	0.45	0.6	0.39	0.475	0.78	0.86375	0.69	0.81	0.63	0.7975	0.26	0.4825	0.58	0.7775	0.76	0.901429	0.45	0.565714	0.38	0.448571	0.78	0.862857	0.71	0.847143	0.65	0.77	0.29	0.434286	0.61	0.742857	0.77	0.912857	0.47	0.585714	0.4	0.461429	0.79	0.874286	0.71	0.844286	0.65	0.781429	0.28	0.427143	0.6	0.754286	0.78
#148	0.76	0.87375	0.45	0.58125	0.4	0.45625	0.78	0.8625	0.69	0.8	0.63	0.7825	0.26	0.46875	0.58	0.75625	0.74	0.874444	0.45	0.511111	0.39	0.483333	0.78	0.87	0.71	0.755556	0.65	0.814444	0.29	0.541111	0.61	0.795556	0.75	0.91	0.44	0.48	0.39	0.491111	0.79	0.877778	0.71	0.782222	0.65	0.815556	0.28	0.493333	0.6	0.796667	0.77
#149	0.77	0.90125	0.52	0.53875	0.39	0.51875	0.78	0.88125	0.69	0.74375	0.63	0.84	0.26	0.605	0.58	0.83375	0.79	0.897143	0.49	0.55	0.38	0.441429	0.78	0.855714	0.71	0.834286	0.65	0.775714	0.29	0.437143	0.61	0.752857	0.74	0.871667	0.46	0.613333	0.41	0.461667	0.79	0.873333	0.71	0.81	0.65	0.798333	0.28	0.453333	0.6	0.763333	0.79
#150	0.73	0.874286	0.47	0.625714	0.39	0.482857	0.78	0.86	0.69	0.802857	0.63	0.795714	0.26	0.487143	0.58	0.775714	0.75	0.8775	0.5	0.54625	0.36	0.45375	0.78	0.82125	0.71	0.84	0.65	0.7625	0.29	0.4475	0.61	0.755	0.77	0.878571	0.47	0.592857	0.39	0.43	0.79	0.865714	0.71	0.805714	0.65	0.771429	0.28	0.424286	0.6	0.731429	0.76
#151	0.76	0.9	0.46	0.577143	0.39	0.46	0.78	0.86	0.69	0.835714	0.63	0.774286	0.26	0.455714	0.58	0.748571	0.75	0.9	0.45	0.56875	0.4	0.4775	0.78	0.865	0.71	0.835	0.65	0.79125	0.29	0.45875	0.61	0.77125	0.76	0.90625	0.46	0.57125	0.4	0.5	0.79	0.87375	0.71	0.85125	0.65	0.80625	0.28	0.465	0.6	0.78375	0.74
#152	0.73	0.91	0.45	0.6	0.4	0.48	0.78	0.877143	0.69	0.83	0.63	0.801429	0.26	0.481429	0.58	0.787143	0.75	0.895	0.45	0.58375	0.4	0.49875	0.78	0.865	0.71	0.8075	0.65	0.80125	0.29	0.495	0.61	0.78375	0.76	0.87	0.46	0.588571	0.4	0.464286	0.79	0.855714	0.71	0.802857	0.65	0.785714	0.28	0.462857	0.6	0.751429	0.78
#153	0.73	0.9075	0.51	0.57375	0.4	0.49875	0.78	0.86375	0.69	0.8025	0.63	0.79	0.26	0.4775	0.58	0.7775	0.76	0.841429	0.48	0.588571	0.37	0.434286	0.78	0.844286	0.71	0.818571	0.65	0.772857	0.29	0.471429	0.61	0.741429	0.76	0.911429	0.48	0.58	0.39	0.477143	0.79	0.874286	0.71	0.854286	0.65	0.801429	0.28	0.441429	0.6	0.775714	0.77
#154	0.77	0.911667	0.5	0.593333	0.39	0.485	0.78	0.855	0.69	0.808333	0.63	0.761667	0.26	0.41	0.58	0.748333	0.75	0.9025	0.44	0.56	0.4	0.48375	0.78	0.86625	0.71	0.83	0.65	0.8	0.29	0.46625	0.61	0.78	0.74	0.892857	0.47	0.625714	0.39	0.47	0.79	0.881429	0.71	0.835714	0.65	0.79	0.28	0.444286	0.6	0.751429	0.77
#155	0.76	0.91	0.45	0.5725	0.4	0.4725	0.78	0.87	0.69	0.83375	0.63	0.78875	0.26	0.45875	0.58	0.76625	0.75	0.8675	0.44	0.575	0.4	0.46625	0.78	0.85875	0.71	0.80625	0.65	0.7875	0.29	0.47	0.61	0.76125	0.74	0.917778	0.46	0.5	0.4	0.526667	0.79	0.882222	0.71	0.773333	0.65	0.835556	0.28	0.541111	0.6	0.82	0.78
#156	0.77	0.92	0.49	0.584286	0.4	0.5	0.78	0.858571	0.69	0.815714	0.63	0.77	0.26	0.422857	0.58	0.754286	0.76	0.90125	0.45	0.55875	0.4	0.48375	0.78	0.86625	0.71	0.83375	0.65	0.795	0.29	0.4725	0.61	0.77375	0.78	0.87625	0.45	0.5725	0.4	0.45375	0.79	0.8575	0.71	0.83125	0.65	0.78125	0.28	0.43625	0.6	0.74875	0.78
#157	0.74	0.9125	0.48	0.5575	0.38	0.5	0.78	0.87625	0.69	0.84875	0.63	0.81	0.26	0.54	0.58	0.79875	0.74	0.88125	0.45	0.5975	0.4	0.46125	0.78	0.87125	0.71	0.81875	0.65	0.79125	0.29	0.46875	0.61	0.765	0.74	0.91	0.45	0.575714	0.39	0.488571	0.79	0.874286	0.71	0.854286	0.65	0.81	0.28	0.465714	0.6	0.787143	0.78
#158	0.74	0.905556	0.44	0.478889	0.39	0.481111	0.78	0.871111	0.69	0.784444	0.63	0.806667	0.26	0.51	0.58	0.791111	0.74	0.887143	0.45	0.571429	0.39	0.48	0.78	0.852857	0.71	0.832857	0.65	0.785714	0.29	0.471429	0.61	0.765714	0.78	0.88375	0.47	0.59875	0.4	0.48	0.79	0.85625	0.71	0.825	0.65	0.78625	0.28	0.45125	0.6	0.76	0.79
#159	0.72	0.894286	0.5	0.62	0.38	0.527143	0.78	0.858571	0.69	0.784286	0.63	0.822857	0.26	0.562857	0.58	0.818571	0.75	0.917778	0.45	0.476667	0.39	0.513333	0.78	0.872222	0.71	0.766667	0.65	0.821111	0.29	0.536667	0.61	0.813333	0.78	0.87	0.49	0.615	0.42	0.453333	0.79	0.858333	0.71	0.8	0.65	0.761667	0.28	0.42	0.6	0.721667	0.76
#160	0.78	0.892857	0.48	0.577143	0.39	0.468571	0.78	0.852857	0.69	0.834286	0.63	0.767143	0.26	0.432857	0.58	0.744286	0.77	0.91	0.49	0.58	0.38	0.4725	0.78	0.87375	0.71	0.845	0.65	0.80375	0.29	0.47375	0.61	0.785	0.8	0.91	0.5	0.555714	0.4	0.501429	0.79	0.854286	0.71	0.811429	0.65	0.771429	0.28	0.39	0.6	0.747143	0.77
#161	0.76	0.9	0.46	0.571429	0.39	0.451429	0.78	0.86	0.69	0.84	0.63	0.771429	0.26	0.445714	0.58	0.745714	0.73	0.872857	0.46	0.605714	0.4	0.454286	0.78	0.867143	0.71	0.817143	0.65	0.797143	0.29	0.482857	0.61	0.774286	0.74	0.83125	0.49	0.575	0.37	0.4725	0.79	0.81625	0.71	0.78625	0.65	0.75375	0.28	0.47375	0.6	0.7225	0.78
#162	0.75	0.912857	0.49	0.591429	0.39	0.485714	0.78	0.874286	0.69	0.831429	0.63	0.788571	0.26	0.47	0.58	0.77	0.75	0.911111	0.43	0.473333	0.4	0.488889	0.78	0.875556	0.71	0.778889	0.65	0.815556	0.29	0.515556	0.61	0.801111	0.77	0.921429	0.48	0.578571	0.39	0.487143	0.79	0.875714	0.71	0.811429	0.65	0.784286	0.28	0.397143	0.6	0.758571	0.77
#163	0.74	0.90625	0.45	0.57875	0.4	0.5	0.78	0.86875	0.69	0.8325	0.63	0.80875	0.26	0.49	0.58	0.7925	0.77	0.907143	0.47	0.582857	0.41	0.468571	0.78	0.875714	0.71	0.828571	0.65	0.785714	0.29	0.444286	0.61	0.764286	0.73	0.878571	0.47	0.611429	0.39	0.492857	0.79	0.867143	0.71	0.808571	0.65	0.811429	0.28	0.487143	0.6	0.784286	0.77
#164	0.75	0.896667	0.5	0.591667	0.4	0.51	0.78	0.845	0.69	0.79	0.63	0.766667	0.26	0.41	0.58	0.748333	0.76	0.905	0.45	0.56	0.39	0.47125	0.78	0.865	0.71	0.8425	0.65	0.79125	0.29	0.4525	0.61	0.77	0.78	0.915556	0.44	0.478889	0.4	0.476667	0.79	0.875556	0.71	0.802222	0.65	0.807778	0.28	0.485556	0.6	0.788889	0.77
#165	0.75	0.90625	0.47	0.5825	0.39	0.48625	0.78	0.87	0.69	0.8325	0.63	0.79875	0.26	0.47625	0.58	0.78125	0.78	0.89875	0.45	0.55625	0.39	0.4525	0.78	0.8625	0.71	0.8675	0.65	0.78375	0.29	0.43	0.61	0.765	0.76	0.843333	0.55	0.666667	0.38	0.503333	0.79	0.873333	0.71	0.756667	0.65	0.823333	0.28	0.563333	0.6	0.806667	0.77
#166	0.76	0.911429	0.48	0.587143	0.39	0.458571	0.78	0.875714	0.69	0.84	0.63	0.787143	0.26	0.457143	0.58	0.764286	0.72	0.90875	0.5	0.60625	0.38	0.4975	0.78	0.87	0.71	0.8275	0.65	0.8225	0.29	0.54625	0.61	0.81625	0.76	0.922857	0.48	0.595714	0.42	0.52	0.79	0.882857	0.71	0.822857	0.65	0.808571	0.28	0.461429	0.6	0.781429	0.74
#167	0.74	0.91125	0.45	0.5675	0.39	0.49375	0.78	0.87125	0.69	0.84875	0.63	0.79875	0.26	0.46875	0.58	0.78125	0.78	0.907143	0.48	0.567143	0.39	0.448571	0.78	0.867143	0.71	0.831429	0.65	0.77	0.29	0.418571	0.61	0.74	0.73	0.91125	0.52	0.5825	0.4	0.525	0.79	0.87625	0.71	0.85	0.65	0.8125	0.28	0.4775	0.6	0.79625	0.75
#168	0.74	0.845	0.45	0.58125	0.39	0.415	0.78	0.85875	0.69	0.82375	0.63	0.79125	0.26	0.525	0.58	0.7625	0.73	0.9	0.45	0.58	0.39	0.487143	0.78	0.867143	0.71	0.851429	0.65	0.801429	0.29	0.48	0.61	0.781429	0.75	0.91375	0.47	0.57	0.4	0.51625	0.79	0.87	0.71	0.83125	0.65	0.8125	0.28	0.47375	0.6	0.7925	0.79
#169	0.77	0.898571	0.45	0.477143	0.39	0.47	0.78	0.834286	0.69	0.782857	0.63	0.744286	0.26	0.387143	0.58	0.724286	0.76	0.91625	0.47	0.565	0.39	0.475	0.78	0.875	0.71	0.86375	0.65	0.81125	0.29	0.4925	0.61	0.79875	0.74	0.887143	0.48	0.637143	0.4	0.492857	0.79	0.872857	0.71	0.792857	0.65	0.805714	0.28	0.484286	0.6	0.78	0.74
#170	0.74	0.91625	0.44	0.58625	0.4	0.48	0.78	0.8775	0.69	0.83875	0.63	0.8025	0.26	0.4775	0.58	0.79125	0.76	0.9	0.47	0.55625	0.39	0.465	0.78	0.86375	0.71	0.84	0.65	0.78875	0.29	0.45125	0.61	0.7675	0.75	0.92	0.48	0.595714	0.42	0.521429	0.79	0.881429	0.71	0.815714	0.65	0.805714	0.28	0.464286	0.6	0.778571	0.78
#171	0.73	0.905	0.44	0.57875	0.4	0.49625	0.78	0.87125	0.69	0.835	0.63	0.805	0.26	0.4825	0.58	0.78875	0.75	0.9125	0.46	0.5775	0.39	0.4875	0.78	0.875	0.71	0.85125	0.65	0.80625	0.29	0.47625	0.61	0.78625	0.75	0.92375	0.47	0.58625	0.4	0.50625	0.79	0.88125	0.71	0.84375	0.65	0.8025	0.28	0.45375	0.6	0.78	0.8
#172	0.77	0.898333	0.51	0.575	0.38	0.49	0.78	0.843333	0.69	0.793333	0.63	0.76	0.26	0.408333	0.58	0.741667	0.74	0.876667	0.44	0.573333	0.39	0.476667	0.78	0.864444	0.71	0.816667	0.65	0.802222	0.29	0.506667	0.61	0.78	0.74	0.897143	0.48	0.605714	0.4	0.508571	0.79	0.871429	0.71	0.845714	0.65	0.811429	0.28	0.46	0.6	0.791429	0.77
#173	0.72	0.887143	0.48	0.617143	0.39	0.498571	0.78	0.855714	0.69	0.818571	0.63	0.8	0.26	0.545714	0.58	0.788571	0.74	0.9075	0.46	0.57125	0.39	0.505	0.78	0.86375	0.71	0.8175	0.65	0.8075	0.29	0.4825	0.61	0.795	0.75	0.847143	0.55	0.61	0.36	0.487143	0.79	0.855714	0.71	0.837143	0.65	0.825714	0.28	0.554286	0.6	0.817143	0.79
#174	0.74	0.92625	0.46	0.5125	0.41	0.48125	0.78	0.8925	0.69	0.78875	0.63	0.82625	0.26	0.52375	0.58	0.8125	0.76	0.897143	0.46	0.575714	0.39	0.454286	0.78	0.862857	0.71	0.84	0.65	0.775714	0.29	0.445714	0.61	0.748571	0.76	0.88	0.45	0.58	0.41	0.4825	0.79	0.86375	0.71	0.8075	0.65	0.79625	0.28	0.46375	0.6	0.765	0.75
#175	0.74	0.886667	0.47	0.578889	0.38	0.432222	0.78	0.877778	0.69	0.85	0.63	0.808889	0.26	0.526667	0.58	0.788889	0.75	0.9025	0.44	0.56	0.4	0.4825	0.78	0.8675	0.71	0.83375	0.65	0.79625	0.29	0.46375	0.61	0.77875	0.75	0.925	0.46	0.575	0.41	0.5225	0.79	0.88	0.71	0.82875	0.65	0.80625	0.28	0.46125	0.6	0.7825	0.76
#176	0.74	0.90625	0.44	0.58125	0.4	0.5025	0.78	0.87125	0.69	0.83875	0.63	0.805	0.26	0.4875	0.58	0.7925	0.78	0.887143	0.46	0.561429	0.38	0.444286	0.78	0.85	0.71	0.842857	0.65	0.771429	0.29	0.427143	0.61	0.751429	0.8	0.908571	0.5	0.548571	0.4	0.501429	0.79	0.854286	0.71	0.822857	0.65	0.767143	0.28	0.384286	0.6	0.742857	0.83
#177	0.72	0.9	0.47	0.60625	0.39	0.505	0.78	0.86375	0.69	0.81375	0.63	0.81125	0.26	0.53375	0.58	0.80375	0.76	0.898333	0.5	0.576667	0.39	0.51	0.78	0.846667	0.71	0.8	0.65	0.77	0.29	0.413333	0.61	0.755	0.76	0.865	0.45	0.58125	0.4	0.4525	0.79	0.86375	0.71	0.80375	0.65	0.77375	0.28	0.42625	0.6	0.7425	0.78
#178	0.75	0.886667	0.49	0.58	0.38	0.498333	0.78	0.84	0.69	0.798333	0.63	0.753333	0.26	0.42	0.58	0.728333	0.76	0.87875	0.46	0.5925	0.4	0.47875	0.78	0.85875	0.71	0.8125	0.65	0.7925	0.29	0.47375	0.61	0.77	0.74	0.91625	0.46	0.59125	0.4	0.52	0.79	0.875	0.71	0.84375	0.65	0.8175	0.28	0.48	0.6	0.80125	0.73
#179	0.74	0.897143	0.47	0.584286	0.39	0.477143	0.78	0.864286	0.69	0.844286	0.63	0.788571	0.26	0.471429	0.58	0.768571	0.75	0.9	0.44	0.5625	0.4	0.49	0.78	0.86375	0.71	0.83125	0.65	0.79625	0.29	0.47375	0.61	0.77625	0.75	0.85	0.52	0.64	0.39	0.497143	0.79	0.867143	0.71	0.79	0.65	0.827143	0.28	0.535714	0.6	0.814286	0.75
#180	0.74	0.90875	0.46	0.5825	0.39	0.5	0.78	0.87125	0.69	0.835	0.63	0.80625	0.26	0.49	0.58	0.7925	0.74	0.90625	0.49	0.57875	0.38	0.50375	0.78	0.865	0.71	0.8425	0.65	0.8175	0.29	0.5125	0.61	0.81	0.75	0.862857	0.46	0.588571	0.4	0.47	0.79	0.855714	0.71	0.807143	0.65	0.787143	0.28	0.468571	0.6	0.752857	0.78
#181	0.73	0.90875	0.44	0.58375	0.4	0.49375	0.78	0.8725	0.69	0.8375	0.63	0.805	0.26	0.4775	0.58	0.7925	0.76	0.89875	0.46	0.57	0.4	0.49	0.78	0.87	0.71	0.835	0.65	0.80125	0.29	0.47125	0.61	0.78375	0.76	0.871429	0.48	0.595714	0.39	0.491429	0.79	0.851429	0.71	0.802857	0.65	0.787143	0.28	0.475714	0.6	0.755714	0.77
#182	0.75	0.864286	0.53	0.62	0.38	0.491429	0.78	0.87	0.69	0.807143	0.63	0.828571	0.26	0.608571	0.58	0.82	0.75	0.885714	0.53	0.577143	0.36	0.422857	0.78	0.874286	0.71	0.85	0.65	0.808571	0.29	0.502857	0.61	0.794286	0.77	0.92	0.47	0.575714	0.4	0.467143	0.79	0.875714	0.71	0.838571	0.65	0.787143	0.28	0.438571	0.6	0.764286	0.78
#183	0.74	0.9075	0.49	0.59	0.37	0.49625	0.78	0.86625	0.69	0.83875	0.63	0.80875	0.26	0.52125	0.58	0.805	0.75	0.891429	0.46	0.567143	0.39	0.467143	0.78	0.857143	0.71	0.845714	0.65	0.781429	0.29	0.458571	0.61	0.754286	0.76	0.872857	0.47	0.598571	0.4	0.495714	0.79	0.851429	0.71	0.802857	0.65	0.787143	0.28	0.475714	0.6	0.755714	0.76
#184	0.76	0.898333	0.49	0.578333	0.39	0.498333	0.78	0.843333	0.69	0.796667	0.63	0.76	0.26	0.398333	0.58	0.74	0.76	0.89	0.47	0.564286	0.39	0.467143	0.78	0.857143	0.71	0.845714	0.65	0.781429	0.29	0.458571	0.61	0.757143	0.77	0.8875	0.46	0.5875	0.4	0.49	0.79	0.865	0.71	0.815	0.65	0.795	0.28	0.45625	0.6	0.76625	0.76
#185	0.73	0.906667	0.46	0.532222	0.4	0.485556	0.78	0.884444	0.69	0.87	0.63	0.826667	0.26	0.582222	0.58	0.816667	0.78	0.865714	0.51	0.617143	0.39	0.461429	0.78	0.865714	0.71	0.79	0.65	0.788571	0.29	0.471429	0.61	0.764286	0.78	0.871429	0.47	0.59	0.39	0.462857	0.79	0.851429	0.71	0.811429	0.65	0.775714	0.28	0.431429	0.6	0.742857	0.72
#186	0.77	0.9075	0.46	0.5625	0.4	0.47625	0.78	0.87	0.69	0.82625	0.63	0.78625	0.26	0.45625	0.58	0.7675	0.75	0.9	0.45	0.565	0.39	0.46875	0.78	0.86375	0.71	0.8375	0.65	0.79125	0.29	0.45125	0.61	0.7725	0.71	0.882857	0.5	0.647143	0.38	0.498571	0.79	0.877143	0.71	0.754286	0.65	0.822857	0.28	0.541429	0.6	0.804286	0.77
#187	0.76	0.88	0.54	0.611667	0.4	0.496667	0.78	0.875	0.69	0.786667	0.63	0.83	0.26	0.59	0.58	0.811667	0.71	0.885	0.44	0.60375	0.38	0.46125	0.78	0.88625	0.71	0.8375	0.65	0.8375	0.29	0.57625	0.61	0.82	0.78	0.88	0.54	0.648571	0.39	0.492857	0.79	0.87	0.71	0.801429	0.65	0.815714	0.28	0.512857	0.6	0.792857	0.77
#188	0.74	0.907143	0.45	0.595714	0.4	0.482857	0.78	0.878571	0.69	0.825714	0.63	0.804286	0.26	0.484286	0.58	0.788571	0.77	0.91	0.46	0.56375	0.39	0.465	0.78	0.87375	0.71	0.84125	0.65	0.78375	0.29	0.43625	0.61	0.76125	0.75	0.91125	0.47	0.57	0.4	0.52	0.79	0.87125	0.71	0.82625	0.65	0.81	0.28	0.47375	0.6	0.79	0.75
#189	0.78	0.914286	0.49	0.591429	0.39	0.508571	0.78	0.862857	0.69	0.798571	0.63	0.785714	0.26	0.448571	0.58	0.774286	0.75	0.86375	0.45	0.5775	0.4	0.45875	0.78	0.85625	0.71	0.81	0.65	0.785	0.29	0.46125	0.61	0.75875	0.77	0.885	0.47	0.58875	0.4	0.4825	0.79	0.86625	0.71	0.81875	0.65	0.795	0.28	0.45375	0.6	0.765	0.79
#190	0.73	0.9	0.45	0.587143	0.4	0.498571	0.78	0.868571	0.69	0.825714	0.63	0.804286	0.26	0.48	0.58	0.79	0.74	0.868571	0.46	0.608571	0.39	0.445714	0.78	0.867143	0.71	0.824286	0.65	0.778571	0.29	0.444286	0.61	0.751429	0.78	0.89	0.55	0.611429	0.39	0.477143	0.79	0.871429	0.71	0.837143	0.65	0.81	0.28	0.517143	0.6	0.788571	0.77
#191	0.75	0.91875	0.46	0.58625	0.4	0.47875	0.78	0.88	0.69	0.84625	0.63	0.8025	0.26	0.47625	0.58	0.785	0.72	0.897143	0.46	0.575714	0.38	0.471429	0.78	0.865714	0.71	0.832857	0.65	0.802857	0.29	0.472857	0.61	0.785714	0.77	0.91	0.48	0.585714	0.39	0.494286	0.79	0.87	0.71	0.837143	0.65	0.782857	0.28	0.444286	0.6	0.751429	0.79
#192	0.76	0.905	0.51	0.58875	0.39	0.51375	0.78	0.84875	0.69	0.79375	0.63	0.79875	0.26	0.49875	0.58	0.795	0.77	0.897143	0.5	0.604286	0.39	0.49	0.78	0.864286	0.71	0.821429	0.65	0.805714	0.29	0.487143	0.61	0.792857	0.74	0.895714	0.49	0.627143	0.41	0.49	0.79	0.887143	0.71	0.812857	0.65	0.828571	0.28	0.541429	0.6	0.801429	0.74
#193	0.74	0.90625	0.45	0.58125	0.4	0.50375	0.78	0.8725	0.69	0.83125	0.63	0.80875	0.26	0.49625	0.58	0.79125	0.77	0.905	0.5	0.598333	0.4	0.505	0.78	0.856667	0.71	0.783333	0.65	0.761667	0.29	0.4	0.61	0.745	0.78	0.881429	0.47	0.591429	0.41	0.448571	0.79	0.87	0.71	0.805714	0.65	0.77	0.28	0.425714	0.6	0.731429	0.75
#194	0.73	0.88875	0.46	0.56375	0.38	0.47	0.78	0.85	0.69	0.8325	0.63	0.77875	0.26	0.46125	0.58	0.7575	0.73	0.898571	0.45	0.575714	0.39	0.481429	0.78	0.865714	0.71	0.842857	0.65	0.797143	0.29	0.471429	0.61	0.775714	0.77	0.91375	0.47	0.49	0.39	0.48875	0.79	0.87375	0.71	0.775	0.65	0.81375	0.28	0.49875	0.6	0.79125	0.76
#195	0.71	0.88	0.45	0.595	0.39	0.455	0.78	0.87875	0.69	0.835	0.63	0.8225	0.26	0.56125	0.58	0.805	0.77	0.904286	0.47	0.567143	0.39	0.454286	0.78	0.867143	0.71	0.842857	0.65	0.778571	0.29	0.44	0.61	0.747143	0.76	0.874286	0.47	0.597143	0.39	0.454286	0.79	0.862857	0.71	0.807143	0.65	0.775714	0.28	0.448571	0.6	0.738571	0.77
#196	0.73	0.905	0.44	0.5925	0.4	0.50875	0.78	0.87125	0.69	0.82	0.63	0.815	0.26	0.505	0.58	0.80375	0.76	0.901667	0.5	0.586667	0.39	0.513333	0.78	0.851667	0.71	0.805	0.65	0.78	0.29	0.42	0.61	0.763333	0.76	0.9075	0.46	0.5725	0.4	0.50375	0.79	0.87625	0.71	0.8475	0.65	0.8075	0.28	0.46625	0.6	0.7875	0.73
#197	0.73	0.88875	0.46	0.62125	0.4	0.50125	0.78	0.87	0.69	0.80375	0.63	0.81	0.26	0.52	0.58	0.79375	0.78	0.877143	0.53	0.617143	0.39	0.475714	0.78	0.864286	0.71	0.81	0.65	0.805714	0.29	0.492857	0.61	0.787143	0.74	0.89	0.47	0.605	0.4	0.49875	0.79	0.865	0.71	0.78125	0.65	0.80625	0.28	0.48125	0.6	0.78125	0.78
#198	0.73	0.901111	0.46	0.578889	0.38	0.437778	0.78	0.89	0.69	0.874444	0.63	0.832222	0.26	0.561111	0.58	0.818889	0.79	0.856667	0.52	0.621667	0.39	0.441667	0.78	0.855	0.71	0.786667	0.65	0.775	0.29	0.468333	0.61	0.748333	0.76	0.86125	0.45	0.5775	0.4	0.47	0.79	0.85875	0.71	0.80875	0.65	0.78625	0.28	0.4475	0.6	0.75875	0.77
#199	0.76	0.9175	0.46	0.58	0.39	0.48	0.78	0.8775	0.69	0.83375	0.63	0.8	0.26	0.47875	0.58	0.7825	0.76	0.91125	0.44	0.56875	0.4	0.47625	0.78	0.875	0.71	0.8325	0.65	0.79	0.29	0.455	0.61	0.76625	0.76	0.87875	0.45	0.57875	0.4	0.4675	0.79	0.865	0.71	0.815	0.65	0.795	0.28	0.4575	0.6	0.76375	0.82
#200	0.76	0.86	0.46	0.59	0.39	0.434286	0.78	0.85	0.69	0.808571	0.63	0.767143	0.26	0.461429	0.58	0.737143	0.76	0.906667	0.51	0.561667	0.4	0.483333	0.78	0.858333	0.71	0.803333	0.65	0.786667	0.29	0.476667	0.61	0.778333	0.74	0.88	0.48	0.617143	0.39	0.487143	0.79	0.868571	0.71	0.814286	0.65	0.807143	0.28	0.475714	0.6	0.781429	0.73
#201	0.75	0.868333	0.53	0.651667	0.39	0.505	0.78	0.855	0.69	0.785	0.63	0.803333	0.26	0.545	0.58	0.788333	0.72	0.895714	0.45	0.584286	0.39	0.494286	0.78	0.87	0.71	0.831429	0.65	0.81	0.29	0.491429	0.61	0.795714	0.74	0.91	0.47	0.5825	0.4	0.5125	0.79	0.8675	0.71	0.83875	0.65	0.80375	0.28	0.46875	0.6	0.78375	0.78
#202	0.77	0.898571	0.52	0.6	0.37	0.498571	0.78	0.857143	0.69	0.791429	0.63	0.792857	0.26	0.488571	0.58	0.785714	0.79	0.898333	0.5	0.563333	0.39	0.473333	0.78	0.84	0.71	0.813333	0.65	0.731667	0.29	0.365	0.61	0.7	0.8	0.9175	0.45	0.56625	0.4	0.46	0.79	0.87625	0.71	0.85875	0.65	0.78125	0.28	0.41375	0.6	0.75375	0.77
#203	0.73	0.907143	0.47	0.608571	0.39	0.501429	0.78	0.874286	0.69	0.831429	0.63	0.802857	0.26	0.495714	0.58	0.787143	0.74	0.898571	0.48	0.575714	0.38	0.491429	0.78	0.867143	0.71	0.837143	0.65	0.797143	0.29	0.481429	0.61	0.775714	0.75	0.918571	0.47	0.605714	0.4	0.508571	0.79	0.888571	0.71	0.841429	0.65	0.808571	0.28	0.45	0.6	0.781429	0.77
#204	0.78	0.898	0.55	0.618	0.39	0.488	0.78	0.846	0.69	0.768	0.63	0.752	0.26	0.396	0.58	0.734	0.76	0.902857	0.5	0.581429	0.37	0.451429	0.78	0.871429	0.71	0.85	0.65	0.797143	0.29	0.462857	0.61	0.772857	0.74	0.91	0.46	0.591429	0.39	0.475714	0.79	0.875714	0.71	0.851429	0.65	0.81	0.28	0.467143	0.6	0.788571	0.76
#205	0.75	0.875	0.54	0.513333	0.4	0.485	0.78	0.856667	0.69	0.646667	0.63	0.818333	0.26	0.598333	0.58	0.811667	0.77	0.9	0.46	0.56375	0.39	0.4725	0.78	0.86375	0.71	0.83375	0.65	0.795	0.29	0.45625	0.61	0.7775	0.75	0.9225	0.48	0.59	0.4	0.49125	0.79	0.8825	0.71	0.84625	0.65	0.7975	0.28	0.4375	0.6	0.77125	0.79
#206	0.75	0.885714	0.46	0.57	0.39	0.472857	0.78	0.85	0.69	0.83	0.63	0.774286	0.26	0.458571	0.58	0.748571	0.76	0.892857	0.46	0.568571	0.39	0.475714	0.78	0.857143	0.71	0.841429	0.65	0.784286	0.29	0.465714	0.61	0.76	0.76	0.905	0.45	0.55875	0.4	0.48875	0.79	0.87125	0.71	0.84125	0.65	0.79875	0.28	0.4475	0.6	0.7775	0.79
#207	0.69	0.888889	0.5	0.573333	0.39	0.506667	0.78	0.855556	0.69	0.827778	0.63	0.806667	0.26	0.527778	0.58	0.802222	0.75	0.875714	0.52	0.638571	0.38	0.534286	0.78	0.867143	0.71	0.788571	0.65	0.832857	0.29	0.588571	0.61	0.807143	0.79	0.914286	0.48	0.588571	0.41	0.497143	0.79	0.872857	0.71	0.825714	0.65	0.784286	0.28	0.427143	0.6	0.755714	0.77
#208	0.76	0.905	0.5	0.593333	0.39	0.5	0.78	0.85	0.69	0.798333	0.63	0.76	0.26	0.421667	0.58	0.741667	0.77	0.872857	0.47	0.584286	0.39	0.461429	0.78	0.847143	0.71	0.802857	0.65	0.778571	0.29	0.455714	0.61	0.754286	0.77	0.872222	0.45	0.495556	0.39	0.455556	0.79	0.865556	0.71	0.777778	0.65	0.796667	0.28	0.481111	0.6	0.772222	0.77
#209	0.73	0.898571	0.45	0.561429	0.39	0.46	0.78	0.86	0.69	0.832857	0.63	0.78	0.26	0.45	0.58	0.76	0.78	0.9	0.48	0.568333	0.39	0.478333	0.78	0.843333	0.71	0.811667	0.65	0.731667	0.29	0.37	0.61	0.701667	0.76	0.914286	0.47	0.582857	0.4	0.47	0.79	0.874286	0.71	0.841429	0.65	0.784286	0.28	0.434286	0.6	0.758571	0.74
#210	0.74	0.871429	0.5	0.581429	0.37	0.434286	0.78	0.857143	0.69	0.815714	0.63	0.787143	0.26	0.497143	0.58	0.768571	0.74	0.9175	0.44	0.58125	0.39	0.465	0.78	0.88375	0.71	0.86125	0.65	0.7925	0.29	0.43875	0.61	0.77375	0.74	0.865	0.45	0.58375	0.4	0.4825	0.79	0.85875	0.71	0.81375	0.65	0.78875	0.28	0.47125	0.6	0.76	0.8
#211	0.77	0.914286	0.49	0.588571	0.39	0.488571	0.78	0.865714	0.69	0.811429	0.63	0.77	0.26	0.415714	0.58	0.754286	0.77	0.90125	0.46	0.56625	0.39	0.47375	0.78	0.8675	0.71	0.83625	0.65	0.79375	0.29	0.46	0.61	0.77375	0.74	0.901429	0.46	0.524286	0.38	0.497143	0.79	0.854286	0.71	0.79	0.65	0.787143	0.28	0.435714	0.6	0.765714	0.78
#212	0.77	0.911667	0.53	0.543333	0.39	0.485	0.78	0.861667	0.69	0.8	0.63	0.788333	0.26	0.46	0.58	0.771667	0.77	0.905714	0.46	0.571429	0.39	0.452857	0.78	0.868571	0.71	0.834286	0.65	0.772857	0.29	0.427143	0.61	0.747143	0.74	0.9225	0.47	0.59875	0.4	0.505	0.79	0.88375	0.71	0.85625	0.65	0.8	0.28	0.4475	0.6	0.77625	0.75
#213	0.74	0.892857	0.48	0.587143	0.39	0.48	0.78	0.862857	0.69	0.84	0.63	0.788571	0.26	0.474286	0.58	0.764286	0.76	0.896667	0.5	0.58	0.39	0.503333	0.78	0.846667	0.71	0.801667	0.65	0.775	0.29	0.411667	0.61	0.76	0.75	0.89875	0.46	0.5725	0.39	0.49625	0.79	0.86625	0.71	0.8325	0.65	0.8025	0.28	0.4775	0.6	0.77875	0.76
#214	0.79	0.888333	0.5	0.561667	0.39	0.49	0.78	0.826667	0.69	0.803333	0.63	0.728333	0.26	0.383333	0.58	0.706667	0.77	0.86875	0.44	0.4775	0.39	0.4275	0.78	0.85625	0.71	0.775	0.65	0.78375	0.29	0.48875	0.61	0.7575	0.77	0.89	0.45	0.575	0.4	0.46	0.79	0.87125	0.71	0.805	0.65	0.785	0.28	0.44	0.6	0.75375	0.77
#215	0.74	0.908571	0.48	0.61	0.39	0.501429	0.78	0.872857	0.69	0.831429	0.63	0.802857	0.26	0.501429	0.58	0.788571	0.77	0.873333	0.55	0.66	0.37	0.481667	0.78	0.87	0.71	0.79	0.65	0.811667	0.29	0.535	0.61	0.79	0.75	0.91375	0.47	0.57125	0.4	0.52	0.79	0.8725	0.71	0.83	0.65	0.815	0.28	0.47625	0.6	0.79375	0.78
#216	0.75	0.91375	0.48	0.49125	0.38	0.4575	0.78	0.87375	0.69	0.7825	0.63	0.80625	0.26	0.51875	0.58	0.78625	0.76	0.90125	0.46	0.56125	0.4	0.47875	0.78	0.865	0.71	0.83375	0.65	0.79375	0.29	0.46125	0.61	0.77625	0.74	0.911429	0.47	0.595714	0.39	0.507143	0.79	0.877143	0.71	0.845714	0.65	0.817143	0.28	0.474286	0.6	0.795714	0.8
#217	0.75	0.888571	0.46	0.571429	0.39	0.477143	0.78	0.851429	0.69	0.837143	0.63	0.775714	0.26	0.46	0.58	0.755714	0.76	0.897143	0.45	0.57	0.39	0.457143	0.78	0.862857	0.71	0.844286	0.65	0.77	0.29	0.442857	0.61	0.741429	0.73	0.875714	0.45	0.604286	0.4	0.485714	0.79	0.87	0.71	0.808571	0.65	0.81	0.28	0.488571	0.6	0.78	0.76
#218	0.72	0.86375	0.46	0.6125	0.38	0.43875	0.78	0.87625	0.69	0.815	0.63	0.8225	0.26	0.56	0.58	0.80375	0.75	0.86	0.46	0.59	0.39	0.424286	0.78	0.854286	0.71	0.83	0.65	0.755714	0.29	0.432857	0.61	0.718571	0.77	0.872857	0.46	0.584286	0.4	0.457143	0.79	0.857143	0.71	0.798571	0.65	0.782857	0.28	0.452857	0.6	0.75	0.77
#219	0.76	0.915	0.49	0.4825	0.39	0.51	0.78	0.8675	0.69	0.7575	0.63	0.8075	0.26	0.50625	0.58	0.79875	0.74	0.91	0.46	0.5725	0.4	0.505	0.78	0.865	0.71	0.82375	0.65	0.8075	0.29	0.48375	0.61	0.79625	0.77	0.868571	0.47	0.59	0.4	0.462857	0.79	0.85	0.71	0.82	0.65	0.772857	0.28	0.43	0.6	0.738571	0.77
#220	0.73	0.90375	0.44	0.5825	0.4	0.49625	0.78	0.86875	0.69	0.835	0.63	0.805	0.26	0.4875	0.58	0.79	0.8	0.895	0.5	0.555	0.39	0.466667	0.78	0.831667	0.71	0.803333	0.65	0.73	0.29	0.358333	0.61	0.7	0.74	0.9	0.48	0.61	0.39	0.506667	0.79	0.884444	0.71	0.815556	0.65	0.834444	0.28	0.552222	0.6	0.816667	0.78
#221	0.76	0.91875	0.46	0.58375	0.39	0.47625	0.78	0.87875	0.69	0.85125	0.63	0.8	0.26	0.47625	0.58	0.78125	0.78	0.904286	0.47	0.565714	0.39	0.452857	0.78	0.865714	0.71	0.838571	0.65	0.772857	0.29	0.432857	0.61	0.748571	0.74	0.905	0.48	0.59625	0.4	0.51	0.79	0.8675	0.71	0.845	0.65	0.81	0.28	0.48375	0.6	0.795	0.79
#222	0.75	0.85	0.46	0.584286	0.39	0.45	0.78	0.842857	0.69	0.808571	0.63	0.767143	0.26	0.465714	0.58	0.74	0.72	0.892857	0.44	0.58	0.39	0.5	0.78	0.868571	0.71	0.834286	0.65	0.811429	0.29	0.498571	0.61	0.797143	0.75	0.87875	0.45	0.59625	0.4	0.4775	0.79	0.87625	0.71	0.82	0.65	0.79625	0.28	0.45625	0.6	0.76875	0.78
#223	0.73	0.88625	0.51	0.5925	0.36	0.4825	0.78	0.8475	0.69	0.82375	0.63	0.8175	0.26	0.5475	0.58	0.82	0.74	0.905556	0.44	0.487778	0.39	0.493333	0.78	0.873333	0.71	0.775556	0.65	0.815556	0.29	0.522222	0.61	0.802222	0.77	0.9175	0.45	0.56375	0.4	0.48625	0.79	0.88125	0.71	0.83625	0.65	0.795	0.28	0.44	0.6	0.76875	0.78
#224	0.74	0.895	0.5	0.5825	0.37	0.4125	0.78	0.88625	0.69	0.8725	0.63	0.82	0.26	0.5225	0.58	0.80375	0.75	0.8775	0.52	0.54	0.38	0.495	0.78	0.87375	0.71	0.74375	0.65	0.8425	0.29	0.59	0.61	0.83375	0.77	0.877143	0.47	0.602857	0.4	0.437143	0.79	0.867143	0.71	0.805714	0.65	0.765714	0.28	0.425714	0.6	0.725714	0.79
#225	0.76	0.918571	0.5	0.594286	0.39	0.507143	0.78	0.861429	0.69	0.821429	0.63	0.794286	0.26	0.46	0.58	0.788571	0.72	0.901429	0.46	0.594286	0.39	0.507143	0.78	0.867143	0.71	0.84	0.65	0.812857	0.29	0.495714	0.61	0.8	0.74	0.89	0.47	0.624286	0.4	0.494286	0.79	0.878571	0.71	0.805714	0.65	0.802857	0.28	0.477143	0.6	0.771429	0.78
#226	0.75	0.8825	0.46	0.6	0.39	0.47125	0.78	0.87125	0.69	0.81375	0.63	0.80625	0.26	0.50875	0.58	0.785	0.75	0.8625	0.45	0.58625	0.4	0.4725	0.78	0.85875	0.71	0.81	0.65	0.79375	0.29	0.4775	0.61	0.77	0.77	0.877143	0.47	0.587143	0.39	0.445714	0.79	0.864286	0.71	0.811429	0.65	0.775714	0.28	0.441429	0.6	0.737143	0.79
#227	0.71	0.907778	0.46	0.597778	0.37	0.512222	0.78	0.875556	0.69	0.832222	0.63	0.831111	0.26	0.56	0.58	0.822222	0.76	0.901667	0.5	0.585	0.39	0.513333	0.78	0.846667	0.71	0.806667	0.65	0.775	0.29	0.42	0.61	0.756667	0.75	0.887778	0.44	0.494444	0.4	0.476667	0.79	0.874444	0.71	0.752222	0.65	0.814444	0.28	0.51	0.6	0.791111	0.79
#228	0.74	0.871429	0.5	0.595714	0.39	0.47	0.78	0.857143	0.69	0.807143	0.63	0.79	0.26	0.512857	0.58	0.768571	0.76	0.902857	0.45	0.502857	0.38	0.461429	0.78	0.84	0.71	0.827143	0.65	0.75	0.29	0.372857	0.61	0.727143	0.76	0.874444	0.46	0.552222	0.39	0.45	0.79	0.866667	0.71	0.854444	0.65	0.784444	0.28	0.443333	0.6	0.756667	0.77
#229	0.71	0.84625	0.44	0.59125	0.38	0.4225	0.78	0.87	0.69	0.81625	0.63	0.81125	0.26	0.55	0.58	0.79	0.78	0.9	0.52	0.578333	0.38	0.493333	0.78	0.846667	0.71	0.796667	0.65	0.766667	0.29	0.41	0.61	0.748333	0.78	0.862857	0.46	0.57	0.4	0.434286	0.79	0.85	0.71	0.824286	0.65	0.767143	0.28	0.418571	0.6	0.73	0.75
#230	0.75	0.908889	0.44	0.475556	0.4	0.484444	0.78	0.871111	0.69	0.774444	0.63	0.81	0.26	0.513333	0.58	0.793333	0.75	0.888571	0.46	0.571429	0.38	0.462857	0.78	0.854286	0.71	0.842857	0.65	0.784286	0.29	0.461429	0.61	0.764286	0.78	0.914286	0.48	0.59	0.4	0.484286	0.79	0.872857	0.71	0.832857	0.65	0.78	0.28	0.427143	0.6	0.751429	0.77
#231	0.75	0.898571	0.49	0.554286	0.38	0.514286	0.78	0.848571	0.69	0.815714	0.63	0.792857	0.26	0.502857	0.58	0.781429	0.76	0.88125	0.46	0.585	0.4	0.48125	0.78	0.85875	0.71	0.8125	0.65	0.79375	0.29	0.47125	0.61	0.77125	0.75	0.87125	0.45	0.57375	0.41	0.495	0.79	0.85625	0.71	0.805	0.65	0.79125	0.28	0.47375	0.6	0.765	0.78
#232	0.73	0.90625	0.45	0.5925	0.4	0.51125	0.78	0.87125	0.69	0.81875	0.63	0.815	0.26	0.50625	0.58	0.80375	0.78	0.857143	0.46	0.577143	0.39	0.434286	0.78	0.852857	0.71	0.817143	0.65	0.772857	0.29	0.441429	0.61	0.747143	0.76	0.8775	0.45	0.57625	0.4	0.465	0.79	0.86375	0.71	0.81125	0.65	0.79375	0.28	0.45625	0.6	0.76375	0.8
#233	0.78	0.885	0.5	0.556667	0.39	0.491667	0.78	0.825	0.69	0.805	0.63	0.733333	0.26	0.385	0.58	0.711667	0.71	0.86	0.45	0.61125	0.38	0.4475	0.78	0.8725	0.71	0.80875	0.65	0.825	0.29	0.58	0.61	0.7975	0.76	0.8625	0.47	0.6	0.41	0.41875	0.79	0.88125	0.71	0.82625	0.65	0.80625	0.28	0.5225	0.6	0.77125	0.75
#234	0.75	0.904286	0.5	0.601429	0.38	0.482857	0.78	0.867143	0.69	0.825714	0.63	0.792857	0.26	0.467143	0.58	0.778571	0.77	0.90625	0.46	0.55875	0.39	0.47125	0.78	0.8675	0.71	0.8375	0.65	0.79	0.29	0.45625	0.61	0.76625	0.75	0.9075	0.44	0.55875	0.4	0.50125	0.79	0.87	0.71	0.83375	0.65	0.805	0.28	0.46625	0.6	0.78	0.78
#235	0.76	0.904286	0.52	0.615714	0.39	0.528571	0.78	0.867143	0.69	0.812857	0.63	0.818571	0.26	0.541429	0.58	0.812857	0.76	0.9	0.46	0.572857	0.39	0.448571	0.78	0.861429	0.71	0.85	0.65	0.768571	0.29	0.434286	0.61	0.738571	0.77	0.891429	0.51	0.615714	0.42	0.48	0.79	0.878571	0.71	0.808571	0.65	0.795714	0.28	0.454286	0.6	0.764286	0.8
#236	0.76	0.91	0.45	0.56875	0.4	0.475	0.78	0.87	0.69	0.83375	0.63	0.79	0.26	0.45875	0.58	0.76875	0.78	0.855	0.53	0.615	0.38	0.481667	0.78	0.841667	0.71	0.79	0.65	0.79	0.29	0.515	0.61	0.768333	0.75	0.91	0.48	0.6025	0.39	0.5225	0.79	0.8775	0.71	0.84375	0.65	0.82375	0.28	0.495	0.6	0.81125	0.77
#237	0.73	0.881429	0.47	0.628571	0.4	0.481429	0.78	0.868571	0.69	0.801429	0.63	0.797143	0.26	0.497143	0.58	0.775714	0.76	0.915	0.49	0.57	0.39	0.5075	0.78	0.85375	0.71	0.83375	0.65	0.78125	0.29	0.48	0.61	0.775	0.73	0.905714	0.47	0.598571	0.39	0.522857	0.79	0.874286	0.71	0.845714	0.65	0.817143	0.28	0.48	0.6	0.797143	0.78
#238	0.74	0.9075	0.44	0.585	0.4	0.4975	0.78	0.87125	0.69	0.83125	0.63	0.80875	0.26	0.48625	0.58	0.795	0.77	0.887143	0.45	0.554286	0.39	0.454286	0.78	0.851429	0.71	0.837143	0.65	0.772857	0.29	0.431429	0.61	0.75	0.78	0.8425	0.47	0.60125	0.4	0.39625	0.79	0.87125	0.71	0.85125	0.65	0.78625	0.28	0.49	0.6	0.7525	0.77
#239	0.73	0.90625	0.49	0.545	0.38	0.52	0.78	0.865	0.69	0.82125	0.63	0.83	0.26	0.6075	0.58	0.83125	0.79	0.902857	0.49	0.555714	0.4	0.487143	0.78	0.842857	0.71	0.81	0.65	0.751429	0.29	0.387143	0.61	0.727143	0.78	0.875	0.45	0.56875	0.4	0.4475	0.79	0.855	0.71	0.81875	0.65	0.775	0.28	0.42625	0.6	0.7425	0.74
#240	0.75	0.898571	0.49	0.541429	0.39	0.521429	0.78	0.85	0.69	0.818571	0.63	0.792857	0.26	0.498571	0.58	0.78	0.76	0.898571	0.46	0.574286	0.39	0.464286	0.78	0.862857	0.71	0.841429	0.65	0.778571	0.29	0.448571	0.61	0.748571	0.77	0.88	0.48	0.601429	0.4	0.482857	0.79	0.857143	0.71	0.808571	0.65	0.784286	0.28	0.452857	0.6	0.754286	0.78
#241	0.73	0.9075	0.46	0.60875	0.4	0.5025	0.78	0.87	0.69	0.80875	0.63	0.81625	0.26	0.535	0.58	0.80625	0.73	0.871429	0.47	0.61	0.38	0.47	0.78	0.86	0.71	0.811429	0.65	0.801429	0.29	0.482857	0.61	0.781429	0.78	0.92375	0.44	0.515	0.4	0.5	0.79	0.8675	0.71	0.81625	0.65	0.7725	0.28	0.38125	0.6	0.74625	0.78
#242	0.76	0.901429	0.49	0.571429	0.38	0.457143	0.78	0.865714	0.69	0.835714	0.63	0.782857	0.26	0.448571	0.58	0.761429	0.75	0.895556	0.46	0.531111	0.38	0.475556	0.78	0.864444	0.71	0.85	0.65	0.801111	0.29	0.48	0.61	0.79	0.78	0.881429	0.47	0.592857	0.39	0.431429	0.79	0.865714	0.71	0.811429	0.65	0.768571	0.28	0.418571	0.6	0.731429	0.77
#243	0.78	0.911429	0.45	0.49	0.39	0.454286	0.78	0.845714	0.69	0.781429	0.63	0.748571	0.26	0.392857	0.58	0.727143	0.77	0.91	0.5	0.588571	0.37	0.448571	0.78	0.878571	0.71	0.847143	0.65	0.788571	0.29	0.451429	0.61	0.762857	0.78	0.912857	0.46	0.571429	0.39	0.455714	0.79	0.871429	0.71	0.837143	0.65	0.772857	0.28	0.415714	0.6	0.742857	0.8
#244	0.73	0.897143	0.45	0.598571	0.4	0.492857	0.78	0.865714	0.69	0.828571	0.63	0.802857	0.26	0.475714	0.58	0.79	0.76	0.893333	0.5	0.57	0.39	0.498333	0.78	0.848333	0.71	0.801667	0.65	0.77	0.29	0.401667	0.61	0.755	0.77	0.877143	0.46	0.588571	0.4	0.445714	0.79	0.864286	0.71	0.8	0.65	0.768571	0.28	0.427143	0.6	0.73	0.78
#245	0.73	0.91	0.47	0.61625	0.39	0.495	0.78	0.8725	0.69	0.8175	0.63	0.81375	0.26	0.535	0.58	0.805	0.75	0.8725	0.45	0.48625	0.39	0.44875	0.78	0.86375	0.71	0.75875	0.65	0.7975	0.29	0.50875	0.61	0.77375	0.75	0.92875	0.5	0.5825	0.4	0.53125	0.79	0.8925	0.71	0.8525	0.65	0.83625	0.28	0.5375	0.6	0.8175	0.77
#246	0.76	0.915	0.5	0.5775	0.38	0.4875	0.78	0.8625	0.69	0.83625	0.63	0.7975	0.26	0.4925	0.58	0.79125	0.74	0.9075	0.44	0.57875	0.4	0.495	0.78	0.875	0.71	0.8425	0.65	0.81375	0.29	0.4875	0.61	0.80125	0.77	0.91	0.45	0.56375	0.4	0.47	0.79	0.8725	0.71	0.84125	0.65	0.78375	0.28	0.42875	0.6	0.755	0.77
#247	0.74	0.914444	0.47	0.583333	0.39	0.498889	0.78	0.876667	0.69	0.821111	0.63	0.817778	0.26	0.521111	0.58	0.803333	0.75	0.902857	0.5	0.615714	0.39	0.498571	0.78	0.87	0.71	0.834286	0.65	0.81	0.29	0.497143	0.61	0.794286	0.76	0.872857	0.47	0.597143	0.4	0.491429	0.79	0.851429	0.71	0.802857	0.65	0.787143	0.28	0.475714	0.6	0.754286	0.78
#248	0.76	0.881429	0.52	0.644286	0.39	0.514286	0.78	0.864286	0.69	0.788571	0.63	0.822857	0.26	0.557143	0.58	0.812857	0.77	0.91	0.46	0.56125	0.4	0.47125	0.78	0.8725	0.71	0.8375	0.65	0.78625	0.29	0.45	0.61	0.75875	0.78	0.912857	0.47	0.565714	0.4	0.458571	0.79	0.872857	0.71	0.834286	0.65	0.778571	0.28	0.421429	0.6	0.748571	0.77
#249	0.71	0.89	0.45	0.567778	0.38	0.462222	0.78	0.881111	0.69	0.853333	0.63	0.835556	0.26	0.603333	0.58	0.822222	0.75	0.892857	0.5	0.584286	0.38	0.46	0.78	0.862857	0.71	0.827143	0.65	0.798571	0.29	0.472857	0.61	0.785714	0.76	0.9025	0.46	0.545	0.39	0.50375	0.79	0.85875	0.71	0.83	0.65	0.7925	0.28	0.46375	0.6	0.76875	0.79
#250	0.76	0.907143	0.48	0.578571	0.4	0.507143	0.78	0.85	0.69	0.808571	0.63	0.77	0.26	0.421429	0.58	0.754286	0.78	0.88	0.47	0.597143	0.39	0.454286	0.78	0.858571	0.71	0.805714	0.65	0.77	0.29	0.441429	0.61	0.738571	0.74	0.90375	0.48	0.55625	0.39	0.4975	0.79	0.865	0.71	0.85	0.65	0.795	0.28	0.46	0.6	0.77	0.76
#251	0.73	0.891429	0.48	0.598571	0.38	0.49	0.78	0.854286	0.69	0.794286	0.63	0.792857	0.26	0.492857	0.58	0.778571	0.73	0.875714	0.47	0.618571	0.39	0.484286	0.78	0.862857	0.71	0.808571	0.65	0.808571	0.29	0.492857	0.61	0.787143	0.74	0.85	0.54	0.632857	0.36	0.427143	0.79	0.88	0.71	0.812857	0.65	0.841429	0.28	0.618571	0.6	0.817143	0.73
#252	0.72	0.89	0.5	0.621667	0.39	0.526667	0.78	0.848333	0.69	0.753333	0.63	0.793333	0.26	0.511667	0.58	0.79	0.76	0.8725	0.45	0.58125	0.4	0.455	0.78	0.86375	0.71	0.80875	0.65	0.78	0.29	0.45	0.61	0.75125	0.74	0.902857	0.52	0.602857	0.38	0.514286	0.79	0.862857	0.71	0.804286	0.65	0.828571	0.28	0.547143	0.6	0.82	0.79
#253	0.74	0.91	0.46	0.597143	0.4	0.484286	0.78	0.875714	0.69	0.824286	0.63	0.804286	0.26	0.484286	0.58	0.788571	0.77	0.871429	0.47	0.59	0.4	0.472857	0.78	0.85	0.71	0.805714	0.65	0.782857	0.29	0.467143	0.61	0.754286	0.77	0.875714	0.47	0.59	0.39	0.441429	0.79	0.864286	0.71	0.811429	0.65	0.775714	0.28	0.442857	0.6	0.738571	0.78
#254	0.76	0.904286	0.49	0.617143	0.39	0.548571	0.78	0.86	0.69	0.798571	0.63	0.795714	0.26	0.482857	0.58	0.784286	0.75	0.86625	0.45	0.5875	0.4	0.46625	0.78	0.86	0.71	0.8075	0.65	0.79	0.29	0.475	0.61	0.765	0.78	0.871429	0.47	0.595714	0.4	0.467143	0.79	0.852857	0.71	0.821429	0.65	0.777143	0.28	0.432857	0.6	0.744286	0.77
#255	0.74	0.888571	0.48	0.647143	0.41	0.491429	0.78	0.872857	0.69	0.797143	0.63	0.805714	0.26	0.5	0.58	0.787143	0.73	0.898571	0.45	0.575714	0.38	0.471429	0.78	0.865714	0.71	0.844286	0.65	0.801429	0.29	0.464286	0.61	0.785714	0.77	0.91	0.46	0.568571	0.4	0.467143	0.79	0.872857	0.71	0.835714	0.65	0.778571	0.28	0.43	0.6	0.75	0.77
#256	0.76	0.884286	0.53	0.617143	0.38	0.495714	0.78	0.871429	0.69	0.814286	0.63	0.83	0.26	0.611429	0.58	0.822857	0.76	0.88125	0.46	0.58375	0.4	0.47875	0.78	0.8575	0.71	0.815	0.65	0.79125	0.29	0.46875	0.61	0.77	0.77	0.88875	0.45	0.57	0.4	0.45875	0.79	0.86875	0.71	0.80375	0.65	0.7825	0.28	0.44	0.6	0.7475	0.77
#257	0.74	0.91625	0.45	0.58375	0.39	0.48375	0.78	0.8775	0.69	0.83	0.63	0.80625	0.26	0.49	0.58	0.79375	0.81	0.906667	0.5	0.556667	0.39	0.463333	0.78	0.843333	0.71	0.801667	0.65	0.733333	0.29	0.348333	0.61	0.705	0.74	0.889	0.45	0.503	0.38	0.471	0.79	0.87	0.71	0.788	0.65	0.823	0.28	0.537	0.6	0.806	0.74
#258	0.76	0.903333	0.5	0.598333	0.39	0.503333	0.78	0.855	0.69	0.8	0.63	0.766667	0.26	0.428333	0.58	0.75	0.76	0.91	0.48	0.607143	0.4	0.481429	0.78	0.878571	0.71	0.844286	0.65	0.81	0.29	0.478571	0.61	0.792857	0.77	0.915714	0.47	0.572857	0.4	0.478571	0.79	0.874286	0.71	0.828571	0.65	0.785714	0.28	0.441429	0.6	0.761429	0.78
#259	0.72	0.857143	0.45	0.604286	0.39	0.47	0.78	0.855714	0.69	0.805714	0.63	0.79	0.26	0.487143	0.58	0.768571	0.76	0.88	0.45	0.57875	0.4	0.48375	0.78	0.855	0.71	0.81	0.65	0.79125	0.29	0.4775	0.61	0.77125	0.75	0.917778	0.46	0.467778	0.4	0.48	0.79	0.878889	0.71	0.812222	0.65	0.827778	0.28	0.521111	0.6	0.814444	0.74
#260	0.73	0.9025	0.47	0.57375	0.37	0.45125	0.78	0.86375	0.69	0.86375	0.63	0.8075	0.26	0.4875	0.58	0.80125	0.78	0.9	0.46	0.562857	0.39	0.458571	0.78	0.86	0.71	0.845714	0.65	0.785714	0.29	0.44	0.61	0.764286	0.76	0.897778	0.44	0.557778	0.4	0.438889	0.79	0.885556	0.71	0.881111	0.65	0.821111	0.28	0.51	0.6	0.8	0.8
#261	0.76	0.894286	0.5	0.575714	0.39	0.502857	0.78	0.842857	0.69	0.794286	0.63	0.771429	0.26	0.432857	0.58	0.76	0.76	0.88	0.49	0.59	0.39	0.467143	0.78	0.85	0.71	0.842857	0.65	0.774286	0.29	0.467143	0.61	0.751429	0.78	0.86	0.5	0.63	0.41	0.446667	0.79	0.85	0.71	0.811667	0.65	0.753333	0.28	0.426667	0.6	0.71	0.78
#262	0.72	0.8975	0.52	0.56125	0.39	0.50625	0.78	0.85875	0.69	0.80625	0.63	0.79	0.26	0.47125	0.58	0.77875	0.75	0.864286	0.47	0.59	0.39	0.467143	0.78	0.842857	0.71	0.811429	0.65	0.774286	0.29	0.471429	0.61	0.747143	0.76	0.8825	0.45	0.57375	0.4	0.48125	0.79	0.86625	0.71	0.80125	0.65	0.79875	0.28	0.465	0.6	0.76875	0.77
#263	0.77	0.90625	0.46	0.56125	0.4	0.47125	0.78	0.8675	0.69	0.82875	0.63	0.785	0.26	0.46125	0.58	0.76375	0.77	0.862857	0.47	0.581429	0.39	0.45	0.78	0.844286	0.71	0.81	0.65	0.767143	0.29	0.44	0.61	0.74	0.73	0.904286	0.46	0.598571	0.39	0.497143	0.79	0.877143	0.71	0.844286	0.65	0.817143	0.28	0.482857	0.6	0.797143	0.78
#264	0.73	0.864286	0.46	0.601429	0.39	0.455714	0.78	0.855714	0.69	0.798571	0.63	0.787143	0.26	0.485714	0.58	0.762857	0.73	0.895714	0.44	0.572857	0.39	0.474286	0.78	0.867143	0.71	0.841429	0.65	0.795714	0.29	0.457143	0.61	0.778571	0.77	0.881429	0.48	0.608571	0.4	0.465714	0.79	0.864286	0.71	0.797143	0.65	0.774286	0.28	0.434286	0.6	0.738571	0.79
#265	0.78	0.901429	0.48	0.568571	0.39	0.447143	0.78	0.862857	0.69	0.832857	0.63	0.761429	0.26	0.422857	0.58	0.737143	0.76	0.901667	0.49	0.576667	0.39	0.513333	0.78	0.846667	0.71	0.82	0.65	0.765	0.29	0.416667	0.61	0.746667	0.76	0.902857	0.48	0.594286	0.39	0.48	0.79	0.868571	0.71	0.841429	0.65	0.777143	0.28	0.431429	0.6	0.741429	0.79
#266	0.75	0.885	0.5	0.583333	0.39	0.501667	0.78	0.84	0.69	0.795	0.63	0.76	0.26	0.42	0.58	0.741667	0.75	0.857143	0.45	0.588571	0.39	0.441429	0.78	0.852857	0.71	0.811429	0.65	0.765714	0.29	0.455714	0.61	0.734286	0.79	0.9	0.48	0.56	0.39	0.465714	0.79	0.854286	0.71	0.86	0.65	0.771429	0.28	0.401429	0.6	0.742857	0.76
#267	0.74	0.904286	0.49	0.597143	0.37	0.452857	0.78	0.867143	0.69	0.877143	0.63	0.795714	0.26	0.495714	0.58	0.784286	0.76	0.898333	0.5	0.586667	0.39	0.501667	0.78	0.848333	0.71	0.803333	0.65	0.771667	0.29	0.411667	0.61	0.758333	0.78	0.87	0.47	0.591429	0.4	0.47	0.79	0.851429	0.71	0.814286	0.65	0.774286	0.28	0.435714	0.6	0.742857	0.78
#268	0.71	0.91125	0.44	0.595	0.4	0.52125	0.78	0.86875	0.69	0.80625	0.63	0.82	0.26	0.545	0.58	0.815	0.75	0.882857	0.47	0.594286	0.38	0.467143	0.78	0.858571	0.71	0.818571	0.65	0.791429	0.29	0.491429	0.61	0.771429	0.76	0.88	0.45	0.585	0.4	0.46625	0.79	0.86625	0.71	0.81375	0.65	0.7975	0.28	0.4625	0.6	0.76875	0.78
#269	0.77	0.912857	0.48	0.595714	0.41	0.525714	0.78	0.862857	0.69	0.798571	0.63	0.788571	0.26	0.457143	0.58	0.778571	0.74	0.90625	0.46	0.58875	0.4	0.5125	0.78	0.86875	0.71	0.83375	0.65	0.815	0.29	0.50125	0.61	0.80375	0.77	0.887778	0.46	0.505556	0.4	0.471111	0.79	0.863333	0.71	0.752222	0.65	0.796667	0.28	0.487778	0.6	0.772222	0.77
#270	0.75	0.892857	0.5	0.595714	0.38	0.455714	0.78	0.851429	0.69	0.841429	0.63	0.8	0.26	0.52	0.58	0.792857	0.76	0.875	0.47	0.59375	0.38	0.4675	0.78	0.85875	0.71	0.8175	0.65	0.785	0.29	0.49375	0.61	0.76	0.78	0.87	0.47	0.582857	0.39	0.461429	0.79	0.848571	0.71	0.808571	0.65	0.771429	0.28	0.428571	0.6	0.737143	0.76
#271	0.75	0.9075	0.45	0.575	0.4	0.465	0.78	0.8725	0.69	0.8325	0.63	0.7875	0.26	0.45125	0.58	0.7675	0.75	0.91	0.45	0.494444	0.39	0.484444	0.78	0.878889	0.71	0.795556	0.65	0.821111	0.29	0.518889	0.61	0.808889	0.75	0.886667	0.44	0.505556	0.4	0.483333	0.79	0.873333	0.71	0.756667	0.65	0.816667	0.28	0.525556	0.6	0.794444	0.75
#272	0.75	0.88625	0.49	0.55875	0.38	0.4675	0.78	0.86625	0.69	0.83125	0.63	0.81625	0.26	0.5625	0.58	0.8025	0.75	0.855714	0.46	0.592857	0.38	0.435714	0.78	0.854286	0.71	0.812857	0.65	0.771429	0.29	0.454286	0.61	0.737143	0.76	0.8925	0.46	0.5025	0.41	0.46875	0.79	0.88	0.71	0.74875	0.65	0.81625	0.28	0.50625	0.6	0.79	0.77
#273	0.74	0.9175	0.45	0.59	0.4	0.48875	0.78	0.87875	0.69	0.84	0.63	0.80625	0.26	0.48125	0.58	0.7925	0.74	0.8375	0.46	0.58125	0.38	0.405	0.78	0.86	0.71	0.82375	0.65	0.795	0.29	0.52875	0.61	0.76375	0.77	0.91125	0.49	0.5025	0.41	0.46875	0.79	0.87	0.71	0.8	0.65	0.78875	0.28	0.47875	0.6	0.7625	0.77
#274	0.75	0.908333	0.51	0.546667	0.39	0.475	0.78	0.853333	0.69	0.798333	0.63	0.783333	0.26	0.471667	0.58	0.771667	0.77	0.9	0.46	0.565714	0.4	0.461429	0.78	0.864286	0.71	0.83	0.65	0.775714	0.29	0.434286	0.61	0.75	0.74	0.908571	0.47	0.598571	0.4	0.528571	0.79	0.877143	0.71	0.838571	0.65	0.82	0.28	0.482857	0.6	0.8	0.78
#275	0.76	0.9	0.46	0.575714	0.39	0.46	0.78	0.86	0.69	0.835714	0.63	0.774286	0.26	0.46	0.58	0.75	0.75	0.89875	0.45	0.56125	0.4	0.48	0.78	0.86375	0.71	0.83375	0.65	0.7925	0.29	0.46	0.61	0.775	0.73	0.83625	0.52	0.625	0.39	0.40875	0.79	0.875	0.71	0.81625	0.65	0.80875	0.28	0.5375	0.6	0.7825	0.75
#276	0.74	0.913333	0.47	0.586667	0.37	0.472222	0.78	0.877778	0.69	0.842222	0.63	0.816667	0.26	0.521111	0.58	0.803333	0.75	0.895	0.49	0.588333	0.39	0.525	0.78	0.846667	0.71	0.805	0.65	0.775	0.29	0.44	0.61	0.758333	0.77	0.915	0.44	0.55625	0.4	0.48375	0.79	0.8775	0.71	0.8375	0.65	0.7875	0.28	0.43125	0.6	0.7625	0.75
#277	0.74	0.915556	0.48	0.592222	0.38	0.512222	0.78	0.876667	0.69	0.816667	0.63	0.826667	0.26	0.541111	0.58	0.818889	0.74	0.873333	0.45	0.57	0.38	0.456667	0.78	0.861111	0.71	0.834444	0.65	0.798889	0.29	0.506667	0.61	0.78	0.78	0.911429	0.47	0.575714	0.39	0.462857	0.79	0.872857	0.71	0.837143	0.65	0.777143	0.28	0.418571	0.6	0.745714	0.77
#278	0.75	0.89	0.46	0.568571	0.39	0.465714	0.78	0.85	0.69	0.842857	0.63	0.768571	0.26	0.451429	0.58	0.744286	0.75	0.89	0.46	0.585556	0.38	0.473333	0.78	0.867778	0.71	0.834444	0.65	0.8	0.29	0.494444	0.61	0.776667	0.76	0.87	0.46	0.575714	0.39	0.457143	0.79	0.855714	0.71	0.811429	0.65	0.782857	0.28	0.454286	0.6	0.748571	0.76
#279	0.76	0.901429	0.5	0.582857	0.39	0.508571	0.78	0.847143	0.69	0.8	0.63	0.777143	0.26	0.438571	0.58	0.767143	0.78	0.888333	0.49	0.558333	0.39	0.483333	0.78	0.83	0.71	0.811667	0.65	0.74	0.29	0.386667	0.61	0.713333	0.75	0.87625	0.45	0.5925	0.4	0.4775	0.79	0.86625	0.71	0.8075	0.65	0.79625	0.28	0.47375	0.6	0.76875	0.78
#280	0.79	0.9	0.5	0.558333	0.39	0.471667	0.78	0.836667	0.69	0.801667	0.63	0.726667	0.26	0.383333	0.58	0.703333	0.75	0.91	0.5	0.634286	0.41	0.51	0.78	0.874286	0.71	0.798571	0.65	0.812857	0.29	0.521429	0.61	0.8	0.77	0.9075	0.47	0.5525	0.4	0.48125	0.79	0.87	0.71	0.845	0.65	0.79625	0.28	0.445	0.6	0.77125	0.78
#281	0.76	0.898333	0.5	0.595	0.4	0.516667	0.78	0.848333	0.69	0.796667	0.63	0.77	0.26	0.421667	0.58	0.755	0.74	0.898571	0.46	0.564286	0.39	0.471429	0.78	0.857143	0.71	0.831429	0.65	0.791429	0.29	0.478571	0.61	0.772857	0.74	0.882222	0.45	0.502222	0.4	0.487778	0.79	0.877778	0.71	0.764444	0.65	0.818889	0.28	0.522222	0.6	0.8	0.77
#282	0.73	0.905714	0.45	0.581429	0.38	0.464286	0.78	0.87	0.69	0.837143	0.63	0.784286	0.26	0.475714	0.58	0.764286	0.75	0.8475	0.46	0.59625	0.4	0.41	0.78	0.86875	0.71	0.81375	0.65	0.795	0.29	0.525	0.61	0.765	0.77	0.878571	0.46	0.59	0.4	0.447143	0.79	0.865714	0.71	0.802857	0.65	0.774286	0.28	0.442857	0.6	0.737143	0.77
#283	0.76	0.904286	0.5	0.624286	0.39	0.507143	0.78	0.874286	0.69	0.814286	0.63	0.821429	0.26	0.53	0.58	0.814286	0.75	0.89375	0.45	0.57125	0.39	0.4775	0.78	0.85875	0.71	0.8175	0.65	0.795	0.29	0.47375	0.61	0.7775	0.78	0.864286	0.46	0.584286	0.4	0.437143	0.79	0.851429	0.71	0.821429	0.65	0.77	0.28	0.421429	0.6	0.732857	0.79
#284	0.77	0.887143	0.53	0.648571	0.39	0.501429	0.78	0.872857	0.69	0.788571	0.63	0.82	0.26	0.552857	0.58	0.812857	0.75	0.8775	0.47	0.57625	0.39	0.48	0.78	0.855	0.71	0.77	0.65	0.80125	0.29	0.495	0.61	0.7825	0.74	0.877143	0.54	0.624286	0.4	0.49	0.79	0.865714	0.71	0.822857	0.65	0.804286	0.28	0.475714	0.6	0.777143	0.78
#285	0.76	0.9	0.46	0.571429	0.39	0.448571	0.78	0.86	0.69	0.84	0.63	0.77	0.26	0.445714	0.58	0.745714	0.76	0.867143	0.52	0.648571	0.37	0.47	0.78	0.871429	0.71	0.805714	0.65	0.814286	0.29	0.517143	0.61	0.805714	0.76	0.875714	0.46	0.59	0.4	0.452857	0.79	0.865714	0.71	0.807143	0.65	0.777143	0.28	0.45	0.6	0.74	0.75
#286	0.75	0.918571	0.51	0.52	0.39	0.484286	0.78	0.887143	0.69	0.75	0.63	0.837143	0.26	0.588571	0.58	0.831429	0.74	0.915	0.47	0.5975	0.39	0.49	0.78	0.88125	0.71	0.8575	0.65	0.8225	0.29	0.52125	0.61	0.81375	0.74	0.915	0.47	0.5725	0.39	0.53375	0.79	0.87875	0.71	0.845	0.65	0.8275	0.28	0.49875	0.6	0.81	0.76
#287	0.74	0.90625	0.46	0.575	0.39	0.48375	0.78	0.87375	0.69	0.84625	0.63	0.8	0.26	0.47	0.58	0.78375	0.77	0.888571	0.45	0.56	0.39	0.454286	0.78	0.851429	0.71	0.837143	0.65	0.774286	0.29	0.434286	0.61	0.751429	0.78	0.86	0.47	0.585714	0.4	0.442857	0.79	0.861429	0.71	0.798571	0.65	0.762857	0.28	0.418571	0.6	0.727143	0.77
#288	0.77	0.91	0.5	0.585714	0.38	0.45	0.78	0.874286	0.69	0.838571	0.63	0.784286	0.26	0.452857	0.58	0.761429	0.77	0.90375	0.46	0.555	0.39	0.47375	0.78	0.865	0.71	0.83375	0.65	0.79125	0.29	0.4525	0.61	0.76875	0.74	0.874286	0.45	0.597143	0.4	0.467143	0.79	0.872857	0.71	0.797143	0.65	0.788571	0.28	0.457143	0.6	0.758571	0.77
#289	0.76	0.9175	0.47	0.58375	0.4	0.47875	0.78	0.88	0.69	0.84125	0.63	0.8025	0.26	0.4775	0.58	0.78375	0.75	0.878571	0.46	0.59	0.38	0.482857	0.78	0.855714	0.71	0.807143	0.65	0.791429	0.29	0.488571	0.61	0.768571	0.75	0.915	0.47	0.58	0.4	0.51	0.79	0.87125	0.71	0.8375	0.65	0.80875	0.28	0.46	0.6	0.7875	0.77
#290	0.75	0.897143	0.49	0.542857	0.38	0.502857	0.78	0.845714	0.69	0.824286	0.63	0.781429	0.26	0.48	0.58	0.771429	0.79	0.888333	0.5	0.57	0.39	0.501667	0.78	0.833333	0.71	0.806667	0.65	0.751667	0.29	0.403333	0.61	0.726667	0.73	0.888333	0.48	0.64	0.41	0.505	0.79	0.876667	0.71	0.79	0.65	0.806667	0.28	0.493333	0.6	0.773333	0.77
#291	0.71	0.885	0.47	0.61375	0.39	0.5	0.78	0.85625	0.69	0.8125	0.63	0.805	0.26	0.5375	0.58	0.7925	0.77	0.893333	0.52	0.578333	0.38	0.501667	0.78	0.846667	0.71	0.795	0.65	0.773333	0.29	0.418333	0.61	0.761667	0.75	0.856667	0.53	0.666667	0.39	0.49	0.79	0.868333	0.71	0.77	0.65	0.82	0.28	0.546667	0.6	0.803333	0.76
#292	0.77	0.914286	0.49	0.558571	0.39	0.51	0.78	0.861429	0.69	0.825714	0.63	0.798571	0.26	0.507143	0.58	0.788571	0.77	0.89	0.45	0.561429	0.39	0.455714	0.78	0.854286	0.71	0.84	0.65	0.772857	0.29	0.432857	0.61	0.748571	0.77	0.90875	0.47	0.57125	0.4	0.50875	0.79	0.87125	0.71	0.83625	0.65	0.80125	0.28	0.4525	0.6	0.77625	0.76
#293	0.73	0.90875	0.45	0.57625	0.4	0.49	0.78	0.875	0.69	0.84875	0.63	0.805	0.26	0.4725	0.58	0.7925	0.76	0.852857	0.46	0.58	0.39	0.43	0.78	0.845714	0.71	0.808571	0.65	0.765714	0.29	0.441429	0.61	0.734286	0.73	0.88	0.48	0.62	0.4	0.491429	0.79	0.867143	0.71	0.811429	0.65	0.807143	0.28	0.478571	0.6	0.781429	0.77
#294	0.74	0.895714	0.47	0.582857	0.39	0.48	0.78	0.864286	0.69	0.841429	0.63	0.785714	0.26	0.47	0.58	0.764286	0.76	0.857143	0.46	0.575714	0.39	0.437143	0.78	0.845714	0.71	0.81	0.65	0.768571	0.29	0.45	0.61	0.738571	0.76	0.90625	0.46	0.5725	0.4	0.50375	0.79	0.875	0.71	0.8475	0.65	0.80375	0.28	0.4675	0.6	0.7825	0.78
#295	0.76	0.9175	0.47	0.58875	0.39	0.47625	0.78	0.88	0.69	0.83875	0.63	0.80375	0.26	0.47625	0.58	0.78375	0.73	0.911111	0.46	0.5	0.39	0.506667	0.78	0.872222	0.71	0.764444	0.65	0.826667	0.29	0.548889	0.61	0.817778	0.74	0.887143	0.47	0.627143	0.4	0.491429	0.79	0.875714	0.71	0.798571	0.65	0.802857	0.28	0.487143	0.6	0.775714	0.76
#296	0.77	0.9	0.52	0.645714	0.38	0.498571	0.78	0.871429	0.69	0.784286	0.63	0.822857	0.26	0.56	0.58	0.812857	0.74	0.91	0.44	0.585	0.4	0.4975	0.78	0.87625	0.71	0.84625	0.65	0.81625	0.29	0.4875	0.61	0.80375	0.75	0.91625	0.46	0.57	0.4	0.52875	0.79	0.8725	0.71	0.82375	0.65	0.81625	0.28	0.47875	0.6	0.79625	0.76
#297	0.75	0.90875	0.47	0.57875	0.39	0.49	0.78	0.87	0.69	0.82875	0.63	0.8	0.26	0.49125	0.58	0.78125	0.74	0.874444	0.45	0.505556	0.39	0.471111	0.78	0.867778	0.71	0.763333	0.65	0.81	0.29	0.523333	0.61	0.792222	0.76	0.92375	0.47	0.5775	0.4	0.51375	0.79	0.88125	0.71	0.8275	0.65	0.80625	0.28	0.46125	0.6	0.785	0.78
#298	0.75	0.851667	0.52	0.656667	0.39	0.486667	0.78	0.863333	0.69	0.781667	0.63	0.806667	0.26	0.548333	0.58	0.79	0.77	0.895714	0.46	0.574286	0.39	0.468571	0.78	0.862857	0.71	0.838571	0.65	0.792857	0.29	0.46	0.61	0.775714	0.78	0.891667	0.55	0.66	0.39	0.493333	0.79	0.881667	0.71	0.798333	0.65	0.813333	0.28	0.506667	0.6	0.788333	0.77
#299	0.76	0.91	0.45	0.57625	0.4	0.475	0.78	0.87	0.69	0.835	0.63	0.78875	0.26	0.45875	0.58	0.7675	0.73	0.915	0.45	0.54125	0.39	0.495	0.78	0.87875	0.71	0.83375	0.65	0.82	0.29	0.5275	0.61	0.8075	0.75	0.887778	0.44	0.491111	0.4	0.482222	0.79	0.873333	0.71	0.754444	0.65	0.813333	0.28	0.51	0.6	0.788889	0.77
#300	0.77	0.901429	0.48	0.567143	0.39	0.448571	0.78	0.86	0.69	0.84	0.63	0.77	0.26	0.445714	0.58	0.745714	0.75	0.8725	0.44	0.57625	0.4	0.4575	0.78	0.86125	0.71	0.8075	0.65	0.77875	0.29	0.45625	0.61	0.7475	0.75	0.91375	0.47	0.54875	0.38	0.4875	0.79	0.87375	0.71	0.8625	0.65	0.815	0.28	0.49625	0.6	0.8	0.76
#301	0.74	0.888889	0.52	0.547778	0.37	0.517778	0.78	0.871111	0.69	0.737778	0.63	0.85	0.26	0.637778	0.58	0.848889	0.75	0.891429	0.46	0.578571	0.39	0.467143	0.78	0.86	0.71	0.827143	0.65	0.775714	0.29	0.452857	0.61	0.752857	0.77	0.9225	0.51	0.47375	0.39	0.50875	0.79	0.87125	0.71	0.77875	0.65	0.81875	0.28	0.51	0.6	0.81375	0.78
#302	0.76	0.878571	0.52	0.64	0.39	0.517143	0.78	0.861429	0.69	0.788571	0.63	0.817143	0.26	0.554286	0.58	0.81	0.75	0.862857	0.47	0.594286	0.39	0.468571	0.78	0.845714	0.71	0.808571	0.65	0.781429	0.29	0.477143	0.61	0.752857	0.76	0.875	0.54	0.661667	0.39	0.508333	0.79	0.868333	0.71	0.79	0.65	0.826667	0.28	0.528333	0.6	0.805	0.79
#303	0.77	0.925	0.5	0.5025	0.39	0.47	0.78	0.89125	0.69	0.77875	0.63	0.82	0.26	0.5225	0.58	0.80625	0.77	0.911429	0.5	0.577143	0.38	0.45	0.78	0.874286	0.71	0.838571	0.65	0.787143	0.29	0.444286	0.61	0.761429	0.73	0.91625	0.49	0.55625	0.39	0.535	0.79	0.87625	0.71	0.8425	0.65	0.82875	0.28	0.52875	0.6	0.8125	0.81
#304	0.75	0.90625	0.47	0.58375	0.39	0.48125	0.78	0.87125	0.69	0.835	0.63	0.80125	0.26	0.475	0.58	0.78375	0.76	0.88	0.46	0.501111	0.38	0.457778	0.78	0.867778	0.71	0.781111	0.65	0.812222	0.29	0.538889	0.61	0.791111	0.74	0.89	0.48	0.622857	0.4	0.491429	0.79	0.877143	0.71	0.804286	0.65	0.801429	0.28	0.478571	0.6	0.77	0.77
#305	0.73	0.85	0.53	0.627143	0.35	0.432857	0.78	0.867143	0.69	0.807143	0.63	0.822857	0.26	0.611429	0.58	0.807143	0.77	0.905714	0.46	0.574286	0.4	0.461429	0.78	0.87	0.71	0.832857	0.65	0.775714	0.29	0.434286	0.61	0.75	0.8	0.875	0.53	0.633333	0.39	0.445	0.79	0.868333	0.71	0.791667	0.65	0.781667	0.28	0.461667	0.6	0.748333	0.76
#306	0.73	0.894286	0.48	0.61	0.39	0.485714	0.78	0.857143	0.69	0.814286	0.63	0.797143	0.26	0.528571	0.58	0.784286	0.76	0.901429	0.5	0.588571	0.38	0.542857	0.78	0.857143	0.71	0.797143	0.65	0.791429	0.29	0.484286	0.61	0.767143	0.76	0.90125	0.46	0.57	0.4	0.49625	0.79	0.86375	0.71	0.84625	0.65	0.7975	0.28	0.465	0.6	0.7775	0.77
#307	0.75	0.905714	0.47	0.578571	0.4	0.508571	0.78	0.851429	0.69	0.804286	0.63	0.774286	0.26	0.421429	0.58	0.76	0.76	0.90125	0.45	0.55875	0.39	0.46875	0.78	0.86125	0.71	0.84	0.65	0.79	0.29	0.45125	0.61	0.77375	0.73	0.88	0.47	0.617143	0.39	0.502857	0.79	0.865714	0.71	0.81	0.65	0.812857	0.28	0.497143	0.6	0.785714	0.79
#308	0.76	0.857143	0.46	0.588571	0.39	0.432857	0.78	0.848571	0.69	0.81	0.63	0.764286	0.26	0.462857	0.58	0.735714	0.76	0.877143	0.53	0.645714	0.38	0.508571	0.78	0.864286	0.71	0.797143	0.65	0.831429	0.29	0.554286	0.61	0.822857	0.74	0.91	0.47	0.58375	0.4	0.5025	0.79	0.87125	0.71	0.84	0.65	0.805	0.28	0.4575	0.6	0.7825	0.77
#309	0.73	0.918889	0.45	0.581111	0.39	0.505556	0.78	0.877778	0.69	0.814444	0.63	0.825556	0.26	0.528889	0.58	0.814444	0.79	0.907143	0.51	0.581429	0.39	0.497143	0.78	0.855714	0.71	0.812857	0.65	0.771429	0.29	0.42	0.61	0.755714	0.74	0.893333	0.48	0.606667	0.4	0.485	0.79	0.875	0.71	0.833333	0.65	0.808333	0.28	0.465	0.6	0.788333	0.79
#310	0.76	0.90125	0.5	0.56875	0.37	0.4675	0.78	0.855	0.69	0.8575	0.63	0.7875	0.26	0.4875	0.58	0.7725	0.75	0.89875	0.44	0.56	0.4	0.485	0.78	0.86375	0.71	0.82625	0.65	0.79375	0.29	0.46125	0.61	0.77625	0.73	0.902857	0.46	0.588571	0.39	0.491429	0.79	0.874286	0.71	0.842857	0.65	0.81	0.28	0.472857	0.6	0.788571	0.78
#311	0.74	0.904286	0.48	0.588571	0.39	0.467143	0.78	0.871429	0.69	0.841429	0.63	0.787143	0.26	0.474286	0.58	0.764286	0.76	0.9025	0.46	0.56125	0.4	0.48	0.78	0.86875	0.71	0.83375	0.65	0.7975	0.29	0.46375	0.61	0.78	0.75	0.8775	0.45	0.59875	0.4	0.4925	0.79	0.87	0.71	0.78875	0.65	0.805	0.28	0.4925	0.6	0.77625	0.76
#312	0.77	0.84	0.52	0.605	0.38	0.446667	0.78	0.835	0.69	0.786667	0.63	0.763333	0.26	0.493333	0.58	0.738333	0.73	0.9	0.45	0.591429	0.39	0.484286	0.78	0.872857	0.71	0.842857	0.65	0.81	0.29	0.477143	0.61	0.794286	0.77	0.87625	0.48	0.5925	0.4	0.46	0.79	0.85	0.71	0.8075	0.65	0.7725	0.28	0.43	0.6	0.7425	0.79
#313	0.75	0.89875	0.45	0.56125	0.39	0.48375	0.78	0.86	0.69	0.82375	0.63	0.7875	0.26	0.46375	0.58	0.76875	0.72	0.891111	0.49	0.591111	0.35	0.51	0.78	0.861111	0.71	0.825556	0.65	0.821111	0.29	0.57	0.61	0.801111	0.76	0.895714	0.46	0.567143	0.39	0.478571	0.79	0.864286	0.71	0.844286	0.65	0.79	0.28	0.438571	0.6	0.762857	0.77
#314	0.76	0.85375	0.5	0.61	0.39	0.43375	0.78	0.87375	0.69	0.8075	0.63	0.81875	0.26	0.56625	0.58	0.7975	0.76	0.855714	0.46	0.581429	0.39	0.454286	0.78	0.85	0.71	0.808571	0.65	0.775714	0.29	0.447143	0.61	0.747143	0.78	0.911429	0.49	0.592857	0.4	0.497143	0.79	0.872857	0.71	0.828571	0.65	0.781429	0.28	0.424286	0.6	0.751429	0.75
#315	0.75	0.92	0.47	0.586667	0.38	0.498889	0.78	0.882222	0.69	0.833333	0.63	0.821111	0.26	0.52	0.58	0.805556	0.77	0.894286	0.47	0.565714	0.39	0.467143	0.78	0.858571	0.71	0.834286	0.65	0.784286	0.29	0.45	0.61	0.765714	0.73	0.907143	0.47	0.598571	0.4	0.512857	0.79	0.872857	0.71	0.84	0.65	0.814286	0.28	0.472857	0.6	0.792857	0.76
#316	0.77	0.91	0.49	0.58	0.4	0.51	0.78	0.85	0.69	0.812857	0.63	0.762857	0.26	0.421429	0.58	0.745714	0.75	0.865	0.52	0.648333	0.38	0.511667	0.78	0.856667	0.71	0.793333	0.65	0.816667	0.29	0.555	0.61	0.798333	0.77	0.901429	0.47	0.571429	0.39	0.468571	0.79	0.864286	0.71	0.837143	0.65	0.79	0.28	0.435714	0.6	0.762857	0.77
#317	0.75	0.86625	0.45	0.5775	0.4	0.465	0.78	0.85375	0.69	0.8	0.63	0.7825	0.26	0.4675	0.58	0.75625	0.8	0.9	0.46	0.547143	0.38	0.421429	0.78	0.861429	0.71	0.851429	0.65	0.752857	0.29	0.394286	0.61	0.722857	0.74	0.86	0.53	0.646667	0.38	0.49	0.79	0.866667	0.71	0.786667	0.65	0.823333	0.28	0.541667	0.6	0.801667	0.79
#318	0.77	0.91	0.5	0.593333	0.4	0.495	0.78	0.858333	0.69	0.801667	0.63	0.766667	0.26	0.411667	0.58	0.751667	0.77	0.901667	0.5	0.581667	0.4	0.51	0.78	0.85	0.71	0.803333	0.65	0.775	0.29	0.408333	0.61	0.765	0.73	0.916667	0.49	0.576667	0.38	0.505556	0.79	0.878889	0.71	0.871111	0.65	0.826667	0.28	0.516667	0.6	0.812222	0.79
#319	0.75	0.851429	0.46	0.584286	0.39	0.445714	0.78	0.841429	0.69	0.814286	0.63	0.758571	0.26	0.452857	0.58	0.725714	0.76	0.9025	0.47	0.56	0.39	0.46875	0.78	0.86375	0.71	0.83875	0.65	0.78875	0.29	0.44875	0.61	0.76875	0.77	0.87	0.46	0.585714	0.4	0.45	0.79	0.861429	0.71	0.804286	0.65	0.77	0.28	0.435714	0.6	0.737143	0.78
#320	0.74	0.885	0.49	0.565	0.38	0.4875	0.78	0.87625	0.69	0.8075	0.63	0.82375	0.26	0.5725	0.58	0.8075	0.72	0.8675	0.44	0.60375	0.4	0.4825	0.78	0.86125	0.71	0.8125	0.65	0.80125	0.29	0.4925	0.61	0.78375	0.76	0.922857	0.48	0.6	0.42	0.521429	0.79	0.882857	0.71	0.815714	0.65	0.81	0.28	0.465714	0.6	0.782857	0.78
#321	0.73	0.87625	0.45	0.6	0.39	0.475	0.78	0.8625	0.69	0.80875	0.63	0.79625	0.26	0.49625	0.58	0.77625	0.77	0.9125	0.46	0.56375	0.4	0.47375	0.78	0.87375	0.71	0.83375	0.65	0.7875	0.29	0.44875	0.61	0.765	0.76	0.9075	0.45	0.56375	0.4	0.49625	0.79	0.87375	0.71	0.8375	0.65	0.80375	0.28	0.45375	0.6	0.78	0.78
#322	0.74	0.915	0.44	0.58625	0.4	0.4875	0.78	0.8775	0.69	0.8425	0.63	0.8075	0.26	0.49125	0.58	0.79125	0.76	0.898333	0.5	0.591667	0.39	0.515	0.78	0.846667	0.71	0.791667	0.65	0.781667	0.29	0.43	0.61	0.77	0.74	0.89875	0.49	0.62875	0.4	0.505	0.79	0.885	0.71	0.835	0.65	0.83125	0.28	0.54375	0.6	0.81125	0.76
#323	0.76	0.905714	0.47	0.582857	0.4	0.525714	0.78	0.852857	0.69	0.795714	0.63	0.782857	0.26	0.444286	0.58	0.777143	0.76	0.91125	0.46	0.4875	0.37	0.46625	0.78	0.85375	0.71	0.83	0.65	0.78375	0.29	0.44375	0.61	0.77125	0.77	0.88875	0.45	0.58375	0.4	0.46375	0.79	0.87375	0.71	0.80625	0.65	0.79	0.28	0.44625	0.6	0.75375	0.78
#324	0.73	0.905	0.45	0.5875	0.39	0.49	0.78	0.87	0.69	0.83375	0.63	0.805	0.26	0.48	0.58	0.79	0.78	0.904286	0.47	0.567143	0.4	0.454286	0.78	0.867143	0.71	0.834286	0.65	0.772857	0.29	0.432857	0.61	0.747143	0.75	0.888889	0.45	0.502222	0.4	0.488889	0.79	0.877778	0.71	0.762222	0.65	0.82	0.28	0.524444	0.6	0.797778	0.77
#325	0.75	0.891667	0.5	0.588333	0.39	0.511667	0.78	0.84	0.69	0.791667	0.63	0.761667	0.26	0.423333	0.58	0.743333	0.72	0.871429	0.46	0.621429	0.39	0.491429	0.78	0.862857	0.71	0.794286	0.65	0.811429	0.29	0.51	0.61	0.791429	0.74	0.88625	0.47	0.605	0.4	0.4925	0.79	0.86625	0.71	0.78625	0.65	0.80375	0.28	0.4725	0.6	0.77875	0.79
#326	0.74	0.91875	0.44	0.58875	0.4	0.495	0.78	0.88	0.69	0.8375	0.63	0.81	0.26	0.4925	0.58	0.79625	0.76	0.893333	0.5	0.583333	0.39	0.516667	0.78	0.845	0.71	0.8	0.65	0.775	0.29	0.43	0.61	0.761667	0.75	0.9125	0.47	0.57125	0.4	0.51625	0.79	0.87	0.71	0.83125	0.65	0.8125	0.28	0.475	0.6	0.79125	0.79
#327	0.77	0.91	0.5	0.595	0.39	0.49	0.78	0.855	0.69	0.798333	0.63	0.761667	0.26	0.411667	0.58	0.746667	0.72	0.8525	0.45	0.59875	0.38	0.47625	0.78	0.85125	0.71	0.81	0.65	0.795	0.29	0.5275	0.61	0.77125	0.78	0.8775	0.47	0.59375	0.4	0.48	0.79	0.85625	0.71	0.82125	0.65	0.7875	0.28	0.45625	0.6	0.7625	0.79
#328	0.76	0.915714	0.48	0.601429	0.41	0.477143	0.78	0.88	0.69	0.832857	0.63	0.797143	0.26	0.461429	0.58	0.775714	0.73	0.91	0.43	0.58	0.4	0.505	0.78	0.87625	0.71	0.84	0.65	0.8125	0.29	0.49	0.61	0.79625	0.73	0.88	0.45	0.611429	0.4	0.462857	0.79	0.878571	0.71	0.8	0.65	0.798571	0.28	0.465714	0.6	0.765714	0.75
#329	0.77	0.885714	0.52	0.64	0.38	0.497143	0.78	0.867143	0.69	0.782857	0.63	0.817143	0.26	0.554286	0.58	0.808571	0.75	0.904286	0.47	0.58	0.39	0.501429	0.78	0.867143	0.71	0.832857	0.65	0.805714	0.29	0.487143	0.61	0.785714	0.76	0.875	0.54	0.685	0.41	0.491667	0.79	0.885	0.71	0.771667	0.65	0.828333	0.28	0.538333	0.6	0.808333	0.78
#330	0.74	0.915	0.45	0.58875	0.39	0.48	0.78	0.87875	0.69	0.845	0.63	0.79625	0.26	0.4725	0.58	0.78	0.78	0.903333	0.52	0.6	0.38	0.493333	0.78	0.86	0.71	0.806667	0.65	0.766667	0.29	0.408333	0.61	0.746667	0.73	0.88	0.46	0.611429	0.4	0.475714	0.79	0.877143	0.71	0.792857	0.65	0.802857	0.28	0.491429	0.6	0.77	0.77
#331	0.71	0.888889	0.44	0.567778	0.38	0.46	0.78	0.881111	0.69	0.853333	0.63	0.836667	0.26	0.602222	0.58	0.821111	0.75	0.857143	0.46	0.59	0.39	0.438571	0.78	0.852857	0.71	0.811429	0.65	0.767143	0.29	0.451429	0.61	0.734286	0.75	0.918571	0.46	0.591429	0.39	0.468571	0.79	0.88	0.71	0.852857	0.65	0.79	0.28	0.438571	0.6	0.765714	0.74
#332	0.75	0.897143	0.5	0.607143	0.39	0.494286	0.78	0.862857	0.69	0.83	0.63	0.795714	0.26	0.471429	0.58	0.78	0.8	0.893333	0.5	0.551667	0.39	0.475	0.78	0.831667	0.71	0.806667	0.65	0.738333	0.29	0.365	0.61	0.718333	0.74	0.922222	0.46	0.487778	0.4	0.522222	0.79	0.881111	0.71	0.777778	0.65	0.833333	0.28	0.525556	0.6	0.817778	0.77
#333	0.77	0.91	0.5	0.598333	0.4	0.496667	0.78	0.855	0.69	0.795	0.63	0.765	0.26	0.413333	0.58	0.75	0.76	0.867143	0.47	0.594286	0.39	0.474286	0.78	0.848571	0.71	0.812857	0.65	0.78	0.29	0.475714	0.61	0.75	0.71	0.851429	0.5	0.635714	0.37	0.487143	0.79	0.872857	0.71	0.758571	0.65	0.824286	0.28	0.554286	0.6	0.807143	0.79
#334	0.73	0.90625	0.44	0.5875	0.4	0.5	0.78	0.87125	0.69	0.83375	0.63	0.80625	0.26	0.4875	0.58	0.7925	0.77	0.9175	0.49	0.5825	0.38	0.4675	0.78	0.8825	0.71	0.845	0.65	0.79625	0.29	0.46125	0.61	0.775	0.78	0.874286	0.46	0.577143	0.4	0.421429	0.79	0.862857	0.71	0.822857	0.65	0.758571	0.28	0.398571	0.6	0.717143	0.73
#335	0.74	0.90625	0.44	0.49	0.37	0.50875	0.78	0.86625	0.69	0.78375	0.63	0.805	0.26	0.5025	0.58	0.79375	0.75	0.9	0.45	0.5625	0.4	0.47625	0.78	0.86375	0.71	0.83	0.65	0.7925	0.29	0.46	0.61	0.775	0.76	0.917143	0.46	0.571429	0.39	0.481429	0.79	0.877143	0.71	0.832857	0.65	0.794286	0.28	0.458571	0.6	0.767143	0.76
#336	0.77	0.913333	0.54	0.591667	0.37	0.466667	0.78	0.866667	0.69	0.828333	0.63	0.773333	0.26	0.428333	0.58	0.761667	0.76	0.86375	0.45	0.56625	0.38	0.45	0.78	0.85125	0.71	0.80375	0.65	0.7825	0.29	0.4825	0.61	0.75625	0.74	0.918889	0.48	0.561111	0.39	0.502222	0.79	0.88	0.71	0.863333	0.65	0.811111	0.28	0.48	0.6	0.791111	0.77
#337	0.77	0.906667	0.5	0.595	0.39	0.493333	0.78	0.855	0.69	0.791667	0.63	0.766667	0.26	0.413333	0.58	0.748333	0.75	0.9025	0.44	0.56375	0.4	0.4825	0.78	0.8675	0.71	0.83375	0.65	0.7975	0.29	0.4625	0.61	0.77875	0.77	0.911429	0.48	0.584286	0.39	0.49	0.79	0.871429	0.71	0.842857	0.65	0.784286	0.28	0.444286	0.6	0.754286	0.77
#338	0.75	0.90875	0.47	0.57875	0.39	0.49	0.78	0.87125	0.69	0.835	0.63	0.80125	0.26	0.47625	0.58	0.78375	0.79	0.89	0.5	0.561667	0.39	0.496667	0.78	0.831667	0.71	0.81	0.65	0.746667	0.29	0.395	0.61	0.728333	0.76	0.88375	0.47	0.59375	0.4	0.485	0.79	0.86375	0.71	0.82	0.65	0.7925	0.28	0.45375	0.6	0.76375	0.76
#339	0.76	0.908571	0.52	0.527143	0.36	0.485714	0.78	0.855714	0.69	0.845714	0.63	0.787143	0.26	0.485714	0.58	0.778571	0.8	0.901667	0.5	0.555	0.39	0.476667	0.78	0.84	0.71	0.81	0.65	0.735	0.29	0.368333	0.61	0.708333	0.74	0.858889	0.46	0.556667	0.39	0.476667	0.79	0.852222	0.71	0.84	0.65	0.796667	0.28	0.485556	0.6	0.776667	0.8
#340	0.75	0.898571	0.48	0.575714	0.38	0.454286	0.78	0.862857	0.69	0.838571	0.63	0.775714	0.26	0.451429	0.58	0.755714	0.75	0.862857	0.46	0.607143	0.39	0.471429	0.78	0.847143	0.71	0.812857	0.65	0.782857	0.29	0.474286	0.61	0.755714	0.76	0.89375	0.49	0.55375	0.4	0.46375	0.79	0.86625	0.71	0.85	0.65	0.7925	0.28	0.47125	0.6	0.76625	0.79
#341	0.75	0.891111	0.45	0.556667	0.39	0.444444	0.78	0.877778	0.69	0.836667	0.63	0.806667	0.26	0.515556	0.58	0.785556	0.76	0.9025	0.45	0.565	0.4	0.47625	0.78	0.86625	0.71	0.83625	0.65	0.7925	0.29	0.4575	0.61	0.7725	0.76	0.90625	0.45	0.5825	0.4	0.505	0.79	0.87375	0.71	0.82	0.65	0.80875	0.28	0.4825	0.6	0.78625	0.74
#342	0.73	0.91	0.44	0.57875	0.39	0.49125	0.78	0.86875	0.69	0.8375	0.63	0.8	0.26	0.47875	0.58	0.7825	0.73	0.89375	0.46	0.58375	0.39	0.50625	0.78	0.86625	0.71	0.8275	0.65	0.8125	0.29	0.515	0.61	0.7975	0.74	0.881429	0.47	0.624286	0.4	0.502857	0.79	0.868571	0.71	0.807143	0.65	0.81	0.28	0.478571	0.6	0.784286	0.78
#343	0.77	0.88	0.53	0.656667	0.39	0.491667	0.78	0.866667	0.69	0.785	0.63	0.806667	0.26	0.536667	0.58	0.793333	0.76	0.9075	0.44	0.56625	0.4	0.48125	0.78	0.87125	0.71	0.82125	0.65	0.78625	0.29	0.45	0.61	0.76875	0.75	0.895	0.47	0.60375	0.4	0.4775	0.79	0.87375	0.71	0.7925	0.65	0.79125	0.28	0.45125	0.6	0.76125	0.79
#344	0.76	0.891667	0.51	0.595	0.39	0.515	0.78	0.841667	0.69	0.795	0.63	0.765	0.26	0.428333	0.58	0.75	0.75	0.885714	0.46	0.588571	0.38	0.481429	0.78	0.857143	0.71	0.814286	0.65	0.794286	0.29	0.495714	0.61	0.771429	0.75	0.91375	0.47	0.57625	0.4	0.5225	0.79	0.8725	0.71	0.83125	0.65	0.8125	0.28	0.475	0.6	0.79375	0.79
#345	0.74	0.91	0.46	0.592857	0.4	0.498571	0.78	0.874286	0.69	0.828571	0.63	0.798571	0.26	0.487143	0.58	0.781429	0.73	0.90875	0.46	0.5775	0.39	0.505	0.78	0.86375	0.71	0.8275	0.65	0.80625	0.29	0.48125	0.61	0.7925	0.74	0.918571	0.47	0.608571	0.4	0.511429	0.79	0.885714	0.71	0.838571	0.65	0.808571	0.28	0.457143	0.6	0.784286	0.79
#346	0.75	0.854286	0.46	0.584286	0.39	0.442857	0.78	0.842857	0.69	0.807143	0.63	0.761429	0.26	0.454286	0.58	0.731429	0.75	0.86625	0.44	0.57125	0.4	0.46875	0.78	0.855	0.71	0.805	0.65	0.785	0.29	0.46875	0.61	0.75625	0.75	0.891111	0.45	0.5	0.4	0.474444	0.79	0.875556	0.71	0.756667	0.65	0.816667	0.28	0.51	0.6	0.793333	0.78
#347	0.75	0.90375	0.46	0.585	0.39	0.48375	0.78	0.87	0.69	0.82875	0.63	0.80625	0.26	0.48625	0.58	0.79125	0.77	0.91125	0.48	0.58	0.39	0.47875	0.78	0.87	0.71	0.825	0.65	0.78375	0.29	0.445	0.61	0.76375	0.73	0.9075	0.52	0.5725	0.4	0.52125	0.79	0.8725	0.71	0.845	0.65	0.80875	0.28	0.465	0.6	0.79	0.75
#348	0.75	0.891111	0.44	0.565556	0.39	0.442222	0.78	0.877778	0.69	0.836667	0.63	0.811111	0.26	0.516667	0.58	0.791111	0.75	0.888571	0.46	0.555714	0.38	0.452857	0.78	0.851429	0.71	0.844286	0.65	0.777143	0.29	0.447143	0.61	0.755714	0.72	0.898889	0.46	0.531111	0.4	0.494444	0.79	0.876667	0.71	0.747778	0.65	0.824444	0.28	0.526667	0.6	0.805556	0.78
#349	0.73	0.865714	0.46	0.611429	0.39	0.457143	0.78	0.864286	0.69	0.81	0.63	0.79	0.26	0.491429	0.58	0.765714	0.75	0.90125	0.45	0.56875	0.4	0.48	0.78	0.865	0.71	0.83375	0.65	0.79625	0.29	0.46125	0.61	0.78	0.78	0.867143	0.48	0.597143	0.39	0.457143	0.79	0.848571	0.71	0.815714	0.65	0.768571	0.28	0.425714	0.6	0.737143	0.77
#350	0.75	0.902857	0.47	0.577143	0.39	0.467143	0.78	0.865714	0.69	0.837143	0.63	0.787143	0.26	0.455714	0.58	0.762857	0.77	0.891667	0.52	0.583333	0.37	0.49	0.78	0.846667	0.71	0.805	0.65	0.77	0.29	0.421667	0.61	0.755	0.77	0.87375	0.46	0.56875	0.38	0.4475	0.79	0.8575	0.71	0.80375	0.65	0.775	0.28	0.46125	0.6	0.74625	0.8
#351	0.74	0.89375	0.52	0.5375	0.35	0.44375	0.78	0.87375	0.69	0.85125	0.63	0.815	0.26	0.55125	0.58	0.80375	0.77	0.887143	0.44	0.555714	0.39	0.452857	0.78	0.847143	0.71	0.834286	0.65	0.771429	0.29	0.434286	0.61	0.75	0.74	0.905714	0.48	0.608571	0.38	0.501429	0.79	0.874286	0.71	0.84	0.65	0.817143	0.28	0.482857	0.6	0.798571	0.79
#352	0.73	0.913333	0.45	0.585556	0.39	0.511111	0.78	0.877778	0.69	0.817778	0.63	0.824444	0.26	0.532222	0.58	0.814444	0.75	0.903333	0.45	0.55	0.39	0.495556	0.78	0.863333	0.71	0.838889	0.65	0.801111	0.29	0.514444	0.61	0.785556	0.74	0.91625	0.45	0.59125	0.4	0.515	0.79	0.885	0.71	0.85875	0.65	0.825	0.28	0.4875	0.6	0.81	0.78
#353	0.72	0.88125	0.46	0.58375	0.39	0.49625	0.78	0.86375	0.69	0.8225	0.63	0.8175	0.26	0.55875	0.58	0.8025	0.77	0.902857	0.47	0.577143	0.39	0.448571	0.78	0.864286	0.71	0.834286	0.65	0.767143	0.29	0.424286	0.61	0.74	0.76	0.865714	0.46	0.578571	0.39	0.468571	0.79	0.852857	0.71	0.802857	0.65	0.784286	0.28	0.47	0.6	0.752857	0.78
#354	0.75	0.89625	0.45	0.555	0.4	0.4725	0.78	0.86125	0.69	0.8375	0.63	0.78	0.26	0.45	0.58	0.75875	0.77	0.901429	0.51	0.592857	0.37	0.441429	0.78	0.871429	0.71	0.854286	0.65	0.79	0.29	0.445714	0.61	0.765714	0.74	0.88125	0.47	0.60375	0.4	0.5075	0.79	0.86125	0.71	0.77875	0.65	0.80875	0.28	0.505	0.6	0.7875	0.77
#355	0.76	0.9	0.49	0.58625	0.38	0.475	0.78	0.855	0.69	0.835	0.63	0.77875	0.26	0.465	0.58	0.76125	0.75	0.90875	0.46	0.58125	0.4	0.49375	0.78	0.875	0.71	0.8475	0.65	0.8125	0.29	0.48	0.61	0.79875	0.75	0.91	0.45	0.487778	0.39	0.497778	0.79	0.882222	0.71	0.792222	0.65	0.824444	0.28	0.505556	0.6	0.807778	0.79
#356	0.75	0.907143	0.51	0.584286	0.37	0.438571	0.78	0.868571	0.69	0.874286	0.63	0.791429	0.26	0.465714	0.58	0.777143	0.77	0.918889	0.46	0.48	0.39	0.458889	0.78	0.881111	0.71	0.793333	0.65	0.803333	0.29	0.486667	0.61	0.78	0.75	0.90125	0.5	0.5925	0.41	0.49875	0.79	0.88125	0.71	0.7925	0.65	0.7975	0.28	0.4525	0.6	0.7675	0.8
#357	0.76	0.898333	0.5	0.595	0.4	0.51	0.78	0.846667	0.69	0.793333	0.63	0.765	0.26	0.408333	0.58	0.75	0.75	0.86875	0.47	0.58625	0.38	0.4625	0.78	0.86125	0.71	0.80875	0.65	0.7975	0.29	0.4825	0.61	0.7775	0.75	0.85625	0.46	0.59375	0.4	0.475	0.79	0.86	0.71	0.81125	0.65	0.7925	0.28	0.465	0.6	0.7675	0.77
#358	0.76	0.9	0.46	0.57	0.39	0.448571	0.78	0.858571	0.69	0.84	0.63	0.768571	0.26	0.445714	0.58	0.744286	0.79	0.904286	0.49	0.555714	0.4	0.501429	0.78	0.847143	0.71	0.811429	0.65	0.768571	0.29	0.402857	0.61	0.748571	0.78	0.904286	0.47	0.57	0.4	0.485714	0.79	0.868571	0.71	0.852857	0.65	0.791429	0.28	0.445714	0.6	0.765714	0.79
#359	0.73	0.88	0.46	0.622857	0.39	0.48	0.78	0.867143	0.69	0.805714	0.63	0.795714	0.26	0.498571	0.58	0.775714	0.75	0.87875	0.49	0.605	0.39	0.4825	0.78	0.8625	0.71	0.80625	0.65	0.805	0.29	0.49875	0.61	0.7875	0.77	0.868571	0.46	0.568571	0.39	0.44	0.79	0.852857	0.71	0.805714	0.65	0.774286	0.28	0.435714	0.6	0.737143	0.76
#360	0.75	0.9	0.45	0.565	0.4	0.47875	0.78	0.8625	0.69	0.8275	0.63	0.7875	0.26	0.45625	0.58	0.7675	0.73	0.91125	0.43	0.57875	0.39	0.49875	0.78	0.875	0.71	0.845	0.65	0.815	0.29	0.49	0.61	0.80125	0.74	0.90625	0.5	0.59375	0.4	0.50125	0.79	0.8725	0.71	0.80125	0.65	0.80625	0.28	0.4625	0.6	0.775	0.76
#361	0.73	0.9075	0.44	0.5825	0.4	0.5	0.78	0.87	0.69	0.835	0.63	0.805	0.26	0.49	0.58	0.79125	0.76	0.9	0.46	0.56125	0.4	0.47375	0.78	0.865	0.71	0.83625	0.65	0.7925	0.29	0.455	0.61	0.77375	0.79	0.878571	0.47	0.595714	0.4	0.455714	0.79	0.86	0.71	0.81	0.65	0.764286	0.28	0.418571	0.6	0.725714	0.75
#362	0.72	0.916667	0.46	0.592222	0.38	0.491111	0.78	0.877778	0.69	0.854444	0.63	0.822222	0.26	0.545556	0.58	0.818889	0.73	0.9	0.47	0.585	0.39	0.45	0.78	0.868333	0.71	0.82	0.65	0.78	0.29	0.456667	0.61	0.758333	0.75	0.8575	0.46	0.58625	0.4	0.4825	0.79	0.8625	0.71	0.81875	0.65	0.79375	0.28	0.4625	0.6	0.7675	0.75
#363	0.76	0.9175	0.46	0.58625	0.4	0.49375	0.78	0.88	0.69	0.835	0.63	0.80875	0.26	0.4875	0.58	0.79625	0.75	0.882857	0.46	0.588571	0.38	0.475714	0.78	0.855714	0.71	0.812857	0.65	0.792857	0.29	0.492857	0.61	0.77	0.75	0.8775	0.45	0.58125	0.4	0.47125	0.79	0.86375	0.71	0.8075	0.65	0.79375	0.28	0.4575	0.6	0.76375	0.8
#364	0.77	0.904286	0.46	0.571429	0.39	0.451429	0.78	0.861429	0.69	0.827143	0.63	0.771429	0.26	0.441429	0.58	0.75	0.73	0.911429	0.46	0.595714	0.39	0.495714	0.78	0.877143	0.71	0.842857	0.65	0.802857	0.29	0.471429	0.61	0.784286	0.74	0.90875	0.47	0.58	0.4	0.53	0.79	0.86875	0.71	0.83625	0.65	0.81375	0.28	0.49125	0.6	0.7975	0.78
#365	0.76	0.882857	0.52	0.641429	0.39	0.52	0.78	0.864286	0.69	0.791429	0.63	0.821429	0.26	0.555714	0.58	0.812857	0.76	0.897143	0.49	0.617143	0.39	0.54	0.78	0.857143	0.71	0.782857	0.65	0.798571	0.29	0.478571	0.61	0.788571	0.76	0.87625	0.46	0.59	0.4	0.475	0.79	0.865	0.71	0.81375	0.65	0.8	0.28	0.47625	0.6	0.77	0.73
#366	0.74	0.895556	0.46	0.581111	0.39	0.456667	0.78	0.887778	0.69	0.857778	0.63	0.823333	0.26	0.535556	0.58	0.805556	0.75	0.891667	0.5	0.591667	0.39	0.513333	0.78	0.845	0.71	0.803333	0.65	0.773333	0.29	0.431667	0.61	0.76	0.74	0.911111	0.48	0.508889	0.38	0.512222	0.79	0.887778	0.71	0.788889	0.65	0.835556	0.28	0.542222	0.6	0.823333	0.78
#367	0.73	0.91125	0.47	0.6125	0.39	0.49625	0.78	0.875	0.69	0.8125	0.63	0.81625	0.26	0.53625	0.58	0.8075	0.76	0.871667	0.53	0.651667	0.39	0.51	0.78	0.865	0.71	0.791667	0.65	0.821667	0.29	0.55	0.61	0.803333	0.74	0.865714	0.51	0.622857	0.38	0.451429	0.79	0.867143	0.71	0.8	0.65	0.804286	0.28	0.49	0.6	0.778571	0.79
#368	0.73	0.896667	0.44	0.578889	0.39	0.453333	0.78	0.882222	0.69	0.845556	0.63	0.817778	0.26	0.533333	0.58	0.8	0.76	0.866667	0.53	0.64	0.38	0.495	0.78	0.858333	0.71	0.785	0.65	0.818333	0.29	0.533333	0.61	0.801667	0.75	0.86875	0.45	0.59375	0.4	0.47375	0.79	0.85875	0.71	0.80875	0.65	0.79625	0.28	0.47625	0.6	0.76875	0.75
#369	0.74	0.89875	0.49	0.59125	0.37	0.46625	0.78	0.8625	0.69	0.865	0.63	0.7925	0.26	0.51625	0.58	0.78	0.77	0.874286	0.47	0.585714	0.4	0.467143	0.78	0.848571	0.71	0.801429	0.65	0.777143	0.29	0.461429	0.61	0.748571	0.78	0.88	0.54	0.64	0.39	0.502857	0.79	0.867143	0.71	0.812857	0.65	0.812857	0.28	0.51	0.6	0.791429	0.77
#370	0.77	0.875714	0.47	0.602857	0.39	0.451429	0.78	0.854286	0.69	0.808571	0.63	0.767143	0.26	0.455714	0.58	0.741429	0.77	0.9075	0.46	0.55625	0.39	0.46	0.78	0.87	0.71	0.83125	0.65	0.78125	0.29	0.43375	0.61	0.755	0.77	0.847143	0.51	0.605714	0.39	0.49	0.79	0.857143	0.71	0.815714	0.65	0.798571	0.28	0.501429	0.6	0.777143	0.75
#371	0.75	0.88	0.53	0.591429	0.36	0.485714	0.78	0.867143	0.69	0.815714	0.63	0.818571	0.26	0.6	0.58	0.808571	0.75	0.8675	0.45	0.575	0.4	0.46125	0.78	0.8575	0.71	0.81125	0.65	0.78625	0.29	0.4625	0.61	0.7625	0.76	0.875714	0.46	0.591429	0.39	0.454286	0.79	0.865714	0.71	0.807143	0.65	0.777143	0.28	0.451429	0.6	0.74	0.79
#372	0.76	0.915	0.47	0.5875	0.39	0.475	0.78	0.87875	0.69	0.835	0.63	0.79875	0.26	0.47625	0.58	0.78	0.78	0.906667	0.5	0.573333	0.4	0.506667	0.78	0.851667	0.71	0.808333	0.65	0.771667	0.29	0.408333	0.61	0.753333	0.76	0.8575	0.46	0.57875	0.4	0.46625	0.79	0.85875	0.71	0.81375	0.65	0.7875	0.28	0.445	0.6	0.7575	0.8
#373	0.75	0.905	0.46	0.5775	0.38	0.475	0.78	0.8675	0.69	0.83375	0.63	0.79625	0.26	0.47375	0.58	0.78125	0.73	0.90625	0.44	0.585	0.4	0.49375	0.78	0.87625	0.71	0.84125	0.65	0.8125	0.29	0.485	0.61	0.80125	0.78	0.91875	0.47	0.57625	0.4	0.5	0.79	0.87875	0.71	0.845	0.65	0.7925	0.28	0.43	0.6	0.7625	0.79
#374	0.76	0.88	0.53	0.658333	0.39	0.495	0.78	0.868333	0.69	0.785	0.63	0.808333	0.26	0.538333	0.58	0.795	0.74	0.9075	0.44	0.5825	0.4	0.49625	0.78	0.875	0.71	0.845	0.65	0.8125	0.29	0.4875	0.61	0.8	0.77	0.845714	0.47	0.567143	0.39	0.435714	0.79	0.848571	0.71	0.815714	0.65	0.765714	0.28	0.425714	0.6	0.732857	0.78
#375	0.74	0.9175	0.45	0.585	0.39	0.475	0.78	0.87625	0.69	0.84375	0.63	0.79875	0.26	0.475	0.58	0.78375	0.79	0.907143	0.49	0.444286	0.39	0.478571	0.78	0.85	0.71	0.742857	0.65	0.765714	0.29	0.437143	0.61	0.747143	0.75	0.9225	0.47	0.5875	0.4	0.50125	0.79	0.8825	0.71	0.8425	0.65	0.79875	0.28	0.44625	0.6	0.775	0.75
#376	0.76	0.90875	0.45	0.5725	0.39	0.465	0.78	0.87	0.69	0.8275	0.63	0.79	0.26	0.4625	0.58	0.76875	0.81	0.898333	0.51	0.551667	0.4	0.485	0.78	0.831667	0.71	0.796667	0.65	0.741667	0.29	0.376667	0.61	0.72	0.76	0.87625	0.45	0.575	0.4	0.47	0.79	0.86125	0.71	0.81	0.65	0.79125	0.28	0.455	0.6	0.76	0.8
#377	0.74	0.88625	0.49	0.59125	0.38	0.48	0.78	0.8725	0.69	0.82125	0.63	0.815	0.26	0.56	0.58	0.8025	0.75	0.89	0.53	0.633333	0.39	0.503333	0.78	0.868333	0.71	0.811667	0.65	0.821667	0.29	0.516667	0.61	0.813333	0.74	0.921111	0.46	0.494444	0.4	0.52	0.79	0.881111	0.71	0.773333	0.65	0.831111	0.28	0.524444	0.6	0.815556	0.79
#378	0.74	0.901429	0.46	0.58	0.4	0.507143	0.78	0.862857	0.69	0.831429	0.63	0.792857	0.26	0.478571	0.58	0.777143	0.72	0.90125	0.44	0.58125	0.39	0.4925	0.78	0.86875	0.71	0.84875	0.65	0.80875	0.29	0.49375	0.61	0.79625	0.78	0.878571	0.47	0.587143	0.4	0.434286	0.79	0.862857	0.71	0.805714	0.65	0.765714	0.28	0.42	0.6	0.727143	0.77
#379	0.76	0.912857	0.47	0.585714	0.4	0.52	0.78	0.86	0.69	0.792857	0.63	0.787143	0.26	0.46	0.58	0.778571	0.78	0.904286	0.47	0.577143	0.39	0.455714	0.78	0.868571	0.71	0.837143	0.65	0.774286	0.29	0.435714	0.61	0.75	0.78	0.878571	0.47	0.59	0.39	0.431429	0.79	0.864286	0.71	0.807143	0.65	0.768571	0.28	0.422857	0.6	0.731429	0.77
#380	0.74	0.892857	0.5	0.575714	0.36	0.455714	0.78	0.864286	0.69	0.847143	0.63	0.78	0.26	0.467143	0.58	0.757143	0.76	0.9	0.47	0.572857	0.39	0.487143	0.78	0.855714	0.71	0.842857	0.65	0.787143	0.29	0.464286	0.61	0.765714	0.77	0.9175	0.45	0.5675	0.4	0.48125	0.79	0.87875	0.71	0.84	0.65	0.79125	0.28	0.435	0.6	0.76375	0.79
#381	0.77	0.898571	0.48	0.575714	0.38	0.45	0.78	0.861429	0.69	0.838571	0.63	0.777143	0.26	0.455714	0.58	0.752857	0.73	0.90875	0.46	0.4875	0.39	0.48875	0.78	0.88125	0.71	0.78375	0.65	0.82375	0.29	0.52	0.61	0.8125	0.72	0.88375	0.47	0.5175	0.39	0.50125	0.79	0.86625	0.71	0.74625	0.65	0.8225	0.28	0.555	0.6	0.80625	0.8
#382	0.75	0.89875	0.45	0.565	0.4	0.4775	0.78	0.8625	0.69	0.8275	0.63	0.78875	0.26	0.4575	0.58	0.7675	0.76	0.9025	0.45	0.56125	0.39	0.47	0.78	0.865	0.71	0.84125	0.65	0.7875	0.29	0.45	0.61	0.7675	0.77	0.917143	0.47	0.587143	0.41	0.471429	0.79	0.884286	0.71	0.832857	0.65	0.792857	0.28	0.432857	0.6	0.761429	0.8
#383	0.77	0.9	0.47	0.565	0.39	0.475	0.78	0.86	0.69	0.82625	0.63	0.78125	0.26	0.46125	0.58	0.7625	0.76	0.854286	0.46	0.58	0.39	0.442857	0.78	0.847143	0.71	0.805714	0.65	0.771429	0.29	0.451429	0.61	0.742857	0.77	0.87	0.46	0.58125	0.4	0.46125	0.79	0.86625	0.71	0.8125	0.65	0.77875	0.28	0.4325	0.6	0.74625	0.78
#384	0.76	0.907143	0.5	0.517143	0.39	0.514286	0.78	0.857143	0.69	0.822857	0.63	0.79	0.26	0.467143	0.58	0.778571	0.76	0.89875	0.47	0.5825	0.39	0.5025	0.78	0.8725	0.71	0.82375	0.65	0.805	0.29	0.495	0.61	0.785	0.72	0.908889	0.47	0.574444	0.39	0.521111	0.79	0.867778	0.71	0.878889	0.65	0.818889	0.28	0.508889	0.6	0.808889	0.77
#385	0.76	0.871429	0.53	0.637143	0.38	0.498571	0.78	0.86	0.69	0.782857	0.63	0.815714	0.26	0.552857	0.58	0.807143	0.73	0.89375	0.49	0.6275	0.39	0.5225	0.78	0.86125	0.71	0.79875	0.65	0.82125	0.29	0.54875	0.61	0.81625	0.78	0.887143	0.48	0.604286	0.4	0.468571	0.79	0.867143	0.71	0.808571	0.65	0.777143	0.28	0.442857	0.6	0.742857	0.8
#386	0.76	0.92125	0.46	0.59	0.4	0.4875	0.78	0.87875	0.69	0.835	0.63	0.80375	0.26	0.48375	0.58	0.79125	0.75	0.90375	0.44	0.56125	0.4	0.48625	0.78	0.86625	0.71	0.83	0.65	0.79875	0.29	0.4675	0.61	0.7775	0.77	0.886667	0.44	0.486667	0.39	0.463333	0.79	0.867778	0.71	0.773333	0.65	0.804444	0.28	0.496667	0.6	0.781111	0.78
#387	0.72	0.88125	0.46	0.58875	0.37	0.4275	0.78	0.8775	0.69	0.83375	0.63	0.8125	0.26	0.53375	0.58	0.79375	0.75	0.89	0.46	0.571429	0.39	0.477143	0.78	0.855714	0.71	0.84	0.65	0.788571	0.29	0.465714	0.61	0.765714	0.78	0.904286	0.51	0.604286	0.39	0.521429	0.79	0.86	0.71	0.8	0.65	0.798571	0.28	0.448571	0.6	0.784286	0.78
#388	0.72	0.902222	0.45	0.568889	0.38	0.475556	0.78	0.871111	0.69	0.862222	0.63	0.816667	0.26	0.518889	0.58	0.808889	0.76	0.894286	0.45	0.561429	0.4	0.465714	0.78	0.857143	0.71	0.832857	0.65	0.781429	0.29	0.448571	0.61	0.761429	0.73	0.905714	0.47	0.608571	0.4	0.528571	0.79	0.875714	0.71	0.831429	0.65	0.82	0.28	0.485714	0.6	0.797143	0.77
#389	0.73	0.91125	0.46	0.52375	0.39	0.49375	0.78	0.87625	0.69	0.845	0.63	0.8175	0.26	0.51875	0.58	0.805	0.75	0.854286	0.52	0.638571	0.39	0.5	0.78	0.86	0.71	0.797143	0.65	0.818571	0.29	0.535714	0.61	0.81	0.77	0.86875	0.45	0.5775	0.4	0.46	0.79	0.8675	0.71	0.81	0.65	0.7775	0.28	0.43125	0.6	0.74625	0.75
#390	0.73	0.901429	0.45	0.578571	0.4	0.477143	0.78	0.865714	0.69	0.84	0.63	0.792857	0.26	0.46	0.58	0.774286	0.76	0.8975	0.47	0.54875	0.39	0.47125	0.78	0.865	0.71	0.83625	0.65	0.79	0.29	0.4475	0.61	0.76625	0.78	0.9	0.45	0.5575	0.4	0.4775	0.79	0.86375	0.71	0.85625	0.65	0.7875	0.28	0.42875	0.6	0.765	0.79
#391	0.77	0.905	0.5	0.6	0.4	0.5	0.78	0.856667	0.69	0.795	0.63	0.768333	0.26	0.418333	0.58	0.753333	0.76	0.897143	0.46	0.572857	0.39	0.452857	0.78	0.858571	0.71	0.844286	0.65	0.774286	0.29	0.428571	0.61	0.75	0.76	0.8825	0.45	0.5675	0.4	0.4725	0.79	0.86125	0.71	0.8025	0.65	0.79375	0.28	0.455	0.6	0.7625	0.8
#392	0.77	0.902857	0.51	0.611429	0.39	0.487143	0.78	0.867143	0.69	0.825714	0.63	0.804286	0.26	0.497143	0.58	0.79	0.77	0.90875	0.47	0.56875	0.4	0.49875	0.78	0.8675	0.71	0.83625	0.65	0.7975	0.29	0.46875	0.61	0.78	0.77	0.895	0.48	0.5775	0.39	0.495	0.79	0.87	0.71	0.81625	0.65	0.80375	0.28	0.47625	0.6	0.7825	0.78
#393	0.74	0.911429	0.45	0.594286	0.4	0.484286	0.78	0.875714	0.69	0.825714	0.63	0.801429	0.26	0.482857	0.58	0.787143	0.79	0.918571	0.5	0.467143	0.41	0.488571	0.78	0.867143	0.71	0.74	0.65	0.781429	0.29	0.451429	0.61	0.765714	0.73	0.877143	0.48	0.64	0.4	0.498571	0.79	0.87	0.71	0.81	0.65	0.815714	0.28	0.501429	0.6	0.792857	0.76
#394	0.75	0.901429	0.5	0.485714	0.38	0.5	0.78	0.857143	0.69	0.722857	0.63	0.792857	0.26	0.5	0.58	0.778571	0.76	0.865714	0.47	0.6	0.39	0.467143	0.78	0.845714	0.71	0.814286	0.65	0.778571	0.29	0.471429	0.61	0.751429	0.74	0.91	0.48	0.615714	0.4	0.524286	0.79	0.877143	0.71	0.841429	0.65	0.818571	0.28	0.477143	0.6	0.8	0.78
#395	0.73	0.907143	0.46	0.591429	0.39	0.495714	0.78	0.872857	0.69	0.831429	0.63	0.797143	0.26	0.492857	0.58	0.781429	0.73	0.9075	0.44	0.58375	0.4	0.495	0.78	0.875	0.71	0.84625	0.65	0.8125	0.29	0.48625	0.61	0.8	0.75	0.902857	0.47	0.58	0.4	0.475714	0.79	0.871429	0.71	0.84	0.65	0.78	0.28	0.44	0.6	0.752857	0.77
#396	0.73	0.91	0.45	0.585	0.4	0.49375	0.78	0.87125	0.69	0.84	0.63	0.805	0.26	0.4775	0.58	0.7925	0.75	0.86875	0.44	0.575	0.4	0.47	0.78	0.85875	0.71	0.8075	0.65	0.7875	0.29	0.47	0.61	0.76125	0.77	0.901429	0.47	0.568571	0.39	0.47	0.79	0.864286	0.71	0.841429	0.65	0.788571	0.28	0.434286	0.6	0.761429	0.79
#397	0.76	0.9	0.5	0.591667	0.39	0.511667	0.78	0.848333	0.69	0.795	0.63	0.771667	0.26	0.425	0.58	0.758333	0.75	0.895	0.49	0.585	0.39	0.511667	0.78	0.845	0.71	0.808333	0.65	0.778333	0.29	0.428333	0.61	0.763333	0.74	0.918571	0.47	0.607143	0.4	0.511429	0.79	0.885714	0.71	0.84	0.65	0.81	0.28	0.46	0.6	0.784286	0.78
#398	0.77	0.91	0.49	0.595714	0.39	0.51	0.78	0.86	0.69	0.794286	0.63	0.782857	0.26	0.445714	0.58	0.772857	0.76	0.9025	0.47	0.56125	0.39	0.46875	0.78	0.86625	0.71	0.83875	0.65	0.7925	0.29	0.4525	0.61	0.77125	0.77	0.907143	0.47	0.577143	0.42	0.471429	0.79	0.877143	0.71	0.831429	0.65	0.784286	0.28	0.42	0.6	0.754286	0.75
#399	0.74	0.902857	0.47	0.598571	0.38	0.468571	0.78	0.872857	0.69	0.842857	0.63	0.795714	0.26	0.492857	0.58	0.778571	0.76	0.908333	0.49	0.583333	0.39	0.495	0.78	0.856667	0.71	0.81	0.65	0.758333	0.29	0.398333	0.61	0.736667	0.75	0.89875	0.47	0.59375	0.41	0.50625	0.79	0.87375	0.71	0.775	0.65	0.80125	0.28	0.4775	0.6	0.77375	0.79
#400	0.72	0.913333	0.45	0.591111	0.38	0.477778	0.78	0.875556	0.69	0.857778	0.63	0.817778	0.26	0.53	0.58	0.808889	0.78	0.886667	0.49	0.553333	0.39	0.49	0.78	0.826667	0.71	0.813333	0.65	0.74	0.29	0.393333	0.61	0.72	0.76	0.9	0.47	0.57	0.39	0.51	0.79	0.86	0.71	0.837143	0.65	0.791429	0.28	0.462857	0.6	0.764286	0.75
#401	0.76	0.903333	0.5	0.6	0.39	0.5	0.78	0.855	0.69	0.8	0.63	0.766667	0.26	0.428333	0.58	0.75	0.76	0.91	0.46	0.582857	0.41	0.467143	0.78	0.874286	0.71	0.827143	0.65	0.787143	0.29	0.448571	0.61	0.764286	0.73	0.91125	0.47	0.61	0.4	0.51625	0.79	0.87625	0.71	0.855	0.65	0.81375	0.28	0.4825	0.6	0.7975	0.77
#402	0.78	0.914286	0.5	0.595714	0.4	0.511429	0.78	0.861429	0.69	0.795714	0.63	0.784286	0.26	0.448571	0.58	0.772857	0.76	0.894286	0.47	0.565714	0.38	0.461429	0.78	0.858571	0.71	0.85	0.65	0.781429	0.29	0.452857	0.61	0.754286	0.75	0.86625	0.45	0.57625	0.4	0.47625	0.79	0.86	0.71	0.80625	0.65	0.78875	0.28	0.45625	0.6	0.75875	0.75
#403	0.73	0.917778	0.45	0.593333	0.39	0.502222	0.78	0.882222	0.69	0.825556	0.63	0.824444	0.26	0.527778	0.58	0.816667	0.76	0.9	0.46	0.56125	0.4	0.47875	0.78	0.865	0.71	0.835	0.65	0.7975	0.29	0.46	0.61	0.7775	0.76	0.8825	0.45	0.5725	0.4	0.4675	0.79	0.8625	0.71	0.80375	0.65	0.7925	0.28	0.45625	0.6	0.7625	0.78
#404	0.75	0.912857	0.44	0.545714	0.4	0.497143	0.78	0.861429	0.69	0.792857	0.63	0.778571	0.26	0.43	0.58	0.765714	0.79	0.891667	0.5	0.551667	0.39	0.485	0.78	0.83	0.71	0.815	0.65	0.738333	0.29	0.385	0.61	0.715	0.74	0.87125	0.44	0.59375	0.4	0.4875	0.79	0.86875	0.71	0.81375	0.65	0.8075	0.28	0.47625	0.6	0.78375	0.77
#405	0.76	0.885714	0.52	0.617143	0.38	0.497143	0.78	0.868571	0.69	0.814286	0.63	0.827143	0.26	0.61	0.58	0.82	0.75	0.84875	0.46	0.58625	0.39	0.47125	0.78	0.84875	0.71	0.79	0.65	0.785	0.29	0.48	0.61	0.76375	0.77	0.851429	0.49	0.62	0.41	0.408571	0.79	0.868571	0.71	0.838571	0.65	0.79	0.28	0.51	0.6	0.752857	0.8
#406	0.76	0.903333	0.5	0.598333	0.39	0.498333	0.78	0.855	0.69	0.8	0.63	0.766667	0.26	0.426667	0.58	0.75	0.75	0.892222	0.46	0.538889	0.39	0.493333	0.78	0.856667	0.71	0.837778	0.65	0.794444	0.29	0.517778	0.61	0.781111	0.76	0.875714	0.47	0.604286	0.4	0.488571	0.79	0.855714	0.71	0.802857	0.65	0.787143	0.28	0.464286	0.6	0.754286	0.77
#407	0.73	0.884286	0.47	0.625714	0.39	0.474286	0.78	0.867143	0.69	0.807143	0.63	0.797143	0.26	0.492857	0.58	0.774286	0.77	0.91125	0.47	0.5675	0.39	0.45875	0.78	0.87625	0.71	0.85375	0.65	0.78125	0.29	0.42625	0.61	0.75625	0.77	0.887143	0.48	0.605714	0.39	0.448571	0.79	0.865714	0.71	0.835714	0.65	0.762857	0.28	0.42	0.6	0.722857	0.78
#408	0.75	0.91625	0.46	0.585	0.4	0.4925	0.78	0.88125	0.69	0.83625	0.63	0.81375	0.26	0.4975	0.58	0.80125	0.79	0.896667	0.49	0.555	0.39	0.475	0.78	0.838333	0.71	0.818333	0.65	0.733333	0.29	0.368333	0.61	0.705	0.74	0.91	0.48	0.59875	0.4	0.515	0.79	0.87375	0.71	0.8425	0.65	0.815	0.28	0.48125	0.6	0.7975	0.74
#409	0.77	0.912857	0.48	0.59	0.4	0.525714	0.78	0.861429	0.69	0.792857	0.63	0.788571	0.26	0.464286	0.58	0.778571	0.77	0.9	0.51	0.593333	0.39	0.503333	0.78	0.848333	0.71	0.801667	0.65	0.776667	0.29	0.416667	0.61	0.765	0.77	0.87	0.47	0.5775	0.39	0.46	0.79	0.87	0.71	0.835	0.65	0.795	0.28	0.49625	0.6	0.76875	0.77
#410	0.71	0.88125	0.45	0.595	0.38	0.4525	0.78	0.8775	0.69	0.8375	0.63	0.82125	0.26	0.55625	0.58	0.805	0.73	0.898571	0.47	0.581429	0.39	0.514286	0.78	0.865714	0.71	0.834286	0.65	0.804286	0.29	0.502857	0.61	0.787143	0.77	0.86	0.47	0.595714	0.42	0.462857	0.79	0.867143	0.71	0.798571	0.65	0.778571	0.28	0.428571	0.6	0.742857	0.77
#411	0.72	0.891429	0.45	0.597143	0.39	0.498571	0.78	0.865714	0.69	0.828571	0.63	0.805714	0.26	0.495714	0.58	0.791429	0.75	0.89	0.45	0.554286	0.39	0.457143	0.78	0.852857	0.71	0.848571	0.65	0.771429	0.29	0.447143	0.61	0.747143	0.74	0.888571	0.48	0.631429	0.4	0.488571	0.79	0.877143	0.71	0.812857	0.65	0.8	0.28	0.477143	0.6	0.771429	0.77
#412	0.75	0.85	0.46	0.59	0.39	0.447143	0.78	0.842857	0.69	0.81	0.63	0.762857	0.26	0.462857	0.58	0.732857	0.77	0.905714	0.46	0.567143	0.39	0.445714	0.78	0.865714	0.71	0.847143	0.65	0.771429	0.29	0.43	0.61	0.744286	0.77	0.9	0.48	0.59125	0.4	0.5075	0.79	0.86375	0.71	0.845	0.65	0.8025	0.28	0.465	0.6	0.78125	0.77
#413	0.75	0.901667	0.48	0.581667	0.4	0.511667	0.78	0.845	0.69	0.795	0.63	0.761667	0.26	0.41	0.58	0.746667	0.75	0.9	0.45	0.5625	0.4	0.48	0.78	0.86375	0.71	0.83375	0.65	0.7925	0.29	0.46	0.61	0.775	0.78	0.91125	0.5	0.5275	0.38	0.47125	0.79	0.855	0.71	0.855	0.65	0.75375	0.28	0.3925	0.6	0.72375	0.77
#414	0.75	0.8775	0.46	0.575	0.38	0.435	0.78	0.86875	0.69	0.83875	0.63	0.8025	0.26	0.52875	0.58	0.7825	0.76	0.872857	0.47	0.59	0.4	0.468571	0.78	0.85	0.71	0.805714	0.65	0.78	0.29	0.465714	0.61	0.75	0.73	0.897778	0.47	0.52	0.4	0.474444	0.79	0.855556	0.71	0.777778	0.65	0.786667	0.28	0.473333	0.6	0.765556	0.75
#415	0.74	0.914444	0.47	0.585556	0.37	0.467778	0.78	0.878889	0.69	0.864444	0.63	0.811111	0.26	0.522222	0.58	0.8	0.75	0.884444	0.46	0.505556	0.39	0.493333	0.78	0.874444	0.71	0.765556	0.65	0.823333	0.29	0.541111	0.61	0.806667	0.75	0.89625	0.47	0.595	0.41	0.49875	0.79	0.87375	0.71	0.77875	0.65	0.795	0.28	0.4675	0.6	0.76625	0.74
#416	0.73	0.89375	0.47	0.56	0.39	0.4975	0.78	0.85	0.69	0.78	0.63	0.79875	0.26	0.52375	0.58	0.79125	0.77	0.901429	0.46	0.56	0.39	0.468571	0.78	0.861429	0.71	0.837143	0.65	0.784286	0.29	0.44	0.61	0.764286	0.76	0.835	0.55	0.661667	0.38	0.486667	0.79	0.861667	0.71	0.788333	0.65	0.821667	0.28	0.54	0.6	0.805	0.79
#417	0.73	0.905	0.44	0.58	0.4	0.5025	0.78	0.86875	0.69	0.83625	0.63	0.80375	0.26	0.48375	0.58	0.79	0.76	0.887143	0.47	0.561429	0.38	0.468571	0.78	0.857143	0.71	0.838571	0.65	0.785714	0.29	0.464286	0.61	0.765714	0.78	0.907143	0.48	0.571429	0.39	0.498571	0.79	0.864286	0.71	0.831429	0.65	0.791429	0.28	0.442857	0.6	0.768571	0.77
#418	0.72	0.913333	0.45	0.602222	0.38	0.498889	0.78	0.881111	0.69	0.832222	0.63	0.831111	0.26	0.548889	0.58	0.826667	0.75	0.858571	0.46	0.59	0.39	0.441429	0.78	0.852857	0.71	0.815714	0.65	0.764286	0.29	0.445714	0.61	0.728571	0.76	0.86	0.46	0.58625	0.4	0.48625	0.79	0.86375	0.71	0.82	0.65	0.79375	0.28	0.46375	0.6	0.77125	0.76
#419	0.73	0.895556	0.44	0.585556	0.4	0.464444	0.78	0.884444	0.69	0.845556	0.63	0.826667	0.26	0.543333	0.58	0.814444	0.8	0.893333	0.5	0.556667	0.39	0.476667	0.78	0.83	0.71	0.8	0.65	0.741667	0.29	0.37	0.61	0.721667	0.73	0.877143	0.48	0.637143	0.4	0.501429	0.79	0.868571	0.71	0.808571	0.65	0.815714	0.28	0.5	0.6	0.791429	0.77
#420	0.76	0.91625	0.47	0.57625	0.38	0.46625	0.78	0.875	0.69	0.835	0.63	0.795	0.26	0.4775	0.58	0.7825	0.74	0.9075	0.45	0.58375	0.4	0.4925	0.78	0.8725	0.71	0.84625	0.65	0.80875	0.29	0.4775	0.61	0.795	0.74	0.911429	0.47	0.605714	0.4	0.534286	0.79	0.877143	0.71	0.835714	0.65	0.82	0.28	0.481429	0.6	0.801429	0.77
#421	0.77	0.918333	0.52	0.476667	0.4	0.478333	0.78	0.863333	0.69	0.698333	0.63	0.788333	0.26	0.476667	0.58	0.775	0.76	0.9	0.49	0.57	0.37	0.457143	0.78	0.865714	0.71	0.837143	0.65	0.795714	0.29	0.468571	0.61	0.777143	0.76	0.855	0.52	0.616667	0.38	0.476667	0.79	0.846667	0.71	0.783333	0.65	0.796667	0.28	0.513333	0.6	0.766667	0.76
#422	0.75	0.905714	0.49	0.618571	0.39	0.482857	0.78	0.874286	0.69	0.835714	0.63	0.798571	0.26	0.492857	0.58	0.784286	0.75	0.90375	0.44	0.56375	0.4	0.48625	0.78	0.86625	0.71	0.83375	0.65	0.79625	0.29	0.4625	0.61	0.7775	0.74	0.91625	0.46	0.58	0.4	0.53375	0.79	0.875	0.71	0.84125	0.65	0.8175	0.28	0.48375	0.6	0.8025	0.75
#423	0.76	0.915714	0.48	0.604286	0.41	0.477143	0.78	0.881429	0.69	0.832857	0.63	0.797143	0.26	0.462857	0.58	0.775714	0.71	0.894286	0.44	0.592857	0.39	0.502857	0.78	0.867143	0.71	0.834286	0.65	0.812857	0.29	0.504286	0.61	0.797143	0.73	0.892857	0.48	0.528571	0.41	0.487143	0.79	0.884286	0.71	0.738571	0.65	0.832857	0.28	0.534286	0.6	0.81	0.74
#424	0.76	0.881429	0.52	0.642857	0.39	0.517143	0.78	0.864286	0.69	0.782857	0.63	0.821429	0.26	0.555714	0.58	0.811429	0.76	0.87625	0.46	0.5675	0.39	0.4225	0.78	0.8725	0.71	0.8425	0.65	0.8025	0.29	0.515	0.61	0.77625	0.75	0.904286	0.49	0.614286	0.39	0.54	0.79	0.865714	0.71	0.805714	0.65	0.804286	0.28	0.478571	0.6	0.782857	0.78
#425	0.74	0.912857	0.46	0.588571	0.4	0.497143	0.78	0.874286	0.69	0.824286	0.63	0.795714	0.26	0.485714	0.58	0.782857	0.77	0.904286	0.46	0.567143	0.39	0.454286	0.78	0.867143	0.71	0.834286	0.65	0.77	0.29	0.425714	0.61	0.742857	0.78	0.881429	0.47	0.591429	0.41	0.45	0.79	0.87	0.71	0.805714	0.65	0.771429	0.28	0.424286	0.6	0.731429	0.76
#426	0.73	0.897143	0.46	0.588571	0.39	0.485714	0.78	0.862857	0.69	0.842857	0.63	0.787143	0.26	0.475714	0.58	0.767143	0.77	0.91125	0.45	0.565	0.4	0.4725	0.78	0.87375	0.71	0.83125	0.65	0.7875	0.29	0.4475	0.61	0.765	0.74	0.92	0.46	0.496667	0.4	0.533333	0.79	0.884444	0.71	0.78	0.65	0.836667	0.28	0.541111	0.6	0.823333	0.74
#427	0.76	0.89875	0.51	0.5325	0.4	0.495	0.78	0.86875	0.69	0.83	0.63	0.8075	0.26	0.5675	0.58	0.80375	0.73	0.9025	0.45	0.57375	0.39	0.4825	0.78	0.87125	0.71	0.84	0.65	0.80125	0.29	0.47625	0.61	0.7875	0.75	0.89	0.44	0.491111	0.4	0.478889	0.79	0.876667	0.71	0.752222	0.65	0.816667	0.28	0.513333	0.6	0.791111	0.75
#428	0.73	0.88125	0.46	0.62	0.39	0.495	0.78	0.86375	0.69	0.80375	0.63	0.80875	0.26	0.50625	0.58	0.79375	0.75	0.912222	0.44	0.482222	0.39	0.481111	0.78	0.875556	0.71	0.79	0.65	0.814444	0.29	0.513333	0.61	0.798889	0.75	0.89	0.45	0.512222	0.39	0.5	0.79	0.881111	0.71	0.746667	0.65	0.826667	0.28	0.542222	0.6	0.804444	0.79
#429	0.71	0.88375	0.45	0.5875	0.38	0.445	0.78	0.88	0.69	0.84625	0.63	0.81625	0.26	0.54375	0.58	0.79625	0.75	0.892857	0.46	0.567143	0.39	0.465714	0.78	0.855714	0.71	0.845714	0.65	0.778571	0.29	0.457143	0.61	0.754286	0.78	0.911429	0.46	0.571429	0.4	0.46	0.79	0.872857	0.71	0.837143	0.65	0.774286	0.28	0.415714	0.6	0.742857	0.77
#430	0.71	0.90625	0.49	0.57625	0.38	0.5275	0.78	0.86375	0.69	0.80875	0.63	0.84125	0.26	0.61375	0.58	0.8475	0.77	0.90375	0.46	0.565	0.39	0.47375	0.78	0.86875	0.71	0.84	0.65	0.795	0.29	0.455	0.61	0.77375	0.75	0.888889	0.45	0.486667	0.4	0.491111	0.79	0.877778	0.71	0.761111	0.65	0.82	0.28	0.524444	0.6	0.797778	0.74
#431	0.77	0.901667	0.53	0.595	0.38	0.483333	0.78	0.853333	0.69	0.8	0.63	0.76	0.26	0.423333	0.58	0.745	0.76	0.88	0.46	0.6	0.39	0.46375	0.78	0.87125	0.71	0.8125	0.65	0.79625	0.29	0.47375	0.61	0.7725	0.74	0.88875	0.47	0.6	0.4	0.50125	0.79	0.865	0.71	0.7825	0.65	0.80375	0.28	0.475	0.6	0.7775	0.79
#432	0.77	0.837143	0.52	0.62	0.38	0.417143	0.78	0.864286	0.69	0.807143	0.63	0.802857	0.26	0.574286	0.58	0.777143	0.73	0.90125	0.47	0.5825	0.39	0.50875	0.78	0.86	0.71	0.81125	0.65	0.8075	0.29	0.49625	0.61	0.8	0.75	0.912857	0.47	0.582857	0.4	0.485714	0.79	0.871429	0.71	0.851429	0.65	0.795714	0.28	0.448571	0.6	0.777143	0.79
#433	0.75	0.9025	0.47	0.575	0.39	0.47625	0.78	0.86625	0.69	0.8375	0.63	0.79375	0.26	0.47	0.58	0.77625	0.75	0.88375	0.53	0.64875	0.37	0.4925	0.78	0.8725	0.71	0.825	0.65	0.8325	0.29	0.5725	0.61	0.8225	0.75	0.91625	0.47	0.57375	0.4	0.51625	0.79	0.87125	0.71	0.835	0.65	0.80875	0.28	0.46125	0.6	0.7875	0.76
#434	0.74	0.91375	0.46	0.57125	0.38	0.485	0.78	0.87875	0.69	0.85	0.63	0.82625	0.26	0.55625	0.58	0.81375	0.76	0.895714	0.45	0.565714	0.39	0.468571	0.78	0.86	0.71	0.837143	0.65	0.784286	0.29	0.448571	0.61	0.762857	0.73	0.91	0.47	0.60875	0.39	0.5125	0.79	0.87375	0.71	0.85875	0.65	0.81375	0.28	0.47875	0.6	0.795	0.78
#435	0.73	0.8775	0.45	0.5875	0.38	0.42875	0.78	0.87375	0.69	0.83	0.63	0.80875	0.26	0.53	0.58	0.7875	0.77	0.91	0.45	0.565	0.4	0.46625	0.78	0.87125	0.71	0.835	0.65	0.78375	0.29	0.45	0.61	0.76	0.75	0.91125	0.47	0.57	0.4	0.51625	0.79	0.87125	0.71	0.8375	0.65	0.81125	0.28	0.4725	0.6	0.79	0.81
#436	0.73	0.89625	0.45	0.595	0.39	0.49375	0.78	0.86375	0.69	0.81125	0.63	0.80375	0.26	0.4975	0.58	0.79	0.75	0.906667	0.49	0.625	0.4	0.476667	0.78	0.878333	0.71	0.828333	0.65	0.803333	0.29	0.476667	0.61	0.786667	0.78	0.88	0.48	0.598571	0.4	0.447143	0.79	0.862857	0.71	0.82	0.65	0.765714	0.28	0.408571	0.6	0.728571	0.75
#437	0.75	0.904286	0.48	0.607143	0.38	0.472857	0.78	0.875714	0.69	0.838571	0.63	0.804286	0.26	0.494286	0.58	0.784286	0.77	0.902857	0.48	0.555714	0.39	0.455714	0.78	0.86	0.71	0.845714	0.65	0.777143	0.29	0.427143	0.61	0.751429	0.76	0.85125	0.52	0.57625	0.37	0.48875	0.79	0.84875	0.71	0.83125	0.65	0.8075	0.28	0.525	0.6	0.79375	0.73
#438	0.76	0.901429	0.46	0.57	0.38	0.452857	0.78	0.86	0.69	0.842857	0.63	0.774286	0.26	0.452857	0.58	0.75	0.75	0.914444	0.44	0.478889	0.4	0.484444	0.78	0.876667	0.71	0.785556	0.65	0.814444	0.29	0.516667	0.61	0.798889	0.77	0.91	0.47	0.581429	0.4	0.5	0.79	0.871429	0.71	0.838571	0.65	0.784286	0.28	0.444286	0.6	0.754286	0.78
#439	0.77	0.91	0.5	0.598333	0.4	0.496667	0.78	0.858333	0.69	0.798333	0.63	0.766667	0.26	0.415	0.58	0.75	0.75	0.857143	0.46	0.594286	0.39	0.451429	0.78	0.854286	0.71	0.811429	0.65	0.768571	0.29	0.454286	0.61	0.734286	0.76	0.89875	0.45	0.575	0.4	0.4875	0.79	0.865	0.71	0.84125	0.65	0.79875	0.28	0.4675	0.6	0.77875	0.77
#440	0.76	0.915	0.47	0.5825	0.38	0.4675	0.78	0.8775	0.69	0.84	0.63	0.795	0.26	0.475	0.58	0.78	0.76	0.906	0.47	0.473	0.38	0.466	0.78	0.871	0.71	0.809	0.65	0.816	0.29	0.541	0.61	0.805	0.76	0.885	0.46	0.4975	0.39	0.46	0.79	0.8725	0.71	0.7575	0.65	0.8075	0.28	0.4975	0.6	0.78	0.75
#441	0.74	0.902857	0.45	0.578571	0.39	0.474286	0.78	0.868571	0.69	0.842857	0.63	0.794286	0.26	0.464286	0.58	0.775714	0.76	0.8725	0.46	0.5825	0.38	0.45625	0.78	0.8625	0.71	0.8275	0.65	0.7925	0.29	0.4975	0.61	0.77	0.74	0.87375	0.47	0.60375	0.4	0.50375	0.79	0.8575	0.71	0.82	0.65	0.79125	0.28	0.4775	0.6	0.765	0.77
#442	0.75	0.902857	0.49	0.541429	0.38	0.5	0.78	0.851429	0.69	0.821429	0.63	0.787143	0.26	0.477143	0.58	0.777143	0.71	0.89875	0.49	0.585	0.37	0.46125	0.78	0.86125	0.71	0.84	0.65	0.8225	0.29	0.535	0.61	0.82	0.76	0.92625	0.47	0.57375	0.4	0.48875	0.79	0.88375	0.71	0.865	0.65	0.7925	0.28	0.45	0.6	0.7725	0.75
#443	0.75	0.893333	0.52	0.631667	0.39	0.501667	0.78	0.865	0.69	0.811667	0.63	0.806667	0.26	0.523333	0.58	0.796667	0.74	0.885	0.45	0.497	0.39	0.47	0.78	0.87	0.71	0.783	0.65	0.817	0.29	0.554	0.61	0.803	0.75	0.874444	0.45	0.51	0.4	0.494444	0.79	0.874444	0.71	0.761111	0.65	0.816667	0.28	0.527778	0.6	0.793333	0.78
#444	0.72	0.857143	0.46	0.602857	0.39	0.467143	0.78	0.855714	0.69	0.808571	0.63	0.787143	0.26	0.491429	0.58	0.765714	0.75	0.8675	0.47	0.5925	0.38	0.4575	0.78	0.86125	0.71	0.815	0.65	0.79125	0.29	0.47875	0.61	0.7675	0.73	0.88	0.47	0.62	0.4	0.488571	0.79	0.865714	0.71	0.811429	0.65	0.807143	0.28	0.48	0.6	0.781429	0.78
#445	0.78	0.898333	0.48	0.54	0.4	0.471667	0.78	0.826667	0.69	0.786667	0.63	0.72	0.26	0.365	0.58	0.695	0.75	0.9	0.45	0.55625	0.39	0.465	0.78	0.86125	0.71	0.8375	0.65	0.785	0.29	0.44875	0.61	0.765	0.78	0.882857	0.47	0.585714	0.4	0.441429	0.79	0.867143	0.71	0.811429	0.65	0.768571	0.28	0.424286	0.6	0.731429	0.75
#446	0.74	0.911429	0.45	0.59	0.4	0.481429	0.78	0.872857	0.69	0.825714	0.63	0.794286	0.26	0.458571	0.58	0.777143	0.7	0.876667	0.48	0.604444	0.38	0.461111	0.78	0.878889	0.71	0.835556	0.65	0.832222	0.29	0.584444	0.61	0.816667	0.75	0.8775	0.45	0.5775	0.4	0.475	0.79	0.8625	0.71	0.81	0.65	0.79375	0.28	0.45625	0.6	0.7625	0.77
#447	0.76	0.864286	0.46	0.59	0.39	0.43	0.78	0.854286	0.69	0.805714	0.63	0.767143	0.26	0.451429	0.58	0.737143	0.79	0.896667	0.5	0.566667	0.39	0.481667	0.78	0.841667	0.71	0.811667	0.65	0.733333	0.29	0.373333	0.61	0.703333	0.78	0.898571	0.48	0.595714	0.39	0.477143	0.79	0.861429	0.71	0.835714	0.65	0.782857	0.28	0.441429	0.6	0.758571	0.75
#448	0.76	0.897143	0.46	0.577143	0.39	0.46	0.78	0.86	0.69	0.834286	0.63	0.775714	0.26	0.462857	0.58	0.752857	0.74	0.888571	0.45	0.567143	0.39	0.474286	0.78	0.854286	0.71	0.837143	0.65	0.784286	0.29	0.468571	0.61	0.764286	0.72	0.91	0.47	0.565556	0.39	0.525556	0.79	0.866667	0.71	0.864444	0.65	0.823333	0.28	0.518889	0.6	0.815556	0.77
#449	0.74	0.861111	0.53	0.543333	0.36	0.481111	0.78	0.862222	0.69	0.755556	0.63	0.836667	0.26	0.628889	0.58	0.835556	0.75	0.861667	0.54	0.656667	0.38	0.505	0.78	0.856667	0.71	0.78	0.65	0.82	0.29	0.546667	0.61	0.803333	0.75	0.877143	0.49	0.6	0.38	0.45	0.79	0.857143	0.71	0.818571	0.65	0.768571	0.28	0.44	0.6	0.732857	0.79
#450	0.76	0.888571	0.5	0.595714	0.38	0.515714	0.78	0.84	0.69	0.764286	0.63	0.775714	0.26	0.454286	0.58	0.767143	0.75	0.895	0.45	0.5675	0.39	0.49	0.78	0.86	0.71	0.825	0.65	0.7925	0.29	0.4725	0.61	0.7775	0.73	0.88125	0.5	0.61625	0.4	0.50625	0.79	0.8725	0.71	0.78125	0.65	0.80875	0.28	0.49625	0.6	0.785	0.74
#451	0.76	0.895	0.48	0.58	0.39	0.4625	0.78	0.86875	0.69	0.8175	0.63	0.79875	0.26	0.4925	0.58	0.78125	0.74	0.9	0.49	0.604286	0.39	0.512857	0.78	0.865714	0.71	0.838571	0.65	0.81	0.29	0.495714	0.61	0.795714	0.77	0.887143	0.52	0.601429	0.37	0.448571	0.79	0.87	0.71	0.85	0.65	0.791429	0.28	0.468571	0.6	0.761429	0.76
#452	0.76	0.898571	0.47	0.577143	0.4	0.494286	0.78	0.855714	0.69	0.832857	0.63	0.78	0.26	0.46	0.58	0.757143	0.76	0.88	0.46	0.58625	0.4	0.46875	0.78	0.8575	0.71	0.8175	0.65	0.79	0.29	0.46125	0.61	0.76875	0.77	0.9	0.47	0.568571	0.39	0.467143	0.79	0.864286	0.71	0.841429	0.65	0.788571	0.28	0.434286	0.6	0.761429	0.78
#453	0.76	0.904286	0.49	0.551429	0.39	0.524286	0.78	0.852857	0.69	0.818571	0.63	0.798571	0.26	0.507143	0.58	0.788571	0.75	0.90125	0.45	0.56375	0.4	0.475	0.78	0.865	0.71	0.835	0.65	0.79125	0.29	0.4575	0.61	0.77125	0.76	0.917143	0.48	0.59	0.4	0.487143	0.79	0.88	0.71	0.828571	0.65	0.792857	0.28	0.444286	0.6	0.765714	0.78
#454	0.72	0.91	0.45	0.58	0.38	0.485556	0.78	0.876667	0.69	0.85	0.63	0.828889	0.26	0.544444	0.58	0.823333	0.77	0.904286	0.46	0.567143	0.4	0.454286	0.78	0.867143	0.71	0.835714	0.65	0.77	0.29	0.428571	0.61	0.744286	0.76	0.901667	0.51	0.6	0.39	0.521667	0.79	0.868333	0.71	0.831667	0.65	0.803333	0.28	0.456667	0.6	0.783333	0.78
#455	0.75	0.855714	0.53	0.635714	0.38	0.447143	0.78	0.875714	0.69	0.794286	0.63	0.832857	0.26	0.601429	0.58	0.82	0.75	0.891429	0.46	0.562857	0.38	0.471429	0.78	0.852857	0.71	0.844286	0.65	0.777143	0.29	0.46	0.61	0.75	0.73	0.91	0.45	0.585714	0.4	0.504286	0.79	0.875714	0.71	0.841429	0.65	0.814286	0.28	0.474286	0.6	0.794286	0.78
#456	0.77	0.898571	0.48	0.575714	0.39	0.455714	0.78	0.86	0.69	0.837143	0.63	0.774286	0.26	0.455714	0.58	0.751429	0.75	0.863333	0.53	0.655	0.38	0.506667	0.78	0.86	0.71	0.791667	0.65	0.823333	0.29	0.555	0.61	0.808333	0.77	0.87	0.47	0.584286	0.39	0.444286	0.79	0.855714	0.71	0.808571	0.65	0.777143	0.28	0.434286	0.6	0.741429	0.78
#457	0.74	0.894286	0.47	0.582857	0.39	0.48	0.78	0.862857	0.69	0.837143	0.63	0.787143	0.26	0.474286	0.58	0.765714	0.79	0.908571	0.48	0.568571	0.39	0.447143	0.78	0.868571	0.71	0.83	0.65	0.771429	0.29	0.418571	0.61	0.741429	0.76	0.9075	0.46	0.5725	0.4	0.50875	0.79	0.86875	0.71	0.835	0.65	0.8	0.28	0.45375	0.6	0.775	0.77
#458	0.75	0.852857	0.47	0.598571	0.39	0.431429	0.78	0.85	0.69	0.804286	0.63	0.761429	0.26	0.457143	0.58	0.73	0.77	0.858571	0.51	0.612857	0.39	0.478571	0.78	0.854286	0.71	0.791429	0.65	0.804286	0.29	0.505714	0.61	0.784286	0.77	0.9025	0.46	0.485	0.4	0.4925	0.79	0.86375	0.71	0.78	0.65	0.80375	0.28	0.49125	0.6	0.785	0.78
#459	0.79	0.872857	0.53	0.604286	0.37	0.464286	0.78	0.851429	0.69	0.791429	0.63	0.771429	0.26	0.501429	0.58	0.747143	0.72	0.88125	0.46	0.5975	0.38	0.50125	0.78	0.8725	0.71	0.8025	0.65	0.8325	0.29	0.5675	0.61	0.8175	0.75	0.864286	0.49	0.595714	0.38	0.458571	0.79	0.845714	0.71	0.817143	0.65	0.777143	0.28	0.461429	0.6	0.75	0.76
#460	0.74	0.87375	0.45	0.59875	0.4	0.47375	0.78	0.8625	0.69	0.81	0.63	0.7975	0.26	0.48625	0.58	0.77875	0.75	0.898571	0.49	0.571429	0.38	0.464286	0.78	0.867143	0.71	0.842857	0.65	0.797143	0.29	0.468571	0.61	0.777143	0.73	0.907143	0.47	0.598571	0.39	0.522857	0.79	0.874286	0.71	0.841429	0.65	0.82	0.28	0.485714	0.6	0.798571	0.75
#461	0.76	0.9175	0.48	0.49	0.39	0.52125	0.78	0.86875	0.69	0.765	0.63	0.805	0.26	0.505	0.58	0.79875	0.74	0.905714	0.49	0.601429	0.38	0.492857	0.78	0.861429	0.71	0.822857	0.65	0.8	0.29	0.492857	0.61	0.788571	0.76	0.88625	0.46	0.5775	0.4	0.475	0.79	0.8625	0.71	0.82375	0.65	0.78875	0.28	0.44625	0.6	0.7575	0.77
#462	0.73	0.902857	0.46	0.6	0.4	0.485714	0.78	0.871429	0.69	0.805714	0.63	0.802857	0.26	0.475714	0.58	0.787143	0.75	0.905	0.44	0.55875	0.4	0.4825	0.78	0.86375	0.71	0.835	0.65	0.795	0.29	0.4625	0.61	0.775	0.77	0.902857	0.47	0.577143	0.39	0.507143	0.79	0.862857	0.71	0.84	0.65	0.795714	0.28	0.461429	0.6	0.768571	0.76
#463	0.72	0.89875	0.47	0.6	0.39	0.50125	0.78	0.86625	0.69	0.81875	0.63	0.81375	0.26	0.52875	0.58	0.80375	0.81	0.906667	0.51	0.568333	0.4	0.478333	0.78	0.841667	0.71	0.79	0.65	0.736667	0.29	0.355	0.61	0.713333	0.75	0.87	0.46	0.58875	0.4	0.47875	0.79	0.85875	0.71	0.81375	0.65	0.79375	0.28	0.47375	0.6	0.76625	0.79
#464	0.76	0.894286	0.51	0.588571	0.37	0.494286	0.78	0.855714	0.69	0.804286	0.63	0.771429	0.26	0.444286	0.58	0.757143	0.76	0.90375	0.44	0.56375	0.4	0.48375	0.78	0.86625	0.71	0.835	0.65	0.79625	0.29	0.4625	0.61	0.77875	0.73	0.861429	0.49	0.647143	0.4	0.435714	0.79	0.885714	0.71	0.832857	0.65	0.824286	0.28	0.561429	0.6	0.794286	0.74
#465	0.76	0.908571	0.49	0.562857	0.39	0.512857	0.78	0.86	0.69	0.817143	0.63	0.797143	0.26	0.511429	0.58	0.788571	0.75	0.9	0.45	0.5625	0.4	0.48	0.78	0.86375	0.71	0.83375	0.65	0.7925	0.29	0.46	0.61	0.77625	0.78	0.877143	0.47	0.594286	0.4	0.448571	0.79	0.867143	0.71	0.795714	0.65	0.774286	0.28	0.431429	0.6	0.737143	0.76
#466	0.73	0.89875	0.48	0.58	0.37	0.44875	0.78	0.8575	0.69	0.86125	0.63	0.8	0.26	0.4825	0.58	0.79	0.75	0.904286	0.47	0.604286	0.38	0.475714	0.78	0.875714	0.71	0.842857	0.65	0.8	0.29	0.48	0.61	0.778571	0.73	0.901429	0.45	0.582857	0.39	0.501429	0.79	0.872857	0.71	0.848571	0.65	0.815714	0.28	0.468571	0.6	0.795714	0.79
#467	0.76	0.9	0.54	0.631667	0.39	0.523333	0.78	0.865	0.69	0.81	0.63	0.811667	0.26	0.53	0.58	0.806667	0.72	0.894286	0.45	0.582857	0.39	0.491429	0.78	0.87	0.71	0.831429	0.65	0.81	0.29	0.49	0.61	0.794286	0.76	0.86	0.45	0.57	0.4	0.46875	0.79	0.85875	0.71	0.80625	0.65	0.785	0.28	0.45375	0.6	0.76	0.78
#468	0.77	0.90125	0.47	0.56375	0.4	0.4925	0.78	0.86	0.69	0.8225	0.63	0.78625	0.26	0.45875	0.58	0.76625	0.75	0.905714	0.47	0.57	0.39	0.465714	0.78	0.868571	0.71	0.848571	0.65	0.795714	0.29	0.457143	0.61	0.774286	0.78	0.897143	0.46	0.552857	0.39	0.454286	0.79	0.855714	0.71	0.858571	0.65	0.772857	0.28	0.408571	0.6	0.742857	0.77
#469	0.73	0.88	0.46	0.6175	0.4	0.5025	0.78	0.8625	0.69	0.8	0.63	0.8075	0.26	0.51	0.58	0.79125	0.75	0.9	0.46	0.57875	0.38	0.52	0.78	0.8625	0.71	0.83125	0.65	0.805	0.29	0.51875	0.61	0.7775	0.79	0.892857	0.54	0.64	0.39	0.48	0.79	0.878571	0.71	0.802857	0.65	0.798571	0.28	0.471429	0.6	0.77	0.74
#470	0.74	0.91	0.45	0.59	0.39	0.484286	0.78	0.875714	0.69	0.82	0.63	0.801429	0.26	0.485714	0.58	0.788571	0.77	0.861429	0.46	0.59	0.39	0.432857	0.78	0.855714	0.71	0.804286	0.65	0.761429	0.29	0.438571	0.61	0.727143	0.73	0.89	0.46	0.5225	0.4	0.50125	0.79	0.8725	0.71	0.74	0.65	0.8275	0.28	0.54125	0.6	0.80875	0.81
#471	0.73	0.92	0.46	0.497778	0.39	0.466667	0.78	0.88	0.69	0.818889	0.63	0.827778	0.26	0.537778	0.58	0.822222	0.76	0.924444	0.48	0.497778	0.39	0.508889	0.78	0.871111	0.71	0.775556	0.65	0.812222	0.29	0.527778	0.61	0.805556	0.74	0.905714	0.47	0.6	0.39	0.522857	0.79	0.872857	0.71	0.835714	0.65	0.818571	0.28	0.487143	0.6	0.798571	0.77
#472	0.74	0.893333	0.49	0.581667	0.39	0.513333	0.78	0.84	0.69	0.795	0.63	0.765	0.26	0.426667	0.58	0.743333	0.76	0.89125	0.47	0.5725	0.39	0.48625	0.78	0.86	0.71	0.8225	0.65	0.79625	0.29	0.47625	0.61	0.7825	0.78	0.90625	0.47	0.55375	0.4	0.49	0.79	0.85875	0.71	0.8525	0.65	0.785	0.28	0.435	0.6	0.76125	0.75
#473	0.76	0.896667	0.5	0.59	0.39	0.51	0.78	0.845	0.69	0.786667	0.63	0.766667	0.26	0.413333	0.58	0.748333	0.75	0.851429	0.46	0.582857	0.39	0.457143	0.78	0.847143	0.71	0.812857	0.65	0.775714	0.29	0.471429	0.61	0.745714	0.77	0.88875	0.45	0.5725	0.4	0.46125	0.79	0.87125	0.71	0.80375	0.65	0.7875	0.28	0.4475	0.6	0.75375	0.74
#474	0.78	0.886667	0.49	0.556667	0.39	0.483333	0.78	0.825	0.69	0.805	0.63	0.723333	0.26	0.378333	0.58	0.698333	0.76	0.9	0.5	0.59	0.39	0.508333	0.78	0.85	0.71	0.8	0.65	0.773333	0.29	0.411667	0.61	0.756667	0.73	0.907778	0.48	0.562222	0.39	0.516667	0.79	0.868889	0.71	0.868889	0.65	0.817778	0.28	0.502222	0.6	0.803333	0.74
#475	0.77	0.91	0.5	0.591667	0.4	0.496667	0.78	0.855	0.69	0.8	0.63	0.766667	0.26	0.416667	0.58	0.75	0.72	0.872857	0.46	0.622857	0.39	0.491429	0.78	0.862857	0.71	0.812857	0.65	0.808571	0.29	0.504286	0.61	0.788571	0.75	0.89	0.45	0.513333	0.39	0.501111	0.79	0.881111	0.71	0.757778	0.65	0.826667	0.28	0.541111	0.6	0.803333	0.78
#476	0.77	0.8775	0.53	0.56875	0.35	0.46125	0.78	0.8575	0.69	0.84125	0.63	0.81	0.26	0.595	0.58	0.8025	0.79	0.905714	0.47	0.611429	0.39	0.502857	0.78	0.877143	0.71	0.838571	0.65	0.804286	0.29	0.467143	0.61	0.785714	0.76	0.878571	0.49	0.601429	0.4	0.441429	0.79	0.877143	0.71	0.864286	0.65	0.804286	0.28	0.531429	0.6	0.774286	0.74
#477	0.73	0.91125	0.45	0.5675	0.39	0.4975	0.78	0.88	0.69	0.84875	0.63	0.825	0.26	0.5575	0.58	0.815	0.77	0.903333	0.46	0.571429	0.39	0.474286	0.78	0.855714	0.71	0.841429	0.65	0.788571	0.29	0.468571	0.61	0.767143	0.76	0.8625	0.46	0.56125	0.39	0.50875	0.79	0.8325	0.71	0.8125	0.65	0.76875	0.28	0.47	0.6	0.74	0.72
#478	0.74	0.90875	0.48	0.60875	0.38	0.5	0.78	0.8725	0.69	0.79875	0.63	0.825	0.26	0.5675	0.58	0.815	0.76	0.88	0.49	0.57375	0.4	0.48875	0.78	0.8625	0.71	0.83	0.65	0.78125	0.29	0.45625	0.61	0.76125	0.75	0.918889	0.44	0.48	0.4	0.492222	0.79	0.88	0.71	0.78	0.65	0.821111	0.28	0.506667	0.6	0.803333	0.74
#479	0.74	0.897143	0.48	0.585714	0.39	0.472857	0.78	0.864286	0.69	0.838571	0.63	0.781429	0.26	0.464286	0.58	0.757143	0.77	0.867143	0.44	0.565	0.4	0.4825	0.78	0.865	0.71	0.8325	0.65	0.79125	0.29	0.46	0.61	0.77125	0.73	0.8525	0.5	0.6225	0.37	0.505	0.79	0.84125	0.71	0.8025	0.65	0.78875	0.28	0.53875	0.6	0.7625	0.79
#480	0.76	0.898571	0.46	0.574286	0.39	0.454286	0.78	0.86	0.69	0.837143	0.63	0.771429	0.26	0.451429	0.58	0.745714	0.73	0.881429	0.45	0.572857	0.38	0.47	0.78	0.85	0.71	0.837143	0.65	0.792857	0.29	0.478571	0.61	0.774286	0.77	0.87	0.46	0.578571	0.39	0.447143	0.79	0.858571	0.71	0.804286	0.65	0.784286	0.28	0.447143	0.6	0.75	0.77
#481	0.74	0.884286	0.47	0.622857	0.39	0.471429	0.78	0.867143	0.69	0.805714	0.63	0.794286	0.26	0.488571	0.58	0.774286	0.77	0.861429	0.45	0.5675	0.38	0.42375	0.78	0.8725	0.71	0.85625	0.65	0.80625	0.29	0.51875	0.61	0.7825	0.77	0.872857	0.46	0.58	0.4	0.455714	0.79	0.857143	0.71	0.797143	0.65	0.784286	0.28	0.452857	0.6	0.751429	0.78
#482	0.78	0.895	0.5	0.565	0.39	0.471667	0.78	0.835	0.69	0.8	0.63	0.723333	0.26	0.37	0.58	0.695	0.72	0.90375	0.46	0.588571	0.39	0.437143	0.78	0.854286	0.71	0.817143	0.65	0.762857	0.29	0.444286	0.61	0.73	0.71	0.881111	0.52	0.557778	0.39	0.503333	0.79	0.856667	0.71	0.816667	0.65	0.81	0.28	0.51	0.6	0.795556	0.79
#483	0.76	0.881667	0.53	0.655	0.39	0.495	0.78	0.868333	0.69	0.783333	0.63	0.811667	0.26	0.546667	0.58	0.795	0.74	0.91	0.45	0.57375	0.4	0.46	0.78	0.8575	0.71	0.81	0.65	0.79	0.29	0.47	0.61	0.76875	0.76	0.854286	0.52	0.637143	0.39	0.514286	0.79	0.868571	0.71	0.791429	0.65	0.828571	0.28	0.535714	0.6	0.814286	0.74
#484	0.73	0.87	0.44	0.5975	0.4	0.48	0.78	0.86125	0.69	0.805	0.63	0.8	0.26	0.4925	0.58	0.78	0.78	0.882857	0.44	0.56375	0.4	0.48625	0.78	0.865	0.71	0.83375	0.65	0.79375	0.29	0.47	0.61	0.7725	0.72	0.88625	0.46	0.51125	0.39	0.4825	0.79	0.88125	0.71	0.755	0.65	0.8325	0.28	0.55375	0.6	0.81375	0.77
#485	0.73	0.902857	0.45	0.594286	0.39	0.481429	0.78	0.872857	0.69	0.838571	0.63	0.8	0.26	0.487143	0.58	0.782857	0.75	0.845714	0.46	0.58	0.38	0.445556	0.78	0.86	0.71	0.854444	0.65	0.788889	0.29	0.466667	0.61	0.774444	0.75	0.88	0.49	0.55375	0.38	0.48375	0.79	0.8475	0.71	0.8275	0.65	0.78	0.28	0.48625	0.6	0.755	0.75
#486	0.75	0.902857	0.49	0.54	0.39	0.522857	0.78	0.854286	0.69	0.821429	0.63	0.792857	0.26	0.495714	0.58	0.782857	0.72	0.895714	0.46	0.617143	0.39	0.45	0.78	0.867143	0.71	0.834286	0.65	0.77	0.29	0.43	0.61	0.744286	0.76	0.85875	0.46	0.585	0.4	0.47875	0.79	0.8625	0.71	0.82125	0.65	0.7875	0.28	0.46125	0.6	0.7625	0.77
#487	0.76	0.894286	0.49	0.581429	0.39	0.512857	0.78	0.844286	0.69	0.791429	0.63	0.777143	0.26	0.445714	0.58	0.768571	0.76	0.90125	0.47	0.56625	0.38	0.457143	0.78	0.865714	0.71	0.848571	0.65	0.792857	0.29	0.451429	0.61	0.77	0.77	0.878571	0.47	0.597143	0.4	0.434286	0.79	0.868571	0.71	0.808571	0.65	0.772857	0.28	0.422857	0.6	0.732857	0.75
#488	0.75	0.901429	0.49	0.557143	0.38	0.525714	0.78	0.86	0.69	0.788571	0.63	0.798571	0.26	0.502857	0.58	0.784286	0.76	0.90375	0.46	0.5575	0.39	0.451429	0.78	0.847143	0.71	0.81	0.65	0.775714	0.29	0.472857	0.61	0.747143	0.78	0.90625	0.47	0.55875	0.4	0.49	0.79	0.85875	0.71	0.8525	0.65	0.785	0.28	0.435	0.6	0.7625	0.76
#489	0.74	0.908889	0.48	0.582222	0.37	0.487778	0.78	0.871111	0.69	0.862222	0.63	0.808889	0.26	0.522222	0.58	0.795556	0.73	0.905	0.46	0.5825	0.36	0.447143	0.78	0.86	0.71	0.834286	0.65	0.792857	0.29	0.521429	0.61	0.768571	0.76	0.8775	0.45	0.5775	0.4	0.46625	0.79	0.86625	0.71	0.81	0.65	0.79625	0.28	0.45625	0.6	0.76625	0.78
#490	0.74	0.897143	0.5	0.612857	0.38	0.504286	0.78	0.862857	0.69	0.83	0.63	0.8	0.26	0.488571	0.58	0.781429	0.75	0.894286	0.46	0.565714	0.39	0.46	0.78	0.8725	0.71	0.78875	0.65	0.8025	0.29	0.49875	0.61	0.78375	0.78	0.868571	0.48	0.59	0.4	0.458571	0.79	0.848571	0.71	0.82	0.65	0.772857	0.28	0.431429	0.6	0.738571	0.78
#491	0.72	0.897143	0.45	0.594286	0.39	0.488571	0.78	0.867143	0.69	0.827143	0.63	0.802857	0.26	0.484286	0.58	0.79	0.79	0.9	0.49	0.558571	0.38	0.458571	0.78	0.867143	0.71	0.844286	0.65	0.794286	0.29	0.464286	0.61	0.774286	0.75	0.864286	0.46	0.594286	0.39	0.465714	0.79	0.857143	0.71	0.807143	0.65	0.787143	0.28	0.467143	0.6	0.754286	0.77
#492	0.75	0.91	0.46	0.58125	0.4	0.4975	0.78	0.8725	0.69	0.83	0.63	0.80625	0.26	0.48625	0.58	0.79375	0.74	0.854286	0.52	0.642857	0.38	0.455714	0.78	0.855714	0.71	0.848571	0.65	0.775714	0.29	0.454286	0.61	0.75	0.77	0.915714	0.47	0.582857	0.39	0.46	0.79	0.872857	0.71	0.844286	0.65	0.78	0.28	0.428571	0.6	0.754286	0.77
#493	0.76	0.892857	0.47	0.57	0.39	0.495714	0.78	0.85	0.69	0.835714	0.63	0.77	0.26	0.458571	0.58	0.75	0.75	0.864286	0.46	0.592857	0.39	0.471429	0.78	0.845714	0.71	0.808571	0.65	0.78	0.29	0.48	0.61	0.754286	0.77	0.847143	0.46	0.565714	0.39	0.44	0.79	0.845714	0.71	0.81	0.65	0.765714	0.28	0.424286	0.6	0.732857	0.84
#494	0.76	0.90625	0.49	0.5775	0.38	0.4725	0.78	0.87	0.69	0.83375	0.63	0.79625	0.26	0.4725	0.58	0.78125	0.75	0.9025	0.44	0.56375	0.39	0.46375	0.78	0.8725	0.71	0.8475	0.65	0.775	0.29	0.4275	0.61	0.75	0.74	0.908571	0.47	0.598571	0.39	0.521429	0.79	0.874286	0.71	0.841429	0.65	0.817143	0.28	0.471429	0.6	0.795714	0.78
#495	0.75	0.87875	0.5	0.5875	0.36	0.42	0.78	0.86375	0.69	0.84625	0.63	0.79375	0.26	0.52	0.58	0.77375	0.73	0.86875	0.45	0.60625	0.39	0.47125	0.78	0.865	0.71	0.83625	0.65	0.7925	0.29	0.45375	0.61	0.77625	0.78	0.88	0.46	0.578889	0.4	0.444444	0.79	0.885556	0.71	0.863333	0.65	0.815556	0.28	0.516667	0.6	0.792222	0.76
#496	0.77	0.908571	0.48	0.575714	0.39	0.505714	0.78	0.848571	0.69	0.807143	0.63	0.768571	0.26	0.418571	0.58	0.752857	0.78	0.904286	0.51	0.582857	0.39	0.454286	0.78	0.864286	0.71	0.847143	0.65	0.768571	0.29	0.437143	0.61	0.738571	0.73	0.905714	0.48	0.605714	0.39	0.52	0.79	0.875714	0.71	0.842857	0.65	0.817143	0.28	0.481429	0.6	0.798571	0.76
#497	0.75	0.91	0.5	0.49625	0.38	0.4625	0.78	0.86625	0.69	0.7925	0.63	0.80375	0.26	0.5275	0.58	0.7925	0.75	0.891429	0.46	0.57	0.38	0.43	0.78	0.85625	0.71	0.84	0.65	0.79375	0.29	0.47625	0.61	0.77625	0.78	0.875	0.45	0.575	0.4	0.4475	0.79	0.85625	0.71	0.83375	0.65	0.7775	0.28	0.42875	0.6	0.74375	0.76
#498	0.73	0.914444	0.44	0.49	0.39	0.487778	0.78	0.876667	0.69	0.78	0.63	0.817778	0.26	0.527778	0.58	0.805556	0.76	0.90625	0.46	0.55875	0.39	0.47	0.78	0.844286	0.71	0.81	0.65	0.778571	0.29	0.471429	0.61	0.754286	0.74	0.8875	0.47	0.59125	0.4	0.49875	0.79	0.8625	0.71	0.78	0.65	0.80625	0.28	0.48375	0.6	0.78125	0.78
#499	0.78	0.91	0.46	0.488571	0.38	0.448571	0.78	0.845714	0.69	0.788571	0.63	0.747143	0.26	0.391429	0.58	0.725714	0.78	0.88	0.5	0.59	0.39	0.488333	0.78	0.87	0.71	0.841667	0.65	0.81	0.29	0.473333	0.61	0.793333	0.78	0.895	0.47	0.5925	0.4	0.48375	0.79	0.87375	0.71	0.81	0.65	0.7875	0.28	0.4475	0.6	0.75625	0.77
#500	0.77	0.897143	0.47	0.572857	0.39	0.47	0.78	0.855714	0.69	0.825714	0.63	0.774286	0.26	0.457143	0.58	0.75	0.76	0.89625	0.47	0.585	0.39	0.487143	0.78	0.875714	0.71	0.835714	0.65	0.788571	0.29	0.46	0.61	0.768571	0.73	0.858571	0.49	0.65	0.4	0.442857	0.79	0.884286	0.71	0.835714	0.65	0.824286	0.28	0.57	0.6	0.794286	0.76
#501	0.76	0.91	0.52	0.6	0.36	0.458571	0.78	0.858571	0.69	0.85	0.63	0.785714	0.26	0.454286	0.58	0.782857	0.79	0.885	0.48	0.54	0.4	0.471667	0.78	0.825	0.71	0.803333	0.65	0.726667	0.29	0.351667	0.61	0.703333	0.75	0.87	0.54	0.668333	0.39	0.513333	0.79	0.868333	0.71	0.79	0.65	0.831667	0.28	0.551667	0.6	0.813333	0.78
#502	0.72	0.863333	0.45	0.62	0.39	0.456667	0.78	0.883333	0.69	0.821111	0.63	0.83	0.26	0.57	0.58	0.812222	0.75	0.89875	0.45	0.55625	0.39	0.46375	0.78	0.8625	0.71	0.8375	0.65	0.78625	0.29	0.45125	0.61	0.76875	0.75	0.89	0.45	0.502222	0.4	0.488889	0.79	0.878889	0.71	0.762222	0.65	0.822222	0.28	0.525556	0.6	0.801111	0.77
#503	0.76	0.904286	0.48	0.584286	0.41	0.54	0.78	0.854286	0.69	0.797143	0.63	0.785714	0.26	0.452857	0.58	0.78	0.75	0.8625	0.46	0.57	0.39	0.455	0.78	0.85875	0.71	0.81625	0.65	0.78375	0.29	0.4525	0.61	0.76	0.76	0.904286	0.5	0.598571	0.4	0.512857	0.79	0.865714	0.71	0.832857	0.65	0.784286	0.28	0.448571	0.6	0.758571	0.77
#504	0.74	0.905	0.5	0.58125	0.37	0.46	0.78	0.87125	0.69	0.86625	0.63	0.80375	0.26	0.485	0.58	0.79	0.76	0.888571	0.47	0.568571	0.38	0.457143	0.78	0.857143	0.71	0.841429	0.65	0.78	0.29	0.455714	0.61	0.755714	0.75	0.91375	0.47	0.58875	0.4	0.5125	0.79	0.87375	0.71	0.845	0.65	0.81	0.28	0.4625	0.6	0.79125	0.78
#505	0.76	0.9	0.5	0.588333	0.4	0.51	0.78	0.848333	0.69	0.795	0.63	0.768333	0.26	0.413333	0.58	0.751667	0.79	0.898333	0.5	0.561667	0.39	0.481667	0.78	0.84	0.71	0.808333	0.65	0.735	0.29	0.37	0.61	0.711667	0.75	0.91	0.47	0.58375	0.4	0.51125	0.79	0.87125	0.71	0.8425	0.65	0.80625	0.28	0.4625	0.6	0.785	0.77
#506	0.76	0.902857	0.5	0.58	0.4	0.515714	0.78	0.854286	0.69	0.812857	0.63	0.777143	0.26	0.435714	0.58	0.764286	0.76	0.9025	0.45	0.56125	0.4	0.47875	0.78	0.865	0.71	0.835	0.65	0.79375	0.29	0.46	0.61	0.7775	0.78	0.884286	0.48	0.568571	0.4	0.437143	0.79	0.867143	0.71	0.842857	0.65	0.788571	0.28	0.467143	0.6	0.757143	0.78
#507	0.76	0.898333	0.5	0.588333	0.4	0.513333	0.78	0.846667	0.69	0.791667	0.63	0.765	0.26	0.406667	0.58	0.75	0.79	0.891667	0.5	0.556667	0.39	0.47	0.78	0.83	0.71	0.8	0.65	0.736667	0.29	0.368333	0.61	0.711667	0.78	0.911429	0.47	0.572857	0.39	0.462857	0.79	0.874286	0.71	0.834286	0.65	0.778571	0.28	0.422857	0.6	0.748571	0.77
#508	0.75	0.915	0.46	0.58125	0.39	0.49	0.78	0.8775	0.69	0.83375	0.63	0.80875	0.26	0.49625	0.58	0.79375	0.76	0.911111	0.45	0.475556	0.4	0.484444	0.78	0.874444	0.71	0.775556	0.65	0.81	0.29	0.524444	0.61	0.795556	0.79	0.881429	0.47	0.588571	0.4	0.454286	0.79	0.86	0.71	0.811429	0.65	0.762857	0.28	0.414286	0.6	0.725714	0.77
#509	0.75	0.9075	0.48	0.5875	0.39	0.4725	0.78	0.86875	0.69	0.8375	0.63	0.8125	0.26	0.51125	0.58	0.8025	0.74	0.907143	0.47	0.584286	0.39	0.471429	0.78	0.877143	0.71	0.84	0.65	0.794286	0.29	0.444286	0.61	0.777143	0.77	0.857143	0.49	0.62	0.41	0.418571	0.79	0.872857	0.71	0.822857	0.65	0.797143	0.28	0.525714	0.6	0.76	0.8
#510	0.74	0.88625	0.46	0.605	0.4	0.4875	0.78	0.86375	0.69	0.81	0.63	0.8	0.26	0.48875	0.58	0.78	0.78	0.871429	0.47	0.59	0.39	0.437143	0.78	0.854286	0.71	0.814286	0.65	0.758571	0.29	0.421429	0.61	0.724286	0.74	0.91375	0.48	0.59875	0.4	0.505	0.79	0.87625	0.71	0.85	0.65	0.8125	0.28	0.46875	0.6	0.79375	0.76
#511	0.73	0.865714	0.46	0.602857	0.39	0.448571	0.78	0.864286	0.69	0.802857	0.63	0.782857	0.26	0.477143	0.58	0.757143	0.77	0.901429	0.46	0.571429	0.39	0.452857	0.78	0.862857	0.71	0.828571	0.65	0.774286	0.29	0.431429	0.61	0.75	0.75	0.885714	0.56	0.625714	0.4	0.474286	0.79	0.87	0.71	0.86	0.65	0.804286	0.28	0.488571	0.6	0.784286	0.76
#512	0.75	0.92	0.45	0.585	0.4	0.505	0.78	0.87875	0.69	0.83375	0.63	0.80625	0.26	0.49	0.58	0.795	0.77	0.8925	0.47	0.5775	0.38	0.49	0.78	0.85625	0.71	0.81875	0.65	0.79625	0.29	0.4975	0.61	0.7775	0.75	0.91	0.47	0.56375	0.4	0.525	0.79	0.8725	0.71	0.83	0.65	0.81	0.28	0.4775	0.6	0.79	0.76
#513	0.73	0.904286	0.45	0.594286	0.39	0.481429	0.78	0.874286	0.69	0.838571	0.63	0.798571	0.26	0.488571	0.58	0.781429	0.75	0.911429	0.48	0.578571	0.38	0.482857	0.78	0.877143	0.71	0.847143	0.65	0.788571	0.29	0.46	0.61	0.761429	0.74	0.865	0.45	0.595	0.4	0.48375	0.79	0.8675	0.71	0.81875	0.65	0.80125	0.28	0.4675	0.6	0.7775	0.77
#514	0.77	0.911429	0.49	0.578571	0.4	0.507143	0.78	0.857143	0.69	0.787143	0.63	0.777143	0.26	0.432857	0.58	0.762857	0.75	0.86625	0.45	0.5775	0.4	0.46375	0.78	0.8575	0.71	0.8075	0.65	0.79	0.29	0.46875	0.61	0.76625	0.73	0.91375	0.46	0.5975	0.4	0.53125	0.79	0.87625	0.71	0.84625	0.65	0.82125	0.28	0.4975	0.6	0.805	0.79
#515	0.77	0.898333	0.52	0.598333	0.38	0.488333	0.78	0.851667	0.69	0.805	0.63	0.761667	0.26	0.426667	0.58	0.743333	0.75	0.86875	0.44	0.5725	0.4	0.4675	0.78	0.8575	0.71	0.80875	0.65	0.79	0.29	0.46875	0.61	0.7675	0.78	0.905714	0.47	0.565714	0.4	0.46	0.79	0.87	0.71	0.84	0.65	0.771429	0.28	0.404286	0.6	0.741429	0.77
#516	0.77	0.894286	0.47	0.581429	0.38	0.457143	0.78	0.858571	0.69	0.831429	0.63	0.774286	0.26	0.464286	0.58	0.751429	0.74	0.90875	0.49	0.59625	0.39	0.515	0.78	0.86875	0.71	0.81375	0.65	0.82	0.29	0.53125	0.61	0.80625	0.78	0.907143	0.48	0.577143	0.4	0.502857	0.79	0.865714	0.71	0.837143	0.65	0.794286	0.28	0.442857	0.6	0.765714	0.77
#517	0.75	0.911111	0.44	0.478889	0.4	0.485556	0.78	0.871111	0.69	0.786667	0.63	0.805556	0.26	0.515556	0.58	0.787778	0.79	0.891429	0.5	0.562857	0.39	0.502857	0.78	0.838571	0.71	0.795714	0.65	0.761429	0.29	0.41	0.61	0.748571	0.73	0.88	0.47	0.618571	0.4	0.492857	0.79	0.865714	0.71	0.808571	0.65	0.808571	0.28	0.484286	0.6	0.781429	0.76
#518	0.76	0.878333	0.53	0.656667	0.39	0.495	0.78	0.866667	0.69	0.785	0.63	0.81	0.26	0.548333	0.58	0.795	0.8	0.911429	0.48	0.554286	0.4	0.481429	0.78	0.854286	0.71	0.81	0.65	0.751429	0.29	0.38	0.61	0.73	0.74	0.9125	0.47	0.59	0.4	0.52375	0.79	0.8725	0.71	0.82875	0.65	0.82	0.28	0.4925	0.6	0.8025	0.78
#519	0.75	0.897778	0.46	0.516667	0.4	0.467778	0.78	0.877778	0.69	0.858889	0.63	0.813333	0.26	0.564444	0.58	0.797778	0.75	0.9025	0.44	0.55625	0.4	0.48875	0.78	0.865	0.71	0.835	0.65	0.7925	0.29	0.46	0.61	0.7725	0.73	0.914444	0.44	0.483333	0.4	0.511111	0.79	0.878889	0.71	0.771111	0.65	0.83	0.28	0.523333	0.6	0.816667	0.75
#520	0.73	0.87	0.45	0.60125	0.4	0.47125	0.78	0.86125	0.69	0.8075	0.63	0.7975	0.26	0.485	0.58	0.77625	0.77	0.92125	0.52	0.48125	0.38	0.4875	0.78	0.87	0.71	0.78625	0.65	0.80375	0.29	0.49875	0.61	0.795	0.77	0.85	0.47	0.581429	0.4	0.457143	0.79	0.85	0.71	0.804286	0.65	0.774286	0.28	0.438571	0.6	0.744286	0.78
#521	0.75	0.9	0.44	0.55875	0.4	0.4825	0.78	0.85875	0.69	0.82875	0.63	0.78	0.26	0.46125	0.58	0.75875	0.77	0.861429	0.51	0.617143	0.39	0.477143	0.78	0.86	0.71	0.794286	0.65	0.8	0.29	0.497143	0.61	0.78	0.81	0.891667	0.5	0.548333	0.39	0.468333	0.79	0.831667	0.71	0.808333	0.65	0.733333	0.28	0.336667	0.6	0.705	0.76
#522	0.75	0.845714	0.46	0.594286	0.39	0.448571	0.78	0.841429	0.69	0.804286	0.63	0.765714	0.26	0.465714	0.58	0.737143	0.8	0.893333	0.5	0.565	0.4	0.481667	0.78	0.831667	0.71	0.798333	0.65	0.746667	0.29	0.375	0.61	0.725	0.75	0.903333	0.46	0.541111	0.39	0.49	0.79	0.861111	0.71	0.863333	0.65	0.806667	0.28	0.487778	0.6	0.792222	0.77
#523	0.73	0.91	0.45	0.597143	0.4	0.481429	0.78	0.878571	0.69	0.828571	0.63	0.804286	0.26	0.482857	0.58	0.787143	0.75	0.887143	0.45	0.568571	0.39	0.481429	0.78	0.855714	0.71	0.844286	0.65	0.785714	0.29	0.467143	0.61	0.764286	0.74	0.88	0.48	0.618571	0.39	0.485714	0.79	0.868571	0.71	0.814286	0.65	0.807143	0.28	0.475714	0.6	0.781429	0.73
#524	0.78	0.905	0.52	0.588333	0.39	0.486667	0.78	0.853333	0.69	0.785	0.63	0.765	0.26	0.411667	0.58	0.746667	0.76	0.9	0.45	0.56625	0.4	0.4775	0.78	0.865	0.71	0.83125	0.65	0.79	0.29	0.4575	0.61	0.76875	0.73	0.87125	0.45	0.51375	0.4	0.48	0.79	0.87875	0.71	0.755	0.65	0.82	0.28	0.52	0.6	0.79875	0.78
#525	0.79	0.875	0.53	0.623333	0.39	0.47	0.78	0.853333	0.69	0.783333	0.63	0.78	0.26	0.505	0.58	0.758333	0.75	0.863333	0.53	0.643333	0.38	0.505	0.78	0.856667	0.71	0.791667	0.65	0.82	0.29	0.55	0.61	0.805	0.74	0.905	0.48	0.5975	0.39	0.50625	0.79	0.86625	0.71	0.84625	0.65	0.8075	0.28	0.475	0.6	0.78875	0.75
#526	0.74	0.914286	0.46	0.607143	0.41	0.482857	0.78	0.88	0.69	0.83	0.63	0.801429	0.26	0.465714	0.58	0.782857	0.77	0.897143	0.46	0.557143	0.39	0.462857	0.78	0.854286	0.71	0.834286	0.65	0.784286	0.29	0.445714	0.61	0.762857	0.75	0.91375	0.47	0.5875	0.4	0.51	0.79	0.8725	0.71	0.84	0.65	0.81	0.28	0.4625	0.6	0.78875	0.77
#527	0.74	0.9125	0.45	0.60625	0.39	0.50625	0.78	0.88125	0.69	0.83125	0.63	0.815	0.26	0.51375	0.58	0.8025	0.78	0.905714	0.45	0.481429	0.39	0.467143	0.78	0.842857	0.71	0.784286	0.65	0.758571	0.29	0.39	0.61	0.74	0.74	0.918889	0.46	0.52	0.4	0.506667	0.79	0.88	0.71	0.773333	0.65	0.832222	0.28	0.525556	0.6	0.815556	0.77
#528	0.77	0.897143	0.51	0.581429	0.39	0.488571	0.78	0.862857	0.69	0.825714	0.63	0.795714	0.26	0.49	0.58	0.784286	0.73	0.91	0.44	0.58125	0.39	0.48125	0.78	0.875	0.71	0.8525	0.65	0.81	0.29	0.475	0.61	0.795	0.75	0.908571	0.45	0.582857	0.4	0.495714	0.79	0.874286	0.71	0.845714	0.65	0.805714	0.28	0.455714	0.6	0.782857	0.79
#529	0.77	0.91125	0.49	0.58625	0.38	0.47625	0.78	0.87875	0.69	0.83375	0.63	0.8075	0.26	0.49125	0.58	0.79	0.78	0.886667	0.5	0.556667	0.39	0.49	0.78	0.828333	0.71	0.803333	0.65	0.745	0.29	0.393333	0.61	0.725	0.75	0.905556	0.46	0.572222	0.4	0.46	0.79	0.891111	0.71	0.89	0.65	0.832222	0.28	0.52	0.6	0.814444	0.78
#530	0.71	0.894444	0.45	0.587778	0.37	0.481111	0.78	0.863333	0.69	0.827778	0.63	0.81	0.26	0.526667	0.58	0.803333	0.76	0.898333	0.5	0.578333	0.39	0.511667	0.78	0.845	0.71	0.808333	0.65	0.776667	0.29	0.425	0.61	0.761667	0.78	0.8775	0.45	0.57125	0.4	0.45	0.79	0.85875	0.71	0.82875	0.65	0.7825	0.28	0.43625	0.6	0.75125	0.77
#531	0.74	0.92	0.44	0.59125	0.4	0.49125	0.78	0.88	0.69	0.84125	0.63	0.81	0.26	0.4875	0.58	0.79375	0.75	0.90125	0.45	0.5625	0.4	0.4775	0.78	0.865	0.71	0.83375	0.65	0.79	0.29	0.46	0.61	0.77125	0.76	0.875714	0.46	0.585714	0.4	0.455714	0.79	0.864286	0.71	0.805714	0.65	0.775714	0.28	0.45	0.6	0.735714	0.78
#532	0.72	0.90125	0.47	0.60625	0.39	0.50625	0.78	0.865	0.69	0.80625	0.63	0.815	0.26	0.5375	0.58	0.805	0.75	0.8725	0.46	0.54875	0.4	0.46375	0.78	0.8575	0.71	0.82625	0.65	0.79	0.29	0.48875	0.61	0.77	0.76	0.853333	0.53	0.648333	0.39	0.481667	0.79	0.873333	0.71	0.788333	0.65	0.806667	0.28	0.505	0.6	0.783333	0.76
#533	0.72	0.895714	0.45	0.595714	0.39	0.494286	0.78	0.867143	0.69	0.827143	0.63	0.802857	0.26	0.488571	0.58	0.788571	0.75	0.891429	0.46	0.565714	0.39	0.472857	0.78	0.855714	0.71	0.842857	0.65	0.781429	0.29	0.462857	0.61	0.758571	0.76	0.9225	0.5	0.4875	0.38	0.5075	0.79	0.88	0.71	0.78	0.65	0.8275	0.28	0.52875	0.6	0.81875	0.77
#534	0.75	0.9	0.47	0.57875	0.39	0.47625	0.78	0.86875	0.69	0.835	0.63	0.795	0.26	0.47	0.58	0.77625	0.76	0.905	0.44	0.55875	0.4	0.48125	0.78	0.865	0.71	0.83625	0.65	0.795	0.29	0.45875	0.61	0.7775	0.74	0.88	0.48	0.625714	0.4	0.487143	0.79	0.865714	0.71	0.811429	0.65	0.807143	0.28	0.478571	0.6	0.781429	0.74
#535	0.73	0.9025	0.44	0.5975	0.4	0.5075	0.78	0.87	0.69	0.82375	0.63	0.81625	0.26	0.5025	0.58	0.805	0.78	0.901429	0.47	0.577143	0.39	0.454286	0.78	0.86	0.71	0.845714	0.65	0.767143	0.29	0.41	0.61	0.738571	0.75	0.89	0.45	0.52	0.39	0.493333	0.79	0.882222	0.71	0.761111	0.65	0.822222	0.28	0.538889	0.6	0.797778	0.81
#536	0.74	0.90625	0.46	0.5725	0.4	0.5025	0.78	0.86125	0.69	0.80875	0.63	0.79875	0.26	0.48	0.58	0.78625	0.73	0.901429	0.45	0.587143	0.39	0.522857	0.78	0.868571	0.71	0.84	0.65	0.814286	0.29	0.501429	0.61	0.795714	0.75	0.92	0.48	0.615714	0.39	0.508571	0.79	0.885714	0.71	0.841429	0.65	0.81	0.28	0.46	0.6	0.785714	0.76
#537	0.77	0.904286	0.46	0.57	0.4	0.457143	0.78	0.861429	0.69	0.83	0.63	0.771429	0.26	0.441429	0.58	0.747143	0.74	0.9075	0.44	0.57625	0.39	0.48625	0.78	0.86875	0.71	0.84375	0.65	0.8075	0.29	0.47875	0.61	0.79375	0.79	0.9175	0.47	0.555	0.4	0.49375	0.79	0.87125	0.71	0.85	0.65	0.78125	0.28	0.435	0.6	0.75375	0.8
#538	0.75	0.911111	0.47	0.568889	0.38	0.476667	0.78	0.877778	0.69	0.861111	0.63	0.824444	0.26	0.528889	0.58	0.813333	0.77	0.9	0.45	0.487143	0.39	0.47	0.78	0.841429	0.71	0.79	0.65	0.757143	0.29	0.402857	0.61	0.734286	0.75	0.911429	0.47	0.572857	0.39	0.485714	0.79	0.872857	0.71	0.832857	0.65	0.791429	0.28	0.464286	0.6	0.767143	0.76
#539	0.77	0.843333	0.52	0.621667	0.39	0.458333	0.78	0.838333	0.69	0.788333	0.63	0.773333	0.26	0.5	0.58	0.748333	0.78	0.888571	0.48	0.57	0.38	0.45	0.78	0.851429	0.71	0.824286	0.65	0.774286	0.29	0.447143	0.61	0.752857	0.77	0.907143	0.46	0.568571	0.4	0.478571	0.79	0.865714	0.71	0.834286	0.65	0.79	0.28	0.442857	0.6	0.762857	0.79
#540	0.76	0.9	0.5	0.583333	0.4	0.505	0.78	0.841667	0.69	0.793333	0.63	0.76	0.26	0.41	0.58	0.743333	0.75	0.91125	0.46	0.5825	0.39	0.48875	0.78	0.8775	0.71	0.84	0.65	0.80875	0.29	0.4825	0.61	0.79375	0.77	0.874286	0.46	0.571429	0.39	0.45	0.79	0.852857	0.71	0.802857	0.65	0.778571	0.28	0.442857	0.6	0.742857	0.79
#541	0.74	0.864286	0.48	0.602857	0.37	0.437143	0.78	0.86	0.69	0.811429	0.63	0.777143	0.26	0.481429	0.58	0.748571	0.74	0.91	0.44	0.58375	0.4	0.4875	0.78	0.8725	0.71	0.85125	0.65	0.81	0.29	0.4775	0.61	0.79875	0.76	0.86125	0.45	0.57625	0.4	0.47375	0.79	0.85875	0.71	0.8075	0.65	0.7875	0.28	0.44875	0.6	0.7575	0.78
#542	0.76	0.911429	0.51	0.634286	0.39	0.507143	0.78	0.877143	0.69	0.814286	0.63	0.825714	0.26	0.545714	0.58	0.821429	0.75	0.865556	0.46	0.56	0.39	0.464444	0.78	0.854444	0.71	0.827778	0.65	0.792222	0.29	0.504444	0.61	0.774444	0.75	0.87	0.45	0.504444	0.4	0.476667	0.79	0.868889	0.71	0.758889	0.65	0.808889	0.28	0.512222	0.6	0.786667	0.77
#543	0.73	0.88125	0.47	0.60125	0.38	0.455	0.78	0.87875	0.69	0.82	0.63	0.82125	0.26	0.555	0.58	0.80375	0.76	0.922222	0.5	0.494444	0.37	0.468889	0.78	0.886667	0.71	0.812222	0.65	0.831111	0.29	0.545556	0.61	0.821111	0.77	0.91875	0.46	0.56875	0.4	0.485	0.79	0.88125	0.71	0.8375	0.65	0.79375	0.28	0.4375	0.6	0.7675	0.75
#544	0.76	0.9	0.46	0.57	0.38	0.444286	0.78	0.86	0.69	0.844286	0.63	0.768571	0.26	0.445714	0.58	0.744286	0.72	0.904286	0.45	0.584286	0.38	0.468571	0.78	0.875714	0.71	0.84	0.65	0.794286	0.29	0.47	0.61	0.771429	0.75	0.87	0.52	0.641429	0.39	0.494286	0.79	0.871429	0.71	0.794286	0.65	0.83	0.28	0.538571	0.6	0.814286	0.76
#545	0.74	0.91375	0.44	0.585	0.4	0.51375	0.78	0.87125	0.69	0.83875	0.63	0.8075	0.26	0.49	0.58	0.79375	0.73	0.907143	0.48	0.612857	0.38	0.462857	0.78	0.87	0.71	0.814286	0.65	0.801429	0.29	0.504286	0.61	0.787143	0.74	0.906667	0.48	0.548889	0.39	0.514444	0.79	0.866667	0.71	0.863333	0.65	0.817778	0.28	0.498889	0.6	0.808889	0.76
#546	0.77	0.898571	0.5	0.591429	0.4	0.492857	0.78	0.862857	0.69	0.824286	0.63	0.794286	0.26	0.488571	0.58	0.781429	0.76	0.89	0.46	0.572857	0.38	0.471429	0.78	0.858571	0.71	0.831429	0.65	0.788571	0.29	0.462857	0.61	0.768571	0.71	0.868571	0.47	0.614286	0.4	0.498571	0.79	0.865714	0.71	0.757143	0.65	0.824286	0.28	0.537143	0.6	0.805714	0.78
#547	0.74	0.88875	0.48	0.535	0.38	0.46875	0.78	0.8675	0.69	0.8325	0.63	0.805	0.26	0.54375	0.58	0.7875	0.76	0.897143	0.45	0.571429	0.39	0.465714	0.78	0.861429	0.71	0.844286	0.65	0.768571	0.29	0.435714	0.61	0.741429	0.77	0.877143	0.47	0.582857	0.4	0.482857	0.79	0.854286	0.71	0.801429	0.65	0.781429	0.28	0.458571	0.6	0.75	0.77
#548	0.76	0.90875	0.45	0.56875	0.4	0.47125	0.78	0.86875	0.69	0.83125	0.63	0.78875	0.26	0.46	0.58	0.76625	0.77	0.885714	0.45	0.555714	0.39	0.451429	0.78	0.85	0.71	0.837143	0.65	0.772857	0.29	0.431429	0.61	0.75	0.77	0.862857	0.46	0.568571	0.39	0.432857	0.79	0.85	0.71	0.824286	0.65	0.767143	0.28	0.42	0.6	0.73	0.78
#549	0.76	0.882857	0.55	0.638571	0.38	0.492857	0.78	0.875714	0.69	0.817143	0.63	0.835714	0.26	0.624286	0.58	0.824286	0.76	0.858571	0.46	0.584286	0.39	0.438571	0.78	0.854286	0.71	0.815714	0.65	0.765714	0.29	0.442857	0.61	0.734286	0.74	0.86	0.53	0.678333	0.38	0.503333	0.79	0.871667	0.71	0.765	0.65	0.836667	0.28	0.573333	0.6	0.815	0.76
#550	0.76	0.906667	0.5	0.6	0.39	0.505	0.78	0.855	0.69	0.795	0.63	0.766667	0.26	0.423333	0.58	0.75	0.76	0.901667	0.5	0.593333	0.4	0.508333	0.78	0.851667	0.71	0.806667	0.65	0.773333	0.29	0.411667	0.61	0.756667	0.75	0.925	0.46	0.59375	0.4	0.505	0.79	0.88375	0.71	0.8475	0.65	0.80625	0.28	0.45	0.6	0.7825	0.77
#551	0.76	0.901429	0.47	0.582857	0.4	0.52	0.78	0.85	0.69	0.79	0.63	0.782857	0.26	0.447143	0.58	0.775714	0.73	0.91125	0.45	0.58875	0.38	0.48875	0.78	0.87625	0.71	0.85875	0.65	0.82125	0.29	0.4975	0.61	0.80875	0.73	0.917778	0.49	0.587778	0.39	0.533333	0.79	0.882222	0.71	0.831111	0.65	0.834444	0.28	0.563333	0.6	0.82	0.77
#552	0.74	0.91375	0.44	0.58375	0.4	0.495	0.78	0.87875	0.69	0.8325	0.63	0.80625	0.26	0.48375	0.58	0.7925	0.75	0.891429	0.46	0.565714	0.39	0.472857	0.78	0.857143	0.71	0.844286	0.65	0.781429	0.29	0.462857	0.61	0.757143	0.77	0.882857	0.48	0.605714	0.4	0.47	0.79	0.864286	0.71	0.812857	0.65	0.778571	0.28	0.45	0.6	0.742857	0.77
#553	0.75	0.845	0.52	0.648333	0.39	0.495	0.78	0.851667	0.69	0.783333	0.63	0.798333	0.26	0.528333	0.58	0.781667	0.76	0.90125	0.49	0.5775	0.38	0.4975	0.78	0.855	0.71	0.8425	0.65	0.79375	0.29	0.47625	0.61	0.785	0.74	0.89	0.47	0.62	0.39	0.487143	0.79	0.878571	0.71	0.812857	0.65	0.802857	0.28	0.477143	0.6	0.771429	0.79
#554	0.73	0.90875	0.44	0.5875	0.4	0.50125	0.78	0.8725	0.69	0.8375	0.63	0.8075	0.26	0.4875	0.58	0.7925	0.76	0.871429	0.47	0.595714	0.4	0.468571	0.78	0.851429	0.71	0.807143	0.65	0.777143	0.29	0.451429	0.61	0.748571	0.78	0.917778	0.47	0.48	0.41	0.501111	0.79	0.883333	0.71	0.775556	0.65	0.81	0.28	0.48	0.6	0.787778	0.78
#555	0.75	0.917143	0.48	0.587143	0.38	0.464286	0.78	0.88	0.69	0.861429	0.63	0.805714	0.26	0.472857	0.58	0.792857	0.75	0.8675	0.45	0.57875	0.4	0.46625	0.78	0.85875	0.71	0.8125	0.65	0.79	0.29	0.46375	0.61	0.76625	0.76	0.92375	0.47	0.58375	0.4	0.5	0.79	0.88125	0.71	0.84375	0.65	0.79875	0.28	0.44125	0.6	0.77375	0.77
#556	0.76	0.898571	0.46	0.565714	0.38	0.438571	0.78	0.861429	0.69	0.844286	0.63	0.764286	0.26	0.442857	0.58	0.74	0.74	0.895	0.44	0.58375	0.39	0.49875	0.78	0.86625	0.71	0.8125	0.65	0.79875	0.29	0.5025	0.61	0.7725	0.73	0.91	0.47	0.595	0.4	0.50875	0.79	0.87125	0.71	0.8575	0.65	0.8075	0.28	0.4625	0.6	0.78875	0.74
#557	0.75	0.89625	0.45	0.565	0.4	0.47625	0.78	0.86	0.69	0.82625	0.63	0.7875	0.26	0.45625	0.58	0.76625	0.77	0.92125	0.48	0.485	0.39	0.50375	0.78	0.86875	0.71	0.765	0.65	0.80125	0.29	0.4875	0.61	0.7875	0.79	0.921429	0.53	0.617143	0.4	0.498571	0.79	0.884286	0.71	0.828571	0.65	0.805714	0.28	0.465714	0.6	0.781429	0.76
#558	0.76	0.86	0.46	0.592857	0.39	0.442857	0.78	0.852857	0.69	0.808571	0.63	0.77	0.26	0.468571	0.58	0.74	0.75	0.89	0.46	0.568571	0.39	0.468571	0.78	0.855714	0.71	0.842857	0.65	0.781429	0.29	0.461429	0.61	0.757143	0.75	0.91625	0.46	0.5725	0.41	0.5275	0.79	0.87375	0.71	0.83	0.65	0.81625	0.28	0.47625	0.6	0.7975	0.75
#559	0.75	0.892857	0.46	0.582857	0.39	0.458571	0.78	0.86	0.69	0.831429	0.63	0.771429	0.26	0.45	0.58	0.747143	0.77	0.90125	0.48	0.56875	0.4	0.49125	0.78	0.86625	0.71	0.84	0.65	0.79625	0.29	0.46	0.61	0.77875	0.74	0.904286	0.47	0.577143	0.39	0.507143	0.79	0.87	0.71	0.831429	0.65	0.811429	0.28	0.49	0.6	0.791429	0.79
#560	0.76	0.91875	0.46	0.585	0.4	0.48875	0.78	0.87875	0.69	0.83375	0.63	0.80625	0.26	0.48125	0.58	0.79125	0.75	0.90375	0.44	0.56375	0.4	0.48375	0.78	0.8675	0.71	0.835	0.65	0.79375	0.29	0.46125	0.61	0.77375	0.76	0.92125	0.47	0.58375	0.4	0.50875	0.79	0.88	0.71	0.8275	0.65	0.805	0.28	0.45875	0.6	0.78	0.78
#561	0.78	0.901667	0.52	0.591667	0.38	0.476667	0.78	0.851667	0.69	0.786667	0.63	0.751667	0.26	0.391667	0.58	0.736667	0.77	0.891429	0.48	0.558571	0.38	0.461429	0.78	0.854286	0.71	0.844286	0.65	0.778571	0.29	0.452857	0.61	0.754286	0.77	0.864286	0.48	0.578571	0.39	0.457143	0.79	0.848571	0.71	0.821429	0.65	0.768571	0.28	0.424286	0.6	0.734286	0.79
#562	0.74	0.891111	0.47	0.588889	0.39	0.445556	0.78	0.884444	0.69	0.848889	0.63	0.82	0.26	0.533333	0.58	0.8	0.79	0.888333	0.5	0.558333	0.39	0.49	0.78	0.828333	0.71	0.808333	0.65	0.743333	0.29	0.391667	0.61	0.723333	0.79	0.908571	0.47	0.562857	0.39	0.441429	0.79	0.868571	0.71	0.855714	0.65	0.764286	0.28	0.391429	0.6	0.731429	0.77
#563	0.73	0.912222	0.45	0.467778	0.39	0.503333	0.78	0.861111	0.69	0.753333	0.63	0.821111	0.26	0.56	0.58	0.814444	0.76	0.895	0.5	0.58	0.39	0.51	0.78	0.848333	0.71	0.8	0.65	0.778333	0.29	0.423333	0.61	0.765	0.78	0.871429	0.47	0.588571	0.4	0.462857	0.79	0.85	0.71	0.81	0.65	0.771429	0.28	0.43	0.6	0.737143	0.77
#564	0.76	0.888333	0.51	0.578333	0.38	0.501667	0.78	0.836667	0.69	0.796667	0.63	0.76	0.26	0.421667	0.58	0.741667	0.77	0.868571	0.47	0.59	0.39	0.462857	0.78	0.848571	0.71	0.8	0.65	0.781429	0.29	0.461429	0.61	0.752857	0.73	0.904286	0.47	0.617143	0.4	0.522857	0.79	0.875714	0.71	0.837143	0.65	0.824286	0.28	0.494286	0.6	0.805714	0.76
#565	0.73	0.915	0.46	0.56875	0.39	0.5	0.78	0.8775	0.69	0.84625	0.63	0.8225	0.26	0.55125	0.58	0.81375	0.75	0.86375	0.44	0.57375	0.4	0.46625	0.78	0.85625	0.71	0.805	0.65	0.78625	0.29	0.4675	0.61	0.75875	0.74	0.918889	0.46	0.582222	0.39	0.506667	0.79	0.888889	0.71	0.868889	0.65	0.831111	0.28	0.52	0.6	0.815556	0.77
#566	0.74	0.911111	0.46	0.493333	0.39	0.482222	0.78	0.877778	0.69	0.788889	0.63	0.815556	0.26	0.524444	0.58	0.801111	0.77	0.902857	0.48	0.562857	0.38	0.441429	0.78	0.864286	0.71	0.85	0.65	0.765714	0.29	0.43	0.61	0.734286	0.78	0.885714	0.48	0.61	0.4	0.472857	0.79	0.867143	0.71	0.795714	0.65	0.775714	0.28	0.44	0.6	0.738571	0.74
#567	0.76	0.91	0.45	0.565	0.4	0.47125	0.78	0.86875	0.69	0.8275	0.63	0.78625	0.26	0.46125	0.58	0.76625	0.75	0.89375	0.45	0.57125	0.39	0.485	0.78	0.8575	0.71	0.82125	0.65	0.79375	0.29	0.47375	0.61	0.77875	0.75	0.911429	0.49	0.602857	0.41	0.515714	0.79	0.877143	0.71	0.801429	0.65	0.805714	0.28	0.477143	0.6	0.782857	0.74
#568	0.76	0.91125	0.46	0.57875	0.39	0.48125	0.78	0.875	0.69	0.825	0.63	0.79875	0.26	0.47375	0.58	0.78	0.73	0.858571	0.45	0.605714	0.39	0.448571	0.78	0.858571	0.71	0.821429	0.65	0.791429	0.29	0.468571	0.61	0.765714	0.79	0.881429	0.48	0.601429	0.4	0.448571	0.79	0.864286	0.71	0.818571	0.65	0.765714	0.28	0.415714	0.6	0.728571	0.78
#569	0.76	0.91375	0.47	0.57375	0.4	0.50375	0.78	0.8725	0.69	0.8375	0.63	0.8	0.26	0.4775	0.58	0.7825	0.75	0.895714	0.51	0.61	0.37	0.47	0.78	0.862857	0.71	0.812857	0.65	0.81	0.29	0.53	0.61	0.798571	0.78	0.83	0.53	0.636667	0.39	0.465	0.79	0.846667	0.71	0.79	0.65	0.791667	0.28	0.495	0.6	0.768333	0.77
#570	0.76	0.912857	0.5	0.477143	0.39	0.502857	0.78	0.86	0.69	0.74	0.63	0.791429	0.26	0.491429	0.58	0.777143	0.8	0.903333	0.5	0.563333	0.39	0.466667	0.78	0.841667	0.71	0.803333	0.65	0.728333	0.29	0.35	0.61	0.701667	0.73	0.907778	0.47	0.556667	0.39	0.52	0.79	0.862222	0.71	0.854444	0.65	0.818889	0.28	0.511111	0.6	0.807778	0.77
#571	0.76	0.905	0.5	0.596667	0.39	0.501667	0.78	0.856667	0.69	0.795	0.63	0.77	0.26	0.431667	0.58	0.751667	0.75	0.90375	0.44	0.56375	0.4	0.485	0.78	0.8675	0.71	0.835	0.65	0.7975	0.29	0.4625	0.61	0.77875	0.74	0.86375	0.45	0.5625	0.4	0.4875	0.79	0.845	0.71	0.79875	0.65	0.78	0.28	0.4725	0.6	0.7525	0.73
#572	0.73	0.917778	0.45	0.574444	0.38	0.47	0.78	0.88	0.69	0.868889	0.63	0.817778	0.26	0.523333	0.58	0.811111	0.75	0.9075	0.45	0.47	0.39	0.465	0.78	0.8725	0.71	0.78	0.65	0.80625	0.29	0.5	0.61	0.79	0.75	0.91375	0.47	0.57375	0.4	0.51375	0.79	0.86875	0.71	0.83125	0.65	0.8125	0.28	0.4725	0.6	0.7925	0.78
#573	0.76	0.9175	0.5	0.5775	0.36	0.44	0.78	0.88	0.69	0.87375	0.63	0.805	0.26	0.48875	0.58	0.79375	0.75	0.892857	0.46	0.567143	0.39	0.468571	0.78	0.858571	0.71	0.845714	0.65	0.781429	0.29	0.457143	0.61	0.754286	0.73	0.8775	0.43	0.59125	0.4	0.5	0.79	0.87	0.71	0.8125	0.65	0.8125	0.28	0.48875	0.6	0.79	0.77
#574	0.75	0.87125	0.52	0.6375	0.39	0.47625	0.78	0.88	0.69	0.8075	0.63	0.83875	0.26	0.60875	0.58	0.8275	0.75	0.891429	0.46	0.57	0.39	0.465714	0.78	0.855714	0.71	0.845714	0.65	0.778571	0.29	0.457143	0.61	0.754286	0.76	0.915	0.46	0.5725	0.4	0.495	0.79	0.87875	0.71	0.8375	0.65	0.79875	0.28	0.46	0.6	0.775	0.78
#575	0.76	0.903333	0.5	0.596667	0.39	0.501667	0.78	0.855	0.69	0.798333	0.63	0.768333	0.26	0.43	0.58	0.75	0.79	0.914286	0.45	0.487143	0.39	0.455714	0.78	0.851429	0.71	0.787143	0.65	0.75	0.29	0.374286	0.61	0.724286	0.74	0.91	0.47	0.6	0.4	0.528571	0.79	0.874286	0.71	0.832857	0.65	0.82	0.28	0.48	0.6	0.797143	0.76
#576	0.76	0.892857	0.54	0.628571	0.37	0.467143	0.78	0.874286	0.69	0.828571	0.63	0.828571	0.26	0.568571	0.58	0.824286	0.77	0.906667	0.51	0.6	0.39	0.501667	0.78	0.856667	0.71	0.805	0.65	0.763333	0.29	0.405	0.61	0.745	0.76	0.922857	0.49	0.608571	0.41	0.501429	0.79	0.887143	0.71	0.838571	0.65	0.801429	0.28	0.451429	0.6	0.777143	0.78
#577	0.73	0.894286	0.45	0.585714	0.39	0.488571	0.78	0.864286	0.69	0.818571	0.63	0.801429	0.26	0.482857	0.58	0.787143	0.75	0.885	0.46	0.59125	0.4	0.4325	0.78	0.8825	0.71	0.8425	0.65	0.80625	0.29	0.52375	0.61	0.7825	0.73	0.875714	0.46	0.595714	0.39	0.48	0.79	0.864286	0.71	0.812857	0.65	0.805714	0.28	0.487143	0.6	0.777143	0.78
#578	0.74	0.901429	0.47	0.575714	0.39	0.458571	0.78	0.865714	0.69	0.84	0.63	0.787143	0.26	0.452857	0.58	0.764286	0.74	0.90875	0.44	0.58375	0.4	0.4925	0.78	0.87625	0.71	0.845	0.65	0.81125	0.29	0.48375	0.61	0.79625	0.74	0.91	0.47	0.56875	0.4	0.525	0.79	0.87125	0.71	0.82125	0.65	0.81125	0.28	0.47875	0.6	0.7925	0.74
#579	0.73	0.91125	0.44	0.5825	0.4	0.49625	0.78	0.8725	0.69	0.83625	0.63	0.80625	0.26	0.485	0.58	0.7925	0.77	0.885714	0.45	0.557143	0.39	0.45	0.78	0.85	0.71	0.835714	0.65	0.771429	0.29	0.431429	0.61	0.748571	0.76	0.9075	0.46	0.56375	0.4	0.49	0.79	0.8725	0.71	0.8375	0.65	0.8025	0.28	0.4475	0.6	0.77875	0.77
#580	0.76	0.9	0.5	0.59	0.4	0.513333	0.78	0.846667	0.69	0.793333	0.63	0.77	0.26	0.416667	0.58	0.756667	0.77	0.878571	0.47	0.598571	0.39	0.45	0.78	0.857143	0.71	0.802857	0.65	0.768571	0.29	0.442857	0.61	0.737143	0.78	0.888571	0.48	0.598571	0.4	0.468571	0.79	0.865714	0.71	0.802857	0.65	0.775714	0.28	0.435714	0.6	0.74	0.77
#581	0.78	0.872857	0.49	0.57	0.39	0.445714	0.78	0.852857	0.69	0.815714	0.63	0.77	0.26	0.478571	0.58	0.747143	0.76	0.87625	0.47	0.57625	0.38	0.45	0.78	0.86375	0.71	0.8325	0.65	0.79375	0.29	0.49	0.61	0.7725	0.74	0.905	0.48	0.5975	0.39	0.5025	0.79	0.8675	0.71	0.845	0.65	0.8075	0.28	0.475	0.6	0.79	0.8
#582	0.75	0.90125	0.45	0.565	0.4	0.4825	0.78	0.8625	0.69	0.8275	0.63	0.78875	0.26	0.45875	0.58	0.7675	0.78	0.877143	0.52	0.605714	0.39	0.49	0.78	0.857143	0.71	0.801429	0.65	0.8	0.29	0.501429	0.61	0.78	0.73	0.873333	0.46	0.511111	0.39	0.496667	0.79	0.876667	0.71	0.764444	0.65	0.823333	0.28	0.535556	0.6	0.806667	0.79
#583	0.76	0.875	0.53	0.66	0.39	0.496667	0.78	0.866667	0.69	0.788333	0.63	0.808333	0.26	0.553333	0.58	0.795	0.73	0.898333	0.47	0.601667	0.4	0.491667	0.78	0.87	0.71	0.825	0.65	0.79	0.29	0.488333	0.61	0.766667	0.76	0.87875	0.45	0.58125	0.4	0.4725	0.79	0.865	0.71	0.80875	0.65	0.79375	0.28	0.4575	0.6	0.76375	0.73
#584	0.77	0.911429	0.5	0.585714	0.38	0.451429	0.78	0.877143	0.69	0.842857	0.63	0.79	0.26	0.465714	0.58	0.765714	0.75	0.901429	0.45	0.57	0.39	0.462857	0.78	0.864286	0.71	0.841429	0.65	0.774286	0.29	0.447143	0.61	0.747143	0.76	0.87125	0.46	0.585	0.4	0.48125	0.79	0.86	0.71	0.81625	0.65	0.795	0.28	0.47375	0.6	0.7675	0.81
#585	0.73	0.90375	0.46	0.56625	0.4	0.5025	0.78	0.8575	0.69	0.81	0.63	0.79375	0.26	0.48	0.58	0.78125	0.75	0.88625	0.46	0.58375	0.41	0.435	0.78	0.88	0.71	0.8375	0.65	0.8075	0.29	0.5275	0.61	0.78375	0.78	0.878571	0.46	0.588571	0.4	0.447143	0.79	0.865714	0.71	0.798571	0.65	0.774286	0.28	0.435714	0.6	0.735714	0.77
#586	0.74	0.901111	0.49	0.527778	0.38	0.482222	0.78	0.88	0.69	0.77	0.63	0.832222	0.26	0.563333	0.58	0.823333	0.77	0.898333	0.5	0.576667	0.39	0.505	0.78	0.846667	0.71	0.795	0.65	0.773333	0.29	0.411667	0.61	0.761667	0.75	0.9225	0.46	0.58	0.4	0.52375	0.79	0.88125	0.71	0.82625	0.65	0.80875	0.28	0.47625	0.6	0.78625	0.82
#587	0.74	0.897143	0.48	0.595714	0.39	0.497143	0.78	0.864286	0.69	0.821429	0.63	0.798571	0.26	0.482857	0.58	0.785714	0.81	0.898333	0.5	0.55	0.39	0.48	0.78	0.831667	0.71	0.805	0.65	0.741667	0.29	0.37	0.61	0.718333	0.73	0.904286	0.47	0.617143	0.4	0.525714	0.79	0.877143	0.71	0.837143	0.65	0.824286	0.28	0.494286	0.6	0.805714	0.8
#588	0.77	0.874286	0.48	0.598571	0.39	0.45	0.78	0.851429	0.69	0.812857	0.63	0.768571	0.26	0.467143	0.58	0.741429	0.76	0.898571	0.46	0.562857	0.38	0.451429	0.78	0.86	0.71	0.847143	0.65	0.77	0.29	0.437143	0.61	0.741429	0.78	0.90625	0.47	0.56	0.4	0.49375	0.79	0.86	0.71	0.8525	0.65	0.78625	0.28	0.435	0.6	0.7625	0.77
#589	0.74	0.91625	0.44	0.58625	0.4	0.49125	0.78	0.87875	0.69	0.83125	0.63	0.80625	0.26	0.4875	0.58	0.79375	0.79	0.881667	0.53	0.64	0.41	0.476667	0.78	0.865	0.71	0.793333	0.65	0.791667	0.29	0.488333	0.61	0.768333	0.77	0.908571	0.46	0.572857	0.39	0.464286	0.79	0.872857	0.71	0.845714	0.65	0.781429	0.28	0.437143	0.6	0.751429	0.78
#590	0.75	0.88	0.45	0.57125	0.39	0.42375	0.78	0.86875	0.69	0.8475	0.63	0.795	0.26	0.51	0.58	0.76875	0.76	0.9	0.46	0.5625	0.4	0.4825	0.78	0.865	0.71	0.83375	0.65	0.795	0.29	0.46125	0.61	0.77625	0.74	0.89	0.47	0.624286	0.4	0.494286	0.79	0.878571	0.71	0.802857	0.65	0.802857	0.28	0.48	0.6	0.768571	0.78
#591	0.73	0.9025	0.44	0.605	0.39	0.50625	0.78	0.87375	0.69	0.82	0.63	0.8075	0.26	0.5125	0.58	0.79125	0.78	0.888333	0.49	0.556667	0.39	0.49	0.78	0.83	0.71	0.806667	0.65	0.748333	0.29	0.393333	0.61	0.728333	0.78	0.878571	0.47	0.594286	0.4	0.441429	0.79	0.867143	0.71	0.802857	0.65	0.771429	0.28	0.427143	0.6	0.732857	0.76
#592	0.74	0.855714	0.47	0.578571	0.37	0.397143	0.78	0.844286	0.69	0.818571	0.63	0.748571	0.26	0.444286	0.58	0.718571	0.75	0.896667	0.45	0.535556	0.39	0.476667	0.78	0.858889	0.71	0.85	0.65	0.792222	0.29	0.5	0.61	0.78	0.73	0.885714	0.47	0.632857	0.39	0.505714	0.79	0.87	0.71	0.807143	0.65	0.814286	0.28	0.5	0.6	0.792857	0.8
#593	0.77	0.88	0.52	0.632857	0.38	0.431429	0.78	0.89	0.69	0.834286	0.63	0.835714	0.26	0.607143	0.58	0.822857	0.75	0.867143	0.46	0.598571	0.39	0.472857	0.78	0.848571	0.71	0.812857	0.65	0.781429	0.29	0.478571	0.61	0.751429	0.77	0.8825	0.47	0.5	0.39	0.4575	0.79	0.86125	0.71	0.76375	0.65	0.795	0.28	0.48875	0.6	0.77	0.77
#594	0.72	0.873333	0.46	0.586667	0.38	0.451111	0.78	0.88	0.69	0.841111	0.63	0.834444	0.26	0.592222	0.58	0.821111	0.74	0.913333	0.46	0.507778	0.38	0.491111	0.78	0.883333	0.71	0.793333	0.65	0.83	0.29	0.54	0.61	0.818889	0.78	0.895714	0.48	0.57	0.4	0.478571	0.79	0.855714	0.71	0.851429	0.65	0.78	0.28	0.418571	0.6	0.751429	0.77
#595	0.75	0.9225	0.45	0.59	0.4	0.50625	0.78	0.88	0.69	0.83875	0.63	0.81125	0.26	0.49125	0.58	0.79625	0.76	0.8725	0.45	0.58375	0.39	0.44375	0.78	0.86125	0.71	0.81	0.65	0.775	0.29	0.45	0.61	0.7475	0.74	0.915714	0.47	0.612857	0.4	0.51	0.79	0.887143	0.71	0.835714	0.65	0.811429	0.28	0.47	0.6	0.785714	0.76
#596	0.74	0.914286	0.46	0.587143	0.4	0.495714	0.78	0.874286	0.69	0.83	0.63	0.795714	0.26	0.481429	0.58	0.78	0.79	0.898333	0.49	0.553333	0.39	0.478333	0.78	0.831667	0.71	0.806667	0.65	0.736667	0.29	0.371667	0.61	0.71	0.74	0.88875	0.46	0.5725	0.39	0.48625	0.79	0.86125	0.71	0.845	0.65	0.7925	0.28	0.4625	0.6	0.77125	0.75
#597	0.72	0.9025	0.44	0.6075	0.39	0.51375	0.78	0.87375	0.69	0.81875	0.63	0.81125	0.26	0.51875	0.58	0.79375	0.72	0.862857	0.44	0.592857	0.39	0.462857	0.78	0.858571	0.71	0.821429	0.65	0.791429	0.29	0.482857	0.61	0.762857	0.77	0.875714	0.47	0.572857	0.39	0.445714	0.79	0.854286	0.71	0.804286	0.65	0.771429	0.28	0.448571	0.6	0.738571	0.79
#598	0.76	0.898571	0.46	0.578571	0.39	0.461429	0.78	0.862857	0.69	0.834286	0.63	0.774286	0.26	0.464286	0.58	0.75	0.75	0.8925	0.45	0.5725	0.39	0.49	0.78	0.86375	0.71	0.82625	0.65	0.795	0.29	0.47375	0.61	0.7825	0.76	0.925	0.47	0.57875	0.4	0.51125	0.79	0.87875	0.71	0.8275	0.65	0.805	0.28	0.4625	0.6	0.78375	0.77
#599	0.75	0.868333	0.53	0.646667	0.39	0.506667	0.78	0.856667	0.69	0.776667	0.63	0.81	0.26	0.545	0.58	0.796667	0.76	0.88625	0.48	0.58	0.4	0.425	0.78	0.88	0.71	0.84375	0.65	0.80125	0.29	0.51125	0.61	0.775	0.8	0.895714	0.52	0.614286	0.39	0.485714	0.79	0.875714	0.71	0.811429	0.65	0.795714	0.28	0.482857	0.6	0.765714	0.79
#600	0.76	0.91625	0.47	0.5875	0.39	0.475	0.78	0.88	0.69	0.83875	0.63	0.80125	0.26	0.47625	0.58	0.78375	0.73	0.854444	0.46	0.577778	0.37	0.413333	0.78	0.868889	0.71	0.852222	0.65	0.812222	0.29	0.567778	0.61	0.788889	0.79	0.881429	0.49	0.617143	0.4	0.448571	0.79	0.861429	0.71	0.82	0.65	0.764286	0.28	0.414286	0.6	0.73	0.75
#601	0.74	0.892857	0.48	0.582857	0.37	0.465714	0.78	0.86	0.69	0.842857	0.63	0.778571	0.26	0.472857	0.58	0.76	0.78	0.9025	0.49	0.54875	0.38	0.48625	0.78	0.84875	0.71	0.8375	0.65	0.7825	0.29	0.4575	0.61	0.7725	0.74	0.88375	0.47	0.60125	0.4	0.49	0.79	0.8625	0.71	0.78875	0.65	0.79875	0.28	0.46625	0.6	0.7725	0.76
#602	0.73	0.916	0.47	0.512	0.38	0.493	0.78	0.88	0.69	0.782	0.63	0.833	0.26	0.568	0.58	0.823	0.79	0.892857	0.5	0.565714	0.39	0.507143	0.78	0.837143	0.71	0.801429	0.65	0.762857	0.29	0.41	0.61	0.747143	0.78	0.87	0.47	0.588571	0.4	0.461429	0.79	0.86	0.71	0.818571	0.65	0.787143	0.28	0.457143	0.6	0.752857	0.75
#603	0.75	0.90125	0.45	0.56375	0.4	0.47875	0.78	0.8625	0.69	0.8275	0.63	0.78875	0.26	0.4575	0.58	0.7675	0.75	0.90375	0.44	0.55875	0.4	0.48375	0.78	0.86375	0.71	0.83625	0.65	0.7925	0.29	0.465	0.61	0.77	0.76	0.881429	0.48	0.605714	0.39	0.471429	0.79	0.865714	0.71	0.81	0.65	0.775714	0.28	0.447143	0.6	0.738571	0.78
#604	0.74	0.917778	0.46	0.493333	0.39	0.49	0.78	0.878889	0.69	0.791111	0.63	0.817778	0.26	0.531111	0.58	0.802222	0.77	0.9125	0.45	0.565	0.4	0.4675	0.78	0.875	0.71	0.8375	0.65	0.78625	0.29	0.4475	0.61	0.76625	0.76	0.86125	0.46	0.58375	0.4	0.47875	0.79	0.8625	0.71	0.8275	0.65	0.79375	0.28	0.45875	0.6	0.76625	0.78
#605	0.73	0.877143	0.47	0.628571	0.39	0.482857	0.78	0.867143	0.69	0.805714	0.63	0.797143	0.26	0.507143	0.58	0.778571	0.73	0.907143	0.45	0.591429	0.39	0.484286	0.78	0.878571	0.71	0.834286	0.65	0.802857	0.29	0.477143	0.61	0.781429	0.73	0.875714	0.48	0.641429	0.4	0.495714	0.79	0.87	0.71	0.808571	0.65	0.814286	0.28	0.501429	0.6	0.792857	0.77
#606	0.75	0.9075	0.47	0.57375	0.38	0.48	0.78	0.8675	0.69	0.83	0.63	0.7975	0.26	0.48125	0.58	0.7825	0.79	0.902857	0.48	0.542857	0.4	0.501429	0.78	0.842857	0.71	0.802857	0.65	0.758571	0.29	0.402857	0.61	0.735714	0.77	0.89	0.46	0.58625	0.4	0.4975	0.79	0.86625	0.71	0.81375	0.65	0.7975	0.28	0.465	0.6	0.76875	0.78
#607	0.76	0.884286	0.49	0.594286	0.38	0.444286	0.78	0.861429	0.69	0.805714	0.63	0.775714	0.26	0.465714	0.58	0.748571	0.79	0.905714	0.49	0.548571	0.4	0.485714	0.78	0.844286	0.71	0.812857	0.65	0.754286	0.29	0.39	0.61	0.73	0.72	0.92375	0.45	0.59625	0.4	0.5275	0.79	0.8875	0.71	0.83375	0.65	0.82125	0.28	0.495	0.6	0.805	0.77
#608	0.79	0.915714	0.52	0.592857	0.39	0.505714	0.78	0.86	0.69	0.795714	0.63	0.78	0.26	0.444286	0.58	0.771429	0.76	0.87125	0.46	0.57625	0.38	0.4575	0.78	0.86125	0.71	0.83625	0.65	0.795	0.29	0.49	0.61	0.77125	0.77	0.8925	0.47	0.50625	0.39	0.47125	0.79	0.86625	0.71	0.74375	0.65	0.8075	0.28	0.51	0.6	0.7825	0.8
#609	0.74	0.902222	0.47	0.586667	0.38	0.494444	0.78	0.87	0.69	0.846667	0.63	0.813333	0.26	0.515556	0.58	0.801111	0.76	0.9	0.46	0.56125	0.39	0.47125	0.78	0.865	0.71	0.835	0.65	0.79375	0.29	0.45625	0.61	0.775	0.77	0.868571	0.48	0.592857	0.4	0.457143	0.79	0.85	0.71	0.822857	0.65	0.771429	0.28	0.425714	0.6	0.738571	0.76
#610	0.74	0.907143	0.45	0.591429	0.4	0.478571	0.78	0.877143	0.69	0.828571	0.63	0.804286	0.26	0.48	0.58	0.788571	0.76	0.91125	0.45	0.57	0.4	0.47625	0.78	0.87375	0.71	0.83375	0.65	0.7875	0.29	0.45	0.61	0.76625	0.76	0.88625	0.44	0.5775	0.4	0.47625	0.79	0.8725	0.71	0.80625	0.65	0.79	0.28	0.45625	0.6	0.755	0.77
#611	0.73	0.894444	0.47	0.61	0.38	0.48	0.78	0.874444	0.69	0.838889	0.63	0.824444	0.26	0.551111	0.58	0.816667	0.76	0.907143	0.49	0.537143	0.39	0.505714	0.78	0.86	0.71	0.824286	0.65	0.8	0.29	0.477143	0.61	0.79	0.76	0.865714	0.46	0.587143	0.4	0.471429	0.79	0.857143	0.71	0.807143	0.65	0.787143	0.28	0.467143	0.6	0.754286	0.76
#612	0.75	0.901429	0.49	0.61	0.39	0.495714	0.78	0.865714	0.69	0.825714	0.63	0.8	0.26	0.475714	0.58	0.785714	0.75	0.905	0.44	0.56375	0.4	0.4875	0.78	0.8675	0.71	0.8325	0.65	0.795	0.29	0.46625	0.61	0.77375	0.74	0.921111	0.46	0.488889	0.4	0.518889	0.79	0.883333	0.71	0.785556	0.65	0.827778	0.28	0.526667	0.6	0.81	0.77
#613	0.75	0.888571	0.46	0.57	0.39	0.468571	0.78	0.85	0.69	0.83	0.63	0.774286	0.26	0.458571	0.58	0.748571	0.75	0.855714	0.46	0.591429	0.38	0.43	0.78	0.852857	0.71	0.817143	0.65	0.762857	0.29	0.445714	0.61	0.728571	0.78	0.905714	0.47	0.567143	0.4	0.46	0.79	0.872857	0.71	0.842857	0.65	0.775714	0.28	0.41	0.6	0.744286	0.74
#614	0.78	0.903333	0.51	0.575	0.39	0.488333	0.78	0.84	0.69	0.805	0.63	0.741667	0.26	0.386667	0.58	0.718333	0.76	0.8975	0.45	0.55	0.38	0.46125	0.78	0.85875	0.71	0.82125	0.65	0.78875	0.29	0.46375	0.61	0.7725	0.79	0.88	0.46	0.57	0.39	0.414286	0.79	0.861429	0.71	0.822857	0.65	0.754286	0.28	0.392857	0.6	0.712857	0.77
#615	0.76	0.89125	0.48	0.61625	0.39	0.485	0.78	0.87	0.69	0.79875	0.63	0.80625	0.26	0.51125	0.58	0.79125	0.73	0.914286	0.46	0.481429	0.39	0.447143	0.78	0.882857	0.71	0.792857	0.65	0.812857	0.29	0.512857	0.61	0.794286	0.74	0.921111	0.46	0.487778	0.4	0.52	0.79	0.88	0.71	0.772222	0.65	0.827778	0.28	0.522222	0.6	0.814444	0.79
#616	0.73	0.90875	0.44	0.58625	0.4	0.49625	0.78	0.87125	0.69	0.84375	0.63	0.80375	0.26	0.485	0.58	0.78625	0.77	0.905	0.5	0.585	0.4	0.516667	0.78	0.85	0.71	0.805	0.65	0.776667	0.29	0.418333	0.61	0.758333	0.77	0.915714	0.47	0.57	0.4	0.475714	0.79	0.874286	0.71	0.824286	0.65	0.788571	0.28	0.447143	0.6	0.762857	0.77
#617	0.74	0.8975	0.47	0.59125	0.38	0.485	0.78	0.86375	0.69	0.815	0.63	0.79875	0.26	0.48625	0.58	0.7825	0.77	0.91	0.46	0.565	0.4	0.475	0.78	0.87625	0.71	0.8325	0.65	0.78875	0.29	0.45	0.61	0.7675	0.77	0.91875	0.45	0.57	0.4	0.4775	0.79	0.8775	0.71	0.83625	0.65	0.7925	0.28	0.435	0.6	0.765	0.75
#618	0.72	0.892857	0.45	0.591429	0.39	0.49	0.78	0.862857	0.69	0.838571	0.63	0.794286	0.26	0.487143	0.58	0.777143	0.76	0.901429	0.46	0.572857	0.39	0.442857	0.78	0.864286	0.71	0.854286	0.65	0.767143	0.29	0.422857	0.61	0.738571	0.78	0.877143	0.47	0.592857	0.4	0.462857	0.79	0.855714	0.71	0.797143	0.65	0.77	0.28	0.44	0.6	0.737143	0.76
#619	0.77	0.91	0.5	0.596667	0.4	0.501667	0.78	0.856667	0.69	0.803333	0.63	0.768333	0.26	0.421667	0.58	0.753333	0.72	0.898571	0.46	0.602857	0.39	0.504286	0.78	0.868571	0.71	0.834286	0.65	0.814286	0.29	0.5	0.61	0.8	0.74	0.9125	0.48	0.5825	0.4	0.50625	0.79	0.87375	0.71	0.85375	0.65	0.80625	0.28	0.455	0.6	0.7875	0.77
#620	0.76	0.894286	0.51	0.47	0.38	0.492857	0.78	0.845714	0.69	0.704286	0.63	0.784286	0.26	0.49	0.58	0.771429	0.74	0.9	0.48	0.584286	0.38	0.497143	0.78	0.867143	0.71	0.84	0.65	0.8	0.29	0.485714	0.61	0.778571	0.76	0.875	0.46	0.57875	0.4	0.46125	0.79	0.86375	0.71	0.8125	0.65	0.7925	0.28	0.4575	0.6	0.76125	0.79
#621	0.74	0.91	0.51	0.535556	0.37	0.51	0.78	0.877778	0.69	0.744444	0.63	0.853333	0.26	0.633333	0.58	0.855556	0.75	0.891667	0.49	0.583333	0.39	0.51	0.78	0.845	0.71	0.801667	0.65	0.77	0.29	0.428333	0.61	0.755	0.76	0.90875	0.45	0.565	0.4	0.48	0.79	0.87125	0.71	0.845	0.65	0.79875	0.28	0.4475	0.6	0.7775	0.8
#622	0.76	0.9175	0.47	0.5875	0.39	0.47875	0.78	0.87875	0.69	0.83875	0.63	0.79875	0.26	0.47625	0.58	0.7825	0.76	0.895714	0.46	0.564286	0.38	0.451429	0.78	0.858571	0.71	0.845714	0.65	0.777143	0.29	0.441429	0.61	0.752857	0.79	0.912857	0.47	0.577143	0.4	0.47	0.79	0.875714	0.71	0.828571	0.65	0.784286	0.28	0.424286	0.6	0.755714	0.77
#623	0.74	0.872857	0.45	0.597143	0.39	0.444286	0.78	0.865714	0.69	0.802857	0.63	0.782857	0.26	0.461429	0.58	0.757143	0.77	0.91125	0.45	0.5675	0.4	0.46875	0.78	0.87125	0.71	0.83375	0.65	0.78625	0.29	0.45125	0.61	0.765	0.76	0.872857	0.47	0.597143	0.4	0.492857	0.79	0.851429	0.71	0.802857	0.65	0.787143	0.28	0.475714	0.6	0.754286	0.76
#624	0.73	0.87375	0.45	0.59875	0.4	0.47875	0.78	0.8625	0.69	0.81625	0.63	0.79375	0.26	0.485	0.58	0.7725	0.77	0.88	0.52	0.537143	0.38	0.428571	0.78	0.86	0.71	0.832857	0.65	0.787143	0.29	0.524286	0.61	0.767143	0.76	0.875714	0.46	0.59	0.4	0.455714	0.79	0.864286	0.71	0.808571	0.65	0.777143	0.28	0.451429	0.6	0.74	0.77
#625	0.75	0.924444	0.46	0.501111	0.39	0.478889	0.78	0.887778	0.69	0.792222	0.63	0.817778	0.26	0.53	0.58	0.804444	0.75	0.9075	0.5	0.61	0.38	0.4825	0.78	0.87625	0.71	0.81125	0.65	0.80875	0.29	0.515	0.61	0.7925	0.73	0.9075	0.52	0.59125	0.39	0.54125	0.79	0.875	0.71	0.82	0.65	0.8175	0.28	0.505	0.6	0.79875	0.81
#626	0.75	0.90125	0.44	0.56375	0.4	0.48375	0.78	0.8625	0.69	0.8275	0.63	0.7875	0.26	0.46	0.58	0.76875	0.78	0.901667	0.52	0.575	0.38	0.486667	0.78	0.85	0.71	0.801667	0.65	0.768333	0.29	0.408333	0.61	0.75	0.74	0.88625	0.48	0.6025	0.4	0.49	0.79	0.8675	0.71	0.79	0.65	0.80625	0.28	0.47625	0.6	0.78125	0.79
#627	0.77	0.894286	0.47	0.565714	0.4	0.464286	0.78	0.854286	0.69	0.832857	0.63	0.767143	0.26	0.44	0.58	0.742857	0.77	0.864286	0.47	0.588571	0.39	0.45	0.78	0.845714	0.71	0.814286	0.65	0.771429	0.29	0.444286	0.61	0.747143	0.74	0.925	0.47	0.5975	0.4	0.50875	0.79	0.88375	0.71	0.855	0.65	0.80625	0.28	0.455	0.6	0.78375	0.79
#628	0.77	0.9175	0.48	0.58	0.39	0.47375	0.78	0.88	0.69	0.83375	0.63	0.8	0.26	0.4775	0.58	0.7825	0.76	0.893333	0.5	0.608333	0.39	0.506667	0.78	0.848333	0.71	0.79	0.65	0.776667	0.29	0.43	0.61	0.765	0.75	0.91875	0.46	0.475	0.39	0.48875	0.79	0.88	0.71	0.775	0.65	0.82	0.28	0.50875	0.6	0.80375	0.77
#629	0.77	0.887143	0.52	0.647143	0.39	0.501429	0.78	0.87	0.69	0.787143	0.63	0.821429	0.26	0.564286	0.58	0.812857	0.75	0.84	0.53	0.643333	0.38	0.475	0.78	0.853333	0.71	0.778333	0.65	0.81	0.29	0.521667	0.61	0.798333	0.76	0.87875	0.45	0.58375	0.4	0.46875	0.79	0.86625	0.71	0.8075	0.65	0.79625	0.28	0.45875	0.6	0.7675	0.76
#630	0.72	0.8975	0.47	0.60875	0.39	0.49875	0.78	0.8625	0.69	0.80875	0.63	0.81375	0.26	0.5325	0.58	0.80375	0.75	0.86	0.45	0.57625	0.4	0.45375	0.78	0.85375	0.71	0.8125	0.65	0.78125	0.29	0.45625	0.61	0.75625	0.78	0.882857	0.47	0.592857	0.41	0.448571	0.79	0.871429	0.71	0.804286	0.65	0.774286	0.28	0.424286	0.6	0.734286	0.76
#631	0.71	0.891111	0.46	0.573333	0.38	0.47	0.78	0.88	0.69	0.854444	0.63	0.835556	0.26	0.595556	0.58	0.824444	0.78	0.897143	0.5	0.587143	0.39	0.472857	0.78	0.852857	0.71	0.834286	0.65	0.784286	0.29	0.447143	0.61	0.764286	0.72	0.9025	0.48	0.62	0.39	0.5475	0.79	0.86875	0.71	0.815	0.65	0.82375	0.28	0.53875	0.6	0.8125	0.8
#632	0.75	0.902857	0.48	0.544286	0.39	0.517143	0.78	0.848571	0.69	0.824286	0.63	0.784286	0.26	0.498571	0.58	0.772857	0.77	0.88	0.43	0.486667	0.4	0.46	0.78	0.863333	0.71	0.776667	0.65	0.8	0.29	0.506667	0.61	0.777778	0.76	0.90625	0.45	0.56375	0.4	0.49	0.79	0.87125	0.71	0.84	0.65	0.8	0.28	0.4475	0.6	0.775	0.74
#633	0.76	0.9	0.5	0.583333	0.39	0.511667	0.78	0.845	0.69	0.791667	0.63	0.765	0.26	0.418333	0.58	0.745	0.72	0.87	0.46	0.614286	0.39	0.484286	0.78	0.86	0.71	0.81	0.65	0.805714	0.29	0.498571	0.61	0.784286	0.74	0.91375	0.46	0.57625	0.4	0.5275	0.79	0.8725	0.71	0.8275	0.65	0.81	0.28	0.47625	0.6	0.79375	0.75
#634	0.75	0.891667	0.52	0.621667	0.39	0.495	0.78	0.861667	0.69	0.801667	0.63	0.811667	0.26	0.528333	0.58	0.8	0.76	0.91125	0.45	0.57375	0.4	0.46625	0.78	0.8725	0.71	0.84	0.65	0.78625	0.29	0.44375	0.61	0.7625	0.78	0.868571	0.47	0.588571	0.39	0.46	0.79	0.848571	0.71	0.814286	0.65	0.768571	0.28	0.424286	0.6	0.735714	0.78
#635	0.72	0.887778	0.46	0.511111	0.38	0.452222	0.78	0.872222	0.69	0.793333	0.63	0.822222	0.26	0.545556	0.58	0.81	0.76	0.868333	0.54	0.645	0.38	0.49	0.78	0.86	0.71	0.785	0.65	0.821667	0.29	0.538333	0.61	0.806667	0.76	0.878571	0.49	0.624286	0.41	0.482857	0.79	0.868571	0.71	0.814286	0.65	0.78	0.28	0.447143	0.6	0.744286	0.75
#636	0.77	0.901667	0.5	0.586667	0.4	0.505	0.78	0.845	0.69	0.808333	0.63	0.758333	0.26	0.408333	0.58	0.743333	0.8	0.905	0.5	0.556667	0.4	0.463333	0.78	0.84	0.71	0.803333	0.65	0.721667	0.29	0.345	0.61	0.691667	0.76	0.86	0.46	0.585	0.4	0.4825	0.79	0.86375	0.71	0.82125	0.65	0.7925	0.28	0.46375	0.6	0.76875	0.8
#637	0.74	0.907143	0.46	0.598571	0.39	0.478571	0.78	0.875714	0.69	0.825714	0.63	0.805714	0.26	0.484286	0.58	0.787143	0.73	0.90625	0.44	0.585	0.4	0.49375	0.78	0.87625	0.71	0.84125	0.65	0.8125	0.29	0.485	0.61	0.80125	0.74	0.912857	0.47	0.591429	0.39	0.514286	0.79	0.877143	0.71	0.847143	0.65	0.815714	0.28	0.468571	0.6	0.792857	0.8
#638	0.76	0.912857	0.49	0.555714	0.39	0.508571	0.78	0.86	0.69	0.821429	0.63	0.792857	0.26	0.504286	0.58	0.784286	0.75	0.895	0.45	0.56875	0.39	0.475	0.78	0.86375	0.71	0.83625	0.65	0.7875	0.29	0.46	0.61	0.7675	0.76	0.905714	0.54	0.642857	0.39	0.544286	0.79	0.874286	0.71	0.82	0.65	0.84	0.28	0.551429	0.6	0.831429	0.77
#639	0.75	0.91	0.46	0.575	0.39	0.4975	0.78	0.87	0.69	0.84375	0.63	0.79875	0.26	0.4875	0.58	0.77875	0.72	0.912222	0.45	0.486667	0.39	0.515556	0.78	0.868889	0.71	0.766667	0.65	0.827778	0.29	0.548889	0.61	0.817778	0.76	0.916667	0.46	0.543333	0.39	0.468889	0.79	0.873333	0.71	0.875556	0.65	0.793333	0.28	0.447778	0.6	0.77	0.78
#640	0.73	0.904286	0.45	0.582857	0.39	0.464286	0.78	0.87	0.69	0.841429	0.63	0.784286	0.26	0.472857	0.58	0.764286	0.73	0.90625	0.44	0.5825	0.39	0.48125	0.78	0.8725	0.71	0.84875	0.65	0.80625	0.29	0.475	0.61	0.7925	0.74	0.885714	0.47	0.617143	0.4	0.467143	0.79	0.872857	0.71	0.817143	0.65	0.785714	0.28	0.495714	0.6	0.77	0.77
#641	0.76	0.9	0.5	0.601667	0.39	0.511667	0.78	0.85	0.69	0.775	0.63	0.77	0.26	0.438333	0.58	0.75	0.75	0.887143	0.45	0.568571	0.38	0.462857	0.78	0.854286	0.71	0.84	0.65	0.782857	0.29	0.461429	0.61	0.761429	0.78	0.902857	0.45	0.55	0.4	0.451429	0.79	0.86	0.71	0.861429	0.65	0.774286	0.28	0.408571	0.6	0.744286	0.79
#642	0.7	0.903333	0.47	0.516667	0.37	0.497778	0.78	0.87	0.69	0.783333	0.63	0.834444	0.26	0.581111	0.58	0.832222	0.8	0.88	0.5	0.553333	0.39	0.455	0.78	0.825	0.71	0.813333	0.65	0.731667	0.29	0.35	0.61	0.71	0.76	0.897143	0.54	0.614286	0.38	0.481429	0.79	0.894286	0.71	0.831429	0.65	0.842857	0.28	0.552857	0.6	0.824286	0.77
#643	0.76	0.891667	0.5	0.596667	0.39	0.516667	0.78	0.84	0.69	0.796667	0.63	0.766667	0.26	0.428333	0.58	0.75	0.79	0.897143	0.5	0.557143	0.4	0.492857	0.78	0.847143	0.71	0.814286	0.65	0.762857	0.29	0.39	0.61	0.742857	0.77	0.917778	0.45	0.481111	0.4	0.497778	0.79	0.872222	0.71	0.794444	0.65	0.807778	0.28	0.495556	0.6	0.791111	0.77
#644	0.76	0.9175	0.49	0.58875	0.38	0.50875	0.78	0.86375	0.69	0.8	0.63	0.79375	0.26	0.47625	0.58	0.78125	0.76	0.895714	0.45	0.562857	0.39	0.461429	0.78	0.857143	0.71	0.834286	0.65	0.782857	0.29	0.445714	0.61	0.76	0.72	0.89	0.47	0.583333	0.39	0.508889	0.79	0.864444	0.71	0.825556	0.65	0.817778	0.28	0.523333	0.6	0.801111	0.79
#645	0.72	0.90875	0.45	0.5975	0.39	0.50125	0.78	0.88	0.69	0.815	0.63	0.82625	0.26	0.53	0.58	0.81375	0.74	0.8575	0.44	0.57125	0.4	0.46375	0.78	0.85125	0.71	0.805	0.65	0.78125	0.29	0.46625	0.61	0.75625	0.78	0.898571	0.47	0.58	0.4	0.49	0.79	0.86	0.71	0.847143	0.65	0.784286	0.28	0.428571	0.6	0.758571	0.79
#646	0.7	0.91	0.46	0.5525	0.39	0.51875	0.78	0.865	0.69	0.825	0.63	0.82875	0.26	0.57625	0.58	0.8275	0.75	0.904286	0.46	0.575714	0.39	0.481429	0.78	0.871429	0.71	0.845714	0.65	0.801429	0.29	0.471429	0.61	0.781429	0.74	0.918889	0.46	0.498889	0.4	0.506667	0.79	0.881111	0.71	0.787778	0.65	0.822222	0.28	0.506667	0.6	0.806667	0.77
#647	0.74	0.914286	0.46	0.621429	0.41	0.497143	0.78	0.882857	0.69	0.827143	0.63	0.817143	0.26	0.497143	0.58	0.801429	0.77	0.9	0.45	0.495714	0.39	0.487143	0.78	0.848571	0.71	0.805714	0.65	0.76	0.29	0.397143	0.61	0.737143	0.73	0.905714	0.46	0.587143	0.39	0.494286	0.79	0.868571	0.71	0.858571	0.65	0.802857	0.28	0.471429	0.6	0.782857	0.74
#648	0.75	0.8875	0.47	0.54125	0.38	0.45625	0.78	0.8725	0.69	0.8075	0.63	0.81	0.26	0.52	0.58	0.795	0.76	0.852857	0.46	0.585714	0.4	0.442857	0.78	0.847143	0.71	0.804286	0.65	0.772857	0.29	0.454286	0.61	0.742857	0.76	0.87125	0.46	0.58125	0.4	0.48125	0.79	0.8575	0.71	0.815	0.65	0.7925	0.28	0.4725	0.6	0.76375	0.77
#649	0.72	0.871429	0.47	0.62	0.39	0.488571	0.78	0.858571	0.69	0.807143	0.63	0.791429	0.26	0.5	0.58	0.77	0.76	0.895	0.47	0.57125	0.39	0.4775	0.78	0.865	0.71	0.825	0.65	0.7925	0.29	0.465	0.61	0.77	0.78	0.865714	0.46	0.582857	0.39	0.428571	0.79	0.851429	0.71	0.828571	0.65	0.768571	0.28	0.414286	0.6	0.732857	0.77
#650	0.76	0.876667	0.53	0.656667	0.38	0.491667	0.78	0.866667	0.69	0.783333	0.63	0.81	0.26	0.545	0.58	0.796667	0.76	0.86125	0.45	0.57375	0.39	0.46	0.78	0.85375	0.71	0.80625	0.65	0.7875	0.29	0.46875	0.61	0.76625	0.74	0.88	0.48	0.625714	0.4	0.487143	0.79	0.865714	0.71	0.814286	0.65	0.805714	0.28	0.475714	0.6	0.781429	0.77
#651	0.76	0.8925	0.5	0.6	0.39	0.44375	0.78	0.8825	0.69	0.82625	0.63	0.8275	0.26	0.5525	0.58	0.81125	0.77	0.91	0.5	0.593333	0.4	0.501667	0.78	0.858333	0.71	0.798333	0.65	0.766667	0.29	0.395	0.61	0.748333	0.75	0.92125	0.47	0.5775	0.4	0.51375	0.79	0.88125	0.71	0.83	0.65	0.805	0.28	0.4575	0.6	0.78	0.77
#652	0.71	0.8825	0.45	0.59	0.38	0.44875	0.78	0.88125	0.69	0.83125	0.63	0.825	0.26	0.54875	0.58	0.81	0.76	0.898333	0.49	0.581667	0.39	0.518333	0.78	0.846667	0.71	0.806667	0.65	0.778333	0.29	0.433333	0.61	0.766667	0.73	0.911111	0.48	0.55	0.39	0.522222	0.79	0.864444	0.71	0.855556	0.65	0.821111	0.28	0.512222	0.6	0.81	0.75
#653	0.74	0.915	0.45	0.58875	0.4	0.48625	0.78	0.87875	0.69	0.8325	0.63	0.8075	0.26	0.48625	0.58	0.7925	0.77	0.87875	0.46	0.57875	0.39	0.46875	0.78	0.855	0.71	0.8125	0.65	0.78625	0.29	0.46625	0.61	0.765	0.76	0.874286	0.47	0.595714	0.4	0.452857	0.79	0.864286	0.71	0.808571	0.65	0.777143	0.28	0.448571	0.6	0.74	0.76
#654	0.72	0.871429	0.47	0.62	0.39	0.488571	0.78	0.857143	0.69	0.807143	0.63	0.79	0.26	0.5	0.58	0.77	0.79	0.902857	0.49	0.557143	0.4	0.49	0.78	0.844286	0.71	0.807143	0.65	0.757143	0.29	0.392857	0.61	0.735714	0.77	0.865714	0.48	0.622857	0.39	0.491429	0.79	0.857143	0.71	0.807143	0.65	0.788571	0.28	0.472857	0.6	0.758571	0.74
#655	0.76	0.90125	0.46	0.56125	0.4	0.48375	0.78	0.8625	0.69	0.82375	0.63	0.79125	0.26	0.46125	0.58	0.77	0.73	0.905714	0.45	0.588571	0.4	0.52	0.78	0.872857	0.71	0.838571	0.65	0.818571	0.29	0.5	0.61	0.802857	0.73	0.888571	0.46	0.625714	0.4	0.498571	0.79	0.877143	0.71	0.808571	0.65	0.804286	0.28	0.488571	0.6	0.772857	0.8
#656	0.76	0.903333	0.51	0.6	0.39	0.491667	0.78	0.853333	0.69	0.798333	0.63	0.763333	0.26	0.425	0.58	0.746667	0.75	0.90125	0.48	0.59125	0.39	0.49125	0.78	0.8675	0.71	0.835	0.65	0.805	0.29	0.48625	0.61	0.79125	0.74	0.90625	0.45	0.59625	0.4	0.5075	0.79	0.87875	0.71	0.85625	0.65	0.82	0.28	0.4775	0.6	0.8025	0.79
#657	0.73	0.90625	0.44	0.5775	0.4	0.4975	0.78	0.875	0.69	0.845	0.63	0.805	0.26	0.48	0.58	0.78875	0.76	0.90125	0.45	0.55375	0.4	0.48125	0.78	0.86875	0.71	0.8475	0.65	0.7975	0.29	0.455	0.61	0.78	0.77	0.911667	0.5	0.581667	0.4	0.523333	0.79	0.856667	0.71	0.796667	0.65	0.786667	0.28	0.408333	0.6	0.765	0.77
#658	0.76	0.91	0.48	0.581429	0.38	0.445714	0.78	0.872857	0.69	0.84	0.63	0.78	0.26	0.452857	0.58	0.761429	0.74	0.897143	0.45	0.574286	0.39	0.492857	0.78	0.865714	0.71	0.838571	0.65	0.798571	0.29	0.477143	0.61	0.78	0.76	0.872857	0.47	0.595714	0.39	0.491429	0.79	0.851429	0.71	0.802857	0.65	0.787143	0.28	0.475714	0.6	0.754286	0.77
#659	0.74	0.90875	0.48	0.57125	0.38	0.50875	0.78	0.85875	0.69	0.83375	0.63	0.80875	0.26	0.50125	0.58	0.80625	0.73	0.91	0.44	0.575	0.39	0.48375	0.78	0.87375	0.71	0.85375	0.65	0.80125	0.29	0.47375	0.61	0.78625	0.74	0.8825	0.48	0.6175	0.4	0.4975	0.79	0.865	0.71	0.78625	0.65	0.805	0.28	0.485	0.6	0.78125	0.78
#660	0.75	0.898571	0.49	0.551429	0.39	0.534286	0.78	0.854286	0.69	0.814286	0.63	0.797143	0.26	0.51	0.58	0.788571	0.76	0.9075	0.47	0.57	0.38	0.47875	0.78	0.86875	0.71	0.85375	0.65	0.79875	0.29	0.49375	0.61	0.7825	0.74	0.883333	0.46	0.575556	0.39	0.473333	0.79	0.865556	0.71	0.833333	0.65	0.812222	0.28	0.516667	0.6	0.788889	0.75
#661	0.77	0.90375	0.45	0.5775	0.39	0.475	0.78	0.86625	0.69	0.82875	0.63	0.79	0.26	0.49	0.58	0.77125	0.75	0.891667	0.5	0.591667	0.39	0.513333	0.78	0.845	0.71	0.801667	0.65	0.775	0.29	0.431667	0.61	0.761667	0.76	0.85	0.53	0.65	0.39	0.483333	0.79	0.871667	0.71	0.783333	0.65	0.805	0.28	0.5	0.6	0.783333	0.77
#662	0.71	0.877143	0.46	0.607143	0.39	0.437143	0.78	0.887143	0.69	0.842857	0.63	0.825714	0.26	0.557143	0.58	0.804286	0.73	0.885	0.45	0.5725	0.39	0.49	0.78	0.85625	0.71	0.84	0.65	0.7875	0.29	0.47375	0.61	0.765	0.8	0.92	0.49	0.588571	0.4	0.471429	0.79	0.88	0.71	0.867143	0.65	0.771429	0.28	0.398571	0.6	0.738571	0.79
#663	0.76	0.9175	0.46	0.58125	0.39	0.475	0.78	0.8775	0.69	0.84125	0.63	0.79875	0.26	0.47625	0.58	0.78375	0.75	0.89	0.48	0.565556	0.37	0.476667	0.78	0.861111	0.71	0.825556	0.65	0.806667	0.29	0.526667	0.61	0.787778	0.77	0.877143	0.46	0.588571	0.4	0.448571	0.79	0.864286	0.71	0.8	0.65	0.768571	0.28	0.427143	0.6	0.73	0.77
#664	0.77	0.88	0.53	0.655	0.39	0.49	0.78	0.868333	0.69	0.785	0.63	0.806667	0.26	0.54	0.58	0.793333	0.76	0.89	0.47	0.567143	0.39	0.465714	0.78	0.855714	0.71	0.845714	0.65	0.781429	0.29	0.458571	0.61	0.757143	0.74	0.888571	0.49	0.634286	0.4	0.451429	0.79	0.897143	0.71	0.868571	0.65	0.825714	0.28	0.538571	0.6	0.798571	0.77
#665	0.77	0.905714	0.54	0.572857	0.37	0.482857	0.78	0.85	0.69	0.842857	0.63	0.788571	0.26	0.45	0.58	0.785714	0.75	0.9025	0.44	0.56375	0.4	0.48625	0.78	0.86625	0.71	0.8325	0.65	0.79625	0.29	0.4625	0.61	0.7775	0.78	0.884286	0.54	0.615714	0.38	0.468571	0.79	0.865714	0.71	0.798571	0.65	0.788571	0.28	0.485714	0.6	0.755714	0.75
#666	0.78	0.877143	0.51	0.6	0.39	0.491429	0.78	0.854286	0.69	0.788571	0.63	0.792857	0.26	0.505714	0.58	0.774286	0.74	0.87625	0.46	0.59875	0.37	0.44625	0.78	0.8725	0.71	0.82625	0.65	0.81625	0.29	0.55625	0.61	0.79125	0.72	0.87375	0.52	0.6025	0.4	0.5025	0.79	0.86	0.71	0.7925	0.65	0.80375	0.28	0.49625	0.6	0.78125	0.78
#667	0.76	0.9175	0.47	0.58875	0.39	0.47875	0.78	0.88	0.69	0.84125	0.63	0.8025	0.26	0.47875	0.58	0.78375	0.75	0.908889	0.44	0.516667	0.38	0.488889	0.78	0.855556	0.71	0.847778	0.65	0.79	0.29	0.457778	0.61	0.778889	0.77	0.89	0.48	0.617143	0.42	0.477143	0.79	0.874286	0.71	0.811429	0.65	0.784286	0.28	0.438571	0.6	0.748571	0.77
#668	0.72	0.895714	0.45	0.592857	0.39	0.495714	0.78	0.867143	0.69	0.832857	0.63	0.802857	0.26	0.491429	0.58	0.785714	0.76	0.90125	0.44	0.555	0.39	0.47875	0.78	0.865	0.71	0.8375	0.65	0.79625	0.29	0.46375	0.61	0.7775	0.72	0.878571	0.46	0.622857	0.4	0.512857	0.79	0.865714	0.71	0.804286	0.65	0.814286	0.28	0.507143	0.6	0.787143	0.79
#669	0.76	0.897143	0.46	0.565714	0.39	0.462857	0.78	0.852857	0.69	0.832857	0.63	0.767143	0.26	0.438571	0.58	0.74	0.77	0.887143	0.45	0.56	0.39	0.454286	0.78	0.85	0.71	0.837143	0.65	0.774286	0.29	0.435714	0.61	0.751429	0.76	0.90125	0.45	0.5425	0.4	0.49625	0.79	0.85875	0.71	0.82375	0.65	0.78375	0.28	0.4625	0.6	0.76	0.79
#670	0.73	0.871429	0.45	0.598571	0.39	0.44	0.78	0.865714	0.69	0.808571	0.63	0.782857	0.26	0.464286	0.58	0.757143	0.75	0.887143	0.46	0.572857	0.39	0.474286	0.78	0.854286	0.71	0.84	0.65	0.785714	0.29	0.467143	0.61	0.762857	0.76	0.85875	0.45	0.575	0.4	0.46625	0.79	0.8575	0.71	0.81375	0.65	0.785	0.28	0.44625	0.6	0.7575	0.8
#671	0.78	0.903333	0.52	0.583333	0.38	0.475	0.78	0.848333	0.69	0.813333	0.63	0.746667	0.26	0.408333	0.58	0.725	0.75	0.86	0.52	0.59	0.38	0.481429	0.78	0.865714	0.71	0.808571	0.65	0.83	0.29	0.567143	0.61	0.822857	0.76	0.88625	0.45	0.575	0.4	0.46125	0.79	0.87	0.71	0.80875	0.65	0.78125	0.28	0.4425	0.6	0.745	0.78
#672	0.77	0.9	0.47	0.57	0.39	0.447143	0.78	0.86	0.69	0.84	0.63	0.771429	0.26	0.445714	0.58	0.747143	0.75	0.841667	0.52	0.651667	0.39	0.485	0.78	0.855	0.71	0.785	0.65	0.813333	0.29	0.523333	0.61	0.8	0.72	0.897778	0.47	0.535556	0.4	0.51	0.79	0.88	0.71	0.752222	0.65	0.831111	0.28	0.542222	0.6	0.814444	0.77
#673	0.77	0.881667	0.54	0.68	0.41	0.506667	0.78	0.875	0.69	0.78	0.63	0.821667	0.26	0.548333	0.58	0.808333	0.76	0.848333	0.55	0.643333	0.37	0.48	0.78	0.858333	0.71	0.788333	0.65	0.813333	0.29	0.535	0.61	0.795	0.77	0.9175	0.45	0.565	0.4	0.4725	0.79	0.88	0.71	0.84125	0.65	0.7875	0.28	0.4275	0.6	0.76	0.76
#674	0.76	0.88	0.53	0.656667	0.39	0.49	0.78	0.866667	0.69	0.786667	0.63	0.808333	0.26	0.54	0.58	0.795	0.77	0.91	0.5	0.59	0.39	0.5	0.78	0.856667	0.71	0.815	0.65	0.761667	0.29	0.405	0.61	0.74	0.74	0.878571	0.52	0.538571	0.38	0.481429	0.79	0.881429	0.71	0.725714	0.65	0.845714	0.28	0.588571	0.6	0.834286	0.78
#675	0.73	0.91	0.47	0.61375	0.39	0.4975	0.78	0.8725	0.69	0.8125	0.63	0.8125	0.26	0.53625	0.58	0.805	0.79	0.9	0.49	0.54	0.4	0.494286	0.78	0.844286	0.71	0.807143	0.65	0.755714	0.29	0.388571	0.61	0.735714	0.73	0.878571	0.46	0.594286	0.4	0.477143	0.79	0.865714	0.71	0.804286	0.65	0.804286	0.28	0.48	0.6	0.777143	0.8
#676	0.78	0.918571	0.49	0.585714	0.4	0.501429	0.78	0.858571	0.69	0.808571	0.63	0.77	0.26	0.424286	0.58	0.751429	0.74	0.9	0.48	0.6	0.39	0.512857	0.78	0.87	0.71	0.838571	0.65	0.812857	0.29	0.501429	0.61	0.795714	0.78	0.858571	0.47	0.59	0.4	0.442857	0.79	0.861429	0.71	0.801429	0.65	0.762857	0.28	0.414286	0.6	0.727143	0.75
#677	0.77	0.911429	0.52	0.555714	0.38	0.488571	0.78	0.861429	0.69	0.818571	0.63	0.791429	0.26	0.502857	0.58	0.78	0.76	0.9	0.46	0.57	0.39	0.451429	0.78	0.861429	0.71	0.848571	0.65	0.77	0.29	0.431429	0.61	0.742857	0.76	0.9075	0.45	0.57	0.4	0.475	0.79	0.87125	0.71	0.8425	0.65	0.8	0.28	0.45	0.6	0.7775	0.77
#678	0.76	0.911429	0.49	0.562857	0.39	0.511429	0.78	0.861429	0.69	0.82	0.63	0.798571	0.26	0.505714	0.58	0.788571	0.76	0.90875	0.45	0.55375	0.4	0.47375	0.78	0.87375	0.71	0.84	0.65	0.78875	0.29	0.4475	0.61	0.76875	0.8	0.905714	0.5	0.555714	0.4	0.494286	0.79	0.851429	0.71	0.81	0.65	0.762857	0.28	0.387143	0.6	0.74	0.79
#679	0.76	0.877143	0.52	0.611429	0.37	0.467143	0.78	0.871429	0.69	0.792857	0.63	0.808571	0.26	0.531429	0.58	0.794286	0.75	0.89	0.46	0.584286	0.38	0.472857	0.78	0.851429	0.71	0.832857	0.65	0.78	0.29	0.475714	0.61	0.755714	0.75	0.925	0.46	0.57375	0.4	0.51625	0.79	0.88	0.71	0.83	0.65	0.805	0.28	0.46125	0.6	0.7825	0.76
#680	0.76	0.913333	0.51	0.598333	0.4	0.5	0.78	0.851667	0.69	0.798333	0.63	0.775	0.26	0.431667	0.58	0.758333	0.74	0.91625	0.48	0.585	0.37	0.45125	0.78	0.88375	0.71	0.88125	0.65	0.8025	0.29	0.47	0.61	0.785	0.75	0.855	0.46	0.59125	0.4	0.47125	0.79	0.86	0.71	0.815	0.65	0.79125	0.28	0.46125	0.6	0.765	0.77
#681	0.76	0.9	0.5	0.588333	0.4	0.515	0.78	0.848333	0.69	0.793333	0.63	0.766667	0.26	0.408333	0.58	0.75	0.75	0.8975	0.45	0.565	0.39	0.47375	0.78	0.86375	0.71	0.82875	0.65	0.795	0.29	0.46	0.61	0.775	0.76	0.8775	0.46	0.58	0.4	0.47	0.79	0.8675	0.71	0.815	0.65	0.79625	0.28	0.45625	0.6	0.7675	0.74
#682	0.75	0.856667	0.52	0.655	0.4	0.496667	0.78	0.863333	0.69	0.763333	0.63	0.806667	0.26	0.536667	0.58	0.793333	0.79	0.904286	0.49	0.554286	0.4	0.492857	0.78	0.845714	0.71	0.807143	0.65	0.754286	0.29	0.394286	0.61	0.731429	0.75	0.915556	0.45	0.487778	0.4	0.502222	0.79	0.882222	0.71	0.788889	0.65	0.824444	0.28	0.516667	0.6	0.808889	0.79
#683	0.72	0.894444	0.43	0.583333	0.4	0.467778	0.78	0.885556	0.69	0.845556	0.63	0.828889	0.26	0.547778	0.58	0.814444	0.76	0.8725	0.45	0.585	0.39	0.445	0.78	0.86625	0.71	0.81125	0.65	0.7775	0.29	0.43125	0.61	0.7475	0.77	0.878571	0.46	0.588571	0.4	0.442857	0.79	0.867143	0.71	0.804286	0.65	0.768571	0.28	0.425714	0.6	0.728571	0.78
#684	0.74	0.88875	0.51	0.56875	0.34	0.3925	0.78	0.8825	0.69	0.87	0.63	0.81	0.26	0.53	0.58	0.78875	0.79	0.904286	0.49	0.552857	0.4	0.491429	0.78	0.844286	0.71	0.808571	0.65	0.757143	0.29	0.392857	0.61	0.737143	0.76	0.88	0.45	0.57625	0.4	0.47875	0.79	0.86625	0.71	0.80125	0.65	0.8	0.28	0.46875	0.6	0.76875	0.74
#685	0.76	0.9175	0.47	0.59	0.39	0.47875	0.78	0.88	0.69	0.84375	0.63	0.8	0.26	0.47625	0.58	0.7825	0.77	0.905714	0.46	0.562857	0.39	0.447143	0.78	0.867143	0.71	0.834286	0.65	0.772857	0.29	0.424286	0.61	0.744286	0.74	0.897778	0.47	0.52	0.4	0.49	0.79	0.875556	0.71	0.736667	0.65	0.822222	0.28	0.523333	0.6	0.802222	0.77
#686	0.73	0.87	0.45	0.59875	0.39	0.47	0.78	0.8625	0.69	0.81	0.63	0.7975	0.26	0.485	0.58	0.77625	0.75	0.89375	0.45	0.5725	0.39	0.4875	0.78	0.86	0.71	0.825	0.65	0.79375	0.29	0.47375	0.61	0.7775	0.78	0.88625	0.47	0.59875	0.4	0.45125	0.79	0.8625	0.71	0.80875	0.65	0.76625	0.28	0.41375	0.6	0.73	0.77
#687	0.75	0.88125	0.47	0.5925	0.39	0.45625	0.78	0.86625	0.69	0.80625	0.63	0.79125	0.26	0.48625	0.58	0.77125	0.78	0.902857	0.47	0.568571	0.38	0.447143	0.78	0.865714	0.71	0.84	0.65	0.771429	0.29	0.441429	0.61	0.744286	0.78	0.878571	0.48	0.598571	0.4	0.444286	0.79	0.861429	0.71	0.822857	0.65	0.762857	0.28	0.404286	0.6	0.725714	0.78
#688	0.78	0.901429	0.51	0.58	0.39	0.5	0.78	0.848571	0.69	0.798571	0.63	0.77	0.26	0.435714	0.58	0.757143	0.72	0.905714	0.44	0.591429	0.39	0.491429	0.78	0.878571	0.71	0.84	0.65	0.801429	0.29	0.482857	0.61	0.781429	0.76	0.8775	0.45	0.57875	0.4	0.4625	0.79	0.86625	0.71	0.81	0.65	0.7975	0.28	0.45625	0.6	0.76625	0.76
#689	0.76	0.854286	0.46	0.575714	0.39	0.442857	0.78	0.841429	0.69	0.795714	0.63	0.764286	0.26	0.45	0.58	0.734286	0.76	0.89	0.46	0.574286	0.39	0.465714	0.78	0.857143	0.71	0.832857	0.65	0.788571	0.29	0.462857	0.61	0.768571	0.74	0.892857	0.48	0.625714	0.4	0.478571	0.79	0.881429	0.71	0.814286	0.65	0.801429	0.28	0.458571	0.6	0.768571	0.79
#690	0.75	0.897143	0.5	0.538571	0.38	0.504286	0.78	0.845714	0.69	0.815714	0.63	0.782857	0.26	0.484286	0.58	0.771429	0.74	0.884286	0.46	0.621429	0.4	0.484286	0.78	0.871429	0.71	0.805714	0.65	0.794286	0.29	0.48	0.61	0.77	0.76	0.9	0.48	0.575714	0.39	0.51	0.79	0.858571	0.71	0.834286	0.65	0.794286	0.28	0.464286	0.6	0.767143	0.78
#691	0.76	0.863333	0.52	0.651667	0.39	0.473333	0.78	0.868333	0.69	0.79	0.63	0.806667	0.26	0.535	0.58	0.79	0.75	0.90125	0.45	0.565	0.4	0.47875	0.78	0.865	0.71	0.83625	0.65	0.79125	0.29	0.4575	0.61	0.77125	0.76	0.86875	0.45	0.5725	0.4	0.46625	0.79	0.855	0.71	0.80875	0.65	0.78625	0.28	0.45625	0.6	0.755	0.8
#692	0.75	0.89	0.5	0.5625	0.37	0.49	0.78	0.83375	0.69	0.81375	0.63	0.78125	0.26	0.46125	0.58	0.77875	0.75	0.89625	0.45	0.5825	0.39	0.4875	0.78	0.86875	0.71	0.8325	0.65	0.8025	0.29	0.4725	0.61	0.7875	0.76	0.90375	0.47	0.58125	0.4	0.5225	0.79	0.87125	0.71	0.8425	0.65	0.80375	0.28	0.465	0.6	0.78125	0.76
#693	0.75	0.91	0.46	0.582857	0.4	0.47	0.78	0.875714	0.69	0.835714	0.63	0.792857	0.26	0.47	0.58	0.772857	0.76	0.895714	0.46	0.562857	0.38	0.441429	0.78	0.861429	0.71	0.845714	0.65	0.761429	0.29	0.431429	0.61	0.73	0.75	0.87625	0.45	0.6	0.4	0.475	0.79	0.8775	0.71	0.825	0.65	0.795	0.28	0.4525	0.6	0.7675	0.79
#694	0.76	0.905714	0.49	0.585714	0.4	0.518571	0.78	0.85	0.69	0.801429	0.63	0.78	0.26	0.442857	0.58	0.768571	0.77	0.892857	0.46	0.574286	0.39	0.465714	0.78	0.861429	0.71	0.831429	0.65	0.782857	0.29	0.452857	0.61	0.764286	0.74	0.918571	0.47	0.604286	0.4	0.511429	0.79	0.888571	0.71	0.838571	0.65	0.81	0.28	0.457143	0.6	0.784286	0.77
#695	0.72	0.8775	0.47	0.6025	0.37	0.4425	0.78	0.87875	0.69	0.8275	0.63	0.81375	0.26	0.565	0.58	0.7875	0.75	0.848571	0.46	0.587143	0.39	0.458571	0.78	0.845714	0.71	0.812857	0.65	0.775714	0.29	0.472857	0.61	0.745714	0.76	0.86375	0.47	0.56	0.4	0.45	0.79	0.86125	0.71	0.84125	0.65	0.78625	0.28	0.46625	0.6	0.76125	0.76
#696	0.76	0.92	0.5	0.58	0.37	0.457143	0.78	0.881429	0.69	0.865714	0.63	0.797143	0.26	0.467143	0.58	0.78	0.77	0.892857	0.47	0.562857	0.38	0.464286	0.78	0.858571	0.71	0.845714	0.65	0.785714	0.29	0.458571	0.61	0.764286	0.74	0.921111	0.46	0.497778	0.4	0.513333	0.79	0.883333	0.71	0.786667	0.65	0.828889	0.28	0.515556	0.6	0.812222	0.78
#697	0.73	0.86875	0.45	0.6025	0.39	0.47	0.78	0.86125	0.69	0.8075	0.63	0.7975	0.26	0.485	0.58	0.77625	0.75	0.87	0.47	0.604286	0.39	0.452857	0.78	0.855714	0.71	0.811429	0.65	0.771429	0.29	0.455714	0.61	0.738571	0.76	0.88	0.45	0.57	0.4	0.46625	0.79	0.86125	0.71	0.80625	0.65	0.79	0.28	0.45125	0.6	0.76	0.76
#698	0.73	0.892857	0.47	0.58	0.38	0.472857	0.78	0.861429	0.69	0.842857	0.63	0.78	0.26	0.467143	0.58	0.755714	0.76	0.8975	0.46	0.56	0.39	0.47375	0.78	0.86375	0.71	0.83	0.65	0.7925	0.29	0.4575	0.61	0.77375	0.78	0.887143	0.49	0.612857	0.4	0.471429	0.79	0.867143	0.71	0.805714	0.65	0.777143	0.28	0.437143	0.6	0.744286	0.78
#699	0.75	0.90375	0.46	0.57875	0.4	0.49625	0.78	0.87125	0.69	0.8275	0.63	0.80625	0.26	0.48375	0.58	0.79125	0.76	0.911429	0.49	0.478571	0.39	0.51	0.78	0.858571	0.71	0.738571	0.65	0.8	0.29	0.491429	0.61	0.79	0.77	0.89125	0.46	0.5825	0.4	0.49375	0.79	0.86375	0.71	0.80875	0.65	0.7975	0.28	0.46125	0.6	0.7675	0.79
#700	0.75	0.904286	0.49	0.548571	0.39	0.517143	0.78	0.852857	0.69	0.817143	0.63	0.794286	0.26	0.497143	0.58	0.784286	0.72	0.905	0.5	0.5775	0.4	0.48875	0.78	0.8675	0.71	0.815	0.65	0.7925	0.29	0.46125	0.61	0.77625	0.74	0.892857	0.49	0.621429	0.41	0.484286	0.79	0.887143	0.71	0.817143	0.65	0.825714	0.28	0.541429	0.6	0.801429	0.79
#701	0.75	0.89	0.49	0.535	0.38	0.46375	0.78	0.86625	0.69	0.825	0.63	0.8075	0.26	0.5425	0.58	0.79375	0.75	0.885	0.46	0.58625	0.4	0.435	0.78	0.88	0.71	0.84125	0.65	0.8075	0.29	0.5275	0.61	0.785	0.78	0.881429	0.48	0.604286	0.39	0.427143	0.79	0.872857	0.71	0.832857	0.65	0.764286	0.28	0.408571	0.6	0.721429	0.76
#702	0.73	0.9	0.46	0.59	0.39	0.482857	0.78	0.867143	0.69	0.84	0.63	0.792857	0.26	0.492857	0.58	0.775714	0.75	0.89125	0.45	0.58125	0.39	0.49375	0.78	0.865	0.71	0.80375	0.65	0.795	0.29	0.49375	0.61	0.77375	0.74	0.891429	0.47	0.625714	0.4	0.485714	0.79	0.881429	0.71	0.808571	0.65	0.8	0.28	0.461429	0.6	0.768571	0.76
#703	0.75	0.902857	0.48	0.58	0.39	0.474286	0.78	0.865714	0.69	0.835714	0.63	0.788571	0.26	0.464286	0.58	0.765714	0.74	0.898571	0.47	0.574286	0.38	0.472857	0.78	0.867143	0.71	0.847143	0.65	0.797143	0.29	0.478571	0.61	0.778571	0.75	0.873333	0.47	0.565556	0.39	0.475556	0.79	0.867778	0.71	0.84	0.65	0.81	0.28	0.505556	0.6	0.787778	0.79
#704	0.77	0.863333	0.53	0.64	0.38	0.455	0.78	0.865	0.69	0.783333	0.63	0.8	0.26	0.526667	0.58	0.785	0.74	0.902222	0.45	0.548889	0.38	0.465556	0.78	0.865556	0.71	0.861111	0.65	0.804444	0.29	0.5	0.61	0.787778	0.73	0.905556	0.48	0.572222	0.39	0.518889	0.79	0.863333	0.71	0.846667	0.65	0.817778	0.28	0.518889	0.6	0.807778	0.75
#705	0.74	0.87375	0.45	0.59625	0.4	0.47625	0.78	0.8625	0.69	0.81625	0.63	0.79875	0.26	0.485	0.58	0.78	0.73	0.8525	0.45	0.57625	0.39	0.46375	0.78	0.8475	0.71	0.815	0.65	0.77625	0.29	0.47	0.61	0.75	0.79	0.91375	0.47	0.565	0.4	0.48	0.79	0.86875	0.71	0.8525	0.65	0.77875	0.28	0.4175	0.6	0.75	0.76
#706	0.73	0.884444	0.46	0.593333	0.38	0.45	0.78	0.867778	0.69	0.838889	0.63	0.811111	0.26	0.532222	0.58	0.797778	0.75	0.865	0.53	0.64	0.38	0.5	0.78	0.858333	0.71	0.786667	0.65	0.818333	0.29	0.54	0.61	0.801667	0.77	0.88	0.47	0.598571	0.42	0.46	0.79	0.871429	0.71	0.79	0.65	0.784286	0.28	0.447143	0.6	0.745714	0.77
#707	0.73	0.911111	0.45	0.588889	0.39	0.503333	0.78	0.873333	0.69	0.818889	0.63	0.82	0.26	0.531111	0.58	0.81	0.73	0.9125	0.43	0.5875	0.4	0.48625	0.78	0.87875	0.71	0.84375	0.65	0.79875	0.29	0.46625	0.61	0.78	0.78	0.90125	0.46	0.56375	0.4	0.47875	0.79	0.85625	0.71	0.84875	0.65	0.77375	0.28	0.415	0.6	0.7475	0.77
#708	0.72	0.88125	0.46	0.59125	0.39	0.50125	0.78	0.8625	0.69	0.825	0.63	0.81625	0.26	0.5575	0.58	0.8025	0.75	0.891429	0.46	0.567143	0.39	0.47	0.78	0.855714	0.71	0.842857	0.65	0.781429	0.29	0.462857	0.61	0.758571	0.74	0.888571	0.47	0.622857	0.39	0.485714	0.79	0.881429	0.71	0.815714	0.65	0.801429	0.28	0.47	0.6	0.77	0.77
#709	0.75	0.904286	0.47	0.581429	0.4	0.535714	0.78	0.851429	0.69	0.794286	0.63	0.788571	0.26	0.457143	0.58	0.778571	0.76	0.90125	0.47	0.56	0.39	0.4675	0.78	0.86375	0.71	0.8375	0.65	0.78875	0.29	0.45	0.61	0.76625	0.76	0.868571	0.46	0.581429	0.39	0.457143	0.79	0.855714	0.71	0.81	0.65	0.787143	0.28	0.46	0.6	0.752857	0.79
#710	0.75	0.91125	0.47	0.58375	0.39	0.4675	0.78	0.875	0.69	0.83625	0.63	0.79625	0.26	0.47125	0.58	0.77875	0.77	0.904286	0.46	0.568571	0.39	0.447143	0.78	0.864286	0.71	0.84	0.65	0.77	0.29	0.422857	0.61	0.744286	0.76	0.872857	0.52	0.645714	0.38	0.495714	0.79	0.874286	0.71	0.794286	0.65	0.834286	0.28	0.54	0.6	0.82	0.77
#711	0.76	0.868571	0.53	0.638571	0.38	0.501429	0.78	0.857143	0.69	0.784286	0.63	0.812857	0.26	0.548571	0.58	0.802857	0.79	0.908571	0.51	0.575714	0.39	0.497143	0.78	0.852857	0.71	0.815714	0.65	0.774286	0.29	0.42	0.61	0.761429	0.76	0.90625	0.47	0.565	0.39	0.49	0.79	0.86875	0.71	0.83125	0.65	0.8025	0.28	0.46625	0.6	0.7775	0.77
#712	0.76	0.898333	0.49	0.583333	0.4	0.521667	0.78	0.845	0.69	0.79	0.63	0.768333	0.26	0.421667	0.58	0.755	0.74	0.91	0.48	0.608571	0.39	0.505714	0.78	0.878571	0.71	0.842857	0.65	0.802857	0.29	0.487143	0.61	0.782857	0.8	0.91	0.52	0.523333	0.41	0.478333	0.79	0.846667	0.71	0.801667	0.65	0.746667	0.28	0.378333	0.6	0.715	0.77
#713	0.76	0.91625	0.48	0.585	0.39	0.4975	0.78	0.8775	0.69	0.825	0.63	0.80375	0.26	0.49375	0.58	0.79	0.77	0.90375	0.47	0.55875	0.39	0.47125	0.78	0.86625	0.71	0.835	0.65	0.79125	0.29	0.45375	0.61	0.7725	0.74	0.865714	0.46	0.605714	0.4	0.472857	0.79	0.872857	0.71	0.82	0.65	0.79	0.28	0.457143	0.6	0.761429	0.76
#714	0.77	0.905714	0.49	0.567143	0.4	0.501429	0.78	0.851429	0.69	0.815714	0.63	0.764286	0.26	0.415714	0.58	0.747143	0.78	0.881429	0.47	0.597143	0.4	0.448571	0.78	0.86	0.71	0.814286	0.65	0.77	0.29	0.435714	0.61	0.737143	0.76	0.8825	0.46	0.58375	0.4	0.5025	0.79	0.86375	0.71	0.80875	0.65	0.79875	0.28	0.475	0.6	0.7675	0.74
#715	0.74	0.9075	0.44	0.58	0.4	0.5	0.78	0.87125	0.69	0.83125	0.63	0.80875	0.26	0.485	0.58	0.795	0.75	0.9	0.44	0.56375	0.4	0.48375	0.78	0.86375	0.71	0.83375	0.65	0.7925	0.29	0.45875	0.61	0.775	0.77	0.85	0.52	0.604286	0.39	0.474286	0.79	0.857143	0.71	0.805714	0.65	0.797143	0.28	0.482857	0.6	0.772857	0.76
#716	0.75	0.911429	0.48	0.585714	0.39	0.462857	0.78	0.872857	0.69	0.835714	0.63	0.785714	0.26	0.462857	0.58	0.764286	0.76	0.91125	0.45	0.57	0.4	0.47	0.78	0.87375	0.71	0.8325	0.65	0.78625	0.29	0.44625	0.61	0.765	0.75	0.86	0.54	0.653333	0.38	0.493333	0.79	0.868333	0.71	0.785	0.65	0.83	0.28	0.551667	0.6	0.81	0.74
#717	0.77	0.878333	0.53	0.65	0.39	0.488333	0.78	0.868333	0.69	0.781667	0.63	0.806667	0.26	0.533333	0.58	0.793333	0.75	0.9	0.45	0.56375	0.4	0.47625	0.78	0.86375	0.71	0.83125	0.65	0.79375	0.29	0.4575	0.61	0.775	0.76	0.917778	0.46	0.561111	0.38	0.465556	0.79	0.883333	0.71	0.87	0.65	0.811111	0.28	0.48	0.6	0.79	0.76
#718	0.72	0.85	0.44	0.59625	0.39	0.4275	0.78	0.87125	0.69	0.8225	0.63	0.8075	0.26	0.545	0.58	0.78125	0.78	0.925	0.5	0.58	0.38	0.48375	0.78	0.88375	0.71	0.84375	0.65	0.80375	0.29	0.47	0.61	0.78125	0.74	0.92	0.47	0.59625	0.4	0.50125	0.79	0.88	0.71	0.85625	0.65	0.8	0.28	0.45125	0.6	0.77875	0.78
#719	0.77	0.915714	0.49	0.591429	0.4	0.51	0.78	0.858571	0.69	0.797143	0.63	0.781429	0.26	0.445714	0.58	0.768571	0.76	0.9075	0.45	0.57	0.4	0.475	0.78	0.8725	0.71	0.83625	0.65	0.7825	0.29	0.43625	0.61	0.76125	0.73	0.912222	0.47	0.553333	0.39	0.527778	0.79	0.867778	0.71	0.856667	0.65	0.824444	0.28	0.518889	0.6	0.814444	0.77
#720	0.73	0.915	0.44	0.59875	0.4	0.5075	0.78	0.87875	0.69	0.82375	0.63	0.815	0.26	0.5075	0.58	0.805	0.75	0.891429	0.46	0.568571	0.39	0.464286	0.78	0.855714	0.71	0.845714	0.65	0.78	0.29	0.458571	0.61	0.755714	0.77	0.908571	0.48	0.584286	0.39	0.492857	0.79	0.872857	0.71	0.841429	0.65	0.784286	0.28	0.441429	0.6	0.754286	0.77
#721	0.79	0.865	0.53	0.613333	0.39	0.478333	0.78	0.84	0.69	0.776667	0.63	0.775	0.26	0.498333	0.58	0.753333	0.73	0.907143	0.45	0.594286	0.39	0.47	0.78	0.88	0.71	0.837143	0.65	0.8	0.29	0.461429	0.61	0.781429	0.74	0.91375	0.47	0.57875	0.4	0.51875	0.79	0.8725	0.71	0.82875	0.65	0.815	0.28	0.475	0.6	0.795	0.77
#722	0.77	0.908571	0.49	0.591429	0.4	0.521429	0.78	0.858571	0.69	0.78	0.63	0.782857	0.26	0.445714	0.58	0.775714	0.76	0.915	0.46	0.575	0.39	0.4925	0.78	0.87625	0.71	0.84625	0.65	0.81	0.29	0.48625	0.61	0.79125	0.76	0.88	0.55	0.64	0.4	0.497143	0.79	0.868571	0.71	0.825714	0.65	0.81	0.28	0.49	0.6	0.785714	0.8
#723	0.73	0.883333	0.45	0.598889	0.38	0.467778	0.78	0.873333	0.69	0.834444	0.63	0.818889	0.26	0.543333	0.58	0.806667	0.76	0.90375	0.47	0.5625	0.39	0.47375	0.78	0.86625	0.71	0.8375	0.65	0.7925	0.29	0.45375	0.61	0.77125	0.77	0.901429	0.48	0.578571	0.39	0.49	0.79	0.864286	0.71	0.84	0.65	0.79	0.28	0.434286	0.6	0.764286	0.75
#724	0.76	0.868333	0.53	0.65	0.39	0.501667	0.78	0.858333	0.69	0.778333	0.63	0.806667	0.26	0.54	0.58	0.795	0.78	0.905714	0.48	0.575714	0.39	0.444286	0.78	0.871429	0.71	0.841429	0.65	0.77	0.29	0.42	0.61	0.741429	0.77	0.91	0.47	0.584286	0.4	0.5	0.79	0.87	0.71	0.838571	0.65	0.784286	0.28	0.444286	0.6	0.754286	0.77
#725	0.69	0.905	0.46	0.56625	0.39	0.52	0.78	0.86375	0.69	0.83625	0.63	0.825	0.26	0.57	0.58	0.8225	0.75	0.86375	0.45	0.5775	0.39	0.45375	0.78	0.85625	0.71	0.81375	0.65	0.78375	0.29	0.45875	0.61	0.75875	0.77	0.905714	0.47	0.578571	0.39	0.501429	0.79	0.864286	0.71	0.837143	0.65	0.792857	0.28	0.451429	0.6	0.765714	0.79
#726	0.76	0.92	0.47	0.5775	0.39	0.4825	0.78	0.8775	0.69	0.835	0.63	0.8	0.26	0.48375	0.58	0.78375	0.75	0.862857	0.46	0.592857	0.39	0.472857	0.78	0.845714	0.71	0.807143	0.65	0.778571	0.29	0.48	0.61	0.754286	0.74	0.905	0.48	0.595	0.4	0.51125	0.79	0.8675	0.71	0.84375	0.65	0.81	0.28	0.48125	0.6	0.795	0.77
#727	0.75	0.895	0.52	0.628333	0.39	0.498333	0.78	0.865	0.69	0.808333	0.63	0.806667	0.26	0.523333	0.58	0.796667	0.78	0.883333	0.51	0.541667	0.37	0.453333	0.78	0.818333	0.71	0.815	0.65	0.735	0.29	0.373333	0.61	0.718333	0.78	0.902857	0.48	0.577143	0.4	0.488571	0.79	0.86	0.71	0.837143	0.65	0.787143	0.28	0.437143	0.6	0.758571	0.78
#728	0.72	0.871429	0.47	0.624286	0.39	0.481429	0.78	0.858571	0.69	0.801429	0.63	0.795714	0.26	0.485714	0.58	0.775714	0.76	0.90375	0.46	0.57125	0.4	0.4975	0.78	0.86375	0.71	0.8325	0.65	0.79625	0.29	0.4625	0.61	0.77875	0.78	0.914286	0.47	0.577143	0.4	0.475714	0.79	0.874286	0.71	0.83	0.65	0.782857	0.28	0.422857	0.6	0.752857	0.8
#729	0.71	0.89	0.45	0.585714	0.38	0.477143	0.78	0.86	0.69	0.841429	0.63	0.79	0.26	0.471429	0.58	0.771429	0.77	0.905714	0.5	0.601667	0.4	0.501667	0.78	0.861667	0.71	0.806667	0.65	0.768333	0.29	0.396667	0.61	0.746667	0.77	0.872857	0.48	0.595714	0.4	0.467143	0.79	0.85	0.71	0.811429	0.65	0.774286	0.28	0.445714	0.6	0.744286	0.78
#730	0.79	0.871667	0.53	0.625	0.39	0.465	0.78	0.848333	0.69	0.77	0.63	0.771667	0.26	0.483333	0.58	0.751667	0.75	0.87125	0.44	0.57125	0.4	0.47375	0.78	0.85125	0.71	0.80375	0.65	0.78125	0.29	0.48125	0.61	0.75625	0.75	0.9225	0.47	0.60625	0.4	0.5225	0.79	0.8875	0.71	0.83625	0.65	0.81875	0.28	0.47625	0.6	0.80125	0.77
#731	0.71	0.9	0.45	0.516667	0.39	0.475556	0.78	0.892222	0.69	0.867778	0.63	0.851111	0.26	0.644444	0.58	0.84	0.75	0.885714	0.48	0.557143	0.39	0.454286	0.78	0.861429	0.71	0.844286	0.65	0.774286	0.29	0.428571	0.61	0.745714	0.74	0.904286	0.45	0.571429	0.39	0.485714	0.79	0.867143	0.71	0.844286	0.65	0.797143	0.28	0.452857	0.6	0.772857	0.78
#732	0.74	0.845	0.46	0.585	0.38	0.4125	0.78	0.86	0.69	0.82375	0.63	0.79125	0.26	0.52625	0.58	0.7625	0.76	0.893333	0.44	0.55625	0.4	0.475	0.78	0.86375	0.71	0.83625	0.65	0.7925	0.29	0.45375	0.61	0.77625	0.77	0.902857	0.46	0.572857	0.4	0.477143	0.79	0.864286	0.71	0.835714	0.65	0.788571	0.28	0.438571	0.6	0.765714	0.79
#733	0.77	0.915714	0.48	0.58	0.4	0.497143	0.78	0.858571	0.69	0.81	0.63	0.767143	0.26	0.42	0.58	0.75	0.76	0.89875	0.5	0.556667	0.39	0.493333	0.78	0.828333	0.71	0.81	0.65	0.75	0.29	0.395	0.61	0.73	0.75	0.914444	0.45	0.477778	0.39	0.487778	0.79	0.878889	0.71	0.784444	0.65	0.818889	0.28	0.501111	0.6	0.797778	0.8
#734	0.77	0.904286	0.48	0.572857	0.4	0.518571	0.78	0.85	0.69	0.794286	0.63	0.777143	0.26	0.431429	0.58	0.762857	0.78	0.905714	0.53	0.621667	0.38	0.476667	0.78	0.838333	0.71	0.773333	0.65	0.785	0.29	0.513333	0.61	0.761667	0.75	0.91	0.47	0.572857	0.4	0.49	0.79	0.868571	0.71	0.835714	0.65	0.798571	0.28	0.451429	0.6	0.777143	0.78
#735	0.76	0.89625	0.48	0.58	0.4	0.47	0.78	0.8675	0.69	0.8225	0.63	0.79375	0.26	0.49375	0.58	0.775	0.76	0.897143	0.44	0.58	0.4	0.46875	0.78	0.85875	0.71	0.81	0.65	0.78875	0.29	0.47	0.61	0.7625	0.75	0.9125	0.47	0.57	0.4	0.515	0.79	0.87125	0.71	0.83375	0.65	0.81375	0.28	0.4725	0.6	0.79375	0.77
#736	0.72	0.9125	0.44	0.5625	0.39	0.48875	0.78	0.8775	0.69	0.845	0.63	0.82375	0.26	0.55	0.58	0.81375	0.77	0.901429	0.45	0.5625	0.4	0.48	0.78	0.865	0.71	0.83	0.65	0.79	0.29	0.46	0.61	0.77	0.74	0.925	0.47	0.595	0.4	0.50875	0.79	0.88375	0.71	0.85625	0.65	0.805	0.28	0.4525	0.6	0.7825	0.79
#737	0.75	0.91	0.53	0.588333	0.4	0.498333	0.78	0.881667	0.69	0.808333	0.63	0.84	0.26	0.578333	0.58	0.831667	0.78	0.898571	0.49	0.571667	0.39	0.498333	0.78	0.843333	0.71	0.818333	0.65	0.76	0.29	0.408333	0.61	0.74	0.75	0.887778	0.45	0.517778	0.39	0.492222	0.79	0.878889	0.71	0.747778	0.65	0.821111	0.28	0.542222	0.6	0.794444	0.79
#738	0.76	0.91875	0.46	0.585	0.4	0.5	0.78	0.8775	0.69	0.84	0.63	0.80625	0.26	0.4925	0.58	0.79	0.75	0.8925	0.44	0.56	0.39	0.475714	0.78	0.855714	0.71	0.841429	0.65	0.784286	0.29	0.465714	0.61	0.762857	0.77	0.875714	0.47	0.597143	0.4	0.478571	0.79	0.855714	0.71	0.804286	0.65	0.785714	0.28	0.451429	0.6	0.754286	0.77
#739	0.76	0.908571	0.5	0.551429	0.39	0.522857	0.78	0.861429	0.69	0.817143	0.63	0.791429	0.26	0.498571	0.58	0.778571	0.77	0.898571	0.47	0.574286	0.38	0.473333	0.78	0.863333	0.71	0.858889	0.65	0.805556	0.29	0.5	0.61	0.79	0.79	0.853333	0.51	0.605	0.39	0.453333	0.79	0.841667	0.71	0.786667	0.65	0.778333	0.28	0.466667	0.6	0.746667	0.77
#740	0.74	0.914444	0.47	0.586667	0.38	0.494444	0.78	0.877778	0.69	0.824444	0.63	0.817778	0.26	0.517778	0.58	0.804444	0.73	0.90125	0.43	0.58	0.4	0.47375	0.78	0.865	0.71	0.8225	0.65	0.80125	0.29	0.48125	0.61	0.78375	0.77	0.845714	0.47	0.587143	0.39	0.447143	0.79	0.85	0.71	0.807143	0.65	0.775714	0.28	0.435714	0.6	0.741429	0.76
#741	0.75	0.865	0.53	0.643333	0.38	0.495	0.78	0.856667	0.69	0.778333	0.63	0.806667	0.26	0.536667	0.58	0.79	0.78	0.888571	0.53	0.631429	0.39	0.465	0.78	0.86375	0.71	0.835	0.65	0.78875	0.29	0.44875	0.61	0.7675	0.75	0.874286	0.52	0.644286	0.39	0.498571	0.79	0.872857	0.71	0.797143	0.65	0.83	0.28	0.537143	0.6	0.812857	0.79
#742	0.73	0.87125	0.45	0.6025	0.4	0.47125	0.78	0.8625	0.69	0.81375	0.63	0.7975	0.26	0.48375	0.58	0.7775	0.76	0.9075	0.45	0.57375	0.39	0.481429	0.78	0.857143	0.71	0.835714	0.65	0.784286	0.29	0.448571	0.61	0.761429	0.77	0.891429	0.52	0.635714	0.38	0.461429	0.79	0.885714	0.71	0.824286	0.65	0.802857	0.28	0.51	0.6	0.792857	0.75
#743	0.73	0.905	0.44	0.58	0.4	0.50375	0.78	0.8675	0.69	0.8375	0.63	0.80375	0.26	0.48375	0.58	0.79	0.76	0.896667	0.49	0.57	0.4	0.505	0.78	0.856667	0.71	0.79	0.65	0.768333	0.29	0.405	0.61	0.751667	0.75	0.885	0.55	0.615	0.37	0.52	0.79	0.8625	0.71	0.82625	0.65	0.83625	0.28	0.57375	0.6	0.8325	0.79
#744	0.74	0.902857	0.45	0.581429	0.39	0.477143	0.78	0.868571	0.69	0.842857	0.63	0.791429	0.26	0.462857	0.58	0.77	0.8	0.898333	0.5	0.561667	0.39	0.477143	0.78	0.86	0.71	0.805714	0.65	0.802857	0.29	0.487143	0.61	0.782857	0.77	0.87	0.47	0.597143	0.39	0.451429	0.79	0.86	0.71	0.81	0.65	0.787143	0.28	0.467143	0.6	0.755714	0.77
#745	0.75	0.91875	0.44	0.585	0.4	0.48875	0.78	0.88	0.69	0.835	0.63	0.80625	0.26	0.48625	0.58	0.795	0.75	0.8675	0.45	0.5775	0.37	0.51	0.78	0.86875	0.71	0.81625	0.65	0.80625	0.29	0.5425	0.61	0.775	0.75	0.88125	0.45	0.5875	0.4	0.4775	0.79	0.8675	0.71	0.8175	0.65	0.79875	0.28	0.46625	0.6	0.77125	0.78
#746	0.74	0.91375	0.45	0.58375	0.4	0.51625	0.78	0.8725	0.69	0.8375	0.63	0.81	0.26	0.495	0.58	0.795	0.77	0.911667	0.5	0.6	0.39	0.523333	0.78	0.856667	0.71	0.788333	0.65	0.78	0.29	0.448333	0.61	0.765	0.75	0.87	0.45	0.492222	0.4	0.472222	0.79	0.867778	0.71	0.757778	0.65	0.805556	0.28	0.496667	0.6	0.781111	0.77
#747	0.76	0.904286	0.49	0.584286	0.4	0.522857	0.78	0.851429	0.69	0.805714	0.63	0.784286	0.26	0.444286	0.58	0.771429	0.76	0.911111	0.46	0.475556	0.39	0.475714	0.78	0.87	0.71	0.841429	0.65	0.802857	0.29	0.471429	0.61	0.782857	0.76	0.8775	0.46	0.5875	0.4	0.48375	0.79	0.8675	0.71	0.81625	0.65	0.80125	0.28	0.47125	0.6	0.7725	0.77
#748	0.73	0.9	0.45	0.587143	0.4	0.492857	0.78	0.87	0.69	0.831429	0.63	0.798571	0.26	0.478571	0.58	0.782857	0.73	0.86625	0.44	0.59125	0.39	0.438571	0.78	0.85	0.71	0.808571	0.65	0.772857	0.29	0.454286	0.61	0.744286	0.75	0.87375	0.46	0.58375	0.4	0.4825	0.79	0.86	0.71	0.815	0.65	0.79375	0.28	0.47375	0.6	0.7675	0.76
#749	0.78	0.918571	0.48	0.578571	0.4	0.494286	0.78	0.857143	0.69	0.81	0.63	0.767143	0.26	0.422857	0.58	0.752857	0.77	0.90125	0.46	0.56	0.39	0.48125	0.78	0.86375	0.71	0.85125	0.65	0.79125	0.29	0.46625	0.61	0.7725	0.75	0.89	0.45	0.501111	0.4	0.491111	0.79	0.878889	0.71	0.762222	0.65	0.822222	0.28	0.524444	0.6	0.8	0.8
#750	0.77	0.91	0.5	0.584286	0.38	0.447143	0.78	0.872857	0.69	0.834286	0.63	0.784286	0.26	0.458571	0.58	0.762857	0.73	0.9075	0.47	0.59	0.39	0.442857	0.78	0.867143	0.71	0.814286	0.65	0.782857	0.29	0.452857	0.61	0.755714	0.74	0.91125	0.46	0.585	0.4	0.48625	0.79	0.8775	0.71	0.84125	0.65	0.79625	0.28	0.435	0.6	0.7725	0.74
#751	0.74	0.91375	0.44	0.5825	0.4	0.48875	0.78	0.875	0.69	0.82625	0.63	0.8025	0.26	0.47625	0.58	0.79	0.76	0.90125	0.45	0.56	0.4	0.49	0.78	0.847143	0.71	0.815714	0.65	0.762857	0.29	0.392857	0.61	0.742857	0.77	0.921429	0.46	0.561429	0.4	0.47	0.79	0.877143	0.71	0.852857	0.65	0.78	0.28	0.445714	0.6	0.758571	0.78
#752	0.75	0.9	0.49	0.558571	0.39	0.528571	0.78	0.854286	0.69	0.818571	0.63	0.8	0.26	0.511429	0.58	0.792857	0.76	0.902857	0.46	0.564286	0.39	0.498889	0.78	0.876667	0.71	0.846667	0.65	0.805556	0.29	0.506667	0.61	0.791111	0.75	0.9125	0.47	0.5775	0.4	0.51875	0.79	0.87125	0.71	0.8275	0.65	0.8125	0.28	0.475	0.6	0.7925	0.79
#753	0.74	0.905	0.44	0.5775	0.4	0.49625	0.78	0.87	0.69	0.8275	0.63	0.80625	0.26	0.4825	0.58	0.79125	0.77	0.90625	0.49	0.5775	0.39	0.48	0.78	0.858571	0.71	0.805714	0.65	0.804286	0.29	0.498571	0.61	0.785714	0.77	0.89	0.47	0.5775	0.4	0.4875	0.79	0.86375	0.71	0.79875	0.65	0.78625	0.28	0.4575	0.6	0.755	0.76
#754	0.72	0.892222	0.46	0.563333	0.38	0.475556	0.78	0.882222	0.69	0.85	0.63	0.84	0.26	0.595556	0.58	0.83	0.76	0.90125	0.47	0.56125	0.39	0.4675	0.78	0.87375	0.71	0.8325	0.65	0.78625	0.29	0.44625	0.61	0.7625	0.77	0.905556	0.48	0.578889	0.39	0.483333	0.79	0.883333	0.71	0.846667	0.65	0.811111	0.28	0.501111	0.6	0.785556	0.81
#755	0.72	0.885	0.46	0.58125	0.39	0.45875	0.78	0.87625	0.69	0.83375	0.63	0.8125	0.26	0.54875	0.58	0.7925	0.74	0.905556	0.45	0.561111	0.39	0.462857	0.78	0.861429	0.71	0.84	0.65	0.777143	0.29	0.458571	0.61	0.754286	0.74	0.917778	0.47	0.501111	0.4	0.503333	0.79	0.88	0.71	0.784444	0.65	0.823333	0.28	0.508889	0.6	0.805556	0.73
#756	0.71	0.856667	0.45	0.587778	0.39	0.438889	0.78	0.875556	0.69	0.84	0.63	0.81	0.26	0.543333	0.58	0.784444	0.77	0.87	0.47	0.592857	0.39	0.535714	0.78	0.858571	0.71	0.811429	0.65	0.798571	0.29	0.457143	0.61	0.79	0.79	0.907143	0.48	0.585714	0.4	0.478571	0.79	0.868571	0.71	0.847143	0.65	0.77	0.28	0.401429	0.6	0.738571	0.79
#757	0.71	0.84375	0.48	0.57875	0.36	0.4075	0.78	0.8325	0.69	0.83	0.63	0.76625	0.26	0.4625	0.58	0.745	0.76	0.8825	0.46	0.58375	0.39	0.502857	0.78	0.85875	0.71	0.814286	0.65	0.772857	0.29	0.418571	0.61	0.76	0.78	0.9075	0.49	0.58	0.39	0.5	0.79	0.87	0.71	0.82875	0.65	0.8	0.28	0.45375	0.6	0.77625	0.76
#758	0.76	0.905714	0.49	0.588571	0.4	0.522857	0.78	0.852857	0.69	0.797143	0.63	0.784286	0.26	0.445714	0.58	0.772857	0.73	0.878571	0.46	0.617143	0.39	0.475714	0.78	0.867143	0.71	0.837143	0.65	0.78	0.29	0.458571	0.61	0.76	0.74	0.875556	0.46	0.557778	0.39	0.486667	0.79	0.86	0.71	0.837778	0.65	0.806667	0.28	0.498889	0.6	0.785556	0.77
#759	0.75	0.888571	0.46	0.57	0.39	0.474286	0.78	0.851429	0.69	0.832857	0.63	0.772857	0.26	0.455714	0.58	0.748571	0.78	0.894286	0.48	0.57	0.39	0.522857	0.78	0.857143	0.71	0.791429	0.65	0.827143	0.29	0.562857	0.61	0.814286	0.75	0.91625	0.47	0.58375	0.4	0.51375	0.79	0.8725	0.71	0.84	0.65	0.81	0.28	0.46125	0.6	0.7875	0.8
#760	0.73	0.895714	0.48	0.59	0.39	0.472857	0.78	0.862857	0.69	0.821429	0.63	0.792857	0.26	0.472857	0.58	0.777143	0.77	0.8975	0.47	0.56	0.38	0.497143	0.78	0.8625	0.71	0.837143	0.65	0.811429	0.29	0.497143	0.61	0.797143	0.73	0.88375	0.46	0.52375	0.39	0.4975	0.79	0.86875	0.71	0.7425	0.65	0.82625	0.28	0.54875	0.6	0.80625	0.78
#761	0.75	0.91625	0.44	0.5875	0.4	0.4875	0.78	0.88	0.69	0.8325	0.63	0.80875	0.26	0.4875	0.58	0.795	0.75	0.91125	0.46	0.5775	0.39	0.49	0.78	0.87375	0.71	0.803333	0.65	0.766667	0.29	0.401667	0.61	0.751667	0.75	0.88	0.47	0.585	0.4	0.48625	0.79	0.85875	0.71	0.8175	0.65	0.78875	0.28	0.46375	0.6	0.7625	0.77
#762	0.73	0.87	0.45	0.595	0.39	0.47	0.78	0.86	0.69	0.80625	0.63	0.79625	0.26	0.4875	0.58	0.7775	0.78	0.9	0.47	0.561429	0.4	0.46	0.78	0.861429	0.71	0.815	0.65	0.78875	0.29	0.46125	0.61	0.76625	0.75	0.91625	0.45	0.58875	0.4	0.48625	0.79	0.88875	0.71	0.85375	0.65	0.8075	0.28	0.4475	0.6	0.78375	0.76
#763	0.76	0.91125	0.45	0.57	0.4	0.475	0.78	0.87125	0.69	0.83125	0.63	0.79	0.26	0.46	0.58	0.77125	0.75	0.90125	0.45	0.56125	0.39	0.464286	0.78	0.86625	0.71	0.84	0.65	0.777143	0.29	0.442857	0.61	0.754286	0.76	0.89625	0.5	0.6275	0.39	0.49375	0.79	0.88	0.71	0.805	0.65	0.8125	0.28	0.49875	0.6	0.79	0.8
#764	0.76	0.89	0.46	0.568571	0.39	0.47	0.78	0.85	0.69	0.825714	0.63	0.774286	0.26	0.45	0.58	0.752857	0.77	0.91125	0.45	0.565	0.38	0.49	0.78	0.87125	0.71	0.804	0.65	0.827	0.29	0.554	0.61	0.817	0.79	0.9	0.45	0.511429	0.4	0.48	0.79	0.841429	0.71	0.821429	0.65	0.755714	0.28	0.362857	0.6	0.731429	0.77
#765	0.76	0.898571	0.49	0.587143	0.4	0.527143	0.78	0.848571	0.69	0.784286	0.63	0.782857	0.26	0.448571	0.58	0.772857	0.78	0.902857	0.47	0.547143	0.38	0.493333	0.78	0.844286	0.71	0.791667	0.65	0.811667	0.29	0.523333	0.61	0.788333	0.78	0.911429	0.47	0.574286	0.4	0.465714	0.79	0.874286	0.71	0.834286	0.65	0.778571	0.28	0.422857	0.6	0.748571	0.76
#766	0.72	0.871429	0.47	0.618571	0.39	0.49	0.78	0.857143	0.69	0.807143	0.63	0.79	0.26	0.498571	0.58	0.77	0.75	0.9225	0.44	0.58875	0.39	0.46125	0.78	0.885	0.71	0.845	0.65	0.78	0.29	0.43375	0.61	0.7575	0.78	0.878571	0.47	0.587143	0.39	0.432857	0.79	0.865714	0.71	0.804286	0.65	0.771429	0.28	0.427143	0.6	0.732857	0.79
#767	0.74	0.88125	0.45	0.6025	0.4	0.46375	0.78	0.87125	0.69	0.81	0.63	0.7975	0.26	0.48625	0.58	0.7775	0.76	0.894286	0.45	0.567143	0.4	0.47375	0.78	0.854286	0.71	0.828571	0.65	0.79125	0.29	0.455	0.61	0.7725	0.78	0.835	0.52	0.611667	0.4	0.475	0.79	0.845	0.71	0.78	0.65	0.785	0.28	0.483333	0.6	0.761667	0.78
#768	0.76	0.915	0.46	0.58625	0.4	0.485	0.78	0.88	0.69	0.83375	0.63	0.8075	0.26	0.4875	0.58	0.7925	0.76	0.896667	0.5	0.58	0.39	0.482857	0.78	0.845	0.71	0.801667	0.65	0.774286	0.29	0.397143	0.61	0.755714	0.74	0.921111	0.47	0.502222	0.4	0.503333	0.79	0.881111	0.71	0.784444	0.65	0.827778	0.28	0.513333	0.6	0.81	0.74
#769	0.73	0.895714	0.47	0.582857	0.39	0.48	0.78	0.861429	0.69	0.842857	0.63	0.781429	0.26	0.472857	0.58	0.758571	0.76	0.90375	0.47	0.56	0.37	0.435714	0.78	0.86625	0.71	0.8375	0.65	0.774286	0.29	0.464286	0.61	0.741429	0.76	0.88625	0.46	0.585	0.4	0.5	0.79	0.86375	0.71	0.80875	0.65	0.8	0.28	0.47	0.6	0.76875	0.79
#770	0.73	0.89125	0.47	0.60375	0.39	0.465	0.78	0.88375	0.69	0.835	0.63	0.82875	0.26	0.55	0.58	0.81375	0.78	0.905714	0.46	0.564286	0.39	0.4675	0.78	0.864286	0.71	0.831429	0.65	0.79625	0.29	0.48125	0.61	0.77375	0.78	0.912857	0.47	0.572857	0.4	0.47	0.79	0.874286	0.71	0.834286	0.65	0.778571	0.28	0.421429	0.6	0.748571	0.76
#771	0.73	0.89125	0.5	0.57	0.39	0.47	0.78	0.85625	0.69	0.84375	0.63	0.77375	0.26	0.43875	0.58	0.755	0.8	0.898333	0.5	0.56	0.4	0.47875	0.78	0.833333	0.71	0.805	0.65	0.7925	0.29	0.455	0.61	0.77375	0.73	0.878571	0.47	0.618571	0.39	0.492857	0.79	0.867143	0.71	0.81	0.65	0.81	0.28	0.485714	0.6	0.782857	0.78
#772	0.77	0.904286	0.46	0.57	0.4	0.461429	0.78	0.86	0.69	0.827143	0.63	0.772857	0.26	0.445714	0.58	0.75	0.76	0.90375	0.46	0.56375	0.4	0.46625	0.78	0.86375	0.71	0.8375	0.65	0.7825	0.29	0.44125	0.61	0.765	0.76	0.904286	0.45	0.502857	0.38	0.488571	0.79	0.852857	0.71	0.804286	0.65	0.777143	0.28	0.415714	0.6	0.754286	0.78
#773	0.77	0.91	0.5	0.595	0.4	0.501667	0.78	0.856667	0.69	0.791667	0.63	0.766667	0.26	0.415	0.58	0.75	0.77	0.91	0.46	0.568571	0.4	0.48	0.78	0.864286	0.71	0.848571	0.65	0.78625	0.29	0.4425	0.61	0.765	0.76	0.90625	0.45	0.55625	0.4	0.4875	0.79	0.865	0.71	0.8375	0.65	0.79625	0.28	0.4525	0.6	0.775	0.78
#774	0.69	0.898571	0.44	0.591429	0.39	0.515714	0.78	0.857143	0.69	0.822857	0.63	0.805714	0.26	0.511429	0.58	0.795714	0.77	0.91375	0.53	0.52375	0.38	0.495	0.78	0.8825	0.71	0.77375	0.65	0.818333	0.29	0.533333	0.61	0.798333	0.75	0.891111	0.44	0.503333	0.39	0.478889	0.79	0.877778	0.71	0.764444	0.65	0.818889	0.28	0.517778	0.6	0.795556	0.78
#775	0.77	0.898333	0.53	0.6	0.38	0.488333	0.78	0.853333	0.69	0.805	0.63	0.763333	0.26	0.426667	0.58	0.745	0.75	0.901429	0.49	0.605714	0.4	0.45875	0.78	0.862857	0.71	0.812857	0.65	0.78625	0.29	0.46125	0.61	0.76125	0.73	0.882857	0.47	0.625714	0.4	0.498571	0.79	0.871429	0.71	0.81	0.65	0.811429	0.28	0.491429	0.6	0.787143	0.75
#776	0.76	0.903333	0.5	0.598333	0.39	0.501667	0.78	0.853333	0.69	0.801667	0.63	0.765	0.26	0.426667	0.58	0.748333	0.75	0.857143	0.46	0.594286	0.39	0.441429	0.78	0.852857	0.71	0.812857	0.65	0.768571	0.29	0.454286	0.61	0.737143	0.75	0.9125	0.47	0.58	0.4	0.51	0.79	0.87	0.71	0.8425	0.65	0.80375	0.28	0.455	0.6	0.78375	0.77
#777	0.77	0.896667	0.52	0.581667	0.38	0.495	0.78	0.84	0.69	0.785	0.63	0.758333	0.26	0.406667	0.58	0.741667	0.74	0.914286	0.46	0.628571	0.41	0.497143	0.78	0.884286	0.71	0.838571	0.65	0.814286	0.29	0.488571	0.61	0.802857	0.74	0.885714	0.48	0.644286	0.39	0.511429	0.79	0.88	0.71	0.788571	0.65	0.818571	0.28	0.52	0.6	0.791429	0.79
#778	0.76	0.912857	0.47	0.585714	0.39	0.47	0.78	0.875714	0.69	0.835714	0.63	0.797143	0.26	0.474286	0.58	0.777143	0.72	0.9	0.46	0.595714	0.38	0.501429	0.78	0.867143	0.71	0.84	0.65	0.812857	0.29	0.494286	0.61	0.798571	0.76	0.88	0.45	0.5775	0.4	0.47625	0.79	0.86625	0.71	0.805	0.65	0.7975	0.28	0.4625	0.6	0.7675	0.78
#779	0.76	0.905714	0.48	0.608571	0.39	0.472857	0.78	0.875714	0.69	0.83	0.63	0.802857	0.26	0.484286	0.58	0.788571	0.75	0.878889	0.45	0.58	0.39	0.475556	0.78	0.868889	0.71	0.823333	0.65	0.803333	0.29	0.504444	0.61	0.783333	0.74	0.91375	0.47	0.58375	0.4	0.5175	0.79	0.87125	0.71	0.83625	0.65	0.8125	0.28	0.47375	0.6	0.79	0.75
#780	0.76	0.9125	0.48	0.5975	0.39	0.48875	0.78	0.87875	0.69	0.8225	0.63	0.8125	0.26	0.51	0.58	0.80375	0.77	0.877143	0.47	0.597143	0.39	0.445714	0.78	0.854286	0.71	0.807143	0.65	0.767143	0.29	0.432857	0.61	0.737143	0.78	0.88	0.47	0.588571	0.4	0.448571	0.79	0.867143	0.71	0.8	0.65	0.772857	0.28	0.431429	0.6	0.735714	0.75
#781	0.73	0.87	0.45	0.5875	0.4	0.475	0.78	0.865	0.69	0.81375	0.63	0.8	0.26	0.4925	0.58	0.78125	0.76	0.898333	0.49	0.583333	0.39	0.515	0.78	0.843333	0.71	0.806667	0.65	0.776667	0.29	0.43	0.61	0.763333	0.79	0.877143	0.46	0.582857	0.4	0.432857	0.79	0.861429	0.71	0.818571	0.65	0.762857	0.28	0.402857	0.6	0.721429	0.77
#782	0.73	0.9075	0.44	0.5825	0.4	0.49375	0.78	0.8725	0.69	0.83625	0.63	0.8075	0.26	0.48375	0.58	0.795	0.78	0.901429	0.46	0.472857	0.38	0.447143	0.78	0.838571	0.71	0.788571	0.65	0.75	0.29	0.375714	0.61	0.73	0.77	0.878333	0.55	0.656667	0.38	0.515	0.79	0.868333	0.71	0.79	0.65	0.825	0.28	0.536667	0.6	0.808333	0.77
#783	0.77	0.876667	0.53	0.646667	0.39	0.49	0.78	0.868333	0.69	0.77	0.63	0.805	0.26	0.53	0.58	0.793333	0.77	0.835	0.55	0.651667	0.4	0.42	0.78	0.861667	0.71	0.801667	0.65	0.806667	0.29	0.605	0.61	0.78	0.77	0.89	0.45	0.575	0.4	0.4575	0.79	0.8725	0.71	0.8125	0.65	0.7825	0.28	0.43375	0.6	0.7475	0.79
#784	0.78	0.90625	0.5	0.54375	0.38	0.48	0.78	0.84875	0.69	0.83125	0.63	0.76375	0.26	0.4425	0.58	0.7525	0.76	0.916	0.47	0.48	0.38	0.48	0.78	0.879	0.71	0.807	0.65	0.822	0.29	0.543	0.61	0.809	0.77	0.917143	0.47	0.567143	0.4	0.482857	0.79	0.875714	0.71	0.825714	0.65	0.79	0.28	0.448571	0.6	0.765714	0.77
#785	0.71	0.891429	0.45	0.59	0.39	0.498571	0.78	0.864286	0.69	0.825714	0.63	0.802857	0.26	0.497143	0.58	0.787143	0.75	0.858571	0.46	0.59	0.39	0.445714	0.78	0.855714	0.71	0.812857	0.65	0.767143	0.29	0.451429	0.61	0.735714	0.72	0.867143	0.46	0.622857	0.4	0.477143	0.79	0.87	0.71	0.805714	0.65	0.814286	0.28	0.501429	0.6	0.788571	0.77
#786	0.75	0.88375	0.45	0.56875	0.39	0.42625	0.78	0.8725	0.69	0.83875	0.63	0.79875	0.26	0.5075	0.58	0.7775	0.75	0.908571	0.48	0.587143	0.39	0.46	0.78	0.878571	0.71	0.847143	0.65	0.787143	0.29	0.45	0.61	0.762857	0.77	0.8775	0.47	0.555	0.39	0.4675	0.79	0.8575	0.71	0.84625	0.65	0.795	0.28	0.4825	0.6	0.76875	0.75
#787	0.76	0.904286	0.5	0.585714	0.37	0.454286	0.78	0.872857	0.69	0.845714	0.63	0.785714	0.26	0.47	0.58	0.764286	0.76	0.9	0.5	0.58	0.39	0.501667	0.78	0.85	0.71	0.805	0.65	0.766667	0.29	0.405	0.61	0.75	0.77	0.87	0.45	0.58	0.4	0.46375	0.79	0.8675	0.71	0.8125	0.65	0.7775	0.28	0.43125	0.6	0.745	0.8
#788	0.76	0.91375	0.47	0.58875	0.39	0.485	0.78	0.88	0.69	0.8325	0.63	0.81	0.26	0.505	0.58	0.795	0.79	0.897143	0.49	0.558571	0.4	0.491429	0.78	0.845714	0.71	0.811429	0.65	0.761429	0.29	0.388571	0.61	0.742857	0.76	0.88	0.47	0.61	0.4	0.485714	0.79	0.862857	0.71	0.81	0.65	0.778571	0.28	0.455714	0.6	0.744286	0.79
#789	0.75	0.90125	0.48	0.575	0.39	0.48375	0.78	0.86375	0.69	0.83375	0.63	0.79125	0.26	0.47125	0.58	0.77375	0.74	0.8975	0.44	0.5575	0.4	0.49	0.78	0.865	0.71	0.83125	0.65	0.79625	0.29	0.47375	0.61	0.77625	0.78	0.877143	0.48	0.598571	0.4	0.472857	0.79	0.855714	0.71	0.81	0.65	0.782857	0.28	0.445714	0.6	0.751429	0.77
#790	0.75	0.877143	0.54	0.642857	0.37	0.487143	0.78	0.86	0.69	0.788571	0.63	0.822857	0.26	0.58	0.58	0.818571	0.75	0.89	0.45	0.5725	0.39	0.48875	0.78	0.85875	0.71	0.82125	0.65	0.79125	0.29	0.4725	0.61	0.77625	0.75	0.92375	0.47	0.5875	0.4	0.50625	0.79	0.8825	0.71	0.8425	0.65	0.80375	0.28	0.4525	0.6	0.78	0.79
#791	0.73	0.881429	0.47	0.625714	0.39	0.48	0.78	0.867143	0.69	0.807143	0.63	0.795714	0.26	0.5	0.58	0.775714	0.77	0.9025	0.46	0.55375	0.39	0.46875	0.78	0.86375	0.71	0.83625	0.65	0.7875	0.29	0.44875	0.61	0.765	0.75	0.91375	0.47	0.5725	0.4	0.51875	0.79	0.8725	0.71	0.83125	0.65	0.81375	0.28	0.47375	0.6	0.79375	0.78
#792	0.75	0.91	0.46	0.57875	0.39	0.495	0.78	0.87375	0.69	0.84	0.63	0.8025	0.26	0.48375	0.58	0.78375	0.73	0.895	0.45	0.5525	0.38	0.4675	0.78	0.85375	0.71	0.85875	0.65	0.80625	0.29	0.49125	0.61	0.8025	0.76	0.8775	0.46	0.5775	0.4	0.46625	0.79	0.865	0.71	0.8125	0.65	0.79375	0.28	0.4575	0.6	0.765	0.77
#793	0.76	0.905	0.5	0.593333	0.39	0.49	0.78	0.85	0.69	0.793333	0.63	0.76	0.26	0.413333	0.58	0.741667	0.76	0.90375	0.47	0.56125	0.39	0.4625	0.78	0.865	0.71	0.8425	0.65	0.7875	0.29	0.44875	0.61	0.7625	0.77	0.867143	0.48	0.595714	0.4	0.455714	0.79	0.848571	0.71	0.822857	0.65	0.771429	0.28	0.425714	0.6	0.738571	0.76
#794	0.76	0.89	0.49	0.60625	0.39	0.5	0.78	0.875	0.69	0.80875	0.63	0.8225	0.26	0.54625	0.58	0.81	0.78	0.902857	0.48	0.57	0.39	0.44	0.78	0.865714	0.71	0.84	0.65	0.767143	0.29	0.418571	0.61	0.737143	0.77	0.88625	0.47	0.59125	0.4	0.4875	0.79	0.8675	0.71	0.83	0.65	0.795	0.28	0.4525	0.6	0.76625	0.75
#795	0.75	0.848571	0.46	0.588571	0.39	0.447143	0.78	0.842857	0.69	0.805714	0.63	0.762857	0.26	0.465714	0.58	0.731429	0.73	0.891429	0.48	0.6	0.38	0.478571	0.78	0.867143	0.71	0.835714	0.65	0.801429	0.29	0.487143	0.61	0.787143	0.76	0.896667	0.46	0.578889	0.39	0.466667	0.79	0.881111	0.71	0.836667	0.65	0.811111	0.28	0.505556	0.6	0.782222	0.77
#796	0.75	0.90875	0.46	0.5825	0.4	0.4975	0.78	0.8725	0.69	0.83125	0.63	0.8075	0.26	0.485	0.58	0.795	0.77	0.905714	0.45	0.547143	0.39	0.437143	0.78	0.862857	0.71	0.84	0.65	0.762857	0.29	0.417143	0.61	0.737143	0.73	0.908571	0.47	0.615714	0.4	0.541429	0.79	0.882857	0.71	0.848571	0.65	0.825714	0.28	0.494286	0.6	0.808571	0.74
#797	0.76	0.897143	0.46	0.578571	0.39	0.457143	0.78	0.861429	0.69	0.835714	0.63	0.774286	0.26	0.455714	0.58	0.748571	0.75	0.90125	0.44	0.5625	0.4	0.4825	0.78	0.865	0.71	0.83375	0.65	0.79375	0.29	0.45875	0.61	0.77625	0.75	0.908889	0.44	0.495556	0.39	0.506667	0.79	0.881111	0.71	0.765556	0.65	0.825556	0.28	0.528889	0.6	0.807778	0.81
#798	0.73	0.90125	0.44	0.585	0.4	0.50875	0.78	0.87	0.69	0.8175	0.63	0.81375	0.26	0.5025	0.58	0.80375	0.77	0.8975	0.46	0.55625	0.4	0.475	0.78	0.86375	0.71	0.825	0.65	0.79375	0.29	0.45875	0.61	0.77625	0.75	0.9125	0.48	0.58125	0.4	0.50625	0.79	0.87125	0.71	0.845	0.65	0.8075	0.28	0.4625	0.6	0.7875	0.8
#799	0.75	0.9025	0.44	0.56	0.4	0.4875	0.78	0.86125	0.69	0.82125	0.63	0.78875	0.26	0.46375	0.58	0.7675	0.76	0.9025	0.46	0.55625	0.39	0.48	0.78	0.86375	0.71	0.83625	0.65	0.79	0.29	0.4625	0.61	0.7675	0.76	0.87625	0.45	0.57625	0.4	0.47	0.79	0.86375	0.71	0.805	0.65	0.7925	0.28	0.4575	0.6	0.7625	0.77
#800	0.77	0.904286	0.49	0.577143	0.4	0.517143	0.78	0.851429	0.69	0.795714	0.63	0.777143	0.26	0.431429	0.58	0.764286	0.76	0.852857	0.46	0.577143	0.39	0.432857	0.78	0.847143	0.71	0.81	0.65	0.767143	0.29	0.444286	0.61	0.735714	0.75	0.8575	0.45	0.58875	0.4	0.475	0.79	0.86	0.71	0.81125	0.65	0.78875	0.28	0.46125	0.6	0.765	0.77
#801	0.76	0.91625	0.47	0.585	0.39	0.47875	0.78	0.87875	0.69	0.835	0.63	0.8025	0.26	0.4775	0.58	0.78375	0.77	0.905	0.47	0.56625	0.4	0.49625	0.78	0.86625	0.71	0.835	0.65	0.79625	0.29	0.46375	0.61	0.77875	0.71	0.868571	0.47	0.615714	0.4	0.501429	0.79	0.867143	0.71	0.761429	0.65	0.825714	0.28	0.538571	0.6	0.808571	0.79
#802	0.74	0.905714	0.48	0.605714	0.38	0.48	0.78	0.878571	0.69	0.831429	0.63	0.808571	0.26	0.501429	0.58	0.791429	0.75	0.91125	0.49	0.60875	0.39	0.50375	0.78	0.8725	0.71	0.80125	0.65	0.81375	0.29	0.51875	0.61	0.80125	0.76	0.88125	0.45	0.575	0.4	0.4775	0.79	0.8625	0.71	0.80625	0.65	0.79625	0.28	0.4625	0.6	0.76375	0.79
#803	0.76	0.87875	0.47	0.57	0.38	0.425	0.78	0.87	0.69	0.8475	0.63	0.79625	0.26	0.51375	0.58	0.7725	0.73	0.911429	0.46	0.567143	0.4	0.481429	0.78	0.881429	0.71	0.842857	0.65	0.824286	0.29	0.54	0.61	0.812857	0.75	0.86	0.54	0.665	0.38	0.488333	0.79	0.87	0.71	0.788333	0.65	0.83	0.28	0.551667	0.6	0.811667	0.77
#804	0.73	0.87375	0.45	0.59875	0.4	0.4725	0.78	0.8625	0.69	0.815	0.63	0.7975	0.26	0.48375	0.58	0.77875	0.8	0.885	0.49	0.555	0.4	0.475	0.78	0.83	0.71	0.808333	0.65	0.738333	0.29	0.363333	0.61	0.718333	0.73	0.91625	0.47	0.6	0.4	0.50875	0.79	0.875	0.71	0.8575	0.65	0.815	0.28	0.46875	0.6	0.79625	0.75
#805	0.73	0.873333	0.52	0.544444	0.36	0.485556	0.78	0.867778	0.69	0.748889	0.63	0.844444	0.26	0.632222	0.58	0.844444	0.75	0.90875	0.46	0.58	0.39	0.48125	0.78	0.87375	0.71	0.84875	0.65	0.8075	0.29	0.47375	0.61	0.79125	0.73	0.894444	0.43	0.506667	0.4	0.498889	0.79	0.881111	0.71	0.756667	0.65	0.83	0.28	0.537778	0.6	0.812222	0.79
#806	0.77	0.914286	0.49	0.597143	0.4	0.515714	0.78	0.861429	0.69	0.794286	0.63	0.782857	0.26	0.448571	0.58	0.772857	0.74	0.91625	0.46	0.5925	0.4	0.50375	0.78	0.875	0.71	0.83125	0.65	0.8075	0.29	0.49125	0.61	0.795	0.77	0.90125	0.47	0.5725	0.4	0.5025	0.79	0.86125	0.71	0.8475	0.65	0.79375	0.28	0.46	0.6	0.77125	0.78
#807	0.76	0.9025	0.44	0.56	0.4	0.4875	0.78	0.86125	0.69	0.8275	0.63	0.78875	0.26	0.46125	0.58	0.7675	0.73	0.88	0.46	0.5925	0.38	0.43375	0.78	0.88125	0.71	0.85125	0.65	0.8225	0.29	0.55375	0.61	0.8025	0.78	0.882857	0.47	0.585714	0.39	0.432857	0.79	0.868571	0.71	0.807143	0.65	0.772857	0.28	0.427143	0.6	0.734286	0.77
#808	0.75	0.88	0.5	0.612857	0.38	0.475714	0.78	0.871429	0.69	0.802857	0.63	0.811429	0.26	0.532857	0.58	0.795714	0.77	0.90125	0.47	0.5625	0.39	0.47	0.78	0.86625	0.71	0.84	0.65	0.79125	0.29	0.45125	0.61	0.77	0.74	0.8975	0.47	0.61375	0.4	0.49125	0.79	0.875	0.71	0.7975	0.65	0.79625	0.28	0.4625	0.6	0.7675	0.82
#809	0.76	0.9175	0.47	0.58375	0.39	0.47375	0.78	0.88125	0.69	0.84	0.63	0.8025	0.26	0.47625	0.58	0.785	0.78	0.908571	0.45	0.49	0.39	0.457143	0.78	0.848571	0.71	0.792857	0.65	0.747143	0.29	0.387143	0.61	0.718571	0.72	0.877143	0.47	0.621429	0.4	0.505714	0.79	0.868571	0.71	0.805714	0.65	0.811429	0.28	0.498571	0.6	0.784286	0.77
#810	0.72	0.901111	0.45	0.59	0.38	0.505556	0.78	0.867778	0.69	0.825556	0.63	0.825556	0.26	0.551111	0.58	0.816667	0.75	0.8675	0.44	0.5775	0.4	0.4675	0.78	0.85875	0.71	0.80875	0.65	0.7875	0.29	0.47	0.61	0.76125	0.73	0.88	0.47	0.618571	0.39	0.505714	0.79	0.865714	0.71	0.808571	0.65	0.812857	0.28	0.498571	0.6	0.785714	0.75
#811	0.74	0.89	0.52	0.63	0.39	0.508333	0.78	0.863333	0.69	0.805	0.63	0.811667	0.26	0.535	0.58	0.803333	0.78	0.872857	0.47	0.594286	0.39	0.435714	0.78	0.852857	0.71	0.814286	0.65	0.758571	0.29	0.422857	0.61	0.724286	0.75	0.921429	0.48	0.597143	0.42	0.515714	0.79	0.882857	0.71	0.817143	0.65	0.805714	0.28	0.465714	0.6	0.781429	0.78
#812	0.75	0.91125	0.49	0.5775	0.39	0.48125	0.78	0.87	0.69	0.84375	0.63	0.80875	0.26	0.49125	0.58	0.8	0.77	0.91	0.48	0.575714	0.4	0.511429	0.78	0.854286	0.71	0.815714	0.65	0.775714	0.29	0.417143	0.61	0.76	0.75	0.9125	0.48	0.58125	0.4	0.50625	0.79	0.87125	0.71	0.845	0.65	0.8075	0.28	0.4625	0.6	0.7875	0.78
#813	0.75	0.90875	0.49	0.61125	0.38	0.4875	0.78	0.87125	0.69	0.81375	0.63	0.815	0.26	0.535	0.58	0.80625	0.78	0.857143	0.53	0.634286	0.4	0.428571	0.78	0.874286	0.71	0.812857	0.65	0.812857	0.29	0.568571	0.61	0.788571	0.75	0.87	0.45	0.504444	0.4	0.476667	0.79	0.871111	0.71	0.761111	0.65	0.812222	0.28	0.515556	0.6	0.79	0.77
#814	0.73	0.898571	0.48	0.608571	0.39	0.514286	0.78	0.865714	0.69	0.832857	0.63	0.8	0.26	0.501429	0.58	0.782857	0.75	0.905	0.44	0.56	0.4	0.4875	0.78	0.8675	0.71	0.8325	0.65	0.7975	0.29	0.465	0.61	0.78	0.74	0.91625	0.5	0.6075	0.38	0.51125	0.79	0.8875	0.71	0.86875	0.65	0.82125	0.28	0.51125	0.6	0.8025	0.77
#815	0.74	0.902857	0.45	0.581429	0.39	0.474286	0.78	0.868571	0.69	0.842857	0.63	0.794286	0.26	0.462857	0.58	0.775714	0.74	0.9175	0.46	0.57625	0.4	0.49625	0.78	0.875	0.71	0.82125	0.65	0.80125	0.29	0.47125	0.61	0.78375	0.73	0.88875	0.52	0.595	0.4	0.48375	0.79	0.8675	0.71	0.7925	0.65	0.79	0.28	0.46125	0.6	0.76	0.77
#816	0.74	0.9125	0.45	0.585	0.4	0.51	0.78	0.87125	0.69	0.83	0.63	0.8075	0.26	0.48875	0.58	0.7925	0.74	0.9025	0.45	0.585	0.39	0.48125	0.78	0.8675	0.71	0.84875	0.65	0.8025	0.29	0.475	0.61	0.78625	0.74	0.907143	0.47	0.597143	0.4	0.514286	0.79	0.874286	0.71	0.841429	0.65	0.815714	0.28	0.472857	0.6	0.794286	0.79
#817	0.78	0.907143	0.46	0.487143	0.38	0.45	0.78	0.844286	0.69	0.79	0.63	0.745714	0.26	0.392857	0.58	0.724286	0.75	0.91125	0.46	0.58375	0.39	0.4875	0.78	0.875	0.71	0.85	0.65	0.80625	0.29	0.47375	0.61	0.79	0.78	0.905714	0.47	0.567143	0.4	0.467143	0.79	0.868571	0.71	0.834286	0.65	0.778571	0.28	0.412857	0.6	0.747143	0.79
#818	0.76	0.905714	0.51	0.624286	0.39	0.498571	0.78	0.872857	0.69	0.798571	0.63	0.82	0.26	0.547143	0.58	0.817143	0.72	0.86875	0.46	0.565	0.36	0.41125	0.78	0.86125	0.71	0.835	0.65	0.805	0.29	0.545	0.61	0.7825	0.78	0.878571	0.47	0.591429	0.39	0.435714	0.79	0.865714	0.71	0.804286	0.65	0.772857	0.28	0.425714	0.6	0.732857	0.77
#819	0.76	0.91875	0.47	0.5875	0.39	0.485	0.78	0.87625	0.69	0.84	0.63	0.80125	0.26	0.48	0.58	0.7825	0.77	0.888571	0.45	0.562857	0.39	0.457143	0.78	0.852857	0.71	0.842857	0.65	0.78	0.29	0.435714	0.61	0.758571	0.78	0.88	0.47	0.592857	0.41	0.451429	0.79	0.867143	0.71	0.792857	0.65	0.777143	0.28	0.435714	0.6	0.741429	0.75
#820	0.75	0.888333	0.52	0.623333	0.38	0.483333	0.78	0.861667	0.69	0.81	0.63	0.806667	0.26	0.515	0.58	0.796667	0.73	0.902857	0.46	0.575714	0.4	0.505714	0.78	0.865714	0.71	0.834286	0.65	0.805714	0.29	0.481429	0.61	0.79	0.78	0.904286	0.48	0.584286	0.4	0.494286	0.79	0.861429	0.71	0.834286	0.65	0.79	0.28	0.435714	0.6	0.764286	0.76
#821	0.76	0.868333	0.53	0.65	0.39	0.496667	0.78	0.858333	0.69	0.783333	0.63	0.81	0.26	0.535	0.58	0.793333	0.78	0.845	0.52	0.621667	0.39	0.455	0.78	0.845	0.71	0.788333	0.65	0.79	0.29	0.493333	0.61	0.768333	0.75	0.87625	0.45	0.5925	0.4	0.47625	0.79	0.86625	0.71	0.8075	0.65	0.79875	0.28	0.475	0.6	0.77	0.77
#822	0.74	0.89125	0.44	0.5625	0.39	0.47125	0.78	0.85625	0.69	0.8225	0.63	0.78125	0.26	0.4575	0.58	0.7625	0.78	0.863333	0.52	0.59	0.4	0.421667	0.78	0.851667	0.71	0.813333	0.65	0.758333	0.29	0.471667	0.61	0.728333	0.8	0.9175	0.44	0.5525	0.4	0.465	0.79	0.87375	0.71	0.8475	0.65	0.7775	0.28	0.41375	0.6	0.75	0.74
#823	0.73	0.902857	0.45	0.595714	0.39	0.477143	0.78	0.872857	0.69	0.838571	0.63	0.797143	0.26	0.488571	0.58	0.781429	0.76	0.897143	0.46	0.57	0.39	0.477143	0.78	0.86	0.71	0.84	0.65	0.788571	0.29	0.462857	0.61	0.767143	0.78	0.9075	0.47	0.5625	0.4	0.49375	0.79	0.86125	0.71	0.85125	0.65	0.7875	0.28	0.4375	0.6	0.765	0.78
#824	0.76	0.873333	0.53	0.66	0.39	0.496667	0.78	0.868333	0.69	0.783333	0.63	0.81	0.26	0.556667	0.58	0.795	0.75	0.887143	0.45	0.565714	0.38	0.468571	0.78	0.854286	0.71	0.837143	0.65	0.784286	0.29	0.461429	0.61	0.764286	0.76	0.872857	0.47	0.597143	0.4	0.494286	0.79	0.851429	0.71	0.802857	0.65	0.787143	0.28	0.477143	0.6	0.754286	0.75
#825	0.74	0.90625	0.45	0.585	0.39	0.48625	0.78	0.87125	0.69	0.83625	0.63	0.8075	0.26	0.4775	0.58	0.7925	0.78	0.88	0.47	0.591429	0.4	0.451429	0.78	0.855714	0.71	0.807143	0.65	0.765714	0.29	0.438571	0.61	0.732857	0.78	0.9075	0.47	0.5675	0.4	0.49375	0.79	0.86125	0.71	0.85125	0.65	0.7875	0.28	0.4375	0.6	0.765	0.76
#826	0.76	0.9075	0.45	0.5675	0.4	0.47125	0.78	0.86875	0.69	0.82625	0.63	0.78625	0.26	0.45625	0.58	0.765	0.73	0.88	0.47	0.621429	0.39	0.477143	0.78	0.87	0.71	0.815714	0.65	0.791429	0.29	0.481429	0.61	0.765714	0.75	0.91375	0.47	0.5725	0.4	0.51625	0.79	0.87	0.71	0.83125	0.65	0.8125	0.28	0.47375	0.6	0.7925	0.77
#827	0.73	0.90375	0.44	0.59375	0.4	0.51	0.78	0.87	0.69	0.82125	0.63	0.815	0.26	0.5025	0.58	0.80375	0.77	0.895	0.47	0.56375	0.39	0.465	0.78	0.8625	0.71	0.83375	0.65	0.79125	0.29	0.4525	0.61	0.77375	0.71	0.87125	0.45	0.59	0.4	0.495	0.79	0.86	0.71	0.78625	0.65	0.8	0.28	0.49625	0.6	0.775	0.78
#828	0.76	0.896667	0.49	0.585	0.4	0.516667	0.78	0.845	0.69	0.791667	0.63	0.766667	0.26	0.425	0.58	0.755	0.8	0.898333	0.5	0.553333	0.4	0.496667	0.78	0.838333	0.71	0.8	0.65	0.75	0.29	0.39	0.61	0.728333	0.77	0.878571	0.47	0.591429	0.4	0.444286	0.79	0.864286	0.71	0.8	0.65	0.772857	0.28	0.432857	0.6	0.734286	0.77
#829	0.74	0.91	0.44	0.57875	0.4	0.5025	0.78	0.87	0.69	0.835	0.63	0.80125	0.26	0.4875	0.58	0.78625	0.74	0.902857	0.48	0.601429	0.39	0.511429	0.78	0.87	0.71	0.834286	0.65	0.815714	0.29	0.498571	0.61	0.801429	0.75	0.91	0.45	0.496667	0.39	0.514444	0.79	0.882222	0.71	0.776667	0.65	0.827778	0.28	0.522222	0.6	0.807778	0.77
#830	0.77	0.917143	0.49	0.577143	0.4	0.5	0.78	0.86	0.69	0.805714	0.63	0.768571	0.26	0.424286	0.58	0.751429	0.8	0.911667	0.51	0.578333	0.41	0.483333	0.78	0.853333	0.71	0.806667	0.65	0.745	0.29	0.36	0.61	0.721667	0.73	0.877143	0.48	0.644286	0.39	0.497143	0.79	0.868571	0.71	0.81	0.65	0.815714	0.28	0.497143	0.6	0.791429	0.76
#831	0.76	0.888571	0.53	0.52	0.39	0.487143	0.78	0.864286	0.69	0.692857	0.63	0.82	0.26	0.59	0.58	0.818571	0.74	0.907778	0.45	0.567778	0.38	0.475556	0.78	0.874444	0.71	0.855556	0.65	0.803333	0.29	0.494444	0.61	0.785556	0.76	0.9	0.46	0.571429	0.39	0.492857	0.79	0.864286	0.71	0.841429	0.65	0.792857	0.28	0.46	0.6	0.768571	0.77
#832	0.73	0.88125	0.46	0.62	0.4	0.49625	0.78	0.86375	0.69	0.805	0.63	0.8075	0.26	0.50625	0.58	0.79375	0.77	0.893333	0.52	0.578333	0.38	0.491667	0.78	0.845	0.71	0.8	0.65	0.771667	0.29	0.416667	0.61	0.758333	0.79	0.918571	0.47	0.552857	0.41	0.492857	0.79	0.86	0.71	0.808571	0.65	0.757143	0.28	0.367143	0.6	0.728571	0.78
#833	0.76	0.91125	0.5	0.59375	0.38	0.495	0.78	0.8625	0.69	0.83125	0.63	0.80125	0.26	0.5	0.58	0.7975	0.74	0.905714	0.5	0.575714	0.38	0.492857	0.78	0.865714	0.71	0.832857	0.65	0.818571	0.29	0.504286	0.61	0.812857	0.74	0.881667	0.49	0.645	0.41	0.49	0.79	0.876667	0.71	0.8	0.65	0.806667	0.28	0.485	0.6	0.775	0.79
#834	0.75	0.895714	0.48	0.61	0.38	0.474286	0.78	0.855714	0.69	0.811429	0.63	0.794286	0.26	0.532857	0.58	0.781429	0.74	0.91	0.45	0.488	0.39	0.495	0.78	0.874	0.71	0.797	0.65	0.827	0.29	0.549	0.61	0.818	0.76	0.9075	0.45	0.5575	0.4	0.49	0.79	0.87125	0.71	0.8475	0.65	0.7975	0.28	0.44625	0.6	0.775	0.75
#835	0.73	0.898889	0.5	0.544444	0.39	0.494444	0.78	0.881111	0.69	0.838889	0.63	0.837778	0.26	0.635556	0.58	0.833333	0.75	0.86625	0.45	0.57875	0.4	0.46	0.78	0.85875	0.71	0.81	0.65	0.7875	0.29	0.46625	0.61	0.7625	0.79	0.918571	0.47	0.577143	0.39	0.458571	0.79	0.88	0.71	0.848571	0.65	0.781429	0.28	0.415714	0.6	0.748571	0.77
#836	0.75	0.86875	0.52	0.505	0.39	0.47875	0.78	0.86125	0.69	0.845	0.63	0.8175	0.26	0.65625	0.58	0.79625	0.77	0.881667	0.5	0.573333	0.38	0.491667	0.78	0.828333	0.71	0.771667	0.65	0.746667	0.29	0.408333	0.61	0.723333	0.75	0.91125	0.47	0.57125	0.4	0.515	0.79	0.86875	0.71	0.82375	0.65	0.81	0.28	0.4725	0.6	0.7875	0.76
#837	0.72	0.87625	0.46	0.58625	0.38	0.4475	0.78	0.8775	0.69	0.845	0.63	0.81875	0.26	0.555	0.58	0.7975	0.76	0.912222	0.46	0.477778	0.39	0.467778	0.78	0.874444	0.71	0.792222	0.65	0.808889	0.29	0.503333	0.61	0.788889	0.75	0.873333	0.44	0.486667	0.4	0.473333	0.79	0.868889	0.71	0.756667	0.65	0.81	0.28	0.503333	0.6	0.786667	0.74
#838	0.74	0.90375	0.46	0.575	0.39	0.48125	0.78	0.86875	0.69	0.8375	0.63	0.79625	0.26	0.47375	0.58	0.7775	0.75	0.896667	0.47	0.52	0.38	0.454444	0.78	0.854444	0.71	0.856667	0.65	0.791111	0.29	0.467778	0.61	0.776667	0.73	0.915	0.45	0.58625	0.41	0.5325	0.79	0.87375	0.71	0.83875	0.65	0.81625	0.28	0.48	0.6	0.80125	0.77
#839	0.75	0.91375	0.46	0.5825	0.39	0.48625	0.78	0.87875	0.69	0.835	0.63	0.80125	0.26	0.48875	0.58	0.7825	0.74	0.90875	0.45	0.5875	0.39	0.48375	0.78	0.87375	0.71	0.85	0.65	0.80875	0.29	0.4775	0.61	0.7925	0.78	0.868571	0.48	0.59	0.39	0.452857	0.79	0.847143	0.71	0.82	0.65	0.768571	0.28	0.427143	0.6	0.735714	0.75
#840	0.74	0.91	0.47	0.55375	0.39	0.51125	0.78	0.87125	0.69	0.84875	0.63	0.81875	0.26	0.5425	0.58	0.80875	0.75	0.90375	0.44	0.55375	0.39	0.4875	0.78	0.86375	0.71	0.83625	0.65	0.795	0.29	0.4675	0.61	0.77375	0.73	0.87875	0.45	0.6025	0.4	0.485	0.79	0.87	0.71	0.80875	0.65	0.81375	0.28	0.49625	0.6	0.7925	0.77
#841	0.75	0.908571	0.49	0.555714	0.38	0.508571	0.78	0.857143	0.69	0.82	0.63	0.787143	0.26	0.5	0.58	0.775714	0.75	0.897143	0.46	0.561429	0.38	0.44	0.78	0.86	0.71	0.848571	0.65	0.758571	0.29	0.428571	0.61	0.728571	0.77	0.87	0.46	0.585714	0.4	0.455714	0.79	0.858571	0.71	0.801429	0.65	0.784286	0.28	0.451429	0.6	0.751429	0.81
#842	0.73	0.901429	0.45	0.59	0.39	0.495714	0.78	0.867143	0.69	0.82	0.63	0.804286	0.26	0.482857	0.58	0.79	0.76	0.894286	0.46	0.565714	0.39	0.46	0.78	0.858571	0.71	0.841429	0.65	0.782857	0.29	0.444286	0.61	0.76	0.76	0.86	0.45	0.58	0.4	0.4775	0.79	0.86	0.71	0.81125	0.65	0.78875	0.28	0.45	0.6	0.76375	0.75
#843	0.73	0.90375	0.47	0.605	0.39	0.49875	0.78	0.86875	0.69	0.7975	0.63	0.81375	0.26	0.53375	0.58	0.80375	0.76	0.89	0.46	0.584286	0.38	0.472857	0.78	0.855714	0.71	0.807143	0.65	0.784286	0.29	0.482857	0.61	0.761429	0.76	0.8775	0.45	0.57625	0.4	0.46375	0.79	0.865	0.71	0.80875	0.65	0.79375	0.28	0.455	0.6	0.765	0.75
#844	0.73	0.905	0.45	0.5875	0.39	0.48625	0.78	0.87	0.69	0.8375	0.63	0.80375	0.26	0.47625	0.58	0.79	0.73	0.91	0.48	0.584286	0.39	0.515714	0.78	0.872857	0.71	0.817143	0.65	0.812857	0.29	0.515714	0.61	0.8	0.79	0.845	0.53	0.62	0.39	0.446667	0.79	0.855	0.71	0.781667	0.65	0.773333	0.28	0.46	0.6	0.743333	0.78
#845	0.79	0.887143	0.52	0.611429	0.39	0.477143	0.78	0.864286	0.69	0.8	0.63	0.792857	0.26	0.505714	0.58	0.775714	0.78	0.904286	0.47	0.537143	0.4	0.504286	0.78	0.842857	0.71	0.8	0.65	0.755714	0.29	0.401429	0.61	0.732857	0.77	0.877143	0.48	0.601429	0.4	0.474286	0.79	0.855714	0.71	0.805714	0.65	0.784286	0.28	0.45	0.6	0.752857	0.76
#846	0.73	0.91375	0.47	0.59	0.39	0.51	0.78	0.8775	0.69	0.81625	0.63	0.81875	0.26	0.52375	0.58	0.80625	0.75	0.885714	0.46	0.56	0.38	0.455714	0.78	0.852857	0.71	0.844286	0.65	0.771429	0.29	0.451429	0.61	0.742857	0.75	0.891429	0.47	0.631429	0.4	0.478571	0.79	0.88	0.71	0.811429	0.65	0.801429	0.28	0.464286	0.6	0.772857	0.8
#847	0.76	0.9	0.5	0.593333	0.39	0.5	0.78	0.843333	0.69	0.796667	0.63	0.761667	0.26	0.425	0.58	0.748333	0.77	0.871429	0.47	0.581429	0.4	0.391429	0.78	0.868571	0.71	0.852857	0.65	0.782857	0.29	0.501429	0.61	0.752857	0.77	0.9175	0.45	0.56875	0.4	0.47625	0.79	0.87875	0.71	0.8375	0.65	0.79375	0.28	0.4375	0.6	0.76625	0.77
#848	0.76	0.89	0.46	0.568571	0.39	0.46	0.78	0.85	0.69	0.84	0.63	0.764286	0.26	0.445714	0.58	0.74	0.76	0.898333	0.49	0.588333	0.39	0.518333	0.78	0.848333	0.71	0.811667	0.65	0.778333	0.29	0.428333	0.61	0.763333	0.76	0.857778	0.45	0.578889	0.4	0.441111	0.79	0.881111	0.71	0.86	0.65	0.817778	0.28	0.522222	0.6	0.796667	0.78
#849	0.73	0.893333	0.44	0.584444	0.39	0.453333	0.78	0.884444	0.69	0.854444	0.63	0.817778	0.26	0.534444	0.58	0.801111	0.75	0.911429	0.51	0.585714	0.39	0.491429	0.78	0.871429	0.71	0.83	0.65	0.817143	0.29	0.518571	0.61	0.808571	0.75	0.895	0.47	0.5475	0.38	0.465	0.79	0.8575	0.71	0.87875	0.65	0.7925	0.28	0.45625	0.6	0.775	0.77
#850	0.72	0.90125	0.48	0.59375	0.39	0.52125	0.78	0.865	0.69	0.82125	0.63	0.8075	0.26	0.53625	0.58	0.79625	0.75	0.89875	0.45	0.565	0.4	0.475	0.78	0.86375	0.71	0.83125	0.65	0.7925	0.29	0.45875	0.61	0.775	0.76	0.90625	0.45	0.56	0.4	0.485	0.79	0.87	0.71	0.84	0.65	0.8	0.28	0.4475	0.6	0.77625	0.78
#851	0.73	0.865714	0.46	0.608571	0.39	0.46	0.78	0.862857	0.69	0.81	0.63	0.788571	0.26	0.492857	0.58	0.764286	0.76	0.898333	0.5	0.581667	0.39	0.505	0.78	0.848333	0.71	0.801667	0.65	0.775	0.29	0.413333	0.61	0.76	0.76	0.92	0.49	0.55375	0.37	0.4525	0.79	0.885	0.71	0.8825	0.65	0.80125	0.28	0.44	0.6	0.7775	0.78
#852	0.76	0.8925	0.48	0.5825	0.39	0.465	0.78	0.8675	0.69	0.8225	0.63	0.7925	0.26	0.49125	0.58	0.7725	0.78	0.91	0.49	0.568571	0.39	0.444286	0.78	0.872857	0.71	0.87	0.65	0.79	0.29	0.468571	0.61	0.772857	0.74	0.915	0.47	0.5875	0.4	0.5175	0.79	0.8725	0.71	0.8425	0.65	0.80875	0.28	0.46375	0.6	0.78875	0.8
#853	0.75	0.90625	0.47	0.5825	0.39	0.48	0.78	0.8675	0.69	0.83625	0.63	0.8	0.26	0.47625	0.58	0.7825	0.74	0.91875	0.46	0.57875	0.4	0.49875	0.78	0.87375	0.71	0.8225	0.65	0.80125	0.29	0.47375	0.61	0.785	0.78	0.9	0.47	0.577143	0.4	0.487143	0.79	0.86	0.71	0.841429	0.65	0.781429	0.28	0.424286	0.6	0.752857	0.77
#854	0.74	0.9	0.47	0.577143	0.39	0.472857	0.78	0.862857	0.69	0.832857	0.63	0.787143	0.26	0.46	0.58	0.764286	0.76	0.90375	0.47	0.56125	0.39	0.47	0.78	0.86625	0.71	0.84	0.65	0.7925	0.29	0.4525	0.61	0.77125	0.77	0.918571	0.47	0.585714	0.41	0.482857	0.79	0.884286	0.71	0.835714	0.65	0.79	0.28	0.432857	0.6	0.761429	0.73
#855	0.74	0.875	0.45	0.5725	0.38	0.425	0.78	0.86625	0.69	0.84	0.63	0.79625	0.26	0.5275	0.58	0.77	0.74	0.91125	0.47	0.495	0.38	0.46125	0.78	0.8825	0.71	0.81375	0.65	0.8325	0.29	0.5375	0.61	0.82375	0.74	0.91125	0.47	0.58625	0.4	0.505	0.79	0.8725	0.71	0.84625	0.65	0.8075	0.28	0.45625	0.6	0.785	0.77
#856	0.74	0.905	0.48	0.6125	0.38	0.49375	0.78	0.8725	0.69	0.80625	0.63	0.82	0.26	0.55	0.58	0.80875	0.75	0.9	0.45	0.57	0.4	0.48	0.78	0.86375	0.71	0.83375	0.65	0.79375	0.29	0.46	0.61	0.77625	0.76	0.903333	0.54	0.623333	0.39	0.528333	0.79	0.873333	0.71	0.808333	0.65	0.82	0.28	0.528333	0.6	0.803333	0.76
#857	0.72	0.895714	0.45	0.6	0.39	0.492857	0.78	0.865714	0.69	0.825714	0.63	0.804286	0.26	0.49	0.58	0.788571	0.76	0.8775	0.47	0.57625	0.39	0.455	0.78	0.86375	0.71	0.83375	0.65	0.7875	0.29	0.48875	0.61	0.765	0.78	0.878571	0.47	0.591429	0.4	0.447143	0.79	0.867143	0.71	0.8	0.65	0.772857	0.28	0.431429	0.6	0.735714	0.79
#858	0.74	0.91375	0.44	0.5875	0.4	0.48875	0.78	0.87625	0.69	0.84375	0.63	0.8025	0.26	0.48875	0.58	0.78875	0.75	0.88	0.45	0.585	0.4	0.49125	0.78	0.85875	0.71	0.81125	0.65	0.7925	0.29	0.485	0.61	0.76625	0.74	0.89	0.47	0.631429	0.4	0.49	0.79	0.878571	0.71	0.807143	0.65	0.802857	0.28	0.475714	0.6	0.772857	0.78
#859	0.72	0.89	0.45	0.57875	0.38	0.435	0.78	0.88	0.69	0.845	0.63	0.81125	0.26	0.52875	0.58	0.7925	0.75	0.902222	0.46	0.562222	0.38	0.492222	0.78	0.866667	0.71	0.854444	0.65	0.812222	0.29	0.51	0.61	0.8	0.73	0.8625	0.45	0.6125	0.4	0.48375	0.79	0.86875	0.71	0.82125	0.65	0.80875	0.28	0.48625	0.6	0.78625	0.8
#860	0.76	0.903333	0.5	0.591667	0.39	0.495	0.78	0.85	0.69	0.806667	0.63	0.755	0.26	0.416667	0.58	0.738333	0.78	0.905	0.53	0.595	0.38	0.493333	0.78	0.86	0.71	0.805	0.65	0.766667	0.29	0.408333	0.61	0.745	0.75	0.92125	0.47	0.595	0.4	0.53375	0.79	0.88375	0.71	0.82625	0.65	0.82125	0.28	0.5025	0.6	0.80125	0.77
#861	0.74	0.90875	0.44	0.58375	0.4	0.5025	0.78	0.87125	0.69	0.83	0.63	0.81125	0.26	0.4925	0.58	0.7975	0.77	0.895714	0.48	0.545714	0.38	0.441429	0.78	0.854286	0.71	0.838571	0.65	0.772857	0.29	0.435714	0.61	0.75	0.73	0.878571	0.47	0.625714	0.39	0.49	0.79	0.867143	0.71	0.81	0.65	0.808571	0.28	0.48	0.6	0.781429	0.78
#862	0.78	0.898333	0.52	0.585	0.39	0.501667	0.78	0.845	0.69	0.793333	0.63	0.756667	0.26	0.408333	0.58	0.741667	0.77	0.907143	0.49	0.578571	0.39	0.504286	0.78	0.854286	0.71	0.814286	0.65	0.787143	0.29	0.431429	0.61	0.775714	0.75	0.85	0.52	0.637143	0.39	0.501429	0.79	0.867143	0.71	0.795714	0.65	0.827143	0.28	0.53	0.6	0.812857	0.77
#863	0.77	0.912857	0.5	0.56	0.38	0.497143	0.78	0.862857	0.69	0.822857	0.63	0.797143	0.26	0.507143	0.58	0.788571	0.75	0.894286	0.46	0.564286	0.39	0.461429	0.78	0.855714	0.71	0.848571	0.65	0.78	0.29	0.451429	0.61	0.754286	0.75	0.91375	0.47	0.585	0.4	0.52625	0.79	0.87375	0.71	0.8325	0.65	0.81875	0.28	0.49125	0.6	0.80125	0.78
#864	0.73	0.91	0.44	0.585	0.4	0.50125	0.78	0.8725	0.69	0.83375	0.63	0.80875	0.26	0.4875	0.58	0.79375	0.78	0.9	0.52	0.588333	0.39	0.508333	0.78	0.848333	0.71	0.801667	0.65	0.773333	0.29	0.418333	0.61	0.758333	0.73	0.911111	0.47	0.553333	0.39	0.521111	0.79	0.864444	0.71	0.855556	0.65	0.821111	0.28	0.512222	0.6	0.811111	0.79
#865	0.73	0.92375	0.45	0.5075	0.41	0.48	0.78	0.89	0.69	0.78	0.63	0.825	0.26	0.52625	0.58	0.8125	0.76	0.9	0.44	0.55875	0.4	0.47625	0.78	0.865	0.71	0.83375	0.65	0.79	0.29	0.4575	0.61	0.77125	0.74	0.90875	0.47	0.58625	0.4	0.51	0.79	0.87125	0.71	0.8425	0.65	0.80625	0.28	0.45625	0.6	0.785	0.75
#866	0.75	0.85	0.46	0.582857	0.39	0.444286	0.78	0.84	0.69	0.808571	0.63	0.757143	0.26	0.452857	0.58	0.725714	0.73	0.9	0.47	0.592857	0.39	0.515714	0.78	0.868571	0.71	0.832857	0.65	0.81	0.29	0.5	0.61	0.795714	0.73	0.88	0.48	0.591111	0.39	0.505556	0.79	0.858889	0.71	0.766667	0.65	0.806667	0.28	0.525556	0.6	0.784444	0.79
#867	0.73	0.902222	0.48	0.58	0.37	0.474444	0.78	0.87	0.69	0.858889	0.63	0.811111	0.26	0.52	0.58	0.798889	0.75	0.888571	0.45	0.555714	0.38	0.464286	0.78	0.855714	0.71	0.84	0.65	0.782857	0.29	0.46	0.61	0.76	0.76	0.8825	0.45	0.5775	0.4	0.47375	0.79	0.865	0.71	0.80625	0.65	0.79625	0.28	0.45875	0.6	0.7675	0.76
#868	0.76	0.91625	0.47	0.585	0.39	0.47875	0.78	0.87875	0.69	0.83375	0.63	0.80125	0.26	0.48	0.58	0.78375	0.76	0.897143	0.45	0.57	0.39	0.464286	0.78	0.861429	0.71	0.841429	0.65	0.767143	0.29	0.434286	0.61	0.74	0.73	0.887143	0.47	0.628571	0.4	0.494286	0.79	0.88	0.71	0.805714	0.65	0.802857	0.28	0.477143	0.6	0.77	0.77
#869	0.76	0.88	0.53	0.653333	0.39	0.491667	0.78	0.866667	0.69	0.781667	0.63	0.808333	0.26	0.54	0.58	0.795	0.75	0.9075	0.45	0.58125	0.4	0.49875	0.78	0.875	0.71	0.84625	0.65	0.81375	0.29	0.48625	0.61	0.80125	0.75	0.867143	0.46	0.59	0.39	0.47	0.79	0.855714	0.71	0.807143	0.65	0.788571	0.28	0.47	0.6	0.754286	0.74
#870	0.75	0.9175	0.44	0.58375	0.4	0.48375	0.78	0.8775	0.69	0.8375	0.63	0.80375	0.26	0.48	0.58	0.79	0.78	0.88	0.47	0.588571	0.4	0.455714	0.78	0.858571	0.71	0.8	0.65	0.771429	0.29	0.44	0.61	0.74	0.76	0.90875	0.46	0.57875	0.4	0.50375	0.79	0.87875	0.71	0.83875	0.65	0.8	0.28	0.46375	0.6	0.775	0.77
#871	0.73	0.9075	0.44	0.58625	0.4	0.50125	0.78	0.87125	0.69	0.83875	0.63	0.80625	0.26	0.4875	0.58	0.7925	0.78	0.874286	0.47	0.591429	0.39	0.437143	0.78	0.854286	0.71	0.814286	0.65	0.761429	0.29	0.424286	0.61	0.728571	0.79	0.91875	0.46	0.56375	0.4	0.4875	0.79	0.87125	0.71	0.8475	0.65	0.78	0.28	0.42625	0.6	0.75375	0.8
#872	0.75	0.877143	0.45	0.597143	0.39	0.444286	0.78	0.87	0.69	0.818571	0.63	0.787143	0.26	0.47	0.58	0.761429	0.74	0.901429	0.47	0.577143	0.38	0.478571	0.78	0.867143	0.71	0.85	0.65	0.8	0.29	0.475714	0.61	0.78	0.75	0.89	0.45	0.502222	0.4	0.487778	0.79	0.876667	0.71	0.763333	0.65	0.82	0.28	0.524444	0.6	0.797778	0.77
#873	0.75	0.9	0.45	0.56375	0.4	0.47875	0.78	0.8625	0.69	0.8275	0.63	0.78875	0.26	0.4575	0.58	0.7675	0.72	0.9075	0.45	0.53625	0.38	0.495	0.78	0.87375	0.71	0.85	0.65	0.8175	0.29	0.5275	0.61	0.805	0.76	0.90625	0.45	0.56	0.4	0.48375	0.79	0.87125	0.71	0.84875	0.65	0.8025	0.28	0.4425	0.6	0.78	0.76
#874	0.78	0.915714	0.49	0.59	0.4	0.527143	0.78	0.862857	0.69	0.791429	0.63	0.788571	0.26	0.457143	0.58	0.78	0.76	0.86	0.46	0.5875	0.39	0.4675	0.78	0.85625	0.71	0.7975	0.65	0.79	0.29	0.48	0.61	0.76625	0.77	0.89	0.45	0.5725	0.4	0.46	0.79	0.87375	0.71	0.805	0.65	0.78625	0.28	0.44125	0.6	0.75375	0.78
#875	0.78	0.915714	0.49	0.59	0.4	0.518571	0.78	0.862857	0.69	0.795714	0.63	0.787143	0.26	0.451429	0.58	0.777143	0.75	0.86375	0.44	0.56875	0.4	0.47125	0.78	0.855	0.71	0.8025	0.65	0.7875	0.29	0.47	0.61	0.7625	0.75	0.8975	0.49	0.6025	0.4	0.455	0.79	0.89	0.71	0.855	0.65	0.8225	0.28	0.53	0.6	0.7975	0.77
#876	0.75	0.877143	0.5	0.59	0.38	0.465714	0.78	0.861429	0.69	0.814286	0.63	0.797143	0.26	0.511429	0.58	0.78	0.74	0.9075	0.46	0.565	0.4	0.5025	0.78	0.8625	0.71	0.8175	0.65	0.80625	0.29	0.485	0.61	0.79625	0.72	0.908889	0.47	0.56	0.38	0.494444	0.79	0.868889	0.71	0.875556	0.65	0.813333	0.28	0.491111	0.6	0.802222	0.78
#877	0.76	0.875	0.45	0.5775	0.4	0.45875	0.78	0.86	0.69	0.7975	0.63	0.78	0.26	0.46875	0.58	0.755	0.75	0.86	0.45	0.59	0.39	0.46625	0.78	0.855	0.71	0.7975	0.65	0.78375	0.29	0.4825	0.61	0.755	0.74	0.857143	0.46	0.592857	0.4	0.48	0.79	0.862857	0.71	0.815714	0.65	0.795714	0.28	0.462857	0.6	0.767143	0.75
#878	0.74	0.918889	0.47	0.58	0.38	0.483333	0.78	0.878889	0.69	0.866667	0.63	0.816667	0.26	0.521111	0.58	0.803333	0.81	0.906667	0.51	0.565	0.4	0.475	0.78	0.84	0.71	0.791667	0.65	0.73	0.29	0.358333	0.61	0.705	0.78	0.907143	0.48	0.584286	0.4	0.457143	0.79	0.872857	0.71	0.864286	0.65	0.767143	0.28	0.39	0.6	0.731429	0.73
#879	0.75	0.9	0.49	0.562857	0.39	0.528571	0.78	0.854286	0.69	0.825714	0.63	0.798571	0.26	0.515714	0.58	0.791429	0.76	0.8975	0.45	0.55875	0.4	0.48625	0.78	0.8625	0.71	0.83	0.65	0.795	0.29	0.47	0.61	0.77625	0.76	0.905	0.45	0.56375	0.4	0.48625	0.79	0.86875	0.71	0.83625	0.65	0.7975	0.28	0.44875	0.6	0.7725	0.74
#880	0.74	0.915	0.44	0.6	0.4	0.505	0.78	0.8775	0.69	0.82625	0.63	0.81375	0.26	0.5025	0.58	0.80375	0.76	0.9175	0.47	0.57875	0.38	0.47125	0.78	0.88125	0.71	0.84125	0.65	0.8	0.29	0.46875	0.61	0.78	0.76	0.90375	0.45	0.55375	0.4	0.4875	0.79	0.86875	0.71	0.8375	0.65	0.7975	0.28	0.43875	0.6	0.7725	0.77
#881	0.75	0.895	0.53	0.631667	0.39	0.496667	0.78	0.863333	0.69	0.808333	0.63	0.808333	0.26	0.525	0.58	0.798333	0.76	0.9075	0.49	0.57625	0.38	0.47375	0.78	0.875	0.71	0.845	0.65	0.8075	0.29	0.47125	0.61	0.79125	0.74	0.908571	0.46	0.597143	0.39	0.494286	0.79	0.882857	0.71	0.844286	0.65	0.807143	0.28	0.457143	0.6	0.782857	0.77
#882	0.74	0.872857	0.45	0.6	0.39	0.44	0.78	0.865714	0.69	0.815714	0.63	0.782857	0.26	0.462857	0.58	0.758571	0.8	0.871667	0.53	0.625	0.39	0.46	0.78	0.851667	0.71	0.786667	0.65	0.77	0.29	0.475	0.61	0.743333	0.73	0.878571	0.47	0.617143	0.39	0.504286	0.79	0.867143	0.71	0.808571	0.65	0.812857	0.28	0.498571	0.6	0.785714	0.76
#883	0.76	0.898571	0.46	0.575714	0.39	0.462857	0.78	0.858571	0.69	0.834286	0.63	0.772857	0.26	0.461429	0.58	0.751429	0.73	0.905	0.44	0.58625	0.4	0.4975	0.78	0.8725	0.71	0.84	0.65	0.80875	0.29	0.48375	0.61	0.79625	0.74	0.92	0.44	0.5725	0.4	0.49875	0.79	0.88	0.71	0.85375	0.65	0.81375	0.28	0.465	0.6	0.7925	0.77
#884	0.74	0.895714	0.47	0.542857	0.39	0.482857	0.78	0.842857	0.69	0.804286	0.63	0.785714	0.26	0.491429	0.58	0.774286	0.79	0.888333	0.5	0.545	0.39	0.475	0.78	0.83	0.71	0.816667	0.65	0.736667	0.29	0.383333	0.61	0.708333	0.78	0.911429	0.47	0.572857	0.39	0.462857	0.79	0.874286	0.71	0.834286	0.65	0.778571	0.28	0.422857	0.6	0.748571	0.77
#885	0.73	0.907143	0.47	0.61	0.4	0.498571	0.78	0.875714	0.69	0.814286	0.63	0.801429	0.26	0.472857	0.58	0.785714	0.72	0.905714	0.44	0.594286	0.39	0.494286	0.78	0.878571	0.71	0.838571	0.65	0.801429	0.29	0.482857	0.61	0.781429	0.78	0.878571	0.46	0.585714	0.4	0.441429	0.79	0.865714	0.71	0.8	0.65	0.772857	0.28	0.434286	0.6	0.735714	0.77
#886	0.75	0.863333	0.53	0.651667	0.39	0.511667	0.78	0.856667	0.69	0.781667	0.63	0.81	0.26	0.555	0.58	0.796667	0.76	0.90125	0.45	0.56125	0.4	0.47375	0.78	0.865	0.71	0.83375	0.65	0.7925	0.29	0.46375	0.61	0.775	0.74	0.88875	0.48	0.6025	0.4	0.48625	0.79	0.86625	0.71	0.79125	0.65	0.80625	0.28	0.4775	0.6	0.78125	0.77
#887	0.73	0.87625	0.44	0.595	0.39	0.45	0.78	0.86875	0.69	0.8225	0.63	0.785	0.26	0.47625	0.58	0.76125	0.75	0.905	0.51	0.636667	0.39	0.485	0.78	0.873333	0.71	0.825	0.65	0.803333	0.29	0.485	0.61	0.785	0.75	0.84875	0.46	0.5875	0.4	0.4725	0.79	0.85125	0.71	0.8125	0.65	0.785	0.28	0.46375	0.6	0.76	0.77
#888	0.75	0.88	0.45	0.57125	0.39	0.42375	0.78	0.86875	0.69	0.84375	0.63	0.795	0.26	0.50875	0.58	0.77	0.76	0.87	0.54	0.655714	0.38	0.514286	0.78	0.861429	0.71	0.78	0.65	0.83	0.29	0.562857	0.61	0.821429	0.76	0.872857	0.47	0.595714	0.39	0.455714	0.79	0.865714	0.71	0.807143	0.65	0.777143	0.28	0.45	0.6	0.74	0.76
#889	0.72	0.905	0.44	0.5925	0.4	0.515	0.78	0.86875	0.69	0.82875	0.63	0.80875	0.26	0.5025	0.58	0.7975	0.76	0.898571	0.46	0.571429	0.39	0.457143	0.78	0.864286	0.71	0.844286	0.65	0.771429	0.29	0.444286	0.61	0.741429	0.76	0.87625	0.46	0.58375	0.4	0.47125	0.79	0.86375	0.71	0.8075	0.65	0.795	0.28	0.4575	0.6	0.76375	0.77
#890	0.73	0.917	0.45	0.5	0.39	0.491	0.78	0.882	0.69	0.804	0.63	0.836	0.26	0.567	0.58	0.831	0.76	0.872857	0.5	0.604286	0.4	0.432857	0.78	0.87	0.71	0.842857	0.65	0.804286	0.29	0.544286	0.61	0.775714	0.73	0.9	0.48	0.607778	0.4	0.506667	0.79	0.878889	0.71	0.817778	0.65	0.824444	0.28	0.533333	0.6	0.806667	0.75
#891	0.74	0.895714	0.47	0.592857	0.39	0.491429	0.78	0.867143	0.69	0.838571	0.63	0.797143	0.26	0.49	0.58	0.777143	0.75	0.915714	0.47	0.577143	0.39	0.462857	0.78	0.88	0.71	0.848571	0.65	0.787143	0.29	0.444286	0.61	0.764286	0.73	0.895714	0.48	0.632857	0.38	0.521429	0.79	0.881429	0.71	0.834286	0.65	0.828571	0.28	0.501429	0.6	0.811429	0.76
#892	0.76	0.906667	0.5	0.595	0.39	0.485	0.78	0.851667	0.69	0.795	0.63	0.76	0.26	0.415	0.58	0.743333	0.74	0.892857	0.45	0.565714	0.38	0.461429	0.78	0.857143	0.71	0.847143	0.65	0.78	0.29	0.458571	0.61	0.754286	0.76	0.90125	0.46	0.5375	0.39	0.4825	0.79	0.86	0.71	0.83125	0.65	0.79375	0.28	0.4575	0.6	0.7725	0.76
#893	0.78	0.917143	0.49	0.581429	0.4	0.505714	0.78	0.86	0.69	0.798571	0.63	0.777143	0.26	0.437143	0.58	0.764286	0.76	0.91	0.45	0.56375	0.39	0.46625	0.78	0.87125	0.71	0.835	0.65	0.78625	0.29	0.4425	0.61	0.76375	0.73	0.905714	0.47	0.598571	0.39	0.51	0.79	0.875714	0.71	0.84	0.65	0.815714	0.28	0.484286	0.6	0.795714	0.75
#894	0.76	0.9175	0.47	0.58375	0.39	0.47375	0.78	0.88	0.69	0.845	0.63	0.79875	0.26	0.475	0.58	0.7825	0.78	0.906667	0.52	0.59	0.38	0.49	0.78	0.858333	0.71	0.806667	0.65	0.765	0.29	0.408333	0.61	0.743333	0.75	0.9125	0.47	0.57625	0.4	0.51875	0.79	0.8725	0.71	0.83125	0.65	0.81125	0.28	0.47125	0.6	0.7925	0.72
#895	0.74	0.913333	0.46	0.494444	0.39	0.483333	0.78	0.881111	0.69	0.794444	0.63	0.818889	0.26	0.526667	0.58	0.805556	0.76	0.917143	0.49	0.548571	0.39	0.505714	0.78	0.872857	0.71	0.825714	0.65	0.795714	0.29	0.472857	0.61	0.78	0.73	0.91	0.45	0.49625	0.39	0.48875	0.79	0.885	0.71	0.78875	0.65	0.82875	0.28	0.52125	0.6	0.8125	0.78
#896	0.73	0.865714	0.45	0.605714	0.39	0.452857	0.78	0.864286	0.69	0.811429	0.63	0.787143	0.26	0.491429	0.58	0.762857	0.78	0.90875	0.45	0.49125	0.4	0.48125	0.78	0.8525	0.71	0.7925	0.65	0.77	0.29	0.4025	0.61	0.75	0.72	0.92	0.47	0.518889	0.39	0.511111	0.79	0.884444	0.71	0.802222	0.65	0.833333	0.28	0.526667	0.6	0.82	0.76
#897	0.73	0.881429	0.47	0.624286	0.39	0.477143	0.78	0.867143	0.69	0.807143	0.63	0.795714	0.26	0.5	0.58	0.775714	0.75	0.86625	0.44	0.57625	0.4	0.4675	0.78	0.8575	0.71	0.80625	0.65	0.79	0.29	0.47	0.61	0.76625	0.73	0.878571	0.47	0.615714	0.39	0.502857	0.79	0.865714	0.71	0.81	0.65	0.812857	0.28	0.497143	0.6	0.785714	0.77
#898	0.74	0.91375	0.45	0.58875	0.39	0.475	0.78	0.8775	0.69	0.8475	0.63	0.8025	0.26	0.47875	0.58	0.78625	0.72	0.895714	0.45	0.584286	0.39	0.487143	0.78	0.868571	0.71	0.83	0.65	0.81	0.29	0.484286	0.61	0.794286	0.77	0.905	0.48	0.59375	0.39	0.47125	0.79	0.865	0.71	0.86625	0.65	0.7875	0.28	0.42125	0.6	0.7625	0.8
#899	0.78	0.91625	0.5	0.58125	0.38	0.4825	0.78	0.875	0.69	0.82125	0.63	0.79875	0.26	0.47125	0.58	0.7825	0.74	0.89125	0.44	0.56	0.4	0.4875	0.78	0.86	0.71	0.83	0.65	0.78875	0.29	0.46125	0.61	0.77125	0.76	0.87	0.46	0.585714	0.4	0.464286	0.79	0.857143	0.71	0.802857	0.65	0.785714	0.28	0.461429	0.6	0.751429	0.79
#900	0.77	0.911429	0.49	0.592857	0.4	0.512857	0.78	0.86	0.69	0.795714	0.63	0.782857	0.26	0.45	0.58	0.772857	0.73	0.90875	0.43	0.58375	0.4	0.505	0.78	0.87625	0.71	0.845	0.65	0.81625	0.29	0.50125	0.61	0.8	0.77	0.8725	0.47	0.58125	0.39	0.46875	0.79	0.86125	0.71	0.805	0.65	0.7925	0.28	0.45625	0.6	0.7625	0.77
#901	0.76	0.902857	0.48	0.587143	0.4	0.537143	0.78	0.854286	0.69	0.791429	0.63	0.79	0.26	0.468571	0.58	0.78	0.72	0.894286	0.45	0.587143	0.39	0.484286	0.78	0.868571	0.71	0.832857	0.65	0.807143	0.29	0.481429	0.61	0.791429	0.78	0.898571	0.46	0.557143	0.39	0.451429	0.79	0.858571	0.71	0.86	0.65	0.771429	0.28	0.404286	0.6	0.744286	0.77
#902	0.75	0.90375	0.47	0.5725	0.38	0.4775	0.78	0.87	0.69	0.84	0.63	0.795	0.26	0.47125	0.58	0.78375	0.77	0.89	0.53	0.634286	0.39	0.502857	0.78	0.874286	0.71	0.804286	0.65	0.824286	0.29	0.537143	0.61	0.811429	0.73	0.878571	0.47	0.621429	0.39	0.497143	0.79	0.868571	0.71	0.811429	0.65	0.81	0.28	0.488571	0.6	0.784286	0.77
#903	0.77	0.878333	0.53	0.651667	0.39	0.49	0.78	0.868333	0.69	0.78	0.63	0.806667	0.26	0.541667	0.58	0.795	0.75	0.895	0.45	0.585	0.4	0.50375	0.78	0.86875	0.71	0.81375	0.65	0.8025	0.29	0.49	0.61	0.78625	0.74	0.88875	0.46	0.48875	0.4	0.47125	0.79	0.87125	0.71	0.72125	0.65	0.815	0.28	0.51625	0.6	0.78875	0.77
#904	0.74	0.9125	0.45	0.58625	0.4	0.51	0.78	0.8725	0.69	0.83375	0.63	0.80875	0.26	0.485	0.58	0.79375	0.76	0.90875	0.45	0.5675	0.4	0.46875	0.78	0.87375	0.71	0.83625	0.65	0.78375	0.29	0.43875	0.61	0.75875	0.77	0.916667	0.5	0.586667	0.39	0.496667	0.79	0.865	0.71	0.793333	0.65	0.768333	0.28	0.385	0.6	0.743333	0.78
#905	0.72	0.87	0.47	0.621429	0.39	0.494286	0.78	0.857143	0.69	0.802857	0.63	0.795714	0.26	0.498571	0.58	0.777143	0.78	0.88	0.53	0.627143	0.39	0.48	0.78	0.862857	0.71	0.794286	0.65	0.808571	0.29	0.505714	0.61	0.79	0.78	0.9075	0.47	0.55875	0.4	0.48875	0.79	0.86125	0.71	0.8525	0.65	0.7875	0.28	0.43625	0.6	0.76625	0.76
#906	0.74	0.91375	0.44	0.585	0.4	0.4825	0.78	0.8775	0.69	0.8325	0.63	0.805	0.26	0.4875	0.58	0.7925	0.76	0.891429	0.47	0.564286	0.39	0.465714	0.78	0.857143	0.71	0.845714	0.65	0.781429	0.29	0.458571	0.61	0.757143	0.73	0.9	0.47	0.602857	0.38	0.5	0.79	0.872857	0.71	0.844286	0.65	0.812857	0.28	0.495714	0.6	0.794286	0.77
#907	0.74	0.885	0.49	0.6125	0.37	0.475	0.78	0.86625	0.69	0.8325	0.63	0.8175	0.26	0.52625	0.58	0.80625	0.75	0.8925	0.45	0.57125	0.39	0.4875	0.78	0.86	0.71	0.81875	0.65	0.79125	0.29	0.4725	0.61	0.77625	0.75	0.863333	0.53	0.643333	0.38	0.476667	0.79	0.865	0.71	0.791667	0.65	0.82	0.28	0.523333	0.6	0.796667	0.78
#908	0.74	0.89125	0.46	0.62	0.4	0.48625	0.78	0.8725	0.69	0.8025	0.63	0.80875	0.26	0.50875	0.58	0.7925	0.76	0.898333	0.5	0.583333	0.39	0.516667	0.78	0.85	0.71	0.805	0.65	0.78	0.29	0.428333	0.61	0.763333	0.78	0.895714	0.48	0.571429	0.4	0.482857	0.79	0.855714	0.71	0.844286	0.65	0.778571	0.28	0.418571	0.6	0.751429	0.79
#909	0.73	0.915556	0.44	0.498889	0.4	0.497778	0.78	0.878889	0.69	0.784444	0.63	0.826667	0.26	0.537778	0.58	0.814444	0.75	0.9025	0.45	0.5625	0.4	0.47125	0.78	0.8625	0.71	0.84125	0.65	0.79	0.29	0.45125	0.61	0.77375	0.73	0.885714	0.45	0.578571	0.39	0.495714	0.79	0.86	0.71	0.835714	0.65	0.797143	0.28	0.461429	0.6	0.777143	0.78
#910	0.72	0.90375	0.47	0.6025	0.4	0.51375	0.78	0.865	0.69	0.81375	0.63	0.81625	0.26	0.53875	0.58	0.8075	0.75	0.916667	0.47	0.578889	0.38	0.47	0.78	0.883333	0.71	0.877778	0.65	0.821111	0.29	0.506667	0.61	0.805556	0.73	0.914286	0.48	0.588571	0.39	0.49	0.79	0.887143	0.71	0.852857	0.65	0.817143	0.28	0.494286	0.6	0.795714	0.76
#911	0.75	0.891429	0.5	0.604286	0.38	0.48	0.78	0.855714	0.69	0.802857	0.63	0.8	0.26	0.53	0.58	0.791429	0.75	0.845714	0.46	0.587143	0.39	0.45	0.78	0.844286	0.71	0.815714	0.65	0.774286	0.29	0.462857	0.61	0.748571	0.75	0.893333	0.46	0.514444	0.4	0.494444	0.79	0.874444	0.71	0.763333	0.65	0.816667	0.28	0.523333	0.6	0.795556	0.77
#912	0.73	0.902857	0.45	0.588571	0.4	0.482857	0.78	0.87	0.69	0.847143	0.63	0.791429	0.26	0.457143	0.58	0.77	0.79	0.907143	0.49	0.551429	0.4	0.495714	0.78	0.845714	0.71	0.81	0.65	0.754286	0.29	0.392857	0.61	0.731429	0.76	0.8875	0.45	0.57875	0.41	0.47125	0.79	0.87125	0.71	0.81	0.65	0.78625	0.28	0.445	0.6	0.75125	0.79
#913	0.76	0.906667	0.5	0.59	0.39	0.496667	0.78	0.853333	0.69	0.793333	0.63	0.763333	0.26	0.425	0.58	0.745	0.75	0.89375	0.45	0.5725	0.39	0.4875	0.78	0.8575	0.71	0.8225	0.65	0.79375	0.29	0.47375	0.61	0.78	0.78	0.8775	0.47	0.595	0.4	0.48	0.79	0.85625	0.71	0.82125	0.65	0.7875	0.28	0.45625	0.6	0.7625	0.78
#914	0.77	0.862857	0.46	0.584286	0.39	0.43	0.78	0.852857	0.69	0.802857	0.63	0.762857	0.26	0.442857	0.58	0.731429	0.78	0.845	0.52	0.62	0.39	0.455	0.78	0.845	0.71	0.786667	0.65	0.79	0.29	0.493333	0.61	0.768333	0.81	0.89	0.49	0.538333	0.39	0.47	0.79	0.83	0.71	0.801667	0.65	0.73	0.28	0.34	0.6	0.7	0.78
#915	0.71	0.87875	0.44	0.6	0.38	0.44875	0.78	0.88	0.69	0.83125	0.63	0.8225	0.26	0.56875	0.58	0.80375	0.76	0.89875	0.47	0.56375	0.39	0.46875	0.78	0.86375	0.71	0.83875	0.65	0.79125	0.29	0.45375	0.61	0.775	0.78	0.871429	0.47	0.594286	0.4	0.474286	0.79	0.851429	0.71	0.817143	0.65	0.772857	0.28	0.435714	0.6	0.741429	0.76
#916	0.75	0.87	0.54	0.511429	0.36	0.46	0.78	0.865714	0.69	0.687143	0.63	0.821429	0.26	0.598571	0.58	0.817143	0.79	0.888333	0.5	0.565	0.39	0.501667	0.78	0.835	0.71	0.805	0.65	0.755	0.29	0.403333	0.61	0.735	0.76	0.8825	0.45	0.56625	0.4	0.4725	0.79	0.86375	0.71	0.80625	0.65	0.795	0.28	0.45625	0.6	0.765	0.77
#917	0.73	0.8725	0.44	0.595	0.4	0.4825	0.78	0.86125	0.69	0.8075	0.63	0.8	0.26	0.4975	0.58	0.78	0.72	0.8925	0.45	0.5925	0.38	0.50375	0.78	0.86875	0.71	0.82875	0.65	0.82125	0.29	0.53625	0.61	0.80875	0.76	0.868571	0.46	0.584286	0.39	0.47	0.79	0.855714	0.71	0.807143	0.65	0.788571	0.28	0.47	0.6	0.754286	0.75
#918	0.72	0.9	0.45	0.591429	0.4	0.498571	0.78	0.868571	0.69	0.824286	0.63	0.805714	0.26	0.477143	0.58	0.788571	0.74	0.911429	0.45	0.587143	0.39	0.474286	0.78	0.88	0.71	0.852857	0.65	0.792857	0.29	0.458571	0.61	0.771429	0.77	0.87125	0.45	0.57375	0.4	0.46375	0.79	0.8675	0.71	0.8025	0.65	0.77875	0.28	0.43875	0.6	0.7475	0.77
#919	0.75	0.91	0.46	0.5825	0.4	0.495	0.78	0.8725	0.69	0.83375	0.63	0.8075	0.26	0.48125	0.58	0.7925	0.76	0.854286	0.46	0.584286	0.39	0.451429	0.78	0.85	0.71	0.811429	0.65	0.777143	0.29	0.467143	0.61	0.747143	0.73	0.882857	0.47	0.625714	0.4	0.502857	0.79	0.87	0.71	0.81	0.65	0.812857	0.28	0.491429	0.6	0.788571	0.75
#920	0.79	0.915714	0.52	0.587143	0.39	0.5	0.78	0.858571	0.69	0.794286	0.63	0.775714	0.26	0.441429	0.58	0.765714	0.76	0.892857	0.46	0.562857	0.39	0.464286	0.78	0.854286	0.71	0.831429	0.65	0.78	0.29	0.448571	0.61	0.758571	0.73	0.92	0.47	0.477778	0.4	0.514444	0.79	0.88	0.71	0.801111	0.65	0.837778	0.28	0.544444	0.6	0.827778	0.77
#921	0.76	0.901429	0.52	0.581429	0.37	0.472857	0.78	0.85	0.69	0.844286	0.63	0.772857	0.26	0.432857	0.58	0.761429	0.73	0.877143	0.47	0.615714	0.39	0.481429	0.78	0.861429	0.71	0.808571	0.65	0.797143	0.29	0.491429	0.61	0.774286	0.75	0.9075	0.47	0.58625	0.39	0.52875	0.79	0.8725	0.71	0.81875	0.65	0.82	0.28	0.49875	0.6	0.8	0.79
#922	0.78	0.895714	0.49	0.571429	0.38	0.447143	0.78	0.862857	0.69	0.834286	0.63	0.774286	0.26	0.462857	0.58	0.754286	0.75	0.861667	0.54	0.653333	0.37	0.5	0.78	0.858333	0.71	0.786667	0.65	0.821667	0.29	0.558333	0.61	0.808333	0.75	0.9175	0.47	0.575	0.4	0.52625	0.79	0.8725	0.71	0.83125	0.65	0.815	0.28	0.47375	0.6	0.79625	0.79
#923	0.76	0.91	0.44	0.56125	0.4	0.4675	0.78	0.86875	0.69	0.82875	0.63	0.7875	0.26	0.45875	0.58	0.7675	0.76	0.88125	0.45	0.58	0.4	0.485	0.78	0.8575	0.71	0.8125	0.65	0.79125	0.29	0.47625	0.61	0.76375	0.74	0.885714	0.47	0.624286	0.4	0.505714	0.79	0.871429	0.71	0.81	0.65	0.814286	0.28	0.487143	0.6	0.788571	0.77
#924	0.75	0.9025	0.45	0.56375	0.4	0.485	0.78	0.86625	0.69	0.83875	0.63	0.78625	0.26	0.45625	0.58	0.76625	0.72	0.874286	0.46	0.62	0.4	0.5	0.78	0.867143	0.71	0.811429	0.65	0.81	0.29	0.504286	0.61	0.788571	0.78	0.921429	0.47	0.544286	0.4	0.465714	0.79	0.878571	0.71	0.871429	0.65	0.795714	0.28	0.455714	0.6	0.77	0.79
#925	0.79	0.918571	0.5	0.577143	0.4	0.492857	0.78	0.858571	0.69	0.805714	0.63	0.767143	0.26	0.424286	0.58	0.754286	0.77	0.915	0.5	0.57375	0.38	0.47375	0.78	0.8625	0.71	0.84875	0.65	0.78375	0.29	0.46	0.61	0.77	0.77	0.89	0.47	0.495	0.39	0.46125	0.79	0.86375	0.71	0.76125	0.65	0.7975	0.28	0.48875	0.6	0.7725	0.73
#926	0.74	0.907143	0.47	0.587143	0.39	0.465714	0.78	0.872857	0.69	0.845714	0.63	0.788571	0.26	0.468571	0.58	0.764286	0.77	0.91	0.46	0.5625	0.39	0.465	0.78	0.87375	0.71	0.83125	0.65	0.785	0.29	0.44	0.61	0.7625	0.74	0.91125	0.46	0.57625	0.4	0.5225	0.79	0.87	0.71	0.83	0.65	0.81125	0.28	0.47625	0.6	0.7925	0.81
#927	0.74	0.897143	0.5	0.605714	0.39	0.498571	0.78	0.862857	0.69	0.822857	0.63	0.798571	0.26	0.48	0.58	0.782857	0.75	0.90125	0.45	0.56625	0.4	0.47875	0.78	0.865	0.71	0.835	0.65	0.79125	0.29	0.4575	0.61	0.77125	0.74	0.87	0.47	0.62375	0.39	0.44375	0.79	0.8875	0.71	0.85375	0.65	0.83875	0.28	0.56625	0.6	0.81875	0.76
#928	0.78	0.875714	0.52	0.602857	0.39	0.484286	0.78	0.855714	0.69	0.791429	0.63	0.792857	0.26	0.504286	0.58	0.775714	0.76	0.87	0.46	0.5875	0.38	0.46875	0.78	0.86	0.71	0.8275	0.65	0.79875	0.29	0.5025	0.61	0.775	0.74	0.925	0.46	0.55125	0.4	0.5075	0.79	0.885	0.71	0.87625	0.65	0.82375	0.28	0.49875	0.6	0.80625	0.8
#929	0.76	0.911429	0.47	0.582857	0.39	0.458571	0.78	0.874286	0.69	0.84	0.63	0.79	0.26	0.458571	0.58	0.771429	0.75	0.9125	0.46	0.58	0.39	0.4875	0.78	0.87625	0.71	0.84	0.65	0.81	0.29	0.47875	0.61	0.79625	0.79	0.874286	0.47	0.592857	0.4	0.465714	0.79	0.85	0.71	0.811429	0.65	0.772857	0.28	0.428571	0.6	0.74	0.75
#930	0.75	0.915	0.47	0.565	0.39	0.48	0.78	0.875	0.69	0.84375	0.63	0.80625	0.26	0.49375	0.58	0.795	0.74	0.88875	0.48	0.51625	0.38	0.4775	0.78	0.87375	0.71	0.75125	0.65	0.825	0.29	0.55375	0.61	0.80625	0.75	0.91625	0.47	0.58625	0.4	0.515	0.79	0.8725	0.71	0.84	0.65	0.81	0.28	0.465	0.6	0.79	0.78
#931	0.77	0.897143	0.48	0.568571	0.39	0.447143	0.78	0.86	0.69	0.842857	0.63	0.77	0.26	0.448571	0.58	0.747143	0.73	0.90875	0.45	0.49375	0.38	0.4775	0.78	0.87875	0.71	0.78875	0.65	0.8225	0.29	0.5325	0.61	0.81	0.75	0.86875	0.44	0.54875	0.4	0.47875	0.79	0.855	0.71	0.79	0.65	0.7875	0.28	0.465	0.6	0.76	0.76
#932	0.78	0.913333	0.5	0.576667	0.39	0.461667	0.78	0.856667	0.69	0.825	0.63	0.741667	0.26	0.376667	0.58	0.72	0.77	0.871429	0.5	0.595714	0.37	0.431429	0.78	0.847143	0.71	0.82	0.65	0.765714	0.29	0.445714	0.61	0.734286	0.79	0.88	0.47	0.59	0.4	0.45	0.79	0.861429	0.71	0.812857	0.65	0.76	0.28	0.408571	0.6	0.72	0.77
#933	0.71	0.88	0.44	0.57375	0.37	0.42875	0.78	0.87375	0.69	0.8475	0.63	0.8025	0.26	0.5375	0.58	0.78	0.75	0.86375	0.45	0.575	0.4	0.46375	0.78	0.855	0.71	0.8075	0.65	0.78625	0.29	0.46625	0.61	0.7625	0.76	0.8775	0.45	0.575	0.4	0.46875	0.79	0.8625	0.71	0.81	0.65	0.7925	0.28	0.455	0.6	0.76125	0.79
#934	0.75	0.896667	0.52	0.636667	0.39	0.488333	0.78	0.873333	0.69	0.82	0.63	0.815	0.26	0.538333	0.58	0.801667	0.74	0.905	0.46	0.57	0.39	0.49875	0.78	0.86375	0.71	0.81875	0.65	0.80625	0.29	0.48375	0.61	0.795	0.73	0.877143	0.47	0.62	0.4	0.494286	0.79	0.867143	0.71	0.804286	0.65	0.808571	0.28	0.494286	0.6	0.785714	0.77
#935	0.79	0.871667	0.53	0.623333	0.39	0.456667	0.78	0.851667	0.69	0.781667	0.63	0.776667	0.26	0.495	0.58	0.755	0.77	0.892857	0.47	0.581429	0.38	0.481429	0.78	0.862857	0.71	0.818571	0.65	0.785714	0.29	0.485714	0.61	0.76	0.76	0.87	0.57	0.597143	0.39	0.494286	0.79	0.852857	0.71	0.798571	0.65	0.791429	0.28	0.485714	0.6	0.767143	0.76
#936	0.75	0.89	0.46	0.565714	0.39	0.46	0.78	0.85	0.69	0.84	0.63	0.771429	0.26	0.444286	0.58	0.747143	0.75	0.847143	0.46	0.585714	0.39	0.45	0.78	0.847143	0.71	0.814286	0.65	0.774286	0.29	0.461429	0.61	0.747143	0.77	0.865714	0.47	0.592857	0.4	0.441429	0.79	0.855714	0.71	0.808571	0.65	0.777143	0.28	0.438571	0.6	0.747143	0.75
#937	0.75	0.91625	0.46	0.585	0.4	0.4875	0.78	0.87875	0.69	0.8425	0.63	0.81	0.26	0.49125	0.58	0.7925	0.75	0.91	0.5	0.5775	0.37	0.46125	0.78	0.875	0.71	0.875	0.65	0.81375	0.29	0.49375	0.61	0.79875	0.72	0.88125	0.52	0.60125	0.4	0.50625	0.79	0.865	0.71	0.78375	0.65	0.8075	0.28	0.49625	0.6	0.78375	0.77
#938	0.75	0.91	0.44	0.486667	0.4	0.481111	0.78	0.873333	0.69	0.787778	0.63	0.806667	0.26	0.512222	0.58	0.787778	0.78	0.897143	0.48	0.551429	0.39	0.442857	0.78	0.855714	0.71	0.838571	0.65	0.774286	0.29	0.431429	0.61	0.75	0.76	0.865	0.51	0.5025	0.39	0.48375	0.79	0.8675	0.71	0.74375	0.65	0.8175	0.28	0.5375	0.6	0.79875	0.74
#939	0.75	0.891429	0.46	0.57	0.39	0.462857	0.78	0.851429	0.69	0.845714	0.63	0.765714	0.26	0.444286	0.58	0.74	0.74	0.865	0.47	0.6175	0.39	0.4875	0.78	0.865	0.71	0.79875	0.65	0.8075	0.29	0.51375	0.61	0.785	0.75	0.9	0.49	0.565714	0.37	0.461429	0.79	0.857143	0.71	0.851429	0.65	0.762857	0.28	0.425714	0.6	0.731429	0.74
#940	0.69	0.90375	0.44	0.5925	0.4	0.52375	0.78	0.86	0.69	0.815	0.63	0.815	0.26	0.5325	0.58	0.81	0.76	0.89	0.5	0.588333	0.4	0.521667	0.78	0.838333	0.71	0.78	0.65	0.77	0.29	0.43	0.61	0.751667	0.76	0.8775	0.45	0.57625	0.4	0.46625	0.79	0.86375	0.71	0.81	0.65	0.795	0.28	0.4575	0.6	0.76375	0.76
#941	0.76	0.92375	0.5	0.58	0.38	0.4725	0.78	0.88375	0.69	0.86125	0.63	0.81	0.26	0.485	0.58	0.79625	0.78	0.918333	0.53	0.59	0.38	0.491667	0.78	0.866667	0.71	0.833333	0.65	0.785	0.29	0.423333	0.61	0.773333	0.73	0.87375	0.49	0.59125	0.39	0.49	0.79	0.85125	0.71	0.79375	0.65	0.78875	0.28	0.4725	0.6	0.7625	0.75
#942	0.75	0.865	0.53	0.648333	0.38	0.496667	0.78	0.855	0.69	0.778333	0.63	0.81	0.26	0.538333	0.58	0.795	0.74	0.901429	0.46	0.577143	0.38	0.462857	0.78	0.872857	0.71	0.852857	0.65	0.8	0.29	0.467143	0.61	0.777143	0.74	0.9025	0.47	0.56875	0.4	0.51875	0.79	0.865	0.71	0.83	0.65	0.80625	0.28	0.4725	0.6	0.78625	0.77
#943	0.72	0.89875	0.48	0.62	0.38	0.53	0.78	0.8625	0.69	0.79375	0.63	0.83125	0.26	0.57625	0.58	0.8325	0.77	0.9	0.46	0.555714	0.39	0.457143	0.78	0.855714	0.71	0.838571	0.65	0.778571	0.29	0.44	0.61	0.757143	0.78	0.864286	0.46	0.57	0.39	0.43	0.79	0.85	0.71	0.824286	0.65	0.767143	0.28	0.417143	0.6	0.73	0.78
#944	0.76	0.88	0.53	0.66	0.39	0.495	0.78	0.866667	0.69	0.785	0.63	0.808333	0.26	0.545	0.58	0.796667	0.75	0.893333	0.5	0.615	0.39	0.526667	0.78	0.848333	0.71	0.776667	0.65	0.785	0.29	0.46	0.61	0.771667	0.76	0.922857	0.49	0.6	0.42	0.515714	0.79	0.885714	0.71	0.824286	0.65	0.808571	0.28	0.461429	0.6	0.784286	0.77
#945	0.75	0.91625	0.45	0.58875	0.4	0.49125	0.78	0.87875	0.69	0.83375	0.63	0.8075	0.26	0.48375	0.58	0.795	0.76	0.878333	0.55	0.653333	0.37	0.486667	0.78	0.863333	0.71	0.806667	0.65	0.82	0.29	0.528333	0.61	0.816667	0.75	0.85625	0.46	0.58875	0.4	0.47375	0.79	0.86	0.71	0.81	0.65	0.79375	0.28	0.46375	0.6	0.765	0.77
#946	0.78	0.904286	0.51	0.597143	0.39	0.468571	0.78	0.868571	0.69	0.805714	0.63	0.8	0.26	0.5	0.58	0.788571	0.75	0.90125	0.45	0.565	0.4	0.47625	0.78	0.865	0.71	0.835	0.65	0.79125	0.29	0.4575	0.61	0.77125	0.79	0.875714	0.46	0.584286	0.4	0.428571	0.79	0.862857	0.71	0.821429	0.65	0.761429	0.28	0.407143	0.6	0.721429	0.8
#947	0.76	0.881667	0.53	0.655	0.39	0.488333	0.78	0.868333	0.69	0.786667	0.63	0.805	0.26	0.54	0.58	0.793333	0.81	0.896667	0.5	0.555	0.39	0.451667	0.78	0.84	0.71	0.813333	0.65	0.721667	0.29	0.33	0.61	0.69	0.76	0.915556	0.44	0.48	0.4	0.491111	0.79	0.878889	0.71	0.781111	0.65	0.82	0.28	0.502222	0.6	0.802222	0.79
#948	0.76	0.908333	0.5	0.593333	0.39	0.496667	0.78	0.853333	0.69	0.8	0.63	0.765	0.26	0.421667	0.58	0.748333	0.75	0.90125	0.45	0.55875	0.4	0.4725	0.78	0.8625	0.71	0.83625	0.65	0.78875	0.29	0.45125	0.61	0.76875	0.74	0.85125	0.46	0.56375	0.39	0.4675	0.79	0.845	0.71	0.8225	0.65	0.7775	0.28	0.4525	0.6	0.75	0.75
#949	0.75	0.894286	0.5	0.582857	0.37	0.465714	0.78	0.864286	0.69	0.845714	0.63	0.781429	0.26	0.468571	0.58	0.76	0.76	0.91125	0.44	0.565	0.4	0.47625	0.78	0.87375	0.71	0.835	0.65	0.78625	0.29	0.44375	0.61	0.765	0.78	0.895714	0.48	0.572857	0.4	0.477143	0.79	0.855714	0.71	0.852857	0.65	0.78	0.28	0.418571	0.6	0.751429	0.78
#950	0.74	0.9025	0.46	0.5675	0.39	0.48625	0.78	0.8675	0.69	0.84375	0.63	0.7875	0.26	0.47375	0.58	0.76875	0.75	0.8625	0.45	0.58375	0.39	0.46125	0.78	0.85625	0.71	0.80625	0.65	0.78625	0.29	0.465	0.61	0.76375	0.73	0.878889	0.44	0.515556	0.39	0.486667	0.79	0.878889	0.71	0.77	0.65	0.825556	0.28	0.522222	0.6	0.805556	0.77
#951	0.76	0.901429	0.46	0.565714	0.39	0.457143	0.78	0.86	0.69	0.834286	0.63	0.77	0.26	0.445714	0.58	0.748571	0.76	0.918889	0.47	0.48	0.38	0.467778	0.78	0.878889	0.71	0.81	0.65	0.82	0.29	0.54	0.61	0.807778	0.77	0.885	0.47	0.5875	0.4	0.49	0.79	0.865	0.71	0.81375	0.65	0.795	0.28	0.4575	0.6	0.76625	0.77
#952	0.76	0.891429	0.46	0.572857	0.39	0.462857	0.78	0.855714	0.69	0.838571	0.63	0.767143	0.26	0.451429	0.58	0.744286	0.75	0.86375	0.44	0.5775	0.4	0.4625	0.78	0.855	0.71	0.805	0.65	0.7875	0.29	0.4675	0.61	0.765	0.74	0.87125	0.47	0.59875	0.4	0.4975	0.79	0.8575	0.71	0.81625	0.65	0.79	0.28	0.4775	0.6	0.76	0.76
#953	0.74	0.916667	0.46	0.497778	0.39	0.487778	0.78	0.88	0.69	0.793333	0.63	0.817778	0.26	0.527778	0.58	0.802222	0.72	0.892857	0.45	0.585714	0.39	0.495714	0.78	0.87	0.71	0.835714	0.65	0.812857	0.29	0.498571	0.61	0.795714	0.77	0.88875	0.46	0.5825	0.41	0.50375	0.79	0.865	0.71	0.81	0.65	0.79875	0.28	0.4675	0.6	0.76875	0.82
#954	0.71	0.891111	0.44	0.562222	0.38	0.452222	0.78	0.885556	0.69	0.856667	0.63	0.841111	0.26	0.59	0.58	0.831111	0.78	0.907143	0.48	0.568571	0.39	0.445714	0.78	0.867143	0.71	0.834286	0.65	0.768571	0.29	0.417143	0.61	0.738571	0.73	0.904286	0.48	0.608571	0.39	0.524286	0.79	0.875714	0.71	0.838571	0.65	0.817143	0.28	0.485714	0.6	0.795714	0.75
#955	0.73	0.8625	0.45	0.61625	0.39	0.48875	0.78	0.8625	0.69	0.7825	0.63	0.80125	0.26	0.5225	0.58	0.77625	0.76	0.86	0.45	0.56375	0.38	0.4475	0.78	0.8525	0.71	0.795	0.65	0.7725	0.29	0.465	0.61	0.745	0.75	0.91625	0.47	0.57375	0.4	0.5175	0.79	0.87	0.71	0.83375	0.65	0.81	0.28	0.46375	0.6	0.78625	0.75
#956	0.71	0.908889	0.46	0.541111	0.36	0.494444	0.78	0.871111	0.69	0.875556	0.63	0.826667	0.26	0.561111	0.58	0.822222	0.75	0.872857	0.48	0.598571	0.38	0.434286	0.78	0.852857	0.71	0.821429	0.65	0.764286	0.29	0.448571	0.61	0.732857	0.72	0.86625	0.53	0.61125	0.41	0.45125	0.79	0.87875	0.71	0.8075	0.65	0.81375	0.28	0.54375	0.6	0.785	0.78
#957	0.75	0.902857	0.47	0.575714	0.39	0.471429	0.78	0.864286	0.69	0.831429	0.63	0.785714	0.26	0.458571	0.58	0.762857	0.73	0.87375	0.44	0.595	0.39	0.47375	0.78	0.865	0.71	0.82	0.65	0.8025	0.29	0.48375	0.61	0.78375	0.77	0.878571	0.47	0.591429	0.4	0.444286	0.79	0.864286	0.71	0.8	0.65	0.771429	0.28	0.434286	0.6	0.734286	0.77
#958	0.76	0.9	0.47	0.578571	0.39	0.46	0.78	0.861429	0.69	0.835714	0.63	0.775714	0.26	0.457143	0.58	0.751429	0.74	0.8725	0.46	0.55375	0.36	0.3975	0.78	0.8625	0.71	0.8575	0.65	0.795	0.29	0.51625	0.61	0.77	0.77	0.88125	0.47	0.57125	0.4	0.485	0.79	0.855	0.71	0.8025	0.65	0.78	0.28	0.4675	0.6	0.75	0.76
#959	0.76	0.908333	0.5	0.591667	0.39	0.496667	0.78	0.855	0.69	0.796667	0.63	0.768333	0.26	0.418333	0.58	0.751667	0.76	0.90125	0.46	0.55875	0.39	0.4725	0.78	0.865	0.71	0.83375	0.65	0.79125	0.29	0.45375	0.61	0.77	0.75	0.92375	0.48	0.59	0.4	0.505	0.79	0.88125	0.71	0.8425	0.65	0.8025	0.28	0.45125	0.6	0.78	0.79
#960	0.75	0.8975	0.45	0.56375	0.4	0.47625	0.78	0.86	0.69	0.8275	0.63	0.7875	0.26	0.4575	0.58	0.765	0.76	0.89875	0.46	0.55375	0.4	0.47375	0.78	0.8675	0.71	0.835	0.65	0.795	0.29	0.455	0.61	0.77625	0.77	0.89	0.45	0.57875	0.4	0.46625	0.79	0.875	0.71	0.805	0.65	0.78875	0.28	0.44625	0.6	0.755	0.76
#961	0.73	0.875	0.45	0.59875	0.4	0.48	0.78	0.8625	0.69	0.80875	0.63	0.79625	0.26	0.48875	0.58	0.77875	0.75	0.905	0.44	0.5625	0.4	0.485	0.78	0.8675	0.71	0.8325	0.65	0.795	0.29	0.46625	0.61	0.77375	0.78	0.88	0.48	0.6	0.4	0.452857	0.79	0.862857	0.71	0.822857	0.65	0.761429	0.28	0.412857	0.6	0.722857	0.78
#962	0.75	0.90875	0.47	0.5825	0.39	0.49125	0.78	0.87	0.69	0.835	0.63	0.79875	0.26	0.475	0.58	0.78	0.76	0.902857	0.46	0.567143	0.39	0.45	0.78	0.862857	0.71	0.85	0.65	0.768571	0.29	0.432857	0.61	0.738571	0.78	0.877143	0.48	0.594286	0.4	0.47	0.79	0.857143	0.71	0.807143	0.65	0.785714	0.28	0.451429	0.6	0.754286	0.76
#963	0.75	0.92375	0.47	0.505	0.4	0.475	0.78	0.89	0.69	0.77875	0.63	0.82125	0.26	0.525	0.58	0.80375	0.77	0.9	0.45	0.558571	0.39	0.464286	0.78	0.858571	0.71	0.837143	0.65	0.785714	0.29	0.45	0.61	0.76	0.74	0.874444	0.46	0.563333	0.39	0.475556	0.79	0.856667	0.71	0.836667	0.65	0.803333	0.28	0.496667	0.6	0.784444	0.79
#964	0.74	0.895	0.45	0.58625	0.4	0.50125	0.78	0.8625	0.69	0.8175	0.63	0.795	0.26	0.48875	0.58	0.775	0.73	0.908889	0.45	0.562222	0.38	0.475556	0.78	0.875556	0.71	0.87	0.65	0.826667	0.29	0.523333	0.61	0.818889	0.73	0.89	0.52	0.59125	0.4	0.50375	0.79	0.87125	0.71	0.7825	0.65	0.79625	0.28	0.47625	0.6	0.7675	0.76
#965	0.75	0.89375	0.47	0.57375	0.38	0.4775	0.78	0.86125	0.69	0.84875	0.63	0.79125	0.26	0.4975	0.58	0.77125	0.76	0.90125	0.44	0.56125	0.4	0.48375	0.78	0.865	0.71	0.835	0.65	0.79875	0.29	0.465	0.61	0.78125	0.78	0.885714	0.49	0.61	0.39	0.447143	0.79	0.865714	0.71	0.818571	0.65	0.77	0.28	0.414286	0.6	0.732857	0.78
#966	0.76	0.901667	0.5	0.595	0.39	0.493333	0.78	0.855	0.69	0.798333	0.63	0.765	0.26	0.43	0.58	0.748333	0.74	0.848571	0.45	0.587143	0.39	0.452857	0.78	0.845714	0.71	0.811429	0.65	0.778571	0.29	0.468571	0.61	0.75	0.77	0.884286	0.47	0.604286	0.42	0.455714	0.79	0.874286	0.71	0.805714	0.65	0.781429	0.28	0.435714	0.6	0.742857	0.78
#967	0.73	0.905714	0.46	0.588571	0.39	0.471429	0.78	0.871429	0.69	0.835714	0.63	0.794286	0.26	0.482857	0.58	0.778571	0.74	0.904286	0.48	0.572857	0.36	0.447143	0.78	0.874286	0.71	0.875714	0.65	0.805714	0.29	0.478571	0.61	0.787143	0.77	0.871429	0.47	0.577143	0.39	0.441429	0.79	0.855714	0.71	0.8	0.65	0.771429	0.28	0.447143	0.6	0.735714	0.77
#968	0.76	0.903333	0.5	0.598333	0.39	0.506667	0.78	0.851667	0.69	0.8	0.63	0.763333	0.26	0.426667	0.58	0.75	0.77	0.89	0.52	0.645714	0.39	0.504286	0.78	0.872857	0.71	0.79	0.65	0.821429	0.29	0.531429	0.61	0.804286	0.77	0.91375	0.46	0.565	0.4	0.51125	0.79	0.86875	0.71	0.83375	0.65	0.8025	0.28	0.4525	0.6	0.7775	0.78
#969	0.75	0.886667	0.5	0.591667	0.39	0.521667	0.78	0.84	0.69	0.796667	0.63	0.756667	0.26	0.428333	0.58	0.741667	0.76	0.89	0.47	0.565714	0.39	0.462857	0.78	0.855714	0.71	0.848571	0.65	0.78	0.29	0.444286	0.61	0.755714	0.76	0.87	0.53	0.66	0.38	0.465	0.79	0.88	0.71	0.785	0.65	0.815	0.28	0.508333	0.6	0.79	0.76
#970	0.77	0.915714	0.52	0.632857	0.39	0.521429	0.78	0.88	0.69	0.808571	0.63	0.825714	0.26	0.548571	0.58	0.821429	0.77	0.915556	0.48	0.556667	0.38	0.487778	0.78	0.876667	0.71	0.855556	0.65	0.806667	0.29	0.491111	0.61	0.788889	0.76	0.87625	0.45	0.57	0.4	0.47625	0.79	0.865	0.71	0.8075	0.65	0.795	0.28	0.45875	0.6	0.765	0.74
#971	0.74	0.916667	0.47	0.582222	0.37	0.467778	0.78	0.878889	0.69	0.863333	0.63	0.813333	0.26	0.523333	0.58	0.801111	0.77	0.897143	0.48	0.574286	0.38	0.457143	0.78	0.861429	0.71	0.848571	0.65	0.774286	0.29	0.454286	0.61	0.751429	0.76	0.8825	0.45	0.57375	0.4	0.46875	0.79	0.86625	0.71	0.80875	0.65	0.79625	0.28	0.4575	0.6	0.7675	0.76
#972	0.78	0.91	0.45	0.495714	0.39	0.45	0.78	0.847143	0.69	0.784286	0.63	0.745714	0.26	0.385714	0.58	0.725714	0.76	0.907143	0.46	0.572857	0.38	0.431429	0.78	0.868571	0.71	0.855714	0.65	0.767143	0.29	0.415714	0.61	0.738571	0.78	0.877143	0.48	0.612857	0.39	0.47	0.79	0.857143	0.71	0.814286	0.65	0.788571	0.28	0.465714	0.6	0.76	0.78
#973	0.77	0.914286	0.49	0.598571	0.4	0.515714	0.78	0.861429	0.69	0.794286	0.63	0.784286	0.26	0.45	0.58	0.772857	0.75	0.9025	0.44	0.56125	0.4	0.4825	0.78	0.86375	0.71	0.8325	0.65	0.79375	0.29	0.46	0.61	0.775	0.73	0.907143	0.47	0.601429	0.4	0.53	0.79	0.874286	0.71	0.831429	0.65	0.82	0.28	0.487143	0.6	0.798571	0.8
#974	0.76	0.91875	0.48	0.4775	0.39	0.5125	0.78	0.865	0.69	0.765	0.63	0.79375	0.26	0.4875	0.58	0.77875	0.73	0.90875	0.46	0.54375	0.39	0.51875	0.78	0.87375	0.71	0.85	0.65	0.83	0.29	0.555	0.61	0.81875	0.74	0.896667	0.48	0.518889	0.39	0.495556	0.79	0.877778	0.71	0.74	0.65	0.824444	0.28	0.525556	0.6	0.804444	0.78
#975	0.75	0.863333	0.53	0.65	0.39	0.513333	0.78	0.856667	0.69	0.786667	0.63	0.808333	0.26	0.555	0.58	0.795	0.77	0.894286	0.49	0.58	0.38	0.481429	0.78	0.851429	0.71	0.84	0.65	0.782857	0.29	0.461429	0.61	0.764286	0.75	0.88	0.44	0.57125	0.4	0.47875	0.79	0.8625	0.71	0.805	0.65	0.79625	0.28	0.465	0.6	0.765	0.77
#976	0.76	0.9175	0.46	0.58375	0.4	0.4925	0.78	0.88	0.69	0.83125	0.63	0.8075	0.26	0.49	0.58	0.795	0.78	0.907143	0.48	0.56	0.38	0.434286	0.78	0.865714	0.71	0.838571	0.65	0.764286	0.29	0.414286	0.61	0.735714	0.73	0.8675	0.48	0.62375	0.41	0.44625	0.79	0.8775	0.71	0.80375	0.65	0.8125	0.28	0.54625	0.6	0.7825	0.76
#977	0.75	0.891429	0.51	0.521429	0.4	0.492857	0.78	0.865714	0.69	0.83	0.63	0.801429	0.26	0.561429	0.58	0.791429	0.77	0.913333	0.5	0.585	0.39	0.488333	0.78	0.858333	0.71	0.813333	0.65	0.756667	0.29	0.383333	0.61	0.735	0.76	0.872857	0.48	0.591429	0.4	0.495714	0.79	0.851429	0.71	0.802857	0.65	0.785714	0.28	0.474286	0.6	0.754286	0.76
#978	0.74	0.905714	0.47	0.598571	0.38	0.477143	0.78	0.875714	0.69	0.838571	0.63	0.801429	0.26	0.494286	0.58	0.782857	0.76	0.91	0.44	0.56125	0.4	0.47	0.78	0.87	0.71	0.83375	0.65	0.785	0.29	0.44875	0.61	0.76125	0.77	0.868889	0.45	0.493333	0.39	0.455556	0.79	0.862222	0.71	0.776667	0.65	0.796667	0.28	0.484444	0.6	0.774444	0.76
#979	0.75	0.91125	0.46	0.57875	0.39	0.48875	0.78	0.87125	0.69	0.835	0.63	0.8	0.26	0.47625	0.58	0.7825	0.79	0.86	0.53	0.608333	0.39	0.466667	0.78	0.836667	0.71	0.778333	0.65	0.783333	0.29	0.49	0.61	0.761667	0.77	0.865714	0.48	0.611429	0.4	0.47	0.79	0.85	0.71	0.815714	0.65	0.781429	0.28	0.457143	0.6	0.752857	0.77
#980	0.77	0.912857	0.49	0.591429	0.4	0.512857	0.78	0.86	0.69	0.795714	0.63	0.784286	0.26	0.448571	0.58	0.772857	0.79	0.895714	0.44	0.481429	0.39	0.457143	0.78	0.84	0.71	0.798571	0.65	0.748571	0.29	0.371429	0.61	0.725714	0.76	0.898571	0.55	0.634286	0.37	0.482857	0.79	0.887143	0.71	0.841429	0.65	0.834286	0.28	0.544286	0.6	0.82	0.76
#981	0.78	0.888333	0.5	0.556667	0.39	0.486667	0.78	0.826667	0.69	0.805	0.63	0.725	0.26	0.376667	0.58	0.7	0.76	0.891429	0.46	0.57	0.39	0.467143	0.78	0.854286	0.71	0.834286	0.65	0.784286	0.29	0.455714	0.61	0.764286	0.75	0.8825	0.48	0.55875	0.39	0.4675	0.79	0.8675	0.71	0.81375	0.65	0.79875	0.28	0.5075	0.6	0.77375	0.75
#982	0.74	0.908571	0.45	0.594286	0.39	0.481429	0.78	0.874286	0.69	0.824286	0.63	0.802857	0.26	0.482857	0.58	0.788571	0.76	0.904286	0.46	0.564286	0.39	0.438571	0.78	0.862857	0.71	0.845714	0.65	0.761429	0.29	0.417143	0.61	0.73	0.77	0.88625	0.45	0.5825	0.4	0.455	0.79	0.87	0.71	0.80375	0.65	0.785	0.28	0.43625	0.6	0.7475	0.78
#983	0.77	0.9	0.48	0.571429	0.39	0.448571	0.78	0.861429	0.69	0.84	0.63	0.772857	0.26	0.445714	0.58	0.748571	0.8	0.888333	0.51	0.555	0.39	0.48	0.78	0.83	0.71	0.795	0.65	0.74	0.29	0.371667	0.61	0.721667	0.78	0.9075	0.47	0.55375	0.4	0.49125	0.79	0.85875	0.71	0.85375	0.65	0.785	0.28	0.435	0.6	0.76375	0.78
#984	0.75	0.91375	0.46	0.58375	0.39	0.4875	0.78	0.8775	0.69	0.84125	0.63	0.80375	0.26	0.48875	0.58	0.78375	0.77	0.9	0.47	0.574286	0.38	0.461429	0.78	0.861429	0.71	0.848571	0.65	0.775714	0.29	0.457143	0.61	0.752857	0.75	0.9125	0.48	0.585	0.4	0.505	0.79	0.875	0.71	0.845	0.65	0.81125	0.28	0.46375	0.6	0.79125	0.76
#985	0.77	0.915	0.49	0.58375	0.38	0.46625	0.78	0.8775	0.69	0.84125	0.63	0.7975	0.26	0.47625	0.58	0.78125	0.78	0.898571	0.45	0.555714	0.39	0.438571	0.78	0.861429	0.71	0.848571	0.65	0.758571	0.29	0.407143	0.61	0.731429	0.74	0.917143	0.47	0.605714	0.4	0.504286	0.79	0.887143	0.71	0.838571	0.65	0.808571	0.28	0.451429	0.6	0.781429	0.77
#986	0.72	0.897143	0.46	0.6	0.39	0.497143	0.78	0.868571	0.69	0.814286	0.63	0.805714	0.26	0.504286	0.58	0.79	0.77	0.894286	0.47	0.562857	0.38	0.458571	0.78	0.855714	0.71	0.848571	0.65	0.781429	0.29	0.452857	0.61	0.757143	0.75	0.91625	0.46	0.58875	0.4	0.48125	0.79	0.8875	0.71	0.86875	0.65	0.7975	0.28	0.43875	0.6	0.77125	0.78
#987	0.76	0.895	0.47	0.515	0.39	0.445	0.78	0.8825	0.69	0.86625	0.63	0.81375	0.26	0.565	0.58	0.79	0.76	0.91	0.48	0.5825	0.39	0.4775	0.78	0.87375	0.71	0.84375	0.65	0.80875	0.29	0.4775	0.61	0.79375	0.76	0.88	0.52	0.621429	0.4	0.5	0.79	0.864286	0.71	0.805714	0.65	0.808571	0.28	0.482857	0.6	0.782857	0.74
#988	0.73	0.887778	0.45	0.523333	0.4	0.491111	0.78	0.876667	0.69	0.851111	0.63	0.815556	0.26	0.574444	0.58	0.791111	0.73	0.905	0.44	0.5775	0.39	0.4975	0.78	0.87125	0.71	0.84375	0.65	0.80875	0.29	0.48875	0.61	0.795	0.79	0.915714	0.47	0.571429	0.4	0.46	0.79	0.877143	0.71	0.848571	0.65	0.778571	0.28	0.414286	0.6	0.748571	0.78
#989	0.74	0.907143	0.49	0.615714	0.39	0.497143	0.78	0.867143	0.69	0.814286	0.63	0.802857	0.26	0.53	0.58	0.794286	0.76	0.89	0.47	0.571429	0.39	0.465714	0.78	0.857143	0.71	0.842857	0.65	0.782857	0.29	0.461429	0.61	0.76	0.78	0.907143	0.47	0.57	0.39	0.431429	0.79	0.861429	0.71	0.867143	0.65	0.751429	0.28	0.381429	0.6	0.72	0.76
#990	0.77	0.918333	0.51	0.538333	0.41	0.493333	0.78	0.863333	0.69	0.793333	0.63	0.785	0.26	0.443333	0.58	0.77	0.73	0.90625	0.45	0.59375	0.39	0.50125	0.78	0.875	0.71	0.8525	0.65	0.8175	0.29	0.5	0.61	0.80375	0.73	0.912222	0.47	0.548889	0.38	0.5	0.79	0.866667	0.71	0.867778	0.65	0.814444	0.28	0.482222	0.6	0.8	0.76
#991	0.77	0.908333	0.5	0.6	0.4	0.495	0.78	0.855	0.69	0.796667	0.63	0.763333	0.26	0.41	0.58	0.748333	0.74	0.904286	0.48	0.57	0.4	0.522857	0.78	0.862857	0.71	0.807143	0.65	0.821429	0.29	0.524286	0.61	0.815714	0.74	0.88375	0.47	0.6325	0.39	0.51	0.79	0.87125	0.71	0.81375	0.65	0.82375	0.28	0.51125	0.6	0.80375	0.74
#992	0.74	0.904286	0.47	0.548571	0.39	0.524286	0.78	0.851429	0.69	0.818571	0.63	0.797143	0.26	0.502857	0.58	0.788571	0.73	0.91	0.45	0.5525	0.37	0.44	0.78	0.8725	0.71	0.875	0.65	0.79375	0.29	0.45875	0.61	0.78125	0.78	0.878571	0.47	0.587143	0.4	0.435714	0.79	0.865714	0.71	0.807143	0.65	0.768571	0.28	0.42	0.6	0.727143	0.77
#993	0.76	0.87625	0.44	0.57875	0.4	0.45625	0.78	0.8625	0.69	0.80625	0.63	0.78375	0.26	0.46875	0.58	0.7575	0.75	0.9025	0.45	0.56375	0.4	0.48	0.78	0.865	0.71	0.83375	0.65	0.795	0.29	0.46	0.61	0.77625	0.75	0.87375	0.46	0.59375	0.4	0.4775	0.79	0.865	0.71	0.8075	0.65	0.8	0.28	0.47375	0.6	0.77125	0.77
#994	0.77	0.904286	0.47	0.585714	0.39	0.491429	0.78	0.862857	0.69	0.834286	0.63	0.777143	0.26	0.462857	0.58	0.755714	0.75	0.8625	0.45	0.58	0.39	0.455	0.78	0.855	0.71	0.81	0.65	0.78375	0.29	0.455	0.61	0.75875	0.76	0.92375	0.47	0.5775	0.4	0.5025	0.79	0.88	0.71	0.8475	0.65	0.79625	0.28	0.45	0.6	0.77	0.75
#995	0.72	0.895556	0.45	0.572222	0.39	0.481111	0.78	0.861111	0.69	0.852222	0.63	0.812222	0.26	0.517778	0.58	0.806667	0.75	0.847143	0.46	0.587143	0.39	0.452857	0.78	0.844286	0.71	0.811429	0.65	0.777143	0.29	0.47	0.61	0.75	0.72	0.878571	0.46	0.624286	0.4	0.514286	0.79	0.867143	0.71	0.804286	0.65	0.814286	0.28	0.507143	0.6	0.785714	0.76
#996	0.78	0.903333	0.52	0.588333	0.38	0.478333	0.78	0.848333	0.69	0.806667	0.63	0.75	0.26	0.411667	0.58	0.728333	0.79	0.902857	0.48	0.57	0.4	0.482857	0.78	0.858571	0.71	0.835714	0.65	0.788571	0.29	0.445714	0.61	0.768571	0.78	0.881429	0.47	0.587143	0.39	0.431429	0.79	0.865714	0.71	0.805714	0.65	0.77	0.28	0.427143	0.6	0.734286	0.78
#997	0.73	0.912222	0.45	0.485556	0.39	0.501111	0.78	0.867778	0.69	0.762222	0.63	0.816667	0.26	0.535556	0.58	0.806667	0.77	0.897143	0.47	0.562857	0.39	0.464286	0.78	0.858571	0.71	0.838571	0.65	0.784286	0.29	0.451429	0.61	0.764286	0.73	0.908571	0.47	0.601429	0.4	0.524286	0.79	0.874286	0.71	0.837143	0.65	0.818571	0.28	0.478571	0.6	0.798571	0.74
#998	0.75	0.91	0.46	0.58375	0.39	0.4925	0.78	0.8725	0.69	0.835	0.63	0.80875	0.26	0.48625	0.58	0.79375	0.76	0.893333	0.49	0.581667	0.39	0.51	0.78	0.846667	0.71	0.81	0.65	0.778333	0.29	0.43	0.61	0.763333	0.77	0.881429	0.47	0.587143	0.4	0.444286	0.79	0.867143	0.71	0.812857	0.65	0.77	0.28	0.434286	0.6	0.73	0.78
#999	0.76	0.914286	0.49	0.558571	0.39	0.51	0.78	0.86	0.69	0.824286	0.63	0.792857	0.26	0.502857	0.58	0.782857	0.77	0.898571	0.46	0.555714	0.39	0.457143	0.78	0.855714	0.71	0.834286	0.65	0.777143	0.29	0.447143	0.61	0.755714	0.73	0.908571	0.47	0.61	0.4	0.532857	0.79	0.877143	0.71	0.835714	0.65	0.822857	0.28	0.485714	0.6	0.8	0.78
#1000	0.76	0.912857	0.52	0.57	0.37	0.432857	0.78	0.87	0.69	0.871429	0.63	0.791429	0.26	0.465714	0.58	0.777143	0.73	0.892857	0.45	0.597143	0.39	0.49	0.78	0.87	0.71	0.828571	0.65	0.807143	0.29	0.487143	0.61	0.792857	0.71	0.88	0.5	0.668333	0.41	0.515	0.79	0.876667	0.71	0.73	0.65	0.833333	0.28	0.568333	0.6	0.815	0.77
[truncated: 111 more columns]
