# Supplementary material for: Modular gateway-ness connectivity and structural core organization in maritime network science
Source: Nat Commun. 2020 Jun 5;11:2849. doi: 10.1038/s41467-020-16619-5 (PMC7275034; doi:10.1038/s41467-020-16619-5)
Supplement: Supplementary file 4 — Source data [file 41467_2020_16619_MOESM4_ESM.zip › Structural-core-master/Source Data/Source Data-Supplementary Table 7.xlsx]

## Sheet: Supplementary Table 7
1000 repetitions	Increasing removal
	10% routes																20% routes																30% routes																40% routes
	B		Z		P		K		BC		φ		ρ_C		ρ_CM		B		Z		P		K		BC		φ		ρ_C		ρ_CM		B		Z		P		K		BC		φ		ρ_C		ρ_CM		B
	GLSN	C	GLSN	C	GLSN	C	GLSN	C	GLSN	C	GLSN	C	GLSN	C	GLSN	C	GLSN	C	GLSN	C	GLSN	C	GLSN	C	GLSN	C	GLSN	C	GLSN	C	GLSN	C	GLSN	C	GLSN	C	GLSN	C	GLSN	C	GLSN	C	GLSN	C	GLSN	C	GLSN	C	GLSN
#1	0.78	0.941429	0.53	0.65	0.41	0.547143	0.82	0.897143	0.74	0.897143	0.66	0.808571	0.27	0.458571	0.61	0.781429	0.78	0.932857	0.53	0.651429	0.43	0.535714	0.82	0.892857	0.74	0.864286	0.66	0.811429	0.26	0.482857	0.62	0.795714	0.78	0.938889	0.53	0.595556	0.42	0.56	0.82	0.901111	0.73	0.842222	0.66	0.836667	0.27	0.541111	0.61	0.816667	0.79
#2	0.78	0.922857	0.53	0.61	0.42	0.531429	0.82	0.867143	0.74	0.795714	0.66	0.805714	0.27	0.51	0.61	0.791429	0.79	0.935714	0.53	0.588571	0.43	0.517143	0.82	0.88	0.74	0.82	0.66	0.808571	0.26	0.501429	0.62	0.794286	0.78	0.931429	0.54	0.667143	0.41	0.51	0.82	0.89	0.73	0.845714	0.66	0.81	0.27	0.468571	0.61	0.784286	0.77
#3	0.8	0.93	0.52	0.613333	0.42	0.516667	0.82	0.881667	0.74	0.85	0.66	0.78	0.27	0.386667	0.61	0.753333	0.76	0.934286	0.53	0.637143	0.42	0.524286	0.82	0.888571	0.74	0.817143	0.66	0.825714	0.26	0.497143	0.62	0.802857	0.8	0.932857	0.54	0.622857	0.41	0.498571	0.82	0.881429	0.73	0.812857	0.66	0.798571	0.27	0.465714	0.61	0.771429	0.79
#4	0.78	0.938571	0.54	0.65	0.41	0.558571	0.82	0.89	0.74	0.864286	0.66	0.808571	0.27	0.465714	0.61	0.782857	0.77	0.92	0.54	0.678333	0.43	0.526667	0.82	0.88	0.74	0.835	0.66	0.79	0.26	0.473333	0.62	0.763333	0.78	0.855714	0.53	0.647143	0.42	0.484286	0.82	0.864286	0.73	0.755714	0.66	0.777143	0.27	0.501429	0.61	0.74	0.79
#5	0.76	0.93	0.53	0.614286	0.42	0.567143	0.82	0.864286	0.74	0.778571	0.66	0.797143	0.27	0.474286	0.61	0.78	0.79	0.935	0.54	0.646667	0.4	0.473333	0.82	0.893333	0.74	0.886667	0.66	0.808333	0.26	0.476667	0.62	0.783333	0.82	0.926	0.59	0.624	0.41	0.47	0.82	0.862	0.73	0.822	0.66	0.76	0.27	0.376	0.61	0.732	0.81
#6	0.77	0.931429	0.52	0.637143	0.42	0.49	0.82	0.885714	0.74	0.844286	0.66	0.804286	0.27	0.462857	0.61	0.778571	0.79	0.938571	0.53	0.604286	0.44	0.565714	0.82	0.882857	0.74	0.81	0.66	0.795714	0.26	0.431429	0.62	0.78	0.8	0.935714	0.54	0.618571	0.42	0.511429	0.82	0.884286	0.73	0.82	0.66	0.802857	0.27	0.468571	0.61	0.777143	0.79
#7	0.77	0.94	0.54	0.615714	0.44	0.558571	0.82	0.885714	0.74	0.834286	0.66	0.814286	0.27	0.511429	0.61	0.798571	0.79	0.937143	0.52	0.575714	0.43	0.517143	0.82	0.878571	0.74	0.818571	0.66	0.805714	0.26	0.501429	0.62	0.795714	0.78	0.93	0.53	0.6225	0.44	0.56375	0.82	0.8925	0.73	0.81375	0.66	0.82	0.27	0.4875	0.61	0.80125	0.77
#8	0.77	0.911429	0.55	0.655714	0.41	0.517143	0.82	0.878571	0.74	0.814286	0.66	0.812857	0.27	0.512857	0.61	0.79	0.77	0.931429	0.52	0.645714	0.43	0.541429	0.82	0.888571	0.74	0.844286	0.66	0.81	0.26	0.495714	0.62	0.795714	0.8	0.93	0.52	0.603333	0.43	0.551667	0.82	0.88	0.73	0.806667	0.66	0.78	0.27	0.406667	0.61	0.756667	0.78
#9	0.78	0.934286	0.59	0.652857	0.4	0.498571	0.82	0.872857	0.74	0.88	0.66	0.814286	0.27	0.544286	0.61	0.805714	0.78	0.92	0.54	0.661667	0.43	0.513333	0.82	0.881667	0.74	0.84	0.66	0.79	0.26	0.468333	0.62	0.761667	0.76	0.935	0.52	0.57	0.42	0.55375	0.82	0.895	0.73	0.88875	0.66	0.83125	0.27	0.54	0.61	0.81875	0.8
#10	0.77	0.93	0.55	0.612857	0.38	0.457143	0.82	0.874286	0.74	0.862857	0.66	0.794286	0.27	0.445714	0.61	0.771429	0.78	0.932857	0.53	0.64	0.41	0.487143	0.82	0.891429	0.74	0.868571	0.66	0.795714	0.26	0.448571	0.62	0.765714	0.78	0.934286	0.53	0.625714	0.42	0.572857	0.82	0.895714	0.73	0.86	0.66	0.81	0.27	0.451429	0.61	0.778571	0.77
#11	0.77	0.931429	0.54	0.652857	0.44	0.525714	0.82	0.888571	0.74	0.827143	0.66	0.808571	0.27	0.468571	0.61	0.781429	0.78	0.916667	0.54	0.643333	0.44	0.528333	0.82	0.88	0.74	0.83	0.66	0.791667	0.26	0.466667	0.62	0.765	0.79	0.931429	0.54	0.635714	0.44	0.534286	0.82	0.892857	0.73	0.818571	0.66	0.814286	0.27	0.472857	0.61	0.785714	0.8
#12	0.78	0.9275	0.53	0.63	0.42	0.52625	0.82	0.88625	0.74	0.8325	0.66	0.81	0.27	0.46375	0.61	0.785	0.79	0.935714	0.53	0.614286	0.42	0.492857	0.82	0.88	0.74	0.831429	0.66	0.798571	0.26	0.461429	0.62	0.772857	0.8	0.94	0.53	0.61	0.43	0.53	0.82	0.891429	0.73	0.831429	0.66	0.81	0.27	0.475714	0.61	0.788571	0.79
#13	0.78	0.932857	0.52	0.601429	0.42	0.511429	0.82	0.875714	0.74	0.817143	0.66	0.801429	0.27	0.484286	0.61	0.782857	0.75	0.93375	0.54	0.65875	0.41	0.5375	0.82	0.8975	0.74	0.83875	0.66	0.84	0.26	0.5375	0.62	0.8325	0.8	0.861429	0.54	0.612857	0.43	0.461429	0.82	0.852857	0.73	0.764286	0.66	0.764286	0.27	0.44	0.61	0.742857	0.79
#14	0.77	0.92875	0.53	0.6275	0.42	0.52875	0.82	0.88	0.74	0.815	0.66	0.8175	0.27	0.50625	0.61	0.8	0.78	0.928571	0.53	0.635714	0.42	0.505714	0.82	0.888571	0.74	0.851429	0.66	0.802857	0.26	0.452857	0.62	0.775714	0.79	0.935714	0.53	0.591429	0.42	0.551429	0.82	0.88	0.73	0.775714	0.66	0.792857	0.27	0.43	0.61	0.772857	0.78
#15	0.76	0.925	0.55	0.671667	0.44	0.591667	0.82	0.871667	0.74	0.791667	0.66	0.8	0.27	0.48	0.61	0.781667	0.77	0.928571	0.53	0.665714	0.41	0.494286	0.82	0.89	0.74	0.872857	0.66	0.81	0.26	0.472857	0.62	0.787143	0.78	0.934286	0.54	0.617143	0.42	0.591429	0.82	0.885714	0.73	0.851429	0.66	0.818571	0.27	0.522857	0.61	0.805714	0.77
#16	0.78	0.942857	0.52	0.6	0.42	0.48	0.82	0.894286	0.74	0.882857	0.66	0.81	0.27	0.47	0.61	0.787143	0.78	0.9275	0.55	0.6575	0.43	0.5325	0.82	0.88875	0.74	0.805	0.66	0.82375	0.26	0.53	0.62	0.7975	0.78	0.92	0.55	0.663333	0.43	0.505	0.82	0.888333	0.73	0.843333	0.66	0.801667	0.27	0.458333	0.61	0.773333	0.8
#17	0.77	0.933333	0.53	0.621667	0.42	0.556667	0.82	0.873333	0.74	0.775	0.66	0.795	0.27	0.435	0.61	0.77	0.77	0.928571	0.53	0.664286	0.41	0.502857	0.82	0.887143	0.74	0.861429	0.66	0.804286	0.26	0.464286	0.62	0.777143	0.79	0.927143	0.53	0.617143	0.42	0.514286	0.82	0.88	0.73	0.812857	0.66	0.797143	0.27	0.46	0.61	0.77	0.8
#18	0.76	0.91	0.51	0.62875	0.43	0.50375	0.82	0.87375	0.74	0.825	0.66	0.79875	0.27	0.5125	0.61	0.775	0.78	0.934286	0.53	0.644286	0.44	0.515714	0.82	0.892857	0.74	0.85	0.66	0.811429	0.26	0.472857	0.62	0.787143	0.77	0.927143	0.52	0.661429	0.41	0.498571	0.82	0.892857	0.73	0.852857	0.66	0.805714	0.27	0.46	0.61	0.777143	0.8
#19	0.78	0.93	0.53	0.63125	0.42	0.53125	0.82	0.8875	0.74	0.83125	0.66	0.81	0.27	0.465	0.61	0.7875	0.83	0.932857	0.54	0.635714	0.41	0.52	0.82	0.884286	0.74	0.895714	0.66	0.78	0.26	0.4	0.62	0.751429	0.78	0.93875	0.53	0.63125	0.43	0.5475	0.82	0.89625	0.73	0.80875	0.66	0.8225	0.27	0.49625	0.61	0.8025	0.81
#20	0.78	0.928571	0.52	0.632857	0.42	0.5	0.82	0.887143	0.74	0.85	0.66	0.801429	0.27	0.447143	0.61	0.772857	0.77	0.928889	0.54	0.585556	0.42	0.562222	0.82	0.88	0.74	0.843333	0.66	0.824444	0.26	0.534444	0.62	0.82	0.77	0.93	0.54	0.595	0.4	0.53875	0.82	0.89	0.73	0.84875	0.66	0.815	0.27	0.51125	0.61	0.79625	0.76
#21	0.76	0.91875	0.53	0.60875	0.42	0.5425	0.82	0.86375	0.74	0.79625	0.66	0.81125	0.27	0.54125	0.61	0.80375	0.78	0.93	0.55	0.641429	0.44	0.532857	0.82	0.885714	0.74	0.832857	0.66	0.8	0.26	0.468571	0.62	0.772857	0.76	0.934444	0.54	0.612222	0.41	0.565556	0.82	0.89	0.73	0.867778	0.66	0.834444	0.27	0.568889	0.61	0.821111	0.76
#22	0.78	0.934286	0.52	0.635714	0.42	0.49	0.82	0.885714	0.74	0.848571	0.66	0.801429	0.27	0.457143	0.61	0.772857	0.78	0.937143	0.52	0.625714	0.43	0.525714	0.82	0.891429	0.74	0.85	0.66	0.81	0.26	0.482857	0.62	0.787143	0.78	0.93	0.54	0.67	0.41	0.515714	0.82	0.888571	0.73	0.844286	0.66	0.81	0.27	0.472857	0.61	0.785714	0.8
#23	0.79	0.918333	0.54	0.618333	0.44	0.518333	0.82	0.866667	0.74	0.806667	0.66	0.785	0.27	0.465	0.61	0.753333	0.77	0.93	0.55	0.642857	0.43	0.531429	0.82	0.881429	0.74	0.808571	0.66	0.817143	0.26	0.518571	0.62	0.801429	0.78	0.911667	0.54	0.65	0.43	0.521667	0.82	0.886667	0.73	0.841667	0.66	0.795	0.27	0.453333	0.61	0.755	0.79
#24	0.78	0.927143	0.52	0.645714	0.42	0.511429	0.82	0.885714	0.74	0.848571	0.66	0.805714	0.27	0.455714	0.61	0.777143	0.8	0.94	0.59	0.695	0.4	0.505	0.82	0.895	0.74	0.853333	0.66	0.828333	0.26	0.506667	0.62	0.81	0.8	0.942857	0.53	0.6	0.42	0.554286	0.82	0.892857	0.73	0.874286	0.66	0.807143	0.27	0.441429	0.61	0.778571	0.77
#25	0.78	0.938571	0.52	0.618571	0.42	0.554286	0.82	0.894286	0.74	0.872857	0.66	0.805714	0.27	0.441429	0.61	0.778571	0.79	0.932857	0.52	0.647143	0.42	0.501429	0.82	0.89	0.74	0.857143	0.66	0.805714	0.26	0.452857	0.62	0.778571	0.77	0.848571	0.53	0.588571	0.41	0.437143	0.82	0.841429	0.73	0.78	0.66	0.758571	0.27	0.45	0.61	0.737143	0.81
#26	0.77	0.9425	0.52	0.61	0.43	0.5125	0.82	0.89625	0.74	0.86125	0.66	0.82375	0.27	0.49	0.61	0.805	0.8	0.867143	0.53	0.594286	0.43	0.444286	0.82	0.848571	0.74	0.775714	0.66	0.761429	0.26	0.444286	0.62	0.745714	0.77	0.91875	0.54	0.545	0.4	0.55125	0.82	0.85875	0.73	0.80875	0.66	0.78625	0.27	0.49125	0.61	0.76375	0.8
#27	0.8	0.92	0.54	0.618	0.44	0.54	0.82	0.864	0.74	0.818	0.66	0.748	0.27	0.37	0.61	0.712	0.77	0.93	0.55	0.641429	0.44	0.538571	0.82	0.88	0.74	0.797143	0.66	0.82	0.26	0.522857	0.62	0.802857	0.78	0.921667	0.54	0.65	0.43	0.516667	0.82	0.88	0.73	0.815	0.66	0.796667	0.27	0.478333	0.61	0.761667	0.78
#28	0.78	0.927143	0.51	0.637143	0.42	0.51	0.82	0.887143	0.74	0.851429	0.66	0.804286	0.27	0.448571	0.61	0.777143	0.79	0.927143	0.53	0.6	0.43	0.52	0.82	0.881429	0.74	0.837143	0.66	0.801429	0.26	0.477143	0.62	0.784286	0.79	0.933333	0.55	0.601667	0.44	0.583333	0.82	0.881667	0.73	0.858333	0.66	0.791667	0.27	0.456667	0.61	0.761667	0.78
#29	0.77	0.922857	0.52	0.64	0.41	0.524286	0.82	0.881429	0.74	0.841429	0.66	0.8	0.27	0.477143	0.61	0.782857	0.78	0.87125	0.53	0.6225	0.42	0.47375	0.82	0.86125	0.74	0.78875	0.66	0.785	0.26	0.46	0.62	0.76625	0.8	0.935714	0.53	0.62	0.42	0.501429	0.82	0.885714	0.73	0.827143	0.66	0.802857	0.27	0.46	0.61	0.772857	0.8
#30	0.78	0.93875	0.52	0.605	0.44	0.53	0.82	0.89625	0.74	0.85875	0.66	0.82375	0.27	0.48625	0.61	0.805	0.77	0.925	0.55	0.643333	0.44	0.595	0.82	0.866667	0.74	0.761667	0.66	0.79	0.26	0.465	0.62	0.775	0.78	0.922857	0.53	0.625714	0.42	0.527143	0.82	0.875714	0.73	0.81	0.66	0.795714	0.27	0.477143	0.61	0.764286	0.8
#31	0.77	0.867143	0.53	0.628571	0.41	0.451429	0.82	0.857143	0.74	0.76	0.66	0.785714	0.27	0.471429	0.61	0.761429	0.78	0.935714	0.52	0.628571	0.43	0.522857	0.82	0.891429	0.74	0.85	0.66	0.808571	0.26	0.482857	0.62	0.787143	0.78	0.92	0.54	0.63125	0.41	0.52375	0.82	0.88625	0.73	0.82125	0.66	0.80875	0.27	0.51625	0.61	0.79125	0.78
#32	0.78	0.918333	0.54	0.665	0.43	0.525	0.82	0.88	0.74	0.835	0.66	0.806667	0.27	0.47	0.61	0.776667	0.78	0.94	0.53	0.63	0.44	0.545	0.82	0.895	0.74	0.8325	0.66	0.8225	0.26	0.4975	0.62	0.8075	0.79	0.937143	0.55	0.647143	0.44	0.517143	0.82	0.894286	0.73	0.817143	0.66	0.812857	0.27	0.477143	0.61	0.784286	0.77
#33	0.78	0.93	0.55	0.62125	0.43	0.52375	0.82	0.88125	0.74	0.84	0.66	0.825	0.27	0.5725	0.61	0.80625	0.79	0.944286	0.53	0.575714	0.42	0.53	0.82	0.884286	0.74	0.868571	0.66	0.804286	0.26	0.465714	0.62	0.781429	0.78	0.93625	0.54	0.5225	0.39	0.57625	0.82	0.87625	0.73	0.86625	0.66	0.79	0.27	0.47125	0.61	0.76125	0.79
#34	0.77	0.927143	0.54	0.638571	0.44	0.537143	0.82	0.88	0.74	0.81	0.66	0.821429	0.27	0.528571	0.61	0.804286	0.79	0.932857	0.53	0.641429	0.41	0.5	0.82	0.888571	0.74	0.852857	0.66	0.804286	0.26	0.458571	0.62	0.774286	0.79	0.928571	0.54	0.665714	0.44	0.545714	0.82	0.901429	0.73	0.838571	0.66	0.825714	0.27	0.487143	0.61	0.797143	0.77
#35	0.77	0.9325	0.52	0.64	0.43	0.5425	0.82	0.89	0.74	0.83	0.66	0.8175	0.27	0.48375	0.61	0.795	0.79	0.93	0.5	0.597143	0.4	0.491429	0.82	0.88	0.74	0.835714	0.66	0.804286	0.26	0.472857	0.62	0.78	0.77	0.864286	0.54	0.641429	0.41	0.482857	0.82	0.855714	0.73	0.795714	0.66	0.78	0.27	0.47	0.61	0.755714	0.77
#36	0.76	0.906667	0.52	0.603333	0.4	0.518333	0.82	0.845	0.74	0.743333	0.66	0.773333	0.27	0.45	0.61	0.753333	0.77	0.925714	0.55	0.641429	0.44	0.548571	0.82	0.878571	0.74	0.785714	0.66	0.817143	0.26	0.531429	0.62	0.797143	0.77	0.847143	0.56	0.681429	0.43	0.494286	0.82	0.85	0.73	0.772857	0.66	0.777143	0.27	0.504286	0.61	0.761429	0.8
#37	0.76	0.875714	0.53	0.677143	0.43	0.438571	0.82	0.884286	0.74	0.832857	0.66	0.807143	0.27	0.53	0.61	0.785714	0.79	0.934286	0.53	0.614286	0.42	0.514286	0.82	0.878571	0.74	0.825714	0.66	0.802857	0.26	0.464286	0.62	0.778571	0.79	0.93625	0.54	0.55625	0.42	0.54875	0.82	0.86875	0.73	0.83375	0.66	0.80375	0.27	0.5125	0.61	0.7975	0.8
#38	0.77	0.92	0.54	0.61625	0.41	0.535	0.82	0.88	0.74	0.83375	0.66	0.81375	0.27	0.5225	0.61	0.79125	0.78	0.918571	0.55	0.634286	0.44	0.55	0.82	0.88	0.74	0.822857	0.66	0.805714	0.26	0.475714	0.62	0.778571	0.78	0.9325	0.54	0.58125	0.39	0.5075	0.82	0.895	0.73	0.86	0.66	0.815	0.27	0.5025	0.61	0.79	0.8
#39	0.8	0.931667	0.55	0.61	0.41	0.496667	0.82	0.865	0.74	0.798333	0.66	0.763333	0.27	0.373333	0.61	0.735	0.76	0.94	0.53	0.612857	0.42	0.574286	0.82	0.892857	0.74	0.857143	0.66	0.828571	0.26	0.482857	0.62	0.807143	0.8	0.938571	0.56	0.66	0.43	0.552857	0.82	0.894286	0.73	0.845714	0.66	0.824286	0.27	0.502857	0.61	0.805714	0.8
#40	0.77	0.921429	0.53	0.617143	0.41	0.52	0.82	0.868571	0.74	0.811429	0.66	0.807143	0.27	0.504286	0.61	0.79	0.81	0.944286	0.52	0.584286	0.43	0.515714	0.82	0.885714	0.74	0.832857	0.66	0.808571	0.26	0.482857	0.62	0.791429	0.78	0.926667	0.55	0.68	0.42	0.5	0.82	0.886667	0.73	0.836667	0.66	0.811667	0.27	0.476667	0.61	0.783333	0.77
#41	0.77	0.927143	0.54	0.645714	0.45	0.557143	0.82	0.884286	0.74	0.81	0.66	0.817143	0.27	0.497143	0.61	0.792857	0.78	0.88875	0.54	0.555	0.42	0.49125	0.82	0.85625	0.74	0.825	0.66	0.7825	0.26	0.50375	0.62	0.76375	0.77	0.927143	0.54	0.642857	0.43	0.542857	0.82	0.877143	0.73	0.842857	0.66	0.814286	0.27	0.538571	0.61	0.804286	0.82
#42	0.78	0.921429	0.55	0.615714	0.39	0.498571	0.82	0.86	0.74	0.901429	0.66	0.775714	0.27	0.437143	0.61	0.752857	0.79	0.928571	0.52	0.625714	0.43	0.527143	0.82	0.891429	0.74	0.857143	0.66	0.807143	0.26	0.471429	0.62	0.788571	0.79	0.925714	0.54	0.62	0.42	0.517143	0.82	0.881429	0.73	0.811429	0.66	0.798571	0.27	0.464286	0.61	0.771429	0.77
#43	0.75	0.898571	0.56	0.627143	0.41	0.541429	0.82	0.844286	0.74	0.808571	0.66	0.792857	0.27	0.484286	0.61	0.785714	0.77	0.908571	0.53	0.617143	0.44	0.497143	0.82	0.865714	0.74	0.744286	0.66	0.784286	0.26	0.471429	0.62	0.755714	0.78	0.93125	0.53	0.62625	0.44	0.56625	0.82	0.89125	0.73	0.8025	0.66	0.8225	0.27	0.505	0.61	0.8	0.79
#44	0.79	0.928333	0.53	0.588333	0.42	0.531667	0.82	0.86	0.74	0.785	0.66	0.765	0.27	0.41	0.61	0.736667	0.74	0.9325	0.52	0.575	0.41	0.5475	0.82	0.88625	0.74	0.8475	0.66	0.83875	0.26	0.545	0.62	0.8325	0.79	0.858571	0.54	0.63	0.41	0.481429	0.82	0.841429	0.73	0.792857	0.66	0.758571	0.27	0.51	0.61	0.745714	0.77
#45	0.77	0.935714	0.53	0.624286	0.42	0.571429	0.82	0.875714	0.74	0.847143	0.66	0.808571	0.27	0.51	0.61	0.787143	0.79	0.931429	0.52	0.645714	0.41	0.49	0.82	0.89	0.74	0.871429	0.66	0.797143	0.26	0.447143	0.62	0.768571	0.76	0.92875	0.56	0.615	0.42	0.54625	0.82	0.88875	0.73	0.81625	0.66	0.80875	0.27	0.47625	0.61	0.79	0.78
#46	0.79	0.945714	0.53	0.588571	0.43	0.53	0.82	0.888571	0.74	0.847143	0.66	0.798571	0.27	0.424286	0.61	0.777143	0.78	0.934286	0.54	0.635714	0.43	0.53	0.82	0.882857	0.74	0.814286	0.66	0.822857	0.26	0.532857	0.62	0.807143	0.81	0.925714	0.54	0.634286	0.41	0.487143	0.82	0.877143	0.73	0.83	0.66	0.782857	0.27	0.447143	0.61	0.752857	0.8
#47	0.79	0.935714	0.54	0.631429	0.41	0.541429	0.82	0.885714	0.74	0.861429	0.66	0.804286	0.27	0.462857	0.61	0.782857	0.77	0.931429	0.55	0.644286	0.43	0.532857	0.82	0.881429	0.74	0.808571	0.66	0.82	0.26	0.518571	0.62	0.801429	0.77	0.935556	0.54	0.596667	0.41	0.561111	0.82	0.895556	0.73	0.831111	0.66	0.833333	0.27	0.542222	0.61	0.814444	0.79
#48	0.77	0.928571	0.52	0.615714	0.41	0.492857	0.82	0.874286	0.74	0.817143	0.66	0.798571	0.27	0.472857	0.61	0.771429	0.76	0.917143	0.53	0.565714	0.41	0.52	0.82	0.85	0.74	0.784286	0.66	0.795714	0.26	0.53	0.62	0.785714	0.77	0.9275	0.52	0.61375	0.44	0.565	0.82	0.88625	0.73	0.805	0.66	0.81875	0.27	0.49875	0.61	0.8025	0.77
#49	0.75	0.93	0.54	0.675	0.43	0.558333	0.82	0.876667	0.74	0.803333	0.66	0.805	0.27	0.46	0.61	0.788333	0.77	0.932857	0.54	0.64	0.43	0.521429	0.82	0.884286	0.74	0.822857	0.66	0.818571	0.26	0.517143	0.62	0.802857	0.79	0.862222	0.55	0.547778	0.43	0.49	0.82	0.844444	0.73	0.713333	0.66	0.782222	0.27	0.527778	0.61	0.771111	0.77
#50	0.79	0.931667	0.53	0.595	0.42	0.513333	0.82	0.861667	0.74	0.8	0.66	0.766667	0.27	0.39	0.61	0.745	0.8	0.938571	0.53	0.56	0.41	0.542857	0.82	0.881429	0.74	0.85	0.66	0.791429	0.26	0.465714	0.62	0.778571	0.77	0.938889	0.53	0.571111	0.42	0.566667	0.82	0.876667	0.73	0.863333	0.66	0.818889	0.27	0.534444	0.61	0.813333	0.77
#51	0.79	0.926667	0.54	0.643333	0.42	0.518333	0.82	0.875	0.74	0.823333	0.66	0.776667	0.27	0.378333	0.61	0.748333	0.79	0.87	0.55	0.627143	0.44	0.482857	0.82	0.854286	0.74	0.798571	0.66	0.765714	0.26	0.45	0.62	0.745714	0.78	0.926667	0.54	0.656667	0.44	0.518333	0.82	0.886667	0.73	0.84	0.66	0.795	0.27	0.461667	0.61	0.76	0.77
#52	0.76	0.922857	0.54	0.647143	0.43	0.531429	0.82	0.877143	0.74	0.81	0.66	0.82	0.27	0.515714	0.61	0.802857	0.77	0.8825	0.53	0.61125	0.43	0.48	0.82	0.865	0.74	0.83	0.66	0.7975	0.26	0.5175	0.62	0.795	0.79	0.941429	0.54	0.56	0.42	0.547143	0.82	0.884286	0.73	0.837143	0.66	0.795714	0.27	0.465714	0.61	0.775714	0.8
#53	0.78	0.925	0.54	0.651667	0.43	0.501667	0.82	0.878333	0.74	0.836667	0.66	0.786667	0.27	0.466667	0.61	0.756667	0.78	0.93875	0.53	0.63	0.42	0.52625	0.82	0.88875	0.74	0.83375	0.66	0.81375	0.26	0.47375	0.62	0.78875	0.79	0.928571	0.53	0.61	0.43	0.547143	0.82	0.882857	0.73	0.81	0.66	0.805714	0.27	0.48	0.61	0.785714	0.78
#54	0.76	0.948333	0.54	0.633333	0.43	0.565	0.82	0.903333	0.74	0.891667	0.66	0.836667	0.27	0.491667	0.61	0.815	0.81	0.928333	0.54	0.616667	0.42	0.51	0.82	0.873333	0.74	0.82	0.66	0.771667	0.26	0.376667	0.62	0.74	0.78	0.916667	0.55	0.633333	0.44	0.543333	0.82	0.868333	0.73	0.788333	0.66	0.785	0.27	0.476667	0.61	0.756667	0.79
#55	0.76	0.912222	0.55	0.626667	0.4	0.523333	0.82	0.87	0.74	0.801111	0.66	0.817778	0.27	0.535556	0.61	0.803333	0.77	0.925714	0.55	0.64	0.44	0.558571	0.82	0.875714	0.74	0.792857	0.66	0.814286	0.26	0.528571	0.62	0.798571	0.76	0.927143	0.55	0.597143	0.42	0.532857	0.82	0.881429	0.73	0.885714	0.66	0.8	0.27	0.518571	0.61	0.771429	0.78
#56	0.79	0.925714	0.53	0.62	0.42	0.504286	0.82	0.881429	0.74	0.84	0.66	0.802857	0.27	0.447143	0.61	0.777143	0.78	0.9275	0.53	0.6125	0.42	0.57625	0.82	0.89125	0.74	0.8425	0.66	0.8225	0.26	0.51	0.62	0.80875	0.78	0.93	0.54	0.635714	0.44	0.538571	0.82	0.884286	0.73	0.798571	0.66	0.804286	0.27	0.482857	0.61	0.775714	0.78
#57	0.77	0.925714	0.53	0.665714	0.42	0.52	0.82	0.885714	0.74	0.847143	0.66	0.808571	0.27	0.46	0.61	0.784286	0.78	0.937143	0.52	0.631429	0.43	0.528571	0.82	0.891429	0.74	0.851429	0.66	0.81	0.26	0.481429	0.62	0.792857	0.79	0.932857	0.53	0.604286	0.43	0.534286	0.82	0.882857	0.73	0.805714	0.66	0.805714	0.27	0.487143	0.61	0.787143	0.8
#58	0.78	0.905	0.56	0.678333	0.41	0.533333	0.82	0.871667	0.74	0.823333	0.66	0.79	0.27	0.416667	0.61	0.768333	0.79	0.931667	0.54	0.645	0.43	0.561667	0.82	0.885	0.74	0.831667	0.66	0.803333	0.26	0.46	0.62	0.791667	0.79	0.928571	0.56	0.561429	0.43	0.547143	0.82	0.854286	0.73	0.815714	0.66	0.782857	0.27	0.501429	0.61	0.765714	0.77
#59	0.79	0.926667	0.53	0.601667	0.41	0.501667	0.82	0.865	0.74	0.82	0.66	0.761667	0.27	0.38	0.61	0.738333	0.77	0.9375	0.53	0.61625	0.44	0.5575	0.82	0.88375	0.74	0.805	0.66	0.81375	0.26	0.5675	0.62	0.79875	0.78	0.924286	0.52	0.622857	0.42	0.541429	0.82	0.887143	0.73	0.824286	0.66	0.804286	0.27	0.482857	0.61	0.781429	0.79
#60	0.78	0.92	0.53	0.628333	0.44	0.515	0.82	0.873333	0.74	0.828333	0.66	0.783333	0.27	0.463333	0.61	0.751667	0.77	0.933333	0.53	0.59	0.42	0.556667	0.82	0.887778	0.74	0.851111	0.66	0.825556	0.26	0.531111	0.62	0.814444	0.79	0.94	0.53	0.62125	0.44	0.56125	0.82	0.89625	0.73	0.81125	0.66	0.82375	0.27	0.4975	0.61	0.80375	0.77
#61	0.77	0.92625	0.53	0.6325	0.43	0.5625	0.82	0.88	0.74	0.80875	0.66	0.82125	0.27	0.52375	0.61	0.8025	0.75	0.921667	0.54	0.648333	0.44	0.546667	0.82	0.88	0.74	0.793333	0.66	0.82	0.26	0.516667	0.62	0.798333	0.8	0.941429	0.54	0.595714	0.43	0.577143	0.82	0.897143	0.73	0.88	0.66	0.81	0.27	0.458571	0.61	0.788571	0.79
#62	0.79	0.947143	0.52	0.61	0.42	0.535714	0.82	0.895714	0.74	0.897143	0.66	0.805714	0.27	0.448571	0.61	0.778571	0.76	0.941429	0.52	0.587143	0.43	0.522857	0.82	0.891429	0.74	0.848571	0.66	0.832857	0.26	0.524286	0.62	0.82	0.79	0.927143	0.54	0.64	0.44	0.54	0.82	0.89	0.73	0.805714	0.66	0.811429	0.27	0.478571	0.61	0.784286	0.8
#63	0.79	0.926667	0.54	0.628333	0.41	0.496667	0.82	0.871667	0.74	0.82	0.66	0.77	0.27	0.375	0.61	0.74	0.78	0.935714	0.52	0.587143	0.43	0.514286	0.82	0.892857	0.74	0.882857	0.66	0.81	0.26	0.474286	0.62	0.79	0.8	0.926667	0.55	0.62	0.44	0.525	0.82	0.873333	0.73	0.795	0.66	0.791667	0.27	0.478333	0.61	0.76	0.78
#64	0.77	0.935714	0.54	0.652857	0.44	0.51	0.82	0.885714	0.74	0.818571	0.66	0.81	0.27	0.478571	0.61	0.787143	0.78	0.934286	0.52	0.61	0.43	0.518571	0.82	0.881429	0.74	0.831429	0.66	0.801429	0.26	0.484286	0.62	0.784286	0.81	0.945714	0.53	0.577143	0.43	0.581429	0.82	0.892857	0.73	0.864286	0.66	0.81	0.27	0.468571	0.61	0.79	0.79
#65	0.79	0.924286	0.53	0.618571	0.42	0.507143	0.82	0.875714	0.74	0.82	0.66	0.797143	0.27	0.458571	0.61	0.77	0.78	0.9225	0.53	0.60875	0.41	0.525	0.82	0.87375	0.74	0.78375	0.66	0.8075	0.26	0.55875	0.62	0.7925	0.78	0.9325	0.54	0.625	0.41	0.53375	0.82	0.8875	0.73	0.81625	0.66	0.82125	0.27	0.5275	0.61	0.79625	0.82
#66	0.77	0.935	0.55	0.676667	0.43	0.56	0.82	0.881667	0.74	0.81	0.66	0.805	0.27	0.458333	0.61	0.786667	0.77	0.92875	0.54	0.62625	0.42	0.535	0.82	0.88125	0.74	0.8175	0.66	0.82	0.26	0.50875	0.62	0.80125	0.81	0.933333	0.54	0.605	0.42	0.521667	0.82	0.871667	0.73	0.791667	0.66	0.771667	0.27	0.383333	0.61	0.74	0.8
#67	0.76	0.92625	0.52	0.6425	0.39	0.515	0.82	0.89	0.74	0.8575	0.66	0.81625	0.27	0.5125	0.61	0.79	0.77	0.931429	0.55	0.647143	0.44	0.534286	0.82	0.881429	0.74	0.802857	0.66	0.822857	0.26	0.524286	0.62	0.805714	0.77	0.937778	0.53	0.586667	0.43	0.577778	0.82	0.897778	0.73	0.832222	0.66	0.836667	0.27	0.553333	0.61	0.824444	0.77
#68	0.78	0.938333	0.58	0.681667	0.4	0.556667	0.82	0.896667	0.74	0.876667	0.66	0.833333	0.27	0.503333	0.61	0.82	0.77	0.934286	0.54	0.657143	0.43	0.584286	0.82	0.892857	0.74	0.818571	0.66	0.82	0.26	0.481429	0.62	0.812857	0.78	0.935714	0.52	0.634286	0.43	0.53	0.82	0.892857	0.73	0.842857	0.66	0.811429	0.27	0.475714	0.61	0.787143	0.78
#69	0.79	0.93	0.53	0.623333	0.41	0.508333	0.82	0.871667	0.74	0.823333	0.66	0.768333	0.27	0.371667	0.61	0.74	0.79	0.871429	0.55	0.635714	0.43	0.442857	0.82	0.861429	0.74	0.811429	0.66	0.761429	0.26	0.437143	0.62	0.74	0.81	0.947143	0.58	0.631429	0.42	0.52	0.82	0.9	0.73	0.888571	0.66	0.825714	0.27	0.505714	0.61	0.807143	0.8
#70	0.79	0.926667	0.53	0.635	0.42	0.52	0.82	0.875	0.74	0.821667	0.66	0.781667	0.27	0.388333	0.61	0.755	0.75	0.931111	0.54	0.585556	0.41	0.563333	0.82	0.858889	0.74	0.84	0.66	0.813333	0.26	0.557778	0.62	0.811111	0.76	0.92	0.53	0.635	0.38	0.5125	0.82	0.88	0.73	0.83875	0.66	0.81	0.27	0.51625	0.61	0.7825	0.78
#71	0.76	0.926667	0.55	0.69	0.44	0.586667	0.82	0.878333	0.74	0.8	0.66	0.81	0.27	0.475	0.61	0.791667	0.73	0.93625	0.54	0.56375	0.42	0.5475	0.82	0.85	0.74	0.83375	0.66	0.81875	0.26	0.59	0.62	0.83625	0.77	0.93	0.54	0.6	0.43	0.564444	0.82	0.891111	0.73	0.824444	0.66	0.828889	0.27	0.562222	0.61	0.807778	0.8
#72	0.77	0.921429	0.53	0.657143	0.42	0.534286	0.82	0.882857	0.74	0.838571	0.66	0.811429	0.27	0.477143	0.61	0.787143	0.76	0.94125	0.53	0.61125	0.43	0.53875	0.82	0.88875	0.74	0.87	0.66	0.83	0.26	0.5425	0.62	0.82	0.8	0.93	0.54	0.603333	0.43	0.538333	0.82	0.873333	0.73	0.783333	0.66	0.773333	0.27	0.393333	0.61	0.751667	0.78
#73	0.79	0.941429	0.52	0.615714	0.42	0.541429	0.82	0.894286	0.74	0.874286	0.66	0.807143	0.27	0.435714	0.61	0.778571	0.81	0.95	0.52	0.564286	0.43	0.552857	0.82	0.891429	0.74	0.871429	0.66	0.811429	0.26	0.464286	0.62	0.794286	0.77	0.9425	0.53	0.57625	0.42	0.5475	0.82	0.89625	0.73	0.89	0.66	0.83125	0.27	0.545	0.61	0.82	0.8
#74	0.78	0.942857	0.54	0.635714	0.43	0.555714	0.82	0.898571	0.74	0.874286	0.66	0.811429	0.27	0.464286	0.61	0.787143	0.79	0.933333	0.54	0.661667	0.42	0.486667	0.82	0.893333	0.74	0.881667	0.66	0.803333	0.26	0.451667	0.62	0.778333	0.79	0.927143	0.53	0.63	0.43	0.537143	0.82	0.89	0.73	0.835714	0.66	0.812857	0.27	0.48	0.61	0.791429	0.8
#75	0.78	0.924286	0.52	0.6	0.42	0.508571	0.82	0.87	0.74	0.812857	0.66	0.794286	0.27	0.48	0.61	0.771429	0.78	0.935714	0.54	0.644286	0.43	0.52	0.82	0.894286	0.74	0.847143	0.66	0.815714	0.26	0.481429	0.62	0.79	0.76	0.931429	0.55	0.674286	0.43	0.55	0.82	0.888571	0.73	0.841429	0.66	0.83	0.27	0.544286	0.61	0.81	0.8
#76	0.77	0.932857	0.54	0.662857	0.44	0.521429	0.82	0.89	0.74	0.831429	0.66	0.812857	0.27	0.481429	0.61	0.788571	0.78	0.865714	0.54	0.622857	0.43	0.471429	0.82	0.847143	0.74	0.775714	0.66	0.77	0.26	0.485714	0.62	0.758571	0.78	0.93	0.53	0.641429	0.41	0.505714	0.82	0.887143	0.73	0.834286	0.66	0.804286	0.27	0.47	0.61	0.771429	0.79
#77	0.78	0.924286	0.55	0.642857	0.44	0.554286	0.82	0.882857	0.74	0.814286	0.66	0.807143	0.27	0.482857	0.61	0.78	0.78	0.92	0.54	0.67125	0.4	0.50875	0.82	0.89	0.74	0.8325	0.66	0.8225	0.26	0.5525	0.62	0.79875	0.76	0.9425	0.53	0.60125	0.43	0.60375	0.82	0.88875	0.73	0.855	0.66	0.835	0.27	0.53	0.61	0.8225	0.77
#78	0.77	0.921429	0.51	0.627143	0.42	0.525714	0.82	0.88	0.74	0.842857	0.66	0.802857	0.27	0.464286	0.61	0.775714	0.78	0.941429	0.55	0.621429	0.43	0.57	0.82	0.885714	0.74	0.84	0.66	0.818571	0.26	0.505714	0.62	0.801429	0.79	0.857143	0.53	0.63	0.41	0.435714	0.82	0.847143	0.73	0.764286	0.66	0.752857	0.27	0.427143	0.61	0.731429	0.8
#79	0.79	0.935714	0.52	0.61	0.42	0.497143	0.82	0.875714	0.74	0.818571	0.66	0.794286	0.27	0.472857	0.61	0.764286	0.77	0.925714	0.52	0.627143	0.43	0.535714	0.82	0.885714	0.74	0.844286	0.66	0.812857	0.26	0.491429	0.62	0.8	0.77	0.9175	0.55	0.63125	0.41	0.52625	0.82	0.86375	0.73	0.83	0.66	0.81625	0.27	0.5725	0.61	0.80125	0.78
#80	0.77	0.938571	0.54	0.62	0.44	0.578571	0.82	0.88	0.74	0.83	0.66	0.817143	0.27	0.505714	0.61	0.802857	0.79	0.933333	0.54	0.6	0.44	0.546667	0.82	0.883333	0.74	0.883333	0.66	0.793333	0.26	0.438333	0.62	0.761667	0.8	0.938571	0.53	0.621429	0.42	0.504286	0.82	0.887143	0.73	0.831429	0.66	0.804286	0.27	0.46	0.61	0.775714	0.8
#81	0.78	0.918571	0.56	0.655714	0.41	0.511429	0.82	0.878571	0.74	0.83	0.66	0.798571	0.27	0.482857	0.61	0.774286	0.79	0.931667	0.54	0.633333	0.43	0.55	0.82	0.898333	0.74	0.89	0.66	0.791667	0.26	0.433333	0.62	0.758333	0.74	0.927778	0.57	0.612222	0.39	0.544444	0.82	0.885556	0.73	0.876667	0.66	0.824444	0.27	0.548889	0.61	0.811111	0.77
#82	0.79	0.928333	0.53	0.595	0.42	0.518333	0.82	0.858333	0.74	0.795	0.66	0.766667	0.27	0.393333	0.61	0.745	0.78	0.931667	0.55	0.68	0.42	0.488333	0.82	0.895	0.74	0.871667	0.66	0.811667	0.26	0.47	0.62	0.786667	0.78	0.926667	0.53	0.643333	0.44	0.525	0.82	0.881667	0.73	0.826667	0.66	0.796667	0.27	0.475	0.61	0.76	0.78
#83	0.77	0.91125	0.52	0.61375	0.41	0.53	0.82	0.875	0.74	0.8225	0.66	0.81125	0.27	0.51	0.61	0.7825	0.79	0.941429	0.52	0.594286	0.43	0.502857	0.82	0.892857	0.74	0.885714	0.66	0.812857	0.26	0.48	0.62	0.794286	0.77	0.94375	0.54	0.58125	0.41	0.53625	0.82	0.895	0.73	0.90125	0.66	0.83125	0.27	0.5475	0.61	0.82	0.79
#84	0.8	0.931667	0.53	0.593333	0.42	0.52	0.82	0.863333	0.74	0.795	0.66	0.77	0.27	0.395	0.61	0.746667	0.8	0.941429	0.54	0.557143	0.42	0.547143	0.82	0.878571	0.74	0.838571	0.66	0.791429	0.26	0.468571	0.62	0.78	0.77	0.93875	0.53	0.6125	0.42	0.54375	0.82	0.89125	0.73	0.8825	0.66	0.82875	0.27	0.535	0.61	0.81625	0.77
#85	0.79	0.947143	0.52	0.588571	0.42	0.517143	0.82	0.887143	0.74	0.902857	0.66	0.807143	0.27	0.475714	0.61	0.79	0.8	0.928333	0.55	0.631667	0.44	0.508333	0.82	0.88	0.74	0.83	0.66	0.79	0.26	0.46	0.62	0.758333	0.79	0.934286	0.53	0.632857	0.42	0.504286	0.82	0.882857	0.73	0.821429	0.66	0.795714	0.27	0.462857	0.61	0.77	0.81
#86	0.79	0.937143	0.52	0.61	0.42	0.484286	0.82	0.881429	0.74	0.834286	0.66	0.8	0.27	0.451429	0.61	0.772857	0.79	0.937143	0.52	0.585714	0.43	0.52	0.82	0.878571	0.74	0.821429	0.66	0.804286	0.26	0.498571	0.62	0.791429	0.76	0.942857	0.53	0.611429	0.43	0.612857	0.82	0.9	0.73	0.852857	0.66	0.835714	0.27	0.51	0.61	0.825714	0.8
#87	0.77	0.916667	0.55	0.69	0.42	0.481667	0.82	0.885	0.74	0.858333	0.66	0.795	0.27	0.455	0.61	0.763333	0.79	0.934286	0.53	0.601429	0.41	0.49	0.82	0.878571	0.74	0.824286	0.66	0.801429	0.26	0.472857	0.62	0.777143	0.79	0.9375	0.53	0.62875	0.42	0.52625	0.82	0.89125	0.73	0.81375	0.66	0.8125	0.27	0.475	0.61	0.78625	0.8
#88	0.76	0.932857	0.57	0.628571	0.42	0.491429	0.82	0.88	0.74	0.825714	0.66	0.797143	0.27	0.45	0.61	0.771429	0.77	0.927143	0.55	0.64	0.44	0.567143	0.82	0.877143	0.74	0.791429	0.66	0.817143	0.26	0.531429	0.62	0.801429	0.75	0.92625	0.52	0.64875	0.4	0.52625	0.82	0.8875	0.73	0.835	0.66	0.825	0.27	0.53	0.61	0.80375	0.78
#89	0.78	0.934286	0.52	0.618571	0.41	0.48	0.82	0.872857	0.74	0.862857	0.66	0.795714	0.27	0.478571	0.61	0.775714	0.77	0.934286	0.53	0.627143	0.43	0.535714	0.82	0.877143	0.74	0.837143	0.66	0.815714	0.26	0.537143	0.62	0.802857	0.79	0.937143	0.52	0.615714	0.43	0.53	0.82	0.885714	0.73	0.82	0.66	0.808571	0.27	0.482857	0.61	0.788571	0.8
#90	0.79	0.93	0.52	0.608571	0.42	0.508571	0.82	0.874286	0.74	0.817143	0.66	0.794286	0.27	0.472857	0.61	0.764286	0.76	0.921667	0.54	0.621667	0.44	0.591667	0.82	0.853333	0.74	0.753333	0.66	0.783333	0.26	0.468333	0.62	0.763333	0.78	0.931429	0.53	0.664286	0.41	0.507143	0.82	0.89	0.73	0.847143	0.66	0.81	0.27	0.465714	0.61	0.781429	0.8
#91	0.74	0.912857	0.53	0.644286	0.41	0.532857	0.82	0.872857	0.74	0.77	0.66	0.827143	0.27	0.551429	0.61	0.804286	0.77	0.931429	0.53	0.637143	0.41	0.515714	0.82	0.872857	0.74	0.835714	0.66	0.811429	0.26	0.518571	0.62	0.791429	0.78	0.851429	0.57	0.661429	0.42	0.45	0.82	0.855714	0.73	0.757143	0.66	0.764286	0.27	0.441429	0.61	0.735714	0.77
#92	0.79	0.942857	0.53	0.634286	0.4	0.525714	0.82	0.892857	0.74	0.875714	0.66	0.804286	0.27	0.44	0.61	0.78	0.78	0.936667	0.54	0.673333	0.43	0.491667	0.82	0.895	0.74	0.87	0.66	0.813333	0.26	0.478333	0.62	0.788333	0.78	0.935	0.53	0.625	0.43	0.55125	0.82	0.8975	0.73	0.81375	0.66	0.825	0.27	0.505	0.61	0.8075	0.79
#93	0.78	0.94	0.53	0.6325	0.43	0.53125	0.82	0.8925	0.74	0.8275	0.66	0.81875	0.27	0.49	0.61	0.79375	0.77	0.93375	0.52	0.65125	0.43	0.51375	0.82	0.89375	0.74	0.83625	0.66	0.8225	0.26	0.51	0.62	0.79625	0.78	0.932857	0.52	0.63	0.42	0.51	0.82	0.887143	0.73	0.842857	0.66	0.804286	0.27	0.47	0.61	0.777143	0.8
#94	0.76	0.924	0.55	0.626	0.44	0.556	0.82	0.866	0.74	0.748	0.66	0.798	0.27	0.434	0.61	0.78	0.78	0.926667	0.55	0.621667	0.45	0.563333	0.82	0.868333	0.74	0.785	0.66	0.773333	0.26	0.406667	0.62	0.748333	0.78	0.935714	0.52	0.632857	0.43	0.531429	0.82	0.892857	0.73	0.844286	0.66	0.811429	0.27	0.48	0.61	0.788571	0.76
#95	0.78	0.935714	0.54	0.634286	0.42	0.564286	0.82	0.881429	0.74	0.848571	0.66	0.815714	0.27	0.498571	0.61	0.8	0.76	0.918	0.55	0.642	0.44	0.572	0.82	0.87	0.74	0.778	0.66	0.782	0.26	0.42	0.62	0.754	0.78	0.93375	0.59	0.615	0.4	0.55	0.82	0.8725	0.73	0.8625	0.66	0.8175	0.27	0.545	0.61	0.815	0.79
#96	0.78	0.927143	0.52	0.645714	0.42	0.51	0.82	0.885714	0.74	0.848571	0.66	0.805714	0.27	0.454286	0.61	0.777143	0.79	0.917143	0.57	0.617143	0.41	0.51	0.82	0.851429	0.74	0.835714	0.66	0.765714	0.26	0.442857	0.62	0.744286	0.78	0.935	0.59	0.701667	0.4	0.516667	0.82	0.893333	0.73	0.845	0.66	0.83	0.27	0.516667	0.61	0.81	0.78
#97	0.76	0.91375	0.54	0.59	0.4	0.56125	0.82	0.86375	0.74	0.84625	0.66	0.81375	0.27	0.56125	0.61	0.8025	0.78	0.937143	0.52	0.618571	0.41	0.477143	0.82	0.885714	0.74	0.852857	0.66	0.792857	0.26	0.444286	0.62	0.764286	0.77	0.835	0.56	0.66	0.42	0.44	0.82	0.848333	0.73	0.733333	0.66	0.771667	0.27	0.456667	0.61	0.75	0.8
#98	0.79	0.931429	0.53	0.63	0.42	0.502857	0.82	0.884286	0.74	0.832857	0.66	0.798571	0.27	0.45	0.61	0.772857	0.78	0.935714	0.52	0.637143	0.43	0.525714	0.82	0.892857	0.74	0.854286	0.66	0.811429	0.26	0.478571	0.62	0.794286	0.8	0.921667	0.55	0.621667	0.44	0.54	0.82	0.875	0.73	0.801667	0.66	0.791667	0.27	0.47	0.61	0.76	0.78
#99	0.78	0.9325	0.53	0.63125	0.43	0.53375	0.82	0.8875	0.74	0.83	0.66	0.8125	0.27	0.46875	0.61	0.78875	0.79	0.925714	0.53	0.61	0.41	0.488571	0.82	0.881429	0.74	0.848571	0.66	0.79	0.26	0.474286	0.62	0.772857	0.79	0.925714	0.53	0.63	0.43	0.538571	0.82	0.891429	0.73	0.842857	0.66	0.808571	0.27	0.47	0.61	0.784286	0.8
#100	0.77	0.931429	0.53	0.625714	0.42	0.56	0.82	0.87	0.74	0.801429	0.66	0.798571	0.27	0.445714	0.61	0.781429	0.77	0.935714	0.53	0.621429	0.44	0.585714	0.82	0.88	0.74	0.792857	0.66	0.81	0.26	0.475714	0.62	0.802857	0.76	0.925714	0.58	0.628571	0.42	0.515714	0.82	0.88	0.73	0.814286	0.66	0.797143	0.27	0.46	0.61	0.768571	0.76
#101	0.78	0.925714	0.55	0.642857	0.44	0.551429	0.82	0.882857	0.74	0.811429	0.66	0.807143	0.27	0.484286	0.61	0.778571	0.78	0.923333	0.54	0.643333	0.44	0.516667	0.82	0.88	0.74	0.83	0.66	0.793333	0.26	0.471667	0.62	0.766667	0.79	0.935714	0.53	0.602857	0.43	0.537143	0.82	0.881429	0.73	0.805714	0.66	0.802857	0.27	0.49	0.61	0.782857	0.76
#102	0.76	0.855714	0.53	0.634286	0.41	0.45	0.82	0.852857	0.74	0.757143	0.66	0.784286	0.27	0.478571	0.61	0.758571	0.77	0.922857	0.53	0.62	0.4	0.504286	0.82	0.875714	0.74	0.845714	0.66	0.798571	0.26	0.478571	0.62	0.78	0.79	0.934286	0.53	0.597143	0.43	0.532857	0.82	0.881429	0.73	0.815714	0.66	0.81	0.27	0.497143	0.61	0.791429	0.79
#103	0.79	0.882857	0.52	0.617143	0.43	0.424286	0.82	0.875714	0.74	0.807143	0.66	0.801429	0.27	0.534286	0.61	0.781429	0.78	0.923333	0.56	0.696667	0.44	0.535	0.82	0.885	0.74	0.85	0.66	0.8	0.26	0.481667	0.62	0.775	0.79	0.932857	0.53	0.645714	0.41	0.501429	0.82	0.894286	0.73	0.85	0.66	0.805714	0.27	0.46	0.61	0.774286	0.79
#104	0.78	0.93	0.54	0.648571	0.44	0.52	0.82	0.887143	0.74	0.825714	0.66	0.811429	0.27	0.471429	0.61	0.785714	0.77	0.932857	0.53	0.635714	0.42	0.52	0.82	0.874286	0.74	0.837143	0.66	0.81	0.26	0.52	0.62	0.788571	0.8	0.938571	0.55	0.558571	0.4	0.547143	0.82	0.878571	0.73	0.824286	0.66	0.785714	0.27	0.447143	0.61	0.76	0.79
#105	0.78	0.931429	0.54	0.648571	0.44	0.531429	0.82	0.884286	0.74	0.811429	0.66	0.812857	0.27	0.491429	0.61	0.785714	0.8	0.931667	0.53	0.595	0.43	0.541667	0.82	0.876667	0.74	0.82	0.66	0.776667	0.26	0.403333	0.62	0.755	0.77	0.924286	0.51	0.62	0.43	0.548571	0.82	0.888571	0.73	0.827143	0.66	0.805714	0.27	0.478571	0.61	0.782857	0.8
#106	0.77	0.93125	0.53	0.6275	0.42	0.5325	0.82	0.88	0.74	0.815	0.66	0.81875	0.27	0.5075	0.61	0.80125	0.77	0.925714	0.54	0.647143	0.44	0.55	0.82	0.891429	0.74	0.828571	0.66	0.82	0.26	0.494286	0.62	0.794286	0.78	0.938571	0.52	0.597143	0.43	0.517143	0.82	0.887143	0.73	0.847143	0.66	0.814286	0.27	0.48	0.61	0.791429	0.78
#107	0.75	0.925714	0.52	0.634286	0.42	0.528571	0.82	0.885714	0.74	0.81	0.66	0.824286	0.27	0.491429	0.61	0.804286	0.78	0.937143	0.51	0.618571	0.42	0.502857	0.82	0.894286	0.74	0.882857	0.66	0.801429	0.26	0.458571	0.62	0.771429	0.78	0.927143	0.52	0.638571	0.42	0.515714	0.82	0.89	0.73	0.845714	0.66	0.807143	0.27	0.454286	0.61	0.777143	0.8
#108	0.77	0.93	0.54	0.622857	0.42	0.551429	0.82	0.87	0.74	0.808571	0.66	0.795714	0.27	0.44	0.61	0.774286	0.78	0.94	0.53	0.6275	0.44	0.5475	0.82	0.89625	0.74	0.8325	0.66	0.82375	0.26	0.4975	0.62	0.8075	0.78	0.935	0.59	0.705	0.4	0.52	0.82	0.891667	0.73	0.843333	0.66	0.831667	0.27	0.52	0.61	0.813333	0.8
#109	0.76	0.928571	0.54	0.658571	0.43	0.581429	0.82	0.887143	0.74	0.841429	0.66	0.817143	0.27	0.485714	0.61	0.794286	0.79	0.935714	0.53	0.635714	0.42	0.521429	0.82	0.89	0.74	0.848571	0.66	0.805714	0.26	0.48	0.62	0.787143	0.79	0.87125	0.54	0.64	0.41	0.47125	0.82	0.855	0.73	0.80875	0.66	0.765	0.27	0.4325	0.61	0.74375	0.78
#110	0.78	0.918571	0.53	0.615714	0.41	0.51	0.82	0.871429	0.74	0.82	0.66	0.798571	0.27	0.465714	0.61	0.771429	0.76	0.927143	0.52	0.634286	0.42	0.534286	0.82	0.885714	0.74	0.815714	0.66	0.825714	0.26	0.497143	0.62	0.804286	0.8	0.935714	0.53	0.605714	0.43	0.527143	0.82	0.887143	0.73	0.822857	0.66	0.81	0.27	0.477143	0.61	0.787143	0.79
#111	0.79	0.916667	0.53	0.613333	0.42	0.521667	0.82	0.865	0.74	0.811667	0.66	0.77	0.27	0.393333	0.61	0.74	0.77	0.93125	0.53	0.62375	0.43	0.56	0.82	0.88625	0.74	0.8075	0.66	0.8275	0.26	0.5325	0.62	0.81875	0.79	0.937143	0.54	0.64	0.44	0.53	0.82	0.891429	0.73	0.807143	0.66	0.812857	0.27	0.485714	0.61	0.785714	0.79
#112	0.76	0.918571	0.55	0.638571	0.42	0.524286	0.82	0.867143	0.74	0.847143	0.66	0.778571	0.27	0.445714	0.61	0.758571	0.79	0.935714	0.52	0.608571	0.43	0.511429	0.82	0.887143	0.74	0.842857	0.66	0.801429	0.26	0.484286	0.62	0.784286	0.77	0.931429	0.53	0.657143	0.42	0.525714	0.82	0.89	0.73	0.844286	0.66	0.814286	0.27	0.471429	0.61	0.784286	0.79
#113	0.77	0.924286	0.54	0.682857	0.41	0.504286	0.82	0.888571	0.74	0.854286	0.66	0.812857	0.27	0.47	0.61	0.791429	0.76	0.87375	0.53	0.52	0.4	0.45125	0.82	0.815	0.74	0.8275	0.66	0.75125	0.26	0.50625	0.62	0.7625	0.78	0.924286	0.54	0.608571	0.41	0.505714	0.82	0.872857	0.73	0.811429	0.66	0.808571	0.27	0.504286	0.61	0.788571	0.8
#114	0.79	0.93	0.53	0.608571	0.42	0.5	0.82	0.877143	0.74	0.821429	0.66	0.795714	0.27	0.458571	0.61	0.77	0.78	0.935714	0.54	0.648571	0.44	0.545714	0.82	0.887143	0.74	0.814286	0.66	0.817143	0.26	0.494286	0.62	0.791429	0.78	0.92625	0.54	0.62875	0.43	0.55625	0.82	0.8925	0.73	0.81875	0.66	0.8225	0.27	0.4925	0.61	0.80375	0.78
#115	0.78	0.9325	0.53	0.6225	0.43	0.53875	0.82	0.885	0.74	0.82125	0.66	0.815	0.27	0.4775	0.61	0.79125	0.78	0.935714	0.52	0.62	0.43	0.524286	0.82	0.891429	0.74	0.848571	0.66	0.807143	0.26	0.481429	0.62	0.787143	0.78	0.924286	0.54	0.67	0.42	0.518571	0.82	0.888571	0.73	0.842857	0.66	0.81	0.27	0.461429	0.61	0.782857	0.79
#116	0.76	0.911667	0.56	0.695	0.44	0.581667	0.82	0.875	0.74	0.82	0.66	0.803333	0.27	0.48	0.61	0.79	0.8	0.928571	0.53	0.614286	0.42	0.497143	0.82	0.881429	0.74	0.835714	0.66	0.797143	0.26	0.455714	0.62	0.768571	0.78	0.934286	0.53	0.637143	0.43	0.527143	0.82	0.894286	0.73	0.844286	0.66	0.812857	0.27	0.472857	0.61	0.788571	0.76
#117	0.78	0.922857	0.52	0.637143	0.42	0.511429	0.82	0.885714	0.74	0.85	0.66	0.81	0.27	0.457143	0.61	0.784286	0.79	0.93	0.56	0.635714	0.42	0.51	0.82	0.89	0.74	0.831429	0.66	0.811429	0.26	0.472857	0.62	0.784286	0.79	0.94	0.53	0.555	0.42	0.5475	0.82	0.8725	0.73	0.84625	0.66	0.805	0.27	0.50875	0.61	0.7975	0.77
#118	0.77	0.937143	0.51	0.627143	0.41	0.474286	0.82	0.88	0.74	0.837143	0.66	0.795714	0.27	0.447143	0.61	0.772857	0.79	0.864286	0.53	0.624286	0.42	0.434286	0.82	0.854286	0.74	0.795714	0.66	0.762857	0.26	0.42	0.62	0.738571	0.79	0.931429	0.53	0.644286	0.41	0.497143	0.82	0.892857	0.73	0.847143	0.66	0.805714	0.27	0.458571	0.61	0.775714	0.76
#119	0.77	0.932857	0.53	0.624286	0.43	0.561429	0.82	0.87	0.74	0.798571	0.66	0.798571	0.27	0.448571	0.61	0.78	0.79	0.916	0.55	0.602	0.44	0.54	0.82	0.846	0.74	0.77	0.66	0.75	0.26	0.388	0.62	0.72	0.78	0.927143	0.52	0.622857	0.43	0.544286	0.82	0.891429	0.73	0.84	0.66	0.808571	0.27	0.47	0.61	0.785714	0.79
#120	0.78	0.934286	0.53	0.624286	0.41	0.561429	0.82	0.877143	0.74	0.845714	0.66	0.81	0.27	0.501429	0.61	0.794286	0.78	0.94	0.53	0.62625	0.44	0.5475	0.82	0.895	0.74	0.8325	0.66	0.8225	0.26	0.4975	0.62	0.8075	0.8	0.938571	0.53	0.61	0.43	0.525714	0.82	0.887143	0.73	0.821429	0.66	0.808571	0.27	0.478571	0.61	0.787143	0.79
#121	0.78	0.938571	0.54	0.665714	0.42	0.554286	0.82	0.895714	0.74	0.877143	0.66	0.811429	0.27	0.445714	0.61	0.79	0.78	0.941429	0.54	0.641429	0.44	0.522857	0.82	0.897143	0.74	0.845714	0.66	0.821429	0.26	0.49	0.62	0.797143	0.78	0.927143	0.53	0.644286	0.42	0.517143	0.82	0.887143	0.73	0.844286	0.66	0.804286	0.27	0.455714	0.61	0.774286	0.78
#122	0.8	0.93	0.53	0.611429	0.42	0.501429	0.82	0.877143	0.74	0.824286	0.66	0.794286	0.27	0.46	0.61	0.762857	0.77	0.931429	0.54	0.654286	0.44	0.542857	0.82	0.891429	0.74	0.834286	0.66	0.807143	0.26	0.478571	0.62	0.781429	0.78	0.94125	0.55	0.58	0.42	0.6175	0.82	0.8775	0.73	0.86625	0.66	0.815	0.27	0.51	0.61	0.80875	0.8
#123	0.79	0.942857	0.52	0.6	0.42	0.528571	0.82	0.887143	0.74	0.877143	0.66	0.804286	0.27	0.438571	0.61	0.778571	0.76	0.922857	0.54	0.652857	0.43	0.548571	0.82	0.881429	0.74	0.808571	0.66	0.825714	0.26	0.53	0.62	0.811429	0.79	0.938571	0.53	0.627143	0.42	0.501429	0.82	0.888571	0.73	0.832857	0.66	0.801429	0.27	0.457143	0.61	0.772857	0.79
#124	0.8	0.877143	0.52	0.607143	0.41	0.421429	0.82	0.86	0.74	0.828571	0.66	0.767143	0.27	0.437143	0.61	0.735714	0.77	0.932857	0.55	0.672857	0.43	0.535714	0.82	0.885714	0.74	0.841429	0.66	0.821429	0.26	0.528571	0.62	0.805714	0.8	0.938571	0.54	0.622857	0.42	0.498571	0.82	0.887143	0.73	0.832857	0.66	0.801429	0.27	0.454286	0.61	0.772857	0.78
#125	0.77	0.922857	0.56	0.671429	0.41	0.555714	0.82	0.885714	0.74	0.821429	0.66	0.81	0.27	0.471429	0.61	0.791429	0.79	0.868571	0.55	0.631429	0.43	0.44	0.82	0.857143	0.74	0.781429	0.66	0.768571	0.26	0.438571	0.62	0.745714	0.77	0.92	0.55	0.625	0.42	0.535	0.82	0.8825	0.73	0.79875	0.66	0.82	0.27	0.52	0.61	0.7975	0.77
#126	0.78	0.935714	0.52	0.581429	0.41	0.535714	0.82	0.872857	0.74	0.841429	0.66	0.802857	0.27	0.488571	0.61	0.784286	0.76	0.876667	0.54	0.605556	0.41	0.514444	0.82	0.851111	0.74	0.816667	0.66	0.8	0.26	0.55	0.62	0.805556	0.77	0.937143	0.54	0.612857	0.41	0.522857	0.82	0.897143	0.73	0.881429	0.66	0.827143	0.27	0.535714	0.61	0.807143	0.79
#127	0.79	0.934286	0.53	0.61	0.41	0.472857	0.82	0.875714	0.74	0.832857	0.66	0.794286	0.27	0.461429	0.61	0.775714	0.77	0.941429	0.54	0.618571	0.44	0.574286	0.82	0.887143	0.74	0.84	0.66	0.82	0.26	0.508571	0.62	0.802857	0.78	0.9375	0.53	0.56375	0.41	0.53125	0.82	0.86375	0.73	0.8425	0.66	0.7975	0.27	0.5	0.61	0.785	0.78
#128	0.78	0.921667	0.54	0.681667	0.43	0.511667	0.82	0.886667	0.74	0.845	0.66	0.81	0.27	0.466667	0.61	0.785	0.77	0.93125	0.53	0.63875	0.42	0.54875	0.82	0.88375	0.74	0.81	0.66	0.825	0.26	0.52625	0.62	0.805	0.78	0.935	0.53	0.565	0.41	0.5375	0.82	0.87875	0.73	0.87875	0.66	0.81625	0.27	0.5275	0.61	0.79875	0.78
#129	0.75	0.93125	0.55	0.62375	0.42	0.53	0.82	0.885	0.74	0.82875	0.66	0.805	0.27	0.46875	0.61	0.77875	0.77	0.918333	0.54	0.673333	0.44	0.528333	0.82	0.878333	0.74	0.835	0.66	0.791667	0.26	0.473333	0.62	0.761667	0.76	0.87875	0.54	0.55	0.41	0.4925	0.82	0.86625	0.73	0.8075	0.66	0.805	0.27	0.54125	0.61	0.79875	0.78
#130	0.77	0.931429	0.51	0.63	0.41	0.474286	0.82	0.885714	0.74	0.847143	0.66	0.791429	0.27	0.444286	0.61	0.765714	0.78	0.925714	0.55	0.637143	0.44	0.542857	0.82	0.888571	0.74	0.831429	0.66	0.808571	0.26	0.477143	0.62	0.781429	0.81	0.935	0.6	0.695	0.43	0.506667	0.82	0.89	0.73	0.848333	0.66	0.811667	0.27	0.495	0.61	0.788333	0.78
#131	0.77	0.913333	0.54	0.68	0.43	0.53	0.82	0.88	0.74	0.853333	0.66	0.788333	0.27	0.46	0.61	0.758333	0.78	0.94	0.53	0.63125	0.43	0.54375	0.82	0.89625	0.74	0.83375	0.66	0.8225	0.26	0.49625	0.62	0.805	0.77	0.931429	0.53	0.607143	0.44	0.594286	0.82	0.872857	0.73	0.765714	0.66	0.805714	0.27	0.481429	0.61	0.792857	0.78
#132	0.8	0.923333	0.55	0.62	0.4	0.498333	0.82	0.863333	0.74	0.823333	0.66	0.76	0.27	0.378333	0.61	0.733333	0.79	0.928333	0.54	0.598333	0.42	0.516667	0.82	0.861667	0.74	0.796667	0.66	0.763333	0.26	0.395	0.62	0.736667	0.79	0.925714	0.53	0.622857	0.42	0.521429	0.82	0.878571	0.73	0.811429	0.66	0.798571	0.27	0.465714	0.61	0.772857	0.78
#133	0.78	0.942857	0.52	0.585714	0.42	0.558571	0.82	0.885714	0.74	0.881429	0.66	0.821429	0.27	0.512857	0.61	0.81	0.8	0.933333	0.53	0.59	0.43	0.53	0.82	0.868333	0.74	0.81	0.66	0.773333	0.26	0.406667	0.62	0.758333	0.79	0.9475	0.53	0.5325	0.42	0.54875	0.82	0.89375	0.73	0.8725	0.66	0.82625	0.27	0.53125	0.61	0.81	0.8
#134	0.78	0.862857	0.53	0.608571	0.4	0.444286	0.82	0.84	0.74	0.8	0.66	0.76	0.27	0.455714	0.61	0.738571	0.77	0.927143	0.52	0.618571	0.42	0.531429	0.82	0.884286	0.74	0.841429	0.66	0.804286	0.26	0.484286	0.62	0.785714	0.79	0.93875	0.53	0.54875	0.42	0.5525	0.82	0.86875	0.73	0.83875	0.66	0.805	0.27	0.51375	0.61	0.7975	0.79
#135	0.79	0.93	0.53	0.631429	0.42	0.505714	0.82	0.882857	0.74	0.834286	0.66	0.8	0.27	0.45	0.61	0.771429	0.77	0.931429	0.55	0.645714	0.44	0.542857	0.82	0.884286	0.74	0.804286	0.66	0.822857	0.26	0.532857	0.62	0.805714	0.77	0.927143	0.53	0.662857	0.42	0.515714	0.82	0.887143	0.73	0.841429	0.66	0.808571	0.27	0.475714	0.61	0.775714	0.8
#136	0.78	0.93	0.54	0.675714	0.41	0.491429	0.82	0.885714	0.74	0.85	0.66	0.805714	0.27	0.464286	0.61	0.782857	0.78	0.923333	0.54	0.666667	0.44	0.523333	0.82	0.881667	0.74	0.838333	0.66	0.795	0.26	0.465	0.62	0.766667	0.76	0.94	0.54	0.5925	0.43	0.55875	0.82	0.89375	0.73	0.8375	0.66	0.82875	0.27	0.54875	0.61	0.81	0.78
#137	0.76	0.915714	0.55	0.645714	0.44	0.561429	0.82	0.872857	0.74	0.801429	0.66	0.814286	0.27	0.525714	0.61	0.798571	0.79	0.93	0.54	0.653333	0.42	0.491667	0.82	0.886667	0.74	0.838333	0.66	0.806667	0.26	0.468333	0.62	0.78	0.77	0.934286	0.55	0.558571	0.4	0.574286	0.82	0.858571	0.73	0.807143	0.66	0.785714	0.27	0.481429	0.61	0.764286	0.79
#138	0.77	0.933333	0.54	0.631667	0.44	0.56	0.82	0.873333	0.74	0.785	0.66	0.78	0.27	0.413333	0.61	0.751667	0.78	0.93	0.54	0.672857	0.41	0.51	0.82	0.89	0.74	0.854286	0.66	0.807143	0.26	0.465714	0.62	0.782857	0.8	0.926667	0.55	0.618333	0.44	0.525	0.82	0.873333	0.73	0.795	0.66	0.791667	0.27	0.478333	0.61	0.76	0.78
#139	0.78	0.93125	0.53	0.63	0.42	0.52875	0.82	0.88625	0.74	0.8275	0.66	0.8125	0.27	0.4675	0.61	0.7875	0.78	0.934286	0.52	0.64	0.42	0.501429	0.82	0.888571	0.74	0.85	0.66	0.802857	0.26	0.461429	0.62	0.774286	0.78	0.938571	0.53	0.61	0.42	0.561429	0.82	0.885714	0.73	0.87	0.66	0.797143	0.27	0.452857	0.61	0.765714	0.77
#140	0.76	0.92125	0.53	0.58875	0.38	0.57875	0.82	0.85875	0.74	0.84875	0.66	0.8075	0.27	0.55	0.61	0.79875	0.79	0.94	0.54	0.56375	0.42	0.52875	0.82	0.875	0.74	0.855	0.66	0.8075	0.26	0.51875	0.62	0.80125	0.76	0.92875	0.56	0.62375	0.41	0.58125	0.82	0.89125	0.73	0.855	0.66	0.82875	0.27	0.5275	0.61	0.8075	0.79
#141	0.78	0.926667	0.54	0.668333	0.41	0.533333	0.82	0.878333	0.74	0.828333	0.66	0.793333	0.27	0.433333	0.61	0.775	0.78	0.921667	0.54	0.66	0.43	0.51	0.82	0.88	0.74	0.838333	0.66	0.791667	0.26	0.458333	0.62	0.763333	0.78	0.928571	0.53	0.638571	0.42	0.531429	0.82	0.888571	0.73	0.842857	0.66	0.804286	0.27	0.455714	0.61	0.772857	0.79
#142	0.75	0.931111	0.52	0.641111	0.41	0.521111	0.82	0.887778	0.74	0.84	0.66	0.818889	0.27	0.516667	0.61	0.794444	0.78	0.93875	0.53	0.6275	0.44	0.54875	0.82	0.89625	0.74	0.8325	0.66	0.8225	0.26	0.4975	0.62	0.80625	0.77	0.922857	0.52	0.627143	0.42	0.505714	0.82	0.881429	0.73	0.828571	0.66	0.79	0.27	0.492857	0.61	0.764286	0.78
#143	0.79	0.928333	0.53	0.605	0.41	0.505	0.82	0.861667	0.74	0.806667	0.66	0.765	0.27	0.38	0.61	0.741667	0.77	0.914286	0.56	0.675714	0.43	0.56	0.82	0.881429	0.74	0.821429	0.66	0.824286	0.26	0.527143	0.62	0.807143	0.78	0.928571	0.52	0.638571	0.41	0.511429	0.82	0.885714	0.73	0.83	0.66	0.802857	0.27	0.475714	0.61	0.765714	0.76
#144	0.79	0.927143	0.53	0.572857	0.41	0.537143	0.82	0.872857	0.74	0.834286	0.66	0.781429	0.27	0.478571	0.61	0.761429	0.76	0.93	0.56	0.615	0.42	0.53	0.82	0.88375	0.74	0.835	0.66	0.8025	0.26	0.46375	0.62	0.7775	0.78	0.93875	0.53	0.62125	0.43	0.5425	0.82	0.89125	0.73	0.815	0.66	0.81625	0.27	0.48375	0.61	0.78875	0.79
#145	0.78	0.934286	0.53	0.585714	0.42	0.534286	0.82	0.877143	0.74	0.874286	0.66	0.797143	0.27	0.457143	0.61	0.774286	0.78	0.932857	0.54	0.688571	0.43	0.521429	0.82	0.895714	0.74	0.847143	0.66	0.82	0.26	0.491429	0.62	0.797143	0.78	0.938571	0.52	0.592857	0.43	0.515714	0.82	0.885714	0.73	0.848571	0.66	0.812857	0.27	0.481429	0.61	0.787143	0.8
#146	0.78	0.928571	0.54	0.652857	0.44	0.54	0.82	0.888571	0.74	0.825714	0.66	0.812857	0.27	0.478571	0.61	0.788571	0.74	0.93375	0.54	0.5875	0.4	0.5975	0.82	0.8775	0.74	0.8225	0.66	0.82	0.26	0.5475	0.62	0.80375	0.77	0.921667	0.54	0.675	0.44	0.528333	0.82	0.881667	0.73	0.826667	0.66	0.801667	0.27	0.478333	0.61	0.77	0.8
#147	0.76	0.935	0.55	0.5925	0.42	0.50875	0.82	0.89125	0.74	0.8675	0.66	0.81125	0.27	0.46125	0.61	0.79	0.78	0.925	0.53	0.591667	0.41	0.523333	0.82	0.86	0.74	0.788333	0.66	0.773333	0.26	0.41	0.62	0.746667	0.78	0.932857	0.56	0.564286	0.42	0.55	0.82	0.857143	0.73	0.805714	0.66	0.774286	0.27	0.444286	0.61	0.758571	0.78
#148	0.8	0.93	0.52	0.606667	0.42	0.525	0.82	0.871667	0.74	0.816667	0.66	0.765	0.27	0.388333	0.61	0.733333	0.78	0.931429	0.52	0.634286	0.41	0.498571	0.82	0.89	0.74	0.85	0.66	0.802857	0.26	0.457143	0.62	0.772857	0.8	0.918333	0.55	0.62	0.43	0.526667	0.82	0.873333	0.73	0.793333	0.66	0.8	0.27	0.481667	0.61	0.77	0.78
#149	0.77	0.937143	0.52	0.631429	0.43	0.497143	0.82	0.89	0.74	0.88	0.66	0.812857	0.27	0.478571	0.61	0.795714	0.78	0.938571	0.55	0.65	0.44	0.52	0.82	0.892857	0.74	0.828571	0.66	0.817143	0.26	0.488571	0.62	0.791429	0.78	0.92875	0.53	0.63375	0.43	0.56625	0.82	0.895	0.73	0.81375	0.66	0.8275	0.27	0.4975	0.61	0.80875	0.78
#150	0.78	0.906	0.54	0.616	0.43	0.526	0.82	0.856	0.74	0.802	0.66	0.742	0.27	0.37	0.61	0.708	0.79	0.928333	0.54	0.571667	0.43	0.533333	0.82	0.868333	0.74	0.818333	0.66	0.783333	0.26	0.418333	0.62	0.766667	0.81	0.933333	0.58	0.663333	0.41	0.515	0.82	0.886667	0.73	0.851667	0.66	0.806667	0.27	0.496667	0.61	0.788333	0.79
#151	0.79	0.928333	0.53	0.59	0.42	0.52	0.82	0.861667	0.74	0.801667	0.66	0.766667	0.27	0.395	0.61	0.741667	0.78	0.935	0.53	0.62125	0.44	0.56	0.82	0.89375	0.74	0.83	0.66	0.82125	0.26	0.495	0.62	0.80625	0.78	0.928571	0.55	0.638571	0.44	0.548571	0.82	0.882857	0.73	0.794286	0.66	0.805714	0.27	0.494286	0.61	0.777143	0.8
#152	0.75	0.931429	0.52	0.661429	0.44	0.534286	0.82	0.884286	0.74	0.814286	0.66	0.812857	0.27	0.491429	0.61	0.79	0.78	0.932857	0.53	0.622857	0.43	0.502857	0.82	0.887143	0.74	0.827143	0.66	0.811429	0.26	0.481429	0.62	0.792857	0.78	0.925714	0.53	0.64	0.43	0.548571	0.82	0.891429	0.73	0.838571	0.66	0.814286	0.27	0.478571	0.61	0.794286	0.78
#153	0.78	0.932857	0.53	0.63	0.42	0.547143	0.82	0.882857	0.74	0.812857	0.66	0.795714	0.27	0.427143	0.61	0.771429	0.79	0.937143	0.54	0.632857	0.44	0.534286	0.82	0.891429	0.74	0.838571	0.66	0.814286	0.26	0.482857	0.62	0.788571	0.8	0.935	0.56	0.638333	0.44	0.541667	0.82	0.885	0.73	0.78	0.66	0.778333	0.27	0.406667	0.61	0.741667	0.8
#154	0.77	0.93375	0.53	0.655	0.42	0.575	0.82	0.8925	0.74	0.865	0.66	0.83125	0.27	0.53125	0.61	0.8175	0.76	0.918333	0.55	0.655	0.43	0.528333	0.82	0.86	0.74	0.825	0.66	0.8	0.26	0.54	0.62	0.78	0.77	0.936	0.55	0.622	0.43	0.538	0.82	0.88	0.73	0.78	0.66	0.798	0.27	0.44	0.61	0.778	0.8
#155	0.77	0.93	0.53	0.6225	0.43	0.56375	0.82	0.88375	0.74	0.81125	0.66	0.8275	0.27	0.5225	0.61	0.8175	0.78	0.935714	0.53	0.63	0.4	0.54	0.82	0.895714	0.74	0.875714	0.66	0.808571	0.26	0.437143	0.62	0.781429	0.82	0.928333	0.61	0.59	0.4	0.491667	0.82	0.876667	0.73	0.875	0.66	0.806667	0.27	0.49	0.61	0.793333	0.77
#156	0.78	0.928333	0.53	0.636667	0.42	0.53	0.82	0.871667	0.74	0.818333	0.66	0.781667	0.27	0.39	0.61	0.755	0.78	0.86875	0.53	0.61625	0.42	0.49	0.82	0.855	0.74	0.7925	0.66	0.7875	0.26	0.50625	0.62	0.78375	0.79	0.935714	0.55	0.648571	0.44	0.517143	0.82	0.892857	0.73	0.815714	0.66	0.805714	0.27	0.472857	0.61	0.777143	0.79
#157	0.84	0.923333	0.53	0.576667	0.41	0.46	0.82	0.846667	0.74	0.833333	0.66	0.728333	0.27	0.328333	0.61	0.696667	0.76	0.93125	0.56	0.605	0.43	0.54	0.82	0.88625	0.74	0.8375	0.66	0.8075	0.26	0.46875	0.62	0.7925	0.77	0.921429	0.54	0.641429	0.41	0.582857	0.82	0.885714	0.73	0.835714	0.66	0.821429	0.27	0.491429	0.61	0.798571	0.8
#158	0.78	0.921429	0.53	0.622857	0.42	0.531429	0.82	0.871429	0.74	0.798571	0.66	0.805714	0.27	0.505714	0.61	0.785714	0.79	0.841667	0.54	0.641667	0.43	0.42	0.82	0.843333	0.74	0.793333	0.66	0.741667	0.26	0.408333	0.62	0.713333	0.79	0.928571	0.53	0.618571	0.42	0.521429	0.82	0.88	0.73	0.811429	0.66	0.798571	0.27	0.464286	0.61	0.77	0.79
#159	0.8	0.934286	0.57	0.671429	0.41	0.511429	0.82	0.888571	0.74	0.858571	0.66	0.814286	0.27	0.48	0.61	0.792857	0.79	0.8775	0.54	0.5575	0.41	0.46625	0.82	0.8425	0.74	0.805	0.66	0.765	0.26	0.47875	0.62	0.75875	0.79	0.93375	0.54	0.55125	0.42	0.54	0.82	0.85125	0.73	0.81125	0.66	0.78	0.27	0.48875	0.61	0.76875	0.77
#160	0.78	0.927143	0.51	0.631429	0.42	0.511429	0.82	0.884286	0.74	0.847143	0.66	0.797143	0.27	0.455714	0.61	0.767143	0.75	0.92875	0.53	0.65875	0.42	0.545	0.82	0.89125	0.74	0.84875	0.66	0.8275	0.26	0.52375	0.62	0.81625	0.79	0.934286	0.54	0.611429	0.43	0.587143	0.82	0.885714	0.73	0.852857	0.66	0.807143	0.27	0.48	0.61	0.788571	0.77
#161	0.75	0.916667	0.55	0.603333	0.41	0.523333	0.82	0.871111	0.74	0.813333	0.66	0.804444	0.27	0.492222	0.61	0.783333	0.77	0.93625	0.53	0.64125	0.42	0.5175	0.82	0.89125	0.74	0.845	0.66	0.81125	0.26	0.47	0.62	0.785	0.77	0.8675	0.54	0.6075	0.41	0.48875	0.82	0.8675	0.73	0.82125	0.66	0.79	0.27	0.50125	0.61	0.77875	0.8
#162	0.79	0.93	0.52	0.597143	0.42	0.491429	0.82	0.877143	0.74	0.842857	0.66	0.798571	0.27	0.472857	0.61	0.78	0.78	0.917143	0.56	0.645714	0.42	0.53	0.82	0.882857	0.74	0.808571	0.66	0.81	0.26	0.494286	0.62	0.785714	0.78	0.912857	0.55	0.661429	0.41	0.515714	0.82	0.887143	0.73	0.805714	0.66	0.805714	0.27	0.5	0.61	0.772857	0.8
#163	0.78	0.942857	0.54	0.615714	0.44	0.57	0.82	0.891429	0.74	0.864286	0.66	0.808571	0.27	0.468571	0.61	0.781429	0.79	0.93	0.52	0.61	0.43	0.54	0.82	0.887143	0.74	0.845714	0.66	0.811429	0.26	0.481429	0.62	0.792857	0.78	0.924286	0.53	0.628571	0.43	0.547143	0.82	0.89	0.73	0.837143	0.66	0.811429	0.27	0.477143	0.61	0.788571	0.78
#164	0.76	0.921667	0.56	0.686667	0.44	0.583333	0.82	0.878333	0.74	0.813333	0.66	0.806667	0.27	0.481667	0.61	0.791667	0.8	0.916	0.55	0.606	0.44	0.528	0.82	0.85	0.74	0.784	0.66	0.748	0.26	0.378	0.62	0.72	0.76	0.9275	0.52	0.6425	0.43	0.56375	0.82	0.89	0.73	0.81	0.66	0.8225	0.27	0.4875	0.61	0.79875	0.76
#165	0.79	0.93	0.53	0.601667	0.42	0.513333	0.82	0.86	0.74	0.801667	0.66	0.761667	0.27	0.388333	0.61	0.735	0.79	0.8725	0.54	0.62625	0.43	0.48625	0.82	0.865	0.74	0.78875	0.66	0.785	0.26	0.46125	0.62	0.7725	0.76	0.926667	0.55	0.646667	0.43	0.536667	0.82	0.885	0.73	0.781667	0.66	0.816667	0.27	0.525	0.61	0.791667	0.78
#166	0.78	0.906667	0.52	0.583333	0.42	0.491667	0.82	0.843333	0.74	0.781667	0.66	0.755	0.27	0.456667	0.61	0.73	0.78	0.928571	0.54	0.668571	0.41	0.507143	0.82	0.885714	0.74	0.858571	0.66	0.807143	0.26	0.471429	0.62	0.781429	0.8	0.931429	0.54	0.621429	0.43	0.521429	0.82	0.881429	0.73	0.807143	0.66	0.797143	0.27	0.471429	0.61	0.767143	0.8
#167	0.75	0.904286	0.55	0.664286	0.42	0.561429	0.82	0.862857	0.74	0.845714	0.66	0.814286	0.27	0.501429	0.61	0.805714	0.78	0.938571	0.53	0.634286	0.43	0.575714	0.82	0.898571	0.74	0.87	0.66	0.815714	0.26	0.477143	0.62	0.802857	0.8	0.934286	0.53	0.62	0.42	0.51	0.82	0.884286	0.73	0.822857	0.66	0.8	0.27	0.467143	0.61	0.765714	0.78
#168	0.8	0.928333	0.53	0.61	0.42	0.513333	0.82	0.87	0.74	0.816667	0.66	0.766667	0.27	0.38	0.61	0.735	0.8	0.933333	0.53	0.603333	0.43	0.535	0.82	0.876667	0.74	0.82	0.66	0.776667	0.26	0.398333	0.62	0.755	0.79	0.932857	0.53	0.635714	0.42	0.524286	0.82	0.892857	0.73	0.842857	0.66	0.811429	0.27	0.471429	0.61	0.788571	0.81
#169	0.77	0.924286	0.54	0.648571	0.43	0.537143	0.82	0.88	0.74	0.811429	0.66	0.818571	0.27	0.515714	0.61	0.804286	0.79	0.927143	0.52	0.6	0.43	0.528571	0.82	0.881429	0.74	0.83	0.66	0.802857	0.26	0.48	0.62	0.785714	0.78	0.925714	0.53	0.628571	0.43	0.545714	0.82	0.891429	0.73	0.842857	0.66	0.808571	0.27	0.474286	0.61	0.787143	0.77
#170	0.78	0.931667	0.53	0.616667	0.42	0.526667	0.82	0.868333	0.74	0.808333	0.66	0.781667	0.27	0.421667	0.61	0.76	0.79	0.86	0.53	0.63	0.4	0.41	0.82	0.854286	0.74	0.815714	0.66	0.754286	0.26	0.407143	0.62	0.727143	0.82	0.921667	0.54	0.595	0.42	0.526667	0.82	0.861667	0.73	0.8	0.66	0.751667	0.27	0.38	0.61	0.723333	0.79
#171	0.79	0.931667	0.53	0.593333	0.42	0.521667	0.82	0.861667	0.74	0.788333	0.66	0.77	0.27	0.398333	0.61	0.746667	0.79	0.862857	0.53	0.628571	0.41	0.418571	0.82	0.854286	0.74	0.81	0.66	0.758571	0.26	0.414286	0.62	0.731429	0.76	0.928889	0.53	0.586667	0.41	0.562222	0.82	0.887778	0.73	0.833333	0.66	0.818889	0.27	0.523333	0.61	0.801111	0.77
#172	0.79	0.921667	0.53	0.6	0.42	0.52	0.82	0.865	0.74	0.815	0.66	0.766667	0.27	0.381667	0.61	0.735	0.77	0.85	0.57	0.691429	0.39	0.425714	0.82	0.865714	0.74	0.771429	0.66	0.8	0.26	0.52	0.62	0.785714	0.78	0.93	0.58	0.688333	0.42	0.563333	0.82	0.893333	0.73	0.836667	0.66	0.836667	0.27	0.531667	0.61	0.826667	0.8
#173	0.78	0.935	0.52	0.6275	0.43	0.53375	0.82	0.89375	0.74	0.84375	0.66	0.81875	0.27	0.48625	0.61	0.795	0.78	0.921667	0.54	0.665	0.42	0.503333	0.82	0.883333	0.74	0.861667	0.66	0.788333	0.26	0.451667	0.62	0.76	0.79	0.925714	0.55	0.637143	0.45	0.567143	0.82	0.887143	0.73	0.792857	0.66	0.81	0.27	0.484286	0.61	0.781429	0.8
#174	0.77	0.922857	0.54	0.644286	0.44	0.542857	0.82	0.878571	0.74	0.801429	0.66	0.814286	0.27	0.524286	0.61	0.795714	0.78	0.937143	0.52	0.624286	0.43	0.525714	0.82	0.89	0.74	0.85	0.66	0.807143	0.26	0.482857	0.62	0.785714	0.79	0.932857	0.53	0.584286	0.43	0.527143	0.82	0.88	0.73	0.828571	0.66	0.808571	0.27	0.477143	0.61	0.788571	0.77
#175	0.77	0.924286	0.53	0.67	0.42	0.527143	0.82	0.885714	0.74	0.848571	0.66	0.812857	0.27	0.465714	0.61	0.787143	0.76	0.93625	0.56	0.61	0.42	0.53125	0.82	0.8875	0.74	0.84	0.66	0.80875	0.26	0.47125	0.62	0.795	0.78	0.925714	0.53	0.657143	0.43	0.541429	0.82	0.89	0.73	0.838571	0.66	0.815714	0.27	0.484286	0.61	0.797143	0.79
#176	0.79	0.926	0.56	0.658	0.43	0.5	0.82	0.876	0.74	0.832	0.66	0.772	0.27	0.374	0.61	0.746	0.78	0.9375	0.52	0.625	0.44	0.555	0.82	0.89	0.74	0.825	0.66	0.82375	0.26	0.49625	0.62	0.8025	0.78	0.88	0.54	0.57	0.42	0.515556	0.82	0.851111	0.73	0.822222	0.66	0.784444	0.27	0.503333	0.61	0.781111	0.8
#177	0.77	0.93125	0.53	0.6275	0.42	0.5325	0.82	0.88	0.74	0.8125	0.66	0.81875	0.27	0.50875	0.61	0.80125	0.82	0.94	0.54	0.592857	0.43	0.568571	0.82	0.881429	0.74	0.825714	0.66	0.798571	0.26	0.441429	0.62	0.775714	0.78	0.924286	0.55	0.67	0.43	0.522857	0.82	0.887143	0.73	0.83	0.66	0.808571	0.27	0.492857	0.61	0.785714	0.78
#178	0.78	0.927143	0.51	0.63	0.42	0.502857	0.82	0.888571	0.74	0.872857	0.66	0.801429	0.27	0.462857	0.61	0.775714	0.78	0.921667	0.55	0.671667	0.43	0.516667	0.82	0.886667	0.74	0.836667	0.66	0.811667	0.26	0.471667	0.62	0.788333	0.77	0.885	0.55	0.6025	0.43	0.48	0.82	0.8775	0.73	0.8125	0.66	0.8175	0.27	0.5825	0.61	0.80375	0.78
#179	0.77	0.913333	0.54	0.678333	0.44	0.543333	0.82	0.875	0.74	0.83	0.66	0.796667	0.27	0.475	0.61	0.771667	0.74	0.905714	0.51	0.665714	0.41	0.528571	0.82	0.874286	0.74	0.797143	0.66	0.81	0.26	0.517143	0.62	0.785714	0.8	0.932857	0.53	0.621429	0.42	0.508571	0.82	0.884286	0.73	0.824286	0.66	0.8	0.27	0.465714	0.61	0.765714	0.76
#180	0.78	0.931429	0.53	0.645714	0.42	0.511429	0.82	0.887143	0.74	0.842857	0.66	0.814286	0.27	0.482857	0.61	0.8	0.79	0.918333	0.58	0.648333	0.4	0.52	0.82	0.883333	0.74	0.823333	0.66	0.795	0.26	0.418333	0.62	0.783333	0.8	0.94	0.53	0.601429	0.43	0.532857	0.82	0.888571	0.73	0.825714	0.66	0.79	0.27	0.515714	0.61	0.757143	0.8
#181	0.81	0.925	0.57	0.668333	0.41	0.481667	0.82	0.878333	0.74	0.856667	0.66	0.798333	0.27	0.468333	0.61	0.775	0.77	0.925714	0.55	0.637143	0.44	0.565714	0.82	0.874286	0.74	0.791429	0.66	0.815714	0.26	0.528571	0.62	0.797143	0.79	0.94	0.53	0.62375	0.44	0.55875	0.82	0.89625	0.73	0.8125	0.66	0.82375	0.27	0.49625	0.61	0.805	0.8
#182	0.77	0.93125	0.52	0.6225	0.42	0.51875	0.82	0.88	0.74	0.8325	0.66	0.81875	0.27	0.51375	0.61	0.8025	0.79	0.934286	0.53	0.632857	0.42	0.525714	0.82	0.89	0.74	0.848571	0.66	0.807143	0.26	0.484286	0.62	0.787143	0.78	0.928333	0.55	0.656667	0.43	0.565	0.82	0.895	0.73	0.853333	0.66	0.81	0.27	0.448333	0.61	0.78	0.77
#183	0.8	0.931429	0.53	0.61	0.42	0.511429	0.82	0.878571	0.74	0.824286	0.66	0.802857	0.27	0.461429	0.61	0.778571	0.8	0.931429	0.53	0.617143	0.42	0.504286	0.82	0.882857	0.74	0.838571	0.66	0.802857	0.26	0.451429	0.62	0.774286	0.76	0.911429	0.54	0.685714	0.4	0.507143	0.82	0.89	0.73	0.815714	0.66	0.812857	0.27	0.517143	0.61	0.784286	0.77
#184	0.79	0.935714	0.53	0.608571	0.42	0.534286	0.82	0.887143	0.74	0.88	0.66	0.802857	0.27	0.437143	0.61	0.777143	0.77	0.93	0.53	0.661429	0.41	0.494286	0.82	0.888571	0.74	0.862857	0.66	0.8	0.26	0.458571	0.62	0.775714	0.78	0.934286	0.53	0.55	0.43	0.55	0.82	0.861429	0.73	0.831429	0.66	0.792857	0.27	0.502857	0.61	0.771429	0.82
#185	0.75	0.928571	0.56	0.625714	0.42	0.487143	0.82	0.875714	0.74	0.824286	0.66	0.795714	0.27	0.451429	0.61	0.768571	0.77	0.921667	0.54	0.636667	0.43	0.503333	0.82	0.873333	0.74	0.83	0.66	0.781667	0.26	0.461667	0.62	0.755	0.79	0.925	0.55	0.626667	0.44	0.523333	0.82	0.871667	0.73	0.788333	0.66	0.788333	0.27	0.476667	0.61	0.755	0.8
#186	0.77	0.93	0.53	0.654286	0.44	0.534286	0.82	0.89	0.74	0.821429	0.66	0.81	0.27	0.491429	0.61	0.784286	0.76	0.895714	0.51	0.62	0.43	0.478571	0.82	0.858571	0.74	0.802857	0.66	0.788571	0.26	0.525714	0.62	0.762857	0.79	0.94	0.53	0.62125	0.44	0.555	0.82	0.89625	0.73	0.8125	0.66	0.8225	0.27	0.495	0.61	0.80375	0.79
#187	0.78	0.92875	0.52	0.6175	0.42	0.56	0.82	0.89	0.74	0.8425	0.66	0.815	0.27	0.495	0.61	0.79125	0.8	0.937143	0.53	0.611429	0.42	0.491429	0.82	0.881429	0.74	0.838571	0.66	0.801429	0.26	0.454286	0.62	0.772857	0.8	0.92	0.56	0.624	0.43	0.514	0.82	0.864	0.73	0.78	0.66	0.742	0.27	0.356	0.61	0.702	0.75
#188	0.79	0.925	0.52	0.605	0.41	0.52	0.82	0.868333	0.74	0.813333	0.66	0.766667	0.27	0.393333	0.61	0.74	0.79	0.908571	0.55	0.544286	0.41	0.461429	0.82	0.842857	0.74	0.795714	0.66	0.777143	0.26	0.477143	0.62	0.767143	0.77	0.941429	0.55	0.49	0.44	0.592857	0.82	0.834286	0.73	0.837143	0.66	0.774286	0.27	0.502857	0.61	0.781429	0.76
#189	0.81	0.936667	0.53	0.601667	0.43	0.526667	0.82	0.873333	0.74	0.8	0.66	0.773333	0.27	0.38	0.61	0.745	0.77	0.928571	0.55	0.654286	0.43	0.542857	0.82	0.882857	0.74	0.807143	0.66	0.821429	0.26	0.521429	0.62	0.804286	0.77	0.851429	0.53	0.625714	0.41	0.43	0.82	0.845714	0.73	0.758571	0.66	0.752857	0.27	0.428571	0.61	0.728571	0.78
#190	0.8	0.93	0.53	0.61	0.42	0.512857	0.82	0.875714	0.74	0.815714	0.66	0.8	0.27	0.468571	0.61	0.774286	0.78	0.923333	0.55	0.69	0.43	0.518333	0.82	0.89	0.74	0.853333	0.66	0.81	0.26	0.476667	0.62	0.786667	0.77	0.91	0.56	0.633333	0.41	0.516667	0.82	0.863333	0.73	0.776667	0.66	0.801667	0.27	0.54	0.61	0.783333	0.79
#191	0.79	0.934286	0.53	0.615714	0.42	0.487143	0.82	0.877143	0.74	0.821429	0.66	0.797143	0.27	0.462857	0.61	0.771429	0.79	0.918333	0.57	0.688333	0.4	0.531667	0.82	0.885	0.74	0.835	0.66	0.808333	0.26	0.456667	0.62	0.79	0.77	0.922857	0.52	0.65	0.43	0.554286	0.82	0.888571	0.73	0.832857	0.66	0.817143	0.27	0.488571	0.61	0.797143	0.79
#192	0.78	0.93	0.53	0.598333	0.42	0.548333	0.82	0.856667	0.74	0.771667	0.66	0.78	0.27	0.44	0.61	0.763333	0.77	0.925714	0.53	0.674286	0.42	0.521429	0.82	0.89	0.74	0.855714	0.66	0.811429	0.26	0.468571	0.62	0.787143	0.79	0.937143	0.55	0.65	0.44	0.524286	0.82	0.895714	0.73	0.812857	0.66	0.808571	0.27	0.482857	0.61	0.775714	0.78
#193	0.71	0.92125	0.53	0.54375	0.39	0.52125	0.82	0.835	0.74	0.78125	0.66	0.8275	0.27	0.66	0.61	0.85375	0.77	0.93	0.54	0.637143	0.41	0.515714	0.82	0.878571	0.74	0.848571	0.66	0.815714	0.26	0.515714	0.62	0.795714	0.78	0.916667	0.54	0.648333	0.44	0.54	0.82	0.88	0.73	0.823333	0.66	0.793333	0.27	0.468333	0.61	0.761667	0.77
#194	0.74	0.928333	0.53	0.663333	0.42	0.576667	0.82	0.876667	0.74	0.79	0.66	0.82	0.27	0.486667	0.61	0.808333	0.78	0.93625	0.53	0.62625	0.43	0.5275	0.82	0.89625	0.74	0.84125	0.66	0.82	0.26	0.49125	0.62	0.805	0.78	0.928333	0.55	0.626667	0.44	0.565	0.82	0.873333	0.73	0.746667	0.66	0.778333	0.27	0.418333	0.61	0.746667	0.77
#195	0.77	0.924286	0.54	0.655714	0.44	0.535714	0.82	0.888571	0.74	0.828571	0.66	0.814286	0.27	0.477143	0.61	0.785714	0.75	0.937143	0.54	0.647143	0.42	0.564286	0.82	0.888571	0.74	0.844286	0.66	0.822857	0.26	0.49	0.62	0.82	0.78	0.931429	0.53	0.672857	0.42	0.51	0.82	0.892857	0.73	0.854286	0.66	0.81	0.27	0.465714	0.61	0.784286	0.79
#196	0.77	0.921667	0.55	0.63	0.44	0.583333	0.82	0.856667	0.74	0.773333	0.66	0.785	0.27	0.456667	0.61	0.765	0.79	0.938333	0.59	0.691667	0.42	0.536667	0.82	0.893333	0.74	0.841667	0.66	0.835	0.26	0.541667	0.62	0.826667	0.78	0.9175	0.55	0.5325	0.41	0.5025	0.82	0.855	0.73	0.79875	0.66	0.79875	0.27	0.52375	0.61	0.7875	0.78
#197	0.77	0.916667	0.54	0.678333	0.43	0.516667	0.82	0.876667	0.74	0.833333	0.66	0.798333	0.27	0.471667	0.61	0.773333	0.78	0.841667	0.55	0.638333	0.42	0.418333	0.82	0.845	0.74	0.81	0.66	0.731667	0.26	0.408333	0.62	0.705	0.79	0.925714	0.54	0.621429	0.42	0.517143	0.82	0.881429	0.73	0.812857	0.66	0.798571	0.27	0.461429	0.61	0.77	0.77
#198	0.77	0.9325	0.53	0.6325	0.42	0.54375	0.82	0.88125	0.74	0.80875	0.66	0.82125	0.27	0.525	0.61	0.8025	0.78	0.925	0.55	0.686667	0.42	0.491667	0.82	0.89	0.74	0.85	0.66	0.801667	0.26	0.465	0.62	0.775	0.77	0.9375	0.54	0.6075	0.4	0.54875	0.82	0.89	0.73	0.8775	0.66	0.8275	0.27	0.57	0.61	0.81125	0.79
#199	0.77	0.945714	0.52	0.597143	0.43	0.508571	0.82	0.894286	0.74	0.847143	0.66	0.831429	0.27	0.508571	0.61	0.815714	0.77	0.84	0.55	0.648333	0.44	0.471667	0.82	0.843333	0.74	0.75	0.66	0.77	0.26	0.47	0.62	0.751667	0.78	0.926667	0.55	0.673333	0.42	0.503333	0.82	0.888333	0.73	0.833333	0.66	0.81	0.27	0.488333	0.61	0.775	0.77
#200	0.75	0.9275	0.53	0.61625	0.39	0.49	0.82	0.875	0.74	0.85625	0.66	0.8125	0.27	0.525	0.61	0.78875	0.77	0.925	0.56	0.585	0.41	0.578333	0.82	0.863333	0.74	0.82	0.66	0.786667	0.26	0.498333	0.62	0.766667	0.8	0.858571	0.54	0.615714	0.42	0.445714	0.82	0.847143	0.73	0.76	0.66	0.758571	0.27	0.432857	0.61	0.731429	0.81
#201	0.77	0.875714	0.53	0.625714	0.41	0.491429	0.82	0.854286	0.74	0.797143	0.66	0.795714	0.27	0.484286	0.61	0.78	0.79	0.934286	0.53	0.608571	0.42	0.501429	0.82	0.88	0.74	0.824286	0.66	0.804286	0.26	0.48	0.62	0.781429	0.78	0.932857	0.53	0.63	0.42	0.504286	0.82	0.881429	0.73	0.82	0.66	0.798571	0.27	0.468571	0.61	0.772857	0.8
#202	0.79	0.927143	0.53	0.627143	0.42	0.501429	0.82	0.881429	0.74	0.822857	0.66	0.801429	0.27	0.455714	0.61	0.774286	0.8	0.944286	0.53	0.582857	0.43	0.55	0.82	0.891429	0.74	0.878571	0.66	0.804286	0.26	0.461429	0.62	0.787143	0.79	0.938571	0.55	0.651429	0.44	0.525714	0.82	0.895714	0.73	0.811429	0.66	0.815714	0.27	0.494286	0.61	0.79	0.81
#203	0.77	0.94	0.54	0.63	0.44	0.574286	0.82	0.884286	0.74	0.844286	0.66	0.817143	0.27	0.522857	0.61	0.801429	0.79	0.874286	0.54	0.622857	0.43	0.427143	0.82	0.862857	0.74	0.832857	0.66	0.768571	0.26	0.437143	0.62	0.745714	0.78	0.935714	0.55	0.651429	0.44	0.537143	0.82	0.894286	0.73	0.81	0.66	0.821429	0.27	0.494286	0.61	0.792857	0.79
#204	0.79	0.93	0.53	0.593333	0.42	0.526667	0.82	0.86	0.74	0.788333	0.66	0.77	0.27	0.401667	0.61	0.746667	0.77	0.942857	0.54	0.614286	0.43	0.56	0.82	0.89	0.74	0.855714	0.66	0.818571	0.26	0.504286	0.62	0.802857	0.78	0.925	0.54	0.653333	0.44	0.521667	0.82	0.883333	0.73	0.828333	0.66	0.795	0.27	0.47	0.61	0.76	0.77
#205	0.76	0.87	0.55	0.6225	0.4	0.4875	0.82	0.8475	0.74	0.80875	0.66	0.79125	0.27	0.54625	0.61	0.78	0.78	0.926667	0.55	0.68	0.42	0.5	0.82	0.888333	0.74	0.85	0.66	0.808333	0.26	0.473333	0.62	0.783333	0.78	0.925714	0.55	0.637143	0.45	0.567143	0.82	0.888571	0.73	0.795714	0.66	0.811429	0.27	0.487143	0.61	0.782857	0.79
#206	0.78	0.93125	0.53	0.63	0.43	0.5325	0.82	0.885	0.74	0.83125	0.66	0.8125	0.27	0.4675	0.61	0.7875	0.77	0.931429	0.54	0.631429	0.42	0.555714	0.82	0.875714	0.74	0.802857	0.66	0.795714	0.26	0.445714	0.62	0.775714	0.81	0.936667	0.58	0.661667	0.42	0.52	0.82	0.886667	0.73	0.85	0.66	0.808333	0.27	0.5	0.61	0.788333	0.8
#207	0.76	0.928333	0.55	0.686667	0.44	0.585	0.82	0.88	0.74	0.798333	0.66	0.81	0.27	0.48	0.61	0.793333	0.79	0.935714	0.52	0.584286	0.43	0.527143	0.82	0.878571	0.74	0.822857	0.66	0.804286	0.26	0.504286	0.62	0.794286	0.78	0.928571	0.55	0.637143	0.45	0.564286	0.82	0.884286	0.73	0.791429	0.66	0.81	0.27	0.49	0.61	0.78	0.78
#208	0.77	0.9325	0.53	0.6525	0.42	0.515	0.82	0.89	0.74	0.84	0.66	0.8125	0.27	0.48875	0.61	0.78875	0.77	0.924286	0.53	0.665714	0.42	0.518571	0.82	0.888571	0.74	0.852857	0.66	0.805714	0.26	0.46	0.62	0.782857	0.78	0.935	0.53	0.555	0.4	0.525	0.82	0.84875	0.73	0.81625	0.66	0.77375	0.27	0.47625	0.61	0.75625	0.75
#209	0.78	0.931429	0.54	0.645714	0.44	0.527143	0.82	0.888571	0.74	0.821429	0.66	0.807143	0.27	0.482857	0.61	0.781429	0.79	0.932857	0.53	0.61	0.41	0.491429	0.82	0.881429	0.74	0.834286	0.66	0.802857	0.26	0.471429	0.62	0.778571	0.78	0.93	0.53	0.55	0.42	0.56625	0.82	0.86375	0.73	0.8275	0.66	0.8	0.27	0.515	0.61	0.79375	0.77
#210	0.76	0.931429	0.53	0.598571	0.41	0.552857	0.82	0.864286	0.74	0.835714	0.66	0.8	0.27	0.508571	0.61	0.78	0.77	0.931429	0.52	0.608571	0.43	0.538571	0.82	0.882857	0.74	0.811429	0.66	0.812857	0.26	0.517143	0.62	0.798571	0.77	0.86875	0.53	0.66625	0.42	0.49875	0.82	0.8625	0.73	0.80375	0.66	0.79125	0.27	0.50625	0.61	0.77	0.75
#211	0.78	0.925	0.56	0.636667	0.42	0.536667	0.82	0.873333	0.74	0.78	0.66	0.78	0.27	0.413333	0.61	0.753333	0.78	0.93875	0.53	0.63625	0.43	0.54125	0.82	0.8925	0.74	0.83	0.66	0.81625	0.26	0.49125	0.62	0.7925	0.77	0.931429	0.53	0.64	0.42	0.538571	0.82	0.877143	0.73	0.845714	0.66	0.812857	0.27	0.534286	0.61	0.794286	0.79
#212	0.79	0.868571	0.54	0.608571	0.42	0.457143	0.82	0.837143	0.74	0.774286	0.66	0.768571	0.27	0.471429	0.61	0.748571	0.77	0.93	0.54	0.632857	0.44	0.534286	0.82	0.884286	0.74	0.804286	0.66	0.815714	0.26	0.53	0.62	0.8	0.77	0.921667	0.54	0.673333	0.43	0.525	0.82	0.88	0.73	0.82	0.66	0.8	0.27	0.481667	0.61	0.768333	0.78
#213	0.78	0.928571	0.53	0.605714	0.42	0.508571	0.82	0.872857	0.74	0.815714	0.66	0.8	0.27	0.472857	0.61	0.78	0.77	0.927143	0.54	0.65	0.44	0.552857	0.82	0.885714	0.74	0.812857	0.66	0.817143	0.26	0.49	0.62	0.791429	0.77	0.921429	0.54	0.637143	0.44	0.555714	0.82	0.881429	0.73	0.795714	0.66	0.802857	0.27	0.478571	0.61	0.774286	0.79
#214	0.77	0.93375	0.54	0.655	0.42	0.57875	0.82	0.88875	0.74	0.86875	0.66	0.82625	0.27	0.50375	0.61	0.81375	0.79	0.944286	0.52	0.584286	0.43	0.551429	0.82	0.891429	0.74	0.877143	0.66	0.808571	0.26	0.461429	0.62	0.791429	0.78	0.92	0.55	0.631667	0.43	0.515	0.82	0.87	0.73	0.786667	0.66	0.785	0.27	0.475	0.61	0.753333	0.79
#215	0.76	0.9275	0.53	0.63125	0.43	0.55875	0.82	0.87875	0.74	0.81	0.66	0.82	0.27	0.5275	0.61	0.80125	0.79	0.914	0.55	0.602	0.45	0.538	0.82	0.85	0.74	0.786	0.66	0.744	0.26	0.38	0.62	0.718	0.78	0.938571	0.53	0.631429	0.41	0.502857	0.82	0.884286	0.73	0.868571	0.66	0.798571	0.27	0.471429	0.61	0.772857	0.78
#216	0.77	0.93	0.54	0.67	0.42	0.574286	0.82	0.887143	0.74	0.824286	0.66	0.811429	0.27	0.474286	0.61	0.795714	0.79	0.941429	0.53	0.611429	0.42	0.568571	0.82	0.898571	0.74	0.872857	0.66	0.814286	0.26	0.467143	0.62	0.794286	0.78	0.8825	0.53	0.55	0.41	0.48625	0.82	0.8675	0.73	0.85875	0.66	0.7875	0.27	0.495	0.61	0.77375	0.8
#217	0.79	0.926667	0.53	0.601667	0.41	0.501667	0.82	0.861667	0.74	0.818333	0.66	0.76	0.27	0.376667	0.61	0.733333	0.78	0.865714	0.56	0.584286	0.41	0.484286	0.82	0.831429	0.74	0.78	0.66	0.752857	0.26	0.485714	0.62	0.74	0.79	0.932857	0.53	0.605714	0.43	0.532857	0.82	0.882857	0.73	0.804286	0.66	0.805714	0.27	0.485714	0.61	0.785714	0.8
#218	0.8	0.922857	0.54	0.584286	0.42	0.538571	0.82	0.86	0.74	0.775714	0.66	0.782857	0.27	0.458571	0.61	0.765714	0.8	0.928333	0.54	0.625	0.43	0.546667	0.82	0.876667	0.74	0.818333	0.66	0.783333	0.26	0.41	0.62	0.765	0.76	0.92125	0.57	0.61625	0.42	0.54125	0.82	0.8875	0.73	0.82	0.66	0.81	0.27	0.48375	0.61	0.79375	0.79
#219	0.78	0.914286	0.54	0.671429	0.41	0.515714	0.82	0.887143	0.74	0.847143	0.66	0.808571	0.27	0.501429	0.61	0.78	0.78	0.928333	0.54	0.663333	0.42	0.498333	0.82	0.888333	0.74	0.853333	0.66	0.808333	0.26	0.471667	0.62	0.786667	0.76	0.9275	0.56	0.6	0.43	0.5475	0.82	0.885	0.73	0.81125	0.66	0.81125	0.27	0.4875	0.61	0.79375	0.79
#220	0.77	0.92	0.55	0.65	0.43	0.555714	0.82	0.878571	0.74	0.804286	0.66	0.824286	0.27	0.525714	0.61	0.808571	0.77	0.937143	0.55	0.651429	0.44	0.594286	0.82	0.891429	0.74	0.841429	0.66	0.825714	0.26	0.517143	0.62	0.81	0.78	0.925	0.54	0.658333	0.42	0.496667	0.82	0.885	0.73	0.831667	0.66	0.801667	0.27	0.48	0.61	0.766667	0.79
#221	0.78	0.918333	0.53	0.621667	0.44	0.516667	0.82	0.868333	0.74	0.81	0.66	0.788333	0.27	0.466667	0.61	0.758333	0.79	0.93	0.52	0.632857	0.42	0.511429	0.82	0.888571	0.74	0.85	0.66	0.802857	0.26	0.455714	0.62	0.774286	0.8	0.93	0.56	0.525	0.43	0.57	0.82	0.838333	0.73	0.795	0.66	0.753333	0.27	0.431667	0.61	0.735	0.78
#222	0.79	0.923333	0.54	0.638333	0.42	0.518333	0.82	0.87	0.74	0.818333	0.66	0.775	0.27	0.383333	0.61	0.75	0.79	0.855714	0.54	0.662857	0.41	0.44	0.82	0.854286	0.74	0.798571	0.66	0.767143	0.26	0.428571	0.62	0.747143	0.76	0.92	0.58	0.642857	0.42	0.532857	0.82	0.878571	0.73	0.802857	0.66	0.794286	0.27	0.474286	0.61	0.764286	0.78
#223	0.81	0.938333	0.57	0.67	0.4	0.47	0.82	0.878333	0.74	0.86	0.66	0.801667	0.27	0.476667	0.61	0.773333	0.77	0.93875	0.52	0.605	0.43	0.54625	0.82	0.8875	0.74	0.84	0.66	0.82375	0.26	0.51625	0.62	0.80625	0.8	0.932857	0.53	0.627143	0.42	0.51	0.82	0.884286	0.73	0.822857	0.66	0.802857	0.27	0.471429	0.61	0.774286	0.79
#224	0.76	0.928571	0.53	0.638571	0.42	0.527143	0.82	0.884286	0.74	0.81	0.66	0.824286	0.27	0.491429	0.61	0.805714	0.79	0.933333	0.55	0.608333	0.42	0.533333	0.82	0.888333	0.74	0.89	0.66	0.785	0.26	0.431667	0.62	0.755	0.78	0.934286	0.52	0.631429	0.43	0.527143	0.82	0.892857	0.73	0.842857	0.66	0.811429	0.27	0.475714	0.61	0.787143	0.78
#225	0.76	0.91625	0.53	0.665	0.41	0.54	0.82	0.885	0.74	0.855	0.66	0.8275	0.27	0.52375	0.61	0.80625	0.78	0.931429	0.54	0.648571	0.42	0.515714	0.82	0.878571	0.74	0.841429	0.66	0.807143	0.26	0.54	0.62	0.797143	0.78	0.883333	0.54	0.571111	0.42	0.521111	0.82	0.85	0.73	0.818889	0.66	0.78	0.27	0.492222	0.61	0.775556	0.81
#226	0.79	0.941429	0.52	0.58	0.42	0.542857	0.82	0.878571	0.74	0.865714	0.66	0.798571	0.27	0.468571	0.61	0.772857	0.78	0.925	0.54	0.646667	0.44	0.508333	0.82	0.881667	0.74	0.835	0.66	0.791667	0.26	0.461667	0.62	0.761667	0.77	0.92	0.54	0.676667	0.43	0.525	0.82	0.881667	0.73	0.825	0.66	0.801667	0.27	0.48	0.61	0.771667	0.79
#227	0.78	0.93375	0.52	0.62375	0.43	0.52125	0.82	0.89	0.74	0.84875	0.66	0.81375	0.27	0.47125	0.61	0.79	0.78	0.93875	0.53	0.605	0.44	0.545	0.82	0.88625	0.74	0.82375	0.66	0.81875	0.26	0.5	0.62	0.8025	0.78	0.932857	0.53	0.647143	0.42	0.504286	0.82	0.89	0.73	0.847143	0.66	0.807143	0.27	0.458571	0.61	0.777143	0.79
#228	0.78	0.928571	0.51	0.628571	0.42	0.508571	0.82	0.887143	0.74	0.847143	0.66	0.801429	0.27	0.454286	0.61	0.774286	0.79	0.861429	0.53	0.63	0.41	0.42	0.82	0.852857	0.74	0.8	0.66	0.76	0.26	0.417143	0.62	0.734286	0.77	0.921667	0.55	0.681667	0.44	0.53	0.82	0.883333	0.73	0.823333	0.66	0.801667	0.27	0.483333	0.61	0.775	0.79
#229	0.78	0.925714	0.54	0.641429	0.44	0.55	0.82	0.882857	0.74	0.81	0.66	0.805714	0.27	0.484286	0.61	0.778571	0.78	0.935	0.53	0.625	0.43	0.5425	0.82	0.89375	0.74	0.835	0.66	0.82375	0.26	0.5025	0.62	0.81	0.77	0.842857	0.54	0.651429	0.41	0.455714	0.82	0.837143	0.73	0.787143	0.66	0.751429	0.27	0.508571	0.61	0.738571	0.76
#230	0.78	0.934286	0.52	0.632857	0.41	0.49	0.82	0.887143	0.74	0.848571	0.66	0.798571	0.27	0.458571	0.61	0.767143	0.78	0.934286	0.52	0.628571	0.43	0.522857	0.82	0.891429	0.74	0.85	0.66	0.808571	0.26	0.482857	0.62	0.787143	0.79	0.93	0.53	0.618571	0.42	0.522857	0.82	0.88	0.73	0.804286	0.66	0.797143	0.27	0.485714	0.61	0.768571	0.77
#231	0.8	0.938333	0.52	0.563333	0.43	0.513333	0.82	0.88	0.74	0.86	0.66	0.781667	0.27	0.398333	0.61	0.756667	0.77	0.92	0.55	0.686667	0.44	0.526667	0.82	0.883333	0.74	0.848333	0.66	0.795	0.26	0.47	0.62	0.77	0.79	0.94375	0.54	0.5725	0.41	0.57625	0.82	0.8975	0.73	0.89625	0.66	0.82125	0.27	0.49875	0.61	0.79875	0.82
#232	0.74	0.8975	0.55	0.6275	0.4	0.51	0.82	0.8475	0.74	0.8025	0.66	0.78375	0.27	0.485	0.61	0.76	0.78	0.868571	0.54	0.564286	0.41	0.44	0.82	0.845714	0.74	0.818571	0.66	0.765714	0.26	0.472857	0.62	0.744286	0.78	0.927143	0.53	0.642857	0.42	0.515714	0.82	0.888571	0.73	0.844286	0.66	0.801429	0.27	0.451429	0.61	0.771429	0.81
#233	0.78	0.9175	0.53	0.61875	0.42	0.5425	0.82	0.87375	0.74	0.795	0.66	0.8075	0.27	0.51875	0.61	0.78125	0.8	0.848333	0.56	0.62	0.42	0.416667	0.82	0.836667	0.74	0.816667	0.66	0.731667	0.26	0.408333	0.62	0.705	0.78	0.937143	0.53	0.612857	0.42	0.52	0.82	0.887143	0.73	0.857143	0.66	0.82	0.27	0.497143	0.61	0.802857	0.79
#234	0.78	0.925714	0.55	0.644286	0.44	0.552857	0.82	0.882857	0.74	0.814286	0.66	0.805714	0.27	0.482857	0.61	0.781429	0.79	0.928571	0.54	0.622857	0.4	0.52	0.82	0.884286	0.74	0.872857	0.66	0.792857	0.26	0.451429	0.62	0.764286	0.78	0.928333	0.55	0.671667	0.42	0.498333	0.82	0.886667	0.73	0.835	0.66	0.808333	0.27	0.471667	0.61	0.778333	0.81
#235	0.76	0.92625	0.53	0.6275	0.42	0.54875	0.82	0.87875	0.74	0.8125	0.66	0.81875	0.27	0.50625	0.61	0.80125	0.76	0.928571	0.55	0.651429	0.44	0.548571	0.82	0.882857	0.74	0.807143	0.66	0.827143	0.26	0.528571	0.62	0.811429	0.78	0.93375	0.54	0.57125	0.4	0.52375	0.82	0.88625	0.73	0.85625	0.66	0.815	0.27	0.5225	0.61	0.79625	0.8
#236	0.79	0.93	0.53	0.618333	0.42	0.52	0.82	0.87	0.74	0.818333	0.66	0.765	0.27	0.383333	0.61	0.73	0.8	0.918	0.55	0.624	0.44	0.54	0.82	0.862	0.74	0.792	0.66	0.754	0.26	0.376	0.62	0.72	0.77	0.935	0.52	0.625	0.43	0.55	0.82	0.89375	0.73	0.81625	0.66	0.81625	0.27	0.4875	0.61	0.79875	0.78
#237	0.79	0.94	0.53	0.591429	0.42	0.551429	0.82	0.884286	0.74	0.87	0.66	0.802857	0.27	0.455714	0.61	0.777143	0.77	0.934286	0.55	0.648571	0.44	0.58	0.82	0.89	0.74	0.835714	0.66	0.825714	0.26	0.52	0.62	0.808571	0.79	0.92	0.58	0.611667	0.41	0.541667	0.82	0.878333	0.73	0.856667	0.66	0.786667	0.27	0.451667	0.61	0.76	0.76
#238	0.75	0.921429	0.57	0.63	0.43	0.528571	0.82	0.874286	0.74	0.82	0.66	0.794286	0.27	0.454286	0.61	0.764286	0.78	0.937143	0.53	0.61	0.41	0.534286	0.82	0.894286	0.74	0.867143	0.66	0.798571	0.26	0.448571	0.62	0.77	0.8	0.937143	0.53	0.605714	0.43	0.534286	0.82	0.888571	0.73	0.824286	0.66	0.808571	0.27	0.485714	0.61	0.788571	0.77
#239	0.76	0.927143	0.52	0.637143	0.42	0.531429	0.82	0.884286	0.74	0.81	0.66	0.824286	0.27	0.492857	0.61	0.804286	0.78	0.93625	0.54	0.64125	0.42	0.5225	0.82	0.895	0.74	0.84625	0.66	0.81125	0.26	0.47625	0.62	0.78625	0.79	0.934286	0.54	0.65	0.43	0.537143	0.82	0.89	0.73	0.834286	0.66	0.818571	0.27	0.497143	0.61	0.801429	0.79
#240	0.79	0.932857	0.53	0.618571	0.41	0.537143	0.82	0.88	0.74	0.861429	0.66	0.8	0.27	0.458571	0.61	0.777143	0.81	0.926667	0.53	0.613333	0.42	0.511667	0.82	0.878333	0.74	0.836667	0.66	0.771667	0.26	0.375	0.62	0.741667	0.77	0.94	0.54	0.555	0.4	0.5475	0.82	0.86375	0.73	0.875	0.66	0.80875	0.27	0.55	0.61	0.79875	0.74
#241	0.78	0.93875	0.53	0.63375	0.43	0.53	0.82	0.89125	0.74	0.82625	0.66	0.815	0.27	0.49	0.61	0.78875	0.76	0.935	0.54	0.6525	0.42	0.545	0.82	0.88375	0.74	0.84	0.66	0.82375	0.26	0.52125	0.62	0.805	0.74	0.92625	0.55	0.60125	0.41	0.5675	0.82	0.89125	0.73	0.79875	0.66	0.84625	0.27	0.60625	0.61	0.83375	0.8
#242	0.78	0.93	0.57	0.67	0.41	0.561429	0.82	0.887143	0.74	0.817143	0.66	0.812857	0.27	0.477143	0.61	0.792857	0.75	0.9075	0.53	0.61	0.4	0.515	0.82	0.865	0.74	0.82	0.66	0.80125	0.26	0.5	0.62	0.7775	0.79	0.925714	0.53	0.618571	0.43	0.527143	0.82	0.88	0.73	0.811429	0.66	0.797143	0.27	0.468571	0.61	0.771429	0.77
#243	0.79	0.925	0.54	0.658333	0.41	0.466667	0.82	0.886667	0.74	0.875	0.66	0.775	0.27	0.451667	0.61	0.746667	0.82	0.924	0.61	0.702	0.42	0.488	0.82	0.874	0.74	0.856	0.66	0.792	0.26	0.486	0.62	0.766	0.78	0.93375	0.52	0.62625	0.44	0.565	0.82	0.89875	0.73	0.815	0.66	0.82375	0.27	0.485	0.61	0.80625	0.79
#244	0.77	0.924286	0.54	0.635714	0.45	0.551429	0.82	0.88	0.74	0.812857	0.66	0.804286	0.27	0.48	0.61	0.777143	0.78	0.9325	0.53	0.625	0.44	0.5575	0.82	0.895	0.74	0.83125	0.66	0.82375	0.26	0.495	0.62	0.80625	0.8	0.937143	0.53	0.604286	0.43	0.534286	0.82	0.887143	0.73	0.821429	0.66	0.808571	0.27	0.484286	0.61	0.788571	0.8
#245	0.77	0.906667	0.54	0.653333	0.44	0.538333	0.82	0.861667	0.74	0.806667	0.66	0.803333	0.27	0.53	0.61	0.785	0.76	0.937143	0.54	0.642857	0.44	0.607143	0.82	0.89	0.74	0.831429	0.66	0.828571	0.26	0.531429	0.62	0.812857	0.78	0.934286	0.54	0.632857	0.45	0.552857	0.82	0.885714	0.73	0.792857	0.66	0.808571	0.27	0.494286	0.61	0.778571	0.79
#246	0.8	0.886667	0.53	0.645	0.44	0.435	0.82	0.876667	0.74	0.806667	0.66	0.786667	0.27	0.481667	0.61	0.765	0.78	0.921667	0.54	0.648333	0.43	0.511667	0.82	0.88	0.74	0.833333	0.66	0.791667	0.26	0.47	0.62	0.761667	0.79	0.925	0.54	0.525	0.41	0.5675	0.82	0.85375	0.73	0.82125	0.66	0.7825	0.27	0.49125	0.61	0.775	0.78
#247	0.78	0.931429	0.53	0.632857	0.45	0.527143	0.82	0.892857	0.74	0.837143	0.66	0.814286	0.27	0.492857	0.61	0.787143	0.8	0.936667	0.53	0.603333	0.42	0.506667	0.82	0.878333	0.74	0.843333	0.66	0.778333	0.26	0.376667	0.62	0.75	0.77	0.932222	0.54	0.567778	0.41	0.536667	0.82	0.856667	0.73	0.811111	0.66	0.786667	0.27	0.487778	0.61	0.77	0.79
#248	0.8	0.938333	0.52	0.565	0.43	0.511667	0.82	0.878333	0.74	0.86	0.66	0.778333	0.27	0.396667	0.61	0.756667	0.77	0.93	0.54	0.628571	0.42	0.552857	0.82	0.874286	0.74	0.798571	0.66	0.798571	0.26	0.442857	0.62	0.78	0.8	0.92625	0.53	0.5975	0.42	0.51125	0.82	0.88	0.73	0.80375	0.66	0.8	0.27	0.51375	0.61	0.77875	0.8
#249	0.79	0.914	0.54	0.612	0.44	0.538	0.82	0.858	0.74	0.796	0.66	0.75	0.27	0.372	0.61	0.718	0.77	0.9325	0.53	0.62375	0.43	0.56	0.82	0.8875	0.74	0.8075	0.66	0.82625	0.26	0.53125	0.62	0.81875	0.77	0.928571	0.51	0.654286	0.42	0.532857	0.82	0.887143	0.73	0.831429	0.66	0.81	0.27	0.475714	0.61	0.781429	0.8
#250	0.8	0.944286	0.53	0.602857	0.41	0.528571	0.82	0.89	0.74	0.887143	0.66	0.8	0.27	0.428571	0.61	0.77	0.79	0.925	0.54	0.665	0.42	0.496667	0.82	0.886667	0.74	0.856667	0.66	0.805	0.26	0.456667	0.62	0.778333	0.79	0.932857	0.54	0.62	0.42	0.521429	0.82	0.882857	0.73	0.818571	0.66	0.802857	0.27	0.471429	0.61	0.774286	0.78
#251	0.79	0.928571	0.53	0.624286	0.42	0.502857	0.82	0.88	0.74	0.821429	0.66	0.8	0.27	0.457143	0.61	0.775714	0.8	0.935	0.53	0.595	0.43	0.528333	0.82	0.866667	0.74	0.798333	0.66	0.768333	0.26	0.39	0.62	0.738333	0.81	0.923333	0.55	0.626667	0.43	0.518333	0.82	0.881667	0.73	0.818333	0.66	0.798333	0.27	0.455	0.61	0.765	0.79
#252	0.78	0.923333	0.52	0.603333	0.43	0.55	0.82	0.881111	0.74	0.806667	0.66	0.82	0.27	0.518889	0.61	0.805556	0.81	0.938333	0.53	0.57	0.44	0.555	0.82	0.87	0.74	0.793333	0.66	0.775	0.26	0.418333	0.62	0.76	0.81	0.925	0.58	0.601667	0.41	0.525	0.82	0.866667	0.73	0.793333	0.66	0.775	0.27	0.411667	0.61	0.758333	0.77
#253	0.81	0.935	0.6	0.69	0.42	0.531667	0.82	0.895	0.74	0.873333	0.66	0.803333	0.27	0.46	0.61	0.781667	0.77	0.92	0.54	0.64	0.44	0.518333	0.82	0.876667	0.74	0.823333	0.66	0.788333	0.26	0.478333	0.62	0.763333	0.78	0.944286	0.53	0.578571	0.43	0.591429	0.82	0.89	0.73	0.89	0.66	0.822857	0.27	0.525714	0.61	0.808571	0.79
#254	0.77	0.921429	0.53	0.664286	0.42	0.517143	0.82	0.882857	0.74	0.844286	0.66	0.805714	0.27	0.461429	0.61	0.781429	0.78	0.92	0.55	0.608333	0.44	0.525	0.82	0.855	0.74	0.805	0.66	0.79	0.26	0.523333	0.62	0.773333	0.76	0.925	0.54	0.64	0.41	0.54625	0.82	0.88125	0.73	0.8375	0.66	0.82875	0.27	0.57875	0.61	0.81375	0.8
#255	0.79	0.9175	0.53	0.60375	0.42	0.525	0.82	0.87375	0.74	0.805	0.66	0.80625	0.27	0.50375	0.61	0.78125	0.78	0.935714	0.51	0.622857	0.43	0.527143	0.82	0.891429	0.74	0.851429	0.66	0.807143	0.26	0.478571	0.62	0.787143	0.78	0.93	0.53	0.651429	0.42	0.522857	0.82	0.891429	0.73	0.842857	0.66	0.815714	0.27	0.481429	0.61	0.795714	0.78
#256	0.79	0.924286	0.53	0.618571	0.41	0.53	0.82	0.87	0.74	0.81	0.66	0.785714	0.27	0.45	0.61	0.762857	0.76	0.93125	0.53	0.58125	0.41	0.5275	0.82	0.885	0.74	0.87	0.66	0.8175	0.26	0.50875	0.62	0.7975	0.77	0.93	0.53	0.572222	0.43	0.58	0.82	0.874444	0.73	0.823333	0.66	0.818889	0.27	0.533333	0.61	0.813333	0.8
#257	0.76	0.915	0.55	0.601667	0.4	0.513333	0.82	0.851667	0.74	0.826667	0.66	0.765	0.27	0.406667	0.61	0.743333	0.79	0.923333	0.54	0.596667	0.42	0.533333	0.82	0.86	0.74	0.788333	0.66	0.768333	0.26	0.413333	0.62	0.746667	0.78	0.932857	0.54	0.594286	0.41	0.527143	0.82	0.895714	0.73	0.878571	0.66	0.822857	0.27	0.525714	0.61	0.802857	0.8
#258	0.79	0.924286	0.54	0.625714	0.42	0.525714	0.82	0.884286	0.74	0.842857	0.66	0.814286	0.27	0.488571	0.61	0.792857	0.78	0.944286	0.54	0.632857	0.43	0.554286	0.82	0.898571	0.74	0.875714	0.66	0.817143	0.26	0.46	0.62	0.79	0.78	0.93625	0.54	0.5475	0.4	0.52625	0.82	0.8875	0.73	0.86	0.66	0.81875	0.27	0.5125	0.61	0.805	0.77
#259	0.78	0.928571	0.52	0.618571	0.42	0.5	0.82	0.878571	0.74	0.83	0.66	0.801429	0.27	0.454286	0.61	0.774286	0.78	0.938571	0.54	0.625714	0.42	0.565714	0.82	0.884286	0.74	0.857143	0.66	0.82	0.26	0.528571	0.62	0.811429	0.78	0.94	0.53	0.62875	0.43	0.54625	0.82	0.89125	0.73	0.80375	0.66	0.815	0.27	0.4975	0.61	0.78625	0.78
#260	0.76	0.911429	0.56	0.655714	0.39	0.508571	0.82	0.881429	0.74	0.792857	0.66	0.83	0.27	0.545714	0.61	0.812857	0.76	0.935	0.54	0.65875	0.43	0.55625	0.82	0.89	0.74	0.84625	0.66	0.83375	0.26	0.5425	0.62	0.82375	0.79	0.935714	0.53	0.607143	0.43	0.54	0.82	0.884286	0.73	0.811429	0.66	0.804286	0.27	0.491429	0.61	0.785714	0.79
#261	0.79	0.941429	0.52	0.61	0.41	0.532857	0.82	0.894286	0.74	0.875714	0.66	0.802857	0.27	0.437143	0.61	0.774286	0.77	0.926667	0.55	0.651667	0.43	0.545	0.82	0.873333	0.74	0.791667	0.66	0.798333	0.26	0.448333	0.62	0.778333	0.77	0.93625	0.53	0.615	0.4	0.5275	0.82	0.89625	0.73	0.88375	0.66	0.8275	0.27	0.525	0.61	0.81	0.79
#262	0.8	0.93	0.53	0.62	0.42	0.52	0.82	0.871667	0.74	0.818333	0.66	0.765	0.27	0.383333	0.61	0.728333	0.76	0.93125	0.54	0.6975	0.4	0.54	0.82	0.895	0.74	0.86125	0.66	0.835	0.26	0.53875	0.62	0.81125	0.79	0.937143	0.53	0.61	0.43	0.53	0.82	0.885714	0.73	0.821429	0.66	0.807143	0.27	0.48	0.61	0.787143	0.79
#263	0.79	0.921667	0.53	0.601667	0.41	0.521667	0.82	0.866667	0.74	0.808333	0.66	0.771667	0.27	0.393333	0.61	0.74	0.75	0.928889	0.54	0.587778	0.41	0.565556	0.82	0.861111	0.74	0.834444	0.66	0.814444	0.26	0.56	0.62	0.813333	0.79	0.937143	0.53	0.59	0.42	0.574286	0.82	0.885714	0.73	0.858571	0.66	0.802857	0.27	0.467143	0.61	0.781429	0.79
#264	0.78	0.924286	0.53	0.612857	0.41	0.504286	0.82	0.868571	0.74	0.804286	0.66	0.802857	0.27	0.501429	0.61	0.787143	0.73	0.925714	0.53	0.608571	0.41	0.592857	0.82	0.88	0.74	0.87	0.66	0.828571	0.26	0.54	0.62	0.82	0.77	0.928571	0.55	0.592857	0.41	0.528571	0.82	0.862857	0.73	0.83	0.66	0.797143	0.27	0.51	0.61	0.775714	0.81
#265	0.77	0.918571	0.52	0.628571	0.42	0.512857	0.82	0.878571	0.74	0.832857	0.66	0.798571	0.27	0.468571	0.61	0.77	0.8	0.94	0.52	0.6	0.43	0.517143	0.82	0.885714	0.74	0.84	0.66	0.808571	0.26	0.477143	0.62	0.79	0.78	0.928571	0.58	0.562857	0.4	0.541429	0.82	0.875714	0.73	0.81	0.66	0.814286	0.27	0.487143	0.61	0.8	0.8
#266	0.74	0.907143	0.57	0.625714	0.42	0.54	0.82	0.865714	0.74	0.811429	0.66	0.802857	0.27	0.504286	0.61	0.781429	0.8	0.931667	0.54	0.59	0.43	0.528333	0.82	0.868333	0.74	0.811667	0.66	0.775	0.26	0.41	0.62	0.76	0.79	0.934286	0.55	0.59	0.38	0.514286	0.82	0.885714	0.73	0.877143	0.66	0.817143	0.27	0.54	0.61	0.801429	0.79
#267	0.79	0.926667	0.54	0.61	0.42	0.523333	0.82	0.863333	0.74	0.803333	0.66	0.768333	0.27	0.398333	0.61	0.745	0.79	0.937143	0.52	0.595714	0.43	0.498571	0.82	0.89	0.74	0.882857	0.66	0.807143	0.26	0.474286	0.62	0.788571	0.79	0.94375	0.53	0.60625	0.43	0.5825	0.82	0.8975	0.73	0.8675	0.66	0.81875	0.27	0.465	0.61	0.7975	0.8
#268	0.77	0.8775	0.54	0.6575	0.41	0.4775	0.82	0.86	0.74	0.82	0.66	0.8	0.27	0.50875	0.61	0.78625	0.78	0.938571	0.55	0.622857	0.43	0.571429	0.82	0.888571	0.74	0.835714	0.66	0.818571	0.26	0.514286	0.62	0.801429	0.78	0.875	0.54	0.595	0.4	0.48875	0.82	0.865	0.73	0.83	0.66	0.78125	0.27	0.4825	0.61	0.765	0.79
#269	0.78	0.926667	0.55	0.688333	0.41	0.478333	0.82	0.888333	0.74	0.848333	0.66	0.805	0.27	0.468333	0.61	0.781667	0.78	0.94	0.55	0.621429	0.43	0.568571	0.82	0.885714	0.74	0.84	0.66	0.818571	0.26	0.505714	0.62	0.801429	0.78	0.926667	0.54	0.645	0.42	0.553333	0.82	0.871667	0.73	0.803333	0.66	0.793333	0.27	0.458333	0.61	0.773333	0.8
#270	0.77	0.915714	0.52	0.628571	0.42	0.524286	0.82	0.877143	0.74	0.832857	0.66	0.805714	0.27	0.472857	0.61	0.781429	0.8	0.937143	0.53	0.608571	0.42	0.498571	0.82	0.881429	0.74	0.834286	0.66	0.798571	0.26	0.461429	0.62	0.77	0.79	0.934286	0.53	0.612857	0.43	0.532857	0.82	0.885714	0.73	0.812857	0.66	0.805714	0.27	0.484286	0.61	0.787143	0.79
#271	0.76	0.874286	0.53	0.632857	0.41	0.46	0.82	0.858571	0.74	0.802857	0.66	0.788571	0.27	0.46	0.61	0.765714	0.77	0.93375	0.53	0.6225	0.44	0.565	0.82	0.88625	0.74	0.81	0.66	0.82875	0.26	0.535	0.62	0.82125	0.8	0.936667	0.55	0.598333	0.44	0.581667	0.82	0.886667	0.73	0.866667	0.66	0.793333	0.27	0.445	0.61	0.763333	0.78
#272	0.78	0.94	0.54	0.661667	0.43	0.54	0.82	0.898333	0.74	0.888333	0.66	0.811667	0.27	0.448333	0.61	0.788333	0.78	0.927143	0.55	0.64	0.45	0.561429	0.82	0.884286	0.74	0.815714	0.66	0.811429	0.26	0.485714	0.62	0.785714	0.78	0.932857	0.53	0.615714	0.42	0.538571	0.82	0.88	0.73	0.844286	0.66	0.808571	0.27	0.514286	0.61	0.794286	0.8
#273	0.78	0.934286	0.51	0.63	0.42	0.492857	0.82	0.885714	0.74	0.847143	0.66	0.802857	0.27	0.461429	0.61	0.774286	0.78	0.94	0.53	0.62	0.44	0.545	0.82	0.89125	0.74	0.835	0.66	0.81875	0.26	0.49125	0.62	0.80125	0.8	0.937143	0.53	0.618571	0.42	0.507143	0.82	0.887143	0.73	0.825714	0.66	0.802857	0.27	0.462857	0.61	0.772857	0.77
#274	0.79	0.942857	0.51	0.598571	0.42	0.531429	0.82	0.885714	0.74	0.874286	0.66	0.804286	0.27	0.441429	0.61	0.777143	0.78	0.92	0.55	0.675	0.43	0.516667	0.82	0.888333	0.74	0.836667	0.66	0.813333	0.26	0.471667	0.62	0.788333	0.79	0.937143	0.52	0.634286	0.43	0.527143	0.82	0.891429	0.73	0.842857	0.66	0.81	0.27	0.475714	0.61	0.788571	0.79
#275	0.78	0.9275	0.54	0.64875	0.41	0.515	0.82	0.885	0.74	0.83	0.66	0.81	0.27	0.47875	0.61	0.78875	0.78	0.931429	0.53	0.602857	0.42	0.52	0.82	0.871429	0.74	0.842857	0.66	0.804286	0.26	0.517143	0.62	0.792857	0.79	0.927143	0.54	0.62	0.42	0.514286	0.82	0.88	0.73	0.812857	0.66	0.798571	0.27	0.462857	0.61	0.77	0.78
#276	0.79	0.94	0.52	0.607143	0.42	0.492857	0.82	0.885714	0.74	0.84	0.66	0.804286	0.27	0.462857	0.61	0.787143	0.8	0.868571	0.53	0.601429	0.41	0.414286	0.82	0.851429	0.74	0.801429	0.66	0.757143	0.26	0.424286	0.62	0.732857	0.77	0.913333	0.53	0.64	0.45	0.545	0.82	0.878333	0.73	0.813333	0.66	0.795	0.27	0.473333	0.61	0.765	0.79
#277	0.78	0.935714	0.52	0.615714	0.43	0.51	0.82	0.892857	0.74	0.882857	0.66	0.812857	0.27	0.471429	0.61	0.791429	0.79	0.935714	0.52	0.59	0.43	0.517143	0.82	0.88	0.74	0.824286	0.66	0.805714	0.26	0.495714	0.62	0.792857	0.8	0.94	0.53	0.611429	0.43	0.524286	0.82	0.891429	0.73	0.828571	0.66	0.81	0.27	0.474286	0.61	0.787143	0.79
#278	0.78	0.917143	0.53	0.604286	0.41	0.518571	0.82	0.864286	0.74	0.8	0.66	0.802857	0.27	0.501429	0.61	0.787143	0.79	0.936667	0.54	0.636667	0.41	0.531667	0.82	0.896667	0.74	0.905	0.66	0.791667	0.26	0.436667	0.62	0.758333	0.79	0.942857	0.55	0.634286	0.44	0.581429	0.82	0.901429	0.73	0.868571	0.66	0.818571	0.27	0.465714	0.61	0.788571	0.78
#279	0.78	0.918333	0.53	0.656667	0.44	0.526667	0.82	0.883333	0.74	0.853333	0.66	0.79	0.27	0.453333	0.61	0.76	0.79	0.928571	0.53	0.635714	0.41	0.501429	0.82	0.888571	0.74	0.852857	0.66	0.802857	0.26	0.45	0.62	0.774286	0.78	0.93875	0.53	0.60625	0.4	0.52875	0.82	0.8975	0.73	0.87375	0.66	0.8225	0.27	0.51375	0.61	0.8	0.8
#280	0.77	0.93	0.52	0.61875	0.43	0.5425	0.82	0.87625	0.74	0.8025	0.66	0.81625	0.27	0.52375	0.61	0.7975	0.79	0.935714	0.53	0.605714	0.43	0.522857	0.82	0.882857	0.74	0.83	0.66	0.805714	0.26	0.484286	0.62	0.788571	0.73	0.9325	0.56	0.59875	0.39	0.505	0.82	0.8725	0.73	0.87	0.66	0.80625	0.27	0.4975	0.61	0.78625	0.79
#281	0.77	0.922857	0.53	0.662857	0.42	0.515714	0.82	0.882857	0.74	0.845714	0.66	0.805714	0.27	0.462857	0.61	0.781429	0.77	0.916667	0.54	0.675	0.43	0.521667	0.82	0.885	0.74	0.841667	0.66	0.798333	0.26	0.468333	0.62	0.768333	0.78	0.93375	0.53	0.6125	0.44	0.57125	0.82	0.8925	0.73	0.80875	0.66	0.82125	0.27	0.495	0.61	0.8025	0.8
#282	0.78	0.93	0.54	0.641429	0.44	0.515714	0.82	0.89	0.74	0.82	0.66	0.804286	0.27	0.474286	0.61	0.777143	0.77	0.92	0.55	0.68	0.44	0.533333	0.82	0.876667	0.74	0.828333	0.66	0.796667	0.26	0.481667	0.62	0.775	0.79	0.93875	0.54	0.54	0.41	0.5375	0.82	0.86875	0.73	0.82375	0.66	0.795	0.27	0.49125	0.61	0.77	0.79
#283	0.8	0.918	0.54	0.62	0.44	0.54	0.82	0.866	0.74	0.812	0.66	0.75	0.27	0.374	0.61	0.718	0.79	0.938571	0.55	0.634286	0.43	0.58	0.82	0.888571	0.74	0.851429	0.66	0.805714	0.26	0.487143	0.62	0.788571	0.79	0.938571	0.53	0.587143	0.43	0.581429	0.82	0.888571	0.73	0.86	0.66	0.807143	0.27	0.47	0.61	0.788571	0.78
#284	0.78	0.93	0.53	0.662857	0.42	0.511429	0.82	0.884286	0.74	0.842857	0.66	0.804286	0.27	0.472857	0.61	0.78	0.79	0.93	0.53	0.623333	0.43	0.558333	0.82	0.88	0.74	0.82	0.66	0.788333	0.26	0.416667	0.62	0.77	0.79	0.858571	0.55	0.641429	0.44	0.452857	0.82	0.857143	0.73	0.754286	0.66	0.767143	0.27	0.442857	0.61	0.742857	0.79
#285	0.77	0.94	0.53	0.60875	0.42	0.57	0.82	0.8825	0.74	0.84125	0.66	0.81875	0.27	0.4975	0.61	0.80125	0.77	0.934286	0.56	0.577143	0.42	0.591429	0.82	0.872857	0.74	0.86	0.66	0.811429	0.26	0.558571	0.62	0.797143	0.77	0.921429	0.55	0.621429	0.41	0.548571	0.82	0.888571	0.73	0.855714	0.66	0.827143	0.27	0.54	0.61	0.81	0.8
#286	0.78	0.918333	0.54	0.601667	0.42	0.533333	0.82	0.853333	0.74	0.785	0.66	0.765	0.27	0.398333	0.61	0.743333	0.78	0.925	0.54	0.653333	0.44	0.521667	0.82	0.88	0.74	0.83	0.66	0.791667	0.26	0.471667	0.62	0.763333	0.79	0.923333	0.57	0.685	0.44	0.54	0.82	0.88	0.73	0.836667	0.66	0.803333	0.27	0.49	0.61	0.773333	0.78
#287	0.79	0.933333	0.53	0.598333	0.42	0.523333	0.82	0.87	0.74	0.821667	0.66	0.771667	0.27	0.405	0.61	0.743333	0.78	0.932857	0.53	0.615714	0.42	0.518571	0.82	0.891429	0.74	0.882857	0.66	0.817143	0.26	0.488571	0.62	0.802857	0.78	0.916667	0.55	0.648333	0.44	0.531667	0.82	0.881667	0.73	0.826667	0.66	0.791667	0.27	0.463333	0.61	0.756667	0.79
#288	0.77	0.928571	0.53	0.632857	0.42	0.57	0.82	0.874286	0.74	0.798571	0.66	0.798571	0.27	0.462857	0.61	0.78	0.79	0.935	0.53	0.56125	0.43	0.5775	0.82	0.87375	0.74	0.83	0.66	0.8075	0.26	0.48875	0.62	0.80375	0.76	0.92875	0.56	0.61	0.42	0.55125	0.82	0.885	0.73	0.8125	0.66	0.8075	0.27	0.4775	0.61	0.7875	0.77
#289	0.8	0.922	0.55	0.618	0.42	0.506	0.82	0.858	0.74	0.808	0.66	0.746	0.27	0.368	0.61	0.718	0.78	0.934286	0.52	0.622857	0.43	0.525714	0.82	0.89	0.74	0.851429	0.66	0.805714	0.26	0.482857	0.62	0.787143	0.78	0.865	0.54	0.63125	0.4	0.46875	0.82	0.86125	0.73	0.7925	0.66	0.785	0.27	0.49	0.61	0.75875	0.77
#290	0.8	0.928333	0.52	0.608333	0.42	0.523333	0.82	0.871667	0.74	0.818333	0.66	0.77	0.27	0.388333	0.61	0.743333	0.77	0.934286	0.54	0.635714	0.43	0.521429	0.82	0.884286	0.74	0.822857	0.66	0.818571	0.26	0.518571	0.62	0.802857	0.79	0.921667	0.55	0.661667	0.42	0.513333	0.82	0.88	0.73	0.818333	0.66	0.795	0.27	0.476667	0.61	0.76	0.75
#291	0.76	0.927143	0.52	0.635714	0.42	0.535714	0.82	0.882857	0.74	0.807143	0.66	0.82	0.27	0.5	0.61	0.798571	0.78	0.93375	0.53	0.63375	0.43	0.5475	0.82	0.8925	0.74	0.83	0.66	0.82125	0.26	0.485	0.62	0.79625	0.78	0.93625	0.53	0.6275	0.43	0.54875	0.82	0.89875	0.73	0.81125	0.66	0.82375	0.27	0.4925	0.61	0.805	0.79
#292	0.78	0.916	0.54	0.598	0.44	0.538	0.82	0.84	0.74	0.77	0.66	0.746	0.27	0.39	0.61	0.718	0.77	0.932857	0.54	0.645714	0.44	0.547143	0.82	0.888571	0.74	0.815714	0.66	0.815714	0.26	0.497143	0.62	0.791429	0.74	0.922222	0.56	0.554444	0.41	0.557778	0.82	0.853333	0.73	0.811111	0.66	0.787778	0.27	0.495556	0.61	0.777778	0.77
#293	0.78	0.934286	0.52	0.631429	0.44	0.517143	0.82	0.891429	0.74	0.827143	0.66	0.811429	0.27	0.491429	0.61	0.784286	0.79	0.935714	0.53	0.618571	0.42	0.497143	0.82	0.88	0.74	0.83	0.66	0.797143	0.26	0.464286	0.62	0.77	0.75	0.9375	0.53	0.5825	0.42	0.57875	0.82	0.89625	0.73	0.8475	0.66	0.84125	0.27	0.5575	0.61	0.8275	0.79
#294	0.79	0.931429	0.52	0.592857	0.43	0.511429	0.82	0.877143	0.74	0.817143	0.66	0.801429	0.27	0.475714	0.61	0.785714	0.73	0.918571	0.53	0.652857	0.41	0.604286	0.82	0.878571	0.74	0.787143	0.66	0.847143	0.26	0.59	0.62	0.834286	0.8	0.848333	0.55	0.621667	0.44	0.463333	0.82	0.831667	0.73	0.78	0.66	0.733333	0.27	0.436667	0.61	0.708333	0.78
#295	0.78	0.927143	0.52	0.648571	0.42	0.521429	0.82	0.884286	0.74	0.847143	0.66	0.801429	0.27	0.462857	0.61	0.77	0.77	0.92	0.53	0.648333	0.42	0.5	0.82	0.885	0.74	0.853333	0.66	0.783333	0.26	0.455	0.62	0.751667	0.8	0.937143	0.53	0.607143	0.43	0.53	0.82	0.887143	0.73	0.821429	0.66	0.808571	0.27	0.48	0.61	0.787143	0.77
#296	0.75	0.928571	0.57	0.638571	0.42	0.507143	0.82	0.88	0.74	0.822857	0.66	0.798571	0.27	0.46	0.61	0.771429	0.78	0.87	0.51	0.577143	0.42	0.422857	0.82	0.858571	0.74	0.832857	0.66	0.767143	0.26	0.441429	0.62	0.752857	0.78	0.932857	0.55	0.645714	0.44	0.545714	0.82	0.891429	0.73	0.81	0.66	0.81	0.27	0.487143	0.61	0.78	0.8
#297	0.78	0.937143	0.53	0.597143	0.42	0.568571	0.82	0.872857	0.74	0.831429	0.66	0.802857	0.27	0.494286	0.61	0.784286	0.79	0.925	0.55	0.628333	0.43	0.506667	0.82	0.871667	0.74	0.826667	0.66	0.785	0.26	0.461667	0.62	0.753333	0.81	0.94	0.59	0.688571	0.41	0.515714	0.82	0.9	0.73	0.861429	0.66	0.817143	0.27	0.488571	0.61	0.792857	0.79
#298	0.78	0.93	0.54	0.637143	0.44	0.51	0.82	0.887143	0.74	0.824286	0.66	0.81	0.27	0.471429	0.61	0.785714	0.76	0.927143	0.52	0.641429	0.41	0.521429	0.82	0.87	0.74	0.844286	0.66	0.815714	0.26	0.531429	0.62	0.798571	0.76	0.916667	0.54	0.545556	0.43	0.585556	0.82	0.853333	0.73	0.781111	0.66	0.802222	0.27	0.557778	0.61	0.784444	0.78
#299	0.81	0.941429	0.56	0.644286	0.42	0.57	0.82	0.89	0.74	0.858571	0.66	0.811429	0.27	0.454286	0.61	0.785714	0.78	0.93	0.54	0.60875	0.41	0.54125	0.82	0.89375	0.74	0.875	0.66	0.83	0.26	0.5325	0.62	0.82	0.79	0.931429	0.53	0.577143	0.44	0.568571	0.82	0.872857	0.73	0.774286	0.66	0.791429	0.27	0.447143	0.61	0.777143	0.76
#300	0.79	0.934286	0.53	0.625714	0.42	0.5	0.82	0.887143	0.74	0.847143	0.66	0.801429	0.27	0.452857	0.61	0.772857	0.78	0.858571	0.55	0.654286	0.43	0.468571	0.82	0.854286	0.74	0.762857	0.66	0.77	0.26	0.45	0.62	0.75	0.78	0.925714	0.52	0.63	0.43	0.538571	0.82	0.892857	0.73	0.841429	0.66	0.808571	0.27	0.47	0.61	0.787143	0.78
#301	0.77	0.935	0.57	0.7	0.43	0.553333	0.82	0.891667	0.74	0.835	0.66	0.813333	0.27	0.47	0.61	0.795	0.78	0.931429	0.53	0.644286	0.42	0.515714	0.82	0.884286	0.74	0.841429	0.66	0.798571	0.26	0.494286	0.62	0.781429	0.8	0.938571	0.53	0.607143	0.43	0.525714	0.82	0.888571	0.73	0.825714	0.66	0.785714	0.27	0.507143	0.61	0.752857	0.77
#302	0.8	0.938333	0.52	0.566667	0.43	0.506667	0.82	0.878333	0.74	0.86	0.66	0.778333	0.27	0.396667	0.61	0.756667	0.77	0.925714	0.55	0.638571	0.44	0.564286	0.82	0.877143	0.74	0.79	0.66	0.818571	0.26	0.53	0.62	0.8	0.78	0.94375	0.52	0.56	0.41	0.565	0.82	0.89625	0.73	0.9025	0.66	0.8225	0.27	0.50875	0.61	0.80375	0.77
#303	0.78	0.926667	0.54	0.66	0.43	0.491667	0.82	0.885	0.74	0.851667	0.66	0.795	0.27	0.468333	0.61	0.766667	0.78	0.925714	0.55	0.641429	0.45	0.56	0.82	0.885714	0.74	0.817143	0.66	0.81	0.26	0.48	0.62	0.784286	0.76	0.901429	0.55	0.627143	0.39	0.508571	0.82	0.854286	0.73	0.845714	0.66	0.787143	0.27	0.498571	0.61	0.762857	0.79
#304	0.78	0.932857	0.53	0.614286	0.43	0.561429	0.82	0.875714	0.74	0.812857	0.66	0.798571	0.27	0.467143	0.61	0.778571	0.79	0.935	0.54	0.656667	0.41	0.533333	0.82	0.881667	0.74	0.831667	0.66	0.793333	0.26	0.435	0.62	0.775	0.77	0.92625	0.55	0.57	0.4	0.55	0.82	0.8875	0.73	0.83375	0.66	0.82	0.27	0.56875	0.61	0.79375	0.77
#305	0.77	0.9225	0.53	0.62875	0.42	0.53875	0.82	0.8775	0.74	0.81875	0.66	0.8175	0.27	0.505	0.61	0.8025	0.76	0.92875	0.56	0.6075	0.42	0.5375	0.82	0.8875	0.74	0.83875	0.66	0.81125	0.26	0.46875	0.62	0.79375	0.79	0.931429	0.56	0.664286	0.42	0.538571	0.82	0.891429	0.73	0.86	0.66	0.815714	0.27	0.494286	0.61	0.801429	0.76
#306	0.78	0.911667	0.57	0.701667	0.41	0.483333	0.82	0.888333	0.74	0.871667	0.66	0.796667	0.27	0.448333	0.61	0.771667	0.77	0.931429	0.55	0.624286	0.43	0.59	0.82	0.885714	0.74	0.842857	0.66	0.814286	0.26	0.504286	0.62	0.795714	0.8	0.94	0.54	0.615714	0.42	0.554286	0.82	0.894286	0.73	0.875714	0.66	0.805714	0.27	0.44	0.61	0.777143	0.78
#307	0.8	0.933333	0.53	0.593333	0.42	0.516667	0.82	0.863333	0.74	0.795	0.66	0.766667	0.27	0.385	0.61	0.736667	0.77	0.93625	0.53	0.605	0.42	0.56875	0.82	0.88375	0.74	0.845	0.66	0.81875	0.26	0.5025	0.62	0.80375	0.77	0.916667	0.54	0.63	0.44	0.533333	0.82	0.865	0.73	0.771667	0.66	0.783333	0.27	0.493333	0.61	0.753333	0.78
#308	0.79	0.931667	0.52	0.616667	0.42	0.505	0.82	0.878333	0.74	0.85	0.66	0.77	0.27	0.38	0.61	0.741667	0.78	0.932857	0.53	0.642857	0.41	0.5	0.82	0.887143	0.74	0.848571	0.66	0.804286	0.26	0.461429	0.62	0.775714	0.79	0.94	0.54	0.5775	0.41	0.535	0.82	0.89125	0.73	0.85	0.66	0.81875	0.27	0.5175	0.61	0.7975	0.79
#309	0.79	0.938571	0.54	0.637143	0.41	0.548571	0.82	0.891429	0.74	0.872857	0.66	0.805714	0.27	0.442857	0.61	0.778571	0.79	0.94	0.53	0.617143	0.42	0.54	0.82	0.897143	0.74	0.874286	0.66	0.808571	0.26	0.434286	0.62	0.781429	0.79	0.932857	0.54	0.637143	0.42	0.508571	0.82	0.884286	0.73	0.817143	0.66	0.801429	0.27	0.465714	0.61	0.775714	0.79
#310	0.8	0.92375	0.53	0.6025	0.42	0.52	0.82	0.8775	0.74	0.805	0.66	0.81	0.27	0.49875	0.61	0.7875	0.76	0.931429	0.54	0.65	0.43	0.577143	0.82	0.884286	0.74	0.827143	0.66	0.814286	0.26	0.481429	0.62	0.807143	0.8	0.867143	0.54	0.605714	0.43	0.475714	0.82	0.85	0.73	0.801429	0.66	0.76	0.27	0.445714	0.61	0.744286	0.78
#311	0.77	0.94125	0.54	0.655	0.42	0.58125	0.82	0.895	0.74	0.86	0.66	0.83375	0.27	0.525	0.61	0.82	0.8	0.94	0.52	0.561429	0.43	0.5	0.82	0.885714	0.74	0.871429	0.66	0.81	0.26	0.477143	0.62	0.791429	0.78	0.928571	0.54	0.64	0.44	0.538571	0.82	0.888571	0.73	0.805714	0.66	0.811429	0.27	0.478571	0.61	0.784286	0.79
#312	0.78	0.944286	0.54	0.637143	0.43	0.552857	0.82	0.895714	0.74	0.874286	0.66	0.808571	0.27	0.454286	0.61	0.782857	0.8	0.941429	0.53	0.598571	0.44	0.518571	0.82	0.89	0.74	0.837143	0.66	0.81	0.26	0.478571	0.62	0.792857	0.79	0.934286	0.55	0.642857	0.44	0.53	0.82	0.89	0.73	0.804286	0.66	0.81	0.27	0.488571	0.61	0.775714	0.79
#313	0.78	0.89625	0.54	0.62	0.42	0.49875	0.82	0.87625	0.74	0.8075	0.66	0.8	0.27	0.46625	0.61	0.77	0.77	0.932857	0.54	0.63	0.43	0.528571	0.82	0.882857	0.74	0.812857	0.66	0.821429	0.26	0.517143	0.62	0.801429	0.8	0.942857	0.54	0.544286	0.42	0.567143	0.82	0.885714	0.73	0.825714	0.66	0.795714	0.27	0.461429	0.61	0.778571	0.79
#314	0.77	0.9375	0.52	0.63375	0.42	0.51625	0.82	0.88625	0.74	0.83	0.66	0.8125	0.27	0.47	0.61	0.7875	0.79	0.918333	0.55	0.631667	0.43	0.506667	0.82	0.876667	0.74	0.83	0.66	0.783333	0.26	0.458333	0.62	0.751667	0.79	0.836667	0.55	0.625	0.44	0.443333	0.82	0.831667	0.73	0.728333	0.66	0.736667	0.27	0.431667	0.61	0.708333	0.79
#315	0.79	0.928333	0.53	0.586667	0.42	0.536667	0.82	0.856667	0.74	0.78	0.66	0.766667	0.27	0.42	0.61	0.743333	0.78	0.921429	0.55	0.64	0.44	0.544286	0.82	0.885714	0.74	0.834286	0.66	0.802857	0.26	0.462857	0.62	0.772857	0.78	0.938571	0.52	0.63	0.42	0.514286	0.82	0.9	0.73	0.857143	0.66	0.79	0.27	0.492857	0.61	0.752857	0.79
#316	0.77	0.913333	0.54	0.67	0.43	0.533333	0.82	0.871667	0.74	0.826667	0.66	0.796667	0.27	0.478333	0.61	0.77	0.78	0.935714	0.52	0.627143	0.43	0.52	0.82	0.892857	0.74	0.852857	0.66	0.808571	0.26	0.478571	0.62	0.79	0.78	0.928571	0.52	0.642857	0.42	0.51	0.82	0.89	0.73	0.844286	0.66	0.802857	0.27	0.47	0.61	0.765714	0.78
#317	0.76	0.915714	0.57	0.664286	0.39	0.494286	0.82	0.884286	0.74	0.811429	0.66	0.822857	0.27	0.537143	0.61	0.801429	0.76	0.935	0.54	0.6475	0.42	0.60125	0.82	0.8925	0.74	0.85125	0.66	0.83125	0.26	0.52125	0.62	0.8175	0.79	0.922857	0.56	0.582857	0.43	0.557143	0.82	0.878571	0.73	0.824286	0.66	0.802857	0.27	0.52	0.61	0.778571	0.78
#318	0.79	0.937143	0.52	0.601429	0.43	0.518571	0.82	0.88	0.74	0.822857	0.66	0.804286	0.27	0.477143	0.61	0.784286	0.77	0.92	0.55	0.631429	0.44	0.557143	0.82	0.872857	0.74	0.798571	0.66	0.812857	0.26	0.524286	0.62	0.794286	0.76	0.9325	0.54	0.61375	0.41	0.5975	0.82	0.89375	0.73	0.825	0.66	0.82875	0.27	0.53625	0.61	0.815	0.79
#319	0.77	0.884286	0.53	0.625714	0.41	0.47	0.82	0.864286	0.74	0.828571	0.66	0.79	0.27	0.467143	0.61	0.77	0.77	0.928571	0.52	0.651429	0.41	0.515714	0.82	0.885714	0.74	0.851429	0.66	0.795714	0.26	0.471429	0.62	0.767143	0.79	0.938571	0.55	0.647143	0.44	0.528571	0.82	0.895714	0.73	0.812857	0.66	0.815714	0.27	0.494286	0.61	0.788571	0.79
#320	0.78	0.935	0.54	0.643333	0.43	0.528333	0.82	0.878333	0.74	0.798333	0.66	0.776667	0.27	0.395	0.61	0.748333	0.78	0.918333	0.55	0.61	0.43	0.495	0.82	0.87	0.74	0.82	0.66	0.783333	0.26	0.475	0.62	0.76	0.78	0.932857	0.53	0.654286	0.43	0.538571	0.82	0.892857	0.73	0.84	0.66	0.814286	0.27	0.485714	0.61	0.797143	0.79
#321	0.78	0.906	0.56	0.63	0.41	0.49	0.82	0.844	0.74	0.796	0.66	0.736	0.27	0.358	0.61	0.706	0.78	0.921667	0.54	0.653333	0.43	0.495	0.82	0.883333	0.74	0.851667	0.66	0.781667	0.26	0.455	0.62	0.751667	0.79	0.8675	0.54	0.62625	0.43	0.48875	0.82	0.86625	0.73	0.7675	0.66	0.78625	0.27	0.46875	0.61	0.77	0.81
#322	0.75	0.91375	0.54	0.64375	0.42	0.55625	0.82	0.8725	0.74	0.8125	0.66	0.82375	0.27	0.56375	0.61	0.80875	0.77	0.93	0.55	0.641429	0.44	0.537143	0.82	0.88	0.74	0.797143	0.66	0.821429	0.26	0.524286	0.62	0.802857	0.78	0.92	0.55	0.645	0.44	0.536667	0.82	0.878333	0.73	0.825	0.66	0.791667	0.27	0.47	0.61	0.756667	0.77
#323	0.81	0.926	0.55	0.634	0.43	0.504	0.82	0.874	0.74	0.838	0.66	0.758	0.27	0.368	0.61	0.728	0.77	0.9325	0.53	0.625	0.42	0.545	0.82	0.88	0.74	0.81125	0.66	0.82	0.26	0.51125	0.62	0.8025	0.77	0.93875	0.57	0.6025	0.41	0.54	0.82	0.89	0.73	0.87875	0.66	0.7975	0.27	0.43375	0.61	0.77	0.78
#324	0.78	0.932857	0.55	0.655714	0.44	0.524286	0.82	0.89	0.74	0.83	0.66	0.815714	0.27	0.482857	0.61	0.792857	0.78	0.934286	0.54	0.625714	0.43	0.515714	0.82	0.884286	0.74	0.814286	0.66	0.804286	0.26	0.492857	0.62	0.781429	0.78	0.937143	0.52	0.594286	0.43	0.512857	0.82	0.884286	0.73	0.848571	0.66	0.812857	0.27	0.482857	0.61	0.788571	0.79
#325	0.78	0.935	0.51	0.62625	0.43	0.535	0.82	0.89	0.74	0.83	0.66	0.81375	0.27	0.485	0.61	0.7875	0.78	0.935	0.54	0.5875	0.42	0.5125	0.82	0.87625	0.74	0.82875	0.66	0.81125	0.26	0.52	0.62	0.80125	0.78	0.93	0.53	0.55125	0.42	0.56375	0.82	0.86375	0.73	0.82625	0.66	0.8	0.27	0.515	0.61	0.79375	0.78
#326	0.76	0.921429	0.52	0.645714	0.42	0.534286	0.82	0.881429	0.74	0.837143	0.66	0.802857	0.27	0.472857	0.61	0.778571	0.78	0.941429	0.52	0.591429	0.42	0.495714	0.82	0.892857	0.74	0.884286	0.66	0.81	0.26	0.482857	0.62	0.791429	0.79	0.927143	0.54	0.618571	0.42	0.522857	0.82	0.89	0.73	0.838571	0.66	0.801429	0.27	0.467143	0.61	0.778571	0.78
#327	0.77	0.925714	0.52	0.628571	0.42	0.512857	0.82	0.881429	0.74	0.838571	0.66	0.798571	0.27	0.465714	0.61	0.77	0.78	0.923333	0.54	0.608333	0.42	0.543333	0.82	0.863333	0.74	0.796667	0.66	0.798333	0.26	0.465	0.62	0.785	0.79	0.944286	0.53	0.641429	0.44	0.574286	0.82	0.905714	0.73	0.864286	0.66	0.825714	0.27	0.464286	0.61	0.798571	0.79
#328	0.79	0.938571	0.52	0.62	0.41	0.482857	0.82	0.882857	0.74	0.837143	0.66	0.801429	0.27	0.452857	0.61	0.774286	0.77	0.931429	0.54	0.632857	0.43	0.528571	0.82	0.882857	0.74	0.812857	0.66	0.817143	0.26	0.524286	0.62	0.801429	0.78	0.922857	0.55	0.634286	0.45	0.56	0.82	0.882857	0.73	0.795714	0.66	0.805714	0.27	0.482857	0.61	0.777143	0.76
#329	0.78	0.938571	0.52	0.585714	0.42	0.538571	0.82	0.874286	0.74	0.86	0.66	0.804286	0.27	0.491429	0.61	0.785714	0.77	0.93375	0.53	0.6225	0.43	0.55625	0.82	0.88375	0.74	0.81875	0.66	0.825	0.26	0.5275	0.62	0.81625	0.78	0.927143	0.53	0.655714	0.43	0.544286	0.82	0.891429	0.73	0.844286	0.66	0.815714	0.27	0.478571	0.61	0.797143	0.79
#330	0.81	0.88	0.57	0.541667	0.4	0.44	0.82	0.815	0.74	0.841667	0.66	0.705	0.27	0.336667	0.61	0.683333	0.78	0.931429	0.52	0.604286	0.4	0.468571	0.82	0.881429	0.74	0.851429	0.66	0.798571	0.26	0.467143	0.62	0.774286	0.78	0.854286	0.54	0.574286	0.42	0.462857	0.82	0.83	0.73	0.804286	0.66	0.757143	0.27	0.485714	0.61	0.744286	0.79
#331	0.76	0.914286	0.55	0.651429	0.43	0.551429	0.82	0.87	0.74	0.794286	0.66	0.815714	0.27	0.525714	0.61	0.802857	0.76	0.924286	0.55	0.648571	0.44	0.555714	0.82	0.877143	0.74	0.79	0.66	0.821429	0.26	0.535714	0.62	0.805714	0.78	0.9375	0.52	0.61875	0.43	0.54375	0.82	0.8875	0.73	0.80625	0.66	0.815	0.27	0.4825	0.61	0.78625	0.78
#332	0.78	0.924286	0.53	0.671429	0.42	0.517143	0.82	0.888571	0.74	0.852857	0.66	0.811429	0.27	0.461429	0.61	0.787143	0.76	0.917143	0.59	0.628571	0.41	0.52	0.82	0.877143	0.74	0.822857	0.66	0.795714	0.26	0.454286	0.62	0.771429	0.75	0.925556	0.54	0.588889	0.41	0.584444	0.82	0.871111	0.73	0.835556	0.66	0.821111	0.27	0.57	0.61	0.814444	0.79
#333	0.79	0.925	0.55	0.64	0.41	0.51	0.82	0.873333	0.74	0.821667	0.66	0.776667	0.27	0.378333	0.61	0.746667	0.78	0.93375	0.54	0.58125	0.4	0.5175	0.82	0.885	0.74	0.84875	0.66	0.82	0.26	0.53875	0.62	0.805	0.76	0.926667	0.54	0.588889	0.4	0.574444	0.82	0.885556	0.73	0.872222	0.66	0.835556	0.27	0.605556	0.61	0.827778	0.79
#334	0.79	0.931429	0.53	0.624286	0.43	0.517143	0.82	0.882857	0.74	0.818571	0.66	0.801429	0.27	0.458571	0.61	0.777143	0.79	0.934286	0.53	0.617143	0.41	0.487143	0.82	0.884286	0.74	0.851429	0.66	0.792857	0.26	0.474286	0.62	0.777143	0.75	0.937143	0.52	0.604286	0.43	0.545714	0.82	0.882857	0.73	0.805714	0.66	0.828571	0.27	0.52	0.61	0.817143	0.8
#335	0.74	0.93125	0.57	0.64125	0.41	0.555	0.82	0.88375	0.74	0.86	0.66	0.815	0.27	0.5	0.61	0.79375	0.79	0.87875	0.53	0.61125	0.43	0.47625	0.82	0.865	0.74	0.78375	0.66	0.7825	0.26	0.46125	0.62	0.77	0.8	0.944286	0.53	0.595714	0.42	0.567143	0.82	0.892857	0.73	0.872857	0.66	0.81	0.27	0.445714	0.61	0.78	0.8
#336	0.75	0.92	0.57	0.635714	0.42	0.527143	0.82	0.878571	0.74	0.82	0.66	0.802857	0.27	0.467143	0.61	0.775714	0.78	0.935714	0.55	0.658571	0.44	0.532857	0.82	0.891429	0.74	0.832857	0.66	0.815714	0.26	0.481429	0.62	0.79	0.76	0.925556	0.54	0.59	0.4	0.55	0.82	0.887778	0.73	0.825556	0.66	0.822222	0.27	0.535556	0.61	0.803333	0.8
#337	0.78	0.937143	0.54	0.608571	0.45	0.584286	0.82	0.884286	0.74	0.86	0.66	0.802857	0.27	0.465714	0.61	0.777143	0.8	0.942857	0.52	0.595714	0.41	0.474286	0.82	0.888571	0.74	0.867143	0.66	0.802857	0.26	0.434286	0.62	0.781429	0.76	0.9025	0.54	0.56375	0.4	0.49625	0.82	0.84375	0.73	0.7825	0.66	0.77875	0.27	0.52625	0.61	0.76875	0.79
#338	0.77	0.928571	0.53	0.66	0.42	0.504286	0.82	0.882857	0.74	0.841429	0.66	0.802857	0.27	0.478571	0.61	0.774286	0.77	0.932857	0.54	0.65	0.41	0.511429	0.82	0.88	0.74	0.852857	0.66	0.81	0.26	0.51	0.62	0.79	0.78	0.93125	0.53	0.6275	0.44	0.56375	0.82	0.895	0.73	0.81125	0.66	0.8225	0.27	0.4925	0.61	0.80375	0.78
#339	0.79	0.86125	0.55	0.655	0.4	0.4625	0.82	0.85875	0.74	0.77875	0.66	0.79	0.27	0.49125	0.61	0.77	0.77	0.861429	0.53	0.625714	0.43	0.478571	0.82	0.858571	0.74	0.77	0.66	0.788571	0.26	0.484286	0.62	0.781429	0.78	0.87375	0.53	0.63875	0.42	0.47625	0.82	0.86375	0.73	0.8075	0.66	0.77375	0.27	0.45	0.61	0.745	0.79
#340	0.77	0.93	0.55	0.64	0.43	0.555	0.82	0.873333	0.74	0.783333	0.66	0.795	0.27	0.445	0.61	0.776667	0.78	0.94	0.54	0.6	0.44	0.555714	0.82	0.89	0.74	0.851429	0.66	0.811429	0.26	0.487143	0.62	0.79	0.8	0.86	0.53	0.61	0.43	0.462857	0.82	0.847143	0.73	0.755714	0.66	0.76	0.27	0.445714	0.61	0.741429	0.82
#341	0.78	0.93	0.52	0.62	0.43	0.525714	0.82	0.888571	0.74	0.848571	0.66	0.81	0.27	0.468571	0.61	0.787143	0.78	0.925714	0.55	0.64	0.42	0.497143	0.82	0.89	0.74	0.832857	0.66	0.808571	0.26	0.47	0.62	0.784286	0.8	0.938571	0.53	0.608571	0.43	0.528571	0.82	0.885714	0.73	0.821429	0.66	0.807143	0.27	0.48	0.61	0.787143	0.79
#342	0.77	0.925714	0.53	0.665714	0.41	0.52	0.82	0.882857	0.74	0.847143	0.66	0.804286	0.27	0.464286	0.61	0.78	0.76	0.934286	0.53	0.637143	0.42	0.528571	0.82	0.885714	0.74	0.814286	0.66	0.827143	0.26	0.5	0.62	0.804286	0.76	0.92	0.56	0.68	0.42	0.525	0.82	0.885	0.73	0.82	0.66	0.828333	0.27	0.533333	0.61	0.811667	0.78
#343	0.81	0.936667	0.58	0.675	0.4	0.463333	0.82	0.881667	0.74	0.86	0.66	0.8	0.27	0.473333	0.61	0.775	0.78	0.94	0.52	0.574286	0.42	0.51	0.82	0.874286	0.74	0.855714	0.66	0.81	0.26	0.535714	0.62	0.798571	0.8	0.944286	0.53	0.587143	0.43	0.581429	0.82	0.895714	0.73	0.871429	0.66	0.812857	0.27	0.462857	0.61	0.792857	0.8
#344	0.77	0.921667	0.54	0.68	0.43	0.5	0.82	0.888333	0.74	0.86	0.66	0.801667	0.27	0.463333	0.61	0.778333	0.78	0.932857	0.53	0.642857	0.41	0.501429	0.82	0.887143	0.74	0.848571	0.66	0.802857	0.26	0.461429	0.62	0.775714	0.8	0.942857	0.53	0.6	0.42	0.554286	0.82	0.894286	0.73	0.874286	0.66	0.807143	0.27	0.441429	0.61	0.778571	0.77
#345	0.78	0.928571	0.52	0.64	0.42	0.521429	0.82	0.89	0.74	0.84	0.66	0.822857	0.27	0.48	0.61	0.807143	0.81	0.864286	0.54	0.6	0.42	0.434286	0.82	0.854286	0.74	0.791429	0.66	0.761429	0.26	0.432857	0.62	0.745714	0.79	0.93	0.53	0.55	0.42	0.56625	0.82	0.86375	0.73	0.82625	0.66	0.80125	0.27	0.51625	0.61	0.795	0.79
#346	0.77	0.93625	0.52	0.6375	0.42	0.5125	0.82	0.88625	0.74	0.83	0.66	0.81	0.27	0.46875	0.61	0.78625	0.77	0.835	0.58	0.656667	0.41	0.435	0.82	0.845	0.74	0.756667	0.66	0.766667	0.26	0.463333	0.62	0.746667	0.8	0.937143	0.53	0.607143	0.43	0.531429	0.82	0.888571	0.73	0.822857	0.66	0.81	0.27	0.481429	0.61	0.788571	0.81
#347	0.78	0.928571	0.52	0.651429	0.41	0.508571	0.82	0.887143	0.74	0.851429	0.66	0.805714	0.27	0.45	0.61	0.775714	0.79	0.931429	0.54	0.618571	0.42	0.507143	0.82	0.881429	0.74	0.828571	0.66	0.802857	0.26	0.46	0.62	0.775714	0.78	0.93	0.53	0.578889	0.4	0.545556	0.82	0.887778	0.73	0.858889	0.66	0.823333	0.27	0.55	0.61	0.801111	0.81
#348	0.76	0.928571	0.53	0.632857	0.43	0.515714	0.82	0.878571	0.74	0.808571	0.66	0.817143	0.27	0.517143	0.61	0.8	0.76	0.9425	0.52	0.60125	0.43	0.52625	0.82	0.8875	0.74	0.8725	0.66	0.82875	0.26	0.5375	0.62	0.8175	0.78	0.935714	0.57	0.567143	0.41	0.601429	0.82	0.852857	0.73	0.844286	0.66	0.785714	0.27	0.494286	0.61	0.778571	0.78
#349	0.76	0.907143	0.52	0.641429	0.41	0.515714	0.82	0.874286	0.74	0.808571	0.66	0.807143	0.27	0.505714	0.61	0.777143	0.79	0.934286	0.54	0.605714	0.42	0.522857	0.82	0.881429	0.74	0.805714	0.66	0.821429	0.26	0.512857	0.62	0.811429	0.79	0.93	0.55	0.647143	0.44	0.537143	0.82	0.894286	0.73	0.811429	0.66	0.812857	0.27	0.481429	0.61	0.782857	0.81
#350	0.79	0.932857	0.51	0.627143	0.42	0.492857	0.82	0.891429	0.74	0.872857	0.66	0.802857	0.27	0.451429	0.61	0.774286	0.79	0.935714	0.52	0.631429	0.43	0.528571	0.82	0.89	0.74	0.852857	0.66	0.81	0.26	0.477143	0.62	0.791429	0.8	0.94	0.53	0.597143	0.42	0.561429	0.82	0.891429	0.73	0.874286	0.66	0.81	0.27	0.441429	0.61	0.78	0.78
#351	0.77	0.945714	0.53	0.612857	0.42	0.56	0.82	0.9	0.74	0.887143	0.66	0.828571	0.27	0.478571	0.61	0.81	0.78	0.92	0.54	0.658333	0.43	0.516667	0.82	0.88	0.74	0.833333	0.66	0.793333	0.26	0.468333	0.62	0.765	0.8	0.927143	0.54	0.63	0.42	0.53	0.82	0.884286	0.73	0.817143	0.66	0.8	0.27	0.471429	0.61	0.77	0.77
#352	0.78	0.938571	0.54	0.588571	0.4	0.547143	0.82	0.875714	0.74	0.864286	0.66	0.808571	0.27	0.51	0.61	0.797143	0.77	0.918333	0.53	0.648333	0.42	0.506667	0.82	0.88	0.74	0.836667	0.66	0.786667	0.26	0.463333	0.62	0.753333	0.78	0.914286	0.56	0.645714	0.42	0.54	0.82	0.881429	0.73	0.791429	0.66	0.807143	0.27	0.482857	0.61	0.778571	0.78
#353	0.77	0.924286	0.53	0.665714	0.41	0.521429	0.82	0.882857	0.74	0.844286	0.66	0.805714	0.27	0.465714	0.61	0.781429	0.77	0.92875	0.53	0.62875	0.42	0.53375	0.82	0.88	0.74	0.80875	0.66	0.81625	0.26	0.50375	0.62	0.80125	0.79	0.934286	0.54	0.532857	0.42	0.561429	0.82	0.85	0.73	0.807143	0.66	0.77	0.27	0.451429	0.61	0.764286	0.8
#354	0.78	0.923333	0.54	0.665	0.43	0.493333	0.82	0.885	0.74	0.843333	0.66	0.806667	0.27	0.463333	0.61	0.783333	0.78	0.93	0.55	0.683333	0.42	0.5	0.82	0.893333	0.74	0.853333	0.66	0.815	0.26	0.475	0.62	0.788333	0.77	0.93125	0.52	0.63375	0.44	0.56875	0.82	0.89375	0.73	0.81125	0.66	0.82375	0.27	0.4925	0.61	0.80625	0.77
#355	0.79	0.931667	0.54	0.615	0.41	0.536667	0.82	0.863333	0.74	0.786667	0.66	0.78	0.27	0.421667	0.61	0.758333	0.78	0.93375	0.53	0.62125	0.43	0.535	0.82	0.89125	0.74	0.84	0.66	0.81625	0.26	0.49125	0.62	0.8	0.78	0.87375	0.53	0.59	0.43	0.46625	0.82	0.86875	0.73	0.8125	0.66	0.80625	0.27	0.54375	0.61	0.7875	0.81
#356	0.79	0.937143	0.53	0.624286	0.42	0.497143	0.82	0.882857	0.74	0.83	0.66	0.795714	0.27	0.462857	0.61	0.767143	0.78	0.935714	0.53	0.614286	0.43	0.535714	0.82	0.877143	0.74	0.834286	0.66	0.815714	0.26	0.54	0.62	0.805714	0.77	0.93875	0.53	0.6475	0.42	0.59125	0.82	0.8925	0.73	0.86	0.66	0.83	0.27	0.51	0.61	0.81125	0.8
#357	0.75	0.913333	0.53	0.64	0.43	0.546667	0.82	0.87	0.74	0.778333	0.66	0.815	0.27	0.521667	0.61	0.791667	0.76	0.924286	0.52	0.627143	0.41	0.525714	0.82	0.884286	0.74	0.828571	0.66	0.817143	0.26	0.49	0.62	0.794286	0.78	0.935714	0.52	0.63	0.43	0.531429	0.82	0.894286	0.73	0.844286	0.66	0.811429	0.27	0.478571	0.61	0.787143	0.78
#358	0.76	0.935714	0.54	0.66	0.44	0.597143	0.82	0.885714	0.74	0.844286	0.66	0.83	0.27	0.537143	0.61	0.817143	0.78	0.928571	0.52	0.622857	0.43	0.534286	0.82	0.89	0.74	0.85	0.66	0.808571	0.26	0.481429	0.62	0.79	0.79	0.93	0.54	0.55	0.42	0.565	0.82	0.86375	0.73	0.825	0.66	0.80125	0.27	0.5175	0.61	0.795	0.78
#359	0.78	0.937143	0.54	0.63	0.44	0.508571	0.82	0.891429	0.74	0.818571	0.66	0.812857	0.27	0.485714	0.61	0.797143	0.77	0.935714	0.53	0.625714	0.41	0.507143	0.82	0.887143	0.74	0.878571	0.66	0.8	0.26	0.5	0.62	0.782857	0.78	0.935	0.53	0.54625	0.43	0.5925	0.82	0.8625	0.73	0.805	0.66	0.7925	0.27	0.47375	0.61	0.78625	0.8
#360	0.76	0.93	0.53	0.665714	0.43	0.582857	0.82	0.885714	0.74	0.824286	0.66	0.821429	0.27	0.475714	0.61	0.805714	0.77	0.932857	0.53	0.637143	0.42	0.517143	0.82	0.874286	0.74	0.838571	0.66	0.81	0.26	0.518571	0.62	0.788571	0.78	0.922222	0.53	0.597778	0.43	0.551111	0.82	0.882222	0.73	0.795556	0.66	0.821111	0.27	0.52	0.61	0.801111	0.79
#361	0.77	0.924286	0.52	0.648571	0.42	0.512857	0.82	0.884286	0.74	0.847143	0.66	0.801429	0.27	0.458571	0.61	0.775714	0.77	0.9325	0.53	0.61625	0.43	0.5575	0.82	0.885	0.74	0.815	0.66	0.825	0.26	0.53	0.62	0.81625	0.78	0.935714	0.54	0.625714	0.43	0.582857	0.82	0.882857	0.73	0.778571	0.66	0.811429	0.27	0.475714	0.61	0.798571	0.78
#362	0.78	0.93	0.53	0.6275	0.42	0.52375	0.82	0.88625	0.74	0.84125	0.66	0.81	0.27	0.47125	0.61	0.78625	0.81	0.933333	0.54	0.605	0.43	0.535	0.82	0.876667	0.74	0.82	0.66	0.776667	0.26	0.401667	0.62	0.755	0.77	0.927143	0.54	0.648571	0.41	0.534286	0.82	0.877143	0.73	0.844286	0.66	0.808571	0.27	0.532857	0.61	0.782857	0.74
#363	0.77	0.924286	0.52	0.644286	0.41	0.512857	0.82	0.881429	0.74	0.841429	0.66	0.798571	0.27	0.465714	0.61	0.771429	0.78	0.935714	0.52	0.625714	0.43	0.528571	0.82	0.89	0.74	0.85	0.66	0.807143	0.26	0.484286	0.62	0.788571	0.82	0.931667	0.55	0.601667	0.44	0.533333	0.82	0.876667	0.73	0.888333	0.66	0.765	0.27	0.4	0.61	0.725	0.79
#364	0.81	0.931667	0.58	0.676667	0.4	0.478333	0.82	0.881667	0.74	0.863333	0.66	0.801667	0.27	0.463333	0.61	0.775	0.78	0.925714	0.54	0.647143	0.44	0.55	0.82	0.887143	0.74	0.814286	0.66	0.817143	0.26	0.49	0.62	0.79	0.78	0.93875	0.53	0.6275	0.44	0.55375	0.82	0.89625	0.73	0.8125	0.66	0.82375	0.27	0.49875	0.61	0.805	0.78
#365	0.77	0.92375	0.53	0.6175	0.42	0.52875	0.82	0.875	0.74	0.81875	0.66	0.80625	0.27	0.4825	0.61	0.7875	0.79	0.935714	0.52	0.612857	0.41	0.488571	0.82	0.882857	0.74	0.847143	0.66	0.801429	0.26	0.454286	0.62	0.77	0.78	0.92	0.56	0.555714	0.43	0.558571	0.82	0.848571	0.73	0.79	0.66	0.77	0.27	0.494286	0.61	0.744286	0.8
#366	0.77	0.92	0.54	0.678333	0.44	0.521667	0.82	0.878333	0.74	0.833333	0.66	0.798333	0.27	0.48	0.61	0.768333	0.78	0.938571	0.54	0.644286	0.44	0.522857	0.82	0.888571	0.74	0.822857	0.66	0.812857	0.26	0.48	0.62	0.787143	0.78	0.927143	0.53	0.642857	0.42	0.515714	0.82	0.888571	0.73	0.844286	0.66	0.802857	0.27	0.457143	0.61	0.771429	0.81
#367	0.74	0.916667	0.53	0.61	0.39	0.514444	0.82	0.865556	0.74	0.828889	0.66	0.817778	0.27	0.552222	0.61	0.805556	0.78	0.94	0.54	0.64	0.42	0.565714	0.82	0.895714	0.74	0.877143	0.66	0.824286	0.26	0.514286	0.62	0.815714	0.78	0.927143	0.52	0.637143	0.43	0.551429	0.82	0.891429	0.73	0.837143	0.66	0.814286	0.27	0.478571	0.61	0.792857	0.77
#368	0.77	0.931429	0.53	0.644286	0.42	0.57	0.82	0.88	0.74	0.812857	0.66	0.81	0.27	0.48	0.61	0.792857	0.78	0.935714	0.55	0.65	0.43	0.511429	0.82	0.892857	0.74	0.834286	0.66	0.807143	0.26	0.47	0.62	0.778571	0.79	0.931429	0.55	0.64	0.4	0.498571	0.82	0.89	0.73	0.842857	0.66	0.801429	0.27	0.467143	0.61	0.765714	0.78
#369	0.82	0.91	0.54	0.645	0.43	0.485	0.82	0.866667	0.74	0.865	0.66	0.756667	0.27	0.408333	0.61	0.72	0.78	0.925714	0.54	0.64	0.44	0.551429	0.82	0.885714	0.74	0.818571	0.66	0.808571	0.26	0.478571	0.62	0.78	0.77	0.941429	0.57	0.584286	0.41	0.612857	0.82	0.878571	0.73	0.862857	0.66	0.83	0.27	0.554286	0.61	0.834286	0.79
#370	0.76	0.914286	0.53	0.665714	0.42	0.527143	0.82	0.881429	0.74	0.842857	0.66	0.81	0.27	0.478571	0.61	0.787143	0.78	0.935	0.53	0.595	0.43	0.578333	0.82	0.881667	0.74	0.828333	0.66	0.806667	0.26	0.451667	0.62	0.793333	0.79	0.932857	0.54	0.654286	0.43	0.538571	0.82	0.892857	0.73	0.838571	0.66	0.818571	0.27	0.495714	0.61	0.802857	0.79
#371	0.78	0.935714	0.52	0.591429	0.42	0.538571	0.82	0.877143	0.74	0.865714	0.66	0.798571	0.27	0.455714	0.61	0.771429	0.8	0.934286	0.52	0.6	0.43	0.524286	0.82	0.887143	0.74	0.842857	0.66	0.808571	0.26	0.474286	0.62	0.79	0.78	0.94	0.53	0.58	0.41	0.53	0.82	0.89	0.73	0.85625	0.66	0.815	0.27	0.515	0.61	0.79375	0.8
#372	0.78	0.931429	0.55	0.641429	0.44	0.535714	0.82	0.884286	0.74	0.814286	0.66	0.807143	0.27	0.487143	0.61	0.781429	0.75	0.86	0.53	0.64	0.4	0.481429	0.82	0.85	0.74	0.79	0.66	0.782857	0.26	0.505714	0.62	0.771429	0.77	0.93875	0.54	0.64	0.42	0.585	0.82	0.8925	0.73	0.8575	0.66	0.82375	0.27	0.50875	0.61	0.80625	0.79
#373	0.8	0.864286	0.54	0.614286	0.41	0.41	0.82	0.851429	0.74	0.772857	0.66	0.765714	0.27	0.427143	0.61	0.74	0.77	0.928571	0.55	0.647143	0.44	0.561429	0.82	0.878571	0.74	0.795714	0.66	0.817143	0.26	0.531429	0.62	0.801429	0.82	0.935	0.59	0.665	0.42	0.521667	0.82	0.886667	0.73	0.851667	0.66	0.806667	0.27	0.5	0.61	0.79	0.79
#374	0.78	0.93875	0.53	0.63625	0.43	0.52625	0.82	0.89125	0.74	0.8275	0.66	0.81875	0.27	0.485	0.61	0.79375	0.79	0.935714	0.53	0.611429	0.42	0.492857	0.82	0.88	0.74	0.83	0.66	0.797143	0.26	0.461429	0.62	0.771429	0.77	0.93625	0.52	0.64875	0.42	0.53875	0.82	0.89125	0.73	0.81	0.66	0.81375	0.27	0.4875	0.61	0.7875	0.79
#375	0.78	0.92	0.54	0.636667	0.44	0.518333	0.82	0.876667	0.74	0.83	0.66	0.79	0.27	0.461667	0.61	0.758333	0.78	0.934286	0.53	0.624286	0.42	0.512857	0.82	0.891429	0.74	0.85	0.66	0.802857	0.26	0.478571	0.62	0.785714	0.79	0.927143	0.57	0.657143	0.43	0.512857	0.82	0.89	0.73	0.811429	0.66	0.807143	0.27	0.468571	0.61	0.78	0.84
#376	0.78	0.9175	0.54	0.63125	0.43	0.5425	0.82	0.8825	0.74	0.79375	0.66	0.8125	0.27	0.52375	0.61	0.78875	0.75	0.86	0.53	0.624286	0.42	0.511429	0.82	0.847143	0.74	0.768571	0.66	0.791429	0.26	0.522857	0.62	0.791429	0.78	0.934286	0.52	0.645714	0.42	0.502857	0.82	0.892857	0.73	0.847143	0.66	0.805714	0.27	0.46	0.61	0.772857	0.77
#377	0.77	0.934286	0.53	0.654286	0.44	0.514286	0.82	0.891429	0.74	0.85	0.66	0.812857	0.27	0.468571	0.61	0.788571	0.78	0.93375	0.53	0.61875	0.44	0.56125	0.82	0.89125	0.74	0.82625	0.66	0.82	0.26	0.49625	0.62	0.80375	0.77	0.86	0.53	0.625714	0.43	0.488571	0.82	0.857143	0.73	0.742857	0.66	0.787143	0.27	0.485714	0.61	0.775714	0.8
#378	0.76	0.9225	0.53	0.66	0.42	0.5425	0.82	0.885	0.74	0.83125	0.66	0.82625	0.27	0.51625	0.61	0.81125	0.79	0.862857	0.54	0.61	0.41	0.428571	0.82	0.844286	0.74	0.782857	0.66	0.767143	0.26	0.46	0.62	0.75	0.81	0.933333	0.55	0.628333	0.44	0.513333	0.82	0.881667	0.73	0.818333	0.66	0.791667	0.27	0.461667	0.61	0.758333	0.78
#379	0.75	0.92	0.53	0.654286	0.39	0.472857	0.82	0.871429	0.74	0.86	0.66	0.795714	0.27	0.461429	0.61	0.771429	0.78	0.934286	0.55	0.645714	0.44	0.532857	0.82	0.887143	0.74	0.811429	0.66	0.81	0.26	0.487143	0.62	0.781429	0.77	0.9275	0.54	0.57625	0.4	0.5375	0.82	0.8875	0.73	0.86625	0.66	0.815	0.27	0.525	0.61	0.79125	0.78
#380	0.78	0.928571	0.54	0.65	0.44	0.531429	0.82	0.89	0.74	0.821429	0.66	0.807143	0.27	0.487143	0.61	0.782857	0.79	0.935714	0.53	0.59	0.43	0.512857	0.82	0.884286	0.74	0.828571	0.66	0.807143	0.26	0.494286	0.62	0.792857	0.8	0.937143	0.53	0.607143	0.43	0.528571	0.82	0.887143	0.73	0.821429	0.66	0.808571	0.27	0.48	0.61	0.787143	0.78
#381	0.8	0.924286	0.53	0.578571	0.42	0.545714	0.82	0.867143	0.74	0.784286	0.66	0.788571	0.27	0.454286	0.61	0.768571	0.79	0.916667	0.53	0.613333	0.42	0.53	0.82	0.868333	0.74	0.811667	0.66	0.768333	0.26	0.398333	0.62	0.733333	0.79	0.922857	0.53	0.62	0.42	0.535714	0.82	0.881429	0.73	0.808571	0.66	0.804286	0.27	0.464286	0.61	0.777143	0.8
#382	0.76	0.914286	0.54	0.638571	0.44	0.562857	0.82	0.867143	0.74	0.801429	0.66	0.811429	0.27	0.521429	0.61	0.792857	0.8	0.938571	0.52	0.6	0.43	0.511429	0.82	0.887143	0.74	0.847143	0.66	0.807143	0.26	0.474286	0.62	0.788571	0.77	0.93125	0.55	0.59125	0.43	0.57125	0.82	0.89	0.73	0.81625	0.66	0.8225	0.27	0.5475	0.61	0.80125	0.8
#383	0.78	0.927143	0.55	0.64	0.42	0.511429	0.82	0.884286	0.74	0.807143	0.66	0.815714	0.27	0.487143	0.61	0.795714	0.79	0.92	0.53	0.607143	0.43	0.517143	0.82	0.872857	0.74	0.818571	0.66	0.795714	0.26	0.468571	0.62	0.772857	0.79	0.938571	0.52	0.615714	0.43	0.531429	0.82	0.885714	0.73	0.822857	0.66	0.807143	0.27	0.478571	0.61	0.787143	0.76
#384	0.78	0.931667	0.54	0.62	0.44	0.561667	0.82	0.875	0.74	0.79	0.66	0.788333	0.27	0.463333	0.61	0.768333	0.79	0.923333	0.55	0.663333	0.43	0.52	0.82	0.878333	0.74	0.833333	0.66	0.786667	0.26	0.47	0.62	0.761667	0.78	0.935	0.54	0.616667	0.44	0.583333	0.82	0.89	0.73	0.855	0.66	0.796667	0.27	0.445	0.61	0.763333	0.77
#385	0.79	0.93	0.52	0.62	0.42	0.495714	0.82	0.878571	0.74	0.827143	0.66	0.798571	0.27	0.457143	0.61	0.771429	0.78	0.92	0.54	0.646667	0.44	0.528333	0.82	0.88	0.74	0.835	0.66	0.791667	0.26	0.461667	0.62	0.761667	0.78	0.931429	0.53	0.645714	0.41	0.504286	0.82	0.89	0.73	0.847143	0.66	0.807143	0.27	0.46	0.61	0.777143	0.8
#386	0.76	0.915556	0.53	0.634444	0.42	0.567778	0.82	0.874444	0.74	0.79	0.66	0.83	0.27	0.568889	0.61	0.817778	0.77	0.856667	0.55	0.636667	0.44	0.481667	0.82	0.85	0.74	0.778333	0.66	0.771667	0.26	0.471667	0.62	0.75	0.79	0.87125	0.54	0.62625	0.42	0.46875	0.82	0.8625	0.73	0.77	0.66	0.775	0.27	0.44125	0.61	0.75	0.78
#387	0.77	0.927143	0.52	0.641429	0.42	0.522857	0.82	0.882857	0.74	0.838571	0.66	0.801429	0.27	0.464286	0.61	0.778571	0.76	0.926667	0.55	0.612222	0.43	0.565556	0.82	0.877778	0.74	0.813333	0.66	0.835556	0.26	0.601111	0.62	0.825556	0.79	0.9325	0.53	0.6225	0.44	0.565	0.82	0.895	0.73	0.81	0.66	0.8225	0.27	0.49	0.61	0.80375	0.8
#388	0.76	0.9275	0.53	0.6375	0.43	0.5575	0.82	0.88125	0.74	0.81625	0.66	0.8225	0.27	0.52375	0.61	0.80375	0.78	0.926667	0.54	0.656667	0.42	0.488333	0.82	0.888333	0.74	0.846667	0.66	0.8	0.26	0.468333	0.62	0.771667	0.78	0.928333	0.54	0.646667	0.44	0.52	0.82	0.881667	0.73	0.823333	0.66	0.793333	0.27	0.466667	0.61	0.76	0.8
#389	0.77	0.93	0.54	0.658571	0.42	0.557143	0.82	0.88	0.74	0.825714	0.66	0.808571	0.27	0.452857	0.61	0.791429	0.78	0.934286	0.55	0.657143	0.44	0.531429	0.82	0.892857	0.74	0.832857	0.66	0.82	0.26	0.487143	0.62	0.794286	0.79	0.938571	0.52	0.614286	0.43	0.531429	0.82	0.885714	0.73	0.822857	0.66	0.807143	0.27	0.48	0.61	0.787143	0.8
#390	0.77	0.918333	0.55	0.683333	0.43	0.508333	0.82	0.885	0.74	0.846667	0.66	0.798333	0.27	0.456667	0.61	0.77	0.78	0.932857	0.52	0.64	0.42	0.512857	0.82	0.888571	0.74	0.848571	0.66	0.805714	0.26	0.467143	0.62	0.777143	0.8	0.94	0.53	0.605714	0.43	0.525714	0.82	0.888571	0.73	0.822857	0.66	0.785714	0.27	0.507143	0.61	0.752857	0.77
#391	0.77	0.925	0.54	0.61125	0.43	0.53125	0.82	0.87875	0.74	0.81	0.66	0.81125	0.27	0.49125	0.61	0.79625	0.8	0.931667	0.53	0.588333	0.43	0.535	0.82	0.868333	0.74	0.806667	0.66	0.775	0.26	0.41	0.62	0.758333	0.78	0.93	0.54	0.674286	0.42	0.518571	0.82	0.892857	0.73	0.842857	0.66	0.812857	0.27	0.472857	0.61	0.787143	0.8
#392	0.77	0.935714	0.53	0.648571	0.41	0.552857	0.82	0.89	0.74	0.868571	0.66	0.811429	0.27	0.455714	0.61	0.79	0.78	0.932857	0.55	0.648571	0.44	0.544286	0.82	0.89	0.74	0.832857	0.66	0.81	0.26	0.48	0.62	0.781429	0.79	0.935714	0.52	0.632857	0.43	0.528571	0.82	0.894286	0.73	0.842857	0.66	0.81	0.27	0.478571	0.61	0.787143	0.79
#393	0.78	0.927143	0.52	0.658571	0.42	0.518571	0.82	0.89	0.74	0.871429	0.66	0.805714	0.27	0.474286	0.61	0.778571	0.79	0.937143	0.52	0.641429	0.41	0.484286	0.82	0.895714	0.74	0.878571	0.66	0.801429	0.26	0.452857	0.62	0.772857	0.77	0.937143	0.53	0.638571	0.42	0.527143	0.82	0.892857	0.73	0.807143	0.66	0.824286	0.27	0.495714	0.61	0.8	0.79
#394	0.79	0.931429	0.52	0.602857	0.43	0.512857	0.82	0.881429	0.74	0.827143	0.66	0.802857	0.27	0.467143	0.61	0.784286	0.81	0.93	0.53	0.61	0.43	0.531667	0.82	0.885	0.74	0.836667	0.66	0.78	0.26	0.398333	0.62	0.758333	0.79	0.858571	0.54	0.641429	0.41	0.432857	0.82	0.854286	0.73	0.792857	0.66	0.76	0.27	0.42	0.61	0.731429	0.79
#395	0.8	0.928333	0.58	0.691667	0.42	0.495	0.82	0.895	0.74	0.876667	0.66	0.816667	0.27	0.493333	0.61	0.795	0.78	0.935	0.54	0.64375	0.43	0.55375	0.82	0.8925	0.74	0.82875	0.66	0.8225	0.26	0.5075	0.62	0.80875	0.8	0.836667	0.55	0.618333	0.44	0.446667	0.82	0.831667	0.73	0.72	0.66	0.736667	0.27	0.436667	0.61	0.708333	0.77
#396	0.78	0.937143	0.53	0.597143	0.42	0.562857	0.82	0.874286	0.74	0.834286	0.66	0.807143	0.27	0.49	0.61	0.79	0.79	0.932857	0.52	0.651429	0.42	0.504286	0.82	0.894286	0.74	0.862857	0.66	0.808571	0.26	0.452857	0.62	0.78	0.78	0.926667	0.54	0.646667	0.43	0.565	0.82	0.88	0.73	0.81	0.66	0.8	0.27	0.461667	0.61	0.785	0.78
#397	0.76	0.935714	0.56	0.584286	0.42	0.607143	0.82	0.887143	0.74	0.857143	0.66	0.835714	0.27	0.565714	0.61	0.822857	0.8	0.938571	0.52	0.618571	0.41	0.488571	0.82	0.885714	0.74	0.844286	0.66	0.801429	0.26	0.452857	0.62	0.775714	0.78	0.927143	0.54	0.645714	0.44	0.54	0.82	0.892857	0.73	0.811429	0.66	0.81	0.27	0.485714	0.61	0.777143	0.79
#398	0.78	0.934286	0.52	0.614286	0.42	0.495714	0.82	0.875714	0.74	0.82	0.66	0.794286	0.27	0.471429	0.61	0.765714	0.75	0.9075	0.53	0.62375	0.43	0.51625	0.82	0.86375	0.74	0.77625	0.66	0.81125	0.26	0.56625	0.62	0.7975	0.79	0.927143	0.53	0.602857	0.43	0.55	0.82	0.882857	0.73	0.808571	0.66	0.805714	0.27	0.482857	0.61	0.784286	0.78
#399	0.76	0.916667	0.54	0.643333	0.44	0.555	0.82	0.875	0.74	0.785	0.66	0.815	0.27	0.51	0.61	0.795	0.76	0.941429	0.52	0.605714	0.43	0.588571	0.82	0.895714	0.74	0.86	0.66	0.831429	0.26	0.498571	0.62	0.82	0.82	0.935714	0.54	0.597143	0.42	0.498571	0.82	0.885714	0.73	0.854286	0.66	0.79	0.27	0.458571	0.61	0.764286	0.78
#400	0.79	0.921667	0.59	0.671667	0.42	0.563333	0.82	0.885	0.74	0.861667	0.66	0.801667	0.27	0.456667	0.61	0.776667	0.78	0.924286	0.54	0.632857	0.44	0.538571	0.82	0.885714	0.74	0.815714	0.66	0.805714	0.26	0.477143	0.62	0.78	0.8	0.938571	0.53	0.6	0.43	0.531429	0.82	0.885714	0.73	0.818571	0.66	0.808571	0.27	0.485714	0.61	0.788571	0.78
#401	0.77	0.94125	0.53	0.60625	0.42	0.55625	0.82	0.8875	0.74	0.86625	0.66	0.8175	0.27	0.49375	0.61	0.8	0.76	0.87125	0.53	0.52	0.4	0.44	0.82	0.81125	0.74	0.81625	0.66	0.75	0.26	0.505	0.62	0.76125	0.76	0.9275	0.56	0.61375	0.42	0.54375	0.82	0.8875	0.73	0.81625	0.66	0.80875	0.27	0.47875	0.61	0.79	0.78
#402	0.78	0.927143	0.52	0.614286	0.42	0.507143	0.82	0.874286	0.74	0.818571	0.66	0.795714	0.27	0.474286	0.61	0.765714	0.79	0.935	0.54	0.623333	0.43	0.563333	0.82	0.876667	0.74	0.806667	0.66	0.801667	0.26	0.471667	0.62	0.793333	0.78	0.928571	0.54	0.621429	0.41	0.51	0.82	0.871429	0.73	0.841429	0.66	0.802857	0.27	0.507143	0.61	0.782857	0.78
#403	0.77	0.93	0.52	0.64125	0.43	0.54125	0.82	0.89	0.74	0.8275	0.66	0.8125	0.27	0.48375	0.61	0.7875	0.77	0.931429	0.53	0.655714	0.43	0.524286	0.82	0.892857	0.74	0.855714	0.66	0.811429	0.26	0.484286	0.62	0.798571	0.79	0.94	0.52	0.612857	0.43	0.581429	0.82	0.9	0.73	0.867143	0.66	0.817143	0.27	0.458571	0.61	0.792857	0.8
#404	0.77	0.928333	0.54	0.658333	0.44	0.576667	0.82	0.881667	0.74	0.856667	0.66	0.8	0.27	0.453333	0.61	0.773333	0.76	0.94375	0.54	0.59875	0.41	0.5325	0.82	0.89	0.74	0.88875	0.66	0.8025	0.26	0.485	0.62	0.78625	0.8	0.935714	0.54	0.624286	0.43	0.514286	0.82	0.885714	0.73	0.822857	0.66	0.804286	0.27	0.467143	0.61	0.778571	0.8
#405	0.77	0.93125	0.53	0.6275	0.42	0.53125	0.82	0.88	0.74	0.8125	0.66	0.81875	0.27	0.50875	0.61	0.80125	0.78	0.94125	0.53	0.63375	0.43	0.54	0.82	0.89375	0.74	0.825	0.66	0.81625	0.26	0.49125	0.62	0.79125	0.78	0.93	0.55	0.53375	0.42	0.5525	0.82	0.86375	0.73	0.83375	0.66	0.8	0.27	0.54	0.61	0.77875	0.81
#406	0.77	0.931429	0.54	0.664286	0.42	0.572857	0.82	0.884286	0.74	0.818571	0.66	0.811429	0.27	0.472857	0.61	0.792857	0.73	0.918889	0.56	0.567778	0.4	0.533333	0.82	0.866667	0.74	0.845556	0.66	0.804444	0.26	0.527778	0.62	0.794444	0.79	0.931429	0.54	0.621429	0.42	0.531429	0.82	0.878571	0.73	0.79	0.66	0.782857	0.27	0.4	0.61	0.755714	0.81
#407	0.76	0.927143	0.52	0.624286	0.42	0.53	0.82	0.888571	0.74	0.824286	0.66	0.822857	0.27	0.512857	0.61	0.802857	0.78	0.935714	0.55	0.645714	0.44	0.531429	0.82	0.887143	0.74	0.811429	0.66	0.808571	0.26	0.485714	0.62	0.781429	0.78	0.918333	0.55	0.661667	0.43	0.508333	0.82	0.89	0.73	0.841667	0.66	0.805	0.27	0.468333	0.61	0.775	0.79
#408	0.79	0.925	0.53	0.61	0.42	0.515	0.82	0.863333	0.74	0.805	0.66	0.766667	0.27	0.375	0.61	0.738333	0.77	0.934286	0.54	0.638571	0.43	0.521429	0.82	0.884286	0.74	0.824286	0.66	0.818571	0.26	0.518571	0.62	0.802857	0.78	0.934286	0.52	0.622857	0.42	0.527143	0.82	0.891429	0.73	0.84	0.66	0.811429	0.27	0.48	0.61	0.79	0.77
#409	0.78	0.935714	0.54	0.652857	0.43	0.504286	0.82	0.892857	0.74	0.844286	0.66	0.808571	0.27	0.468571	0.61	0.782857	0.78	0.935	0.53	0.625	0.44	0.55625	0.82	0.895	0.74	0.8275	0.66	0.82375	0.26	0.49375	0.62	0.80625	0.77	0.92875	0.53	0.62875	0.43	0.565	0.82	0.89125	0.73	0.815	0.66	0.81875	0.27	0.4875	0.61	0.80125	0.8
#410	0.8	0.928571	0.53	0.602857	0.41	0.491429	0.82	0.874286	0.74	0.827143	0.66	0.8	0.27	0.461429	0.61	0.781429	0.78	0.925714	0.55	0.64	0.45	0.558571	0.82	0.884286	0.74	0.815714	0.66	0.81	0.26	0.482857	0.62	0.784286	0.79	0.937143	0.54	0.592857	0.42	0.537143	0.82	0.894286	0.73	0.872857	0.66	0.824286	0.27	0.547143	0.61	0.802857	0.79
#411	0.78	0.927143	0.52	0.628571	0.42	0.501429	0.82	0.88	0.74	0.835714	0.66	0.795714	0.27	0.454286	0.61	0.768571	0.79	0.928333	0.59	0.658333	0.41	0.558333	0.82	0.886667	0.74	0.873333	0.66	0.798333	0.26	0.465	0.62	0.775	0.8	0.937143	0.53	0.607143	0.43	0.53	0.82	0.887143	0.73	0.821429	0.66	0.808571	0.27	0.48	0.61	0.787143	0.79
#412	0.8	0.928333	0.52	0.603333	0.42	0.528333	0.82	0.87	0.74	0.815	0.66	0.765	0.27	0.393333	0.61	0.735	0.78	0.928571	0.53	0.61	0.41	0.511429	0.82	0.874286	0.74	0.817143	0.66	0.808571	0.26	0.497143	0.62	0.787143	0.79	0.918333	0.55	0.62	0.44	0.54	0.82	0.871667	0.73	0.786667	0.66	0.788333	0.27	0.475	0.61	0.758333	0.79
#413	0.77	0.92	0.52	0.617778	0.42	0.541111	0.82	0.875556	0.74	0.807778	0.66	0.815556	0.27	0.513333	0.61	0.796667	0.78	0.94125	0.53	0.625	0.44	0.5475	0.82	0.89625	0.74	0.83125	0.66	0.82	0.26	0.49625	0.62	0.80625	0.79	0.931429	0.53	0.625714	0.42	0.512857	0.82	0.88	0.73	0.808571	0.66	0.795714	0.27	0.471429	0.61	0.768571	0.77
#414	0.77	0.925	0.55	0.645	0.44	0.575	0.82	0.868333	0.74	0.781667	0.66	0.803333	0.27	0.465	0.61	0.786667	0.8	0.936667	0.53	0.563333	0.43	0.55	0.82	0.866667	0.74	0.785	0.66	0.78	0.26	0.43	0.62	0.766667	0.76	0.91875	0.54	0.56875	0.43	0.57125	0.82	0.8575	0.73	0.8175	0.66	0.7925	0.27	0.515	0.61	0.78	0.8
#415	0.79	0.915	0.53	0.605	0.42	0.541667	0.82	0.863333	0.74	0.796667	0.66	0.768333	0.27	0.415	0.61	0.745	0.78	0.9325	0.53	0.58	0.4	0.53125	0.82	0.88125	0.74	0.86125	0.66	0.8025	0.26	0.49875	0.62	0.775	0.78	0.92875	0.54	0.61125	0.43	0.54625	0.82	0.89125	0.73	0.81125	0.66	0.815	0.27	0.48375	0.61	0.79625	0.77
#416	0.76	0.916	0.54	0.632	0.45	0.588	0.82	0.862	0.74	0.744	0.66	0.788	0.27	0.442	0.61	0.766	0.77	0.931429	0.54	0.661429	0.42	0.572857	0.82	0.882857	0.74	0.811429	0.66	0.811429	0.26	0.47	0.62	0.794286	0.77	0.928571	0.51	0.635714	0.41	0.512857	0.82	0.885714	0.73	0.83	0.66	0.8	0.27	0.477143	0.61	0.764286	0.79
#417	0.77	0.916667	0.55	0.688333	0.42	0.51	0.82	0.881667	0.74	0.851667	0.66	0.801667	0.27	0.458333	0.61	0.775	0.78	0.94625	0.53	0.595	0.43	0.5225	0.82	0.8975	0.74	0.8625	0.66	0.82375	0.26	0.49625	0.62	0.8075	0.8	0.935714	0.53	0.607143	0.43	0.527143	0.82	0.884286	0.73	0.814286	0.66	0.802857	0.27	0.484286	0.61	0.782857	0.8
#418	0.8	0.931667	0.53	0.606667	0.42	0.505	0.82	0.865	0.74	0.811667	0.66	0.768333	0.27	0.38	0.61	0.743333	0.79	0.94375	0.54	0.61625	0.42	0.55	0.82	0.89875	0.74	0.8825	0.66	0.8125	0.26	0.4575	0.62	0.7875	0.77	0.935714	0.53	0.618571	0.41	0.501429	0.82	0.89	0.73	0.861429	0.66	0.797143	0.27	0.492857	0.61	0.774286	0.78
#419	0.78	0.93625	0.53	0.6275	0.43	0.5375	0.82	0.89375	0.74	0.83125	0.66	0.8225	0.27	0.485	0.61	0.80375	0.77	0.867143	0.53	0.622857	0.42	0.458571	0.82	0.855714	0.74	0.798571	0.66	0.784286	0.26	0.464286	0.62	0.765714	0.77	0.84	0.55	0.65	0.43	0.463333	0.82	0.85	0.73	0.791667	0.66	0.765	0.27	0.46	0.61	0.74	0.78
#420	0.78	0.92	0.53	0.618571	0.41	0.515714	0.82	0.868571	0.74	0.808571	0.66	0.805714	0.27	0.5	0.61	0.788571	0.79	0.926667	0.57	0.688333	0.44	0.546667	0.82	0.88	0.74	0.841667	0.66	0.805	0.26	0.49	0.62	0.783333	0.77	0.935714	0.54	0.672857	0.43	0.582857	0.82	0.89	0.73	0.805714	0.66	0.815714	0.27	0.481429	0.61	0.792857	0.78
#421	0.77	0.921429	0.54	0.641429	0.44	0.542857	0.82	0.874286	0.74	0.795714	0.66	0.817143	0.27	0.517143	0.61	0.802857	0.76	0.933333	0.52	0.621667	0.42	0.553333	0.82	0.876667	0.74	0.783333	0.66	0.8	0.26	0.431667	0.62	0.776667	0.8	0.935714	0.53	0.617143	0.42	0.511429	0.82	0.884286	0.73	0.821429	0.66	0.8	0.27	0.468571	0.61	0.765714	0.79
#422	0.8	0.881429	0.54	0.624286	0.43	0.451429	0.82	0.861429	0.74	0.814286	0.66	0.77	0.27	0.445714	0.61	0.744286	0.76	0.927143	0.55	0.641429	0.41	0.531429	0.82	0.884286	0.74	0.82	0.66	0.824286	0.26	0.501429	0.62	0.804286	0.76	0.9325	0.55	0.47875	0.43	0.5725	0.82	0.83125	0.73	0.82375	0.66	0.78	0.27	0.53625	0.61	0.78	0.78
#423	0.79	0.937143	0.57	0.628571	0.4	0.571429	0.82	0.887143	0.74	0.85	0.66	0.831429	0.27	0.504286	0.61	0.815714	0.8	0.936667	0.55	0.595	0.43	0.575	0.82	0.883333	0.74	0.825	0.66	0.805	0.26	0.45	0.62	0.793333	0.79	0.927143	0.53	0.631429	0.43	0.541429	0.82	0.89	0.73	0.838571	0.66	0.81	0.27	0.475714	0.61	0.785714	0.81
#424	0.8	0.933333	0.53	0.598333	0.42	0.523333	0.82	0.866667	0.74	0.8	0.66	0.77	0.27	0.383333	0.61	0.741667	0.76	0.935	0.54	0.59	0.39	0.51625	0.82	0.86625	0.74	0.85875	0.66	0.7975	0.26	0.495	0.62	0.77625	0.78	0.935714	0.52	0.638571	0.41	0.498571	0.82	0.891429	0.73	0.847143	0.66	0.804286	0.27	0.452857	0.61	0.775714	0.79
#425	0.77	0.921111	0.52	0.617778	0.41	0.533333	0.82	0.883333	0.74	0.811111	0.66	0.817778	0.27	0.516667	0.61	0.795556	0.79	0.937143	0.52	0.61	0.43	0.521429	0.82	0.882857	0.74	0.832857	0.66	0.805714	0.26	0.484286	0.62	0.787143	0.79	0.915	0.55	0.621667	0.45	0.543333	0.82	0.866667	0.73	0.778333	0.66	0.786667	0.27	0.478333	0.61	0.756667	0.79
#426	0.78	0.932857	0.54	0.648571	0.44	0.525714	0.82	0.888571	0.74	0.827143	0.66	0.812857	0.27	0.471429	0.61	0.787143	0.72	0.905714	0.57	0.581429	0.4	0.5	0.82	0.842857	0.74	0.845714	0.66	0.744286	0.26	0.394286	0.62	0.718571	0.78	0.925714	0.53	0.628571	0.44	0.544286	0.82	0.887143	0.73	0.798571	0.66	0.811429	0.27	0.494286	0.61	0.782857	0.77
#427	0.78	0.932857	0.54	0.647143	0.44	0.527143	0.82	0.891429	0.74	0.838571	0.66	0.817143	0.27	0.485714	0.61	0.794286	0.73	0.8725	0.55	0.60875	0.38	0.525	0.82	0.85125	0.74	0.7825	0.66	0.81	0.26	0.6075	0.62	0.805	0.79	0.934286	0.53	0.63	0.43	0.528571	0.82	0.892857	0.73	0.842857	0.66	0.81	0.27	0.48	0.61	0.79	0.79
#428	0.8	0.92	0.53	0.5975	0.42	0.52125	0.82	0.87	0.74	0.7975	0.66	0.80625	0.27	0.51625	0.61	0.78625	0.78	0.928333	0.55	0.676667	0.43	0.505	0.82	0.89	0.74	0.838333	0.66	0.813333	0.26	0.476667	0.62	0.788333	0.78	0.93	0.56	0.54875	0.4	0.5325	0.82	0.87125	0.73	0.81625	0.66	0.79625	0.27	0.5	0.61	0.77375	0.79
#429	0.76	0.93	0.52	0.634286	0.42	0.532857	0.82	0.885714	0.74	0.811429	0.66	0.824286	0.27	0.494286	0.61	0.801429	0.76	0.9275	0.52	0.56	0.4	0.51625	0.82	0.87375	0.74	0.8575	0.66	0.8025	0.26	0.50875	0.62	0.78	0.78	0.833333	0.55	0.656667	0.43	0.44	0.82	0.841667	0.73	0.763333	0.66	0.746667	0.27	0.425	0.61	0.718333	0.79
#430	0.78	0.931429	0.52	0.647143	0.4	0.485714	0.82	0.882857	0.74	0.845714	0.66	0.797143	0.27	0.464286	0.61	0.767143	0.78	0.93875	0.53	0.63	0.43	0.5275	0.82	0.88875	0.74	0.83375	0.66	0.81375	0.26	0.4725	0.62	0.78875	0.79	0.928571	0.53	0.607143	0.43	0.544286	0.82	0.881429	0.73	0.807143	0.66	0.804286	0.27	0.482857	0.61	0.784286	0.8
#431	0.77	0.937143	0.53	0.617143	0.41	0.552857	0.82	0.877143	0.74	0.847143	0.66	0.812857	0.27	0.511429	0.61	0.794286	0.76	0.905714	0.52	0.588571	0.38	0.501429	0.82	0.851429	0.74	0.778571	0.66	0.8	0.26	0.517143	0.62	0.781429	0.79	0.928333	0.55	0.623333	0.44	0.521667	0.82	0.876667	0.73	0.803333	0.66	0.791667	0.27	0.47	0.61	0.76	0.78
#432	0.77	0.865714	0.55	0.632857	0.43	0.478571	0.82	0.845714	0.74	0.781429	0.66	0.782857	0.27	0.492857	0.61	0.765714	0.77	0.855	0.55	0.636667	0.43	0.48	0.82	0.848333	0.74	0.776667	0.66	0.771667	0.26	0.47	0.62	0.75	0.77	0.93	0.54	0.651429	0.41	0.524286	0.82	0.88	0.73	0.847143	0.66	0.811429	0.27	0.52	0.61	0.79	0.79
#433	0.78	0.9325	0.53	0.63625	0.43	0.5375	0.82	0.89125	0.74	0.82875	0.66	0.81625	0.27	0.48	0.61	0.7925	0.78	0.935714	0.52	0.622857	0.42	0.511429	0.82	0.891429	0.74	0.851429	0.66	0.802857	0.26	0.475714	0.62	0.784286	0.79	0.935714	0.53	0.627143	0.43	0.521429	0.82	0.89	0.73	0.838571	0.66	0.811429	0.27	0.484286	0.61	0.791429	0.8
#434	0.77	0.908571	0.55	0.675714	0.42	0.534286	0.82	0.88	0.74	0.808571	0.66	0.81	0.27	0.494286	0.61	0.785714	0.78	0.923333	0.58	0.696667	0.44	0.541667	0.82	0.881667	0.74	0.848333	0.66	0.806667	0.26	0.5	0.62	0.785	0.77	0.918333	0.56	0.681667	0.42	0.518333	0.82	0.878333	0.73	0.82	0.66	0.796667	0.27	0.483333	0.61	0.766667	0.79
#435	0.78	0.938571	0.54	0.647143	0.44	0.505714	0.82	0.89	0.74	0.825714	0.66	0.81	0.27	0.474286	0.61	0.785714	0.78	0.941429	0.52	0.594286	0.42	0.495714	0.82	0.892857	0.74	0.884286	0.66	0.808571	0.26	0.482857	0.62	0.79	0.78	0.925714	0.56	0.56	0.43	0.585714	0.82	0.85	0.73	0.781429	0.66	0.775714	0.27	0.467143	0.61	0.761429	0.78
#436	0.79	0.935	0.58	0.688333	0.4	0.508333	0.82	0.886667	0.74	0.841667	0.66	0.826667	0.27	0.518333	0.61	0.808333	0.78	0.93	0.55	0.6625	0.43	0.53375	0.82	0.8925	0.74	0.8225	0.66	0.82125	0.26	0.51625	0.62	0.795	0.77	0.928571	0.54	0.63	0.43	0.557143	0.82	0.882857	0.73	0.844286	0.66	0.818571	0.27	0.53	0.61	0.797143	0.78
#437	0.79	0.932857	0.54	0.647143	0.44	0.515714	0.82	0.885714	0.74	0.86	0.66	0.788571	0.27	0.441429	0.61	0.755714	0.78	0.937143	0.52	0.627143	0.43	0.527143	0.82	0.891429	0.74	0.847143	0.66	0.81	0.26	0.484286	0.62	0.788571	0.79	0.931429	0.53	0.618571	0.43	0.528571	0.82	0.881429	0.73	0.805714	0.66	0.804286	0.27	0.488571	0.61	0.787143	0.78
#438	0.8	0.93	0.53	0.61	0.42	0.513333	0.82	0.873333	0.74	0.823333	0.66	0.77	0.27	0.376667	0.61	0.741667	0.77	0.931429	0.5	0.632857	0.42	0.512857	0.82	0.887143	0.74	0.845714	0.66	0.797143	0.26	0.467143	0.62	0.768571	0.8	0.94	0.53	0.562857	0.44	0.524286	0.82	0.877143	0.73	0.811429	0.66	0.807143	0.27	0.491429	0.61	0.785714	0.79
#439	0.77	0.925714	0.53	0.625714	0.41	0.544286	0.82	0.868571	0.74	0.818571	0.66	0.791429	0.27	0.44	0.61	0.771429	0.79	0.934286	0.54	0.624286	0.44	0.531429	0.82	0.884286	0.74	0.822857	0.66	0.808571	0.26	0.475714	0.62	0.782857	0.79	0.942857	0.53	0.561429	0.43	0.547143	0.82	0.89	0.73	0.822857	0.66	0.797143	0.27	0.441429	0.61	0.775714	0.79
#440	0.77	0.934286	0.53	0.63	0.41	0.558571	0.82	0.877143	0.74	0.851429	0.66	0.811429	0.27	0.5	0.61	0.794286	0.8	0.914	0.55	0.614	0.44	0.542	0.82	0.864	0.74	0.794	0.66	0.754	0.26	0.378	0.62	0.72	0.78	0.94125	0.53	0.615	0.43	0.54625	0.82	0.9	0.73	0.8625	0.66	0.81875	0.27	0.47375	0.61	0.79	0.81
#441	0.77	0.92125	0.53	0.65625	0.44	0.55125	0.82	0.8875	0.74	0.8225	0.66	0.82125	0.27	0.52875	0.61	0.7925	0.79	0.918333	0.54	0.643333	0.44	0.518333	0.82	0.88	0.74	0.84	0.66	0.79	0.26	0.453333	0.62	0.761667	0.78	0.93875	0.55	0.57625	0.43	0.61875	0.82	0.89875	0.73	0.875	0.66	0.8275	0.27	0.5325	0.61	0.8075	0.79
#442	0.76	0.93	0.53	0.621429	0.4	0.507143	0.82	0.88	0.74	0.808571	0.66	0.814286	0.27	0.508571	0.61	0.787143	0.78	0.861429	0.53	0.582857	0.43	0.478571	0.82	0.834286	0.74	0.77	0.66	0.764286	0.26	0.492857	0.62	0.762857	0.76	0.916667	0.55	0.646667	0.45	0.568333	0.82	0.878333	0.73	0.771667	0.66	0.818333	0.27	0.515	0.61	0.796667	0.79
#443	0.79	0.887143	0.53	0.622857	0.43	0.418571	0.82	0.878571	0.74	0.808571	0.66	0.801429	0.27	0.538571	0.61	0.781429	0.78	0.931429	0.53	0.615714	0.42	0.522857	0.82	0.874286	0.74	0.802857	0.66	0.808571	0.26	0.51	0.62	0.791429	0.79	0.94	0.55	0.644286	0.44	0.514286	0.82	0.897143	0.73	0.83	0.66	0.815714	0.27	0.471429	0.61	0.787143	0.8
#444	0.79	0.914	0.54	0.602	0.44	0.536	0.82	0.842	0.74	0.768	0.66	0.742	0.27	0.388	0.61	0.716	0.79	0.92	0.54	0.638333	0.44	0.528333	0.82	0.878333	0.74	0.831667	0.66	0.79	0.26	0.461667	0.62	0.76	0.79	0.932857	0.55	0.642857	0.43	0.521429	0.82	0.891429	0.73	0.801429	0.66	0.811429	0.27	0.491429	0.61	0.784286	0.79
#445	0.79	0.925	0.53	0.595	0.42	0.523333	0.82	0.856667	0.74	0.791667	0.66	0.76	0.27	0.401667	0.61	0.735	0.78	0.925714	0.54	0.568571	0.43	0.527143	0.82	0.864286	0.74	0.848571	0.66	0.804286	0.26	0.547143	0.62	0.791429	0.76	0.933333	0.54	0.581667	0.44	0.585	0.82	0.878333	0.73	0.768333	0.66	0.811667	0.27	0.466667	0.61	0.798333	0.78
#446	0.78	0.915	0.52	0.61875	0.41	0.52125	0.82	0.87875	0.74	0.8275	0.66	0.80875	0.27	0.5	0.61	0.7825	0.78	0.93	0.53	0.67	0.42	0.505714	0.82	0.891429	0.74	0.864286	0.66	0.805714	0.26	0.46	0.62	0.78	0.8	0.935714	0.53	0.617143	0.42	0.511429	0.82	0.884286	0.73	0.821429	0.66	0.8	0.27	0.47	0.61	0.765714	0.8
#447	0.8	0.928333	0.58	0.683333	0.4	0.471667	0.82	0.88	0.74	0.868333	0.66	0.801667	0.27	0.468333	0.61	0.778333	0.77	0.93125	0.53	0.635	0.42	0.51625	0.82	0.8875	0.74	0.83875	0.66	0.81125	0.26	0.47375	0.62	0.7875	0.78	0.928333	0.54	0.643333	0.44	0.521667	0.82	0.883333	0.73	0.825	0.66	0.796667	0.27	0.466667	0.61	0.76	0.78
#448	0.8	0.93	0.53	0.608571	0.43	0.512857	0.82	0.882857	0.74	0.832857	0.66	0.798571	0.27	0.477143	0.61	0.772857	0.78	0.935	0.53	0.62375	0.44	0.5575	0.82	0.895	0.74	0.8275	0.66	0.82375	0.26	0.49625	0.62	0.80625	0.78	0.925714	0.52	0.635714	0.42	0.52	0.82	0.888571	0.73	0.844286	0.66	0.802857	0.27	0.452857	0.61	0.774286	0.77
#449	0.77	0.9275	0.53	0.64	0.42	0.53125	0.82	0.88875	0.74	0.83	0.66	0.82	0.27	0.49375	0.61	0.8	0.8	0.941429	0.52	0.6	0.43	0.512857	0.82	0.888571	0.74	0.845714	0.66	0.808571	0.26	0.474286	0.62	0.79	0.77	0.9175	0.53	0.545	0.4	0.50125	0.82	0.83875	0.73	0.84	0.66	0.77625	0.27	0.49125	0.61	0.76875	0.8
#450	0.78	0.921429	0.54	0.6	0.41	0.482857	0.82	0.86	0.74	0.848571	0.66	0.794286	0.27	0.478571	0.61	0.775714	0.8	0.934286	0.53	0.597143	0.43	0.512857	0.82	0.878571	0.74	0.824286	0.66	0.802857	0.26	0.487143	0.62	0.788571	0.8	0.938571	0.53	0.608571	0.43	0.53	0.82	0.887143	0.73	0.821429	0.66	0.808571	0.27	0.478571	0.61	0.787143	0.79
#451	0.77	0.94	0.53	0.6475	0.42	0.5875	0.82	0.89125	0.74	0.85125	0.66	0.8325	0.27	0.5175	0.61	0.81375	0.77	0.93	0.56	0.653333	0.44	0.556667	0.82	0.875	0.74	0.786667	0.66	0.788333	0.26	0.451667	0.62	0.77	0.78	0.93	0.52	0.645714	0.41	0.494286	0.82	0.892857	0.73	0.848571	0.66	0.807143	0.27	0.452857	0.61	0.774286	0.78
#452	0.79	0.92	0.53	0.608333	0.41	0.518333	0.82	0.865	0.74	0.82	0.66	0.77	0.27	0.386667	0.61	0.741667	0.78	0.937143	0.53	0.625714	0.42	0.494286	0.82	0.885714	0.74	0.842857	0.66	0.798571	0.26	0.458571	0.62	0.771429	0.77	0.93	0.55	0.668571	0.43	0.54	0.82	0.887143	0.73	0.841429	0.66	0.822857	0.27	0.534286	0.61	0.802857	0.79
#453	0.78	0.947143	0.51	0.581429	0.42	0.545714	0.82	0.9	0.74	0.907143	0.66	0.812857	0.27	0.452857	0.61	0.791429	0.78	0.928571	0.54	0.641429	0.43	0.522857	0.82	0.89	0.74	0.832857	0.66	0.811429	0.26	0.472857	0.62	0.784286	0.78	0.926667	0.55	0.686667	0.41	0.495	0.82	0.888333	0.73	0.845	0.66	0.81	0.27	0.481667	0.61	0.775	0.78
#454	0.81	0.925	0.57	0.623333	0.4	0.495	0.82	0.873333	0.74	0.821667	0.66	0.77	0.27	0.38	0.61	0.741667	0.78	0.892857	0.54	0.612857	0.44	0.498571	0.82	0.867143	0.74	0.775714	0.66	0.781429	0.26	0.465714	0.62	0.751429	0.78	0.9325	0.53	0.6275	0.44	0.56875	0.82	0.895	0.73	0.81	0.66	0.825	0.27	0.4925	0.61	0.80625	0.8
#455	0.77	0.934286	0.53	0.62	0.42	0.548571	0.82	0.877143	0.74	0.821429	0.66	0.797143	0.27	0.444286	0.61	0.777143	0.76	0.928571	0.52	0.631429	0.42	0.538571	0.82	0.885714	0.74	0.814286	0.66	0.825714	0.26	0.5	0.62	0.804286	0.79	0.935714	0.54	0.64	0.44	0.528571	0.82	0.892857	0.73	0.812857	0.66	0.811429	0.27	0.498571	0.61	0.781429	0.78
#456	0.76	0.92	0.54	0.634	0.45	0.584	0.82	0.86	0.74	0.744	0.66	0.784	0.27	0.44	0.61	0.762	0.78	0.931429	0.55	0.635714	0.44	0.542857	0.82	0.881429	0.74	0.817143	0.66	0.805714	0.26	0.478571	0.62	0.777143	0.76	0.932857	0.54	0.631429	0.42	0.541429	0.82	0.884286	0.73	0.795714	0.66	0.824286	0.27	0.518571	0.61	0.807143	0.78
#457	0.79	0.88375	0.52	0.61375	0.43	0.4825	0.82	0.86625	0.74	0.785	0.66	0.78875	0.27	0.4575	0.61	0.77125	0.79	0.925	0.54	0.633333	0.42	0.543333	0.82	0.871667	0.74	0.81	0.66	0.778333	0.26	0.411667	0.62	0.75	0.79	0.927143	0.54	0.604286	0.43	0.541429	0.82	0.88	0.73	0.804286	0.66	0.801429	0.27	0.48	0.61	0.781429	0.75
#458	0.76	0.924286	0.53	0.624286	0.41	0.562857	0.82	0.887143	0.74	0.832857	0.66	0.821429	0.27	0.515714	0.61	0.801429	0.77	0.93375	0.53	0.6275	0.43	0.5575	0.82	0.885	0.74	0.81125	0.66	0.82625	0.26	0.535	0.62	0.81875	0.78	0.932857	0.55	0.641429	0.44	0.545714	0.82	0.89	0.73	0.792857	0.66	0.81	0.27	0.49	0.61	0.781429	0.79
#459	0.79	0.93	0.53	0.621429	0.43	0.515714	0.82	0.88	0.74	0.818571	0.66	0.797143	0.27	0.471429	0.61	0.768571	0.76	0.93	0.54	0.61	0.42	0.5925	0.82	0.87625	0.74	0.83375	0.66	0.8225	0.26	0.53125	0.62	0.8275	0.79	0.937143	0.53	0.635714	0.42	0.504286	0.82	0.888571	0.73	0.83	0.66	0.802857	0.27	0.454286	0.61	0.777143	0.78
#460	0.8	0.93	0.53	0.611429	0.42	0.508571	0.82	0.875714	0.74	0.817143	0.66	0.8	0.27	0.468571	0.61	0.774286	0.79	0.933333	0.54	0.656667	0.41	0.528333	0.82	0.881667	0.74	0.84	0.66	0.791667	0.26	0.431667	0.62	0.768333	0.8	0.93	0.53	0.607143	0.43	0.544286	0.82	0.887143	0.73	0.821429	0.66	0.808571	0.27	0.477143	0.61	0.788571	0.79
#461	0.77	0.924286	0.52	0.671429	0.42	0.52	0.82	0.884286	0.74	0.845714	0.66	0.808571	0.27	0.461429	0.61	0.785714	0.77	0.93375	0.53	0.61	0.43	0.54625	0.82	0.88875	0.74	0.83375	0.66	0.82875	0.26	0.52375	0.62	0.8125	0.78	0.93875	0.52	0.61125	0.44	0.55625	0.82	0.8925	0.73	0.80875	0.66	0.8175	0.27	0.49375	0.61	0.79875	0.83
#462	0.77	0.932857	0.53	0.62	0.44	0.578571	0.82	0.872857	0.74	0.794286	0.66	0.807143	0.27	0.465714	0.61	0.798571	0.78	0.927143	0.55	0.644286	0.45	0.558571	0.82	0.89	0.74	0.831429	0.66	0.81	0.26	0.478571	0.62	0.782857	0.79	0.932857	0.53	0.618571	0.42	0.515714	0.82	0.884286	0.73	0.822857	0.66	0.801429	0.27	0.475714	0.61	0.767143	0.79
#463	0.78	0.93	0.51	0.628571	0.41	0.484286	0.82	0.892857	0.74	0.875714	0.66	0.797143	0.27	0.442857	0.61	0.768571	0.78	0.931429	0.52	0.627143	0.42	0.514286	0.82	0.885714	0.74	0.841429	0.66	0.79	0.26	0.525714	0.62	0.762857	0.78	0.945	0.53	0.525	0.43	0.5525	0.82	0.89375	0.73	0.8625	0.66	0.82625	0.27	0.55125	0.61	0.80875	0.77
#464	0.75	0.908333	0.56	0.653333	0.4	0.511667	0.82	0.876667	0.74	0.793333	0.66	0.816667	0.27	0.506667	0.61	0.796667	0.77	0.93	0.57	0.625	0.41	0.541667	0.82	0.895	0.74	0.861667	0.66	0.826667	0.26	0.483333	0.62	0.806667	0.79	0.94	0.54	0.58375	0.41	0.53375	0.82	0.89125	0.73	0.8475	0.66	0.81625	0.27	0.51875	0.61	0.795	0.79
#465	0.79	0.938333	0.54	0.633333	0.44	0.538333	0.82	0.878333	0.74	0.798333	0.66	0.783333	0.27	0.401667	0.61	0.755	0.78	0.928333	0.56	0.683333	0.42	0.501667	0.82	0.885	0.74	0.836667	0.66	0.806667	0.26	0.476667	0.62	0.783333	0.77	0.922857	0.55	0.648571	0.42	0.508571	0.82	0.882857	0.73	0.807143	0.66	0.8	0.27	0.477143	0.61	0.775714	0.76
#466	0.79	0.931429	0.53	0.605714	0.42	0.497143	0.82	0.882857	0.74	0.847143	0.66	0.802857	0.27	0.458571	0.61	0.78	0.77	0.916667	0.55	0.618333	0.44	0.54	0.82	0.86	0.74	0.781667	0.66	0.795	0.26	0.521667	0.62	0.776667	0.77	0.931111	0.53	0.583333	0.42	0.575556	0.82	0.891111	0.73	0.836667	0.66	0.826667	0.27	0.527778	0.61	0.807778	0.81
#467	0.77	0.888571	0.53	0.635714	0.44	0.49	0.82	0.874286	0.74	0.78	0.66	0.807143	0.27	0.527143	0.61	0.792857	0.8	0.933333	0.53	0.591667	0.42	0.525	0.82	0.865	0.74	0.795	0.66	0.773333	0.26	0.4	0.62	0.748333	0.79	0.838333	0.55	0.646667	0.43	0.438333	0.82	0.84	0.73	0.761667	0.66	0.741667	0.27	0.42	0.61	0.706667	0.77
#468	0.8	0.933333	0.54	0.61	0.42	0.513333	0.82	0.868333	0.74	0.793333	0.66	0.766667	0.27	0.376667	0.61	0.74	0.78	0.931429	0.52	0.624286	0.43	0.53	0.82	0.89	0.74	0.848571	0.66	0.807143	0.26	0.474286	0.62	0.788571	0.77	0.93	0.54	0.67	0.41	0.507143	0.82	0.887143	0.73	0.842857	0.66	0.808571	0.27	0.47	0.61	0.781429	0.8
#469	0.79	0.926667	0.53	0.633333	0.42	0.526667	0.82	0.87	0.74	0.82	0.66	0.776667	0.27	0.386667	0.61	0.748333	0.76	0.922857	0.53	0.607143	0.41	0.484286	0.82	0.868571	0.74	0.864286	0.66	0.787143	0.26	0.471429	0.62	0.765714	0.78	0.925	0.54	0.655	0.44	0.528333	0.82	0.875	0.73	0.863333	0.66	0.803333	0.27	0.54	0.61	0.78	0.75
#470	0.79	0.935	0.53	0.581667	0.43	0.545	0.82	0.868333	0.74	0.796667	0.66	0.78	0.27	0.411667	0.61	0.765	0.81	0.935	0.53	0.598333	0.42	0.523333	0.82	0.87	0.74	0.81	0.66	0.773333	0.26	0.381667	0.62	0.745	0.78	0.934286	0.55	0.652857	0.44	0.534286	0.82	0.894286	0.73	0.81	0.66	0.815714	0.27	0.485714	0.61	0.785714	0.74
#471	0.75	0.93	0.54	0.548571	0.42	0.478571	0.82	0.84	0.74	0.867143	0.66	0.794286	0.27	0.554286	0.61	0.808571	0.77	0.934286	0.52	0.615714	0.43	0.517143	0.82	0.891429	0.74	0.881429	0.66	0.814286	0.26	0.488571	0.62	0.801429	0.78	0.932857	0.55	0.655714	0.44	0.55	0.82	0.89	0.73	0.792857	0.66	0.817143	0.27	0.508571	0.61	0.79	0.8
#472	0.78	0.932857	0.53	0.634286	0.42	0.491429	0.82	0.882857	0.74	0.824286	0.66	0.802857	0.27	0.458571	0.61	0.777143	0.77	0.932857	0.51	0.618571	0.42	0.525714	0.82	0.887143	0.74	0.84	0.66	0.804286	0.26	0.487143	0.62	0.784286	0.78	0.935	0.54	0.56875	0.42	0.56875	0.82	0.88375	0.73	0.81625	0.66	0.80625	0.27	0.48	0.61	0.78625	0.75
#473	0.8	0.928571	0.53	0.621429	0.42	0.497143	0.82	0.881429	0.74	0.822857	0.66	0.801429	0.27	0.455714	0.61	0.775714	0.77	0.93	0.55	0.645714	0.44	0.557143	0.82	0.88	0.74	0.798571	0.66	0.818571	0.26	0.528571	0.62	0.801429	0.79	0.838333	0.55	0.648333	0.43	0.438333	0.82	0.841667	0.73	0.765	0.66	0.741667	0.27	0.421667	0.61	0.708333	0.81
#474	0.77	0.93	0.53	0.615	0.44	0.573333	0.82	0.868333	0.74	0.775	0.66	0.786667	0.27	0.436667	0.61	0.765	0.76	0.8725	0.53	0.6075	0.41	0.49875	0.82	0.8575	0.74	0.77375	0.66	0.795	0.26	0.535	0.62	0.78375	0.78	0.9425	0.52	0.54625	0.43	0.5425	0.82	0.89375	0.73	0.87625	0.66	0.82375	0.27	0.52375	0.61	0.8075	0.8
#475	0.77	0.926667	0.54	0.683333	0.42	0.495	0.82	0.891667	0.74	0.863333	0.66	0.81	0.27	0.47	0.61	0.786667	0.77	0.927778	0.55	0.591111	0.43	0.568889	0.82	0.864444	0.74	0.81	0.66	0.808889	0.26	0.556667	0.62	0.79	0.77	0.921667	0.54	0.671667	0.44	0.533333	0.82	0.88	0.73	0.82	0.66	0.801667	0.27	0.481667	0.61	0.771667	0.79
#476	0.76	0.917143	0.54	0.644286	0.44	0.57	0.82	0.874286	0.74	0.795714	0.66	0.817143	0.27	0.527143	0.61	0.798571	0.79	0.935714	0.55	0.665714	0.42	0.522857	0.82	0.884286	0.74	0.854286	0.66	0.812857	0.26	0.475714	0.62	0.787143	0.79	0.9375	0.53	0.55875	0.41	0.52875	0.82	0.865	0.73	0.8425	0.66	0.79875	0.27	0.49875	0.61	0.785	0.8
#477	0.78	0.865714	0.55	0.638571	0.42	0.467143	0.82	0.845714	0.74	0.8	0.66	0.774286	0.27	0.484286	0.61	0.754286	0.79	0.931429	0.52	0.575714	0.41	0.488571	0.82	0.875714	0.74	0.832857	0.66	0.801429	0.26	0.487143	0.62	0.782857	0.75	0.924444	0.57	0.558889	0.41	0.553333	0.82	0.866667	0.73	0.827778	0.66	0.803333	0.27	0.508889	0.61	0.794444	0.78
#478	0.79	0.931429	0.52	0.608571	0.42	0.505714	0.82	0.878571	0.74	0.83	0.66	0.8	0.27	0.46	0.61	0.772857	0.79	0.937143	0.53	0.6	0.44	0.567143	0.82	0.881429	0.74	0.805714	0.66	0.798571	0.26	0.44	0.62	0.784286	0.79	0.934286	0.55	0.651429	0.44	0.537143	0.82	0.89	0.73	0.8	0.66	0.811429	0.27	0.508571	0.61	0.784286	0.78
#479	0.82	0.943333	0.59	0.668333	0.41	0.51	0.82	0.893333	0.74	0.881667	0.66	0.803333	0.27	0.443333	0.61	0.78	0.77	0.936	0.55	0.632	0.43	0.54	0.82	0.882	0.74	0.786	0.66	0.802	0.26	0.414	0.62	0.78	0.81	0.914	0.59	0.636	0.42	0.508	0.82	0.864	0.73	0.786	0.66	0.75	0.27	0.372	0.61	0.714	0.78
#480	0.77	0.941429	0.54	0.621429	0.39	0.518571	0.82	0.884286	0.74	0.904286	0.66	0.807143	0.27	0.468571	0.61	0.787143	0.79	0.94	0.54	0.631667	0.42	0.516667	0.82	0.9	0.74	0.905	0.66	0.798333	0.26	0.425	0.62	0.771667	0.78	0.93375	0.53	0.62125	0.44	0.56625	0.82	0.895	0.73	0.80625	0.66	0.82375	0.27	0.49375	0.61	0.805	0.76
#481	0.79	0.931429	0.53	0.615714	0.42	0.505714	0.82	0.877143	0.74	0.811429	0.66	0.797143	0.27	0.48	0.61	0.774286	0.78	0.923333	0.54	0.653333	0.44	0.518333	0.82	0.88	0.74	0.835	0.66	0.791667	0.26	0.468333	0.62	0.761667	0.79	0.947143	0.55	0.638571	0.44	0.562857	0.82	0.901429	0.73	0.875714	0.66	0.815714	0.27	0.46	0.61	0.784286	0.77
#482	0.78	0.921429	0.53	0.614286	0.42	0.537143	0.82	0.868571	0.74	0.794286	0.66	0.807143	0.27	0.508571	0.61	0.791429	0.8	0.94	0.52	0.587143	0.43	0.507143	0.82	0.89	0.74	0.868571	0.66	0.807143	0.26	0.46	0.62	0.778571	0.77	0.921667	0.54	0.673333	0.44	0.53	0.82	0.88	0.73	0.823333	0.66	0.8	0.27	0.48	0.61	0.77	0.8
#483	0.77	0.858333	0.56	0.641667	0.41	0.441667	0.82	0.853333	0.74	0.798333	0.66	0.785	0.27	0.468333	0.61	0.763333	0.8	0.947143	0.52	0.561429	0.43	0.49	0.82	0.888571	0.74	0.87	0.66	0.811429	0.26	0.48	0.62	0.79	0.78	0.925714	0.53	0.615714	0.43	0.551429	0.82	0.88	0.73	0.81	0.66	0.804286	0.27	0.485714	0.61	0.787143	0.8
#484	0.78	0.92	0.53	0.648333	0.44	0.533333	0.82	0.875	0.74	0.828333	0.66	0.798333	0.27	0.48	0.61	0.773333	0.78	0.923333	0.54	0.65	0.43	0.491667	0.82	0.883333	0.74	0.86	0.66	0.776667	0.26	0.45	0.62	0.741667	0.78	0.915714	0.56	0.65	0.42	0.535714	0.82	0.885714	0.73	0.795714	0.66	0.81	0.27	0.477143	0.61	0.78	0.77
#485	0.8	0.937143	0.53	0.612857	0.41	0.474286	0.82	0.881429	0.74	0.83	0.66	0.797143	0.27	0.455714	0.61	0.772857	0.78	0.94	0.53	0.632857	0.43	0.577143	0.82	0.897143	0.74	0.867143	0.66	0.814286	0.26	0.475714	0.62	0.8	0.8	0.931667	0.56	0.551667	0.43	0.565	0.82	0.87	0.73	0.806667	0.66	0.778333	0.27	0.456667	0.61	0.75	0.8
#486	0.77	0.927143	0.52	0.644286	0.42	0.52	0.82	0.882857	0.74	0.845714	0.66	0.795714	0.27	0.462857	0.61	0.767143	0.77	0.935	0.53	0.62125	0.44	0.5625	0.82	0.885	0.74	0.8125	0.66	0.82625	0.26	0.53625	0.62	0.82	0.79	0.934286	0.55	0.641429	0.45	0.547143	0.82	0.891429	0.73	0.808571	0.66	0.81	0.27	0.484286	0.61	0.78	0.76
#487	0.75	0.93	0.55	0.62125	0.42	0.5275	0.82	0.88375	0.74	0.8325	0.66	0.8025	0.27	0.465	0.61	0.77375	0.79	0.937143	0.52	0.63	0.41	0.478571	0.82	0.895714	0.74	0.881429	0.66	0.8	0.26	0.451429	0.62	0.77	0.78	0.925714	0.53	0.647143	0.4	0.504286	0.82	0.89	0.73	0.857143	0.66	0.798571	0.27	0.447143	0.61	0.768571	0.79
#488	0.8	0.93	0.53	0.608571	0.42	0.508571	0.82	0.875714	0.74	0.814286	0.66	0.8	0.27	0.468571	0.61	0.774286	0.77	0.93375	0.53	0.6225	0.43	0.56	0.82	0.885	0.74	0.81125	0.66	0.825	0.26	0.5325	0.62	0.8175	0.78	0.935714	0.54	0.642857	0.42	0.502857	0.82	0.887143	0.73	0.864286	0.66	0.798571	0.27	0.458571	0.61	0.771429	0.78
#489	0.78	0.9375	0.53	0.635	0.43	0.53125	0.82	0.89125	0.74	0.82875	0.66	0.815	0.27	0.48875	0.61	0.78875	0.77	0.94	0.53	0.6075	0.42	0.57375	0.82	0.88375	0.74	0.83875	0.66	0.81875	0.26	0.49875	0.62	0.8025	0.8	0.86875	0.54	0.55125	0.41	0.48625	0.82	0.8375	0.73	0.78625	0.66	0.765	0.27	0.4825	0.61	0.75875	0.79
#490	0.79	0.922857	0.53	0.6	0.42	0.518571	0.82	0.868571	0.74	0.812857	0.66	0.802857	0.27	0.48	0.61	0.784286	0.77	0.928571	0.54	0.654286	0.43	0.525714	0.82	0.89	0.74	0.834286	0.66	0.811429	0.26	0.474286	0.62	0.787143	0.79	0.9375	0.53	0.63375	0.43	0.54625	0.82	0.89375	0.73	0.81125	0.66	0.81625	0.27	0.49375	0.61	0.78875	0.75
#491	0.78	0.935	0.53	0.6325	0.43	0.54	0.82	0.89	0.74	0.82375	0.66	0.81875	0.27	0.48375	0.61	0.79375	0.79	0.945714	0.51	0.575714	0.42	0.487143	0.82	0.887143	0.74	0.872857	0.66	0.808571	0.26	0.48	0.62	0.791429	0.78	0.928571	0.55	0.547143	0.4	0.517143	0.82	0.842857	0.73	0.798571	0.66	0.755714	0.27	0.425714	0.61	0.735714	0.78
#492	0.77	0.927143	0.55	0.628571	0.4	0.528571	0.82	0.878571	0.74	0.801429	0.66	0.824286	0.27	0.511429	0.61	0.805714	0.79	0.87875	0.53	0.61375	0.43	0.4775	0.82	0.86625	0.74	0.7875	0.66	0.78375	0.26	0.46125	0.62	0.77	0.78	0.928571	0.52	0.637143	0.42	0.53	0.82	0.888571	0.73	0.842857	0.66	0.807143	0.27	0.457143	0.61	0.772857	0.78
#493	0.79	0.938571	0.52	0.618571	0.41	0.481429	0.82	0.882857	0.74	0.837143	0.66	0.8	0.27	0.454286	0.61	0.774286	0.79	0.941429	0.55	0.628571	0.43	0.551429	0.82	0.897143	0.74	0.875714	0.66	0.808571	0.26	0.452857	0.62	0.781429	0.76	0.931429	0.58	0.637143	0.42	0.511429	0.82	0.88	0.73	0.815714	0.66	0.795714	0.27	0.471429	0.61	0.77	0.82
#494	0.79	0.925	0.54	0.59	0.42	0.55	0.82	0.851667	0.74	0.768333	0.66	0.778333	0.27	0.441667	0.61	0.761667	0.78	0.846667	0.54	0.648333	0.42	0.398333	0.82	0.848333	0.74	0.788333	0.66	0.76	0.26	0.423333	0.62	0.738333	0.77	0.92875	0.54	0.57625	0.41	0.525	0.82	0.88125	0.73	0.84125	0.66	0.80875	0.27	0.54875	0.61	0.78875	0.81
#495	0.79	0.931429	0.52	0.625714	0.42	0.5	0.82	0.887143	0.74	0.855714	0.66	0.8	0.27	0.451429	0.61	0.771429	0.8	0.935714	0.53	0.608571	0.42	0.495714	0.82	0.884286	0.74	0.841429	0.66	0.798571	0.26	0.457143	0.62	0.77	0.79	0.932857	0.53	0.641429	0.42	0.505714	0.82	0.89	0.73	0.844286	0.66	0.8	0.27	0.462857	0.61	0.761429	0.79
#496	0.78	0.928333	0.53	0.608333	0.42	0.535	0.82	0.858333	0.74	0.785	0.66	0.778333	0.27	0.431667	0.61	0.76	0.77	0.93875	0.53	0.60625	0.42	0.56625	0.82	0.885	0.74	0.84125	0.66	0.8175	0.26	0.49375	0.62	0.80125	0.78	0.924286	0.53	0.64	0.4	0.482857	0.82	0.888571	0.73	0.852857	0.66	0.792857	0.27	0.438571	0.61	0.758571	0.79
#497	0.77	0.931429	0.53	0.632857	0.42	0.531429	0.82	0.885714	0.74	0.811429	0.66	0.822857	0.27	0.49	0.61	0.801429	0.79	0.861429	0.53	0.627143	0.41	0.437143	0.82	0.85	0.74	0.791429	0.66	0.76	0.26	0.428571	0.62	0.737143	0.77	0.91625	0.55	0.57625	0.4	0.5325	0.82	0.85625	0.73	0.805	0.66	0.78125	0.27	0.48375	0.61	0.755	0.77
#498	0.76	0.94	0.54	0.648571	0.44	0.598571	0.82	0.887143	0.74	0.841429	0.66	0.83	0.27	0.54	0.61	0.812857	0.77	0.931429	0.53	0.658571	0.43	0.534286	0.82	0.891429	0.74	0.85	0.66	0.812857	0.26	0.487143	0.62	0.797143	0.78	0.93375	0.53	0.61375	0.44	0.57375	0.82	0.8925	0.73	0.80875	0.66	0.82125	0.27	0.49375	0.61	0.8025	0.82
#499	0.77	0.918333	0.54	0.685	0.42	0.51	0.82	0.88	0.74	0.83	0.66	0.805	0.27	0.488333	0.61	0.781667	0.79	0.947143	0.52	0.565714	0.43	0.487143	0.82	0.888571	0.74	0.87	0.66	0.81	0.26	0.48	0.62	0.79	0.79	0.935714	0.54	0.647143	0.44	0.537143	0.82	0.895714	0.73	0.811429	0.66	0.821429	0.27	0.487143	0.61	0.791429	0.78
#500	0.77	0.925	0.55	0.646667	0.44	0.571667	0.82	0.866667	0.74	0.791667	0.66	0.795	0.27	0.458333	0.61	0.776667	0.81	0.933333	0.53	0.6	0.43	0.533333	0.82	0.878333	0.74	0.828333	0.66	0.776667	0.26	0.395	0.62	0.756667	0.79	0.86	0.53	0.631429	0.42	0.451429	0.82	0.858571	0.73	0.788571	0.66	0.764286	0.27	0.437143	0.61	0.742857	0.78
#501	0.76	0.92875	0.53	0.665	0.42	0.53125	0.82	0.88875	0.74	0.84125	0.66	0.82875	0.27	0.53375	0.61	0.815	0.78	0.93375	0.53	0.62375	0.44	0.555	0.82	0.895	0.74	0.8275	0.66	0.82	0.26	0.49125	0.62	0.805	0.77	0.93125	0.55	0.58375	0.43	0.57	0.82	0.88625	0.73	0.8225	0.66	0.82	0.27	0.545	0.61	0.8	0.78
#502	0.79	0.934286	0.53	0.627143	0.42	0.491429	0.82	0.887143	0.74	0.851429	0.66	0.802857	0.27	0.452857	0.61	0.778571	0.79	0.935714	0.53	0.615714	0.42	0.49	0.82	0.88	0.74	0.831429	0.66	0.798571	0.26	0.458571	0.62	0.77	0.77	0.94	0.55	0.618571	0.41	0.522857	0.82	0.897143	0.73	0.881429	0.66	0.827143	0.27	0.537143	0.61	0.808571	0.78
#503	0.76	0.916667	0.52	0.64	0.43	0.513333	0.82	0.876667	0.74	0.831667	0.66	0.79	0.27	0.463333	0.61	0.758333	0.78	0.838571	0.53	0.587143	0.43	0.402857	0.82	0.824286	0.74	0.771429	0.66	0.741429	0.26	0.487143	0.62	0.722857	0.76	0.93625	0.54	0.66	0.43	0.56125	0.82	0.89375	0.73	0.84125	0.66	0.8325	0.27	0.54	0.61	0.82125	0.79
#504	0.79	0.93	0.53	0.593333	0.42	0.521667	0.82	0.86	0.74	0.791667	0.66	0.77	0.27	0.396667	0.61	0.746667	0.77	0.924286	0.56	0.655714	0.42	0.584286	0.82	0.885714	0.74	0.841429	0.66	0.812857	0.26	0.495714	0.62	0.795714	0.79	0.925714	0.53	0.641429	0.41	0.508571	0.82	0.89	0.73	0.845714	0.66	0.801429	0.27	0.45	0.61	0.768571	0.8
#505	0.77	0.924286	0.54	0.655714	0.44	0.541429	0.82	0.884286	0.74	0.812857	0.66	0.811429	0.27	0.482857	0.61	0.785714	0.78	0.9425	0.53	0.625	0.44	0.54875	0.82	0.895	0.74	0.8325	0.66	0.82125	0.26	0.49625	0.62	0.805	0.77	0.937143	0.56	0.615714	0.4	0.521429	0.82	0.894286	0.73	0.89	0.66	0.822857	0.27	0.538571	0.61	0.802857	0.8
#506	0.77	0.93	0.54	0.655714	0.44	0.542857	0.82	0.888571	0.74	0.828571	0.66	0.814286	0.27	0.477143	0.61	0.788571	0.78	0.94	0.54	0.641429	0.44	0.524286	0.82	0.888571	0.74	0.821429	0.66	0.812857	0.26	0.48	0.62	0.787143	0.75	0.92875	0.53	0.59875	0.43	0.57125	0.82	0.88375	0.73	0.8225	0.66	0.81875	0.27	0.545	0.61	0.79875	0.83
#507	0.79	0.868571	0.54	0.648571	0.41	0.464286	0.82	0.842857	0.74	0.798571	0.66	0.777143	0.27	0.495714	0.61	0.761429	0.77	0.93875	0.52	0.605	0.43	0.54625	0.82	0.8875	0.74	0.84	0.66	0.82375	0.26	0.51625	0.62	0.80625	0.79	0.925	0.55	0.62	0.44	0.553333	0.82	0.868333	0.73	0.755	0.66	0.77	0.27	0.411667	0.61	0.738333	0.79
#508	0.78	0.928571	0.54	0.648571	0.44	0.52	0.82	0.888571	0.74	0.825714	0.66	0.81	0.27	0.471429	0.61	0.784286	0.76	0.935714	0.52	0.582857	0.43	0.535714	0.82	0.89	0.74	0.848571	0.66	0.832857	0.26	0.518571	0.62	0.82	0.78	0.88625	0.54	0.5675	0.4	0.47625	0.82	0.86	0.73	0.84875	0.66	0.78	0.27	0.49375	0.61	0.76375	0.8
#509	0.78	0.93	0.54	0.651429	0.44	0.52	0.82	0.89	0.74	0.825714	0.66	0.805714	0.27	0.467143	0.61	0.78	0.78	0.9375	0.53	0.63125	0.42	0.52125	0.82	0.89	0.74	0.835	0.66	0.81375	0.26	0.47	0.62	0.78875	0.78	0.918333	0.54	0.65	0.44	0.536667	0.82	0.88	0.73	0.826667	0.66	0.79	0.27	0.463333	0.61	0.756667	0.79
#510	0.79	0.914	0.54	0.62	0.43	0.53	0.82	0.864	0.74	0.814	0.66	0.746	0.27	0.372	0.61	0.714	0.78	0.9425	0.52	0.62375	0.42	0.515	0.82	0.89375	0.74	0.8575	0.66	0.81375	0.26	0.4725	0.62	0.78875	0.79	0.926667	0.55	0.626667	0.44	0.516667	0.82	0.873333	0.73	0.791667	0.66	0.79	0.27	0.473333	0.61	0.756667	0.79
#511	0.78	0.9375	0.53	0.635	0.43	0.53125	0.82	0.89125	0.74	0.82625	0.66	0.8125	0.27	0.48875	0.61	0.7875	0.77	0.93	0.53	0.654286	0.43	0.538571	0.82	0.891429	0.74	0.85	0.66	0.811429	0.26	0.491429	0.62	0.797143	0.78	0.9375	0.54	0.58875	0.4	0.53	0.82	0.8925	0.73	0.8475	0.66	0.8175	0.27	0.51625	0.61	0.79625	0.8
#512	0.78	0.936667	0.54	0.628333	0.44	0.526667	0.82	0.881667	0.74	0.803333	0.66	0.781667	0.27	0.411667	0.61	0.755	0.78	0.921429	0.52	0.631429	0.4	0.48	0.82	0.887143	0.74	0.864286	0.66	0.801429	0.26	0.454286	0.62	0.774286	0.79	0.94875	0.53	0.52125	0.42	0.54625	0.82	0.8975	0.73	0.8725	0.66	0.82875	0.27	0.54125	0.61	0.81	0.79
#513	0.76	0.922857	0.54	0.662857	0.42	0.548571	0.82	0.878571	0.74	0.832857	0.66	0.807143	0.27	0.457143	0.61	0.791429	0.78	0.918333	0.54	0.64	0.44	0.53	0.82	0.88	0.74	0.833333	0.66	0.791667	0.26	0.466667	0.62	0.761667	0.79	0.918333	0.54	0.643333	0.44	0.541667	0.82	0.878333	0.73	0.82	0.66	0.791667	0.27	0.468333	0.61	0.758333	0.78
#514	0.79	0.927143	0.52	0.598571	0.43	0.521429	0.82	0.88	0.74	0.825714	0.66	0.805714	0.27	0.468571	0.61	0.788571	0.76	0.93875	0.55	0.5875	0.42	0.56875	0.82	0.89	0.74	0.87	0.66	0.8125	0.26	0.455	0.62	0.79125	0.78	0.9375	0.53	0.62375	0.44	0.55375	0.82	0.89625	0.73	0.81125	0.66	0.8225	0.27	0.49375	0.61	0.80375	0.78
#515	0.78	0.934286	0.52	0.621429	0.42	0.494286	0.82	0.884286	0.74	0.841429	0.66	0.792857	0.27	0.471429	0.61	0.761429	0.79	0.862857	0.53	0.622857	0.41	0.422857	0.82	0.851429	0.74	0.795714	0.66	0.757143	0.26	0.421429	0.62	0.731429	0.77	0.935	0.52	0.605	0.42	0.53125	0.82	0.89125	0.73	0.8475	0.66	0.83	0.27	0.5375	0.61	0.80875	0.85
#516	0.79	0.937143	0.53	0.621429	0.42	0.481429	0.82	0.881429	0.74	0.834286	0.66	0.798571	0.27	0.454286	0.61	0.768571	0.77	0.9325	0.53	0.62125	0.43	0.56375	0.82	0.8875	0.74	0.80875	0.66	0.83	0.26	0.53375	0.62	0.82125	0.8	0.935714	0.53	0.617143	0.41	0.501429	0.82	0.885714	0.73	0.827143	0.66	0.801429	0.27	0.458571	0.61	0.772857	0.8
#517	0.79	0.931667	0.57	0.696667	0.41	0.523333	0.82	0.89	0.74	0.848333	0.66	0.828333	0.27	0.501667	0.61	0.808333	0.76	0.9175	0.53	0.61125	0.39	0.48125	0.82	0.8725	0.74	0.8425	0.66	0.8125	0.26	0.5325	0.62	0.8025	0.76	0.931429	0.51	0.651429	0.43	0.538571	0.82	0.892857	0.73	0.842857	0.66	0.815714	0.27	0.485714	0.61	0.798571	0.78
#518	0.8	0.931429	0.53	0.62	0.42	0.492857	0.82	0.882857	0.74	0.831429	0.66	0.8	0.27	0.452857	0.61	0.774286	0.79	0.938571	0.53	0.577143	0.43	0.578571	0.82	0.881429	0.74	0.835714	0.66	0.812857	0.26	0.511429	0.62	0.805714	0.8	0.941429	0.52	0.605714	0.43	0.531429	0.82	0.888571	0.73	0.824286	0.66	0.81	0.27	0.485714	0.61	0.791429	0.81
#519	0.8	0.93	0.53	0.615	0.42	0.515	0.82	0.871667	0.74	0.82	0.66	0.77	0.27	0.381667	0.61	0.741667	0.79	0.94	0.52	0.61	0.42	0.49	0.82	0.888571	0.74	0.862857	0.66	0.802857	0.26	0.454286	0.62	0.777143	0.8	0.93	0.55	0.623333	0.44	0.521667	0.82	0.875	0.73	0.796667	0.66	0.791667	0.27	0.476667	0.61	0.758333	0.8
#520	0.75	0.9175	0.56	0.6075	0.41	0.5175	0.82	0.87	0.74	0.81875	0.66	0.8025	0.27	0.47875	0.61	0.785	0.77	0.932857	0.53	0.598571	0.42	0.524286	0.82	0.877143	0.74	0.837143	0.66	0.808571	0.26	0.485714	0.62	0.792857	0.78	0.9325	0.53	0.63125	0.43	0.565	0.82	0.895	0.73	0.8075	0.66	0.8225	0.27	0.49375	0.61	0.80375	0.8
#521	0.77	0.931429	0.53	0.66	0.42	0.512857	0.82	0.885714	0.74	0.847143	0.66	0.811429	0.27	0.474286	0.61	0.794286	0.77	0.94	0.55	0.662857	0.43	0.561429	0.82	0.894286	0.74	0.864286	0.66	0.828571	0.26	0.518571	0.62	0.811429	0.73	0.92125	0.54	0.6025	0.4	0.5575	0.82	0.8825	0.73	0.8175	0.66	0.83125	0.27	0.565	0.61	0.815	0.83
#522	0.79	0.93	0.52	0.597143	0.42	0.491429	0.82	0.877143	0.74	0.842857	0.66	0.798571	0.27	0.472857	0.61	0.778571	0.8	0.94	0.52	0.608571	0.43	0.52	0.82	0.887143	0.74	0.841429	0.66	0.808571	0.26	0.482857	0.62	0.79	0.78	0.9325	0.53	0.62625	0.43	0.56125	0.82	0.89	0.73	0.81	0.66	0.815	0.27	0.495	0.61	0.78625	0.79
#523	0.79	0.918	0.54	0.588	0.44	0.542	0.82	0.838	0.74	0.758	0.66	0.746	0.27	0.398	0.61	0.72	0.76	0.911667	0.56	0.653333	0.42	0.513333	0.82	0.86	0.74	0.818333	0.66	0.798333	0.26	0.538333	0.62	0.781667	0.76	0.935714	0.53	0.63	0.43	0.555714	0.82	0.891429	0.73	0.795714	0.66	0.832857	0.27	0.524286	0.61	0.818571	0.79
#524	0.78	0.925714	0.54	0.652857	0.43	0.514286	0.82	0.89	0.74	0.838571	0.66	0.807143	0.27	0.465714	0.61	0.781429	0.79	0.937143	0.53	0.591429	0.44	0.57	0.82	0.877143	0.74	0.801429	0.66	0.795714	0.26	0.442857	0.62	0.782857	0.8	0.937143	0.53	0.607143	0.43	0.528571	0.82	0.887143	0.73	0.821429	0.66	0.808571	0.27	0.48	0.61	0.787143	0.79
#525	0.79	0.921667	0.53	0.588333	0.42	0.523333	0.82	0.85	0.74	0.786667	0.66	0.761667	0.27	0.411667	0.61	0.738333	0.78	0.93125	0.53	0.6	0.44	0.55125	0.82	0.885	0.74	0.82125	0.66	0.8175	0.26	0.5	0.62	0.80125	0.77	0.9325	0.53	0.6625	0.42	0.54125	0.82	0.88625	0.73	0.8525	0.66	0.82625	0.27	0.52625	0.61	0.8075	0.79
#526	0.76	0.93125	0.53	0.62625	0.43	0.555	0.82	0.87875	0.74	0.8075	0.66	0.82625	0.27	0.535	0.61	0.81125	0.78	0.927143	0.55	0.648571	0.44	0.531429	0.82	0.892857	0.74	0.828571	0.66	0.811429	0.26	0.477143	0.62	0.784286	0.79	0.918333	0.54	0.638333	0.44	0.54	0.82	0.875	0.73	0.796667	0.66	0.791667	0.27	0.476667	0.61	0.763333	0.78
#527	0.79	0.934286	0.53	0.615714	0.41	0.487143	0.82	0.881429	0.74	0.834286	0.66	0.794286	0.27	0.455714	0.61	0.765714	0.77	0.931429	0.53	0.662857	0.42	0.53	0.82	0.891429	0.74	0.85	0.66	0.815714	0.26	0.492857	0.62	0.8	0.77	0.93875	0.55	0.5675	0.42	0.58875	0.82	0.895	0.73	0.88625	0.66	0.82125	0.27	0.51625	0.61	0.80125	0.78
#528	0.78	0.94	0.53	0.635	0.43	0.53	0.82	0.8925	0.74	0.82875	0.66	0.81875	0.27	0.4875	0.61	0.795	0.8	0.94	0.52	0.598571	0.43	0.515714	0.82	0.884286	0.74	0.838571	0.66	0.807143	0.26	0.478571	0.62	0.788571	0.78	0.92875	0.54	0.605	0.42	0.52375	0.82	0.8775	0.73	0.81125	0.66	0.81	0.27	0.49125	0.61	0.79125	0.78
#529	0.77	0.925	0.54	0.683333	0.42	0.495	0.82	0.888333	0.74	0.861667	0.66	0.806667	0.27	0.465	0.61	0.783333	0.77	0.925714	0.54	0.64	0.44	0.548571	0.82	0.877143	0.74	0.785714	0.66	0.814286	0.26	0.53	0.62	0.797143	0.8	0.934286	0.53	0.618571	0.42	0.504286	0.82	0.884286	0.73	0.824286	0.66	0.802857	0.27	0.462857	0.61	0.772857	0.79
#530	0.76	0.881429	0.53	0.645714	0.43	0.454286	0.82	0.884286	0.74	0.795714	0.66	0.828571	0.27	0.57	0.61	0.815714	0.8	0.926667	0.54	0.611667	0.43	0.546667	0.82	0.875	0.74	0.811667	0.66	0.783333	0.26	0.418333	0.62	0.766667	0.79	0.944286	0.53	0.62	0.42	0.571429	0.82	0.898571	0.73	0.868571	0.66	0.811429	0.27	0.46	0.61	0.787143	0.79
#531	0.75	0.92875	0.56	0.6225	0.41	0.51875	0.82	0.88375	0.74	0.83625	0.66	0.805	0.27	0.45875	0.61	0.78	0.78	0.94	0.53	0.63	0.44	0.54625	0.82	0.895	0.74	0.8325	0.66	0.8225	0.26	0.4975	0.62	0.8075	0.77	0.858571	0.53	0.628571	0.43	0.482857	0.82	0.857143	0.73	0.744286	0.66	0.787143	0.27	0.484286	0.61	0.775714	0.79
#532	0.77	0.93	0.51	0.634286	0.4	0.497143	0.82	0.882857	0.74	0.841429	0.66	0.801429	0.27	0.464286	0.61	0.774286	0.77	0.93	0.55	0.644286	0.44	0.534286	0.82	0.88	0.74	0.804286	0.66	0.82	0.26	0.522857	0.62	0.805714	0.77	0.935556	0.54	0.573333	0.42	0.565556	0.82	0.875556	0.73	0.824444	0.66	0.817778	0.27	0.533333	0.61	0.812222	0.79
#533	0.77	0.93625	0.52	0.63625	0.43	0.5425	0.82	0.8875	0.74	0.825	0.66	0.82	0.27	0.4975	0.61	0.79875	0.8	0.937143	0.53	0.611429	0.41	0.482857	0.82	0.885714	0.74	0.852857	0.66	0.798571	0.26	0.45	0.62	0.77	0.78	0.87	0.54	0.57375	0.4	0.46125	0.82	0.85625	0.73	0.805	0.66	0.77875	0.27	0.495	0.61	0.76	0.79
#534	0.76	0.921429	0.55	0.645714	0.44	0.564286	0.82	0.872857	0.74	0.8	0.66	0.815714	0.27	0.53	0.61	0.798571	0.77	0.918571	0.54	0.665714	0.43	0.53	0.82	0.878571	0.74	0.822857	0.66	0.814286	0.26	0.514286	0.62	0.795714	0.8	0.938571	0.53	0.608571	0.43	0.53	0.82	0.887143	0.73	0.821429	0.66	0.808571	0.27	0.478571	0.61	0.787143	0.8
#535	0.77	0.9375	0.53	0.64875	0.42	0.58375	0.82	0.88875	0.74	0.86	0.66	0.825	0.27	0.505	0.61	0.81	0.77	0.868571	0.54	0.648571	0.41	0.484286	0.82	0.857143	0.74	0.788571	0.66	0.782857	0.26	0.485714	0.62	0.762857	0.77	0.926667	0.53	0.626667	0.42	0.546667	0.82	0.878333	0.73	0.778333	0.66	0.791667	0.27	0.435	0.61	0.761667	0.8
#536	0.8	0.938333	0.58	0.671667	0.44	0.598333	0.82	0.89	0.74	0.85	0.66	0.81	0.27	0.47	0.61	0.783333	0.77	0.9325	0.53	0.625	0.42	0.5425	0.82	0.88	0.74	0.81125	0.66	0.82	0.26	0.51125	0.62	0.8025	0.78	0.931429	0.55	0.642857	0.44	0.548571	0.82	0.888571	0.73	0.792857	0.66	0.81	0.27	0.494286	0.61	0.782857	0.79
#537	0.79	0.92375	0.52	0.59375	0.41	0.505	0.82	0.875	0.74	0.815	0.66	0.79875	0.27	0.5075	0.61	0.7775	0.77	0.94125	0.53	0.60625	0.43	0.58625	0.82	0.88625	0.74	0.83125	0.66	0.82	0.26	0.5175	0.62	0.8025	0.78	0.9375	0.53	0.6275	0.42	0.5325	0.82	0.89	0.73	0.8175	0.66	0.81375	0.27	0.47875	0.61	0.78625	0.78
#538	0.78	0.928571	0.52	0.644286	0.41	0.508571	0.82	0.885714	0.74	0.851429	0.66	0.805714	0.27	0.451429	0.61	0.777143	0.78	0.934286	0.55	0.642857	0.44	0.548571	0.82	0.885714	0.74	0.817143	0.66	0.81	0.26	0.484286	0.62	0.784286	0.79	0.934286	0.52	0.638571	0.42	0.508571	0.82	0.891429	0.73	0.842857	0.66	0.804286	0.27	0.467143	0.61	0.767143	0.79
#539	0.78	0.944286	0.53	0.617143	0.42	0.552857	0.82	0.898571	0.74	0.902857	0.66	0.818571	0.27	0.458571	0.61	0.8	0.76	0.917143	0.52	0.634286	0.42	0.535714	0.82	0.868571	0.74	0.828571	0.66	0.811429	0.26	0.531429	0.62	0.795714	0.77	0.935714	0.54	0.66	0.43	0.585714	0.82	0.894286	0.73	0.8	0.66	0.821429	0.27	0.481429	0.61	0.808571	0.81
#540	0.76	0.931429	0.57	0.631429	0.42	0.485714	0.82	0.887143	0.74	0.854286	0.66	0.8	0.27	0.45	0.61	0.77	0.79	0.935	0.54	0.635	0.42	0.546667	0.82	0.895	0.74	0.875	0.66	0.81	0.26	0.443333	0.62	0.783333	0.79	0.928571	0.53	0.607143	0.43	0.545714	0.82	0.881429	0.73	0.807143	0.66	0.804286	0.27	0.481429	0.61	0.784286	0.81
#541	0.75	0.931667	0.52	0.61	0.43	0.583333	0.82	0.876667	0.74	0.778333	0.66	0.806667	0.27	0.448333	0.61	0.791667	0.8	0.938571	0.52	0.588571	0.43	0.517143	0.82	0.881429	0.74	0.832857	0.66	0.805714	0.26	0.484286	0.62	0.79	0.79	0.925714	0.56	0.648571	0.42	0.525714	0.82	0.884286	0.73	0.792857	0.66	0.808571	0.27	0.484286	0.61	0.778571	0.78
#542	0.77	0.937143	0.51	0.652857	0.41	0.48	0.82	0.892857	0.74	0.875714	0.66	0.804286	0.27	0.458571	0.61	0.778571	0.8	0.94	0.53	0.6	0.43	0.518571	0.82	0.885714	0.74	0.838571	0.66	0.808571	0.26	0.48	0.62	0.79	0.78	0.93125	0.53	0.63125	0.42	0.525	0.82	0.89	0.73	0.81125	0.66	0.81125	0.27	0.48125	0.61	0.785	0.79
#543	0.78	0.938571	0.54	0.645714	0.44	0.512857	0.82	0.892857	0.74	0.844286	0.66	0.814286	0.27	0.48	0.61	0.787143	0.76	0.932857	0.52	0.584286	0.43	0.524286	0.82	0.865714	0.74	0.84	0.66	0.812857	0.26	0.544286	0.62	0.804286	0.78	0.94	0.53	0.56125	0.41	0.55375	0.82	0.88625	0.73	0.8475	0.66	0.8125	0.27	0.51125	0.61	0.79375	0.8
#544	0.78	0.928571	0.52	0.635714	0.41	0.498571	0.82	0.89	0.74	0.871429	0.66	0.798571	0.27	0.462857	0.61	0.774286	0.79	0.92	0.54	0.615	0.44	0.525	0.82	0.871667	0.74	0.813333	0.66	0.786667	0.26	0.465	0.62	0.756667	0.8	0.931667	0.55	0.631667	0.44	0.52	0.82	0.878333	0.73	0.81	0.66	0.791667	0.27	0.471667	0.61	0.76	0.79
#545	0.77	0.922857	0.54	0.624286	0.44	0.555714	0.82	0.874286	0.74	0.797143	0.66	0.801429	0.27	0.491429	0.61	0.774286	0.78	0.937143	0.52	0.585714	0.43	0.505714	0.82	0.892857	0.74	0.884286	0.66	0.81	0.26	0.477143	0.62	0.791429	0.78	0.94	0.53	0.61625	0.44	0.5575	0.82	0.89375	0.73	0.81	0.66	0.82125	0.27	0.49875	0.61	0.8025	0.79
#546	0.78	0.928571	0.52	0.655714	0.42	0.514286	0.82	0.892857	0.74	0.871429	0.66	0.805714	0.27	0.47	0.61	0.775714	0.8	0.918	0.55	0.624	0.44	0.538	0.82	0.862	0.74	0.79	0.66	0.752	0.26	0.376	0.62	0.718	0.78	0.938571	0.54	0.638571	0.43	0.582857	0.82	0.901429	0.73	0.87	0.66	0.817143	0.27	0.468571	0.61	0.79	0.78
#547	0.77	0.928571	0.53	0.667143	0.42	0.498571	0.82	0.885714	0.74	0.848571	0.66	0.808571	0.27	0.464286	0.61	0.785714	0.77	0.93375	0.53	0.62875	0.42	0.54125	0.82	0.88	0.74	0.815	0.66	0.82	0.26	0.5125	0.62	0.8025	0.8	0.931667	0.57	0.655	0.43	0.513333	0.82	0.881667	0.73	0.791667	0.66	0.773333	0.27	0.383333	0.61	0.741667	0.81
#548	0.78	0.922	0.6	0.716	0.42	0.518	0.82	0.886	0.74	0.826	0.66	0.838	0.27	0.534	0.61	0.822	0.75	0.918889	0.52	0.614444	0.41	0.547778	0.82	0.874444	0.74	0.787778	0.66	0.823333	0.26	0.552222	0.62	0.808889	0.81	0.936667	0.58	0.661667	0.42	0.526667	0.82	0.886667	0.73	0.851667	0.66	0.806667	0.27	0.505	0.61	0.79	0.79
#549	0.75	0.924286	0.54	0.66	0.41	0.565714	0.82	0.887143	0.74	0.855714	0.66	0.82	0.27	0.508571	0.61	0.794286	0.78	0.923333	0.55	0.611667	0.43	0.498333	0.82	0.871667	0.74	0.823333	0.66	0.786667	0.26	0.471667	0.62	0.76	0.78	0.932857	0.56	0.652857	0.44	0.534286	0.82	0.888571	0.73	0.795714	0.66	0.805714	0.27	0.481429	0.61	0.771429	0.78
#550	0.77	0.932857	0.53	0.625714	0.43	0.577143	0.82	0.871429	0.74	0.791429	0.66	0.8	0.27	0.47	0.61	0.778571	0.77	0.921429	0.55	0.631429	0.44	0.558571	0.82	0.871429	0.74	0.792857	0.66	0.811429	0.26	0.522857	0.62	0.792857	0.78	0.911667	0.55	0.623333	0.43	0.525	0.82	0.868333	0.73	0.783333	0.66	0.786667	0.27	0.475	0.61	0.755	0.78
#551	0.76	0.934286	0.53	0.644286	0.41	0.538571	0.82	0.882857	0.74	0.858571	0.66	0.818571	0.27	0.504286	0.61	0.802857	0.78	0.928571	0.52	0.634286	0.42	0.51	0.82	0.887143	0.74	0.85	0.66	0.802857	0.26	0.457143	0.62	0.774286	0.79	0.938571	0.56	0.552857	0.41	0.51	0.82	0.857143	0.73	0.888571	0.66	0.794286	0.27	0.52	0.61	0.782857	0.8
#552	0.78	0.937143	0.53	0.63	0.42	0.494286	0.82	0.882857	0.74	0.822857	0.66	0.8	0.27	0.461429	0.61	0.775714	0.78	0.931429	0.54	0.635714	0.44	0.531429	0.82	0.894286	0.74	0.847143	0.66	0.821429	0.26	0.487143	0.62	0.794286	0.79	0.932857	0.54	0.634286	0.42	0.508571	0.82	0.887143	0.73	0.815714	0.66	0.802857	0.27	0.462857	0.61	0.775714	0.79
#553	0.79	0.935714	0.53	0.624286	0.42	0.491429	0.82	0.882857	0.74	0.82	0.66	0.797143	0.27	0.465714	0.61	0.768571	0.76	0.924286	0.54	0.648571	0.43	0.548571	0.82	0.881429	0.74	0.804286	0.66	0.821429	0.26	0.531429	0.62	0.805714	0.79	0.935714	0.53	0.61	0.43	0.53	0.82	0.882857	0.73	0.808571	0.66	0.804286	0.27	0.485714	0.61	0.784286	0.8
#554	0.78	0.93625	0.53	0.62875	0.42	0.51125	0.82	0.88625	0.74	0.82875	0.66	0.81	0.27	0.46625	0.61	0.78625	0.79	0.932857	0.52	0.644286	0.42	0.505714	0.82	0.887143	0.74	0.85	0.66	0.807143	0.26	0.458571	0.62	0.778571	0.78	0.93625	0.53	0.6175	0.43	0.54875	0.82	0.8925	0.73	0.81	0.66	0.81625	0.27	0.48625	0.61	0.79625	0.81
#555	0.76	0.9275	0.53	0.6325	0.42	0.54125	0.82	0.8775	0.74	0.81625	0.66	0.82	0.27	0.505	0.61	0.80375	0.8	0.94	0.52	0.608571	0.42	0.497143	0.82	0.882857	0.74	0.837143	0.66	0.802857	0.26	0.46	0.62	0.774286	0.79	0.934286	0.53	0.602857	0.43	0.532857	0.82	0.882857	0.73	0.81	0.66	0.807143	0.27	0.49	0.61	0.787143	0.81
#556	0.75	0.918889	0.52	0.634444	0.42	0.546667	0.82	0.882222	0.74	0.804444	0.66	0.823333	0.27	0.527778	0.61	0.801111	0.78	0.935714	0.52	0.617143	0.43	0.52	0.82	0.89	0.74	0.85	0.66	0.801429	0.26	0.48	0.62	0.782857	0.79	0.937143	0.54	0.63	0.45	0.547143	0.82	0.89	0.73	0.804286	0.66	0.811429	0.27	0.487143	0.61	0.78	0.81
#557	0.77	0.88	0.54	0.62375	0.44	0.48125	0.82	0.8725	0.74	0.78625	0.66	0.81	0.27	0.53625	0.61	0.79125	0.78	0.924286	0.52	0.628571	0.41	0.497143	0.82	0.888571	0.74	0.858571	0.66	0.797143	0.26	0.451429	0.62	0.767143	0.76	0.92375	0.55	0.59	0.43	0.5725	0.82	0.89	0.73	0.82375	0.66	0.82	0.27	0.53125	0.61	0.7975	0.8
#558	0.79	0.931667	0.53	0.605	0.42	0.518333	0.82	0.866667	0.74	0.801667	0.66	0.77	0.27	0.39	0.61	0.745	0.78	0.94	0.53	0.63625	0.43	0.5375	0.82	0.89375	0.74	0.83125	0.66	0.82	0.26	0.4875	0.62	0.79625	0.79	0.907143	0.57	0.671429	0.4	0.52	0.82	0.871429	0.73	0.797143	0.66	0.805714	0.27	0.525714	0.61	0.781429	0.76
#559	0.77	0.928571	0.51	0.65	0.42	0.515714	0.82	0.885714	0.74	0.85	0.66	0.804286	0.27	0.457143	0.61	0.778571	0.77	0.921429	0.54	0.634286	0.4	0.491429	0.82	0.877143	0.74	0.84	0.66	0.798571	0.26	0.485714	0.62	0.777143	0.77	0.918571	0.53	0.66	0.41	0.567143	0.82	0.89	0.73	0.82	0.66	0.817143	0.27	0.497143	0.61	0.79	0.8
#560	0.8	0.928333	0.53	0.613333	0.42	0.518333	0.82	0.871667	0.74	0.82	0.66	0.77	0.27	0.38	0.61	0.741667	0.77	0.93125	0.53	0.60875	0.43	0.53875	0.82	0.87625	0.74	0.80375	0.66	0.81125	0.26	0.53625	0.62	0.8	0.79	0.934286	0.52	0.644286	0.42	0.505714	0.82	0.892857	0.73	0.847143	0.66	0.805714	0.27	0.458571	0.61	0.774286	0.77
#561	0.79	0.931429	0.53	0.621429	0.43	0.515714	0.82	0.878571	0.74	0.82	0.66	0.8	0.27	0.46	0.61	0.774286	0.78	0.938571	0.53	0.638571	0.43	0.578571	0.82	0.897143	0.74	0.871429	0.66	0.817143	0.26	0.471429	0.62	0.801429	0.77	0.92	0.53	0.627143	0.41	0.531429	0.82	0.874286	0.73	0.787143	0.66	0.801429	0.27	0.511429	0.61	0.782857	0.78
#562	0.78	0.925714	0.53	0.662857	0.42	0.488571	0.82	0.888571	0.74	0.857143	0.66	0.811429	0.27	0.504286	0.61	0.785714	0.77	0.932857	0.54	0.651429	0.42	0.522857	0.82	0.88	0.74	0.84	0.66	0.814286	0.26	0.517143	0.62	0.795714	0.8	0.942857	0.54	0.598571	0.43	0.57	0.82	0.888571	0.73	0.867143	0.66	0.802857	0.27	0.452857	0.61	0.777143	0.78
#563	0.78	0.925	0.53	0.62	0.42	0.556667	0.82	0.87	0.74	0.81	0.66	0.78	0.27	0.411667	0.61	0.758333	0.79	0.94	0.52	0.602857	0.42	0.492857	0.82	0.882857	0.74	0.834286	0.66	0.807143	0.26	0.46	0.62	0.78	0.8	0.937143	0.53	0.608571	0.43	0.534286	0.82	0.888571	0.73	0.821429	0.66	0.81	0.27	0.48	0.61	0.788571	0.79
#564	0.77	0.938571	0.54	0.641429	0.43	0.587143	0.82	0.894286	0.74	0.855714	0.66	0.821429	0.27	0.531429	0.61	0.804286	0.8	0.933333	0.53	0.59	0.42	0.53	0.82	0.863333	0.74	0.79	0.66	0.771667	0.26	0.403333	0.62	0.746667	0.74	0.92	0.57	0.5525	0.42	0.55625	0.82	0.865	0.73	0.8325	0.66	0.8025	0.27	0.53625	0.61	0.78875	0.79
#565	0.78	0.916667	0.58	0.7	0.4	0.526667	0.82	0.881667	0.74	0.841667	0.66	0.828333	0.27	0.511667	0.61	0.813333	0.75	0.925714	0.54	0.632857	0.42	0.6	0.82	0.884286	0.74	0.817143	0.66	0.84	0.26	0.578571	0.62	0.827143	0.79	0.94	0.54	0.642857	0.44	0.514286	0.82	0.897143	0.73	0.828571	0.66	0.81	0.27	0.467143	0.61	0.78	0.8
#566	0.77	0.924286	0.51	0.652857	0.42	0.527143	0.82	0.882857	0.74	0.838571	0.66	0.811429	0.27	0.471429	0.61	0.788571	0.76	0.938571	0.53	0.642857	0.42	0.52	0.82	0.894286	0.74	0.84	0.66	0.828571	0.26	0.5	0.62	0.807143	0.79	0.941429	0.52	0.611429	0.43	0.574286	0.82	0.901429	0.73	0.867143	0.66	0.817143	0.27	0.455714	0.61	0.792857	0.75
#567	0.77	0.931667	0.54	0.686667	0.42	0.475	0.82	0.89	0.74	0.861667	0.66	0.806667	0.27	0.471667	0.61	0.783333	0.76	0.93375	0.53	0.655	0.43	0.55875	0.82	0.88625	0.74	0.84875	0.66	0.83	0.26	0.5425	0.62	0.8225	0.76	0.934444	0.52	0.568889	0.42	0.565556	0.82	0.871111	0.73	0.83	0.66	0.811111	0.27	0.524444	0.61	0.806667	0.78
#568	0.77	0.9375	0.53	0.63375	0.42	0.51625	0.82	0.88875	0.74	0.8325	0.66	0.81375	0.27	0.4725	0.61	0.79	0.78	0.93375	0.52	0.6125	0.43	0.545	0.82	0.895	0.74	0.82875	0.66	0.82	0.26	0.4925	0.62	0.80375	0.79	0.932857	0.54	0.625714	0.42	0.504286	0.82	0.881429	0.73	0.815714	0.66	0.798571	0.27	0.465714	0.61	0.771429	0.76
#569	0.79	0.937143	0.52	0.618571	0.42	0.487143	0.82	0.88	0.74	0.831429	0.66	0.8	0.27	0.458571	0.61	0.774286	0.77	0.934444	0.53	0.587778	0.42	0.554444	0.82	0.881111	0.74	0.844444	0.66	0.823333	0.26	0.537778	0.62	0.82	0.78	0.93375	0.55	0.58	0.44	0.58125	0.82	0.89125	0.73	0.8225	0.66	0.83375	0.27	0.55625	0.61	0.81625	0.75
#570	0.79	0.937143	0.53	0.612857	0.41	0.537143	0.82	0.878571	0.74	0.848571	0.66	0.807143	0.27	0.485714	0.61	0.788571	0.79	0.918333	0.54	0.615	0.45	0.523333	0.82	0.871667	0.74	0.815	0.66	0.785	0.26	0.463333	0.62	0.755	0.78	0.924286	0.53	0.66	0.43	0.545714	0.82	0.891429	0.73	0.84	0.66	0.815714	0.27	0.482857	0.61	0.798571	0.79
#571	0.78	0.93375	0.53	0.63625	0.43	0.54125	0.82	0.89	0.74	0.82625	0.66	0.81875	0.27	0.4825	0.61	0.79375	0.77	0.94	0.53	0.64125	0.41	0.56625	0.82	0.895	0.74	0.87875	0.66	0.82375	0.26	0.50375	0.62	0.805	0.77	0.915	0.53	0.59875	0.41	0.515	0.82	0.8725	0.73	0.83	0.66	0.79875	0.27	0.525	0.61	0.77875	0.78
#572	0.79	0.916	0.55	0.606	0.44	0.538	0.82	0.84	0.74	0.77	0.66	0.746	0.27	0.392	0.61	0.718	0.76	0.935714	0.52	0.584286	0.43	0.534286	0.82	0.89	0.74	0.848571	0.66	0.832857	0.26	0.517143	0.62	0.818571	0.79	0.924286	0.53	0.608571	0.43	0.544286	0.82	0.882857	0.73	0.81	0.66	0.804286	0.27	0.477143	0.61	0.784286	0.76
#573	0.8	0.933333	0.53	0.588333	0.42	0.535	0.82	0.86	0.74	0.783333	0.66	0.773333	0.27	0.41	0.61	0.75	0.77	0.86875	0.54	0.6175	0.43	0.50375	0.82	0.855	0.74	0.785	0.66	0.7875	0.26	0.49875	0.62	0.785	0.79	0.9425	0.53	0.57	0.41	0.5275	0.82	0.8925	0.73	0.86875	0.66	0.81875	0.27	0.51875	0.61	0.79625	0.8
#574	0.78	0.924286	0.52	0.63	0.42	0.507143	0.82	0.88	0.74	0.838571	0.66	0.802857	0.27	0.462857	0.61	0.781429	0.81	0.936667	0.54	0.6	0.42	0.518333	0.82	0.873333	0.74	0.816667	0.66	0.773333	0.26	0.38	0.62	0.745	0.8	0.934286	0.56	0.677143	0.43	0.51	0.82	0.894286	0.73	0.861429	0.66	0.8	0.27	0.461429	0.61	0.77	0.77
#575	0.79	0.92	0.54	0.61	0.41	0.52	0.82	0.856667	0.74	0.803333	0.66	0.761667	0.27	0.401667	0.61	0.738333	0.76	0.908571	0.54	0.682857	0.41	0.548571	0.82	0.881429	0.74	0.827143	0.66	0.812857	0.26	0.521429	0.62	0.79	0.78	0.93	0.52	0.64	0.41	0.505714	0.82	0.891429	0.73	0.847143	0.66	0.808571	0.27	0.458571	0.61	0.777143	0.77
#576	0.77	0.924286	0.52	0.647143	0.41	0.495714	0.82	0.882857	0.74	0.851429	0.66	0.804286	0.27	0.47	0.61	0.781429	0.79	0.852857	0.55	0.635714	0.44	0.471429	0.82	0.848571	0.74	0.767143	0.66	0.761429	0.26	0.444286	0.62	0.74	0.79	0.935714	0.55	0.644286	0.44	0.535714	0.82	0.891429	0.73	0.797143	0.66	0.811429	0.27	0.498571	0.61	0.782857	0.82
#577	0.77	0.922222	0.53	0.626667	0.42	0.56	0.82	0.877778	0.74	0.79	0.66	0.83	0.27	0.565556	0.61	0.815556	0.79	0.864286	0.53	0.618571	0.42	0.442857	0.82	0.857143	0.74	0.801429	0.66	0.765714	0.26	0.435714	0.62	0.75	0.79	0.932857	0.54	0.574286	0.41	0.577143	0.82	0.887143	0.73	0.835714	0.66	0.805714	0.27	0.478571	0.61	0.792857	0.77
#578	0.77	0.911429	0.53	0.615714	0.42	0.527143	0.82	0.864286	0.74	0.801429	0.66	0.8	0.27	0.5	0.61	0.782857	0.78	0.937143	0.52	0.588571	0.43	0.504286	0.82	0.891429	0.74	0.882857	0.66	0.808571	0.26	0.477143	0.62	0.79	0.78	0.932857	0.53	0.657143	0.43	0.532857	0.82	0.891429	0.73	0.84	0.66	0.815714	0.27	0.485714	0.61	0.795714	0.8
#579	0.77	0.935	0.53	0.63125	0.42	0.5875	0.82	0.88	0.74	0.84125	0.66	0.825	0.27	0.51875	0.61	0.8125	0.78	0.931667	0.53	0.616667	0.43	0.568333	0.82	0.888333	0.74	0.863333	0.66	0.788333	0.26	0.45	0.62	0.756667	0.81	0.936667	0.59	0.676667	0.41	0.49	0.82	0.883333	0.73	0.855	0.66	0.8	0.27	0.48	0.61	0.771667	0.78
#580	0.8	0.931667	0.53	0.591667	0.42	0.52	0.82	0.863333	0.74	0.798333	0.66	0.768333	0.27	0.391667	0.61	0.746667	0.79	0.921429	0.53	0.62	0.43	0.527143	0.82	0.877143	0.74	0.821429	0.66	0.802857	0.26	0.494286	0.62	0.787143	0.78	0.93	0.53	0.685714	0.43	0.512857	0.82	0.898571	0.73	0.845714	0.66	0.822857	0.27	0.49	0.61	0.8	0.76
#581	0.8	0.935	0.53	0.591667	0.42	0.526667	0.82	0.865	0.74	0.788333	0.66	0.768333	0.27	0.393333	0.61	0.738333	0.79	0.928571	0.53	0.611429	0.42	0.501429	0.82	0.878571	0.74	0.828571	0.66	0.798571	0.26	0.458571	0.62	0.77	0.76	0.932857	0.54	0.658571	0.41	0.527143	0.82	0.881429	0.73	0.851429	0.66	0.812857	0.27	0.518571	0.61	0.792857	0.77
#582	0.77	0.93	0.54	0.642857	0.43	0.527143	0.82	0.884286	0.74	0.822857	0.66	0.824286	0.27	0.528571	0.61	0.81	0.8	0.925	0.55	0.643333	0.41	0.513333	0.82	0.878333	0.74	0.84	0.66	0.778333	0.26	0.376667	0.62	0.746667	0.79	0.9325	0.54	0.615	0.43	0.55125	0.82	0.8925	0.73	0.80375	0.66	0.82375	0.27	0.5	0.61	0.8075	0.79
#583	0.75	0.875714	0.53	0.634286	0.44	0.465714	0.82	0.872857	0.74	0.764286	0.66	0.827143	0.27	0.577143	0.61	0.812857	0.77	0.925	0.55	0.605	0.41	0.56375	0.82	0.87875	0.74	0.8075	0.66	0.82	0.26	0.53625	0.62	0.8075	0.8	0.937143	0.53	0.607143	0.43	0.528571	0.82	0.887143	0.73	0.821429	0.66	0.808571	0.27	0.48	0.61	0.787143	0.77
#584	0.77	0.922857	0.54	0.591429	0.42	0.55	0.82	0.858571	0.74	0.778571	0.66	0.794286	0.27	0.457143	0.61	0.784286	0.77	0.935714	0.53	0.617143	0.44	0.588571	0.82	0.877143	0.74	0.787143	0.66	0.807143	0.26	0.48	0.62	0.798571	0.79	0.931429	0.54	0.631429	0.42	0.514286	0.82	0.887143	0.73	0.827143	0.66	0.807143	0.27	0.465714	0.61	0.775714	0.79
#585	0.77	0.9275	0.52	0.635	0.42	0.52625	0.82	0.88625	0.74	0.8325	0.66	0.80875	0.27	0.465	0.61	0.78625	0.79	0.941429	0.52	0.605714	0.43	0.561429	0.82	0.9	0.74	0.877143	0.66	0.811429	0.26	0.457143	0.62	0.792857	0.79	0.93875	0.53	0.625	0.44	0.55375	0.82	0.89625	0.73	0.81125	0.66	0.8225	0.27	0.49375	0.61	0.80375	0.78
#586	0.78	0.927143	0.52	0.614286	0.42	0.504286	0.82	0.874286	0.74	0.82	0.66	0.795714	0.27	0.471429	0.61	0.765714	0.77	0.927143	0.52	0.585714	0.42	0.547143	0.82	0.874286	0.74	0.84	0.66	0.808571	0.26	0.485714	0.62	0.794286	0.79	0.9375	0.53	0.62375	0.44	0.5575	0.82	0.9	0.73	0.8175	0.66	0.82625	0.27	0.48875	0.61	0.80625	0.78
#587	0.76	0.918571	0.54	0.648571	0.44	0.562857	0.82	0.874286	0.74	0.792857	0.66	0.818571	0.27	0.528571	0.61	0.801429	0.78	0.925	0.54	0.636667	0.43	0.495	0.82	0.881667	0.74	0.841667	0.66	0.783333	0.26	0.453333	0.62	0.751667	0.76	0.93875	0.53	0.6075	0.4	0.52125	0.82	0.8975	0.73	0.8875	0.66	0.82375	0.27	0.52	0.61	0.8025	0.79
#588	0.76	0.92	0.52	0.591429	0.4	0.547143	0.82	0.857143	0.74	0.838571	0.66	0.795714	0.27	0.482857	0.61	0.774286	0.8	0.941429	0.52	0.601429	0.43	0.504286	0.82	0.89	0.74	0.855714	0.66	0.805714	0.26	0.468571	0.62	0.784286	0.78	0.941429	0.59	0.652857	0.41	0.551429	0.82	0.904286	0.73	0.875714	0.66	0.851429	0.27	0.594286	0.61	0.84	0.78
#589	0.78	0.92125	0.56	0.6075	0.4	0.5325	0.82	0.87625	0.74	0.795	0.66	0.81875	0.27	0.55125	0.61	0.80625	0.8	0.865714	0.53	0.582857	0.41	0.458571	0.82	0.84	0.74	0.794286	0.66	0.77	0.26	0.485714	0.62	0.758571	0.78	0.92625	0.56	0.59	0.41	0.55125	0.82	0.88875	0.73	0.84375	0.66	0.8225	0.27	0.52375	0.61	0.80125	0.8
#590	0.77	0.89625	0.53	0.64875	0.44	0.45125	0.82	0.89	0.74	0.82	0.66	0.81875	0.27	0.54	0.61	0.8	0.78	0.931429	0.54	0.658571	0.42	0.53	0.82	0.891429	0.74	0.85	0.66	0.812857	0.26	0.487143	0.62	0.797143	0.79	0.933333	0.55	0.628333	0.42	0.585	0.82	0.885	0.73	0.796667	0.66	0.8	0.27	0.47	0.61	0.773333	0.79
#591	0.76	0.917143	0.54	0.647143	0.44	0.57	0.82	0.874286	0.74	0.801429	0.66	0.815714	0.27	0.528571	0.61	0.798571	0.79	0.925714	0.52	0.604286	0.42	0.512857	0.82	0.877143	0.74	0.827143	0.66	0.794286	0.26	0.471429	0.62	0.764286	0.8	0.934286	0.54	0.611429	0.43	0.53	0.82	0.884286	0.73	0.81	0.66	0.804286	0.27	0.487143	0.61	0.785714	0.8
#592	0.8	0.918	0.54	0.61	0.44	0.542	0.82	0.858	0.74	0.796	0.66	0.748	0.27	0.376	0.61	0.714	0.78	0.937143	0.54	0.648571	0.44	0.517143	0.82	0.892857	0.74	0.834286	0.66	0.811429	0.26	0.475714	0.62	0.785714	0.76	0.902857	0.56	0.588571	0.4	0.57	0.82	0.862857	0.73	0.88	0.66	0.798571	0.27	0.55	0.61	0.791429	0.77
#593	0.77	0.931429	0.54	0.635714	0.43	0.575714	0.82	0.874286	0.74	0.797143	0.66	0.802857	0.27	0.467143	0.61	0.781429	0.77	0.925714	0.55	0.654286	0.44	0.554286	0.82	0.878571	0.74	0.797143	0.66	0.815714	0.26	0.527143	0.62	0.8	0.78	0.93875	0.53	0.6225	0.43	0.53375	0.82	0.89	0.73	0.81625	0.66	0.8125	0.27	0.4775	0.61	0.78625	0.8
#594	0.79	0.925	0.53	0.616667	0.42	0.523333	0.82	0.87	0.74	0.815	0.66	0.773333	0.27	0.386667	0.61	0.745	0.77	0.885	0.54	0.6375	0.44	0.4725	0.82	0.88	0.74	0.79	0.66	0.81625	0.26	0.53375	0.62	0.79625	0.78	0.93625	0.54	0.54875	0.4	0.53875	0.82	0.86875	0.73	0.81625	0.66	0.7925	0.27	0.49375	0.61	0.76875	0.77
#595	0.76	0.911429	0.53	0.66	0.42	0.54	0.82	0.874286	0.74	0.824286	0.66	0.807143	0.27	0.491429	0.61	0.784286	0.77	0.931667	0.54	0.616667	0.42	0.556667	0.82	0.876667	0.74	0.785	0.66	0.8	0.26	0.435	0.62	0.778333	0.79	0.934286	0.53	0.61	0.43	0.537143	0.82	0.882857	0.73	0.807143	0.66	0.805714	0.27	0.488571	0.61	0.785714	0.8
#596	0.75	0.916667	0.55	0.651667	0.43	0.523333	0.82	0.876667	0.74	0.788333	0.66	0.815	0.27	0.51	0.61	0.793333	0.79	0.931429	0.54	0.638571	0.42	0.501429	0.82	0.887143	0.74	0.84	0.66	0.802857	0.26	0.468571	0.62	0.777143	0.79	0.9375	0.53	0.6325	0.43	0.54	0.82	0.895	0.73	0.81375	0.66	0.815	0.27	0.4875	0.61	0.7875	0.8
#597	0.77	0.916667	0.56	0.645	0.42	0.541667	0.82	0.866667	0.74	0.801667	0.66	0.785	0.27	0.435	0.61	0.77	0.77	0.928571	0.53	0.635714	0.44	0.54	0.82	0.88	0.74	0.81	0.66	0.804286	0.26	0.48	0.62	0.777143	0.79	0.935714	0.53	0.61	0.43	0.534286	0.82	0.882857	0.73	0.808571	0.66	0.804286	0.27	0.487143	0.61	0.784286	0.81
#598	0.78	0.931429	0.55	0.645714	0.44	0.531429	0.82	0.884286	0.74	0.812857	0.66	0.807143	0.27	0.487143	0.61	0.78	0.77	0.924286	0.54	0.628571	0.42	0.578571	0.82	0.87	0.74	0.78	0.66	0.81	0.26	0.478571	0.62	0.795714	0.77	0.92875	0.54	0.58875	0.4	0.55125	0.82	0.88625	0.73	0.83625	0.66	0.81375	0.27	0.51625	0.61	0.7925	0.78
#599	0.79	0.913333	0.57	0.646667	0.4	0.456667	0.82	0.875	0.74	0.835	0.66	0.783333	0.27	0.441667	0.61	0.755	0.81	0.945	0.53	0.536667	0.43	0.52	0.82	0.875	0.74	0.846667	0.66	0.781667	0.26	0.41	0.62	0.761667	0.79	0.932857	0.52	0.608571	0.43	0.531429	0.82	0.885714	0.73	0.825714	0.66	0.805714	0.27	0.474286	0.61	0.778571	0.78
#600	0.78	0.928571	0.52	0.625714	0.42	0.498571	0.82	0.884286	0.74	0.845714	0.66	0.797143	0.27	0.452857	0.61	0.77	0.79	0.931667	0.55	0.63	0.44	0.551667	0.82	0.88	0.74	0.793333	0.66	0.788333	0.26	0.408333	0.62	0.76	0.78	0.92125	0.57	0.595	0.42	0.5675	0.82	0.8875	0.73	0.825	0.66	0.82	0.27	0.53375	0.61	0.79875	0.78
#601	0.78	0.92625	0.54	0.6525	0.43	0.52375	0.82	0.88625	0.74	0.80875	0.66	0.8175	0.27	0.5125	0.61	0.79	0.78	0.925714	0.53	0.617143	0.41	0.5	0.82	0.872857	0.74	0.817143	0.66	0.805714	0.26	0.501429	0.62	0.787143	0.76	0.932857	0.51	0.624286	0.43	0.525714	0.82	0.884286	0.73	0.86	0.66	0.8	0.27	0.478571	0.61	0.778571	0.81
#602	0.79	0.942857	0.52	0.601429	0.43	0.558571	0.82	0.897143	0.74	0.872857	0.66	0.811429	0.27	0.448571	0.61	0.791429	0.79	0.928571	0.53	0.635714	0.42	0.505714	0.82	0.888571	0.74	0.852857	0.66	0.804286	0.26	0.454286	0.62	0.775714	0.79	0.942857	0.53	0.611429	0.43	0.581429	0.82	0.898571	0.73	0.868571	0.66	0.812857	0.27	0.457143	0.61	0.79	0.78
#603	0.76	0.92375	0.53	0.6275	0.42	0.5475	0.82	0.8775	0.74	0.8125	0.66	0.8175	0.27	0.505	0.61	0.80125	0.76	0.93	0.55	0.654286	0.44	0.548571	0.82	0.882857	0.74	0.812857	0.66	0.82	0.26	0.528571	0.62	0.802857	0.8	0.938571	0.53	0.607143	0.43	0.53	0.82	0.887143	0.73	0.821429	0.66	0.808571	0.27	0.48	0.61	0.787143	0.8
#604	0.78	0.928571	0.52	0.617143	0.42	0.498571	0.82	0.878571	0.74	0.828571	0.66	0.801429	0.27	0.458571	0.61	0.774286	0.78	0.925	0.53	0.648333	0.44	0.511667	0.82	0.885	0.74	0.853333	0.66	0.785	0.26	0.456667	0.62	0.756667	0.77	0.9375	0.51	0.545	0.42	0.55875	0.82	0.89625	0.73	0.89	0.66	0.825	0.27	0.525	0.61	0.80625	0.79
#605	0.79	0.923333	0.55	0.635	0.42	0.473333	0.82	0.878333	0.74	0.845	0.66	0.798333	0.27	0.461667	0.61	0.771667	0.79	0.931429	0.53	0.6	0.43	0.525714	0.82	0.88	0.74	0.825714	0.66	0.802857	0.26	0.481429	0.62	0.784286	0.79	0.927143	0.53	0.64	0.42	0.524286	0.82	0.885714	0.73	0.838571	0.66	0.8	0.27	0.464286	0.61	0.764286	0.78
#606	0.76	0.918571	0.54	0.647143	0.44	0.565714	0.82	0.872857	0.74	0.8	0.66	0.814286	0.27	0.527143	0.61	0.798571	0.81	0.93625	0.53	0.5725	0.42	0.53375	0.82	0.885	0.74	0.8475	0.66	0.8025	0.26	0.5	0.62	0.78375	0.78	0.934286	0.52	0.632857	0.43	0.534286	0.82	0.892857	0.73	0.842857	0.66	0.811429	0.27	0.481429	0.61	0.788571	0.8
#607	0.78	0.93	0.52	0.631429	0.42	0.501429	0.82	0.885714	0.74	0.848571	0.66	0.802857	0.27	0.448571	0.61	0.772857	0.77	0.825	0.55	0.678333	0.41	0.426667	0.82	0.84	0.74	0.771667	0.66	0.75	0.26	0.43	0.62	0.728333	0.77	0.912857	0.59	0.634286	0.41	0.517143	0.82	0.88	0.73	0.814286	0.66	0.8	0.27	0.465714	0.61	0.768571	0.79
#608	0.77	0.937143	0.55	0.63	0.41	0.518571	0.82	0.885714	0.74	0.808571	0.66	0.824286	0.27	0.517143	0.61	0.802857	0.77	0.94125	0.52	0.62375	0.44	0.5525	0.82	0.8925	0.74	0.825	0.66	0.82	0.26	0.49875	0.62	0.80375	0.78	0.921429	0.55	0.671429	0.43	0.54	0.82	0.885714	0.73	0.79	0.66	0.814286	0.27	0.508571	0.61	0.787143	0.79
#609	0.79	0.925714	0.53	0.578571	0.41	0.532857	0.82	0.86	0.74	0.777143	0.66	0.774286	0.27	0.471429	0.61	0.757143	0.79	0.931667	0.54	0.601667	0.42	0.53	0.82	0.868333	0.74	0.796667	0.66	0.778333	0.26	0.403333	0.62	0.753333	0.79	0.8725	0.53	0.6225	0.43	0.495	0.82	0.86625	0.73	0.765	0.66	0.785	0.27	0.46125	0.61	0.76875	0.79
#610	0.78	0.922857	0.52	0.621429	0.41	0.488571	0.82	0.878571	0.74	0.841429	0.66	0.801429	0.27	0.462857	0.61	0.775714	0.8	0.938571	0.53	0.608571	0.43	0.52	0.82	0.885714	0.74	0.838571	0.66	0.807143	0.26	0.478571	0.62	0.787143	0.79	0.865714	0.54	0.647143	0.41	0.448571	0.82	0.86	0.73	0.814286	0.66	0.758571	0.27	0.414286	0.61	0.732857	0.79
#611	0.77	0.93	0.52	0.63625	0.42	0.5325	0.82	0.88625	0.74	0.83125	0.66	0.81125	0.27	0.46875	0.61	0.78875	0.78	0.93375	0.53	0.62375	0.44	0.55625	0.82	0.895	0.74	0.83125	0.66	0.8225	0.26	0.4925	0.62	0.805	0.79	0.934286	0.52	0.631429	0.43	0.525714	0.82	0.892857	0.73	0.842857	0.66	0.811429	0.27	0.475714	0.61	0.788571	0.78
#612	0.78	0.93	0.52	0.617143	0.43	0.528571	0.82	0.888571	0.74	0.847143	0.66	0.808571	0.27	0.468571	0.61	0.784286	0.77	0.935556	0.54	0.586667	0.42	0.558889	0.82	0.881111	0.74	0.844444	0.66	0.824444	0.26	0.538889	0.62	0.82	0.77	0.917143	0.56	0.69	0.43	0.555714	0.82	0.885714	0.73	0.834286	0.66	0.825714	0.27	0.551429	0.61	0.808571	0.75
#613	0.77	0.928571	0.53	0.665714	0.42	0.5	0.82	0.885714	0.74	0.848571	0.66	0.808571	0.27	0.464286	0.61	0.785714	0.77	0.94125	0.54	0.575	0.42	0.535	0.82	0.8825	0.74	0.85	0.66	0.81625	0.26	0.5225	0.62	0.79375	0.76	0.925	0.54	0.646667	0.45	0.558333	0.82	0.881667	0.73	0.773333	0.66	0.818333	0.27	0.521667	0.61	0.795	0.79
#614	0.81	0.926667	0.57	0.666667	0.41	0.493333	0.82	0.875	0.74	0.851667	0.66	0.796667	0.27	0.485	0.61	0.766667	0.77	0.931429	0.55	0.65	0.44	0.55	0.82	0.881429	0.74	0.811429	0.66	0.82	0.26	0.53	0.62	0.802857	0.81	0.933333	0.54	0.601667	0.42	0.53	0.82	0.875	0.73	0.793333	0.66	0.771667	0.27	0.395	0.61	0.743333	0.8
#615	0.79	0.935714	0.53	0.607143	0.43	0.55	0.82	0.875714	0.74	0.798571	0.66	0.791429	0.27	0.418571	0.61	0.765714	0.77	0.924286	0.53	0.67	0.41	0.505714	0.82	0.888571	0.74	0.85	0.66	0.807143	0.26	0.465714	0.62	0.78	0.78	0.921667	0.54	0.631667	0.44	0.53	0.82	0.868333	0.73	0.783333	0.66	0.783333	0.27	0.483333	0.61	0.756667	0.81
#616	0.78	0.935714	0.52	0.627143	0.42	0.498571	0.82	0.878571	0.74	0.818571	0.66	0.794286	0.27	0.47	0.61	0.767143	0.79	0.933333	0.53	0.58	0.43	0.551667	0.82	0.866667	0.74	0.796667	0.66	0.78	0.26	0.43	0.62	0.765	0.78	0.93125	0.53	0.62625	0.43	0.5425	0.82	0.89	0.73	0.815	0.66	0.81375	0.27	0.4725	0.61	0.78625	0.76
#617	0.75	0.924286	0.54	0.692857	0.44	0.557143	0.82	0.89	0.74	0.835714	0.66	0.831429	0.27	0.531429	0.61	0.814286	0.79	0.855714	0.54	0.655714	0.42	0.46	0.82	0.855714	0.74	0.798571	0.66	0.771429	0.26	0.451429	0.62	0.761429	0.78	0.9375	0.53	0.6225	0.43	0.53125	0.82	0.89	0.73	0.81625	0.66	0.8125	0.27	0.47625	0.61	0.78625	0.8
#618	0.78	0.934286	0.53	0.637143	0.42	0.487143	0.82	0.884286	0.74	0.835714	0.66	0.8	0.27	0.454286	0.61	0.772857	0.76	0.91375	0.55	0.62625	0.42	0.5825	0.82	0.86625	0.74	0.76375	0.66	0.81125	0.26	0.51375	0.62	0.79875	0.78	0.94125	0.54	0.59	0.43	0.54375	0.82	0.89625	0.73	0.84	0.66	0.82625	0.27	0.54125	0.61	0.805	0.8
#619	0.8	0.93	0.52	0.605	0.42	0.523333	0.82	0.873333	0.74	0.82	0.66	0.771667	0.27	0.378333	0.61	0.738333	0.78	0.936667	0.54	0.638333	0.44	0.536667	0.82	0.88	0.74	0.805	0.66	0.786667	0.26	0.401667	0.62	0.756667	0.77	0.93	0.52	0.65	0.43	0.534286	0.82	0.891429	0.73	0.84	0.66	0.817143	0.27	0.487143	0.61	0.797143	0.81
#620	0.77	0.921667	0.55	0.685	0.43	0.505	0.82	0.883333	0.74	0.85	0.66	0.806667	0.27	0.478333	0.61	0.78	0.77	0.927143	0.56	0.637143	0.42	0.525714	0.82	0.884286	0.74	0.847143	0.66	0.814286	0.26	0.492857	0.62	0.794286	0.77	0.92	0.55	0.68	0.44	0.533333	0.82	0.88	0.73	0.823333	0.66	0.801667	0.27	0.48	0.61	0.77	0.79
#621	0.79	0.928571	0.53	0.621429	0.41	0.522857	0.82	0.88	0.74	0.852857	0.66	0.798571	0.27	0.458571	0.61	0.774286	0.77	0.93375	0.53	0.62375	0.44	0.565	0.82	0.8875	0.74	0.81125	0.66	0.83	0.26	0.53375	0.62	0.82125	0.78	0.9325	0.55	0.6	0.43	0.5625	0.82	0.89625	0.73	0.83125	0.66	0.82625	0.27	0.5375	0.61	0.805	0.77
#622	0.78	0.9275	0.54	0.61625	0.42	0.5075	0.82	0.875	0.74	0.81875	0.66	0.80875	0.27	0.48625	0.61	0.7925	0.77	0.932857	0.54	0.65	0.44	0.532857	0.82	0.887143	0.74	0.814286	0.66	0.807143	0.26	0.487143	0.62	0.781429	0.78	0.925714	0.53	0.58	0.41	0.527143	0.82	0.87	0.73	0.8	0.66	0.788571	0.27	0.454286	0.61	0.765714	0.78
#623	0.75	0.918571	0.57	0.655714	0.42	0.51	0.82	0.875714	0.74	0.821429	0.66	0.8	0.27	0.46	0.61	0.775714	0.78	0.927143	0.58	0.665714	0.41	0.545714	0.82	0.882857	0.74	0.821429	0.66	0.811429	0.26	0.458571	0.62	0.794286	0.8	0.9375	0.56	0.5925	0.42	0.54875	0.82	0.89125	0.73	0.83375	0.66	0.82375	0.27	0.55625	0.61	0.8025	0.78
#624	0.79	0.935714	0.52	0.632857	0.42	0.507143	0.82	0.891429	0.74	0.848571	0.66	0.812857	0.27	0.472857	0.61	0.794286	0.75	0.921429	0.55	0.688571	0.44	0.562857	0.82	0.881429	0.74	0.835714	0.66	0.827143	0.26	0.54	0.62	0.81	0.81	0.926	0.6	0.692	0.44	0.51	0.82	0.87	0.73	0.83	0.66	0.786	0.27	0.494	0.61	0.754	0.79
#625	0.78	0.928571	0.52	0.628571	0.42	0.511429	0.82	0.884286	0.74	0.842857	0.66	0.798571	0.27	0.462857	0.61	0.767143	0.79	0.938571	0.52	0.601429	0.42	0.497143	0.82	0.881429	0.74	0.834286	0.66	0.79	0.26	0.482857	0.62	0.772857	0.79	0.931429	0.55	0.634286	0.44	0.541429	0.82	0.884286	0.73	0.791429	0.66	0.804286	0.27	0.482857	0.61	0.775714	0.74
#626	0.75	0.88875	0.56	0.63125	0.42	0.44375	0.82	0.8825	0.74	0.825	0.66	0.8075	0.27	0.51375	0.61	0.78625	0.76	0.928571	0.52	0.632857	0.42	0.53	0.82	0.887143	0.74	0.828571	0.66	0.822857	0.26	0.49	0.62	0.798571	0.78	0.927143	0.55	0.635714	0.45	0.562857	0.82	0.884286	0.73	0.791429	0.66	0.81	0.27	0.491429	0.61	0.78	0.77
#627	0.79	0.932857	0.53	0.611429	0.42	0.49	0.82	0.875714	0.74	0.817143	0.66	0.798571	0.27	0.474286	0.61	0.772857	0.8	0.937143	0.58	0.684286	0.41	0.505714	0.82	0.891429	0.74	0.854286	0.66	0.815714	0.26	0.48	0.62	0.794286	0.8	0.92875	0.55	0.535	0.42	0.5475	0.82	0.86625	0.73	0.80625	0.66	0.78125	0.27	0.47375	0.61	0.75	0.77
#628	0.77	0.93625	0.52	0.635	0.42	0.51875	0.82	0.8875	0.74	0.8325	0.66	0.8125	0.27	0.47125	0.61	0.78875	0.8	0.93	0.53	0.59	0.43	0.528333	0.82	0.866667	0.74	0.806667	0.66	0.773333	0.26	0.408333	0.62	0.758333	0.78	0.927143	0.53	0.627143	0.43	0.537143	0.82	0.891429	0.73	0.84	0.66	0.81	0.27	0.474286	0.61	0.785714	0.77
#629	0.77	0.884286	0.53	0.591429	0.42	0.487143	0.82	0.868571	0.74	0.838571	0.66	0.798571	0.27	0.492857	0.61	0.781429	0.79	0.937143	0.52	0.635714	0.41	0.487143	0.82	0.894286	0.74	0.878571	0.66	0.802857	0.26	0.458571	0.62	0.774286	0.8	0.927143	0.6	0.627143	0.39	0.527143	0.82	0.885714	0.73	0.864286	0.66	0.82	0.27	0.584286	0.61	0.801429	0.81
#630	0.78	0.94	0.52	0.625	0.42	0.50375	0.82	0.89375	0.74	0.85375	0.66	0.81	0.27	0.4675	0.61	0.78375	0.78	0.94125	0.53	0.62625	0.44	0.5475	0.82	0.895	0.74	0.83125	0.66	0.8225	0.26	0.4975	0.62	0.8075	0.78	0.925	0.53	0.653333	0.44	0.523333	0.82	0.881667	0.73	0.823333	0.66	0.795	0.27	0.475	0.61	0.765	0.78
#631	0.77	0.9375	0.52	0.63625	0.42	0.57875	0.82	0.8875	0.74	0.8575	0.66	0.825	0.27	0.50875	0.61	0.81	0.78	0.93	0.53	0.62875	0.43	0.53625	0.82	0.88875	0.74	0.8325	0.66	0.81375	0.26	0.47125	0.62	0.78875	0.78	0.924286	0.53	0.62	0.43	0.545714	0.82	0.882857	0.73	0.812857	0.66	0.804286	0.27	0.48	0.61	0.787143	0.78
#632	0.74	0.92	0.52	0.658571	0.41	0.562857	0.82	0.878571	0.74	0.817143	0.66	0.841429	0.27	0.562857	0.61	0.828571	0.76	0.93	0.52	0.622857	0.44	0.56	0.82	0.887143	0.74	0.812857	0.66	0.83	0.26	0.518571	0.62	0.817143	0.78	0.925	0.54	0.651667	0.43	0.515	0.82	0.88	0.73	0.823333	0.66	0.795	0.27	0.468333	0.61	0.76	0.8
#633	0.8	0.932857	0.53	0.618571	0.41	0.485714	0.82	0.877143	0.74	0.82	0.66	0.797143	0.27	0.468571	0.61	0.772857	0.79	0.941429	0.53	0.595714	0.43	0.564286	0.82	0.897143	0.74	0.867143	0.66	0.811429	0.26	0.462857	0.62	0.794286	0.77	0.932857	0.54	0.642857	0.41	0.522857	0.82	0.89	0.73	0.801429	0.66	0.824286	0.27	0.5	0.61	0.802857	0.75
#634	0.75	0.94	0.52	0.627143	0.42	0.578571	0.82	0.892857	0.74	0.858571	0.66	0.825714	0.27	0.478571	0.61	0.808571	0.78	0.93	0.55	0.645714	0.44	0.527143	0.82	0.89	0.74	0.832857	0.66	0.815714	0.26	0.472857	0.62	0.787143	0.78	0.935714	0.52	0.61	0.42	0.52	0.82	0.88	0.73	0.865714	0.66	0.802857	0.27	0.488571	0.61	0.785714	0.8
#635	0.8	0.92	0.54	0.616	0.44	0.546	0.82	0.858	0.74	0.794	0.66	0.748	0.27	0.38	0.61	0.716	0.79	0.931429	0.52	0.585714	0.43	0.517143	0.82	0.877143	0.74	0.817143	0.66	0.804286	0.26	0.501429	0.62	0.795714	0.78	0.932857	0.55	0.647143	0.44	0.532857	0.82	0.892857	0.73	0.798571	0.66	0.81	0.27	0.487143	0.61	0.78	0.79
#636	0.78	0.93	0.52	0.617143	0.42	0.508571	0.82	0.874286	0.74	0.821429	0.66	0.794286	0.27	0.47	0.61	0.762857	0.77	0.9325	0.53	0.62625	0.42	0.5425	0.82	0.88	0.74	0.81125	0.66	0.82	0.26	0.51125	0.62	0.80375	0.79	0.94	0.53	0.624286	0.42	0.558571	0.82	0.9	0.73	0.871429	0.66	0.811429	0.27	0.441429	0.61	0.778571	0.77
#637	0.79	0.931429	0.52	0.598571	0.43	0.524286	0.82	0.881429	0.74	0.831429	0.66	0.807143	0.27	0.47	0.61	0.785714	0.78	0.92625	0.54	0.5525	0.41	0.53875	0.82	0.87	0.74	0.83125	0.66	0.8025	0.26	0.51125	0.62	0.78125	0.79	0.926667	0.55	0.623333	0.44	0.523333	0.82	0.876667	0.73	0.803333	0.66	0.791667	0.27	0.471667	0.61	0.758333	0.77
#638	0.77	0.92625	0.53	0.62625	0.42	0.54375	0.82	0.87875	0.74	0.81375	0.66	0.81875	0.27	0.50625	0.61	0.80125	0.78	0.9325	0.53	0.63375	0.43	0.55125	0.82	0.89125	0.74	0.82875	0.66	0.8175	0.26	0.48875	0.62	0.7925	0.78	0.92875	0.53	0.63625	0.43	0.56	0.82	0.89375	0.73	0.81	0.66	0.82	0.27	0.50125	0.61	0.79375	0.79
#639	0.79	0.911429	0.55	0.652857	0.4	0.48	0.82	0.881429	0.74	0.817143	0.66	0.814286	0.27	0.522857	0.61	0.788571	0.77	0.928571	0.54	0.641429	0.44	0.538571	0.82	0.881429	0.74	0.815714	0.66	0.802857	0.26	0.477143	0.62	0.777143	0.8	0.938571	0.53	0.605714	0.43	0.524286	0.82	0.887143	0.73	0.821429	0.66	0.808571	0.27	0.478571	0.61	0.787143	0.78
#640	0.78	0.91	0.54	0.621667	0.41	0.551667	0.82	0.856667	0.74	0.791667	0.66	0.778333	0.27	0.426667	0.61	0.756667	0.76	0.932857	0.58	0.604286	0.42	0.555714	0.82	0.884286	0.74	0.864286	0.66	0.8	0.26	0.444286	0.62	0.774286	0.78	0.941111	0.53	0.544444	0.43	0.575556	0.82	0.898889	0.73	0.858889	0.66	0.834444	0.27	0.545556	0.61	0.817778	0.79
#641	0.77	0.931429	0.53	0.634286	0.42	0.53	0.82	0.885714	0.74	0.811429	0.66	0.822857	0.27	0.49	0.61	0.801429	0.75	0.932857	0.52	0.63	0.39	0.542857	0.82	0.888571	0.74	0.874286	0.66	0.812857	0.26	0.488571	0.62	0.792857	0.79	0.925	0.55	0.626667	0.44	0.528333	0.82	0.873333	0.73	0.791667	0.66	0.788333	0.27	0.478333	0.61	0.758333	0.79
#642	0.77	0.928571	0.53	0.668571	0.41	0.491429	0.82	0.888571	0.74	0.852857	0.66	0.807143	0.27	0.461429	0.61	0.784286	0.77	0.93375	0.53	0.63125	0.42	0.54	0.82	0.88125	0.74	0.81625	0.66	0.82125	0.26	0.51125	0.62	0.805	0.78	0.927143	0.53	0.644286	0.42	0.515714	0.82	0.887143	0.73	0.844286	0.66	0.804286	0.27	0.454286	0.61	0.772857	0.8
#643	0.78	0.925714	0.51	0.63	0.41	0.505714	0.82	0.885714	0.74	0.848571	0.66	0.8	0.27	0.451429	0.61	0.772857	0.78	0.935714	0.54	0.628571	0.43	0.512857	0.82	0.892857	0.74	0.822857	0.66	0.814286	0.26	0.497143	0.62	0.792857	0.78	0.925	0.53	0.65	0.43	0.511667	0.82	0.888333	0.73	0.843333	0.66	0.793333	0.27	0.456667	0.61	0.756667	0.8
#644	0.74	0.925714	0.52	0.637143	0.42	0.537143	0.82	0.884286	0.74	0.8	0.66	0.832857	0.27	0.52	0.61	0.814286	0.77	0.915	0.57	0.645	0.4	0.5	0.82	0.885	0.74	0.813333	0.66	0.821667	0.26	0.505	0.62	0.803333	0.79	0.93	0.53	0.604286	0.44	0.548571	0.82	0.881429	0.73	0.805714	0.66	0.804286	0.27	0.482857	0.61	0.784286	0.8
#645	0.8	0.931667	0.54	0.655	0.44	0.546667	0.82	0.883333	0.74	0.82	0.66	0.793333	0.27	0.436667	0.61	0.766667	0.78	0.931429	0.51	0.64	0.42	0.498571	0.82	0.887143	0.74	0.848571	0.66	0.798571	0.26	0.461429	0.62	0.77	0.78	0.918333	0.54	0.65	0.44	0.533333	0.82	0.88	0.73	0.825	0.66	0.791667	0.27	0.46	0.61	0.756667	0.77
#646	0.79	0.938571	0.52	0.618571	0.41	0.478571	0.82	0.882857	0.74	0.837143	0.66	0.801429	0.27	0.452857	0.61	0.774286	0.79	0.934286	0.53	0.647143	0.41	0.498571	0.82	0.891429	0.74	0.854286	0.66	0.805714	0.26	0.454286	0.62	0.777143	0.79	0.937143	0.55	0.642857	0.44	0.524286	0.82	0.89	0.73	0.808571	0.66	0.811429	0.27	0.484286	0.61	0.784286	0.79
#647	0.78	0.922857	0.53	0.621429	0.42	0.53	0.82	0.871429	0.74	0.801429	0.66	0.807143	0.27	0.5	0.61	0.791429	0.8	0.937143	0.53	0.611429	0.42	0.492857	0.82	0.881429	0.74	0.838571	0.66	0.801429	0.26	0.455714	0.62	0.772857	0.79	0.925714	0.54	0.64	0.44	0.538571	0.82	0.888571	0.73	0.805714	0.66	0.81	0.27	0.478571	0.61	0.782857	0.8
#648	0.8	0.928571	0.53	0.608571	0.41	0.491429	0.82	0.882857	0.74	0.84	0.66	0.798571	0.27	0.447143	0.61	0.772857	0.78	0.92625	0.53	0.6025	0.42	0.51125	0.82	0.8825	0.74	0.7925	0.66	0.8075	0.26	0.54	0.62	0.79125	0.79	0.94	0.53	0.61625	0.44	0.555	0.82	0.89375	0.73	0.81125	0.66	0.82	0.27	0.49625	0.61	0.80125	0.79
#649	0.79	0.925	0.53	0.621667	0.41	0.501667	0.82	0.875	0.74	0.836667	0.66	0.758333	0.27	0.363333	0.61	0.728333	0.77	0.925714	0.54	0.642857	0.44	0.555714	0.82	0.887143	0.74	0.812857	0.66	0.815714	0.26	0.49	0.62	0.79	0.81	0.942857	0.59	0.61	0.4	0.555714	0.82	0.892857	0.73	0.874286	0.66	0.825714	0.27	0.555714	0.61	0.814286	0.79
#650	0.78	0.875	0.58	0.71	0.42	0.438333	0.82	0.89	0.74	0.828333	0.66	0.835	0.27	0.598333	0.61	0.821667	0.8	0.935	0.53	0.613333	0.42	0.516667	0.82	0.873333	0.74	0.808333	0.66	0.775	0.26	0.378333	0.62	0.745	0.78	0.925714	0.55	0.647143	0.44	0.554286	0.82	0.887143	0.73	0.794286	0.66	0.815714	0.27	0.49	0.61	0.785714	0.78
#651	0.79	0.941429	0.53	0.644286	0.42	0.538571	0.82	0.9	0.74	0.901429	0.66	0.814286	0.27	0.438571	0.61	0.791429	0.77	0.94125	0.54	0.63625	0.43	0.59375	0.82	0.895	0.74	0.8525	0.66	0.83375	0.26	0.53125	0.62	0.82625	0.79	0.934286	0.53	0.627143	0.42	0.507143	0.82	0.882857	0.73	0.827143	0.66	0.802857	0.27	0.465714	0.61	0.775714	0.79
#652	0.76	0.904286	0.55	0.645714	0.41	0.535714	0.82	0.871429	0.74	0.802857	0.66	0.811429	0.27	0.508571	0.61	0.794286	0.79	0.93	0.52	0.618571	0.43	0.532857	0.82	0.89	0.74	0.85	0.66	0.807143	0.26	0.48	0.62	0.79	0.77	0.841667	0.55	0.65	0.42	0.436667	0.82	0.851667	0.73	0.735	0.66	0.778333	0.27	0.468333	0.61	0.76	0.79
#653	0.79	0.938571	0.52	0.602857	0.43	0.504286	0.82	0.88	0.74	0.821429	0.66	0.802857	0.27	0.475714	0.61	0.784286	0.78	0.93875	0.54	0.645	0.42	0.53125	0.82	0.89125	0.74	0.82625	0.66	0.8175	0.26	0.49	0.62	0.795	0.78	0.935	0.53	0.63125	0.43	0.545	0.82	0.89375	0.73	0.81	0.66	0.82125	0.27	0.48125	0.61	0.79375	0.8
#654	0.78	0.925714	0.55	0.642857	0.44	0.547143	0.82	0.882857	0.74	0.814286	0.66	0.805714	0.27	0.474286	0.61	0.777143	0.77	0.913333	0.55	0.593333	0.41	0.52	0.82	0.841667	0.74	0.825	0.66	0.763333	0.26	0.423333	0.62	0.743333	0.77	0.927143	0.51	0.634286	0.41	0.512857	0.82	0.888571	0.73	0.835714	0.66	0.805714	0.27	0.474286	0.61	0.772857	0.78
#655	0.77	0.935	0.52	0.63625	0.42	0.5225	0.82	0.88375	0.74	0.8225	0.66	0.8075	0.27	0.485	0.61	0.78125	0.75	0.89375	0.53	0.64625	0.42	0.4925	0.82	0.86625	0.74	0.79375	0.66	0.8025	0.26	0.55625	0.62	0.7825	0.78	0.94	0.52	0.615714	0.41	0.548571	0.82	0.9	0.73	0.872857	0.66	0.807143	0.27	0.444286	0.61	0.775714	0.79
#656	0.78	0.89	0.53	0.6375	0.44	0.4625	0.82	0.8875	0.74	0.81875	0.66	0.81375	0.27	0.5325	0.61	0.795	0.76	0.937143	0.52	0.628571	0.42	0.512857	0.82	0.891429	0.74	0.842857	0.66	0.822857	0.26	0.495714	0.62	0.798571	0.79	0.932857	0.55	0.641429	0.44	0.547143	0.82	0.89	0.73	0.794286	0.66	0.81	0.27	0.488571	0.61	0.781429	0.8
#657	0.78	0.932857	0.51	0.632857	0.41	0.492857	0.82	0.885714	0.74	0.847143	0.66	0.795714	0.27	0.461429	0.61	0.765714	0.79	0.931667	0.55	0.628333	0.44	0.526667	0.82	0.876667	0.74	0.805	0.66	0.786667	0.26	0.405	0.62	0.76	0.78	0.9325	0.53	0.57125	0.41	0.53375	0.82	0.88875	0.73	0.86125	0.66	0.82	0.27	0.52	0.61	0.79875	0.76
#658	0.8	0.928571	0.52	0.612857	0.42	0.494286	0.82	0.88	0.74	0.832857	0.66	0.798571	0.27	0.45	0.61	0.774286	0.79	0.845	0.54	0.618333	0.43	0.43	0.82	0.831667	0.74	0.791667	0.66	0.74	0.26	0.428333	0.62	0.715	0.77	0.931429	0.53	0.652857	0.42	0.532857	0.82	0.892857	0.73	0.842857	0.66	0.815714	0.27	0.482857	0.61	0.797143	0.8
#659	0.79	0.931429	0.52	0.594286	0.42	0.515714	0.82	0.878571	0.74	0.822857	0.66	0.784286	0.27	0.517143	0.61	0.757143	0.81	0.935	0.53	0.595	0.42	0.521667	0.82	0.87	0.74	0.808333	0.66	0.773333	0.26	0.381667	0.62	0.743333	0.74	0.924286	0.56	0.578571	0.41	0.588571	0.82	0.847143	0.73	0.81	0.66	0.818571	0.27	0.611429	0.61	0.818571	0.78
#660	0.75	0.931429	0.52	0.615714	0.42	0.59	0.82	0.875714	0.74	0.828571	0.66	0.827143	0.27	0.524286	0.61	0.817143	0.78	0.922857	0.54	0.622857	0.44	0.537143	0.82	0.881429	0.74	0.812857	0.66	0.8	0.26	0.474286	0.62	0.775714	0.78	0.924286	0.55	0.644286	0.44	0.56	0.82	0.888571	0.73	0.794286	0.66	0.812857	0.27	0.487143	0.61	0.785714	0.79
#661	0.78	0.92125	0.53	0.61	0.41	0.51	0.82	0.875	0.74	0.80625	0.66	0.805	0.27	0.505	0.61	0.78125	0.78	0.94	0.54	0.65	0.44	0.521429	0.82	0.892857	0.74	0.834286	0.66	0.814286	0.26	0.48	0.62	0.788571	0.77	0.92375	0.54	0.56	0.39	0.53375	0.82	0.865	0.73	0.81875	0.66	0.78125	0.27	0.485	0.61	0.75625	0.8
#662	0.77	0.905714	0.55	0.695714	0.42	0.531429	0.82	0.881429	0.74	0.832857	0.66	0.81	0.27	0.507143	0.61	0.782857	0.76	0.877143	0.53	0.615714	0.43	0.5	0.82	0.86	0.74	0.802857	0.66	0.791429	0.26	0.484286	0.62	0.781429	0.77	0.935	0.54	0.665	0.43	0.555	0.82	0.89375	0.73	0.8525	0.66	0.835	0.27	0.54	0.61	0.825	0.8
#663	0.79	0.937143	0.52	0.618571	0.42	0.487143	0.82	0.878571	0.74	0.83	0.66	0.795714	0.27	0.462857	0.61	0.767143	0.78	0.934286	0.52	0.591429	0.43	0.521429	0.82	0.88	0.74	0.824286	0.66	0.807143	0.26	0.501429	0.62	0.794286	0.82	0.926	0.57	0.588	0.44	0.548	0.82	0.86	0.73	0.818	0.66	0.75	0.27	0.384	0.61	0.714	0.77
#664	0.79	0.928571	0.53	0.627143	0.42	0.508571	0.82	0.881429	0.74	0.821429	0.66	0.801429	0.27	0.455714	0.61	0.775714	0.78	0.931429	0.53	0.602857	0.43	0.54	0.82	0.877143	0.74	0.812857	0.66	0.812857	0.26	0.522857	0.62	0.802857	0.8	0.93	0.56	0.545	0.43	0.578333	0.82	0.871667	0.73	0.801667	0.66	0.776667	0.27	0.456667	0.61	0.75	0.78
#665	0.77	0.935	0.52	0.6	0.43	0.54625	0.82	0.8875	0.74	0.84125	0.66	0.83	0.27	0.525	0.61	0.8175	0.79	0.942857	0.52	0.577143	0.42	0.485714	0.82	0.892857	0.74	0.882857	0.66	0.804286	0.26	0.48	0.62	0.787143	0.79	0.931429	0.54	0.634286	0.42	0.507143	0.82	0.885714	0.73	0.815714	0.66	0.802857	0.27	0.462857	0.61	0.775714	0.78
#666	0.76	0.917143	0.55	0.638571	0.44	0.565714	0.82	0.868571	0.74	0.792857	0.66	0.811429	0.27	0.528571	0.61	0.795714	0.78	0.923333	0.54	0.653333	0.44	0.52	0.82	0.878333	0.74	0.83	0.66	0.791667	0.26	0.475	0.62	0.763333	0.77	0.934444	0.53	0.571111	0.41	0.552222	0.82	0.871111	0.73	0.831111	0.66	0.808889	0.27	0.515556	0.61	0.795556	0.81
#667	0.79	0.925	0.51	0.60125	0.41	0.51	0.82	0.87625	0.74	0.81625	0.66	0.80125	0.27	0.51	0.61	0.78	0.76	0.92	0.6	0.547143	0.4	0.545714	0.82	0.858571	0.74	0.82	0.66	0.772857	0.26	0.444286	0.62	0.751429	0.8	0.937143	0.53	0.608571	0.43	0.53	0.82	0.888571	0.73	0.822857	0.66	0.81	0.27	0.48	0.61	0.788571	0.79
#668	0.77	0.8775	0.53	0.64875	0.41	0.4775	0.82	0.855	0.74	0.81	0.66	0.79	0.27	0.48625	0.61	0.77375	0.78	0.917143	0.54	0.614286	0.42	0.525714	0.82	0.865714	0.74	0.798571	0.66	0.802857	0.26	0.52	0.62	0.787143	0.79	0.932857	0.53	0.647143	0.41	0.498571	0.82	0.891429	0.73	0.848571	0.66	0.804286	0.27	0.455714	0.61	0.775714	0.79
#669	0.77	0.913333	0.54	0.676667	0.44	0.538333	0.82	0.875	0.74	0.83	0.66	0.796667	0.27	0.471667	0.61	0.771667	0.8	0.935714	0.51	0.61	0.43	0.497143	0.82	0.884286	0.74	0.865714	0.66	0.788571	0.26	0.441429	0.62	0.767143	0.8	0.861429	0.54	0.612857	0.43	0.457143	0.82	0.852857	0.73	0.764286	0.66	0.764286	0.27	0.438571	0.61	0.742857	0.78
#670	0.77	0.94375	0.51	0.60375	0.43	0.57625	0.82	0.8925	0.74	0.86375	0.66	0.8175	0.27	0.46875	0.61	0.795	0.79	0.944286	0.55	0.538571	0.42	0.552857	0.82	0.882857	0.74	0.891429	0.66	0.802857	0.26	0.492857	0.62	0.78	0.78	0.911667	0.55	0.653333	0.43	0.526667	0.82	0.878333	0.73	0.821667	0.66	0.79	0.27	0.461667	0.61	0.755	0.78
#671	0.77	0.925	0.55	0.635	0.44	0.595	0.82	0.863333	0.74	0.768333	0.66	0.79	0.27	0.461667	0.61	0.77	0.8	0.941429	0.53	0.605714	0.43	0.518571	0.82	0.882857	0.74	0.832857	0.66	0.807143	0.26	0.487143	0.62	0.79	0.78	0.94375	0.54	0.59125	0.43	0.545	0.82	0.89625	0.73	0.8525	0.66	0.82875	0.27	0.53375	0.61	0.80875	0.76
#672	0.77	0.934286	0.52	0.631429	0.41	0.51	0.82	0.89	0.74	0.882857	0.66	0.807143	0.27	0.492857	0.61	0.788571	0.8	0.941429	0.53	0.621429	0.42	0.492857	0.82	0.888571	0.74	0.851429	0.66	0.802857	0.26	0.452857	0.62	0.775714	0.77	0.9325	0.52	0.60625	0.43	0.5675	0.82	0.88125	0.73	0.785	0.66	0.82375	0.27	0.5425	0.61	0.81125	0.79
#673	0.79	0.93	0.54	0.598333	0.42	0.55	0.82	0.855	0.74	0.768333	0.66	0.781667	0.27	0.443333	0.61	0.76	0.8	0.932857	0.53	0.611429	0.42	0.498571	0.82	0.885714	0.74	0.845714	0.66	0.798571	0.26	0.451429	0.62	0.77	0.8	0.94	0.55	0.598333	0.44	0.576667	0.82	0.888333	0.73	0.866667	0.66	0.795	0.27	0.443333	0.61	0.763333	0.82
#674	0.78	0.934286	0.51	0.635714	0.42	0.495714	0.82	0.885714	0.74	0.848571	0.66	0.804286	0.27	0.462857	0.61	0.778571	0.8	0.926667	0.53	0.606667	0.42	0.536667	0.82	0.875	0.74	0.818333	0.66	0.775	0.26	0.385	0.62	0.743333	0.8	0.86	0.55	0.64	0.44	0.464286	0.82	0.855714	0.73	0.748571	0.66	0.767143	0.27	0.461429	0.61	0.74	0.79
#675	0.76	0.9225	0.53	0.6275	0.43	0.565	0.82	0.87375	0.74	0.80125	0.66	0.8225	0.27	0.53875	0.61	0.8075	0.8	0.941429	0.52	0.597143	0.44	0.522857	0.82	0.884286	0.74	0.835714	0.66	0.807143	0.26	0.48	0.62	0.788571	0.79	0.92	0.55	0.621667	0.44	0.538333	0.82	0.873333	0.73	0.803333	0.66	0.786667	0.27	0.463333	0.61	0.756667	0.78
#676	0.78	0.937143	0.52	0.628571	0.41	0.462857	0.82	0.882857	0.74	0.855714	0.66	0.792857	0.27	0.45	0.61	0.765714	0.79	0.932857	0.53	0.618571	0.42	0.502857	0.82	0.884286	0.74	0.834286	0.66	0.805714	0.26	0.454286	0.62	0.778571	0.79	0.94	0.53	0.5225	0.43	0.56	0.82	0.8925	0.73	0.85875	0.66	0.825	0.27	0.54375	0.61	0.8075	0.79
#677	0.8	0.918	0.54	0.614	0.44	0.544	0.82	0.86	0.74	0.796	0.66	0.75	0.27	0.378	0.61	0.718	0.8	0.938571	0.52	0.585714	0.42	0.5	0.82	0.878571	0.74	0.812857	0.66	0.792857	0.26	0.497143	0.62	0.775714	0.78	0.87875	0.52	0.62125	0.41	0.4575	0.82	0.87	0.73	0.8275	0.66	0.78875	0.27	0.46125	0.61	0.77375	0.81
#678	0.78	0.931429	0.54	0.642857	0.44	0.535714	0.82	0.892857	0.74	0.84	0.66	0.814286	0.27	0.49	0.61	0.79	0.8	0.93	0.54	0.615	0.44	0.508333	0.82	0.873333	0.74	0.818333	0.66	0.791667	0.26	0.466667	0.62	0.763333	0.78	0.938333	0.59	0.688333	0.42	0.55	0.82	0.895	0.73	0.838333	0.66	0.836667	0.27	0.538333	0.61	0.826667	0.78
#679	0.8	0.925	0.53	0.586667	0.42	0.52	0.82	0.861667	0.74	0.796667	0.66	0.768333	0.27	0.381667	0.61	0.738333	0.8	0.95	0.53	0.572857	0.42	0.534286	0.82	0.892857	0.74	0.85	0.66	0.805714	0.26	0.435714	0.62	0.784286	0.79	0.935714	0.54	0.627143	0.42	0.517143	0.82	0.887143	0.73	0.822857	0.66	0.802857	0.27	0.465714	0.61	0.768571	0.76
#680	0.76	0.927143	0.54	0.662857	0.42	0.552857	0.82	0.88	0.74	0.83	0.66	0.807143	0.27	0.457143	0.61	0.791429	0.78	0.935714	0.52	0.621429	0.41	0.484286	0.82	0.887143	0.74	0.855714	0.66	0.795714	0.26	0.45	0.62	0.767143	0.77	0.925	0.54	0.56	0.41	0.5375	0.82	0.87875	0.73	0.84	0.66	0.80625	0.27	0.51875	0.61	0.7875	0.78
#681	0.78	0.925	0.53	0.588333	0.41	0.533333	0.82	0.851667	0.74	0.781667	0.66	0.763333	0.27	0.42	0.61	0.736667	0.74	0.89	0.55	0.551111	0.39	0.488889	0.82	0.852222	0.74	0.783333	0.66	0.82	0.26	0.603333	0.62	0.814444	0.78	0.9425	0.52	0.55625	0.42	0.545	0.82	0.8975	0.73	0.8925	0.66	0.8275	0.27	0.53125	0.61	0.81125	0.77
#682	0.79	0.928571	0.53	0.604286	0.41	0.495714	0.82	0.874286	0.74	0.822857	0.66	0.798571	0.27	0.467143	0.61	0.778571	0.78	0.935714	0.55	0.65	0.44	0.528571	0.82	0.888571	0.74	0.815714	0.66	0.81	0.26	0.481429	0.62	0.784286	0.78	0.94	0.53	0.63	0.44	0.5575	0.82	0.895	0.73	0.81375	0.66	0.8225	0.27	0.49625	0.61	0.805	0.79
#683	0.79	0.935	0.54	0.64	0.43	0.56	0.82	0.89	0.74	0.873333	0.66	0.796667	0.27	0.453333	0.61	0.768333	0.8	0.94	0.53	0.585	0.44	0.546667	0.82	0.871667	0.74	0.805	0.66	0.776667	0.26	0.406667	0.62	0.756667	0.78	0.925	0.54	0.57625	0.41	0.55625	0.82	0.88375	0.73	0.8325	0.66	0.8125	0.27	0.52125	0.61	0.79	0.79
#684	0.78	0.905	0.52	0.583333	0.43	0.495	0.82	0.841667	0.74	0.781667	0.66	0.755	0.27	0.463333	0.61	0.73	0.74	0.922857	0.55	0.635714	0.42	0.57	0.82	0.865714	0.74	0.82	0.66	0.81	0.26	0.49	0.62	0.8	0.78	0.9325	0.55	0.57125	0.41	0.53625	0.82	0.86625	0.73	0.8175	0.66	0.8	0.27	0.5075	0.61	0.78	0.8
#685	0.77	0.92625	0.53	0.62625	0.42	0.545	0.82	0.87875	0.74	0.81375	0.66	0.81875	0.27	0.505	0.61	0.80125	0.76	0.928333	0.55	0.673333	0.44	0.588333	0.82	0.88	0.74	0.79	0.66	0.811667	0.26	0.476667	0.62	0.791667	0.78	0.914286	0.55	0.644286	0.42	0.54	0.82	0.88	0.73	0.798571	0.66	0.801429	0.27	0.472857	0.61	0.774286	0.79
#686	0.77	0.93875	0.52	0.64	0.43	0.52875	0.82	0.89125	0.74	0.83	0.66	0.81875	0.27	0.4875	0.61	0.795	0.78	0.857143	0.52	0.628571	0.42	0.432857	0.82	0.851429	0.74	0.792857	0.66	0.758571	0.26	0.43	0.62	0.734286	0.75	0.86625	0.54	0.63125	0.4	0.49	0.82	0.85875	0.73	0.81625	0.66	0.7875	0.27	0.49	0.61	0.77875	0.8
#687	0.77	0.911667	0.54	0.676667	0.44	0.55	0.82	0.875	0.74	0.83	0.66	0.8	0.27	0.478333	0.61	0.775	0.81	0.936667	0.54	0.598333	0.42	0.518333	0.82	0.87	0.74	0.81	0.66	0.773333	0.26	0.381667	0.62	0.743333	0.75	0.924286	0.54	0.632857	0.41	0.588571	0.82	0.891429	0.73	0.812857	0.66	0.835714	0.27	0.54	0.61	0.818571	0.79
#688	0.78	0.928571	0.53	0.617143	0.43	0.514286	0.82	0.875714	0.74	0.817143	0.66	0.795714	0.27	0.471429	0.61	0.767143	0.79	0.944286	0.53	0.578571	0.42	0.528571	0.82	0.884286	0.74	0.87	0.66	0.802857	0.26	0.461429	0.62	0.78	0.77	0.933333	0.53	0.62	0.43	0.578333	0.82	0.88	0.73	0.858333	0.66	0.795	0.27	0.451667	0.61	0.765	0.77
#689	0.79	0.931429	0.52	0.615714	0.42	0.51	0.82	0.877143	0.74	0.818571	0.66	0.807143	0.27	0.477143	0.61	0.78	0.74	0.92375	0.53	0.60375	0.4	0.49625	0.82	0.8625	0.74	0.83625	0.66	0.81	0.26	0.53125	0.62	0.80125	0.78	0.928889	0.53	0.554444	0.41	0.554444	0.82	0.866667	0.73	0.848889	0.66	0.808889	0.27	0.544444	0.61	0.801111	0.79
#690	0.76	0.92	0.53	0.665714	0.42	0.512857	0.82	0.882857	0.74	0.847143	0.66	0.808571	0.27	0.481429	0.61	0.785714	0.79	0.931429	0.54	0.63	0.43	0.574286	0.82	0.89	0.74	0.864286	0.66	0.822857	0.26	0.524286	0.62	0.815714	0.76	0.92	0.55	0.621429	0.43	0.57	0.82	0.885714	0.73	0.855714	0.66	0.818571	0.27	0.534286	0.61	0.795714	0.8
#691	0.78	0.928571	0.53	0.62	0.41	0.488571	0.82	0.875714	0.74	0.827143	0.66	0.802857	0.27	0.472857	0.61	0.775714	0.77	0.9325	0.53	0.61625	0.43	0.55875	0.82	0.88375	0.74	0.815	0.66	0.825	0.26	0.53125	0.62	0.81625	0.79	0.937143	0.53	0.611429	0.44	0.577143	0.82	0.887143	0.73	0.782857	0.66	0.801429	0.27	0.435714	0.61	0.781429	0.79
#692	0.79	0.93	0.54	0.61	0.45	0.565	0.82	0.866667	0.74	0.78	0.66	0.771667	0.27	0.406667	0.61	0.74	0.78	0.878333	0.56	0.523333	0.4	0.488333	0.82	0.79	0.74	0.733333	0.66	0.686667	0.26	0.375	0.62	0.653333	0.79	0.864286	0.55	0.645714	0.43	0.454286	0.82	0.864286	0.73	0.81	0.66	0.762857	0.27	0.438571	0.61	0.732857	0.78
#693	0.78	0.934286	0.51	0.624286	0.42	0.498571	0.82	0.89	0.74	0.851429	0.66	0.805714	0.27	0.465714	0.61	0.787143	0.79	0.941429	0.52	0.595714	0.43	0.502857	0.82	0.892857	0.74	0.885714	0.66	0.812857	0.26	0.48	0.62	0.794286	0.78	0.932857	0.52	0.634286	0.42	0.52	0.82	0.891429	0.73	0.844286	0.66	0.805714	0.27	0.457143	0.61	0.774286	0.79
#694	0.78	0.931667	0.58	0.686667	0.41	0.55	0.82	0.891667	0.74	0.841667	0.66	0.836667	0.27	0.525	0.61	0.828333	0.76	0.922857	0.56	0.68	0.42	0.54	0.82	0.882857	0.74	0.841429	0.66	0.824286	0.26	0.534286	0.62	0.812857	0.76	0.941429	0.55	0.608571	0.43	0.567143	0.82	0.894286	0.73	0.84	0.66	0.84	0.27	0.571429	0.61	0.827143	0.77
#695	0.78	0.932857	0.52	0.63	0.42	0.497143	0.82	0.887143	0.74	0.841429	0.66	0.801429	0.27	0.472857	0.61	0.771429	0.76	0.944286	0.52	0.605714	0.42	0.551429	0.82	0.9	0.74	0.888571	0.66	0.827143	0.26	0.477143	0.62	0.805714	0.77	0.927143	0.54	0.567143	0.43	0.552857	0.82	0.851429	0.73	0.817143	0.66	0.784286	0.27	0.517143	0.61	0.771429	0.79
#696	0.76	0.93	0.53	0.637143	0.41	0.558571	0.82	0.881429	0.74	0.86	0.66	0.817143	0.27	0.511429	0.61	0.8	0.77	0.915	0.54	0.625	0.43	0.53875	0.82	0.88	0.74	0.79875	0.66	0.81125	0.26	0.5225	0.62	0.78875	0.8	0.87125	0.55	0.555	0.41	0.47875	0.82	0.835	0.73	0.78875	0.66	0.75875	0.27	0.47375	0.61	0.7525	0.79
#697	0.77	0.925714	0.54	0.647143	0.44	0.551429	0.82	0.884286	0.74	0.811429	0.66	0.815714	0.27	0.494286	0.61	0.791429	0.78	0.932857	0.53	0.614286	0.42	0.508571	0.82	0.88	0.74	0.834286	0.66	0.811429	0.26	0.502857	0.62	0.792857	0.76	0.931429	0.53	0.641429	0.42	0.535714	0.82	0.89	0.73	0.805714	0.66	0.828571	0.27	0.501429	0.61	0.807143	0.77
#698	0.76	0.93	0.54	0.66375	0.42	0.58125	0.82	0.8925	0.74	0.86	0.66	0.835	0.27	0.52875	0.61	0.82125	0.77	0.915714	0.56	0.65	0.41	0.507143	0.82	0.877143	0.74	0.827143	0.66	0.81	0.26	0.505714	0.62	0.795714	0.8	0.93875	0.54	0.55625	0.41	0.53	0.82	0.8675	0.73	0.8275	0.66	0.7925	0.27	0.48875	0.61	0.76875	0.77
#699	0.79	0.938571	0.53	0.618571	0.42	0.485714	0.82	0.882857	0.74	0.822857	0.66	0.8	0.27	0.461429	0.61	0.775714	0.77	0.921667	0.55	0.633333	0.44	0.583333	0.82	0.863333	0.74	0.77	0.66	0.788333	0.26	0.453333	0.62	0.768333	0.79	0.934286	0.55	0.644286	0.43	0.515714	0.82	0.894286	0.73	0.817143	0.66	0.81	0.27	0.478571	0.61	0.782857	0.77
#700	0.77	0.94	0.53	0.594286	0.43	0.555714	0.82	0.881429	0.74	0.827143	0.66	0.81	0.27	0.467143	0.61	0.795714	0.77	0.942857	0.52	0.601429	0.44	0.564286	0.82	0.887143	0.74	0.851429	0.66	0.82	0.26	0.48	0.62	0.807143	0.8	0.94	0.54	0.621429	0.42	0.498571	0.82	0.888571	0.73	0.832857	0.66	0.801429	0.27	0.454286	0.61	0.772857	0.81
#701	0.77	0.935	0.54	0.643333	0.44	0.541667	0.82	0.873333	0.74	0.805	0.66	0.796667	0.27	0.446667	0.61	0.778333	0.77	0.88875	0.54	0.56375	0.41	0.47625	0.82	0.8575	0.74	0.83875	0.66	0.78	0.26	0.48875	0.62	0.76125	0.77	0.865714	0.53	0.612857	0.43	0.405714	0.82	0.855714	0.73	0.774286	0.66	0.79	0.27	0.535714	0.61	0.772857	0.8
#702	0.76	0.916667	0.55	0.691667	0.41	0.491667	0.82	0.881667	0.74	0.858333	0.66	0.786667	0.27	0.465	0.61	0.755	0.78	0.932857	0.53	0.635714	0.44	0.517143	0.82	0.892857	0.74	0.847143	0.66	0.81	0.26	0.467143	0.62	0.781429	0.78	0.926667	0.59	0.703333	0.41	0.53	0.82	0.89	0.73	0.816667	0.66	0.81	0.27	0.456667	0.61	0.79	0.77
#703	0.79	0.935	0.54	0.621667	0.44	0.54	0.82	0.875	0.74	0.795	0.66	0.785	0.27	0.413333	0.61	0.763333	0.76	0.92125	0.58	0.63875	0.41	0.50625	0.82	0.88125	0.74	0.83625	0.66	0.805	0.26	0.48625	0.62	0.77875	0.8	0.937143	0.53	0.621429	0.42	0.498571	0.82	0.888571	0.73	0.832857	0.66	0.804286	0.27	0.455714	0.61	0.772857	0.78
#704	0.79	0.945714	0.53	0.612857	0.42	0.525714	0.82	0.892857	0.74	0.888571	0.66	0.802857	0.27	0.425714	0.61	0.777143	0.77	0.933333	0.53	0.61	0.43	0.565	0.82	0.868333	0.74	0.773333	0.66	0.798333	0.26	0.446667	0.62	0.776667	0.79	0.935	0.59	0.68	0.4	0.511667	0.82	0.89	0.73	0.836667	0.66	0.815	0.27	0.543333	0.61	0.8	0.78
#705	0.78	0.931429	0.53	0.64	0.44	0.517143	0.82	0.89	0.74	0.83	0.66	0.808571	0.27	0.48	0.61	0.784286	0.8	0.93	0.53	0.606667	0.42	0.525	0.82	0.881667	0.74	0.84	0.66	0.773333	0.26	0.39	0.62	0.751667	0.79	0.934286	0.55	0.572857	0.43	0.551429	0.82	0.885714	0.73	0.84	0.66	0.81	0.27	0.53	0.61	0.785714	0.77
#706	0.77	0.921667	0.54	0.678333	0.43	0.515	0.82	0.883333	0.74	0.835	0.66	0.813333	0.27	0.473333	0.61	0.788333	0.78	0.934286	0.54	0.641429	0.43	0.514286	0.82	0.892857	0.74	0.847143	0.66	0.812857	0.26	0.47	0.62	0.787143	0.79	0.94	0.54	0.608571	0.41	0.538571	0.82	0.887143	0.73	0.878571	0.66	0.797143	0.27	0.432857	0.61	0.767143	0.79
#707	0.77	0.937143	0.55	0.665714	0.44	0.597143	0.82	0.885714	0.74	0.848571	0.66	0.824286	0.27	0.532857	0.61	0.808571	0.77	0.93	0.55	0.645714	0.44	0.531429	0.82	0.88	0.74	0.802857	0.66	0.818571	0.26	0.518571	0.62	0.804286	0.8	0.933333	0.53	0.586667	0.44	0.561667	0.82	0.871667	0.73	0.778333	0.66	0.775	0.27	0.421667	0.61	0.755	0.78
#708	0.78	0.937143	0.54	0.641429	0.44	0.524286	0.82	0.887143	0.74	0.808571	0.66	0.81	0.27	0.498571	0.61	0.784286	0.8	0.94	0.52	0.608571	0.42	0.497143	0.82	0.882857	0.74	0.837143	0.66	0.802857	0.26	0.46	0.62	0.774286	0.77	0.94375	0.52	0.555	0.42	0.5475	0.82	0.8975	0.73	0.8925	0.66	0.82875	0.27	0.5325	0.61	0.81125	0.8
#709	0.77	0.925714	0.53	0.667143	0.42	0.512857	0.82	0.887143	0.74	0.86	0.66	0.805714	0.27	0.455714	0.61	0.78	0.78	0.931429	0.54	0.632857	0.44	0.525714	0.82	0.89	0.74	0.831429	0.66	0.814286	0.26	0.471429	0.62	0.785714	0.78	0.92875	0.55	0.55125	0.4	0.51875	0.82	0.86375	0.73	0.8275	0.66	0.7675	0.27	0.475	0.61	0.73625	0.74
#710	0.78	0.932857	0.54	0.642857	0.44	0.53	0.82	0.885714	0.74	0.814286	0.66	0.81	0.27	0.477143	0.61	0.787143	0.77	0.918571	0.52	0.632857	0.42	0.508571	0.82	0.884286	0.74	0.848571	0.66	0.802857	0.26	0.457143	0.62	0.777143	0.8	0.934286	0.53	0.605714	0.43	0.531429	0.82	0.885714	0.73	0.817143	0.66	0.808571	0.27	0.481429	0.61	0.788571	0.8
#711	0.78	0.923333	0.54	0.578333	0.41	0.516667	0.82	0.851667	0.74	0.781667	0.66	0.766667	0.27	0.45	0.61	0.756667	0.8	0.944286	0.53	0.56	0.42	0.532857	0.82	0.882857	0.74	0.865714	0.66	0.791429	0.26	0.487143	0.62	0.777143	0.8	0.935714	0.54	0.558571	0.41	0.544286	0.82	0.877143	0.73	0.822857	0.66	0.791429	0.27	0.454286	0.61	0.767143	0.81
#712	0.76	0.932857	0.54	0.674286	0.42	0.571429	0.82	0.887143	0.74	0.827143	0.66	0.818571	0.27	0.482857	0.61	0.802857	0.79	0.935714	0.54	0.625714	0.42	0.502857	0.82	0.882857	0.74	0.831429	0.66	0.804286	0.26	0.461429	0.62	0.777143	0.78	0.918333	0.54	0.651667	0.44	0.531667	0.82	0.883333	0.73	0.84	0.66	0.79	0.27	0.455	0.61	0.753333	0.78
#713	0.78	0.925	0.53	0.596667	0.4	0.503333	0.82	0.861667	0.74	0.81	0.66	0.761667	0.27	0.386667	0.61	0.733333	0.79	0.928333	0.54	0.6	0.42	0.531667	0.82	0.865	0.74	0.785	0.66	0.771667	0.26	0.408333	0.62	0.746667	0.77	0.93	0.55	0.595714	0.41	0.522857	0.82	0.894286	0.73	0.884286	0.66	0.82	0.27	0.518571	0.61	0.797143	0.79
#714	0.76	0.92875	0.53	0.63125	0.43	0.565	0.82	0.88125	0.74	0.8075	0.66	0.82125	0.27	0.52625	0.61	0.80125	0.8	0.931667	0.53	0.605	0.43	0.533333	0.82	0.876667	0.74	0.825	0.66	0.778333	0.26	0.395	0.62	0.756667	0.8	0.935714	0.53	0.62	0.42	0.502857	0.82	0.884286	0.73	0.825714	0.66	0.802857	0.27	0.46	0.61	0.774286	0.77
#715	0.79	0.928571	0.52	0.608571	0.42	0.498571	0.82	0.88	0.74	0.831429	0.66	0.798571	0.27	0.451429	0.61	0.772857	0.78	0.92	0.54	0.623333	0.44	0.521667	0.82	0.871667	0.74	0.826667	0.66	0.785	0.26	0.461667	0.62	0.755	0.79	0.934286	0.53	0.614286	0.42	0.524286	0.82	0.88	0.73	0.808571	0.66	0.8	0.27	0.488571	0.61	0.768571	0.79
#716	0.76	0.927143	0.51	0.647143	0.41	0.514286	0.82	0.881429	0.74	0.84	0.66	0.802857	0.27	0.475714	0.61	0.777143	0.78	0.94625	0.53	0.56875	0.43	0.57	0.82	0.8925	0.74	0.8675	0.66	0.83	0.26	0.525	0.62	0.82125	0.79	0.925	0.58	0.688333	0.44	0.538333	0.82	0.88	0.73	0.826667	0.66	0.805	0.27	0.503333	0.61	0.778333	0.79
#717	0.78	0.925714	0.55	0.641429	0.44	0.552857	0.82	0.882857	0.74	0.812857	0.66	0.807143	0.27	0.484286	0.61	0.781429	0.79	0.87	0.53	0.624286	0.4	0.421429	0.82	0.857143	0.74	0.827143	0.66	0.754286	0.26	0.408571	0.62	0.727143	0.77	0.93375	0.53	0.65125	0.42	0.54625	0.82	0.88625	0.73	0.8475	0.66	0.82125	0.27	0.5225	0.61	0.8025	0.79
#718	0.77	0.922857	0.52	0.667143	0.42	0.522857	0.82	0.884286	0.74	0.847143	0.66	0.808571	0.27	0.461429	0.61	0.785714	0.77	0.934286	0.55	0.672857	0.43	0.535714	0.82	0.885714	0.74	0.841429	0.66	0.822857	0.26	0.528571	0.62	0.805714	0.78	0.937143	0.51	0.627143	0.42	0.501429	0.82	0.885714	0.73	0.832857	0.66	0.801429	0.27	0.457143	0.61	0.772857	0.79
#719	0.77	0.935714	0.53	0.654286	0.44	0.511429	0.82	0.891429	0.74	0.827143	0.66	0.812857	0.27	0.475714	0.61	0.787143	0.78	0.93375	0.53	0.6325	0.42	0.52125	0.82	0.89	0.74	0.835	0.66	0.8125	0.26	0.46875	0.62	0.78625	0.78	0.927143	0.52	0.642857	0.42	0.525714	0.82	0.89	0.73	0.845714	0.66	0.81	0.27	0.46	0.61	0.781429	0.79
#720	0.76	0.93875	0.53	0.64	0.42	0.58375	0.82	0.88875	0.74	0.85375	0.66	0.825	0.27	0.50875	0.61	0.8075	0.78	0.927143	0.52	0.628571	0.42	0.507143	0.82	0.887143	0.74	0.85	0.66	0.802857	0.26	0.455714	0.62	0.775714	0.8	0.935714	0.53	0.621429	0.42	0.511429	0.82	0.887143	0.73	0.825714	0.66	0.804286	0.27	0.465714	0.61	0.774286	0.81
#721	0.79	0.925	0.52	0.603333	0.42	0.545	0.82	0.868333	0.74	0.813333	0.66	0.776667	0.27	0.4	0.61	0.748333	0.77	0.93	0.53	0.54375	0.42	0.58	0.82	0.8575	0.74	0.8075	0.66	0.795	0.26	0.475	0.62	0.78375	0.77	0.92625	0.55	0.6	0.41	0.53875	0.82	0.8875	0.73	0.8425	0.66	0.8125	0.27	0.52	0.61	0.79125	0.79
#722	0.73	0.918571	0.54	0.661429	0.39	0.512857	0.82	0.865714	0.74	0.842857	0.66	0.797143	0.27	0.452857	0.61	0.784286	0.78	0.935	0.53	0.625	0.44	0.55625	0.82	0.895	0.74	0.8275	0.66	0.8225	0.26	0.49625	0.62	0.80625	0.77	0.927143	0.54	0.658571	0.41	0.53	0.82	0.88	0.73	0.845714	0.66	0.811429	0.27	0.522857	0.61	0.784286	0.8
#723	0.8	0.927143	0.53	0.594286	0.42	0.531429	0.82	0.865714	0.74	0.79	0.66	0.785714	0.27	0.44	0.61	0.761429	0.76	0.94125	0.53	0.62375	0.42	0.5325	0.82	0.8925	0.74	0.87125	0.66	0.835	0.26	0.545	0.62	0.8225	0.77	0.928889	0.55	0.586667	0.41	0.555556	0.82	0.873333	0.73	0.798889	0.66	0.816667	0.27	0.551111	0.61	0.797778	0.8
#724	0.77	0.937143	0.54	0.648571	0.43	0.571429	0.82	0.89	0.74	0.845714	0.66	0.822857	0.27	0.52	0.61	0.805714	0.78	0.925714	0.55	0.585714	0.42	0.532857	0.82	0.881429	0.74	0.854286	0.66	0.807143	0.26	0.515714	0.62	0.785714	0.78	0.916667	0.55	0.668333	0.44	0.53	0.82	0.885	0.73	0.82	0.66	0.806667	0.27	0.481667	0.61	0.776667	0.8
#725	0.77	0.922857	0.53	0.658571	0.42	0.531429	0.82	0.88	0.74	0.835714	0.66	0.807143	0.27	0.472857	0.61	0.784286	0.77	0.934286	0.54	0.64	0.43	0.527143	0.82	0.885714	0.74	0.83	0.66	0.822857	0.26	0.518571	0.62	0.805714	0.79	0.925714	0.53	0.61	0.43	0.547143	0.82	0.881429	0.73	0.807143	0.66	0.804286	0.27	0.48	0.61	0.784286	0.8
#726	0.77	0.91875	0.51	0.62625	0.41	0.52125	0.82	0.8775	0.74	0.8325	0.66	0.81	0.27	0.49875	0.61	0.78625	0.8	0.938571	0.52	0.6	0.43	0.514286	0.82	0.884286	0.74	0.84	0.66	0.807143	0.26	0.475714	0.62	0.788571	0.79	0.93875	0.53	0.55	0.42	0.55375	0.82	0.86875	0.73	0.84	0.66	0.80375	0.27	0.5125	0.61	0.79625	0.79
#727	0.77	0.915	0.53	0.643333	0.43	0.521667	0.82	0.875	0.74	0.831667	0.66	0.786667	0.27	0.461667	0.61	0.756667	0.77	0.921667	0.55	0.633333	0.44	0.591667	0.82	0.861667	0.74	0.758333	0.66	0.791667	0.26	0.466667	0.62	0.77	0.8	0.937143	0.54	0.611429	0.42	0.511429	0.82	0.882857	0.73	0.824286	0.66	0.801429	0.27	0.472857	0.61	0.775714	0.78
#728	0.78	0.924286	0.52	0.61	0.4	0.465714	0.82	0.871429	0.74	0.834286	0.66	0.792857	0.27	0.46	0.61	0.77	0.78	0.935714	0.52	0.642857	0.42	0.504286	0.82	0.89	0.74	0.852857	0.66	0.805714	0.26	0.458571	0.62	0.778571	0.78	0.932857	0.54	0.634286	0.42	0.55	0.82	0.884286	0.73	0.848571	0.66	0.818571	0.27	0.535714	0.61	0.804286	0.78
#729	0.78	0.864286	0.54	0.641429	0.43	0.478571	0.82	0.852857	0.74	0.76	0.66	0.772857	0.27	0.461429	0.61	0.748571	0.79	0.937143	0.52	0.617143	0.43	0.521429	0.82	0.89	0.74	0.851429	0.66	0.807143	0.26	0.48	0.62	0.787143	0.8	0.926667	0.55	0.625	0.44	0.518333	0.82	0.878333	0.73	0.815	0.66	0.79	0.27	0.466667	0.61	0.756667	0.82
#730	0.8	0.925	0.53	0.585	0.42	0.5	0.82	0.861667	0.74	0.813333	0.66	0.763333	0.27	0.388333	0.61	0.736667	0.76	0.921667	0.57	0.653333	0.42	0.523333	0.82	0.88	0.74	0.796667	0.66	0.82	0.26	0.516667	0.62	0.798333	0.79	0.934286	0.55	0.647143	0.44	0.547143	0.82	0.888571	0.73	0.79	0.66	0.81	0.27	0.491429	0.61	0.78	0.76
#731	0.74	0.92375	0.53	0.64375	0.41	0.59875	0.82	0.88625	0.74	0.82125	0.66	0.845	0.27	0.58	0.61	0.8325	0.77	0.93	0.53	0.6025	0.43	0.54125	0.82	0.875	0.74	0.7975	0.66	0.81	0.26	0.5375	0.62	0.7975	0.78	0.9475	0.53	0.52875	0.42	0.59	0.82	0.89375	0.73	0.91625	0.66	0.81875	0.27	0.5175	0.61	0.80625	0.75
#732	0.76	0.92	0.55	0.65	0.43	0.537143	0.82	0.875714	0.74	0.8	0.66	0.814286	0.27	0.525714	0.61	0.8	0.77	0.925714	0.55	0.65	0.43	0.525714	0.82	0.882857	0.74	0.814286	0.66	0.818571	0.26	0.515714	0.62	0.802857	0.8	0.928333	0.55	0.621667	0.44	0.521667	0.82	0.878333	0.73	0.806667	0.66	0.793333	0.27	0.47	0.61	0.76	0.76
#733	0.79	0.921667	0.54	0.653333	0.43	0.515	0.82	0.885	0.74	0.851667	0.66	0.796667	0.27	0.461667	0.61	0.768333	0.79	0.933333	0.54	0.621667	0.44	0.566667	0.82	0.888333	0.74	0.86	0.66	0.795	0.26	0.443333	0.62	0.765	0.77	0.932857	0.55	0.687143	0.44	0.561429	0.82	0.888571	0.73	0.851429	0.66	0.824286	0.27	0.54	0.61	0.804286	0.73
#734	0.79	0.935	0.54	0.62	0.44	0.541667	0.82	0.875	0.74	0.793333	0.66	0.785	0.27	0.415	0.61	0.763333	0.76	0.928571	0.55	0.651429	0.44	0.548571	0.82	0.882857	0.74	0.805714	0.66	0.821429	0.26	0.524286	0.62	0.805714	0.78	0.925714	0.55	0.64	0.44	0.561429	0.82	0.888571	0.73	0.79	0.66	0.81	0.27	0.484286	0.61	0.781429	0.78
#735	0.78	0.925714	0.53	0.658571	0.41	0.512857	0.82	0.885714	0.74	0.848571	0.66	0.805714	0.27	0.455714	0.61	0.777143	0.79	0.928571	0.54	0.625714	0.42	0.514286	0.82	0.881429	0.74	0.824286	0.66	0.805714	0.26	0.498571	0.62	0.788571	0.79	0.932857	0.53	0.61	0.43	0.53	0.82	0.881429	0.73	0.804286	0.66	0.804286	0.27	0.49	0.61	0.785714	0.77
#736	0.78	0.937143	0.52	0.601429	0.43	0.565714	0.82	0.874286	0.74	0.794286	0.66	0.79	0.27	0.441429	0.61	0.765714	0.79	0.935714	0.52	0.587143	0.41	0.48	0.82	0.878571	0.74	0.848571	0.66	0.795714	0.26	0.471429	0.62	0.77	0.76	0.85375	0.54	0.62375	0.41	0.47875	0.82	0.85125	0.73	0.7375	0.66	0.79125	0.27	0.51375	0.61	0.77625	0.83
#737	0.78	0.937143	0.53	0.59	0.42	0.544286	0.82	0.881429	0.74	0.877143	0.66	0.805714	0.27	0.458571	0.61	0.787143	0.77	0.93375	0.53	0.5575	0.41	0.515	0.82	0.8775	0.74	0.85625	0.66	0.8075	0.26	0.5025	0.62	0.785	0.76	0.928333	0.53	0.626667	0.42	0.553333	0.82	0.875	0.73	0.753333	0.66	0.798333	0.27	0.443333	0.61	0.775	0.79
#738	0.77	0.874286	0.53	0.641429	0.42	0.484286	0.82	0.857143	0.74	0.798571	0.66	0.79	0.27	0.465714	0.61	0.771429	0.79	0.94	0.54	0.62	0.43	0.562857	0.82	0.884286	0.74	0.802857	0.66	0.792857	0.26	0.432857	0.62	0.767143	0.79	0.934286	0.53	0.612857	0.43	0.532857	0.82	0.885714	0.73	0.811429	0.66	0.807143	0.27	0.482857	0.61	0.787143	0.78
#739	0.78	0.937143	0.54	0.648571	0.43	0.502857	0.82	0.89	0.74	0.827143	0.66	0.811429	0.27	0.472857	0.61	0.785714	0.78	0.92	0.55	0.661667	0.43	0.503333	0.82	0.883333	0.74	0.853333	0.66	0.786667	0.26	0.455	0.62	0.753333	0.81	0.936667	0.54	0.588333	0.43	0.55	0.82	0.873333	0.73	0.786667	0.66	0.778333	0.27	0.408333	0.61	0.755	0.79
#740	0.78	0.925714	0.55	0.645714	0.44	0.547143	0.82	0.882857	0.74	0.812857	0.66	0.805714	0.27	0.481429	0.61	0.778571	0.78	0.921667	0.53	0.663333	0.41	0.471667	0.82	0.888333	0.74	0.878333	0.66	0.781667	0.26	0.435	0.62	0.745	0.79	0.937143	0.53	0.64	0.42	0.524286	0.82	0.892857	0.73	0.842857	0.66	0.81	0.27	0.472857	0.61	0.788571	0.8
#741	0.79	0.861429	0.54	0.644286	0.43	0.434286	0.82	0.864286	0.74	0.794286	0.66	0.777143	0.27	0.45	0.61	0.751429	0.79	0.931429	0.53	0.628571	0.42	0.51	0.82	0.887143	0.74	0.844286	0.66	0.804286	0.26	0.484286	0.62	0.788571	0.77	0.92375	0.53	0.62625	0.41	0.51125	0.82	0.8875	0.73	0.82125	0.66	0.81	0.27	0.51875	0.61	0.79125	0.74
#742	0.79	0.933333	0.55	0.631667	0.44	0.545	0.82	0.881667	0.74	0.816667	0.66	0.778333	0.27	0.408333	0.61	0.75	0.78	0.94	0.53	0.60875	0.44	0.545	0.82	0.88875	0.74	0.82	0.66	0.82	0.26	0.50625	0.62	0.80625	0.77	0.92	0.53	0.67	0.41	0.514286	0.82	0.894286	0.73	0.854286	0.66	0.811429	0.27	0.458571	0.61	0.782857	0.78
#743	0.77	0.927143	0.51	0.631429	0.42	0.521429	0.82	0.877143	0.74	0.817143	0.66	0.797143	0.27	0.468571	0.61	0.77	0.77	0.925714	0.52	0.657143	0.42	0.531429	0.82	0.887143	0.74	0.844286	0.66	0.81	0.26	0.461429	0.62	0.784286	0.76	0.93	0.53	0.637143	0.43	0.552857	0.82	0.887143	0.73	0.792857	0.66	0.832857	0.27	0.514286	0.61	0.812857	0.79
#744	0.78	0.872857	0.53	0.622857	0.42	0.481429	0.82	0.858571	0.74	0.762857	0.66	0.792857	0.27	0.47	0.61	0.775714	0.79	0.935714	0.52	0.632857	0.43	0.528571	0.82	0.89	0.74	0.85	0.66	0.81	0.26	0.477143	0.62	0.791429	0.78	0.9225	0.54	0.54875	0.4	0.53125	0.82	0.85375	0.73	0.815	0.66	0.78375	0.27	0.49875	0.61	0.7625	0.79
#745	0.76	0.9225	0.54	0.63625	0.43	0.49375	0.82	0.8625	0.74	0.8	0.66	0.795	0.27	0.54125	0.61	0.7675	0.77	0.925714	0.57	0.622857	0.41	0.56	0.82	0.887143	0.74	0.845714	0.66	0.84	0.26	0.59	0.62	0.825714	0.78	0.922857	0.53	0.655714	0.43	0.542857	0.82	0.891429	0.73	0.84	0.66	0.817143	0.27	0.484286	0.61	0.798571	0.79
#746	0.79	0.928571	0.52	0.615714	0.42	0.495714	0.82	0.878571	0.74	0.828571	0.66	0.797143	0.27	0.452857	0.61	0.77	0.75	0.831667	0.55	0.655	0.44	0.501667	0.82	0.826667	0.74	0.73	0.66	0.775	0.26	0.53	0.62	0.768333	0.78	0.928571	0.55	0.605714	0.42	0.555714	0.82	0.888571	0.73	0.85	0.66	0.815714	0.27	0.537143	0.61	0.792857	0.77
#747	0.78	0.925714	0.54	0.671429	0.41	0.511429	0.82	0.884286	0.74	0.845714	0.66	0.804286	0.27	0.457143	0.61	0.782857	0.79	0.93	0.53	0.611429	0.42	0.507143	0.82	0.88	0.74	0.831429	0.66	0.8	0.26	0.458571	0.62	0.771429	0.78	0.925714	0.52	0.618571	0.43	0.548571	0.82	0.882857	0.73	0.812857	0.66	0.804286	0.27	0.478571	0.61	0.787143	0.81
#748	0.79	0.934286	0.52	0.624286	0.42	0.497143	0.82	0.887143	0.74	0.848571	0.66	0.8	0.27	0.452857	0.61	0.774286	0.77	0.917143	0.55	0.601429	0.43	0.491429	0.82	0.878571	0.74	0.824286	0.66	0.805714	0.26	0.518571	0.62	0.784286	0.78	0.925714	0.54	0.657143	0.43	0.545714	0.82	0.89	0.73	0.838571	0.66	0.815714	0.27	0.484286	0.61	0.797143	0.8
#749	0.78	0.925714	0.52	0.655714	0.41	0.514286	0.82	0.885714	0.74	0.848571	0.66	0.805714	0.27	0.455714	0.61	0.777143	0.81	0.931429	0.54	0.617143	0.42	0.505714	0.82	0.882857	0.74	0.827143	0.66	0.798571	0.26	0.447143	0.62	0.77	0.79	0.931429	0.54	0.647143	0.41	0.502857	0.82	0.88	0.73	0.851429	0.66	0.801429	0.27	0.477143	0.61	0.772857	0.8
#750	0.76	0.878571	0.54	0.651429	0.4	0.465714	0.82	0.861429	0.74	0.812857	0.66	0.792857	0.27	0.464286	0.61	0.768571	0.79	0.925714	0.54	0.63	0.41	0.498571	0.82	0.881429	0.74	0.838571	0.66	0.801429	0.26	0.462857	0.62	0.775714	0.79	0.93	0.54	0.615	0.42	0.513333	0.82	0.868333	0.73	0.806667	0.66	0.77	0.27	0.388333	0.61	0.74	0.79
#751	0.79	0.92	0.54	0.592	0.44	0.552	0.82	0.844	0.74	0.756	0.66	0.748	0.27	0.4	0.61	0.724	0.77	0.94	0.52	0.5975	0.42	0.55875	0.82	0.8875	0.74	0.86	0.66	0.8175	0.26	0.49875	0.62	0.80125	0.78	0.92	0.53	0.634286	0.41	0.522857	0.82	0.882857	0.73	0.825714	0.66	0.797143	0.27	0.472857	0.61	0.76	0.81
#752	0.78	0.874286	0.53	0.614286	0.42	0.465714	0.82	0.854286	0.74	0.798571	0.66	0.777143	0.27	0.478571	0.61	0.76	0.78	0.934286	0.55	0.647143	0.45	0.545714	0.82	0.891429	0.74	0.832857	0.66	0.808571	0.26	0.48	0.62	0.782857	0.8	0.925	0.55	0.52875	0.43	0.50875	0.82	0.8675	0.73	0.77125	0.66	0.7975	0.27	0.5275	0.61	0.78125	0.79
#753	0.78	0.938571	0.52	0.62	0.42	0.552857	0.82	0.894286	0.74	0.872857	0.66	0.805714	0.27	0.44	0.61	0.778571	0.8	0.93	0.56	0.608	0.42	0.534	0.82	0.88	0.74	0.858	0.66	0.782	0.26	0.408	0.62	0.754	0.8	0.935714	0.54	0.635714	0.42	0.508571	0.82	0.888571	0.73	0.821429	0.66	0.804286	0.27	0.461429	0.61	0.775714	0.79
#754	0.77	0.932857	0.54	0.651429	0.44	0.537143	0.82	0.882857	0.74	0.811429	0.66	0.815714	0.27	0.492857	0.61	0.787143	0.79	0.857143	0.54	0.582857	0.41	0.432857	0.82	0.832857	0.74	0.755714	0.66	0.764286	0.26	0.47	0.62	0.754286	0.79	0.94	0.52	0.615714	0.43	0.527143	0.82	0.89	0.73	0.83	0.66	0.807143	0.27	0.472857	0.61	0.787143	0.79
#755	0.79	0.9275	0.52	0.5975	0.41	0.495	0.82	0.8775	0.74	0.815	0.66	0.79875	0.27	0.5125	0.61	0.7775	0.78	0.934286	0.52	0.625714	0.43	0.524286	0.82	0.891429	0.74	0.851429	0.66	0.807143	0.26	0.481429	0.62	0.787143	0.8	0.933333	0.53	0.558333	0.43	0.533333	0.82	0.871667	0.73	0.816667	0.66	0.783333	0.27	0.413333	0.61	0.758333	0.79
#756	0.79	0.872857	0.53	0.6	0.4	0.444286	0.82	0.837143	0.74	0.794286	0.66	0.76	0.27	0.46	0.61	0.738571	0.8	0.921667	0.53	0.568333	0.41	0.495	0.82	0.863333	0.74	0.81	0.66	0.756667	0.26	0.38	0.62	0.731667	0.79	0.935714	0.54	0.628571	0.42	0.504286	0.82	0.887143	0.73	0.827143	0.66	0.804286	0.27	0.458571	0.61	0.775714	0.79
#757	0.77	0.932857	0.54	0.654286	0.44	0.525714	0.82	0.89	0.74	0.828571	0.66	0.815714	0.27	0.491429	0.61	0.79	0.78	0.935714	0.52	0.631429	0.43	0.518571	0.82	0.89	0.74	0.848571	0.66	0.807143	0.26	0.477143	0.62	0.787143	0.78	0.932857	0.52	0.634286	0.43	0.53	0.82	0.892857	0.73	0.841429	0.66	0.812857	0.27	0.477143	0.61	0.788571	0.79
#758	0.81	0.926667	0.58	0.673333	0.4	0.48	0.82	0.878333	0.74	0.855	0.66	0.8	0.27	0.466667	0.61	0.775	0.76	0.918571	0.57	0.62	0.43	0.538571	0.82	0.875714	0.74	0.824286	0.66	0.794286	0.26	0.452857	0.62	0.768571	0.75	0.935556	0.55	0.532222	0.42	0.562222	0.82	0.893333	0.73	0.867778	0.66	0.822222	0.27	0.528889	0.61	0.804444	0.78
#759	0.78	0.938333	0.53	0.631667	0.44	0.53	0.82	0.881667	0.74	0.823333	0.66	0.785	0.27	0.398333	0.61	0.758333	0.8	0.871429	0.53	0.597143	0.41	0.438571	0.82	0.847143	0.74	0.815714	0.66	0.755714	0.26	0.427143	0.62	0.732857	0.78	0.93	0.53	0.6025	0.42	0.5325	0.82	0.88125	0.73	0.80625	0.66	0.81625	0.27	0.5	0.61	0.795	0.78
#760	0.8	0.931429	0.52	0.611429	0.42	0.497143	0.82	0.881429	0.74	0.835714	0.66	0.8	0.27	0.451429	0.61	0.774286	0.76	0.92875	0.54	0.63375	0.42	0.55375	0.82	0.88375	0.74	0.81375	0.66	0.83	0.26	0.53125	0.62	0.815	0.77	0.9325	0.55	0.56375	0.42	0.56125	0.82	0.85625	0.73	0.81	0.66	0.7925	0.27	0.5025	0.61	0.7825	0.8
#761	0.79	0.934286	0.53	0.625714	0.42	0.491429	0.82	0.881429	0.74	0.824286	0.66	0.798571	0.27	0.457143	0.61	0.774286	0.78	0.93	0.53	0.641429	0.41	0.487143	0.82	0.89	0.74	0.867143	0.66	0.795714	0.26	0.45	0.62	0.764286	0.78	0.923333	0.56	0.696667	0.42	0.49	0.82	0.888333	0.73	0.848333	0.66	0.793333	0.27	0.455	0.61	0.761667	0.78
#762	0.74	0.848571	0.53	0.668571	0.41	0.494286	0.82	0.842857	0.74	0.774286	0.66	0.8	0.27	0.537143	0.61	0.79	0.78	0.934286	0.54	0.645714	0.41	0.518571	0.82	0.881429	0.74	0.848571	0.66	0.812857	0.26	0.512857	0.62	0.794286	0.8	0.937143	0.53	0.608571	0.43	0.534286	0.82	0.887143	0.73	0.82	0.66	0.81	0.27	0.48	0.61	0.788571	0.79
#763	0.8	0.865714	0.53	0.605714	0.41	0.41	0.82	0.85	0.74	0.777143	0.66	0.762857	0.27	0.43	0.61	0.735714	0.8	0.931667	0.52	0.59	0.43	0.545	0.82	0.876667	0.74	0.82	0.66	0.776667	0.26	0.403333	0.62	0.755	0.77	0.923333	0.56	0.641667	0.43	0.59	0.82	0.875	0.73	0.838333	0.66	0.805	0.27	0.523333	0.61	0.783333	0.77
#764	0.77	0.923333	0.54	0.686667	0.42	0.483333	0.82	0.886667	0.74	0.848333	0.66	0.805	0.27	0.463333	0.61	0.78	0.79	0.94625	0.52	0.61625	0.43	0.5325	0.82	0.9	0.74	0.86	0.66	0.8225	0.26	0.4825	0.62	0.79875	0.79	0.857143	0.55	0.637143	0.44	0.48	0.82	0.85	0.73	0.74	0.66	0.762857	0.27	0.454286	0.61	0.735714	0.79
#765	0.78	0.921667	0.54	0.628333	0.43	0.486667	0.82	0.865	0.74	0.808333	0.66	0.78	0.27	0.465	0.61	0.75	0.8	0.931667	0.55	0.618333	0.42	0.521667	0.82	0.885	0.74	0.855	0.66	0.786667	0.26	0.396667	0.62	0.76	0.79	0.928571	0.55	0.641429	0.44	0.538571	0.82	0.888571	0.73	0.807143	0.66	0.811429	0.27	0.478571	0.61	0.784286	0.79
#766	0.77	0.928571	0.54	0.645714	0.44	0.552857	0.82	0.882857	0.74	0.808571	0.66	0.808571	0.27	0.487143	0.61	0.78	0.79	0.938571	0.53	0.595714	0.44	0.571429	0.82	0.88	0.74	0.791429	0.66	0.8	0.26	0.451429	0.62	0.785714	0.8	0.87375	0.54	0.57625	0.4	0.4675	0.82	0.85875	0.73	0.7975	0.66	0.7725	0.27	0.47625	0.61	0.75125	0.79
#767	0.77	0.927143	0.54	0.64	0.43	0.522857	0.82	0.875714	0.74	0.797143	0.66	0.817143	0.27	0.52	0.61	0.802857	0.79	0.87875	0.53	0.60875	0.43	0.47	0.82	0.86625	0.74	0.815	0.66	0.78	0.26	0.445	0.62	0.7575	0.78	0.932857	0.55	0.648571	0.43	0.511429	0.82	0.894286	0.73	0.817143	0.66	0.81	0.27	0.471429	0.61	0.78	0.79
#768	0.8	0.931667	0.52	0.596667	0.43	0.536667	0.82	0.875	0.74	0.82	0.66	0.776667	0.27	0.39	0.61	0.755	0.79	0.926667	0.53	0.573333	0.42	0.528333	0.82	0.855	0.74	0.785	0.66	0.77	0.26	0.415	0.62	0.751667	0.8	0.937143	0.54	0.528571	0.42	0.555714	0.82	0.854286	0.73	0.818571	0.66	0.774286	0.27	0.444286	0.61	0.767143	0.78
#769	0.77	0.9375	0.53	0.62625	0.42	0.5575	0.82	0.89125	0.74	0.8675	0.66	0.80875	0.27	0.46625	0.61	0.78125	0.77	0.93	0.52	0.641429	0.43	0.534286	0.82	0.892857	0.74	0.857143	0.66	0.811429	0.26	0.474286	0.62	0.794286	0.79	0.94125	0.53	0.6225	0.43	0.545	0.82	0.89625	0.73	0.8175	0.66	0.82125	0.27	0.49625	0.61	0.80125	0.8
#770	0.78	0.908333	0.55	0.621667	0.42	0.508333	0.82	0.858333	0.74	0.798333	0.66	0.79	0.27	0.508333	0.61	0.77	0.78	0.931429	0.53	0.604286	0.43	0.528571	0.82	0.872857	0.74	0.814286	0.66	0.81	0.26	0.531429	0.62	0.802857	0.77	0.934286	0.57	0.6	0.42	0.544286	0.82	0.878571	0.73	0.787143	0.66	0.785714	0.27	0.418571	0.61	0.765714	0.8
#771	0.78	0.93375	0.54	0.65625	0.42	0.52875	0.82	0.89125	0.74	0.82625	0.66	0.82125	0.27	0.49875	0.61	0.79875	0.79	0.935714	0.52	0.631429	0.43	0.527143	0.82	0.891429	0.74	0.851429	0.66	0.81	0.26	0.481429	0.62	0.791429	0.77	0.857143	0.53	0.64	0.42	0.462857	0.82	0.855714	0.73	0.748571	0.66	0.781429	0.27	0.467143	0.61	0.761429	0.79
#772	0.81	0.931667	0.56	0.648333	0.41	0.486667	0.82	0.881667	0.74	0.886667	0.66	0.803333	0.27	0.49	0.61	0.773333	0.77	0.9325	0.53	0.62625	0.42	0.5425	0.82	0.88	0.74	0.81125	0.66	0.82	0.26	0.51125	0.62	0.80375	0.79	0.9275	0.54	0.54375	0.42	0.5525	0.82	0.85	0.73	0.80875	0.66	0.7775	0.27	0.4875	0.61	0.7675	0.81
#773	0.8	0.92	0.54	0.612	0.44	0.546	0.82	0.858	0.74	0.796	0.66	0.748	0.27	0.382	0.61	0.716	0.77	0.9325	0.53	0.6325	0.43	0.5575	0.82	0.88375	0.74	0.8075	0.66	0.8225	0.26	0.52875	0.62	0.80625	0.8	0.858571	0.54	0.607143	0.43	0.461429	0.82	0.848571	0.73	0.755714	0.66	0.761429	0.27	0.447143	0.61	0.742857	0.75
#774	0.77	0.925714	0.54	0.65	0.44	0.551429	0.82	0.882857	0.74	0.815714	0.66	0.805714	0.27	0.484286	0.61	0.78	0.77	0.935	0.53	0.593333	0.42	0.558333	0.82	0.885	0.74	0.823333	0.66	0.801667	0.26	0.435	0.62	0.778333	0.77	0.93	0.52	0.628571	0.42	0.53	0.82	0.89	0.73	0.828571	0.66	0.808571	0.27	0.49	0.61	0.787143	0.76
#775	0.8	0.884286	0.53	0.612857	0.41	0.431429	0.82	0.857143	0.74	0.838571	0.66	0.764286	0.27	0.431429	0.61	0.737143	0.76	0.9325	0.53	0.5725	0.44	0.5475	0.82	0.87	0.74	0.80375	0.66	0.825	0.26	0.54125	0.62	0.8175	0.77	0.924286	0.53	0.591429	0.42	0.514286	0.82	0.87	0.73	0.832857	0.66	0.802857	0.27	0.492857	0.61	0.78	0.77
#776	0.79	0.921667	0.52	0.598333	0.42	0.53	0.82	0.866667	0.74	0.815	0.66	0.768333	0.27	0.39	0.61	0.736667	0.76	0.9375	0.53	0.6325	0.43	0.55375	0.82	0.885	0.74	0.825	0.66	0.82375	0.26	0.56125	0.62	0.81375	0.77	0.921667	0.55	0.681667	0.44	0.531667	0.82	0.881667	0.73	0.826667	0.66	0.801667	0.27	0.48	0.61	0.77	0.77
#777	0.8	0.924	0.55	0.6	0.44	0.54	0.82	0.852	0.74	0.778	0.66	0.762	0.27	0.408	0.61	0.74	0.78	0.934286	0.52	0.602857	0.42	0.507143	0.82	0.885714	0.74	0.844286	0.66	0.8	0.26	0.484286	0.62	0.784286	0.81	0.86	0.55	0.624286	0.41	0.428571	0.82	0.85	0.73	0.765714	0.66	0.754286	0.27	0.421429	0.61	0.728571	0.75
#778	0.79	0.925714	0.52	0.605714	0.42	0.508571	0.82	0.874286	0.74	0.814286	0.66	0.795714	0.27	0.475714	0.61	0.767143	0.78	0.932857	0.55	0.647143	0.44	0.548571	0.82	0.887143	0.74	0.818571	0.66	0.811429	0.26	0.485714	0.62	0.784286	0.78	0.931429	0.54	0.65	0.44	0.525714	0.82	0.89	0.73	0.808571	0.66	0.81	0.27	0.484286	0.61	0.784286	0.78
#779	0.79	0.931429	0.57	0.675714	0.41	0.508571	0.82	0.887143	0.74	0.851429	0.66	0.82	0.27	0.497143	0.61	0.798571	0.78	0.923333	0.54	0.665	0.43	0.526667	0.82	0.88	0.74	0.836667	0.66	0.796667	0.26	0.473333	0.62	0.765	0.8	0.931429	0.54	0.615714	0.42	0.515714	0.82	0.881429	0.73	0.82	0.66	0.801429	0.27	0.471429	0.61	0.771429	0.8
#780	0.79	0.931667	0.53	0.605	0.42	0.506667	0.82	0.861667	0.74	0.805	0.66	0.765	0.27	0.38	0.61	0.741667	0.77	0.927143	0.54	0.651429	0.44	0.532857	0.82	0.88	0.74	0.824286	0.66	0.8	0.26	0.467143	0.62	0.772857	0.77	0.928571	0.53	0.652857	0.42	0.541429	0.82	0.888571	0.73	0.827143	0.66	0.815714	0.27	0.495714	0.61	0.794286	0.81
#781	0.78	0.938571	0.54	0.64	0.44	0.522857	0.82	0.887143	0.74	0.81	0.66	0.81	0.27	0.497143	0.61	0.784286	0.76	0.924444	0.54	0.596667	0.4	0.532222	0.82	0.868889	0.74	0.813333	0.66	0.818889	0.26	0.566667	0.62	0.808889	0.79	0.931429	0.54	0.628571	0.43	0.587143	0.82	0.888571	0.73	0.865714	0.66	0.817143	0.27	0.508571	0.61	0.805714	0.79
#782	0.77	0.878571	0.53	0.678571	0.43	0.444286	0.82	0.885714	0.74	0.835714	0.66	0.815714	0.27	0.541429	0.61	0.798571	0.77	0.925714	0.56	0.58	0.41	0.547143	0.82	0.87	0.74	0.767143	0.66	0.791429	0.26	0.477143	0.62	0.772857	0.78	0.92	0.52	0.61625	0.43	0.55125	0.82	0.8925	0.73	0.81375	0.66	0.81875	0.27	0.50625	0.61	0.7975	0.75
#783	0.79	0.872857	0.53	0.62	0.41	0.427143	0.82	0.857143	0.74	0.814286	0.66	0.764286	0.27	0.421429	0.61	0.732857	0.76	0.93375	0.53	0.6175	0.39	0.525	0.82	0.89	0.74	0.84875	0.66	0.83125	0.26	0.565	0.62	0.81625	0.8	0.934286	0.53	0.568571	0.43	0.517143	0.82	0.884286	0.73	0.842857	0.66	0.808571	0.27	0.487143	0.61	0.787143	0.78
#784	0.8	0.93	0.53	0.615	0.42	0.52	0.82	0.871667	0.74	0.818333	0.66	0.77	0.27	0.381667	0.61	0.743333	0.77	0.931429	0.57	0.65	0.41	0.567143	0.82	0.884286	0.74	0.827143	0.66	0.842857	0.26	0.584286	0.62	0.84	0.8	0.933333	0.54	0.586667	0.43	0.553333	0.82	0.87	0.73	0.775	0.66	0.775	0.27	0.415	0.61	0.753333	0.77
#785	0.79	0.92	0.52	0.593333	0.42	0.536667	0.82	0.863333	0.74	0.813333	0.66	0.77	0.27	0.403333	0.61	0.743333	0.81	0.928	0.55	0.598	0.45	0.544	0.82	0.86	0.74	0.786	0.66	0.754	0.26	0.374	0.62	0.72	0.78	0.928571	0.53	0.625714	0.43	0.542857	0.82	0.891429	0.73	0.84	0.66	0.808571	0.27	0.471429	0.61	0.784286	0.77
#786	0.76	0.918571	0.55	0.64	0.44	0.565714	0.82	0.87	0.74	0.795714	0.66	0.814286	0.27	0.53	0.61	0.797143	0.77	0.87375	0.52	0.59125	0.43	0.4975	0.82	0.85125	0.74	0.77625	0.66	0.7875	0.26	0.51	0.62	0.785	0.79	0.923333	0.55	0.631667	0.44	0.528333	0.82	0.873333	0.73	0.791667	0.66	0.786667	0.27	0.478333	0.61	0.756667	0.79
#787	0.76	0.94	0.53	0.621429	0.42	0.575714	0.82	0.894286	0.74	0.858571	0.66	0.827143	0.27	0.484286	0.61	0.81	0.78	0.921667	0.54	0.66	0.43	0.511667	0.82	0.883333	0.74	0.848333	0.66	0.79	0.26	0.456667	0.62	0.76	0.78	0.93	0.54	0.621429	0.42	0.534286	0.82	0.871429	0.73	0.832857	0.66	0.802857	0.27	0.527143	0.61	0.785714	0.79
#788	0.8	0.935714	0.53	0.614286	0.41	0.487143	0.82	0.877143	0.74	0.831429	0.66	0.801429	0.27	0.47	0.61	0.78	0.78	0.93875	0.53	0.5925	0.44	0.5325	0.82	0.895	0.74	0.86125	0.66	0.825	0.26	0.4925	0.62	0.80625	0.79	0.927143	0.54	0.632857	0.43	0.525714	0.82	0.882857	0.73	0.814286	0.66	0.801429	0.27	0.461429	0.61	0.774286	0.79
#789	0.8	0.933333	0.53	0.583333	0.43	0.536667	0.82	0.86	0.74	0.778333	0.66	0.773333	0.27	0.408333	0.61	0.748333	0.77	0.94125	0.51	0.61	0.44	0.54125	0.82	0.89375	0.74	0.83125	0.66	0.82375	0.26	0.50125	0.62	0.81125	0.78	0.93	0.53	0.601429	0.43	0.535714	0.82	0.878571	0.73	0.792857	0.66	0.804286	0.27	0.5	0.61	0.785714	0.78
#790	0.78	0.924286	0.54	0.644286	0.45	0.555714	0.82	0.882857	0.74	0.815714	0.66	0.808571	0.27	0.484286	0.61	0.781429	0.77	0.931429	0.55	0.652857	0.44	0.537143	0.82	0.882857	0.74	0.808571	0.66	0.811429	0.26	0.522857	0.62	0.794286	0.78	0.93	0.53	0.667143	0.42	0.512857	0.82	0.888571	0.73	0.845714	0.66	0.808571	0.27	0.465714	0.61	0.782857	0.78
#791	0.81	0.918571	0.58	0.687143	0.4	0.494286	0.82	0.885714	0.74	0.86	0.66	0.808571	0.27	0.514286	0.61	0.78	0.79	0.925714	0.53	0.605714	0.42	0.515714	0.82	0.875714	0.74	0.824286	0.66	0.794286	0.26	0.471429	0.62	0.767143	0.8	0.935714	0.53	0.607143	0.43	0.534286	0.82	0.887143	0.73	0.82	0.66	0.81	0.27	0.481429	0.61	0.788571	0.8
#792	0.76	0.92625	0.53	0.6275	0.42	0.54875	0.82	0.87875	0.74	0.8125	0.66	0.81875	0.27	0.50625	0.61	0.80125	0.78	0.927143	0.55	0.661429	0.41	0.555714	0.82	0.885714	0.74	0.82	0.66	0.804286	0.26	0.534286	0.62	0.784286	0.79	0.92875	0.52	0.62625	0.4	0.49	0.82	0.89	0.73	0.83375	0.66	0.80875	0.27	0.49875	0.61	0.77875	0.78
#793	0.78	0.924286	0.52	0.597143	0.42	0.49	0.82	0.87	0.74	0.82	0.66	0.785714	0.27	0.48	0.61	0.771429	0.77	0.928571	0.53	0.665714	0.41	0.502857	0.82	0.888571	0.74	0.861429	0.66	0.801429	0.26	0.461429	0.62	0.774286	0.77	0.93	0.53	0.665714	0.41	0.507143	0.82	0.891429	0.73	0.847143	0.66	0.808571	0.27	0.464286	0.61	0.782857	0.74
#794	0.77	0.92	0.55	0.655714	0.44	0.537143	0.82	0.882857	0.74	0.828571	0.66	0.804286	0.27	0.481429	0.61	0.78	0.79	0.918571	0.54	0.597143	0.42	0.508571	0.82	0.872857	0.74	0.822857	0.66	0.795714	0.26	0.467143	0.62	0.775714	0.8	0.938571	0.53	0.607143	0.43	0.531429	0.82	0.887143	0.73	0.82	0.66	0.808571	0.27	0.478571	0.61	0.785714	0.79
#795	0.79	0.931667	0.54	0.611667	0.42	0.511667	0.82	0.866667	0.74	0.806667	0.66	0.761667	0.27	0.38	0.61	0.728333	0.8	0.938333	0.55	0.59	0.43	0.58	0.82	0.883333	0.74	0.825	0.66	0.808333	0.26	0.455	0.62	0.793333	0.78	0.931429	0.53	0.618571	0.42	0.507143	0.82	0.88	0.73	0.812857	0.66	0.797143	0.27	0.47	0.61	0.77	0.78
#796	0.76	0.93	0.53	0.651429	0.43	0.577143	0.82	0.874286	0.74	0.805714	0.66	0.811429	0.27	0.472857	0.61	0.794286	0.79	0.934286	0.52	0.645714	0.42	0.504286	0.82	0.888571	0.74	0.852857	0.66	0.805714	0.26	0.455714	0.62	0.778571	0.79	0.932857	0.53	0.607143	0.43	0.535714	0.82	0.882857	0.73	0.804286	0.66	0.805714	0.27	0.487143	0.61	0.785714	0.8
#797	0.77	0.92	0.54	0.655	0.42	0.493333	0.82	0.878333	0.74	0.835	0.66	0.793333	0.27	0.478333	0.61	0.766667	0.78	0.93	0.52	0.624286	0.43	0.531429	0.82	0.891429	0.74	0.851429	0.66	0.808571	0.26	0.475714	0.62	0.79	0.78	0.945556	0.53	0.55	0.43	0.563333	0.82	0.896667	0.73	0.861111	0.66	0.831111	0.27	0.536667	0.61	0.816667	0.78
#798	0.77	0.934286	0.53	0.63	0.43	0.577143	0.82	0.874286	0.74	0.795714	0.66	0.801429	0.27	0.468571	0.61	0.781429	0.79	0.935714	0.54	0.558571	0.42	0.55	0.82	0.874286	0.74	0.834286	0.66	0.795714	0.26	0.48	0.62	0.785714	0.79	0.924286	0.53	0.622857	0.42	0.515714	0.82	0.88	0.73	0.812857	0.66	0.797143	0.27	0.46	0.61	0.77	0.76
#799	0.77	0.923333	0.55	0.625	0.45	0.59	0.82	0.86	0.74	0.768333	0.66	0.786667	0.27	0.455	0.61	0.763333	0.78	0.931429	0.54	0.671429	0.41	0.514286	0.82	0.888571	0.74	0.848571	0.66	0.808571	0.26	0.471429	0.62	0.787143	0.78	0.937143	0.53	0.637143	0.43	0.588571	0.82	0.898571	0.73	0.861429	0.66	0.821429	0.27	0.467143	0.61	0.802857	0.8
#800	0.8	0.93	0.53	0.611667	0.41	0.518333	0.82	0.868333	0.74	0.815	0.66	0.765	0.27	0.39	0.61	0.731667	0.78	0.934286	0.55	0.658571	0.44	0.531429	0.82	0.892857	0.74	0.832857	0.66	0.817143	0.26	0.481429	0.62	0.788571	0.79	0.928571	0.53	0.615714	0.42	0.535714	0.82	0.881429	0.73	0.817143	0.66	0.804286	0.27	0.468571	0.61	0.772857	0.78
#801	0.8	0.923333	0.54	0.615	0.44	0.51	0.82	0.873333	0.74	0.82	0.66	0.786667	0.27	0.455	0.61	0.758333	0.78	0.93375	0.53	0.62375	0.44	0.5575	0.82	0.89375	0.74	0.83125	0.66	0.82375	0.26	0.49375	0.62	0.8075	0.79	0.915	0.54	0.656667	0.43	0.531667	0.82	0.88	0.73	0.825	0.66	0.795	0.27	0.47	0.61	0.761667	0.77
#802	0.79	0.936667	0.56	0.673333	0.42	0.548333	0.82	0.9	0.74	0.895	0.66	0.815	0.27	0.446667	0.61	0.791667	0.77	0.928571	0.55	0.651429	0.44	0.557143	0.82	0.878571	0.74	0.794286	0.66	0.817143	0.26	0.528571	0.62	0.8	0.76	0.86	0.53	0.64	0.42	0.482857	0.82	0.857143	0.73	0.747143	0.66	0.787143	0.27	0.485714	0.61	0.775714	0.8
#803	0.8	0.926667	0.57	0.613333	0.4	0.495	0.82	0.865	0.74	0.815	0.66	0.766667	0.27	0.388333	0.61	0.738333	0.77	0.925714	0.52	0.601429	0.41	0.498571	0.82	0.871429	0.74	0.814286	0.66	0.8	0.26	0.5	0.62	0.781429	0.81	0.86	0.54	0.63	0.41	0.427143	0.82	0.854286	0.73	0.777143	0.66	0.758571	0.27	0.417143	0.61	0.73	0.78
#804	0.78	0.931429	0.54	0.644286	0.44	0.527143	0.82	0.885714	0.74	0.815714	0.66	0.81	0.27	0.475714	0.61	0.787143	0.77	0.921667	0.55	0.686667	0.43	0.516667	0.82	0.888333	0.74	0.848333	0.66	0.81	0.26	0.48	0.62	0.783333	0.75	0.94	0.56	0.538889	0.41	0.541111	0.82	0.89	0.73	0.867778	0.66	0.82	0.27	0.525556	0.61	0.804444	0.79
#805	0.78	0.9325	0.53	0.6425	0.43	0.55375	0.82	0.8875	0.74	0.8225	0.66	0.815	0.27	0.49625	0.61	0.79	0.77	0.935714	0.55	0.597143	0.41	0.524286	0.82	0.884286	0.74	0.874286	0.66	0.817143	0.26	0.521429	0.62	0.797143	0.79	0.934286	0.54	0.634286	0.43	0.514286	0.82	0.885714	0.73	0.815714	0.66	0.804286	0.27	0.467143	0.61	0.774286	0.78
#806	0.76	0.904286	0.51	0.642857	0.43	0.488571	0.82	0.87	0.74	0.842857	0.66	0.791429	0.27	0.505714	0.61	0.762857	0.78	0.931429	0.53	0.63	0.42	0.514286	0.82	0.882857	0.74	0.855714	0.66	0.805714	0.26	0.497143	0.62	0.791429	0.78	0.912857	0.54	0.654286	0.42	0.517143	0.82	0.888571	0.73	0.834286	0.66	0.815714	0.27	0.517143	0.61	0.787143	0.78
#807	0.78	0.93	0.53	0.617143	0.42	0.52	0.82	0.875714	0.74	0.818571	0.66	0.781429	0.27	0.391429	0.61	0.755714	0.77	0.9375	0.53	0.62625	0.44	0.56125	0.82	0.8875	0.74	0.815	0.66	0.8275	0.26	0.53375	0.62	0.82125	0.79	0.925714	0.54	0.648571	0.41	0.505714	0.82	0.881429	0.73	0.814286	0.66	0.8	0.27	0.48	0.61	0.775714	0.8
#808	0.77	0.92	0.53	0.612857	0.42	0.525714	0.82	0.864286	0.74	0.798571	0.66	0.802857	0.27	0.522857	0.61	0.784286	0.79	0.931429	0.52	0.638571	0.42	0.514286	0.82	0.887143	0.74	0.847143	0.66	0.801429	0.26	0.468571	0.62	0.771429	0.78	0.925714	0.53	0.627143	0.43	0.532857	0.82	0.89	0.73	0.841429	0.66	0.808571	0.27	0.47	0.61	0.784286	0.79
#809	0.8	0.928571	0.53	0.594286	0.42	0.485714	0.82	0.875714	0.74	0.827143	0.66	0.8	0.27	0.454286	0.61	0.781429	0.76	0.93125	0.55	0.665	0.42	0.5525	0.82	0.8875	0.74	0.8425	0.66	0.83	0.26	0.535	0.62	0.81375	0.78	0.921429	0.55	0.574286	0.43	0.574286	0.82	0.877143	0.73	0.814286	0.66	0.807143	0.27	0.538571	0.61	0.785714	0.79
#810	0.77	0.932857	0.52	0.658571	0.43	0.521429	0.82	0.89	0.74	0.848571	0.66	0.814286	0.27	0.477143	0.61	0.798571	0.78	0.928571	0.54	0.66	0.42	0.537143	0.82	0.891429	0.74	0.85	0.66	0.811429	0.26	0.49	0.62	0.797143	0.8	0.944286	0.55	0.547143	0.43	0.6	0.82	0.892857	0.73	0.882857	0.66	0.81	0.27	0.505714	0.61	0.785714	0.8
#811	0.77	0.868571	0.54	0.642857	0.41	0.488571	0.82	0.851429	0.74	0.791429	0.66	0.782857	0.27	0.481429	0.61	0.76	0.78	0.934286	0.52	0.631429	0.42	0.498571	0.82	0.89	0.74	0.852857	0.66	0.802857	0.26	0.46	0.62	0.774286	0.79	0.925714	0.58	0.535714	0.4	0.528571	0.82	0.852857	0.73	0.792857	0.66	0.757143	0.27	0.424286	0.61	0.728571	0.79
#812	0.79	0.931667	0.54	0.606667	0.42	0.52	0.82	0.865	0.74	0.801667	0.66	0.77	0.27	0.39	0.61	0.745	0.77	0.93125	0.52	0.53625	0.4	0.53625	0.82	0.87	0.74	0.83875	0.66	0.8	0.26	0.49375	0.62	0.7825	0.78	0.922857	0.55	0.557143	0.41	0.504286	0.82	0.84	0.73	0.855714	0.66	0.78	0.27	0.492857	0.61	0.777143	0.79
#813	0.76	0.921429	0.52	0.615714	0.41	0.511429	0.82	0.872857	0.74	0.822857	0.66	0.802857	0.27	0.492857	0.61	0.781429	0.8	0.952857	0.52	0.54	0.43	0.527143	0.82	0.894286	0.74	0.908571	0.66	0.814286	0.26	0.462857	0.62	0.792857	0.8	0.935714	0.53	0.621429	0.41	0.497143	0.82	0.887143	0.73	0.827143	0.66	0.8	0.27	0.457143	0.61	0.771429	0.8
#814	0.77	0.911667	0.54	0.658333	0.43	0.538333	0.82	0.868333	0.74	0.823333	0.66	0.79	0.27	0.476667	0.61	0.758333	0.78	0.93375	0.53	0.62375	0.44	0.55625	0.82	0.89375	0.74	0.83	0.66	0.8225	0.26	0.4925	0.62	0.8075	0.79	0.92875	0.54	0.59	0.41	0.5025	0.82	0.8725	0.73	0.81375	0.66	0.79875	0.27	0.53	0.61	0.78375	0.79
#815	0.79	0.938571	0.53	0.627143	0.42	0.478571	0.82	0.888571	0.74	0.848571	0.66	0.8	0.27	0.451429	0.61	0.772857	0.79	0.938333	0.53	0.55	0.43	0.535	0.82	0.866667	0.74	0.821667	0.66	0.79	0.26	0.458333	0.62	0.776667	0.76	0.925714	0.56	0.637143	0.41	0.537143	0.82	0.892857	0.73	0.861429	0.66	0.822857	0.27	0.537143	0.61	0.8	0.79
#816	0.76	0.92	0.54	0.651429	0.43	0.532857	0.82	0.878571	0.74	0.812857	0.66	0.817143	0.27	0.51	0.61	0.802857	0.8	0.93	0.54	0.615	0.42	0.511667	0.82	0.873333	0.74	0.818333	0.66	0.773333	0.26	0.378333	0.62	0.74	0.78	0.924286	0.53	0.651429	0.43	0.548571	0.82	0.89	0.73	0.838571	0.66	0.817143	0.27	0.482857	0.61	0.797143	0.78
#817	0.79	0.926667	0.54	0.643333	0.42	0.521667	0.82	0.875	0.74	0.826667	0.66	0.778333	0.27	0.386667	0.61	0.751667	0.79	0.937143	0.52	0.635714	0.43	0.524286	0.82	0.892857	0.74	0.851429	0.66	0.81	0.26	0.478571	0.62	0.792857	0.8	0.931667	0.55	0.625	0.44	0.515	0.82	0.883333	0.73	0.823333	0.66	0.79	0.27	0.458333	0.61	0.753333	0.8
#818	0.77	0.92375	0.51	0.6175	0.43	0.53625	0.82	0.8825	0.74	0.8175	0.66	0.8175	0.27	0.49375	0.61	0.7975	0.76	0.922857	0.55	0.645714	0.44	0.555714	0.82	0.878571	0.74	0.81	0.66	0.815714	0.26	0.53	0.62	0.801429	0.79	0.937143	0.53	0.63	0.41	0.547143	0.82	0.9	0.73	0.884286	0.66	0.808571	0.27	0.434286	0.61	0.774286	0.75
#819	0.77	0.867143	0.52	0.64	0.41	0.455714	0.82	0.857143	0.74	0.784286	0.66	0.787143	0.27	0.474286	0.61	0.77	0.77	0.875714	0.54	0.605714	0.42	0.482857	0.82	0.86	0.74	0.8	0.66	0.772857	0.26	0.524286	0.62	0.757143	0.78	0.93375	0.55	0.59125	0.41	0.5575	0.82	0.865	0.73	0.86875	0.66	0.8125	0.27	0.56	0.61	0.8125	0.79
#820	0.79	0.932857	0.54	0.63	0.41	0.544286	0.82	0.884286	0.74	0.874286	0.66	0.805714	0.27	0.458571	0.61	0.782857	0.8	0.948571	0.53	0.572857	0.42	0.531429	0.82	0.9	0.74	0.907143	0.66	0.815714	0.26	0.472857	0.62	0.8	0.75	0.93	0.56	0.597143	0.39	0.53	0.82	0.888571	0.73	0.831429	0.66	0.83	0.27	0.562857	0.61	0.815714	0.79
#821	0.79	0.931667	0.53	0.593333	0.42	0.523333	0.82	0.86	0.74	0.79	0.66	0.77	0.27	0.398333	0.61	0.746667	0.77	0.924286	0.56	0.68	0.43	0.535714	0.82	0.884286	0.74	0.811429	0.66	0.812857	0.26	0.498571	0.62	0.792857	0.79	0.923333	0.54	0.623333	0.43	0.521667	0.82	0.865	0.73	0.831667	0.66	0.791667	0.27	0.506667	0.61	0.765	0.8
#822	0.78	0.927143	0.51	0.632857	0.42	0.518571	0.82	0.884286	0.74	0.844286	0.66	0.8	0.27	0.458571	0.61	0.777143	0.78	0.927143	0.55	0.667143	0.43	0.528571	0.82	0.89	0.74	0.831429	0.66	0.814286	0.26	0.482857	0.62	0.79	0.79	0.9475	0.53	0.5325	0.42	0.54875	0.82	0.89375	0.73	0.8725	0.66	0.82625	0.27	0.53125	0.61	0.81	0.79
#823	0.79	0.927143	0.53	0.628571	0.42	0.507143	0.82	0.88	0.74	0.821429	0.66	0.801429	0.27	0.455714	0.61	0.774286	0.81	0.922857	0.59	0.648571	0.4	0.495714	0.82	0.878571	0.74	0.818571	0.66	0.804286	0.26	0.551429	0.62	0.787143	0.8	0.937143	0.54	0.631429	0.42	0.508571	0.82	0.89	0.73	0.828571	0.66	0.805714	0.27	0.46	0.61	0.777143	0.76
#824	0.77	0.92875	0.52	0.62375	0.42	0.5475	0.82	0.885	0.74	0.82625	0.66	0.825	0.27	0.52375	0.61	0.8075	0.79	0.938571	0.51	0.601429	0.42	0.487143	0.82	0.884286	0.74	0.854286	0.66	0.802857	0.26	0.472857	0.62	0.78	0.76	0.934286	0.53	0.631429	0.43	0.56	0.82	0.891429	0.73	0.794286	0.66	0.832857	0.27	0.525714	0.61	0.82	0.79
#825	0.75	0.9	0.54	0.605	0.4	0.493333	0.82	0.838333	0.74	0.828333	0.66	0.748333	0.27	0.381667	0.61	0.72	0.78	0.9325	0.54	0.64875	0.42	0.52875	0.82	0.88625	0.74	0.83	0.66	0.815	0.26	0.485	0.62	0.7925	0.8	0.93	0.53	0.602857	0.43	0.537143	0.82	0.885714	0.73	0.818571	0.66	0.81	0.27	0.477143	0.61	0.788571	0.79
#826	0.77	0.92	0.53	0.62875	0.41	0.54375	0.82	0.8725	0.74	0.7825	0.66	0.79625	0.27	0.46	0.61	0.7725	0.79	0.94	0.53	0.61	0.44	0.565714	0.82	0.885714	0.74	0.811429	0.66	0.795714	0.26	0.428571	0.62	0.777143	0.8	0.93	0.53	0.595714	0.44	0.545714	0.82	0.882857	0.73	0.802857	0.66	0.805714	0.27	0.484286	0.61	0.785714	0.79
#827	0.77	0.931429	0.54	0.627143	0.43	0.577143	0.82	0.874286	0.74	0.79	0.66	0.798571	0.27	0.465714	0.61	0.777143	0.81	0.928333	0.54	0.611667	0.42	0.523333	0.82	0.87	0.74	0.808333	0.66	0.766667	0.26	0.386667	0.62	0.736667	0.8	0.933333	0.55	0.528333	0.42	0.568333	0.82	0.845	0.73	0.828333	0.66	0.751667	0.27	0.441667	0.61	0.735	0.75
#828	0.77	0.92375	0.53	0.635	0.42	0.53375	0.82	0.87875	0.74	0.83	0.66	0.81625	0.27	0.4975	0.61	0.7975	0.78	0.925	0.54	0.646667	0.44	0.523333	0.82	0.88	0.74	0.833333	0.66	0.791667	0.26	0.471667	0.62	0.76	0.81	0.935	0.59	0.678333	0.41	0.493333	0.82	0.881667	0.73	0.855	0.66	0.801667	0.27	0.478333	0.61	0.775	0.74
#829	0.77	0.913333	0.54	0.675	0.44	0.548333	0.82	0.876667	0.74	0.83	0.66	0.798333	0.27	0.473333	0.61	0.77	0.78	0.93	0.54	0.621429	0.42	0.521429	0.82	0.875714	0.74	0.805714	0.66	0.811429	0.26	0.504286	0.62	0.792857	0.79	0.93125	0.54	0.575	0.41	0.54875	0.82	0.8875	0.73	0.83875	0.66	0.80625	0.27	0.51	0.61	0.78125	0.76
#830	0.78	0.931429	0.5	0.634286	0.42	0.5	0.82	0.891429	0.74	0.874286	0.66	0.805714	0.27	0.454286	0.61	0.78	0.78	0.922857	0.54	0.657143	0.41	0.491429	0.82	0.88	0.74	0.834286	0.66	0.8	0.26	0.54	0.62	0.784286	0.78	0.931429	0.54	0.648571	0.43	0.544286	0.82	0.88	0.73	0.848571	0.66	0.82	0.27	0.541429	0.61	0.808571	0.8
#831	0.79	0.935714	0.53	0.615714	0.42	0.484286	0.82	0.878571	0.74	0.822857	0.66	0.797143	0.27	0.46	0.61	0.771429	0.77	0.93	0.52	0.638571	0.42	0.532857	0.82	0.885714	0.74	0.838571	0.66	0.81	0.26	0.494286	0.62	0.79	0.78	0.93	0.53	0.631429	0.42	0.51	0.82	0.888571	0.73	0.84	0.66	0.802857	0.27	0.468571	0.61	0.771429	0.79
#832	0.77	0.921429	0.54	0.604286	0.4	0.491429	0.82	0.857143	0.74	0.851429	0.66	0.795714	0.27	0.497143	0.61	0.782857	0.78	0.92	0.53	0.641429	0.39	0.48	0.82	0.884286	0.74	0.864286	0.66	0.794286	0.26	0.461429	0.62	0.77	0.79	0.927143	0.53	0.621429	0.42	0.524286	0.82	0.881429	0.73	0.812857	0.66	0.798571	0.27	0.468571	0.61	0.771429	0.79
#833	0.77	0.921429	0.52	0.642857	0.42	0.518571	0.82	0.882857	0.74	0.847143	0.66	0.805714	0.27	0.452857	0.61	0.777143	0.79	0.941429	0.52	0.607143	0.43	0.565714	0.82	0.898571	0.74	0.872857	0.66	0.812857	0.26	0.461429	0.62	0.795714	0.77	0.842857	0.53	0.648571	0.41	0.468571	0.82	0.848571	0.73	0.725714	0.66	0.772857	0.27	0.505714	0.61	0.75	0.77
#834	0.79	0.928333	0.53	0.613333	0.42	0.518333	0.82	0.87	0.74	0.813333	0.66	0.773333	0.27	0.378333	0.61	0.746667	0.78	0.928571	0.55	0.638571	0.44	0.538571	0.82	0.882857	0.74	0.818571	0.66	0.804286	0.26	0.477143	0.62	0.777143	0.8	0.865714	0.54	0.621429	0.42	0.48	0.82	0.85	0.73	0.801429	0.66	0.76	0.27	0.447143	0.61	0.742857	0.78
#835	0.76	0.925714	0.52	0.672857	0.41	0.51	0.82	0.888571	0.74	0.858571	0.66	0.81	0.27	0.455714	0.61	0.787143	0.79	0.932857	0.52	0.64	0.41	0.5	0.82	0.89	0.74	0.852857	0.66	0.805714	0.26	0.455714	0.62	0.777143	0.74	0.852857	0.59	0.685714	0.39	0.375714	0.82	0.858571	0.73	0.817143	0.66	0.822857	0.27	0.608571	0.61	0.815714	0.79
#836	0.77	0.93	0.54	0.657143	0.43	0.521429	0.82	0.885714	0.74	0.831429	0.66	0.804286	0.27	0.471429	0.61	0.78	0.79	0.936667	0.54	0.636667	0.42	0.531667	0.82	0.883333	0.74	0.855	0.66	0.796667	0.26	0.443333	0.62	0.778333	0.78	0.927143	0.52	0.631429	0.43	0.547143	0.82	0.89	0.73	0.84	0.66	0.808571	0.27	0.475714	0.61	0.787143	0.79
#837	0.8	0.92	0.55	0.59	0.44	0.548	0.82	0.846	0.74	0.762	0.66	0.75	0.27	0.4	0.61	0.724	0.76	0.90625	0.53	0.5875	0.39	0.5375	0.82	0.87	0.74	0.81375	0.66	0.8025	0.26	0.54125	0.62	0.775	0.8	0.936667	0.55	0.595	0.44	0.565	0.82	0.883333	0.73	0.863333	0.66	0.793333	0.27	0.436667	0.61	0.76	0.77
#838	0.78	0.931429	0.55	0.641429	0.44	0.537143	0.82	0.884286	0.74	0.814286	0.66	0.807143	0.27	0.487143	0.61	0.781429	0.78	0.93	0.54	0.67	0.41	0.51	0.82	0.887143	0.74	0.847143	0.66	0.807143	0.26	0.471429	0.62	0.784286	0.78	0.933333	0.55	0.665	0.42	0.556667	0.82	0.896667	0.73	0.868333	0.66	0.81	0.27	0.453333	0.61	0.783333	0.78
#839	0.78	0.925	0.55	0.68	0.43	0.508333	0.82	0.885	0.74	0.848333	0.66	0.81	0.27	0.486667	0.61	0.786667	0.79	0.942857	0.52	0.55	0.43	0.49	0.82	0.882857	0.74	0.855714	0.66	0.808571	0.26	0.495714	0.62	0.794286	0.78	0.924286	0.51	0.641429	0.42	0.524286	0.82	0.89	0.73	0.844286	0.66	0.805714	0.27	0.461429	0.61	0.771429	0.79
#840	0.77	0.93	0.54	0.622857	0.42	0.56	0.82	0.871429	0.74	0.795714	0.66	0.797143	0.27	0.444286	0.61	0.777143	0.78	0.93	0.53	0.624286	0.42	0.508571	0.82	0.88	0.74	0.815714	0.66	0.791429	0.26	0.492857	0.62	0.772857	0.81	0.938333	0.54	0.598333	0.43	0.533333	0.82	0.878333	0.73	0.801667	0.66	0.775	0.27	0.386667	0.61	0.751667	0.79
#841	0.79	0.872857	0.53	0.587143	0.41	0.465714	0.82	0.837143	0.74	0.782857	0.66	0.768571	0.27	0.478571	0.61	0.757143	0.77	0.93375	0.53	0.6225	0.43	0.55125	0.82	0.88	0.74	0.81	0.66	0.82125	0.26	0.51625	0.62	0.805	0.79	0.937143	0.55	0.647143	0.44	0.52	0.82	0.894286	0.73	0.817143	0.66	0.811429	0.27	0.478571	0.61	0.784286	0.8
#842	0.78	0.941429	0.52	0.598571	0.42	0.557143	0.82	0.882857	0.74	0.864286	0.66	0.807143	0.27	0.464286	0.61	0.79	0.79	0.941429	0.54	0.644286	0.44	0.52	0.82	0.897143	0.74	0.847143	0.66	0.82	0.26	0.487143	0.62	0.795714	0.8	0.937143	0.54	0.528571	0.42	0.555714	0.82	0.854286	0.73	0.818571	0.66	0.774286	0.27	0.445714	0.61	0.767143	0.8
#843	0.77	0.928571	0.53	0.665714	0.41	0.497143	0.82	0.884286	0.74	0.845714	0.66	0.805714	0.27	0.467143	0.61	0.781429	0.77	0.94625	0.52	0.615	0.42	0.54625	0.82	0.89875	0.74	0.895	0.66	0.815	0.26	0.45625	0.62	0.7875	0.79	0.934286	0.53	0.647143	0.41	0.502857	0.82	0.89	0.73	0.847143	0.66	0.807143	0.27	0.458571	0.61	0.775714	0.79
#844	0.8	0.918571	0.56	0.608571	0.43	0.555714	0.82	0.872857	0.74	0.761429	0.66	0.79	0.27	0.465714	0.61	0.762857	0.79	0.926667	0.55	0.66	0.43	0.506667	0.82	0.885	0.74	0.851667	0.66	0.803333	0.26	0.466667	0.62	0.771667	0.78	0.926667	0.53	0.601111	0.42	0.535556	0.82	0.883333	0.73	0.788889	0.66	0.808889	0.27	0.531111	0.61	0.79	0.78
#845	0.77	0.92875	0.53	0.6325	0.42	0.5275	0.82	0.8775	0.74	0.82	0.66	0.81875	0.27	0.5075	0.61	0.8025	0.78	0.93	0.54	0.624286	0.42	0.515714	0.82	0.878571	0.74	0.817143	0.66	0.81	0.26	0.5	0.62	0.791429	0.8	0.937143	0.53	0.614286	0.43	0.518571	0.82	0.885714	0.73	0.824286	0.66	0.805714	0.27	0.465714	0.61	0.775714	0.79
#846	0.78	0.93	0.52	0.618571	0.43	0.524286	0.82	0.887143	0.74	0.842857	0.66	0.81	0.27	0.467143	0.61	0.788571	0.79	0.94	0.53	0.618571	0.42	0.541429	0.82	0.895714	0.74	0.871429	0.66	0.807143	0.26	0.438571	0.62	0.78	0.77	0.932857	0.54	0.585714	0.41	0.587143	0.82	0.898571	0.73	0.892857	0.66	0.811429	0.27	0.5	0.61	0.782857	0.76
#847	0.79	0.942857	0.53	0.611429	0.41	0.521429	0.82	0.892857	0.74	0.874286	0.66	0.801429	0.27	0.441429	0.61	0.771429	0.79	0.931429	0.53	0.604286	0.43	0.522857	0.82	0.884286	0.74	0.837143	0.66	0.804286	0.26	0.475714	0.62	0.787143	0.78	0.926667	0.55	0.681667	0.42	0.491667	0.82	0.891667	0.73	0.846667	0.66	0.81	0.27	0.468333	0.61	0.78	0.78
#848	0.77	0.932857	0.53	0.662857	0.42	0.518571	0.82	0.89	0.74	0.848571	0.66	0.814286	0.27	0.475714	0.61	0.798571	0.77	0.937143	0.53	0.62	0.44	0.587143	0.82	0.88	0.74	0.794286	0.66	0.808571	0.26	0.477143	0.62	0.801429	0.78	0.937143	0.51	0.617143	0.43	0.527143	0.82	0.891429	0.73	0.838571	0.66	0.81	0.27	0.477143	0.61	0.79	0.79
#849	0.78	0.921429	0.53	0.622857	0.41	0.552857	0.82	0.871429	0.74	0.797143	0.66	0.807143	0.27	0.495714	0.61	0.794286	0.77	0.928571	0.53	0.664286	0.42	0.51	0.82	0.888571	0.74	0.848571	0.66	0.807143	0.26	0.464286	0.62	0.782857	0.78	0.94	0.53	0.554444	0.41	0.587778	0.82	0.875556	0.73	0.875556	0.66	0.81	0.27	0.495556	0.61	0.797778	0.78
#850	0.79	0.928333	0.53	0.593333	0.42	0.52	0.82	0.861667	0.74	0.791667	0.66	0.77	0.27	0.396667	0.61	0.746667	0.78	0.927143	0.52	0.615714	0.42	0.505714	0.82	0.878571	0.74	0.828571	0.66	0.798571	0.26	0.462857	0.62	0.771429	0.79	0.93	0.53	0.614286	0.43	0.545714	0.82	0.887143	0.73	0.817143	0.66	0.807143	0.27	0.475714	0.61	0.785714	0.79
#851	0.77	0.922857	0.55	0.651429	0.44	0.541429	0.82	0.88	0.74	0.808571	0.66	0.817143	0.27	0.52	0.61	0.801429	0.79	0.941429	0.52	0.595714	0.43	0.502857	0.82	0.892857	0.74	0.885714	0.66	0.812857	0.26	0.48	0.62	0.794286	0.78	0.93375	0.55	0.56375	0.4	0.48375	0.82	0.88625	0.73	0.8325	0.66	0.825	0.27	0.52875	0.61	0.8025	0.79
#852	0.78	0.935	0.53	0.61375	0.4	0.525	0.82	0.8825	0.74	0.865	0.66	0.815	0.27	0.52	0.61	0.79875	0.8	0.94	0.56	0.61	0.43	0.534	0.82	0.886	0.74	0.848	0.66	0.802	0.26	0.424	0.62	0.778	0.78	0.93	0.54	0.52875	0.42	0.5075	0.82	0.87125	0.73	0.7825	0.66	0.8075	0.27	0.49375	0.61	0.78875	0.77
#853	0.8	0.871429	0.54	0.585714	0.41	0.468571	0.82	0.837143	0.74	0.775714	0.66	0.771429	0.27	0.488571	0.61	0.758571	0.78	0.934286	0.52	0.625714	0.43	0.521429	0.82	0.892857	0.74	0.851429	0.66	0.808571	0.26	0.478571	0.62	0.788571	0.78	0.934286	0.52	0.635714	0.43	0.53	0.82	0.894286	0.73	0.845714	0.66	0.811429	0.27	0.472857	0.61	0.788571	0.81
#854	0.8	0.928333	0.53	0.626667	0.41	0.503333	0.82	0.88	0.74	0.851667	0.66	0.773333	0.27	0.375	0.61	0.748333	0.78	0.924286	0.55	0.644286	0.45	0.56	0.82	0.887143	0.74	0.817143	0.66	0.811429	0.26	0.484286	0.62	0.784286	0.77	0.93	0.55	0.607778	0.42	0.581111	0.82	0.884444	0.73	0.843333	0.66	0.827778	0.27	0.538889	0.61	0.807778	0.78
#855	0.78	0.931429	0.53	0.661429	0.41	0.495714	0.82	0.887143	0.74	0.851429	0.66	0.808571	0.27	0.467143	0.61	0.781429	0.81	0.94	0.55	0.592857	0.43	0.562857	0.82	0.887143	0.74	0.84	0.66	0.795714	0.26	0.432857	0.62	0.781429	0.77	0.93375	0.56	0.60375	0.42	0.57125	0.82	0.8725	0.73	0.8575	0.66	0.815	0.27	0.535	0.61	0.8125	0.77
#856	0.79	0.933333	0.53	0.578333	0.43	0.55	0.82	0.863333	0.74	0.788333	0.66	0.776667	0.27	0.416667	0.61	0.761667	0.77	0.93875	0.53	0.585	0.43	0.5375	0.82	0.885	0.74	0.84	0.66	0.82625	0.26	0.5325	0.62	0.81625	0.79	0.932857	0.53	0.652857	0.41	0.502857	0.82	0.892857	0.73	0.848571	0.66	0.804286	0.27	0.458571	0.61	0.774286	0.79
#857	0.8	0.938333	0.59	0.7	0.42	0.486667	0.82	0.893333	0.74	0.856667	0.66	0.81	0.27	0.498333	0.61	0.785	0.78	0.93	0.55	0.647143	0.43	0.531429	0.82	0.885714	0.74	0.815714	0.66	0.812857	0.26	0.485714	0.62	0.787143	0.77	0.93625	0.53	0.57625	0.42	0.605	0.82	0.87625	0.73	0.87125	0.66	0.81625	0.27	0.5075	0.61	0.81125	0.79
#858	0.77	0.922857	0.53	0.665714	0.41	0.517143	0.82	0.884286	0.74	0.844286	0.66	0.805714	0.27	0.46	0.61	0.781429	0.78	0.93	0.52	0.624286	0.42	0.521429	0.82	0.881429	0.74	0.841429	0.66	0.802857	0.26	0.475714	0.62	0.774286	0.79	0.925714	0.53	0.61	0.44	0.55	0.82	0.881429	0.73	0.805714	0.66	0.805714	0.27	0.485714	0.61	0.785714	0.74
#859	0.78	0.928571	0.51	0.63	0.42	0.511429	0.82	0.885714	0.74	0.847143	0.66	0.801429	0.27	0.452857	0.61	0.772857	0.76	0.93	0.56	0.60625	0.42	0.53375	0.82	0.8875	0.74	0.83625	0.66	0.81	0.26	0.46875	0.62	0.7925	0.8	0.948571	0.52	0.555714	0.43	0.558571	0.82	0.894286	0.73	0.908571	0.66	0.811429	0.27	0.455714	0.61	0.791429	0.79
#860	0.78	0.9325	0.53	0.635	0.43	0.545	0.82	0.89	0.74	0.82375	0.66	0.815	0.27	0.48625	0.61	0.7875	0.79	0.865714	0.54	0.628571	0.43	0.438571	0.82	0.858571	0.74	0.775714	0.66	0.765714	0.26	0.442857	0.62	0.744286	0.79	0.924	0.57	0.612	0.45	0.586	0.82	0.87	0.73	0.796	0.66	0.788	0.27	0.436	0.61	0.76	0.79
#861	0.78	0.927143	0.55	0.658571	0.44	0.538571	0.82	0.887143	0.74	0.827143	0.66	0.811429	0.27	0.474286	0.61	0.788571	0.77	0.94	0.52	0.62375	0.44	0.555	0.82	0.8925	0.74	0.82875	0.66	0.82	0.26	0.49875	0.62	0.80375	0.78	0.90375	0.54	0.5375	0.43	0.5225	0.82	0.83875	0.73	0.7475	0.66	0.78875	0.27	0.5275	0.61	0.7775	0.78
#862	0.76	0.92	0.54	0.641429	0.44	0.562857	0.82	0.875714	0.74	0.795714	0.66	0.82	0.27	0.534286	0.61	0.804286	0.77	0.9325	0.53	0.63125	0.42	0.535	0.82	0.88125	0.74	0.81625	0.66	0.82125	0.26	0.51	0.62	0.8025	0.78	0.8675	0.56	0.56	0.4	0.45875	0.82	0.83625	0.73	0.7775	0.66	0.76	0.27	0.5025	0.61	0.735	0.79
#863	0.78	0.93	0.52	0.631429	0.41	0.494286	0.82	0.89	0.74	0.861429	0.66	0.8	0.27	0.441429	0.61	0.767143	0.79	0.932857	0.53	0.645714	0.42	0.501429	0.82	0.888571	0.74	0.852857	0.66	0.805714	0.26	0.455714	0.62	0.777143	0.77	0.935	0.54	0.655	0.43	0.56375	0.82	0.8925	0.73	0.845	0.66	0.8325	0.27	0.54	0.61	0.82125	0.79
#864	0.77	0.935714	0.54	0.68	0.43	0.518571	0.82	0.89	0.74	0.861429	0.66	0.83	0.27	0.547143	0.61	0.815714	0.78	0.88	0.53	0.6025	0.43	0.5025	0.82	0.85375	0.74	0.78625	0.66	0.78625	0.26	0.49875	0.62	0.7825	0.79	0.93	0.53	0.611429	0.43	0.54	0.82	0.885714	0.73	0.812857	0.66	0.805714	0.27	0.477143	0.61	0.784286	0.79
#865	0.8	0.931667	0.52	0.598333	0.43	0.543333	0.82	0.875	0.74	0.821667	0.66	0.776667	0.27	0.391667	0.61	0.758333	0.77	0.918333	0.56	0.696667	0.42	0.491667	0.82	0.883333	0.74	0.855	0.66	0.796667	0.26	0.456667	0.62	0.768333	0.76	0.918571	0.54	0.602857	0.41	0.537143	0.82	0.89	0.73	0.874286	0.66	0.808571	0.27	0.515714	0.61	0.784286	0.8
#866	0.78	0.93	0.53	0.63125	0.43	0.53125	0.82	0.88625	0.74	0.83125	0.66	0.8125	0.27	0.4675	0.61	0.7875	0.78	0.93875	0.52	0.5875	0.44	0.53125	0.82	0.8925	0.74	0.86125	0.66	0.82125	0.26	0.49125	0.62	0.8025	0.81	0.924	0.55	0.608	0.45	0.54	0.82	0.864	0.73	0.772	0.66	0.752	0.27	0.372	0.61	0.718	0.8
#867	0.79	0.938571	0.55	0.651429	0.42	0.562857	0.82	0.888571	0.74	0.867143	0.66	0.812857	0.27	0.46	0.61	0.791429	0.78	0.94	0.53	0.62625	0.44	0.545	0.82	0.895	0.74	0.8325	0.66	0.8225	0.26	0.49375	0.62	0.8075	0.79	0.857143	0.54	0.637143	0.41	0.434286	0.82	0.848571	0.73	0.772857	0.66	0.758571	0.27	0.425714	0.61	0.732857	0.77
#868	0.79	0.93	0.53	0.595	0.41	0.493333	0.82	0.861667	0.74	0.825	0.66	0.761667	0.27	0.385	0.61	0.738333	0.79	0.928571	0.53	0.624286	0.42	0.517143	0.82	0.88	0.74	0.825714	0.66	0.804286	0.26	0.494286	0.62	0.788571	0.77	0.9375	0.52	0.6175	0.43	0.55625	0.82	0.88875	0.73	0.7975	0.66	0.8175	0.27	0.50375	0.61	0.79875	0.79
#869	0.79	0.934286	0.52	0.634286	0.41	0.484286	0.82	0.888571	0.74	0.851429	0.66	0.801429	0.27	0.451429	0.61	0.772857	0.78	0.93	0.53	0.63875	0.42	0.52125	0.82	0.89	0.74	0.84625	0.66	0.81	0.26	0.4625	0.62	0.785	0.79	0.922857	0.53	0.617143	0.43	0.535714	0.82	0.878571	0.73	0.802857	0.66	0.797143	0.27	0.48	0.61	0.768571	0.76
#870	0.79	0.928333	0.53	0.623333	0.42	0.525	0.82	0.876667	0.74	0.836667	0.66	0.776667	0.27	0.41	0.61	0.746667	0.78	0.937143	0.53	0.588571	0.41	0.554286	0.82	0.875714	0.74	0.841429	0.66	0.804286	0.26	0.494286	0.62	0.79	0.77	0.928571	0.53	0.655714	0.41	0.514286	0.82	0.885714	0.73	0.831429	0.66	0.81	0.27	0.477143	0.61	0.782857	0.78
#871	0.78	0.933333	0.54	0.581667	0.44	0.56	0.82	0.871667	0.74	0.858333	0.66	0.79	0.27	0.466667	0.61	0.768333	0.77	0.923333	0.56	0.653333	0.42	0.535	0.82	0.873333	0.74	0.81	0.66	0.788333	0.26	0.435	0.62	0.77	0.79	0.928	0.61	0.728	0.43	0.544	0.82	0.89	0.73	0.832	0.66	0.824	0.27	0.542	0.61	0.804	0.76
#872	0.77	0.934286	0.54	0.657143	0.43	0.501429	0.82	0.89	0.74	0.828571	0.66	0.807143	0.27	0.471429	0.61	0.78	0.79	0.93	0.52	0.608571	0.43	0.521429	0.82	0.878571	0.74	0.825714	0.66	0.8	0.26	0.467143	0.62	0.771429	0.79	0.926667	0.55	0.558333	0.43	0.575	0.82	0.871667	0.73	0.796667	0.66	0.781667	0.27	0.471667	0.61	0.755	0.78
#873	0.79	0.931667	0.54	0.626667	0.43	0.535	0.82	0.875	0.74	0.821667	0.66	0.76	0.27	0.451667	0.61	0.731667	0.78	0.931429	0.55	0.647143	0.44	0.527143	0.82	0.891429	0.74	0.831429	0.66	0.814286	0.26	0.472857	0.62	0.787143	0.78	0.93	0.53	0.63	0.43	0.54	0.82	0.89	0.73	0.84	0.66	0.807143	0.27	0.471429	0.61	0.782857	0.8
#874	0.79	0.862857	0.54	0.668571	0.4	0.445714	0.82	0.852857	0.74	0.81	0.66	0.77	0.27	0.428571	0.61	0.745714	0.77	0.93375	0.53	0.63125	0.43	0.55375	0.82	0.885	0.74	0.80875	0.66	0.82625	0.26	0.52625	0.62	0.81	0.78	0.94375	0.52	0.5375	0.42	0.59375	0.82	0.87375	0.73	0.87875	0.66	0.80625	0.27	0.49875	0.61	0.80125	0.78
#875	0.78	0.934286	0.54	0.648571	0.43	0.51	0.82	0.891429	0.74	0.84	0.66	0.81	0.27	0.47	0.61	0.785714	0.77	0.882857	0.53	0.581429	0.42	0.464286	0.82	0.865714	0.74	0.832857	0.66	0.791429	0.26	0.485714	0.62	0.782857	0.79	0.94375	0.54	0.5675	0.4	0.575	0.82	0.9	0.73	0.89875	0.66	0.82125	0.27	0.4975	0.61	0.80125	0.77
#876	0.78	0.93	0.54	0.644286	0.44	0.528571	0.82	0.884286	0.74	0.815714	0.66	0.811429	0.27	0.475714	0.61	0.785714	0.78	0.937143	0.54	0.644286	0.44	0.52	0.82	0.89	0.74	0.822857	0.66	0.812857	0.26	0.48	0.62	0.785714	0.79	0.93375	0.53	0.615	0.43	0.54375	0.82	0.89125	0.73	0.8175	0.66	0.81625	0.27	0.4925	0.61	0.79875	0.79
#877	0.78	0.941429	0.52	0.611429	0.42	0.542857	0.82	0.885714	0.74	0.87	0.66	0.804286	0.27	0.442857	0.61	0.778571	0.76	0.928571	0.52	0.622857	0.44	0.56	0.82	0.888571	0.74	0.815714	0.66	0.831429	0.26	0.52	0.62	0.818571	0.79	0.865714	0.52	0.63	0.41	0.457143	0.82	0.855714	0.73	0.808571	0.66	0.752857	0.27	0.425714	0.61	0.72	0.77
#878	0.8	0.935	0.52	0.59	0.42	0.528333	0.82	0.863333	0.74	0.796667	0.66	0.765	0.27	0.396667	0.61	0.733333	0.77	0.94	0.53	0.60875	0.43	0.5875	0.82	0.88875	0.74	0.84625	0.66	0.8275	0.26	0.5175	0.62	0.82	0.78	0.932857	0.53	0.651429	0.43	0.528571	0.82	0.891429	0.73	0.84	0.66	0.814286	0.27	0.487143	0.61	0.795714	0.77
#879	0.78	0.94125	0.52	0.59625	0.44	0.53	0.82	0.89375	0.74	0.855	0.66	0.82125	0.27	0.48875	0.61	0.8025	0.79	0.937143	0.52	0.607143	0.42	0.485714	0.82	0.885714	0.74	0.85	0.66	0.802857	0.26	0.448571	0.62	0.775714	0.78	0.927143	0.52	0.634286	0.43	0.54	0.82	0.891429	0.73	0.842857	0.66	0.807143	0.27	0.47	0.61	0.785714	0.81
#880	0.78	0.905	0.52	0.616667	0.41	0.546667	0.82	0.858333	0.74	0.77	0.66	0.773333	0.27	0.446667	0.61	0.745	0.8	0.931429	0.53	0.614286	0.43	0.52	0.82	0.887143	0.74	0.847143	0.66	0.801429	0.26	0.465714	0.62	0.782857	0.77	0.94	0.52	0.5925	0.4	0.5175	0.82	0.89875	0.73	0.88875	0.66	0.82	0.27	0.51125	0.61	0.795	0.78
#881	0.77	0.914286	0.51	0.62	0.41	0.512857	0.82	0.878571	0.74	0.834286	0.66	0.805714	0.27	0.474286	0.61	0.781429	0.79	0.93	0.52	0.6	0.43	0.53	0.82	0.88	0.74	0.828571	0.66	0.804286	0.26	0.487143	0.62	0.787143	0.78	0.92875	0.53	0.57375	0.42	0.5625	0.82	0.86875	0.73	0.8525	0.66	0.8075	0.27	0.515	0.61	0.8025	0.77
#882	0.78	0.93	0.54	0.636667	0.42	0.563333	0.82	0.886667	0.74	0.873333	0.66	0.79	0.27	0.441667	0.61	0.758333	0.78	0.934286	0.55	0.66	0.43	0.51	0.82	0.892857	0.74	0.834286	0.66	0.807143	0.26	0.47	0.62	0.78	0.78	0.916667	0.53	0.64	0.44	0.538333	0.82	0.881667	0.73	0.821667	0.66	0.791667	0.27	0.461667	0.61	0.756667	0.79
#883	0.79	0.925714	0.53	0.604286	0.42	0.501429	0.82	0.871429	0.74	0.817143	0.66	0.798571	0.27	0.471429	0.61	0.778571	0.78	0.928333	0.55	0.623333	0.44	0.586667	0.82	0.871667	0.74	0.841667	0.66	0.801667	0.26	0.515	0.62	0.783333	0.8	0.94	0.53	0.594286	0.43	0.528571	0.82	0.888571	0.73	0.817143	0.66	0.81	0.27	0.481429	0.61	0.79	0.8
#884	0.79	0.931667	0.53	0.596667	0.42	0.52	0.82	0.861667	0.74	0.791667	0.66	0.77	0.27	0.4	0.61	0.746667	0.79	0.941429	0.53	0.62	0.42	0.547143	0.82	0.895714	0.74	0.872857	0.66	0.807143	0.26	0.447143	0.62	0.778571	0.78	0.927143	0.54	0.632857	0.45	0.565714	0.82	0.885714	0.73	0.79	0.66	0.808571	0.27	0.488571	0.61	0.781429	0.8
#885	0.76	0.934286	0.54	0.661429	0.42	0.562857	0.82	0.882857	0.74	0.822857	0.66	0.81	0.27	0.455714	0.61	0.792857	0.78	0.918333	0.54	0.638333	0.44	0.53	0.82	0.878333	0.74	0.828333	0.66	0.791667	0.26	0.465	0.62	0.763333	0.77	0.926667	0.54	0.671667	0.42	0.495	0.82	0.89	0.73	0.845	0.66	0.806667	0.27	0.471667	0.61	0.778333	0.8
#886	0.79	0.936667	0.55	0.638333	0.44	0.538333	0.82	0.881667	0.74	0.795	0.66	0.783333	0.27	0.416667	0.61	0.755	0.8	0.94	0.53	0.615714	0.42	0.488571	0.82	0.888571	0.74	0.854286	0.66	0.801429	0.26	0.451429	0.62	0.774286	0.78	0.92375	0.52	0.64125	0.42	0.55625	0.82	0.89125	0.73	0.82625	0.66	0.82	0.27	0.48625	0.61	0.795	0.79
#887	0.79	0.923333	0.51	0.598333	0.41	0.521667	0.82	0.868333	0.74	0.815	0.66	0.765	0.27	0.395	0.61	0.735	0.77	0.932222	0.53	0.6	0.42	0.564444	0.82	0.894444	0.74	0.85	0.66	0.838889	0.26	0.547778	0.62	0.828889	0.79	0.924286	0.53	0.617143	0.42	0.535714	0.82	0.881429	0.73	0.808571	0.66	0.804286	0.27	0.464286	0.61	0.777143	0.78
#888	0.78	0.935	0.54	0.6425	0.42	0.5625	0.82	0.895	0.74	0.855	0.66	0.8175	0.27	0.48375	0.61	0.795	0.79	0.931667	0.54	0.62	0.44	0.575	0.82	0.888333	0.74	0.858333	0.66	0.795	0.26	0.453333	0.62	0.768333	0.76	0.9375	0.53	0.61875	0.41	0.52625	0.82	0.89875	0.73	0.885	0.66	0.82625	0.27	0.52125	0.61	0.805	0.76
#889	0.78	0.935714	0.54	0.648571	0.44	0.511429	0.82	0.89	0.74	0.822857	0.66	0.807143	0.27	0.485714	0.61	0.781429	0.78	0.9425	0.53	0.62375	0.44	0.55	0.82	0.895	0.74	0.8325	0.66	0.82125	0.26	0.49875	0.62	0.80625	0.79	0.938571	0.53	0.614286	0.42	0.55	0.82	0.885714	0.73	0.874286	0.66	0.798571	0.27	0.442857	0.61	0.77	0.77
#890	0.81	0.93	0.55	0.605	0.41	0.496667	0.82	0.87	0.74	0.818333	0.66	0.763333	0.27	0.371667	0.61	0.731667	0.76	0.935	0.52	0.6425	0.42	0.52	0.82	0.88875	0.74	0.8375	0.66	0.8125	0.26	0.47	0.62	0.78875	0.76	0.92	0.55	0.657143	0.42	0.531429	0.82	0.888571	0.73	0.771429	0.66	0.831429	0.27	0.561429	0.61	0.811429	0.78
#891	0.79	0.926667	0.53	0.625	0.42	0.52	0.82	0.871667	0.74	0.82	0.66	0.771667	0.27	0.38	0.61	0.741667	0.78	0.937143	0.54	0.65	0.44	0.517143	0.82	0.892857	0.74	0.834286	0.66	0.811429	0.26	0.475714	0.62	0.785714	0.77	0.935556	0.53	0.571111	0.43	0.572222	0.82	0.875556	0.73	0.825556	0.66	0.818889	0.27	0.536667	0.61	0.813333	0.77
#892	0.8	0.93	0.53	0.6	0.42	0.518333	0.82	0.863333	0.74	0.795	0.66	0.766667	0.27	0.385	0.61	0.738333	0.77	0.93375	0.53	0.6325	0.43	0.55125	0.82	0.885	0.74	0.80875	0.66	0.82625	0.26	0.52625	0.62	0.81	0.77	0.935556	0.54	0.581111	0.41	0.542222	0.82	0.876667	0.73	0.828889	0.66	0.815556	0.27	0.517778	0.61	0.806667	0.79
#893	0.76	0.931429	0.55	0.66	0.44	0.61	0.82	0.885714	0.74	0.838571	0.66	0.824286	0.27	0.522857	0.61	0.807143	0.78	0.92	0.54	0.621429	0.41	0.524286	0.82	0.867143	0.74	0.8	0.66	0.804286	0.26	0.501429	0.62	0.784286	0.79	0.928571	0.55	0.641429	0.44	0.54	0.82	0.888571	0.73	0.807143	0.66	0.811429	0.27	0.477143	0.61	0.784286	0.77
#894	0.77	0.921429	0.51	0.628571	0.42	0.491429	0.82	0.882857	0.74	0.842857	0.66	0.798571	0.27	0.462857	0.61	0.767143	0.77	0.93625	0.52	0.63125	0.43	0.54875	0.82	0.88875	0.74	0.82625	0.66	0.8175	0.26	0.48625	0.62	0.79625	0.8	0.938571	0.53	0.604286	0.43	0.524286	0.82	0.888571	0.73	0.821429	0.66	0.808571	0.27	0.478571	0.61	0.787143	0.77
#895	0.77	0.905714	0.53	0.608571	0.4	0.491429	0.82	0.855714	0.74	0.802857	0.66	0.791429	0.27	0.502857	0.61	0.775714	0.78	0.93875	0.53	0.62875	0.43	0.54625	0.82	0.88875	0.74	0.8325	0.66	0.81875	0.26	0.4975	0.62	0.8025	0.77	0.93	0.53	0.667143	0.41	0.501429	0.82	0.89	0.73	0.845714	0.66	0.808571	0.27	0.464286	0.61	0.781429	0.78
#896	0.79	0.931429	0.54	0.63	0.41	0.54	0.82	0.884286	0.74	0.851429	0.66	0.802857	0.27	0.461429	0.61	0.778571	0.78	0.913333	0.55	0.623333	0.43	0.52	0.82	0.858333	0.74	0.788333	0.66	0.795	0.26	0.518333	0.62	0.776667	0.79	0.937143	0.55	0.651429	0.44	0.522857	0.82	0.895714	0.73	0.812857	0.66	0.807143	0.27	0.48	0.61	0.774286	0.8
#897	0.76	0.92	0.52	0.63	0.41	0.53	0.82	0.881429	0.74	0.811429	0.66	0.822857	0.27	0.494286	0.61	0.804286	0.79	0.94	0.52	0.601429	0.43	0.572857	0.82	0.895714	0.74	0.868571	0.66	0.812857	0.26	0.465714	0.62	0.797143	0.79	0.93	0.53	0.62375	0.43	0.54625	0.82	0.89	0.73	0.81	0.66	0.81375	0.27	0.47	0.61	0.7875	0.81
#898	0.77	0.924286	0.54	0.648571	0.43	0.535714	0.82	0.882857	0.74	0.81	0.66	0.808571	0.27	0.481429	0.61	0.782857	0.82	0.92	0.56	0.666667	0.44	0.518333	0.82	0.875	0.74	0.831667	0.66	0.77	0.26	0.418333	0.62	0.746667	0.79	0.932857	0.54	0.624286	0.42	0.507143	0.82	0.882857	0.73	0.814286	0.66	0.8	0.27	0.467143	0.61	0.772857	0.79
#899	0.78	0.916667	0.54	0.668333	0.44	0.533333	0.82	0.878333	0.74	0.835	0.66	0.795	0.27	0.465	0.61	0.763333	0.76	0.92875	0.56	0.60625	0.42	0.54	0.82	0.88625	0.74	0.83875	0.66	0.81	0.26	0.4675	0.62	0.795	0.79	0.928333	0.54	0.623333	0.44	0.523333	0.82	0.875	0.73	0.803333	0.66	0.79	0.27	0.471667	0.61	0.758333	0.74
#900	0.78	0.928571	0.55	0.661429	0.43	0.527143	0.82	0.887143	0.74	0.82	0.66	0.805714	0.27	0.482857	0.61	0.778571	0.78	0.9375	0.53	0.60625	0.44	0.5425	0.82	0.88625	0.74	0.82375	0.66	0.8175	0.26	0.50125	0.62	0.8025	0.8	0.835	0.55	0.621667	0.44	0.446667	0.82	0.828333	0.73	0.718333	0.66	0.736667	0.27	0.436667	0.61	0.708333	0.8
#901	0.75	0.912222	0.55	0.644444	0.41	0.544444	0.82	0.881111	0.74	0.82	0.66	0.83	0.27	0.573333	0.61	0.815556	0.78	0.928571	0.52	0.637143	0.42	0.504286	0.82	0.887143	0.74	0.851429	0.66	0.802857	0.26	0.454286	0.62	0.775714	0.78	0.911667	0.56	0.693333	0.43	0.526667	0.82	0.883333	0.73	0.838333	0.66	0.796667	0.27	0.465	0.61	0.766667	0.78
#902	0.79	0.925	0.52	0.603333	0.41	0.525	0.82	0.865	0.74	0.808333	0.66	0.761667	0.27	0.4	0.61	0.73	0.78	0.937143	0.51	0.612857	0.43	0.522857	0.82	0.891429	0.74	0.848571	0.66	0.808571	0.26	0.47	0.62	0.781429	0.8	0.928571	0.53	0.614286	0.43	0.547143	0.82	0.882857	0.73	0.811429	0.66	0.805714	0.27	0.487143	0.61	0.787143	0.79
#903	0.77	0.882857	0.51	0.632857	0.43	0.418571	0.82	0.884286	0.74	0.834286	0.66	0.8	0.27	0.524286	0.61	0.777143	0.79	0.931667	0.53	0.588333	0.42	0.526667	0.82	0.866667	0.74	0.803333	0.66	0.771667	0.26	0.395	0.62	0.748333	0.77	0.931429	0.51	0.618571	0.42	0.53	0.82	0.891429	0.73	0.83	0.66	0.807143	0.27	0.485714	0.61	0.784286	0.8
#904	0.78	0.927143	0.54	0.648571	0.44	0.518571	0.82	0.888571	0.74	0.825714	0.66	0.807143	0.27	0.467143	0.61	0.781429	0.77	0.9375	0.56	0.59875	0.4	0.54125	0.82	0.8925	0.74	0.835	0.66	0.8425	0.26	0.5575	0.62	0.82625	0.8	0.934286	0.53	0.62	0.41	0.498571	0.82	0.884286	0.73	0.835714	0.66	0.8	0.27	0.458571	0.61	0.771429	0.8
#905	0.81	0.94	0.61	0.685	0.41	0.526667	0.82	0.901667	0.74	0.883333	0.66	0.816667	0.27	0.478333	0.61	0.793333	0.78	0.925714	0.55	0.654286	0.43	0.531429	0.82	0.885714	0.74	0.824286	0.66	0.804286	0.26	0.478571	0.62	0.782857	0.78	0.94	0.53	0.565	0.4	0.5775	0.82	0.875	0.73	0.8625	0.66	0.79875	0.27	0.47625	0.61	0.775	0.77
#906	0.73	0.922857	0.54	0.654286	0.4	0.541429	0.82	0.862857	0.74	0.842857	0.66	0.797143	0.27	0.481429	0.61	0.782857	0.76	0.935714	0.53	0.54	0.4	0.565714	0.82	0.87	0.74	0.842857	0.66	0.805714	0.26	0.494286	0.62	0.787143	0.8	0.838333	0.56	0.623333	0.44	0.438333	0.82	0.833333	0.73	0.73	0.66	0.735	0.27	0.426667	0.61	0.705	0.78
#907	0.8	0.88	0.53	0.605	0.44	0.431667	0.82	0.866667	0.74	0.785	0.66	0.775	0.27	0.47	0.61	0.753333	0.79	0.938571	0.53	0.588571	0.43	0.505714	0.82	0.884286	0.74	0.831429	0.66	0.792857	0.26	0.528571	0.62	0.771429	0.78	0.918333	0.54	0.65	0.44	0.535	0.82	0.88	0.73	0.826667	0.66	0.791667	0.27	0.46	0.61	0.756667	0.79
#908	0.76	0.922857	0.54	0.682857	0.43	0.541429	0.82	0.891429	0.74	0.832857	0.66	0.83	0.27	0.525714	0.61	0.814286	0.77	0.934286	0.52	0.652857	0.41	0.51	0.82	0.888571	0.74	0.851429	0.66	0.805714	0.26	0.465714	0.62	0.78	0.79	0.925	0.55	0.63	0.43	0.51	0.82	0.88	0.73	0.818333	0.66	0.786667	0.27	0.458333	0.61	0.751667	0.78
#909	0.77	0.915714	0.55	0.581429	0.41	0.531429	0.82	0.851429	0.74	0.798571	0.66	0.78	0.27	0.465714	0.61	0.764286	0.75	0.9325	0.56	0.6275	0.42	0.605	0.82	0.88875	0.74	0.8625	0.66	0.83875	0.26	0.58	0.62	0.83125	0.77	0.927143	0.54	0.601429	0.42	0.544286	0.82	0.891429	0.73	0.862857	0.66	0.812857	0.27	0.522857	0.61	0.784286	0.8
#910	0.75	0.92125	0.52	0.6275	0.38	0.5025	0.82	0.8875	0.74	0.855	0.66	0.81375	0.27	0.5025	0.61	0.7875	0.79	0.935714	0.52	0.637143	0.43	0.524286	0.82	0.891429	0.74	0.854286	0.66	0.81	0.26	0.474286	0.62	0.792857	0.78	0.934286	0.54	0.657143	0.44	0.525714	0.82	0.894286	0.73	0.812857	0.66	0.81	0.27	0.487143	0.61	0.782857	0.78
#911	0.79	0.928571	0.52	0.602857	0.41	0.5	0.82	0.874286	0.74	0.822857	0.66	0.798571	0.27	0.465714	0.61	0.778571	0.74	0.918333	0.56	0.676667	0.4	0.498333	0.82	0.881667	0.74	0.82	0.66	0.811667	0.26	0.488333	0.62	0.786667	0.78	0.934286	0.52	0.634286	0.43	0.53	0.82	0.892857	0.73	0.842857	0.66	0.812857	0.27	0.481429	0.61	0.79	0.77
#912	0.77	0.921429	0.55	0.685714	0.41	0.517143	0.82	0.882857	0.74	0.84	0.66	0.814286	0.27	0.487143	0.61	0.794286	0.79	0.93	0.53	0.601429	0.43	0.524286	0.82	0.881429	0.74	0.831429	0.66	0.804286	0.26	0.477143	0.62	0.787143	0.79	0.9425	0.54	0.60375	0.43	0.59	0.82	0.89625	0.73	0.86	0.66	0.82	0.27	0.4725	0.61	0.8	0.78
#913	0.79	0.92625	0.53	0.60625	0.41	0.50625	0.82	0.875	0.74	0.80625	0.66	0.80625	0.27	0.5075	0.61	0.7825	0.78	0.935714	0.52	0.627143	0.43	0.527143	0.82	0.89	0.74	0.848571	0.66	0.807143	0.26	0.485714	0.62	0.788571	0.77	0.93625	0.53	0.57875	0.4	0.51375	0.82	0.8925	0.73	0.87	0.66	0.81375	0.27	0.5125	0.61	0.7925	0.78
#914	0.8	0.918	0.55	0.608	0.43	0.526	0.82	0.854	0.74	0.792	0.66	0.74	0.27	0.372	0.61	0.704	0.75	0.94	0.54	0.604286	0.42	0.538571	0.82	0.888571	0.74	0.854286	0.66	0.841429	0.26	0.562857	0.62	0.828571	0.77	0.93875	0.55	0.575	0.42	0.58875	0.82	0.895	0.73	0.885	0.66	0.82125	0.27	0.51625	0.61	0.8025	0.79
#915	0.78	0.935	0.52	0.6325	0.43	0.535	0.82	0.8925	0.74	0.83625	0.66	0.8175	0.27	0.47875	0.61	0.79	0.77	0.918333	0.55	0.681667	0.44	0.536667	0.82	0.881667	0.74	0.831667	0.66	0.798333	0.26	0.481667	0.62	0.775	0.77	0.935556	0.53	0.561111	0.4	0.541111	0.82	0.871111	0.73	0.822222	0.66	0.798889	0.27	0.495556	0.61	0.777778	0.77
#916	0.78	0.93	0.54	0.648571	0.44	0.522857	0.82	0.888571	0.74	0.825714	0.66	0.805714	0.27	0.465714	0.61	0.78	0.78	0.924286	0.54	0.624286	0.42	0.51	0.82	0.88	0.74	0.835714	0.66	0.798571	0.26	0.447143	0.62	0.771429	0.74	0.90625	0.55	0.59375	0.39	0.50625	0.82	0.84625	0.73	0.8325	0.66	0.79125	0.27	0.5175	0.61	0.78375	0.79
#917	0.79	0.925	0.52	0.603333	0.42	0.536667	0.82	0.868333	0.74	0.816667	0.66	0.775	0.27	0.391667	0.61	0.741667	0.78	0.94	0.53	0.6375	0.43	0.5375	0.82	0.89375	0.74	0.83125	0.66	0.82	0.26	0.48875	0.62	0.79625	0.8	0.932857	0.53	0.602857	0.43	0.517143	0.82	0.882857	0.73	0.82	0.66	0.791429	0.27	0.478571	0.61	0.768571	0.77
#918	0.77	0.931429	0.54	0.634286	0.43	0.57	0.82	0.872857	0.74	0.791429	0.66	0.8	0.27	0.467143	0.61	0.781429	0.8	0.94	0.52	0.597143	0.41	0.478571	0.82	0.885714	0.74	0.862857	0.66	0.798571	0.26	0.451429	0.62	0.767143	0.77	0.938571	0.52	0.637143	0.43	0.592857	0.82	0.897143	0.73	0.861429	0.66	0.82	0.27	0.467143	0.61	0.801429	0.8
#919	0.76	0.917143	0.54	0.648571	0.44	0.557143	0.82	0.874286	0.74	0.805714	0.66	0.814286	0.27	0.522857	0.61	0.795714	0.77	0.928571	0.54	0.628571	0.42	0.517143	0.82	0.885714	0.74	0.852857	0.66	0.814286	0.26	0.49	0.62	0.798571	0.75	0.93	0.53	0.616667	0.42	0.555556	0.82	0.886667	0.73	0.803333	0.66	0.832222	0.27	0.557778	0.61	0.818889	0.78
#920	0.78	0.927143	0.52	0.651429	0.41	0.508571	0.82	0.887143	0.74	0.851429	0.66	0.805714	0.27	0.45	0.61	0.775714	0.77	0.92	0.55	0.637143	0.44	0.555714	0.82	0.871429	0.74	0.785714	0.66	0.812857	0.26	0.534286	0.62	0.798571	0.74	0.9175	0.52	0.61375	0.43	0.56625	0.82	0.8825	0.73	0.78125	0.66	0.83375	0.27	0.55375	0.61	0.825	0.8
#921	0.74	0.898	0.54	0.702	0.41	0.492	0.82	0.872	0.74	0.854	0.66	0.808	0.27	0.446	0.61	0.802	0.78	0.935714	0.52	0.627143	0.43	0.522857	0.82	0.89	0.74	0.848571	0.66	0.807143	0.26	0.481429	0.62	0.787143	0.79	0.928571	0.56	0.647143	0.42	0.518571	0.82	0.891429	0.73	0.815714	0.66	0.805714	0.27	0.468571	0.61	0.775714	0.77
#922	0.78	0.93	0.51	0.618571	0.43	0.531429	0.82	0.888571	0.74	0.847143	0.66	0.807143	0.27	0.465714	0.61	0.787143	0.82	0.932857	0.53	0.584286	0.43	0.515714	0.82	0.875714	0.74	0.818571	0.66	0.788571	0.26	0.48	0.62	0.765714	0.8	0.937143	0.53	0.61	0.43	0.531429	0.82	0.888571	0.73	0.822857	0.66	0.81	0.27	0.48	0.61	0.788571	0.8
#923	0.76	0.875	0.57	0.62625	0.41	0.51	0.82	0.85125	0.74	0.79125	0.66	0.81875	0.27	0.60375	0.61	0.81125	0.79	0.935714	0.52	0.641429	0.42	0.517143	0.82	0.891429	0.74	0.852857	0.66	0.807143	0.26	0.465714	0.62	0.777143	0.79	0.942857	0.53	0.585714	0.42	0.561429	0.82	0.892857	0.73	0.898571	0.66	0.81	0.27	0.47	0.61	0.787143	0.79
#924	0.75	0.911667	0.54	0.651667	0.43	0.543333	0.82	0.878333	0.74	0.788333	0.66	0.816667	0.27	0.513333	0.61	0.795	0.77	0.924286	0.55	0.645714	0.42	0.515714	0.82	0.878571	0.74	0.814286	0.66	0.814286	0.26	0.511429	0.62	0.8	0.81	0.938333	0.54	0.593333	0.43	0.546667	0.82	0.88	0.73	0.795	0.66	0.78	0.27	0.401667	0.61	0.756667	0.77
#925	0.76	0.922857	0.55	0.66	0.43	0.531429	0.82	0.88	0.74	0.814286	0.66	0.82	0.27	0.524286	0.61	0.805714	0.77	0.9425	0.53	0.635	0.41	0.57375	0.82	0.89375	0.74	0.875	0.66	0.825	0.26	0.50625	0.62	0.80375	0.77	0.915	0.54	0.648333	0.43	0.53	0.82	0.88	0.73	0.825	0.66	0.791667	0.27	0.466667	0.61	0.756667	0.78
#926	0.79	0.94	0.52	0.614286	0.41	0.531429	0.82	0.897143	0.74	0.875714	0.66	0.807143	0.27	0.435714	0.61	0.78	0.78	0.9325	0.53	0.625	0.44	0.5525	0.82	0.89375	0.74	0.83	0.66	0.8225	0.26	0.49	0.62	0.8075	0.79	0.935714	0.55	0.642857	0.44	0.524286	0.82	0.891429	0.73	0.807143	0.66	0.811429	0.27	0.482857	0.61	0.784286	0.78
#927	0.77	0.922857	0.54	0.65	0.43	0.531429	0.82	0.88	0.74	0.812857	0.66	0.818571	0.27	0.515714	0.61	0.802857	0.8	0.93	0.53	0.59	0.43	0.531667	0.82	0.868333	0.74	0.811667	0.66	0.775	0.26	0.406667	0.62	0.76	0.78	0.932857	0.53	0.648571	0.43	0.537143	0.82	0.891429	0.73	0.84	0.66	0.815714	0.27	0.491429	0.61	0.795714	0.81
#928	0.79	0.93	0.53	0.617143	0.42	0.508571	0.82	0.878571	0.74	0.82	0.66	0.797143	0.27	0.47	0.61	0.767143	0.79	0.935714	0.52	0.59	0.43	0.52	0.82	0.88	0.74	0.822857	0.66	0.807143	0.26	0.498571	0.62	0.794286	0.79	0.937143	0.53	0.604286	0.43	0.53	0.82	0.885714	0.73	0.808571	0.66	0.804286	0.27	0.487143	0.61	0.785714	0.8
#929	0.76	0.92375	0.53	0.6325	0.42	0.54125	0.82	0.8775	0.74	0.81875	0.66	0.8175	0.27	0.5025	0.61	0.80125	0.8	0.94	0.53	0.615714	0.41	0.487143	0.82	0.884286	0.74	0.851429	0.66	0.798571	0.26	0.452857	0.62	0.77	0.81	0.926667	0.59	0.675	0.41	0.5	0.82	0.883333	0.73	0.855	0.66	0.801667	0.27	0.471667	0.61	0.773333	0.78
#930	0.79	0.93	0.53	0.628571	0.41	0.494286	0.82	0.884286	0.74	0.844286	0.66	0.794286	0.27	0.442857	0.61	0.768571	0.77	0.9325	0.53	0.63375	0.42	0.53125	0.82	0.88125	0.74	0.815	0.66	0.81875	0.26	0.50625	0.62	0.8025	0.77	0.925714	0.53	0.672857	0.41	0.512857	0.82	0.891429	0.73	0.848571	0.66	0.817143	0.27	0.465714	0.61	0.79	0.81
#931	0.76	0.934286	0.5	0.644286	0.42	0.507143	0.82	0.888571	0.74	0.851429	0.66	0.81	0.27	0.468571	0.61	0.791429	0.76	0.928571	0.59	0.632857	0.41	0.504286	0.82	0.882857	0.74	0.841429	0.66	0.8	0.26	0.454286	0.62	0.772857	0.78	0.928571	0.53	0.64	0.42	0.515714	0.82	0.89	0.73	0.844286	0.66	0.802857	0.27	0.454286	0.61	0.771429	0.79
#932	0.78	0.93	0.52	0.644286	0.41	0.5	0.82	0.88	0.74	0.84	0.66	0.795714	0.27	0.472857	0.61	0.768571	0.8	0.864286	0.54	0.608571	0.41	0.421429	0.82	0.847143	0.74	0.784286	0.66	0.755714	0.26	0.42	0.62	0.731429	0.8	0.93	0.55	0.615	0.44	0.526667	0.82	0.875	0.73	0.796667	0.66	0.79	0.27	0.475	0.61	0.756667	0.78
#933	0.79	0.944286	0.55	0.651429	0.42	0.561429	0.82	0.897143	0.74	0.884286	0.66	0.818571	0.27	0.478571	0.61	0.798571	0.78	0.938571	0.55	0.652857	0.44	0.52	0.82	0.892857	0.74	0.83	0.66	0.811429	0.26	0.481429	0.62	0.785714	0.8	0.935714	0.54	0.535714	0.41	0.555714	0.82	0.852857	0.73	0.815714	0.66	0.772857	0.27	0.445714	0.61	0.758571	0.76
#934	0.77	0.935714	0.54	0.622857	0.43	0.572857	0.82	0.881429	0.74	0.841429	0.66	0.817143	0.27	0.501429	0.61	0.8	0.78	0.94	0.55	0.656667	0.43	0.555	0.82	0.896667	0.74	0.876667	0.66	0.815	0.26	0.456667	0.62	0.788333	0.76	0.92625	0.57	0.62375	0.41	0.5325	0.82	0.885	0.73	0.82	0.66	0.8025	0.27	0.47125	0.61	0.775	0.76
#935	0.78	0.92	0.54	0.666667	0.42	0.5	0.82	0.885	0.74	0.846667	0.66	0.79	0.27	0.443333	0.61	0.758333	0.82	0.94	0.56	0.603333	0.44	0.54	0.82	0.88	0.74	0.833333	0.66	0.783333	0.26	0.403333	0.62	0.755	0.78	0.932857	0.53	0.647143	0.42	0.504286	0.82	0.891429	0.73	0.847143	0.66	0.807143	0.27	0.46	0.61	0.775714	0.77
#936	0.77	0.923333	0.55	0.645	0.43	0.573333	0.82	0.865	0.74	0.771667	0.66	0.79	0.27	0.455	0.61	0.766667	0.79	0.931429	0.53	0.597143	0.43	0.532857	0.82	0.874286	0.74	0.802857	0.66	0.798571	0.26	0.564286	0.62	0.781429	0.76	0.92875	0.56	0.60875	0.42	0.5475	0.82	0.88625	0.73	0.81625	0.66	0.80875	0.27	0.4775	0.61	0.79	0.8
#937	0.78	0.92	0.53	0.633333	0.44	0.521667	0.82	0.875	0.74	0.831667	0.66	0.788333	0.27	0.461667	0.61	0.755	0.82	0.943333	0.53	0.585	0.42	0.505	0.82	0.878333	0.74	0.838333	0.66	0.775	0.26	0.376667	0.62	0.741667	0.8	0.935714	0.54	0.632857	0.42	0.505714	0.82	0.888571	0.73	0.815714	0.66	0.802857	0.27	0.462857	0.61	0.774286	0.74
#938	0.78	0.93	0.51	0.621429	0.43	0.52	0.82	0.888571	0.74	0.85	0.66	0.807143	0.27	0.462857	0.61	0.785714	0.76	0.932857	0.54	0.654286	0.43	0.582857	0.82	0.888571	0.74	0.81	0.66	0.818571	0.26	0.484286	0.62	0.808571	0.79	0.932857	0.52	0.632857	0.42	0.515714	0.82	0.892857	0.73	0.844286	0.66	0.811429	0.27	0.472857	0.61	0.788571	0.77
#939	0.77	0.912857	0.55	0.641429	0.42	0.524286	0.82	0.874286	0.74	0.82	0.66	0.81	0.27	0.502857	0.61	0.794286	0.78	0.941429	0.52	0.584286	0.42	0.484286	0.82	0.892857	0.74	0.882857	0.66	0.804286	0.26	0.481429	0.62	0.787143	0.78	0.9275	0.54	0.62625	0.42	0.5275	0.82	0.88875	0.73	0.81625	0.66	0.80625	0.27	0.455	0.61	0.77875	0.82
#940	0.78	0.938571	0.52	0.62	0.42	0.49	0.82	0.878571	0.74	0.828571	0.66	0.802857	0.27	0.465714	0.61	0.778571	0.79	0.925	0.56	0.636667	0.42	0.541667	0.82	0.875	0.74	0.813333	0.66	0.783333	0.26	0.416667	0.62	0.765	0.78	0.925	0.55	0.656667	0.43	0.513333	0.82	0.881667	0.73	0.83	0.66	0.795	0.27	0.461667	0.61	0.758333	0.81
#941	0.77	0.92625	0.53	0.6325	0.42	0.58625	0.82	0.8825	0.74	0.82625	0.66	0.82	0.27	0.52125	0.61	0.80125	0.78	0.932857	0.54	0.558571	0.41	0.567143	0.82	0.858571	0.74	0.822857	0.66	0.795714	0.26	0.501429	0.62	0.797143	0.78	0.934286	0.52	0.64	0.42	0.504286	0.82	0.89	0.73	0.847143	0.66	0.805714	0.27	0.458571	0.61	0.777143	0.79
#942	0.79	0.868571	0.52	0.587143	0.41	0.442857	0.82	0.834286	0.74	0.79	0.66	0.768571	0.27	0.487143	0.61	0.748571	0.77	0.937143	0.54	0.608571	0.4	0.545714	0.82	0.884286	0.74	0.858571	0.66	0.814286	0.26	0.505714	0.62	0.801429	0.77	0.884286	0.53	0.644286	0.44	0.43	0.82	0.878571	0.73	0.808571	0.66	0.81	0.27	0.538571	0.61	0.787143	0.79
#943	0.77	0.91	0.56	0.628	0.41	0.53	0.82	0.846	0.74	0.772	0.66	0.75	0.27	0.41	0.61	0.726	0.78	0.925714	0.54	0.671429	0.41	0.517143	0.82	0.887143	0.74	0.85	0.66	0.81	0.26	0.462857	0.62	0.784286	0.77	0.924286	0.51	0.617143	0.42	0.544286	0.82	0.888571	0.73	0.827143	0.66	0.804286	0.27	0.482857	0.61	0.781429	0.78
#944	0.77	0.927143	0.53	0.644286	0.45	0.554286	0.82	0.884286	0.74	0.81	0.66	0.814286	0.27	0.492857	0.61	0.79	0.78	0.928333	0.53	0.601667	0.42	0.548333	0.82	0.86	0.74	0.776667	0.66	0.78	0.26	0.436667	0.62	0.76	0.79	0.93875	0.53	0.62375	0.44	0.55375	0.82	0.89625	0.73	0.81125	0.66	0.8225	0.27	0.49375	0.61	0.80375	0.8
#945	0.82	0.921667	0.57	0.638333	0.4	0.525	0.82	0.865	0.74	0.818333	0.66	0.786667	0.27	0.453333	0.61	0.768333	0.79	0.934286	0.53	0.59	0.42	0.504286	0.82	0.874286	0.74	0.818571	0.66	0.798571	0.26	0.488571	0.62	0.781429	0.77	0.915714	0.57	0.624286	0.41	0.554286	0.82	0.888571	0.73	0.845714	0.66	0.825714	0.27	0.548571	0.61	0.808571	0.78
#946	0.76	0.92625	0.53	0.5975	0.42	0.5725	0.82	0.875	0.74	0.825	0.66	0.815	0.27	0.51375	0.61	0.80125	0.78	0.937143	0.52	0.628571	0.43	0.522857	0.82	0.891429	0.74	0.85	0.66	0.808571	0.26	0.481429	0.62	0.787143	0.78	0.93	0.54	0.617143	0.41	0.517143	0.82	0.87	0.73	0.84	0.66	0.804286	0.27	0.512857	0.61	0.785714	0.79
#947	0.77	0.921429	0.54	0.65	0.43	0.532857	0.82	0.878571	0.74	0.811429	0.66	0.82	0.27	0.512857	0.61	0.805714	0.78	0.93875	0.54	0.60625	0.42	0.565	0.82	0.885	0.74	0.85	0.66	0.81875	0.26	0.5	0.62	0.80125	0.77	0.932857	0.52	0.612857	0.43	0.528571	0.82	0.894286	0.73	0.875714	0.66	0.818571	0.27	0.481429	0.61	0.795714	0.79
#948	0.8	0.928333	0.53	0.62	0.42	0.523333	0.82	0.875	0.74	0.82	0.66	0.773333	0.27	0.38	0.61	0.745	0.78	0.942857	0.52	0.587143	0.42	0.482857	0.82	0.892857	0.74	0.882857	0.66	0.802857	0.26	0.48	0.62	0.784286	0.78	0.935714	0.52	0.632857	0.43	0.528571	0.82	0.892857	0.73	0.842857	0.66	0.812857	0.27	0.481429	0.61	0.79	0.76
#949	0.81	0.928333	0.55	0.586667	0.41	0.526667	0.82	0.858333	0.74	0.831667	0.66	0.776667	0.27	0.43	0.61	0.758333	0.8	0.935	0.53	0.58	0.43	0.553333	0.82	0.87	0.74	0.796667	0.66	0.78	0.26	0.423333	0.62	0.765	0.76	0.922222	0.55	0.575556	0.4	0.545556	0.82	0.864444	0.73	0.804444	0.66	0.798889	0.27	0.511111	0.61	0.78	0.8
#950	0.76	0.92	0.55	0.647143	0.44	0.562857	0.82	0.872857	0.74	0.801429	0.66	0.815714	0.27	0.527143	0.61	0.798571	0.77	0.924286	0.53	0.652857	0.42	0.548571	0.82	0.885714	0.74	0.837143	0.66	0.81	0.26	0.495714	0.62	0.795714	0.78	0.94625	0.55	0.58375	0.42	0.57	0.82	0.90375	0.73	0.90375	0.66	0.82375	0.27	0.50625	0.61	0.8	0.79
#951	0.79	0.942857	0.53	0.595714	0.42	0.547143	0.82	0.881429	0.74	0.868571	0.66	0.802857	0.27	0.455714	0.61	0.778571	0.78	0.924286	0.53	0.614286	0.41	0.5	0.82	0.878571	0.74	0.838571	0.66	0.794286	0.26	0.457143	0.62	0.767143	0.78	0.931429	0.54	0.67	0.42	0.514286	0.82	0.888571	0.73	0.845714	0.66	0.811429	0.27	0.47	0.61	0.784286	0.78
#952	0.78	0.924286	0.52	0.598571	0.43	0.537143	0.82	0.871429	0.74	0.807143	0.66	0.811429	0.27	0.512857	0.61	0.8	0.77	0.931429	0.53	0.654286	0.43	0.537143	0.82	0.891429	0.74	0.848571	0.66	0.812857	0.26	0.488571	0.62	0.797143	0.77	0.916667	0.54	0.673333	0.44	0.55	0.82	0.881667	0.73	0.818333	0.66	0.803333	0.27	0.481667	0.61	0.775	0.8
#953	0.79	0.927143	0.53	0.614286	0.42	0.5	0.82	0.875714	0.74	0.82	0.66	0.797143	0.27	0.461429	0.61	0.771429	0.77	0.931429	0.54	0.628571	0.42	0.554286	0.82	0.874286	0.74	0.798571	0.66	0.798571	0.26	0.444286	0.62	0.778571	0.78	0.916667	0.55	0.648333	0.44	0.536667	0.82	0.878333	0.73	0.823333	0.66	0.791667	0.27	0.468333	0.61	0.758333	0.79
#954	0.76	0.928333	0.55	0.668333	0.44	0.595	0.82	0.871667	0.74	0.795	0.66	0.801667	0.27	0.475	0.61	0.78	0.78	0.942857	0.52	0.584286	0.42	0.487143	0.82	0.892857	0.74	0.882857	0.66	0.804286	0.26	0.48	0.62	0.787143	0.79	0.934286	0.55	0.654286	0.43	0.522857	0.82	0.894286	0.73	0.817143	0.66	0.812857	0.27	0.487143	0.61	0.787143	0.8
#955	0.78	0.927143	0.52	0.63	0.42	0.511429	0.82	0.884286	0.74	0.844286	0.66	0.797143	0.27	0.46	0.61	0.767143	0.79	0.918571	0.54	0.592857	0.41	0.524286	0.82	0.867143	0.74	0.811429	0.66	0.777143	0.26	0.472857	0.62	0.76	0.78	0.855714	0.55	0.665714	0.43	0.475714	0.82	0.854286	0.73	0.79	0.66	0.782857	0.27	0.5	0.61	0.761429	0.78
#956	0.78	0.93	0.52	0.632857	0.43	0.531429	0.82	0.888571	0.74	0.85	0.66	0.811429	0.27	0.467143	0.61	0.791429	0.78	0.918333	0.54	0.643333	0.44	0.525	0.82	0.881667	0.74	0.835	0.66	0.791667	0.26	0.46	0.62	0.761667	0.77	0.931111	0.53	0.587778	0.43	0.585556	0.82	0.897778	0.73	0.831111	0.66	0.837778	0.27	0.546667	0.61	0.825556	0.79
#957	0.78	0.92875	0.53	0.63125	0.42	0.52625	0.82	0.88625	0.74	0.8275	0.66	0.81	0.27	0.465	0.61	0.785	0.78	0.93875	0.53	0.62625	0.44	0.555	0.82	0.89	0.74	0.825	0.66	0.825	0.26	0.495	0.62	0.80125	0.79	0.927143	0.53	0.62	0.42	0.518571	0.82	0.88	0.73	0.812857	0.66	0.798571	0.27	0.462857	0.61	0.77	0.81
#958	0.81	0.932	0.59	0.664	0.44	0.544	0.82	0.872	0.74	0.852	0.66	0.788	0.27	0.464	0.61	0.76	0.8	0.945714	0.53	0.58	0.42	0.532857	0.82	0.885714	0.74	0.871429	0.66	0.802857	0.26	0.462857	0.62	0.782857	0.78	0.93875	0.53	0.62375	0.44	0.5575	0.82	0.89625	0.73	0.81125	0.66	0.82375	0.27	0.4975	0.61	0.805	0.79
#959	0.79	0.918	0.55	0.594	0.44	0.542	0.82	0.844	0.74	0.758	0.66	0.75	0.27	0.398	0.61	0.724	0.78	0.928333	0.55	0.681667	0.42	0.493333	0.82	0.891667	0.74	0.853333	0.66	0.811667	0.26	0.47	0.62	0.786667	0.78	0.94125	0.53	0.5425	0.42	0.59125	0.82	0.87	0.73	0.8825	0.66	0.8	0.27	0.49625	0.61	0.7925	0.76
#960	0.77	0.93	0.52	0.644286	0.41	0.497143	0.82	0.888571	0.74	0.855714	0.66	0.804286	0.27	0.461429	0.61	0.782857	0.78	0.942857	0.51	0.598571	0.43	0.501429	0.82	0.894286	0.74	0.888571	0.66	0.811429	0.26	0.484286	0.62	0.794286	0.79	0.937143	0.55	0.648571	0.44	0.524286	0.82	0.895714	0.73	0.811429	0.66	0.811429	0.27	0.485714	0.61	0.782857	0.77
#961	0.79	0.928333	0.53	0.586667	0.42	0.55	0.82	0.86	0.74	0.786667	0.66	0.771667	0.27	0.411667	0.61	0.75	0.75	0.931429	0.56	0.632857	0.42	0.51	0.82	0.88	0.74	0.832857	0.66	0.795714	0.26	0.45	0.62	0.771429	0.79	0.935714	0.55	0.648571	0.44	0.53	0.82	0.894286	0.73	0.811429	0.66	0.81	0.27	0.49	0.61	0.778571	0.8
#962	0.75	0.921429	0.56	0.671429	0.41	0.531429	0.82	0.884286	0.74	0.855714	0.66	0.832857	0.27	0.53	0.61	0.818571	0.77	0.93125	0.53	0.60125	0.44	0.56125	0.82	0.8775	0.74	0.80125	0.66	0.82375	0.26	0.53875	0.62	0.8175	0.79	0.94	0.53	0.608571	0.43	0.53	0.82	0.888571	0.73	0.828571	0.66	0.808571	0.27	0.478571	0.61	0.788571	0.79
#963	0.76	0.93	0.52	0.622857	0.42	0.535714	0.82	0.881429	0.74	0.8	0.66	0.815714	0.27	0.517143	0.61	0.802857	0.77	0.942857	0.57	0.601429	0.42	0.521429	0.82	0.892857	0.74	0.9	0.66	0.8	0.26	0.428571	0.62	0.775714	0.79	0.861429	0.53	0.584286	0.42	0.442857	0.82	0.848571	0.73	0.794286	0.66	0.765714	0.27	0.442857	0.61	0.744286	0.79
#964	0.79	0.916	0.54	0.594	0.44	0.546	0.82	0.846	0.74	0.762	0.66	0.748	0.27	0.4	0.61	0.722	0.78	0.9375	0.53	0.63125	0.42	0.52125	0.82	0.89	0.74	0.84375	0.66	0.81375	0.26	0.4725	0.62	0.7875	0.79	0.855714	0.54	0.642857	0.41	0.424286	0.82	0.857143	0.73	0.795714	0.66	0.758571	0.27	0.412857	0.61	0.727143	0.79
#965	0.77	0.905714	0.56	0.642857	0.41	0.528571	0.82	0.865714	0.74	0.814286	0.66	0.798571	0.27	0.501429	0.61	0.781429	0.77	0.93	0.53	0.617143	0.41	0.508571	0.82	0.871429	0.74	0.808571	0.66	0.805714	0.26	0.502857	0.62	0.787143	0.78	0.935	0.52	0.62	0.44	0.5725	0.82	0.895	0.73	0.81375	0.66	0.8225	0.27	0.49	0.61	0.805	0.78
#966	0.77	0.925714	0.53	0.664286	0.42	0.527143	0.82	0.885714	0.74	0.845714	0.66	0.81	0.27	0.467143	0.61	0.785714	0.77	0.931429	0.54	0.624286	0.43	0.58	0.82	0.88	0.74	0.791429	0.66	0.808571	0.26	0.472857	0.62	0.8	0.79	0.945	0.53	0.55375	0.42	0.545	0.82	0.89875	0.73	0.87125	0.66	0.82375	0.27	0.4875	0.61	0.80875	0.78
#967	0.77	0.925714	0.52	0.635714	0.42	0.507143	0.82	0.884286	0.74	0.842857	0.66	0.804286	0.27	0.458571	0.61	0.778571	0.78	0.932857	0.55	0.654286	0.44	0.538571	0.82	0.887143	0.74	0.814286	0.66	0.815714	0.26	0.492857	0.62	0.791429	0.76	0.924444	0.53	0.557778	0.41	0.555556	0.82	0.863333	0.73	0.84	0.66	0.804444	0.27	0.552222	0.61	0.798889	0.78
#968	0.77	0.931429	0.54	0.651429	0.44	0.534286	0.82	0.882857	0.74	0.812857	0.66	0.807143	0.27	0.487143	0.61	0.781429	0.75	0.92125	0.53	0.61	0.41	0.5275	0.82	0.86375	0.74	0.80875	0.66	0.8025	0.26	0.5175	0.62	0.785	0.78	0.935	0.52	0.63125	0.43	0.53875	0.82	0.89	0.73	0.8175	0.66	0.8125	0.27	0.475	0.61	0.7875	0.77
#969	0.8	0.938333	0.53	0.58	0.42	0.503333	0.82	0.876667	0.74	0.86	0.66	0.78	0.27	0.39	0.61	0.755	0.77	0.932857	0.53	0.652857	0.43	0.54	0.82	0.89	0.74	0.847143	0.66	0.81	0.26	0.488571	0.62	0.795714	0.79	0.93	0.53	0.608571	0.43	0.545714	0.82	0.887143	0.73	0.822857	0.66	0.81	0.27	0.474286	0.61	0.788571	0.83
#970	0.78	0.934286	0.52	0.634286	0.41	0.482857	0.82	0.888571	0.74	0.851429	0.66	0.802857	0.27	0.452857	0.61	0.772857	0.78	0.933333	0.55	0.675	0.42	0.481667	0.82	0.893333	0.74	0.87	0.66	0.806667	0.26	0.471667	0.62	0.783333	0.78	0.928571	0.53	0.628571	0.43	0.541429	0.82	0.89	0.73	0.84	0.66	0.808571	0.27	0.471429	0.61	0.784286	0.78
#971	0.76	0.921429	0.52	0.66	0.41	0.525714	0.82	0.877143	0.74	0.837143	0.66	0.802857	0.27	0.477143	0.61	0.774286	0.79	0.926667	0.54	0.621667	0.44	0.561667	0.82	0.878333	0.74	0.816667	0.66	0.781667	0.26	0.418333	0.62	0.766667	0.78	0.918333	0.54	0.651667	0.44	0.536667	0.82	0.88	0.73	0.825	0.66	0.79	0.27	0.466667	0.61	0.756667	0.79
#972	0.77	0.918571	0.51	0.634286	0.42	0.53	0.82	0.877143	0.74	0.831429	0.66	0.805714	0.27	0.482857	0.61	0.777143	0.77	0.92	0.54	0.685	0.43	0.52	0.82	0.885	0.74	0.863333	0.66	0.793333	0.26	0.46	0.62	0.761667	0.79	0.94	0.53	0.62375	0.44	0.555	0.82	0.89625	0.73	0.80875	0.66	0.8225	0.27	0.4975	0.61	0.805	0.78
#973	0.77	0.928571	0.54	0.572857	0.4	0.511429	0.82	0.867143	0.74	0.841429	0.66	0.79	0.27	0.451429	0.61	0.771429	0.77	0.937143	0.55	0.664286	0.44	0.58	0.82	0.891429	0.74	0.851429	0.66	0.828571	0.26	0.518571	0.62	0.814286	0.77	0.92625	0.54	0.61125	0.4	0.51875	0.82	0.8825	0.73	0.8325	0.66	0.8025	0.27	0.5325	0.61	0.77875	0.77
#974	0.78	0.927143	0.55	0.644286	0.44	0.548571	0.82	0.888571	0.74	0.83	0.66	0.805714	0.27	0.475714	0.61	0.778571	0.77	0.935714	0.54	0.611429	0.44	0.571429	0.82	0.882857	0.74	0.831429	0.66	0.82	0.26	0.512857	0.62	0.801429	0.78	0.93125	0.58	0.59875	0.41	0.54	0.82	0.8925	0.73	0.8275	0.66	0.82625	0.27	0.55	0.61	0.8075	0.77
#975	0.79	0.875714	0.53	0.617143	0.41	0.421429	0.82	0.855714	0.74	0.815714	0.66	0.762857	0.27	0.415714	0.61	0.731429	0.79	0.9	0.53	0.601429	0.44	0.462857	0.82	0.871429	0.74	0.792857	0.66	0.784286	0.26	0.454286	0.62	0.754286	0.78	0.927143	0.53	0.635714	0.42	0.517143	0.82	0.884286	0.73	0.817143	0.66	0.805714	0.27	0.477143	0.61	0.778571	0.79
#976	0.76	0.927778	0.53	0.615556	0.39	0.507778	0.82	0.88	0.74	0.838889	0.66	0.816667	0.27	0.514444	0.61	0.797778	0.76	0.93625	0.54	0.66125	0.43	0.56125	0.82	0.89125	0.74	0.8475	0.66	0.835	0.26	0.5475	0.62	0.8275	0.78	0.921667	0.54	0.66	0.43	0.516667	0.82	0.886667	0.73	0.831667	0.66	0.796667	0.27	0.473333	0.61	0.763333	0.78
#977	0.77	0.928333	0.56	0.593333	0.42	0.513333	0.82	0.863333	0.74	0.793333	0.66	0.765	0.27	0.381667	0.61	0.731667	0.77	0.935	0.52	0.57625	0.4	0.51375	0.82	0.88125	0.74	0.8675	0.66	0.81	0.26	0.5125	0.62	0.78625	0.75	0.93375	0.57	0.585	0.41	0.53375	0.82	0.88875	0.73	0.85875	0.66	0.815	0.27	0.51375	0.61	0.795	0.81
#978	0.8	0.93	0.52	0.595	0.43	0.548333	0.82	0.875	0.74	0.82	0.66	0.776667	0.27	0.4	0.61	0.756667	0.78	0.941429	0.52	0.594286	0.42	0.495714	0.82	0.894286	0.74	0.884286	0.66	0.81	0.26	0.485714	0.62	0.791429	0.8	0.926	0.56	0.642	0.43	0.522	0.82	0.882	0.73	0.814	0.66	0.778	0.27	0.408	0.61	0.742	0.81
#979	0.78	0.941429	0.52	0.617143	0.41	0.534286	0.82	0.894286	0.74	0.875714	0.66	0.804286	0.27	0.432857	0.61	0.777143	0.78	0.938571	0.54	0.645714	0.44	0.522857	0.82	0.888571	0.74	0.822857	0.66	0.814286	0.26	0.48	0.62	0.787143	0.79	0.917143	0.56	0.648571	0.38	0.487143	0.82	0.875714	0.73	0.838571	0.66	0.8	0.27	0.512857	0.61	0.77	0.79
#980	0.78	0.935	0.53	0.63125	0.42	0.5125	0.82	0.8875	0.74	0.83625	0.66	0.8125	0.27	0.47125	0.61	0.79	0.77	0.934286	0.54	0.654286	0.42	0.52	0.82	0.882857	0.74	0.852857	0.66	0.811429	0.26	0.511429	0.62	0.792857	0.79	0.925714	0.54	0.614286	0.41	0.497143	0.82	0.885714	0.73	0.844286	0.66	0.791429	0.27	0.47	0.61	0.77	0.79
#981	0.77	0.93625	0.53	0.6475	0.42	0.57625	0.82	0.89625	0.74	0.86875	0.66	0.83625	0.27	0.525	0.61	0.8325	0.78	0.93	0.54	0.672857	0.41	0.51	0.82	0.89	0.74	0.851429	0.66	0.808571	0.26	0.467143	0.62	0.782857	0.76	0.937778	0.54	0.591111	0.41	0.618889	0.82	0.876667	0.73	0.855556	0.66	0.826667	0.27	0.564444	0.61	0.818889	0.77
#982	0.75	0.922857	0.57	0.637143	0.42	0.501429	0.82	0.88	0.74	0.831429	0.66	0.795714	0.27	0.452857	0.61	0.767143	0.77	0.93375	0.53	0.6225	0.44	0.565	0.82	0.88625	0.74	0.80875	0.66	0.82875	0.26	0.53625	0.62	0.82125	0.8	0.937143	0.53	0.602857	0.42	0.504286	0.82	0.884286	0.73	0.822857	0.66	0.791429	0.27	0.482857	0.61	0.768571	0.78
#983	0.79	0.93	0.53	0.593333	0.42	0.52	0.82	0.861667	0.74	0.791667	0.66	0.77	0.27	0.398333	0.61	0.746667	0.8	0.947143	0.52	0.561429	0.43	0.49	0.82	0.888571	0.74	0.87	0.66	0.811429	0.26	0.48	0.62	0.79	0.79	0.93875	0.53	0.62375	0.43	0.5475	0.82	0.89625	0.73	0.81125	0.66	0.8225	0.27	0.49375	0.61	0.80125	0.8
#984	0.78	0.927143	0.51	0.622857	0.42	0.525714	0.82	0.882857	0.74	0.844286	0.66	0.802857	0.27	0.464286	0.61	0.774286	0.78	0.925714	0.54	0.63	0.44	0.537143	0.82	0.882857	0.74	0.811429	0.66	0.807143	0.26	0.49	0.62	0.781429	0.75	0.93375	0.53	0.57	0.42	0.5775	0.82	0.87125	0.73	0.81625	0.66	0.825	0.27	0.55375	0.61	0.825	0.79
#985	0.78	0.925714	0.55	0.657143	0.42	0.514286	0.82	0.885714	0.74	0.828571	0.66	0.808571	0.27	0.477143	0.61	0.782857	0.79	0.94	0.53	0.622857	0.42	0.552857	0.82	0.894286	0.74	0.871429	0.66	0.81	0.26	0.44	0.62	0.784286	0.79	0.931429	0.57	0.584286	0.4	0.52	0.82	0.882857	0.73	0.847143	0.66	0.811429	0.27	0.54	0.61	0.792857	0.8
#986	0.78	0.937143	0.53	0.642857	0.41	0.558571	0.82	0.881429	0.74	0.858571	0.66	0.814286	0.27	0.504286	0.61	0.801429	0.8	0.943333	0.52	0.54	0.43	0.523333	0.82	0.871667	0.74	0.838333	0.66	0.778333	0.26	0.415	0.62	0.758333	0.79	0.934286	0.54	0.62	0.42	0.511429	0.82	0.88	0.73	0.808571	0.66	0.795714	0.27	0.475714	0.61	0.761429	0.77
#987	0.78	0.927143	0.51	0.63	0.42	0.508571	0.82	0.885714	0.74	0.848571	0.66	0.8	0.27	0.45	0.61	0.772857	0.78	0.937143	0.52	0.602857	0.41	0.487143	0.82	0.875714	0.74	0.868571	0.66	0.797143	0.26	0.471429	0.62	0.775714	0.79	0.93875	0.53	0.62375	0.44	0.55625	0.82	0.8975	0.73	0.8075	0.66	0.82375	0.27	0.4975	0.61	0.805	0.81
#988	0.78	0.913333	0.54	0.605	0.43	0.516667	0.82	0.861667	0.74	0.796667	0.66	0.786667	0.27	0.485	0.61	0.765	0.78	0.922857	0.54	0.552857	0.41	0.558571	0.82	0.845714	0.74	0.808571	0.66	0.772857	0.26	0.454286	0.62	0.765714	0.81	0.925714	0.6	0.6	0.42	0.554286	0.82	0.872857	0.73	0.824286	0.66	0.818571	0.27	0.611429	0.61	0.802857	0.79
#989	0.79	0.93	0.52	0.614286	0.42	0.5	0.82	0.877143	0.74	0.822857	0.66	0.797143	0.27	0.457143	0.61	0.771429	0.79	0.928333	0.53	0.595	0.42	0.516667	0.82	0.863333	0.74	0.798333	0.66	0.77	0.26	0.395	0.62	0.745	0.81	0.931667	0.57	0.628333	0.44	0.56	0.82	0.88	0.73	0.821667	0.66	0.78	0.27	0.403333	0.61	0.745	0.79
#990	0.77	0.935714	0.53	0.62	0.41	0.567143	0.82	0.877143	0.74	0.847143	0.66	0.812857	0.27	0.507143	0.61	0.794286	0.77	0.928333	0.55	0.648333	0.43	0.548333	0.82	0.873333	0.74	0.791667	0.66	0.798333	0.26	0.445	0.62	0.778333	0.78	0.924286	0.56	0.64	0.42	0.534286	0.82	0.881429	0.73	0.795714	0.66	0.805714	0.27	0.485714	0.61	0.774286	0.8
#991	0.8	0.933333	0.53	0.6	0.42	0.513333	0.82	0.866667	0.74	0.808333	0.66	0.77	0.27	0.388333	0.61	0.75	0.78	0.932857	0.52	0.601429	0.42	0.498571	0.82	0.875714	0.74	0.832857	0.66	0.805714	0.26	0.504286	0.62	0.787143	0.77	0.9275	0.53	0.57375	0.41	0.53625	0.82	0.86875	0.73	0.85625	0.66	0.7975	0.27	0.4825	0.61	0.78	0.79
#992	0.78	0.925	0.54	0.645	0.43	0.498333	0.82	0.881667	0.74	0.835	0.66	0.801667	0.27	0.473333	0.61	0.775	0.77	0.865714	0.53	0.608571	0.43	0.455714	0.82	0.844286	0.74	0.78	0.66	0.771429	0.26	0.48	0.62	0.76	0.79	0.928333	0.55	0.646667	0.42	0.501667	0.82	0.883333	0.73	0.828333	0.66	0.8	0.27	0.471667	0.61	0.77	0.81
#993	0.75	0.924286	0.52	0.628571	0.42	0.542857	0.82	0.88	0.74	0.798571	0.66	0.817143	0.27	0.512857	0.61	0.794286	0.81	0.935	0.53	0.59	0.43	0.53	0.82	0.868333	0.74	0.803333	0.66	0.768333	0.26	0.391667	0.62	0.736667	0.78	0.931429	0.53	0.657143	0.43	0.537143	0.82	0.89	0.73	0.84	0.66	0.815714	0.27	0.487143	0.61	0.797143	0.8
#994	0.8	0.926667	0.53	0.608333	0.42	0.518333	0.82	0.871667	0.74	0.82	0.66	0.771667	0.27	0.381667	0.61	0.74	0.79	0.926667	0.54	0.62	0.44	0.513333	0.82	0.871667	0.74	0.816667	0.66	0.788333	0.26	0.468333	0.62	0.765	0.78	0.931429	0.57	0.56	0.4	0.561429	0.82	0.87	0.73	0.881429	0.66	0.792857	0.27	0.482857	0.61	0.778571	0.79
#995	0.76	0.921429	0.57	0.63	0.41	0.494286	0.82	0.882857	0.74	0.857143	0.66	0.795714	0.27	0.444286	0.61	0.767143	0.8	0.931429	0.53	0.6	0.43	0.525714	0.82	0.884286	0.74	0.832857	0.66	0.805714	0.26	0.478571	0.62	0.785714	0.8	0.928333	0.55	0.621667	0.44	0.523333	0.82	0.875	0.73	0.8	0.66	0.791667	0.27	0.471667	0.61	0.758333	0.81
#996	0.79	0.93	0.53	0.621667	0.42	0.516667	0.82	0.871667	0.74	0.816667	0.66	0.763333	0.27	0.381667	0.61	0.73	0.78	0.855714	0.55	0.638571	0.44	0.474286	0.82	0.848571	0.74	0.764286	0.66	0.762857	0.26	0.445714	0.62	0.741429	0.78	0.93375	0.53	0.62125	0.44	0.5725	0.82	0.895	0.73	0.81125	0.66	0.82375	0.27	0.4925	0.61	0.805	0.79
#997	0.78	0.928571	0.52	0.6	0.42	0.504286	0.82	0.871429	0.74	0.82	0.66	0.798571	0.27	0.472857	0.61	0.777143	0.8	0.928333	0.54	0.613333	0.45	0.518333	0.82	0.873333	0.74	0.815	0.66	0.791667	0.26	0.47	0.62	0.765	0.78	0.918333	0.54	0.648333	0.44	0.535	0.82	0.878333	0.73	0.821667	0.66	0.791667	0.27	0.461667	0.61	0.755	0.76
#998	0.79	0.944286	0.52	0.615714	0.41	0.505714	0.82	0.898571	0.74	0.9	0.66	0.801429	0.27	0.438571	0.61	0.771429	0.77	0.93	0.53	0.59	0.43	0.578571	0.82	0.868571	0.74	0.784286	0.66	0.801429	0.26	0.481429	0.62	0.795714	0.78	0.926667	0.55	0.663333	0.42	0.491667	0.82	0.89	0.73	0.843333	0.66	0.803333	0.27	0.475	0.61	0.77	0.78
#999	0.8	0.93	0.52	0.608333	0.42	0.525	0.82	0.871667	0.74	0.816667	0.66	0.765	0.27	0.388333	0.61	0.733333	0.79	0.928571	0.53	0.632857	0.42	0.504286	0.82	0.887143	0.74	0.848571	0.66	0.802857	0.26	0.454286	0.62	0.775714	0.78	0.928571	0.55	0.678571	0.41	0.504286	0.82	0.89	0.73	0.847143	0.66	0.81	0.27	0.467143	0.61	0.785714	0.78
#1000	0.77	0.92625	0.53	0.6275	0.42	0.545	0.82	0.87875	0.74	0.8225	0.66	0.81625	0.27	0.5025	0.61	0.79625	0.78	0.94125	0.52	0.61625	0.43	0.53375	0.82	0.89625	0.74	0.85375	0.66	0.8225	0.26	0.48625	0.62	0.79875	0.78	0.92	0.56	0.623333	0.44	0.533333	0.82	0.858333	0.73	0.816667	0.66	0.791667	0.27	0.526667	0.61	0.77	0.76
[truncated: 111 more columns]
