# Supplementary material for: Modular gateway-ness connectivity and structural core organization in maritime network science
Source: Nat Commun. 2020 Jun 5;11:2849. doi: 10.1038/s41467-020-16619-5 (PMC7275034; doi:10.1038/s41467-020-16619-5)
Supplement: Supplementary file 4 — Source data [file 41467_2020_16619_MOESM4_ESM.zip › Structural-core-master/Source Data/Source Data-Supplementary Table 8.xlsx]

## Sheet: Supplementary Table 8
1000 repetitions	Method #1
	0.1																0.2																0.3																0.4
	B		Z		P		K		BC		φ		ρ_C		ρ_CM		B		Z		P		K		BC		φ		ρ_C		ρ_CM		B		Z		P		K		BC		φ		ρ_C		ρ_CM		B
	GLSN	C	GLSN	C	GLSN	C	GLSN	C	GLSN	C	GLSN	C	GLSN	C	GLSN	C	GLSN	C	GLSN	C	GLSN	C	GLSN	C	GLSN	C	GLSN	C	GLSN	C	GLSN	C	GLSN	C	GLSN	C	GLSN	C	GLSN	C	GLSN	C	GLSN	C	GLSN	C	GLSN	C	GLSN
#1	0.74	0.907143	0.48	0.538571	0.27	0.311429	0.77	0.862857	0.7	0.842857	0.62	0.795714	0.22	0.465714	0.54	0.782857	0.73	0.858889	0.48	0.548889	0.22	0.267778	0.77	0.826667	0.71	0.843333	0.62	0.766667	0.26	0.501111	0.42	0.667778	0.77	0.831429	0.5	0.585714	0.18	0.18	0.77	0.83	0.73	0.797143	0.62	0.768571	0.34	0.551429	0.49	0.714286	0.7
#2	0.71	0.84	0.47	0.585556	0.27	0.286667	0.77	0.852222	0.7	0.865556	0.62	0.798889	0.26	0.533333	0.51	0.757778	0.73	0.86875	0.48	0.54	0.21	0.2375	0.77	0.83875	0.72	0.8325	0.62	0.7875	0.22	0.53	0.67	0.80125	0.74	0.76375	0.46	0.45875	0.2	0.27875	0.77	0.69625	0.72	0.7125	0.62	0.65625	0.31	0.4475	0.48	0.5925	0.68
#3	0.77	0.895	0.51	0.613333	0.3	0.333333	0.77	0.856667	0.69	0.81	0.62	0.783333	0.35	0.548333	0.53	0.756667	0.74	0.87	0.53	0.655714	0.24	0.227143	0.77	0.864286	0.71	0.864286	0.62	0.812857	0.3	0.62	0.54	0.785714	0.71	0.88	0.45	0.57	0.18	0.19	0.77	0.844286	0.71	0.842857	0.62	0.764286	0.24	0.455714	0.62	0.764286	0.73
#4	0.75	0.8575	0.48	0.585	0.3	0.355	0.77	0.84625	0.71	0.82875	0.62	0.79375	0.22	0.47625	0.66	0.80125	0.71	0.898889	0.43	0.474444	0.24	0.304444	0.77	0.855556	0.72	0.836667	0.62	0.802222	0.26	0.53	0.56	0.794444	0.74	0.82875	0.5	0.61625	0.15	0.06625	0.77	0.855	0.72	0.8425	0.62	0.79625	0.22	0.54625	0.65	0.7875	0.73
#5	0.7	0.851111	0.51	0.618889	0.22	0.194444	0.77	0.865556	0.71	0.848889	0.62	0.845556	0.19	0.661111	0.68	0.854444	0.73	0.88625	0.5	0.5175	0.19	0.2225	0.77	0.84875	0.71	0.85625	0.62	0.79875	0.2	0.5075	0.59	0.7825	0.73	0.85375	0.46	0.57	0.17	0.14625	0.77	0.8525	0.71	0.85375	0.62	0.7875	0.24	0.5075	0.57	0.7925	0.71
#6	0.74	0.83375	0.47	0.5925	0.28	0.26125	0.77	0.83	0.69	0.80625	0.62	0.76625	0.33	0.56625	0.63	0.77875	0.75	0.844286	0.49	0.475714	0.22	0.284286	0.77	0.757143	0.71	0.775714	0.62	0.69	0.26	0.401429	0.49	0.638571	0.71	0.87125	0.46	0.54625	0.17	0.16625	0.77	0.83125	0.72	0.81875	0.62	0.79375	0.27	0.53625	0.55	0.7725	0.71
#7	0.75	0.886667	0.47	0.571111	0.28	0.324444	0.77	0.868889	0.7	0.848889	0.62	0.803333	0.25	0.541111	0.68	0.816667	0.75	0.77	0.48	0.46	0.22	0.265714	0.77	0.702857	0.71	0.731429	0.62	0.637143	0.3	0.358571	0.58	0.595714	0.72	0.814286	0.48	0.577143	0.17	0.181429	0.76	0.807143	0.7	0.788571	0.62	0.741429	0.26	0.475714	0.57	0.73	0.73
#8	0.76	0.9025	0.48	0.5775	0.29	0.35625	0.77	0.86375	0.7	0.84875	0.62	0.78625	0.25	0.46375	0.68	0.82	0.71	0.8525	0.44	0.57375	0.22	0.23	0.77	0.83625	0.73	0.83875	0.62	0.7775	0.25	0.52125	0.56	0.7825	0.72	0.895714	0.46	0.542857	0.19	0.225714	0.77	0.825714	0.7	0.844286	0.62	0.744286	0.2	0.377143	0.55	0.725714	0.7
#9	0.76	0.908571	0.48	0.528571	0.29	0.361429	0.77	0.852857	0.7	0.822857	0.62	0.78	0.28	0.482857	0.51	0.728571	0.72	0.865	0.45	0.575	0.23	0.2175	0.77	0.86125	0.7	0.85125	0.62	0.7975	0.22	0.50375	0.55	0.7775	0.74	0.797143	0.52	0.631429	0.16	0.0371429	0.77	0.837143	0.71	0.824286	0.62	0.791429	0.19	0.577143	0.51	0.74	0.74
#10	0.72	0.828571	0.48	0.52	0.26	0.325714	0.77	0.777143	0.71	0.768571	0.62	0.718571	0.22	0.438571	0.63	0.704286	0.75	0.87	0.53	0.615714	0.19	0.211429	0.77	0.848571	0.71	0.837143	0.62	0.82	0.23	0.555714	0.49	0.781429	0.71	0.89	0.44	0.56125	0.19	0.21625	0.77	0.855	0.73	0.8425	0.62	0.8075	0.21	0.5	0.52	0.7625	0.72
#11	0.71	0.875	0.48	0.595	0.27	0.305	0.77	0.85625	0.71	0.84625	0.62	0.8	0.19	0.5125	0.59	0.74625	0.74	0.885	0.49	0.5125	0.2	0.2175	0.77	0.85125	0.71	0.8475	0.62	0.79875	0.22	0.47	0.62	0.81	0.72	0.88875	0.45	0.56	0.17	0.18375	0.77	0.85375	0.71	0.85375	0.62	0.7975	0.24	0.51375	0.66	0.81625	0.73
#12	0.73	0.896667	0.46	0.568889	0.29	0.355556	0.77	0.857778	0.7	0.853333	0.62	0.802222	0.21	0.491111	0.53	0.766667	0.77	0.85125	0.53	0.57875	0.2	0.22875	0.77	0.82375	0.7	0.83125	0.62	0.7825	0.37	0.59375	0.49	0.73875	0.71	0.84375	0.45	0.50125	0.17	0.185	0.77	0.815	0.71	0.8125	0.62	0.75375	0.25	0.48875	0.72	0.78875	0.73
#13	0.72	0.872222	0.48	0.601111	0.28	0.318889	0.77	0.86	0.7	0.81	0.62	0.814444	0.27	0.583333	0.7	0.845556	0.75	0.853333	0.52	0.64	0.2	0.193333	0.77	0.851667	0.72	0.818333	0.62	0.79	0.29	0.556667	0.56	0.77	0.7	0.8675	0.44	0.56875	0.19	0.17625	0.77	0.845	0.72	0.8325	0.62	0.785	0.25	0.50625	0.53	0.75625	0.75
#14	0.71	0.89125	0.45	0.54375	0.27	0.33125	0.77	0.8525	0.69	0.8375	0.62	0.79375	0.34	0.59125	0.56	0.78625	0.72	0.84125	0.45	0.60625	0.24	0.1875	0.77	0.855	0.7	0.84	0.62	0.7925	0.26	0.56125	0.56	0.7725	0.73	0.88	0.45	0.53375	0.18	0.19125	0.77	0.83875	0.73	0.875	0.62	0.76875	0.22	0.4775	0.67	0.78125	0.74
#15	0.73	0.85125	0.51	0.5975	0.25	0.2925	0.77	0.86375	0.71	0.82375	0.62	0.83125	0.3	0.69	0.53	0.81125	0.74	0.8975	0.45	0.57125	0.24	0.295	0.77	0.85875	0.71	0.8425	0.62	0.79125	0.24	0.4575	0.54	0.7525	0.74	0.91	0.52	0.54	0.13	0.155	0.77	0.851667	0.71	0.83	0.62	0.785	0.24	0.433333	0.51	0.735	0.71
#16	0.76	0.881429	0.53	0.601429	0.26	0.317143	0.77	0.854286	0.7	0.83	0.62	0.815714	0.25	0.591429	0.52	0.788571	0.72	0.89	0.46	0.5525	0.2	0.2475	0.77	0.8525	0.7	0.86	0.62	0.79	0.26	0.5375	0.58	0.815	0.75	0.84125	0.46	0.54875	0.21	0.24625	0.77	0.82375	0.72	0.815	0.62	0.76625	0.26	0.49	0.68	0.7975	0.75
#17	0.75	0.825	0.5	0.61875	0.27	0.29	0.77	0.85875	0.7	0.81875	0.62	0.8225	0.18	0.54375	0.55	0.81625	0.78	0.812857	0.51	0.507143	0.23	0.284286	0.77	0.755714	0.71	0.751429	0.62	0.715714	0.22	0.42	0.44	0.627143	0.71	0.838889	0.48	0.595556	0.12	0.0866667	0.77	0.847778	0.7	0.84	0.62	0.802222	0.32	0.62	0.67	0.815556	0.71
#18	0.74	0.872222	0.48	0.572222	0.28	0.306667	0.77	0.873333	0.69	0.843333	0.62	0.817778	0.23	0.521111	0.5	0.785556	0.73	0.86	0.47	0.587143	0.25	0.284286	0.77	0.845714	0.7	0.841429	0.62	0.774286	0.29	0.528571	0.5	0.73	0.71	0.874286	0.48	0.501429	0.17	0.192857	0.77	0.832857	0.71	0.787143	0.62	0.785714	0.31	0.604286	0.7	0.817143	0.7
#19	0.72	0.884286	0.5	0.575714	0.31	0.367143	0.77	0.847143	0.7	0.834286	0.62	0.772857	0.2	0.432857	0.55	0.7	0.74	0.828571	0.51	0.622857	0.19	0.168571	0.77	0.847143	0.72	0.818571	0.62	0.807143	0.28	0.6	0.46	0.748571	0.73	0.811429	0.5	0.627143	0.15	0.08	0.77	0.831429	0.71	0.801429	0.62	0.785714	0.41	0.671429	0.48	0.721429	0.71
#20	0.75	0.8725	0.47	0.5275	0.29	0.33375	0.77	0.845	0.7	0.8425	0.62	0.78125	0.21	0.46375	0.54	0.76	0.71	0.9	0.43	0.567778	0.24	0.298889	0.77	0.858889	0.71	0.85	0.62	0.81	0.2	0.51	0.73	0.864444	0.67	0.85375	0.44	0.54	0.14	0.15125	0.77	0.81625	0.72	0.80875	0.62	0.765	0.27	0.51	0.55	0.73	0.69
#21	0.72	0.902222	0.44	0.54	0.3	0.337778	0.77	0.865556	0.7	0.865556	0.62	0.803333	0.34	0.591111	0.72	0.837778	0.74	0.85875	0.47	0.5525	0.23	0.2725	0.77	0.83375	0.7	0.8025	0.62	0.79375	0.28	0.52375	0.5	0.75625	0.72	0.888571	0.47	0.562857	0.17	0.17	0.77	0.847143	0.71	0.865714	0.62	0.777143	0.26	0.458571	0.57	0.782857	0.73
#22	0.68	0.873333	0.47	0.567778	0.27	0.343333	0.77	0.858889	0.7	0.812222	0.62	0.84	0.2	0.636667	0.73	0.881111	0.73	0.834286	0.49	0.535714	0.22	0.247143	0.77	0.834286	0.71	0.838571	0.62	0.774286	0.27	0.531429	0.64	0.79	0.74	0.884286	0.47	0.547143	0.18	0.247143	0.77	0.838571	0.72	0.795714	0.62	0.774286	0.32	0.527143	0.53	0.75	0.71
#23	0.75	0.905714	0.51	0.621429	0.3	0.388571	0.77	0.861429	0.7	0.81	0.62	0.797143	0.28	0.554286	0.49	0.711429	0.72	0.864444	0.45	0.575556	0.22	0.221111	0.77	0.855556	0.72	0.855556	0.62	0.797778	0.32	0.586667	0.6	0.764444	0.71	0.877143	0.46	0.575714	0.2	0.217143	0.77	0.848571	0.72	0.842857	0.62	0.792857	0.23	0.51	0.72	0.837143	0.72
#24	0.74	0.89875	0.46	0.57375	0.3	0.35125	0.77	0.86	0.71	0.84375	0.62	0.79125	0.32	0.53125	0.48	0.69125	0.7	0.881111	0.45	0.562222	0.23	0.26	0.77	0.843333	0.69	0.836667	0.62	0.81	0.21	0.54	0.71	0.856667	0.66	0.8825	0.46	0.56	0.16	0.195	0.77	0.84875	0.72	0.785	0.62	0.8375	0.23	0.6	0.7	0.87125	0.73
#25	0.73	0.88875	0.49	0.5675	0.26	0.3225	0.77	0.8525	0.7	0.8575	0.62	0.79125	0.25	0.52	0.48	0.7025	0.73	0.89	0.43	0.545556	0.25	0.321111	0.77	0.848889	0.72	0.845556	0.62	0.798889	0.23	0.487778	0.54	0.733333	0.7	0.8775	0.47	0.5675	0.17	0.185	0.77	0.83875	0.72	0.8175	0.62	0.79625	0.24	0.51875	0.63	0.80875	0.73
#26	0.74	0.911429	0.46	0.594286	0.31	0.347143	0.77	0.867143	0.71	0.845714	0.62	0.791429	0.26	0.47	0.69	0.814286	0.73	0.86375	0.47	0.54	0.22	0.23875	0.77	0.845	0.69	0.8175	0.62	0.79125	0.26	0.5575	0.63	0.78	0.72	0.844444	0.51	0.546667	0.14	0.186667	0.77	0.837778	0.71	0.804444	0.62	0.83	0.33	0.671111	0.47	0.793333	0.72
#27	0.72	0.874444	0.43	0.567778	0.3	0.321111	0.77	0.865556	0.71	0.843333	0.62	0.803333	0.22	0.52	0.64	0.796667	0.74	0.865	0.51	0.525	0.21	0.26875	0.77	0.8575	0.7	0.7925	0.62	0.82625	0.33	0.64	0.66	0.8375	0.73	0.88375	0.5	0.50875	0.15	0.21875	0.77	0.8275	0.72	0.83375	0.62	0.78375	0.33	0.5725	0.59	0.775	0.72
#28	0.73	0.861429	0.45	0.587143	0.29	0.31	0.77	0.842857	0.7	0.825714	0.62	0.771429	0.27	0.505714	0.68	0.784286	0.72	0.866667	0.45	0.537778	0.23	0.246667	0.77	0.857778	0.72	0.83	0.62	0.815556	0.33	0.64	0.66	0.82	0.74	0.865	0.48	0.54875	0.16	0.12625	0.77	0.83625	0.73	0.82625	0.62	0.77125	0.32	0.57375	0.64	0.78125	0.67
#29	0.75	0.885	0.47	0.5625	0.29	0.32375	0.77	0.8475	0.69	0.82125	0.62	0.7925	0.25	0.525	0.51	0.74625	0.74	0.77625	0.48	0.435	0.22	0.315	0.77	0.70125	0.71	0.69625	0.62	0.645	0.25	0.39375	0.57	0.60375	0.76	0.9	0.49	0.581429	0.2	0.281429	0.77	0.845714	0.72	0.818571	0.62	0.772857	0.39	0.564286	0.48	0.702857	0.75
#30	0.75	0.86125	0.47	0.54625	0.3	0.37375	0.77	0.82375	0.7	0.80375	0.62	0.77	0.22	0.465	0.5	0.7325	0.75	0.888571	0.5	0.545714	0.21	0.302857	0.77	0.838571	0.72	0.84	0.62	0.774286	0.23	0.457143	0.47	0.668571	0.72	0.871111	0.49	0.597778	0.18	0.172222	0.77	0.843333	0.7	0.801111	0.62	0.811111	0.28	0.595556	0.56	0.774444	0.72
#31	0.75	0.9125	0.48	0.57375	0.28	0.3475	0.77	0.87	0.7	0.85875	0.62	0.79875	0.22	0.48125	0.59	0.8225	0.72	0.894444	0.43	0.477778	0.25	0.308889	0.77	0.853333	0.71	0.776667	0.62	0.807778	0.34	0.604444	0.5	0.757778	0.75	0.83	0.52	0.635	0.15	0.126667	0.77	0.835	0.72	0.823333	0.62	0.756667	0.27	0.508333	0.66	0.768333	0.69
#32	0.75	0.91	0.47	0.49125	0.3	0.40625	0.77	0.8525	0.7	0.81	0.62	0.79	0.21	0.48	0.53	0.77375	0.73	0.897143	0.48	0.572857	0.24	0.275714	0.77	0.857143	0.71	0.844286	0.62	0.805714	0.35	0.625714	0.47	0.728571	0.75	0.91	0.47	0.485	0.2	0.26875	0.77	0.85375	0.72	0.84625	0.62	0.785	0.36	0.57125	0.52	0.7625	0.74
#33	0.75	0.89	0.48	0.57625	0.3	0.37	0.77	0.855	0.71	0.82625	0.62	0.79125	0.21	0.48125	0.65	0.78125	0.73	0.85	0.48	0.557778	0.19	0.207778	0.77	0.857778	0.71	0.856667	0.62	0.811111	0.23	0.548889	0.48	0.727778	0.74	0.874286	0.48	0.552857	0.18	0.175714	0.77	0.842857	0.72	0.837143	0.62	0.775714	0.21	0.447143	0.57	0.78	0.75
#34	0.69	0.88	0.52	0.61375	0.3	0.3625	0.77	0.8475	0.7	0.8075	0.62	0.79	0.26	0.51125	0.52	0.745	0.72	0.895	0.49	0.59125	0.22	0.29375	0.77	0.85375	0.72	0.84625	0.62	0.8025	0.21	0.48625	0.58	0.7625	0.73	0.83125	0.47	0.5675	0.18	0.185	0.77	0.84	0.71	0.84125	0.62	0.785	0.26	0.53875	0.52	0.755	0.71
#35	0.75	0.8675	0.47	0.5825	0.3	0.35625	0.77	0.85	0.7	0.82	0.62	0.79125	0.25	0.51375	0.47	0.71375	0.74	0.884286	0.47	0.531429	0.22	0.297143	0.77	0.821429	0.72	0.798571	0.62	0.764286	0.19	0.421429	0.55	0.755714	0.72	0.868571	0.48	0.545714	0.17	0.17	0.77	0.831429	0.72	0.842857	0.62	0.778571	0.26	0.527143	0.62	0.762857	0.74
#36	0.71	0.86	0.47	0.578889	0.28	0.343333	0.77	0.847778	0.7	0.782222	0.62	0.818889	0.3	0.635556	0.54	0.794444	0.72	0.85625	0.44	0.58375	0.24	0.26625	0.77	0.84625	0.71	0.83	0.62	0.775	0.23	0.445	0.68	0.805	0.73	0.8925	0.45	0.57125	0.2	0.2325	0.77	0.85375	0.72	0.85375	0.62	0.78625	0.24	0.46	0.51	0.75875	0.71
#37	0.71	0.885	0.45	0.55125	0.27	0.3325	0.77	0.845	0.7	0.8375	0.62	0.7875	0.31	0.55625	0.5	0.755	0.75	0.858571	0.52	0.642857	0.21	0.248571	0.77	0.854286	0.71	0.804286	0.62	0.817143	0.24	0.577143	0.54	0.794286	0.74	0.81875	0.5	0.4775	0.13	0.14875	0.77	0.7625	0.72	0.75875	0.62	0.72375	0.2	0.5075	0.51	0.68625	0.72
#38	0.75	0.8675	0.46	0.55875	0.28	0.29875	0.77	0.85	0.7	0.8425	0.62	0.7775	0.25	0.49625	0.63	0.79625	0.73	0.8375	0.48	0.58875	0.22	0.205	0.77	0.845	0.71	0.8275	0.62	0.7875	0.29	0.5525	0.5	0.7475	0.74	0.877143	0.48	0.564286	0.18	0.217143	0.77	0.822857	0.7	0.827143	0.62	0.755714	0.27	0.447143	0.73	0.808571	0.76
#39	0.75	0.914286	0.48	0.465714	0.3	0.358571	0.77	0.854286	0.71	0.814286	0.62	0.78	0.38	0.578571	0.53	0.761429	0.72	0.816667	0.51	0.604444	0.18	0.0622222	0.77	0.841111	0.72	0.835556	0.62	0.824444	0.27	0.642222	0.54	0.83	0.67	0.857778	0.44	0.545556	0.16	0.19	0.77	0.835556	0.72	0.843333	0.62	0.816667	0.28	0.597778	0.56	0.778889	0.71
#40	0.74	0.8725	0.47	0.58875	0.3	0.33375	0.77	0.85125	0.69	0.815	0.62	0.7875	0.23	0.46	0.6	0.7925	0.69	0.89	0.49	0.55875	0.17	0.245	0.77	0.85625	0.7	0.8225	0.62	0.82875	0.24	0.60125	0.59	0.82	0.7	0.895	0.45	0.57375	0.2	0.235	0.77	0.8475	0.71	0.835	0.62	0.77875	0.23	0.45875	0.44	0.6875	0.73
#41	0.74	0.8075	0.48	0.4275	0.29	0.38625	0.77	0.7275	0.7	0.74625	0.62	0.68375	0.25	0.415	0.7	0.74	0.75	0.91	0.47	0.594286	0.25	0.265714	0.77	0.865714	0.71	0.861429	0.62	0.787143	0.24	0.461429	0.53	0.73	0.72	0.885	0.45	0.49625	0.16	0.2175	0.77	0.8225	0.72	0.7975	0.62	0.765	0.33	0.53125	0.63	0.74125	0.75
#42	0.7	0.868571	0.48	0.597143	0.28	0.321429	0.77	0.837143	0.69	0.872857	0.62	0.778571	0.25	0.477143	0.48	0.69	0.73	0.887143	0.53	0.582857	0.24	0.271429	0.77	0.845714	0.71	0.841429	0.62	0.772857	0.2	0.412857	0.5	0.657143	0.71	0.877778	0.43	0.554444	0.19	0.203333	0.77	0.852222	0.72	0.846667	0.62	0.8	0.26	0.516667	0.54	0.755556	0.73
#43	0.72	0.89875	0.47	0.595	0.3	0.38875	0.77	0.8525	0.7	0.8075	0.62	0.8025	0.18	0.45625	0.52	0.7625	0.74	0.891429	0.48	0.534286	0.24	0.258571	0.77	0.822857	0.7	0.784286	0.62	0.755714	0.23	0.447143	0.53	0.717143	0.7	0.8875	0.42	0.54375	0.18	0.2	0.77	0.85	0.72	0.8475	0.62	0.79625	0.31	0.5725	0.56	0.74125	0.72
#44	0.7	0.885	0.49	0.5825	0.26	0.30625	0.77	0.87625	0.71	0.845	0.62	0.85125	0.27	0.665	0.58	0.86125	0.72	0.836667	0.45	0.587778	0.23	0.253333	0.77	0.857778	0.7	0.847778	0.62	0.802222	0.23	0.537778	0.7	0.854444	0.73	0.85	0.52	0.621429	0.12	0.102857	0.77	0.855714	0.71	0.864286	0.62	0.795714	0.26	0.515714	0.52	0.757143	0.72
#45	0.71	0.8925	0.44	0.5625	0.29	0.35125	0.77	0.85	0.69	0.8575	0.62	0.7925	0.2	0.47625	0.66	0.81375	0.71	0.86625	0.45	0.58375	0.21	0.2275	0.77	0.85125	0.7	0.85	0.62	0.785	0.24	0.525	0.55	0.775	0.7	0.884286	0.44	0.568571	0.18	0.187143	0.77	0.844286	0.72	0.857143	0.62	0.765714	0.21	0.422857	0.65	0.771429	0.71
#46	0.75	0.88	0.47	0.5625	0.3	0.35125	0.77	0.85375	0.71	0.82625	0.62	0.7775	0.26	0.4875	0.69	0.815	0.74	0.84125	0.53	0.6075	0.16	0.14625	0.77	0.86375	0.7	0.845	0.62	0.84	0.26	0.64625	0.68	0.865	0.72	0.87875	0.46	0.54625	0.15	0.19125	0.77	0.84375	0.71	0.8325	0.62	0.79875	0.32	0.5775	0.7	0.84125	0.71
#47	0.73	0.855	0.48	0.54125	0.27	0.31625	0.77	0.8475	0.7	0.8225	0.62	0.7825	0.22	0.495	0.51	0.73875	0.73	0.87375	0.47	0.58375	0.24	0.27375	0.77	0.84	0.7	0.825	0.62	0.7825	0.34	0.545	0.59	0.7975	0.76	0.78	0.51	0.612857	0.17	0.121429	0.77	0.82	0.73	0.795714	0.62	0.731429	0.2	0.412857	0.54	0.675714	0.71
#48	0.71	0.885556	0.44	0.56	0.29	0.306667	0.77	0.865556	0.69	0.835556	0.62	0.811111	0.24	0.536667	0.68	0.827778	0.72	0.801429	0.5	0.592857	0.18	0.144286	0.77	0.814286	0.71	0.755714	0.62	0.777143	0.25	0.578571	0.5	0.744286	0.7	0.842222	0.43	0.558889	0.17	0.157778	0.77	0.836667	0.7	0.838889	0.62	0.793333	0.26	0.555556	0.51	0.774444	0.76
#49	0.7	0.82125	0.44	0.56375	0.28	0.2925	0.77	0.81875	0.7	0.82	0.62	0.7625	0.18	0.45625	0.5	0.69375	0.71	0.8675	0.45	0.5725	0.21	0.205	0.77	0.865	0.72	0.87	0.62	0.8175	0.32	0.64625	0.66	0.81625	0.72	0.8875	0.45	0.5425	0.17	0.2225	0.77	0.85625	0.73	0.82875	0.62	0.8025	0.22	0.4925	0.66	0.82125	0.71
#50	0.73	0.894286	0.45	0.592857	0.31	0.347143	0.77	0.861429	0.69	0.828571	0.62	0.784286	0.28	0.481429	0.47	0.704286	0.73	0.875556	0.44	0.576667	0.24	0.227778	0.77	0.863333	0.71	0.865556	0.62	0.804444	0.22	0.517778	0.59	0.76	0.72	0.842857	0.5	0.588571	0.14	0.154286	0.77	0.838571	0.72	0.8	0.62	0.811429	0.19	0.551429	0.65	0.828571	0.72
#51	0.72	0.841429	0.48	0.592857	0.28	0.321429	0.77	0.845714	0.7	0.801429	0.62	0.795714	0.3	0.585714	0.5	0.741429	0.72	0.887143	0.44	0.57	0.23	0.261429	0.77	0.845714	0.71	0.844286	0.62	0.767143	0.23	0.442857	0.57	0.738571	0.75	0.891429	0.47	0.562857	0.2	0.281429	0.77	0.832857	0.72	0.814286	0.62	0.76	0.25	0.451429	0.56	0.738571	0.7
#52	0.69	0.89625	0.47	0.54875	0.26	0.26375	0.77	0.8625	0.71	0.85125	0.62	0.82625	0.34	0.6475	0.62	0.8	0.73	0.872222	0.45	0.564444	0.23	0.267778	0.77	0.853333	0.72	0.852222	0.62	0.802222	0.25	0.513333	0.54	0.79	0.71	0.827778	0.45	0.455556	0.19	0.237778	0.77	0.764444	0.72	0.787778	0.62	0.718889	0.29	0.497778	0.56	0.712222	0.71
#53	0.75	0.8875	0.47	0.5675	0.3	0.34375	0.77	0.8475	0.71	0.84375	0.62	0.7775	0.32	0.5375	0.64	0.78125	0.72	0.858889	0.46	0.572222	0.21	0.202222	0.77	0.846667	0.71	0.858889	0.62	0.802222	0.33	0.63	0.54	0.8	0.75	0.885714	0.51	0.584286	0.18	0.254286	0.77	0.831429	0.72	0.825714	0.62	0.77	0.28	0.475714	0.65	0.771429	0.73
#54	0.75	0.831429	0.49	0.551429	0.27	0.255714	0.77	0.812857	0.7	0.812857	0.62	0.73	0.29	0.474286	0.71	0.781429	0.73	0.872222	0.45	0.585556	0.24	0.236667	0.77	0.865556	0.7	0.867778	0.62	0.803333	0.28	0.557778	0.53	0.77	0.71	0.878889	0.44	0.578889	0.19	0.198889	0.77	0.842222	0.72	0.841111	0.62	0.795556	0.22	0.491111	0.51	0.768889	0.74
#55	0.73	0.87	0.53	0.564286	0.23	0.27	0.77	0.851429	0.7	0.827143	0.62	0.832857	0.22	0.621429	0.53	0.818571	0.73	0.856667	0.45	0.538889	0.24	0.27	0.77	0.827778	0.71	0.836667	0.62	0.776667	0.41	0.624444	0.49	0.703333	0.71	0.88375	0.49	0.57125	0.15	0.18	0.77	0.845	0.72	0.86625	0.62	0.80875	0.34	0.58875	0.67	0.84625	0.71
#56	0.73	0.8425	0.54	0.59375	0.22	0.26375	0.77	0.86875	0.69	0.85625	0.62	0.8325	0.33	0.67125	0.47	0.77125	0.73	0.864444	0.45	0.567778	0.23	0.244444	0.77	0.852222	0.7	0.844444	0.62	0.796667	0.24	0.498889	0.41	0.686667	0.7	0.868571	0.46	0.575714	0.16	0.16	0.77	0.832857	0.71	0.834286	0.62	0.762857	0.23	0.45	0.63	0.741429	0.7
#57	0.75	0.87625	0.48	0.55	0.29	0.33	0.77	0.83	0.69	0.8525	0.62	0.76875	0.22	0.49125	0.51	0.73625	0.73	0.866667	0.45	0.57	0.24	0.253333	0.77	0.854444	0.72	0.853333	0.62	0.794444	0.21	0.494444	0.44	0.713333	0.74	0.891667	0.48	0.586667	0.19	0.236667	0.77	0.84	0.72	0.825	0.62	0.748333	0.29	0.493333	0.55	0.731667	0.67
#58	0.7	0.87	0.48	0.62625	0.28	0.33375	0.77	0.875	0.7	0.84	0.62	0.82625	0.19	0.52625	0.63	0.8075	0.78	0.85875	0.51	0.4875	0.22	0.3075	0.77	0.77875	0.71	0.78375	0.62	0.7075	0.22	0.4	0.63	0.6875	0.72	0.881429	0.47	0.552857	0.15	0.172857	0.77	0.848571	0.72	0.85	0.62	0.78	0.24	0.47	0.66	0.772857	0.73
#59	0.73	0.78875	0.48	0.47125	0.29	0.36375	0.77	0.7225	0.71	0.74375	0.62	0.68625	0.28	0.48625	0.5	0.65	0.74	0.875556	0.45	0.58	0.23	0.224444	0.77	0.865556	0.72	0.848889	0.62	0.805556	0.25	0.527778	0.59	0.818889	0.72	0.868571	0.46	0.524286	0.18	0.201429	0.77	0.814286	0.72	0.772857	0.62	0.747143	0.25	0.442857	0.61	0.717143	0.74
#60	0.79	0.89	0.5	0.5425	0.28	0.3475	0.77	0.8625	0.71	0.84375	0.62	0.79625	0.37	0.60875	0.69	0.83125	0.69	0.848889	0.44	0.492222	0.21	0.25	0.77	0.8	0.71	0.795556	0.62	0.751111	0.24	0.51	0.46	0.68	0.71	0.88	0.47	0.5275	0.13	0.1725	0.77	0.83375	0.72	0.83	0.62	0.77375	0.24	0.50375	0.47	0.665	0.72
#61	0.75	0.8775	0.52	0.615	0.29	0.31875	0.77	0.8625	0.69	0.8325	0.62	0.805	0.22	0.53375	0.58	0.79875	0.7	0.865556	0.46	0.532222	0.22	0.256667	0.77	0.834444	0.71	0.833333	0.62	0.801111	0.24	0.583333	0.71	0.851111	0.76	0.89125	0.5	0.51125	0.19	0.27625	0.77	0.84	0.71	0.8375	0.62	0.7725	0.26	0.48	0.64	0.74875	0.7
#62	0.74	0.887143	0.47	0.537143	0.29	0.375714	0.77	0.827143	0.7	0.82	0.62	0.758571	0.31	0.537143	0.71	0.788571	0.73	0.84875	0.46	0.57375	0.21	0.225	0.77	0.85375	0.71	0.86625	0.62	0.7875	0.24	0.495	0.56	0.7775	0.74	0.81875	0.5	0.60625	0.15	0.1375	0.77	0.8375	0.71	0.7975	0.62	0.8075	0.24	0.59375	0.62	0.8275	0.69
#63	0.74	0.825556	0.46	0.445556	0.3	0.4	0.77	0.748889	0.71	0.768889	0.62	0.7	0.21	0.406667	0.56	0.707778	0.74	0.857143	0.48	0.598571	0.24	0.245714	0.77	0.838571	0.71	0.822857	0.62	0.774286	0.21	0.434286	0.57	0.708571	0.71	0.867778	0.45	0.563333	0.19	0.256667	0.77	0.837778	0.72	0.803333	0.62	0.79	0.22	0.527778	0.61	0.775556	0.7
#64	0.76	0.90375	0.48	0.57125	0.29	0.3525	0.77	0.865	0.7	0.84	0.62	0.785	0.22	0.45	0.52	0.72875	0.74	0.882857	0.48	0.567143	0.22	0.317143	0.77	0.838571	0.7	0.81	0.62	0.781429	0.2	0.472857	0.61	0.807143	0.71	0.862	0.45	0.581	0.17	0.158	0.77	0.843	0.71	0.836	0.62	0.807	0.22	0.559	0.5	0.769	0.7
#65	0.73	0.875714	0.54	0.531429	0.19	0.22	0.81	0.858571	0.74	0.784286	0.69	0.828571	0.26	0.515714	0.69	0.834286	0.7	0.88125	0.43	0.55	0.21	0.24	0.77	0.8475	0.7	0.8375	0.62	0.79625	0.33	0.58125	0.69	0.83625	0.73	0.854286	0.52	0.561429	0.17	0.165714	0.77	0.857143	0.72	0.861429	0.62	0.801429	0.28	0.554286	0.65	0.805714	0.71
#66	0.73	0.868889	0.45	0.568889	0.29	0.317778	0.77	0.852222	0.7	0.85	0.62	0.798889	0.21	0.503333	0.63	0.771111	0.74	0.891429	0.48	0.548571	0.23	0.315714	0.77	0.837143	0.72	0.83	0.62	0.772857	0.23	0.46	0.69	0.825714	0.73	0.85125	0.48	0.5975	0.2	0.16875	0.77	0.84625	0.72	0.84875	0.62	0.79375	0.24	0.51375	0.65	0.8175	0.73
#67	0.73	0.891429	0.48	0.585714	0.27	0.332857	0.77	0.852857	0.7	0.848571	0.62	0.777143	0.22	0.465714	0.62	0.76	0.73	0.8925	0.44	0.585	0.25	0.3	0.77	0.85375	0.71	0.8325	0.62	0.8	0.24	0.46375	0.51	0.755	0.69	0.80625	0.5	0.61	0.09	-0.00625	0.77	0.82125	0.72	0.82125	0.62	0.79625	0.26	0.57375	0.45	0.71375	0.71
#68	0.72	0.881111	0.43	0.578889	0.31	0.335556	0.77	0.874444	0.71	0.845556	0.62	0.816667	0.24	0.514444	0.6	0.827778	0.73	0.891429	0.47	0.577143	0.22	0.252857	0.77	0.852857	0.72	0.867143	0.62	0.771429	0.33	0.528571	0.7	0.8	0.74	0.872857	0.47	0.54	0.2	0.224286	0.77	0.818571	0.72	0.83	0.62	0.751429	0.26	0.45	0.65	0.752857	0.7
#69	0.74	0.89	0.47	0.578571	0.29	0.33	0.77	0.855714	0.7	0.828571	0.62	0.774286	0.28	0.487143	0.59	0.79	0.76	0.758571	0.52	0.662857	0.19	0.08	0.77	0.838571	0.71	0.814286	0.62	0.77	0.19	0.488571	0.64	0.751429	0.74	0.855714	0.5	0.627143	0.17	0.182857	0.77	0.851429	0.73	0.814286	0.62	0.8	0.23	0.525714	0.68	0.814286	0.73
#70	0.73	0.88	0.47	0.59375	0.29	0.29625	0.77	0.87375	0.69	0.85125	0.62	0.80625	0.34	0.59125	0.64	0.795	0.79	0.8225	0.5	0.6175	0.22	0.15875	0.77	0.845	0.7	0.81875	0.62	0.76375	0.27	0.46625	0.55	0.72875	0.73	0.883333	0.54	0.521667	0.1	0.14	0.76	0.838333	0.71	0.83	0.62	0.79	0.21	0.468333	0.52	0.78	0.75
#71	0.75	0.91	0.47	0.597143	0.31	0.344286	0.77	0.868571	0.7	0.852857	0.62	0.781429	0.34	0.508571	0.67	0.787143	0.74	0.88	0.47	0.578889	0.23	0.241111	0.77	0.866667	0.73	0.854444	0.62	0.805556	0.34	0.596667	0.48	0.73	0.7	0.88125	0.44	0.54375	0.17	0.19875	0.77	0.8475	0.72	0.84375	0.62	0.795	0.23	0.49875	0.74	0.85625	0.72
#72	0.74	0.88875	0.45	0.46125	0.26	0.26875	0.77	0.8375	0.7	0.8375	0.62	0.77	0.26	0.505	0.58	0.73	0.68	0.863333	0.45	0.56	0.19	0.171111	0.77	0.854444	0.7	0.825556	0.62	0.825556	0.29	0.658889	0.53	0.795556	0.74	0.85625	0.5	0.565	0.17	0.19375	0.77	0.825	0.7	0.82875	0.62	0.775	0.2	0.485	0.7	0.81875	0.74
#73	0.75	0.865	0.48	0.57125	0.29	0.35375	0.77	0.85	0.7	0.825	0.62	0.78625	0.3	0.5325	0.71	0.83375	0.73	0.897143	0.48	0.544286	0.22	0.255714	0.77	0.854286	0.71	0.851429	0.62	0.792857	0.26	0.507143	0.54	0.735714	0.72	0.86	0.48	0.562857	0.16	0.135714	0.77	0.862857	0.74	0.874286	0.62	0.784286	0.2	0.467143	0.45	0.677143	0.71
#74	0.75	0.8175	0.52	0.60875	0.25	0.25625	0.77	0.84375	0.7	0.8	0.62	0.80875	0.23	0.55125	0.55	0.7875	0.72	0.854444	0.46	0.51	0.26	0.295556	0.77	0.802222	0.72	0.8	0.62	0.753333	0.27	0.478889	0.57	0.754444	0.72	0.853333	0.51	0.552222	0.13	0.0766667	0.77	0.855556	0.71	0.803333	0.62	0.825556	0.23	0.611111	0.54	0.795556	0.7
#75	0.74	0.864444	0.46	0.592222	0.29	0.31	0.77	0.857778	0.69	0.832222	0.62	0.793333	0.26	0.537778	0.63	0.826667	0.73	0.87375	0.49	0.45875	0.2	0.27125	0.77	0.78375	0.71	0.78125	0.62	0.73625	0.29	0.495	0.55	0.75	0.73	0.88	0.54	0.598571	0.2	0.197143	0.77	0.85	0.71	0.832857	0.62	0.777143	0.23	0.441429	0.61	0.742857	0.75
#76	0.72	0.875556	0.43	0.586667	0.3	0.306667	0.77	0.862222	0.7	0.824444	0.62	0.803333	0.31	0.55	0.64	0.797778	0.74	0.895	0.46	0.55875	0.24	0.2925	0.77	0.855	0.7	0.85875	0.62	0.7825	0.28	0.495	0.53	0.77	0.73	0.807143	0.47	0.501429	0.18	0.218571	0.77	0.751429	0.72	0.775714	0.62	0.69	0.32	0.471429	0.53	0.645714	0.72
#77	0.74	0.8725	0.48	0.56875	0.29	0.33125	0.77	0.8525	0.7	0.8475	0.62	0.79375	0.28	0.56375	0.54	0.765	0.67	0.855	0.47	0.5975	0.2	0.20625	0.77	0.84	0.7	0.83125	0.62	0.81875	0.29	0.64375	0.58	0.83125	0.74	0.854286	0.45	0.565714	0.2	0.182857	0.77	0.828571	0.73	0.838571	0.62	0.745714	0.24	0.422857	0.47	0.651429	0.73
#78	0.74	0.868571	0.5	0.562857	0.29	0.34	0.77	0.847143	0.69	0.838571	0.62	0.795714	0.19	0.521429	0.61	0.785714	0.73	0.8275	0.48	0.59875	0.24	0.2775	0.77	0.8225	0.72	0.8075	0.62	0.76875	0.24	0.51375	0.67	0.8	0.72	0.881429	0.46	0.537143	0.18	0.18	0.77	0.854286	0.71	0.857143	0.62	0.79	0.19	0.442857	0.52	0.745714	0.71
#79	0.72	0.855714	0.46	0.577143	0.29	0.337143	0.77	0.845714	0.71	0.811429	0.62	0.775714	0.27	0.521429	0.51	0.722857	0.74	0.881429	0.5	0.551429	0.2	0.298571	0.77	0.832857	0.71	0.792857	0.62	0.775714	0.23	0.462857	0.68	0.812857	0.72	0.85125	0.45	0.57875	0.17	0.12875	0.77	0.8525	0.73	0.85375	0.62	0.8	0.27	0.545	0.54	0.76875	0.74
#80	0.7	0.877778	0.49	0.558889	0.25	0.36	0.77	0.87	0.71	0.827778	0.62	0.846667	0.43	0.734444	0.49	0.784444	0.74	0.8825	0.47	0.52	0.2	0.22625	0.77	0.86	0.72	0.855	0.62	0.8075	0.27	0.55375	0.49	0.74125	0.73	0.8525	0.5	0.5525	0.15	0.18	0.77	0.83875	0.72	0.8375	0.62	0.78375	0.18	0.48125	0.66	0.8025	0.72
#81	0.74	0.885714	0.47	0.54	0.28	0.371429	0.77	0.83	0.69	0.79	0.62	0.772857	0.23	0.452857	0.66	0.784286	0.73	0.857143	0.53	0.605714	0.16	0.197143	0.77	0.847143	0.71	0.821429	0.62	0.814286	0.22	0.56	0.52	0.752857	0.71	0.86625	0.49	0.555	0.14	0.0975	0.77	0.8425	0.72	0.845	0.62	0.795	0.3	0.5475	0.61	0.7725	0.75
#82	0.73	0.868889	0.48	0.573333	0.27	0.297778	0.77	0.863333	0.69	0.865556	0.62	0.805556	0.18	0.487778	0.63	0.822222	0.75	0.895714	0.5	0.545714	0.21	0.308571	0.77	0.844286	0.73	0.821429	0.62	0.777143	0.32	0.558571	0.55	0.762857	0.73	0.847778	0.46	0.576667	0.19	0.193333	0.77	0.854444	0.71	0.848889	0.62	0.8	0.33	0.552222	0.7	0.851111	0.73
#83	0.74	0.88	0.49	0.53	0.27	0.29375	0.77	0.8475	0.71	0.85125	0.62	0.79875	0.28	0.57625	0.57	0.81375	0.73	0.88	0.48	0.52625	0.23	0.2675	0.77	0.84875	0.71	0.8175	0.62	0.79625	0.2	0.50125	0.58	0.80375	0.7	0.855	0.47	0.54125	0.18	0.18625	0.77	0.8175	0.71	0.81875	0.62	0.77	0.23	0.5	0.56	0.76375	0.71
#84	0.73	0.881111	0.46	0.573333	0.29	0.336667	0.77	0.866667	0.7	0.864444	0.62	0.798889	0.2	0.458889	0.62	0.816667	0.72	0.905	0.46	0.50875	0.23	0.24625	0.77	0.8675	0.7	0.83625	0.62	0.81625	0.22	0.4975	0.48	0.7375	0.76	0.86	0.52	0.582857	0.18	0.192857	0.77	0.84	0.71	0.842857	0.62	0.768571	0.24	0.472857	0.46	0.681429	0.72
#85	0.74	0.8975	0.45	0.56875	0.31	0.37125	0.77	0.85875	0.71	0.84125	0.62	0.78875	0.44	0.61125	0.68	0.81875	0.72	0.865	0.46	0.535	0.23	0.2725	0.77	0.82625	0.72	0.8	0.62	0.76	0.2	0.4425	0.5	0.71125	0.72	0.881429	0.48	0.562857	0.17	0.185714	0.77	0.847143	0.73	0.852857	0.62	0.782857	0.24	0.501429	0.71	0.825714	0.7
#86	0.72	0.824444	0.46	0.431111	0.28	0.35	0.77	0.75	0.71	0.784444	0.62	0.704444	0.2	0.442222	0.66	0.745556	0.73	0.86125	0.51	0.60375	0.19	0.195	0.77	0.86125	0.7	0.84125	0.62	0.8325	0.2	0.6	0.64	0.8375	0.72	0.89	0.47	0.464286	0.16	0.215714	0.77	0.821429	0.72	0.75	0.62	0.761429	0.28	0.5	0.53	0.745714	0.7
#87	0.71	0.861111	0.44	0.476667	0.29	0.338889	0.77	0.845556	0.7	0.766667	0.62	0.807778	0.28	0.59	0.46	0.736667	0.75	0.8525	0.47	0.565	0.22	0.2	0.77	0.83625	0.7	0.8075	0.62	0.79125	0.21	0.52125	0.52	0.76625	0.73	0.89125	0.47	0.55	0.16	0.1875	0.77	0.85	0.74	0.865	0.62	0.785	0.33	0.595	0.62	0.79	0.7
#88	0.73	0.865556	0.49	0.583333	0.27	0.262222	0.77	0.866667	0.7	0.837778	0.62	0.821111	0.26	0.596667	0.47	0.758889	0.75	0.858571	0.52	0.657143	0.21	0.117143	0.77	0.864286	0.72	0.81	0.62	0.818571	0.31	0.635714	0.45	0.762857	0.72	0.85	0.5	0.50125	0.09	0.07375	0.77	0.7925	0.72	0.7475	0.62	0.76375	0.32	0.61125	0.67	0.7825	0.73
#89	0.72	0.78875	0.45	0.48125	0.29	0.31875	0.77	0.73375	0.71	0.75375	0.62	0.67625	0.19	0.3475	0.56	0.69	0.74	0.8725	0.47	0.5775	0.25	0.3075	0.77	0.84875	0.72	0.8275	0.62	0.79125	0.2	0.4625	0.51	0.75125	0.73	0.8125	0.49	0.6075	0.18	0.16625	0.77	0.83875	0.72	0.82375	0.62	0.7925	0.27	0.53625	0.59	0.80125	0.69
#90	0.73	0.845	0.47	0.5775	0.3	0.34875	0.77	0.8325	0.69	0.7975	0.62	0.77375	0.23	0.47875	0.5	0.725	0.74	0.897143	0.48	0.557143	0.23	0.331429	0.77	0.838571	0.71	0.824286	0.62	0.775714	0.22	0.454286	0.63	0.771429	0.72	0.86625	0.46	0.47125	0.19	0.23375	0.77	0.80125	0.72	0.8	0.62	0.74	0.29	0.49625	0.65	0.75375	0.7
#91	0.74	0.885	0.5	0.548333	0.27	0.348333	0.77	0.835	0.7	0.801667	0.62	0.761667	0.22	0.431667	0.72	0.81	0.74	0.86	0.49	0.588571	0.23	0.242857	0.77	0.838571	0.7	0.807143	0.62	0.772857	0.2	0.455714	0.6	0.741429	0.72	0.8825	0.46	0.54	0.16	0.2125	0.77	0.85	0.72	0.85375	0.62	0.79125	0.21	0.505	0.71	0.83125	0.69
#92	0.74	0.875	0.48	0.54625	0.28	0.32125	0.77	0.85125	0.69	0.81125	0.62	0.79875	0.22	0.51875	0.55	0.7375	0.74	0.8	0.52	0.7	0.2	0.122857	0.77	0.865714	0.71	0.805714	0.62	0.82	0.28	0.591429	0.59	0.801429	0.7	0.878571	0.46	0.55	0.12	0.137143	0.77	0.847143	0.72	0.835714	0.62	0.795714	0.21	0.488571	0.44	0.658571	0.68
#93	0.74	0.87	0.45	0.574444	0.3	0.325556	0.77	0.867778	0.7	0.855556	0.62	0.807778	0.22	0.515556	0.7	0.847778	0.74	0.864444	0.47	0.545556	0.24	0.306667	0.77	0.828889	0.72	0.82	0.62	0.791111	0.49	0.698889	0.45	0.714444	0.74	0.864286	0.51	0.582857	0.15	0.147143	0.77	0.857143	0.72	0.824286	0.62	0.814286	0.33	0.647143	0.6	0.821429	0.66
#94	0.71	0.884286	0.45	0.578571	0.29	0.338571	0.77	0.847143	0.7	0.838571	0.62	0.777143	0.4	0.575714	0.43	0.625714	0.73	0.8575	0.48	0.57875	0.21	0.25625	0.77	0.84	0.71	0.82125	0.62	0.785	0.24	0.51625	0.69	0.8125	0.77	0.901429	0.51	0.572857	0.18	0.265714	0.77	0.852857	0.72	0.844286	0.62	0.788571	0.3	0.487143	0.58	0.798571	0.71
#95	0.74	0.85125	0.48	0.59875	0.3	0.37375	0.77	0.84875	0.71	0.82	0.62	0.795	0.19	0.495	0.58	0.80125	0.74	0.81625	0.5	0.43375	0.17	0.2425	0.77	0.74	0.71	0.7975	0.62	0.6775	0.29	0.43375	0.52	0.645	0.75	0.854286	0.49	0.571429	0.17	0.194286	0.77	0.838571	0.72	0.828571	0.62	0.767143	0.2	0.432857	0.67	0.79	0.71
#96	0.73	0.86625	0.49	0.55625	0.26	0.32625	0.77	0.84125	0.7	0.835	0.62	0.79125	0.25	0.54125	0.58	0.80375	0.73	0.83125	0.47	0.5025	0.22	0.2575	0.77	0.7875	0.71	0.8075	0.62	0.7375	0.22	0.46375	0.5	0.68375	0.71	0.797143	0.46	0.611429	0.19	0.151429	0.77	0.818571	0.73	0.801429	0.62	0.765714	0.26	0.505714	0.61	0.735714	0.71
#97	0.76	0.9	0.48	0.582857	0.31	0.418571	0.77	0.841429	0.69	0.812857	0.62	0.768571	0.34	0.5	0.58	0.772857	0.72	0.85375	0.46	0.57	0.22	0.24375	0.77	0.84625	0.72	0.85375	0.62	0.785	0.35	0.60375	0.54	0.7625	0.69	0.84625	0.44	0.5725	0.18	0.17375	0.77	0.83625	0.71	0.825	0.62	0.78375	0.29	0.54	0.63	0.745	0.71
#98	0.74	0.86375	0.48	0.565	0.29	0.3475	0.77	0.84125	0.7	0.80125	0.62	0.7825	0.26	0.525	0.59	0.7825	0.72	0.885	0.48	0.59375	0.22	0.2425	0.77	0.8575	0.7	0.8525	0.62	0.815	0.2	0.5175	0.67	0.83625	0.73	0.811111	0.49	0.502222	0.18	0.258889	0.77	0.762222	0.73	0.758889	0.62	0.724444	0.29	0.508889	0.61	0.754444	0.69
#99	0.72	0.868889	0.45	0.487778	0.3	0.36	0.77	0.847778	0.7	0.786667	0.62	0.8	0.27	0.585556	0.53	0.732222	0.73	0.78875	0.48	0.46125	0.19	0.21875	0.77	0.72875	0.72	0.76375	0.62	0.69375	0.24	0.45125	0.66	0.70875	0.75	0.83	0.5	0.616667	0.2	0.16	0.77	0.83	0.72	0.828333	0.62	0.763333	0.26	0.488333	0.46	0.69	0.71
#100	0.75	0.87875	0.5	0.5375	0.27	0.33375	0.77	0.85	0.7	0.83125	0.62	0.79375	0.35	0.6025	0.66	0.805	0.71	0.89	0.49	0.62	0.23	0.27	0.77	0.854286	0.71	0.814286	0.62	0.8	0.24	0.541429	0.63	0.792857	0.75	0.885	0.49	0.573333	0.2	0.255	0.77	0.828333	0.72	0.798333	0.62	0.745	0.26	0.435	0.52	0.693333	0.73
#101	0.73	0.885556	0.45	0.536667	0.3	0.35	0.77	0.836667	0.71	0.844444	0.62	0.781111	0.21	0.482222	0.55	0.733333	0.72	0.83	0.48	0.56	0.22	0.254286	0.77	0.788571	0.71	0.791429	0.62	0.74	0.26	0.492857	0.48	0.68	0.75	0.841667	0.51	0.636667	0.15	0.151667	0.77	0.846667	0.71	0.81	0.62	0.788333	0.26	0.533333	0.72	0.83	0.7
#102	0.75	0.893333	0.47	0.566667	0.28	0.314444	0.77	0.867778	0.7	0.838889	0.62	0.803333	0.19	0.488889	0.59	0.763333	0.7	0.88625	0.43	0.555	0.23	0.27125	0.77	0.84875	0.71	0.85875	0.62	0.79	0.38	0.6275	0.61	0.78	0.73	0.8875	0.45	0.56875	0.19	0.23375	0.77	0.84625	0.72	0.8475	0.62	0.77875	0.23	0.4425	0.64	0.7925	0.67
#103	0.74	0.9	0.45	0.565	0.3	0.35375	0.77	0.8575	0.7	0.8475	0.62	0.785	0.18	0.4	0.53	0.7175	0.75	0.845556	0.47	0.562222	0.22	0.241111	0.77	0.85	0.7	0.84	0.62	0.793333	0.23	0.505556	0.41	0.685556	0.71	0.8575	0.45	0.5875	0.18	0.17375	0.77	0.8575	0.7	0.84875	0.62	0.795	0.23	0.50875	0.54	0.76	0.74
#104	0.71	0.86125	0.44	0.57875	0.29	0.31125	0.77	0.85875	0.7	0.85125	0.62	0.795	0.34	0.59875	0.47	0.69625	0.73	0.85375	0.48	0.58	0.22	0.21125	0.77	0.85875	0.7	0.86	0.62	0.8125	0.33	0.625	0.64	0.80125	0.71	0.8175	0.44	0.4525	0.18	0.2075	0.77	0.745	0.71	0.7575	0.62	0.68375	0.19	0.36125	0.71	0.7525	0.68
#105	0.74	0.88625	0.48	0.54125	0.26	0.33	0.77	0.8525	0.69	0.78625	0.62	0.79875	0.31	0.5475	0.52	0.775	0.72	0.87	0.43	0.5575	0.23	0.24125	0.77	0.85375	0.71	0.8625	0.62	0.78375	0.21	0.47625	0.53	0.77375	0.69	0.845	0.47	0.573	0.16	0.151	0.77	0.842	0.71	0.832	0.62	0.798	0.19	0.538	0.64	0.795	0.65
#106	0.74	0.9025	0.49	0.57375	0.27	0.33375	0.77	0.86	0.69	0.85875	0.62	0.7925	0.28	0.5	0.58	0.8025	0.74	0.868889	0.48	0.567778	0.2	0.188889	0.77	0.861111	0.71	0.864444	0.62	0.808889	0.34	0.573333	0.48	0.747778	0.68	0.754444	0.46	0.59	0.19	0.131111	0.77	0.776667	0.72	0.744444	0.62	0.734444	0.22	0.468889	0.62	0.71	0.71
#107	0.74	0.8775	0.46	0.59125	0.3	0.29625	0.77	0.87875	0.71	0.85375	0.62	0.805	0.2	0.485	0.63	0.7875	0.72	0.875556	0.46	0.595556	0.23	0.248889	0.77	0.866667	0.71	0.824444	0.62	0.816667	0.28	0.588889	0.53	0.718889	0.77	0.89	0.5	0.566667	0.18	0.235	0.77	0.833333	0.73	0.82	0.62	0.725	0.17	0.29	0.51	0.676667	0.75
#108	0.74	0.8975	0.46	0.5675	0.3	0.37625	0.77	0.8575	0.7	0.84	0.62	0.78625	0.26	0.4575	0.57	0.7325	0.72	0.834444	0.49	0.607778	0.2	0.12	0.77	0.847778	0.73	0.814444	0.62	0.821111	0.28	0.644444	0.5	0.788889	0.74	0.871429	0.5	0.545714	0.16	0.141429	0.77	0.847143	0.72	0.864286	0.62	0.772857	0.21	0.468571	0.54	0.754286	0.73
#109	0.76	0.902857	0.49	0.55	0.28	0.364286	0.77	0.841429	0.7	0.82	0.62	0.775714	0.29	0.525714	0.51	0.704286	0.73	0.843333	0.5	0.578889	0.22	0.205556	0.77	0.844444	0.72	0.862222	0.62	0.811111	0.28	0.592222	0.63	0.832222	0.7	0.88625	0.45	0.57	0.18	0.25375	0.77	0.84	0.72	0.81625	0.62	0.77875	0.26	0.52375	0.43	0.66125	0.71
#110	0.73	0.83875	0.48	0.53875	0.28	0.33	0.77	0.80375	0.71	0.8075	0.62	0.76875	0.27	0.515	0.48	0.7175	0.74	0.814286	0.51	0.558571	0.19	0.202857	0.77	0.794286	0.71	0.788571	0.62	0.757143	0.2	0.52	0.71	0.807143	0.73	0.84625	0.5	0.52375	0.13	0.1725	0.77	0.83125	0.71	0.83875	0.62	0.785	0.25	0.535	0.52	0.75625	0.71
#111	0.75	0.84875	0.5	0.565	0.27	0.31375	0.77	0.8375	0.7	0.8425	0.62	0.785	0.24	0.54625	0.52	0.74625	0.76	0.86625	0.53	0.55625	0.24	0.25125	0.77	0.84875	0.71	0.81875	0.62	0.79625	0.31	0.5375	0.58	0.7325	0.74	0.86375	0.46	0.57	0.19	0.22	0.77	0.83375	0.72	0.83	0.62	0.775	0.24	0.45625	0.68	0.82625	0.73
#112	0.74	0.9025	0.46	0.55875	0.29	0.35375	0.77	0.86125	0.69	0.85625	0.62	0.7875	0.42	0.625	0.43	0.665	0.72	0.8825	0.48	0.5725	0.21	0.24625	0.77	0.84125	0.71	0.87	0.62	0.78625	0.31	0.52625	0.53	0.75875	0.71	0.885	0.47	0.56625	0.12	0.145	0.77	0.85375	0.72	0.84375	0.62	0.8025	0.2	0.52	0.59	0.8025	0.72
#113	0.73	0.857778	0.48	0.585556	0.27	0.286667	0.77	0.857778	0.71	0.875556	0.62	0.81	0.22	0.52	0.52	0.782222	0.71	0.81	0.45	0.61125	0.24	0.205	0.77	0.85125	0.71	0.84875	0.62	0.79	0.23	0.48875	0.5	0.74125	0.73	0.86	0.47	0.55125	0.19	0.215	0.77	0.81375	0.73	0.8025	0.62	0.77875	0.26	0.5225	0.61	0.7675	0.72
#114	0.75	0.875714	0.48	0.577143	0.28	0.331429	0.77	0.845714	0.7	0.821429	0.62	0.765714	0.28	0.504286	0.58	0.758571	0.74	0.81	0.51	0.637143	0.19	0.15	0.77	0.85	0.71	0.83	0.62	0.811429	0.23	0.581429	0.65	0.825714	0.68	0.84	0.45	0.61875	0.19	0.18	0.77	0.84875	0.74	0.825	0.62	0.8125	0.29	0.60625	0.48	0.76625	0.69
#115	0.72	0.853333	0.47	0.574444	0.28	0.288889	0.77	0.856667	0.71	0.85	0.62	0.804444	0.32	0.584444	0.51	0.763333	0.72	0.90125	0.46	0.57875	0.23	0.27625	0.77	0.86	0.73	0.86875	0.62	0.79625	0.27	0.48875	0.65	0.8025	0.76	0.888571	0.49	0.565714	0.2	0.27	0.77	0.834286	0.73	0.827143	0.62	0.748571	0.27	0.451429	0.59	0.752857	0.73
#116	0.76	0.85875	0.46	0.5025	0.28	0.2875	0.77	0.83625	0.7	0.79125	0.62	0.75375	0.27	0.49875	0.47	0.695	0.75	0.835714	0.49	0.555714	0.25	0.254286	0.77	0.827143	0.71	0.808571	0.62	0.767143	0.47	0.628571	0.51	0.728571	0.76	0.8575	0.5	0.5725	0.19	0.23375	0.77	0.83375	0.72	0.8225	0.62	0.775	0.29	0.52875	0.67	0.82125	0.73
#117	0.74	0.9	0.47	0.45375	0.3	0.4025	0.77	0.84375	0.71	0.81125	0.62	0.7775	0.22	0.48125	0.51	0.7125	0.73	0.898889	0.48	0.505556	0.21	0.267778	0.77	0.856667	0.71	0.851111	0.62	0.811111	0.27	0.557778	0.5	0.785556	0.75	0.848333	0.53	0.668333	0.15	0.136667	0.77	0.851667	0.73	0.828333	0.62	0.79	0.24	0.516667	0.67	0.79	0.7
#118	0.73	0.883333	0.44	0.566667	0.3	0.338889	0.77	0.866667	0.7	0.858889	0.62	0.801111	0.19	0.477778	0.57	0.808889	0.73	0.881429	0.46	0.585714	0.22	0.247143	0.77	0.841429	0.71	0.807143	0.62	0.78	0.22	0.504286	0.57	0.767143	0.69	0.88	0.48	0.605714	0.17	0.194286	0.76	0.841429	0.71	0.808571	0.62	0.805714	0.26	0.565714	0.64	0.811429	0.72
#119	0.72	0.864444	0.48	0.605556	0.28	0.28	0.77	0.858889	0.69	0.874444	0.62	0.808889	0.2	0.532222	0.44	0.713333	0.76	0.817143	0.5	0.637143	0.22	0.175714	0.77	0.86	0.72	0.857143	0.62	0.807143	0.29	0.59	0.48	0.75	0.75	0.847143	0.48	0.575714	0.19	0.188571	0.77	0.84	0.71	0.834286	0.62	0.76	0.19	0.408571	0.57	0.748571	0.7
#120	0.73	0.828571	0.52	0.641429	0.25	0.242857	0.77	0.842857	0.7	0.8	0.62	0.808571	0.2	0.59	0.47	0.755714	0.72	0.87	0.48	0.588889	0.22	0.258889	0.77	0.86	0.71	0.831111	0.62	0.814444	0.28	0.594444	0.47	0.764444	0.76	0.83125	0.49	0.57125	0.18	0.22	0.77	0.8225	0.72	0.81	0.62	0.7625	0.24	0.47	0.66	0.77375	0.7
#121	0.74	0.802857	0.48	0.435714	0.29	0.371429	0.77	0.698571	0.7	0.718571	0.62	0.622857	0.23	0.335714	0.48	0.578571	0.74	0.887143	0.48	0.535714	0.23	0.31	0.77	0.834286	0.71	0.814286	0.62	0.768571	0.26	0.457143	0.71	0.831429	0.7	0.88875	0.43	0.54125	0.18	0.21625	0.77	0.84625	0.72	0.83625	0.62	0.79375	0.25	0.51	0.51	0.73625	0.74
#122	0.74	0.88125	0.48	0.55375	0.29	0.345	0.77	0.84875	0.71	0.8325	0.62	0.79625	0.27	0.57375	0.45	0.68375	0.71	0.898889	0.46	0.5	0.24	0.308889	0.77	0.858889	0.71	0.821111	0.62	0.815556	0.26	0.587778	0.67	0.822222	0.73	0.89	0.46	0.5775	0.2	0.23375	0.77	0.8575	0.72	0.855	0.62	0.785	0.22	0.445	0.53	0.74	0.75
#123	0.75	0.881429	0.5	0.557143	0.3	0.347143	0.77	0.86	0.7	0.84	0.62	0.804286	0.21	0.521429	0.67	0.82	0.74	0.894286	0.48	0.542857	0.23	0.292857	0.77	0.838571	0.72	0.832857	0.62	0.774286	0.27	0.474286	0.62	0.761429	0.71	0.874444	0.42	0.545556	0.2	0.214444	0.76	0.848889	0.71	0.845556	0.62	0.793333	0.23	0.524444	0.57	0.796667	0.72
#124	0.71	0.878889	0.45	0.565556	0.27	0.318889	0.77	0.871111	0.7	0.843333	0.62	0.817778	0.2	0.554444	0.58	0.805556	0.74	0.8	0.53	0.535714	0.19	0.2	0.77	0.782857	0.72	0.73	0.62	0.731429	0.17	0.452857	0.55	0.695714	0.73	0.83625	0.46	0.4175	0.16	0.2125	0.76	0.76	0.71	0.74375	0.62	0.685	0.25	0.37375	0.53	0.66625	0.72
#125	0.71	0.856667	0.45	0.563333	0.28	0.286667	0.77	0.85	0.69	0.866667	0.62	0.804444	0.22	0.564444	0.6	0.813333	0.72	0.864286	0.47	0.555714	0.25	0.255714	0.77	0.854286	0.71	0.854286	0.62	0.797143	0.31	0.561429	0.63	0.812857	0.73	0.88875	0.44	0.49375	0.18	0.22875	0.77	0.83625	0.71	0.8125	0.62	0.775	0.2	0.42875	0.67	0.79375	0.71
#126	0.74	0.898571	0.48	0.535714	0.29	0.387143	0.77	0.835714	0.7	0.842857	0.62	0.758571	0.27	0.482857	0.64	0.754286	0.74	0.91	0.46	0.492222	0.23	0.298889	0.77	0.865556	0.72	0.854444	0.62	0.805556	0.39	0.592222	0.68	0.83	0.73	0.755714	0.48	0.632857	0.18	0.111429	0.77	0.817143	0.73	0.784286	0.62	0.742857	0.3	0.482857	0.56	0.652857	0.72
#127	0.71	0.898	0.42	0.49	0.3	0.385	0.77	0.863	0.7	0.81	0.62	0.821	0.21	0.56	0.51	0.769	0.73	0.895	0.47	0.53125	0.22	0.255	0.77	0.8475	0.71	0.8325	0.62	0.8	0.26	0.56	0.6	0.78375	0.74	0.82625	0.46	0.53625	0.19	0.2225	0.77	0.7975	0.7	0.8	0.62	0.74625	0.22	0.425	0.56	0.7475	0.73
#128	0.74	0.86625	0.48	0.57125	0.28	0.31	0.77	0.8475	0.7	0.82625	0.62	0.7975	0.32	0.59125	0.63	0.8025	0.75	0.8425	0.51	0.6225	0.19	0.21875	0.77	0.8575	0.7	0.815	0.62	0.82	0.26	0.6	0.5	0.7875	0.76	0.795	0.49	0.42	0.19	0.3075	0.76	0.71125	0.71	0.72875	0.62	0.67875	0.2	0.3725	0.45	0.62125	0.73
#129	0.74	0.892857	0.47	0.571429	0.29	0.335714	0.77	0.851429	0.7	0.845714	0.62	0.765714	0.37	0.512857	0.58	0.707143	0.73	0.865	0.46	0.55125	0.23	0.24	0.77	0.8425	0.71	0.8525	0.62	0.7775	0.21	0.47875	0.61	0.745	0.74	0.888571	0.46	0.527143	0.17	0.231429	0.77	0.83	0.73	0.817143	0.62	0.755714	0.23	0.43	0.48	0.667143	0.72
#130	0.75	0.883333	0.51	0.626667	0.29	0.38	0.77	0.836667	0.7	0.828333	0.62	0.751667	0.27	0.435	0.55	0.646667	0.72	0.8375	0.5	0.58625	0.18	0.17625	0.77	0.86375	0.72	0.815	0.62	0.82875	0.3	0.63	0.5	0.785	0.7	0.887143	0.46	0.545714	0.15	0.137143	0.77	0.844286	0.72	0.841429	0.62	0.785714	0.27	0.508571	0.66	0.777143	0.72
#131	0.75	0.867143	0.48	0.575714	0.29	0.28	0.77	0.845714	0.7	0.822857	0.62	0.765714	0.24	0.465714	0.49	0.691429	0.72	0.8925	0.45	0.55125	0.22	0.21375	0.77	0.86375	0.71	0.87	0.62	0.79875	0.31	0.5675	0.65	0.8175	0.7	0.88625	0.44	0.5475	0.18	0.21625	0.77	0.85375	0.71	0.82625	0.62	0.80375	0.3	0.56625	0.55	0.77625	0.75
#132	0.73	0.897143	0.44	0.572857	0.3	0.338571	0.77	0.851429	0.7	0.835714	0.62	0.777143	0.28	0.46	0.69	0.805714	0.69	0.866667	0.47	0.591111	0.2	0.223333	0.77	0.848889	0.7	0.81	0.62	0.834444	0.23	0.637778	0.53	0.793333	0.74	0.877143	0.52	0.57	0.17	0.214286	0.77	0.84	0.72	0.862857	0.62	0.79	0.37	0.597143	0.55	0.778571	0.72
#133	0.72	0.876667	0.44	0.506667	0.3	0.34	0.77	0.86	0.71	0.834444	0.62	0.805556	0.23	0.498889	0.58	0.764444	0.72	0.867778	0.47	0.576667	0.24	0.278889	0.77	0.847778	0.71	0.828889	0.62	0.812222	0.32	0.625556	0.55	0.805556	0.71	0.8175	0.46	0.55375	0.14	0.125	0.77	0.8325	0.72	0.845	0.62	0.765	0.24	0.50625	0.58	0.7625	0.72
#134	0.74	0.87	0.51	0.59625	0.26	0.2925	0.77	0.86	0.7	0.83375	0.62	0.8375	0.28	0.66125	0.5	0.80375	0.74	0.874444	0.46	0.556667	0.24	0.298889	0.77	0.857778	0.72	0.854444	0.62	0.806667	0.22	0.5	0.51	0.765556	0.72	0.878571	0.48	0.567143	0.15	0.114286	0.77	0.847143	0.71	0.832857	0.62	0.79	0.42	0.642857	0.48	0.72	0.74
#135	0.76	0.9	0.49	0.601429	0.29	0.321429	0.77	0.864286	0.69	0.861429	0.62	0.782857	0.2	0.415714	0.65	0.782857	0.73	0.905	0.52	0.4775	0.24	0.265	0.77	0.86	0.71	0.8275	0.62	0.7975	0.3	0.59125	0.5	0.6975	0.73	0.885	0.46	0.56875	0.19	0.2225	0.77	0.8525	0.71	0.84	0.62	0.78125	0.23	0.43875	0.55	0.73125	0.73
#136	0.71	0.837778	0.44	0.584444	0.29	0.302222	0.77	0.853333	0.71	0.834444	0.62	0.793333	0.2	0.493333	0.6	0.806667	0.72	0.897778	0.45	0.526667	0.22	0.261111	0.77	0.855556	0.72	0.855556	0.62	0.806667	0.31	0.591111	0.44	0.72	0.76	0.863333	0.51	0.61	0.17	0.156667	0.77	0.835	0.7	0.811667	0.62	0.766667	0.2	0.433333	0.48	0.686667	0.71
#137	0.72	0.883333	0.44	0.572222	0.3	0.331111	0.77	0.868889	0.7	0.85	0.62	0.804444	0.23	0.515556	0.48	0.713333	0.73	0.87125	0.48	0.5225	0.22	0.26125	0.77	0.83875	0.72	0.8225	0.62	0.78625	0.19	0.4875	0.72	0.83	0.7	0.83	0.49	0.605714	0.17	0.155714	0.77	0.834286	0.72	0.875714	0.62	0.785714	0.29	0.565714	0.61	0.767143	0.74
#138	0.73	0.871111	0.44	0.554444	0.29	0.308889	0.77	0.851111	0.7	0.848889	0.62	0.795556	0.18	0.512222	0.69	0.832222	0.75	0.892857	0.48	0.58	0.25	0.342857	0.77	0.835714	0.71	0.828571	0.62	0.76	0.25	0.442857	0.66	0.772857	0.7	0.89	0.51	0.612857	0.14	0.144286	0.77	0.855714	0.71	0.827143	0.62	0.828571	0.26	0.555714	0.7	0.864286	0.69
#139	0.74	0.852857	0.54	0.517143	0.23	0.285714	0.77	0.828571	0.7	0.71	0.62	0.795714	0.33	0.635714	0.66	0.825714	0.73	0.7775	0.52	0.655	0.17	0.095	0.77	0.855	0.72	0.8375	0.62	0.80625	0.3	0.5875	0.51	0.7475	0.71	0.876667	0.44	0.566667	0.18	0.176667	0.77	0.861111	0.72	0.853333	0.62	0.82	0.28	0.6	0.45	0.747778	0.65
#140	0.73	0.8625	0.46	0.56875	0.28	0.28625	0.77	0.84125	0.69	0.8475	0.62	0.775	0.26	0.53125	0.74	0.84625	0.73	0.865	0.48	0.5825	0.21	0.21125	0.77	0.85	0.71	0.85	0.62	0.785	0.27	0.5575	0.58	0.7325	0.73	0.901429	0.45	0.557143	0.21	0.281429	0.77	0.84	0.72	0.832857	0.62	0.754286	0.2	0.378571	0.53	0.717143	0.75
#141	0.74	0.78625	0.47	0.475	0.29	0.36375	0.77	0.71125	0.7	0.71625	0.62	0.645	0.23	0.37875	0.61	0.6175	0.73	0.88	0.46	0.538	0.23	0.274	0.77	0.829	0.72	0.844	0.62	0.79	0.22	0.525	0.55	0.785	0.71	0.885	0.44	0.55125	0.19	0.2125	0.77	0.8425	0.72	0.84625	0.62	0.78625	0.25	0.49375	0.58	0.79375	0.72
#142	0.76	0.865	0.51	0.6075	0.28	0.3125	0.77	0.865	0.7	0.83375	0.62	0.81	0.34	0.625	0.57	0.795	0.75	0.885714	0.48	0.567143	0.24	0.317143	0.77	0.835714	0.71	0.792857	0.62	0.778571	0.3	0.541429	0.62	0.792857	0.73	0.862857	0.47	0.554286	0.2	0.251429	0.76	0.804286	0.7	0.802857	0.62	0.731429	0.34	0.508571	0.47	0.644286	0.71
#143	0.72	0.89125	0.47	0.57625	0.28	0.37	0.77	0.85375	0.7	0.8425	0.62	0.8025	0.27	0.5575	0.6	0.77625	0.72	0.88	0.46	0.53	0.2	0.25375	0.77	0.84	0.71	0.79625	0.62	0.79	0.27	0.5125	0.61	0.7925	0.74	0.785714	0.55	0.654286	0.14	0.0528571	0.77	0.847143	0.72	0.82	0.62	0.817143	0.42	0.695714	0.53	0.8	0.73
#144	0.71	0.874444	0.44	0.57	0.28	0.322222	0.77	0.858889	0.7	0.844444	0.62	0.812222	0.36	0.66	0.7	0.845556	0.73	0.89	0.48	0.58625	0.25	0.2925	0.77	0.845	0.72	0.80375	0.62	0.79125	0.31	0.55875	0.52	0.76375	0.7	0.834444	0.44	0.544444	0.17	0.141111	0.77	0.83	0.73	0.85	0.62	0.783333	0.19	0.475556	0.51	0.762222	0.71
#145	0.72	0.836667	0.44	0.575556	0.3	0.307778	0.77	0.835556	0.7	0.833333	0.62	0.791111	0.21	0.492222	0.56	0.803333	0.71	0.862222	0.43	0.568889	0.23	0.222222	0.76	0.854444	0.7	0.845556	0.62	0.805556	0.41	0.658889	0.47	0.75	0.7	0.87125	0.46	0.5675	0.17	0.16625	0.77	0.83375	0.72	0.835	0.62	0.7825	0.27	0.52	0.52	0.7375	0.73
#146	0.73	0.885	0.46	0.5525	0.29	0.34	0.77	0.85	0.7	0.8325	0.62	0.80125	0.25	0.5525	0.6	0.7975	0.73	0.885	0.48	0.585	0.22	0.275	0.77	0.8575	0.7	0.85375	0.62	0.80625	0.39	0.5775	0.59	0.82	0.74	0.85	0.51	0.595714	0.15	0.145714	0.77	0.844286	0.71	0.828571	0.62	0.807143	0.3	0.601429	0.45	0.751429	0.75
#147	0.73	0.872222	0.45	0.568889	0.29	0.324444	0.77	0.864444	0.7	0.844444	0.62	0.802222	0.21	0.48	0.51	0.757778	0.74	0.704286	0.5	0.664286	0.19	0.0814286	0.77	0.817143	0.71	0.777143	0.62	0.758571	0.25	0.54	0.57	0.728571	0.74	0.884286	0.46	0.571429	0.2	0.217143	0.77	0.842857	0.71	0.845714	0.62	0.764286	0.31	0.501429	0.51	0.695714	0.67
#148	0.75	0.882857	0.49	0.512857	0.27	0.358571	0.77	0.814286	0.7	0.811429	0.62	0.74	0.27	0.455714	0.57	0.741429	0.75	0.896667	0.53	0.61	0.17	0.205	0.77	0.868333	0.71	0.853333	0.62	0.796667	0.35	0.513333	0.57	0.795	0.75	0.878571	0.46	0.531429	0.2	0.25	0.77	0.82	0.72	0.831429	0.62	0.741429	0.24	0.41	0.55	0.72	0.71
#149	0.72	0.881111	0.43	0.57	0.3	0.31	0.77	0.864444	0.7	0.836667	0.62	0.805556	0.26	0.528889	0.5	0.766667	0.7	0.8875	0.44	0.5575	0.22	0.26	0.77	0.84625	0.72	0.865	0.62	0.7925	0.26	0.53125	0.71	0.825	0.73	0.89	0.45	0.526667	0.2	0.231111	0.77	0.858889	0.72	0.852222	0.62	0.805556	0.24	0.514444	0.66	0.816667	0.72
#150	0.76	0.9125	0.47	0.4575	0.3	0.395	0.77	0.8525	0.7	0.8025	0.62	0.78	0.27	0.51125	0.54	0.77125	0.76	0.83	0.54	0.635714	0.19	0.128571	0.77	0.847143	0.71	0.802857	0.62	0.8	0.29	0.568571	0.48	0.724286	0.71	0.876667	0.47	0.592222	0.19	0.228889	0.77	0.845556	0.72	0.832222	0.62	0.806667	0.22	0.531111	0.66	0.832222	0.73
#151	0.72	0.89125	0.46	0.565	0.28	0.2975	0.77	0.8675	0.69	0.84375	0.62	0.80875	0.21	0.49875	0.54	0.74125	0.75	0.836667	0.52	0.64	0.21	0.201667	0.77	0.838333	0.71	0.801667	0.62	0.783333	0.23	0.508333	0.56	0.77	0.71	0.82	0.47	0.5975	0.19	0.11	0.77	0.83125	0.71	0.80875	0.62	0.7775	0.25	0.5475	0.49	0.74125	0.71
#152	0.73	0.897778	0.44	0.575556	0.31	0.363333	0.77	0.87	0.7	0.851111	0.62	0.817778	0.31	0.591111	0.58	0.814444	0.72	0.762857	0.46	0.452857	0.23	0.265714	0.77	0.69	0.72	0.721429	0.62	0.65	0.27	0.371429	0.66	0.681429	0.66	0.8725	0.46	0.5775	0.14	0.18625	0.77	0.8425	0.71	0.80625	0.62	0.82375	0.32	0.655	0.66	0.83625	0.73
#153	0.73	0.89	0.45	0.573333	0.3	0.335556	0.77	0.874444	0.7	0.855556	0.62	0.811111	0.21	0.503333	0.72	0.863333	0.74	0.845	0.49	0.58375	0.22	0.20625	0.77	0.83875	0.71	0.83625	0.62	0.7775	0.23	0.49625	0.51	0.73875	0.74	0.868889	0.45	0.56	0.19	0.192222	0.77	0.845556	0.72	0.844444	0.62	0.798889	0.31	0.59	0.65	0.795556	0.71
#154	0.74	0.845714	0.48	0.6	0.3	0.317143	0.77	0.841429	0.7	0.808571	0.62	0.767143	0.37	0.562857	0.61	0.742857	0.73	0.851429	0.5	0.594286	0.19	0.205714	0.77	0.838571	0.73	0.805714	0.62	0.8	0.27	0.598571	0.64	0.828571	0.71	0.816667	0.5	0.621667	0.13	0.125	0.77	0.83	0.72	0.808333	0.62	0.781667	0.24	0.513333	0.54	0.686667	0.71
#155	0.75	0.888571	0.48	0.537143	0.28	0.362857	0.77	0.834286	0.7	0.792857	0.62	0.774286	0.24	0.451429	0.56	0.771429	0.73	0.85	0.47	0.57375	0.22	0.21125	0.77	0.855	0.71	0.85875	0.62	0.7875	0.28	0.52375	0.47	0.705	0.72	0.88125	0.5	0.485	0.16	0.20875	0.77	0.8425	0.7	0.7525	0.62	0.79875	0.28	0.575	0.67	0.83125	0.71
#156	0.77	0.904286	0.5	0.572857	0.29	0.384286	0.77	0.847143	0.7	0.812857	0.62	0.767143	0.25	0.435714	0.62	0.784286	0.73	0.88625	0.46	0.5825	0.23	0.22375	0.77	0.86875	0.71	0.8675	0.62	0.79375	0.19	0.46125	0.49	0.73125	0.75	0.85625	0.48	0.52125	0.2	0.25875	0.77	0.8025	0.71	0.77625	0.62	0.7425	0.35	0.5325	0.41	0.62875	0.71
#157	0.73	0.8375	0.51	0.62625	0.26	0.25875	0.77	0.84875	0.7	0.7925	0.62	0.81625	0.28	0.62875	0.62	0.77625	0.73	0.894286	0.5	0.584286	0.22	0.31	0.77	0.844286	0.72	0.815714	0.62	0.78	0.23	0.46	0.68	0.808571	0.72	0.89125	0.44	0.57125	0.2	0.22375	0.77	0.855	0.72	0.85125	0.62	0.78625	0.25	0.46	0.58	0.74125	0.71
#158	0.73	0.87375	0.48	0.56	0.28	0.3525	0.77	0.85125	0.7	0.8425	0.62	0.7975	0.17	0.505	0.57	0.79125	0.72	0.8525	0.47	0.58375	0.22	0.1925	0.77	0.85625	0.71	0.86875	0.62	0.80625	0.22	0.5575	0.68	0.84625	0.73	0.882857	0.5	0.595714	0.16	0.181429	0.77	0.855714	0.7	0.84	0.62	0.797143	0.28	0.504286	0.63	0.808571	0.72
#159	0.74	0.848889	0.52	0.631111	0.26	0.303333	0.77	0.858889	0.7	0.824444	0.62	0.838889	0.31	0.678889	0.69	0.841111	0.74	0.8675	0.47	0.5575	0.23	0.25625	0.77	0.84625	0.71	0.855	0.62	0.79875	0.25	0.54375	0.51	0.78	0.73	0.79	0.52	0.597143	0.12	0.0985714	0.77	0.802857	0.73	0.752857	0.62	0.758571	0.22	0.522857	0.53	0.714286	0.72
#160	0.71	0.862222	0.44	0.57	0.28	0.315556	0.77	0.863333	0.7	0.863333	0.62	0.817778	0.22	0.566667	0.52	0.792222	0.73	0.87	0.48	0.577143	0.23	0.242857	0.77	0.844286	0.7	0.828571	0.62	0.781429	0.31	0.521429	0.45	0.69	0.74	0.81625	0.46	0.515	0.19	0.18375	0.77	0.77875	0.71	0.77625	0.62	0.71125	0.24	0.4225	0.47	0.62625	0.71
#161	0.74	0.90375	0.46	0.5725	0.3	0.37	0.77	0.86375	0.7	0.83625	0.62	0.79125	0.26	0.50375	0.65	0.81375	0.7	0.861	0.47	0.602	0.23	0.255	0.77	0.848	0.71	0.818	0.62	0.819	0.28	0.638	0.48	0.794	0.7	0.895556	0.44	0.477778	0.17	0.22	0.77	0.852222	0.71	0.836667	0.62	0.808889	0.27	0.568889	0.55	0.806667	0.72
#162	0.77	0.887143	0.48	0.541429	0.28	0.381429	0.77	0.827143	0.71	0.8	0.62	0.757143	0.4	0.594286	0.63	0.747143	0.74	0.90625	0.45	0.57625	0.24	0.28	0.77	0.86625	0.71	0.855	0.62	0.7875	0.28	0.50125	0.65	0.78375	0.71	0.834444	0.47	0.49	0.15	0.163333	0.77	0.775556	0.72	0.785556	0.62	0.72	0.24	0.451111	0.54	0.692222	0.75
#163	0.75	0.875	0.47	0.57375	0.31	0.35	0.77	0.85375	0.71	0.83625	0.62	0.7825	0.17	0.42875	0.57	0.72625	0.72	0.897143	0.44	0.574286	0.22	0.237143	0.77	0.868571	0.7	0.858571	0.62	0.791429	0.34	0.53	0.6	0.767143	0.72	0.888571	0.46	0.532857	0.19	0.262857	0.77	0.84	0.71	0.825714	0.62	0.774286	0.28	0.51	0.56	0.748571	0.69
#164	0.73	0.886667	0.46	0.577778	0.3	0.334444	0.77	0.865556	0.71	0.851111	0.62	0.811111	0.31	0.594444	0.6	0.828889	0.74	0.895	0.5	0.636667	0.25	0.261667	0.77	0.863333	0.7	0.831667	0.62	0.786667	0.26	0.481667	0.73	0.843333	0.71	0.87875	0.45	0.5425	0.16	0.18875	0.77	0.845	0.72	0.80875	0.62	0.79625	0.31	0.56625	0.57	0.79875	0.75
#165	0.73	0.865714	0.52	0.491429	0.27	0.371429	0.77	0.801429	0.7	0.804286	0.62	0.75	0.22	0.501429	0.59	0.767143	0.72	0.865	0.44	0.59	0.26	0.2275	0.77	0.86625	0.72	0.85125	0.62	0.815	0.19	0.4975	0.74	0.8625	0.76	0.847143	0.55	0.557143	0.15	0.197143	0.77	0.81	0.72	0.791429	0.62	0.764286	0.24	0.482857	0.45	0.697143	0.77
#166	0.75	0.87	0.47	0.5675	0.3	0.35	0.77	0.85625	0.7	0.83	0.62	0.7775	0.16	0.425	0.52	0.75125	0.74	0.906667	0.46	0.477778	0.24	0.311111	0.77	0.868889	0.71	0.855556	0.62	0.81	0.28	0.564444	0.45	0.737778	0.75	0.844286	0.51	0.581429	0.11	0.104286	0.77	0.835714	0.71	0.828571	0.62	0.781429	0.33	0.608571	0.41	0.698571	0.74
#167	0.71	0.836667	0.44	0.547778	0.29	0.317778	0.77	0.832222	0.71	0.83	0.62	0.795556	0.23	0.568889	0.48	0.753333	0.74	0.85625	0.47	0.55625	0.22	0.2725	0.77	0.8375	0.71	0.82625	0.62	0.7925	0.28	0.56375	0.57	0.80125	0.71	0.89	0.44	0.56125	0.19	0.2225	0.77	0.85375	0.73	0.85625	0.62	0.8025	0.3	0.56125	0.51	0.7725	0.72
#168	0.74	0.861429	0.52	0.517143	0.26	0.317143	0.77	0.835714	0.7	0.725714	0.62	0.805714	0.21	0.584286	0.69	0.828571	0.7	0.843333	0.47	0.484444	0.17	0.235556	0.77	0.791111	0.7	0.794444	0.62	0.744444	0.3	0.508889	0.7	0.79	0.74	0.867778	0.44	0.547778	0.21	0.187778	0.77	0.836667	0.72	0.847778	0.62	0.776667	0.23	0.468889	0.52	0.751111	0.7
#169	0.7	0.89	0.5	0.592222	0.25	0.304444	0.77	0.87	0.71	0.84	0.62	0.852222	0.18	0.636667	0.49	0.831111	0.76	0.89	0.51	0.571429	0.21	0.27	0.77	0.83	0.71	0.84	0.62	0.752857	0.25	0.408571	0.65	0.782857	0.71	0.84125	0.47	0.56375	0.13	0.07	0.77	0.82	0.71	0.83625	0.62	0.75125	0.2	0.45125	0.53	0.7175	0.7
#170	0.75	0.87	0.48	0.572857	0.29	0.337143	0.77	0.85	0.7	0.812857	0.62	0.772857	0.26	0.498571	0.64	0.778571	0.72	0.79	0.46	0.50125	0.22	0.22375	0.77	0.75375	0.7	0.7625	0.62	0.6925	0.2	0.38	0.61	0.72875	0.74	0.89625	0.48	0.57125	0.18	0.215	0.77	0.86125	0.72	0.8625	0.62	0.7975	0.25	0.48625	0.64	0.79125	0.69
#171	0.75	0.88	0.48	0.568889	0.28	0.324444	0.77	0.871111	0.69	0.845556	0.62	0.808889	0.26	0.541111	0.6	0.811111	0.72	0.84125	0.45	0.575	0.24	0.24125	0.77	0.83625	0.71	0.85	0.62	0.79	0.2	0.48625	0.7	0.83	0.7	0.83375	0.53	0.6	0.18	0.14625	0.77	0.84625	0.73	0.83125	0.62	0.79125	0.18	0.465	0.5	0.73625	0.73
#172	0.72	0.85	0.48	0.61625	0.31	0.3225	0.77	0.8625	0.7	0.80625	0.62	0.8175	0.22	0.57125	0.48	0.76875	0.73	0.862	0.45	0.539	0.22	0.238	0.77	0.864	0.71	0.877	0.62	0.812	0.24	0.536	0.64	0.806	0.73	0.884286	0.47	0.537143	0.18	0.244286	0.77	0.828571	0.72	0.801429	0.62	0.767143	0.24	0.458571	0.65	0.771429	0.7
#173	0.73	0.875	0.48	0.5825	0.28	0.3725	0.77	0.8275	0.7	0.8075	0.62	0.7775	0.2	0.475	0.7	0.81875	0.73	0.881111	0.45	0.418889	0.21	0.294444	0.77	0.817778	0.72	0.827778	0.62	0.768889	0.2	0.461111	0.61	0.753333	0.74	0.882857	0.48	0.568571	0.17	0.202857	0.77	0.845714	0.71	0.841429	0.62	0.764286	0.29	0.49	0.66	0.787143	0.74
#174	0.75	0.88375	0.47	0.56625	0.3	0.35375	0.77	0.8425	0.69	0.82625	0.62	0.77375	0.31	0.50375	0.56	0.71125	0.75	0.881429	0.48	0.584286	0.22	0.245714	0.77	0.837143	0.72	0.798571	0.62	0.771429	0.43	0.621429	0.58	0.725714	0.73	0.871111	0.44	0.533333	0.18	0.18	0.77	0.862222	0.72	0.862222	0.62	0.806667	0.19	0.467778	0.56	0.81	0.7
#175	0.74	0.87875	0.48	0.59375	0.3	0.3425	0.77	0.85625	0.7	0.83125	0.62	0.79375	0.23	0.48625	0.66	0.79625	0.73	0.82875	0.52	0.58125	0.18	0.215	0.77	0.8375	0.71	0.7875	0.62	0.80125	0.21	0.57875	0.49	0.765	0.7	0.797778	0.45	0.513333	0.16	0.183333	0.77	0.761111	0.72	0.78	0.62	0.718889	0.21	0.474444	0.47	0.658889	0.7
#176	0.73	0.883333	0.45	0.573333	0.29	0.337778	0.77	0.87	0.7	0.857778	0.62	0.807778	0.23	0.534444	0.44	0.704444	0.73	0.892857	0.51	0.542857	0.16	0.207143	0.77	0.854286	0.71	0.874286	0.62	0.805714	0.23	0.527143	0.69	0.841429	0.69	0.888571	0.49	0.61	0.17	0.172857	0.76	0.857143	0.71	0.827143	0.62	0.805714	0.25	0.531429	0.68	0.84	0.72
#177	0.74	0.8775	0.48	0.60875	0.29	0.31375	0.77	0.87	0.7	0.85	0.62	0.8125	0.25	0.54	0.49	0.7725	0.72	0.8625	0.45	0.55	0.22	0.24125	0.77	0.84625	0.72	0.8525	0.62	0.78875	0.23	0.53	0.49	0.72875	0.73	0.848571	0.51	0.59	0.14	0.177143	0.77	0.834286	0.72	0.801429	0.62	0.807143	0.21	0.551429	0.68	0.822857	0.72
#178	0.75	0.868571	0.49	0.585714	0.3	0.317143	0.77	0.84	0.7	0.821429	0.62	0.77	0.26	0.481429	0.63	0.757143	0.71	0.85125	0.46	0.56375	0.22	0.265	0.77	0.83125	0.7	0.7825	0.62	0.7925	0.23	0.50625	0.48	0.7575	0.71	0.842857	0.46	0.6	0.18	0.168571	0.77	0.84	0.72	0.835714	0.62	0.77	0.3	0.517143	0.62	0.755714	0.73
#179	0.73	0.864444	0.44	0.592222	0.29	0.305556	0.77	0.868889	0.71	0.846667	0.62	0.81	0.38	0.623333	0.69	0.83	0.72	0.8675	0.47	0.59	0.23	0.26625	0.77	0.8475	0.71	0.8375	0.62	0.79	0.19	0.43625	0.68	0.825	0.73	0.885714	0.48	0.534286	0.18	0.248571	0.77	0.83	0.72	0.798571	0.62	0.772857	0.2	0.43	0.62	0.761429	0.71
#180	0.71	0.847778	0.45	0.601111	0.29	0.285556	0.77	0.864444	0.7	0.84	0.62	0.82	0.27	0.62	0.53	0.797778	0.73	0.86125	0.46	0.59375	0.25	0.26	0.77	0.85625	0.72	0.84625	0.62	0.8075	0.36	0.6275	0.63	0.81625	0.73	0.89	0.49	0.5675	0.15	0.17625	0.77	0.84875	0.71	0.8525	0.62	0.7925	0.19	0.4425	0.56	0.73875	0.68
#181	0.74	0.74	0.52	0.63875	0.25	0.225	0.77	0.84625	0.7	0.7625	0.62	0.80625	0.26	0.635	0.59	0.75125	0.71	0.88125	0.48	0.515	0.23	0.29	0.77	0.8225	0.71	0.8175	0.62	0.7925	0.19	0.5175	0.39	0.7	0.72	0.87625	0.47	0.5425	0.15	0.14125	0.77	0.84375	0.71	0.865	0.62	0.7675	0.26	0.4875	0.59	0.7225	0.69
#182	0.76	0.875	0.49	0.57	0.29	0.36	0.77	0.85125	0.7	0.81625	0.62	0.79375	0.2	0.49	0.64	0.77625	0.73	0.8625	0.49	0.5825	0.2	0.20375	0.77	0.8625	0.7	0.8775	0.62	0.80375	0.34	0.58625	0.7	0.85625	0.68	0.855	0.44	0.585	0.18	0.1275	0.77	0.8525	0.72	0.8475	0.62	0.815	0.24	0.5475	0.65	0.81875	0.73
#183	0.77	0.87625	0.49	0.54625	0.28	0.3425	0.77	0.84875	0.7	0.845	0.62	0.77625	0.39	0.5975	0.52	0.74875	0.75	0.89375	0.51	0.5075	0.21	0.295	0.77	0.845	0.71	0.8325	0.62	0.79375	0.33	0.58625	0.65	0.7925	0.72	0.8	0.52	0.465	0.12	0.18	0.77	0.7475	0.71	0.71375	0.62	0.7175	0.31	0.5225	0.58	0.71375	0.72
#184	0.73	0.886667	0.47	0.548333	0.29	0.363333	0.77	0.821667	0.71	0.813333	0.62	0.728333	0.23	0.348333	0.62	0.696667	0.71	0.87375	0.47	0.55625	0.17	0.16375	0.77	0.87	0.71	0.88875	0.62	0.83	0.19	0.5575	0.7	0.86	0.73	0.85	0.52	0.631429	0.14	0.132857	0.77	0.86	0.73	0.815714	0.62	0.825714	0.27	0.587143	0.69	0.802857	0.71
#185	0.75	0.8475	0.48	0.49125	0.28	0.34125	0.77	0.7775	0.69	0.80375	0.62	0.73125	0.19	0.44375	0.52	0.6625	0.72	0.885556	0.45	0.587778	0.24	0.246667	0.77	0.863333	0.7	0.85	0.62	0.812222	0.25	0.554444	0.69	0.843333	0.73	0.795714	0.53	0.545714	0.09	0.0528571	0.77	0.814286	0.72	0.79	0.62	0.782857	0.32	0.618571	0.61	0.742857	0.7
#186	0.73	0.8975	0.45	0.5675	0.29	0.36	0.77	0.85875	0.7	0.835	0.62	0.78625	0.23	0.465	0.53	0.73	0.74	0.8175	0.5	0.6025	0.21	0.2425	0.77	0.825	0.72	0.8225	0.62	0.79875	0.25	0.5775	0.63	0.80375	0.75	0.856667	0.52	0.66	0.16	0.111667	0.77	0.856667	0.71	0.811667	0.62	0.808333	0.28	0.561667	0.6	0.81	0.7
#187	0.73	0.89625	0.44	0.56875	0.31	0.3725	0.77	0.85625	0.7	0.84125	0.62	0.7925	0.26	0.49	0.58	0.76875	0.7	0.88375	0.43	0.57125	0.24	0.27375	0.77	0.84375	0.72	0.84375	0.62	0.78	0.25	0.46625	0.56	0.77375	0.75	0.905	0.52	0.585	0.15	0.181667	0.77	0.848333	0.72	0.85	0.62	0.773333	0.24	0.388333	0.67	0.796667	0.69
#188	0.71	0.84625	0.44	0.58375	0.29	0.24625	0.77	0.85875	0.7	0.8275	0.62	0.795	0.25	0.52375	0.66	0.80625	0.74	0.863333	0.43	0.484444	0.22	0.244444	0.77	0.825556	0.71	0.84	0.62	0.771111	0.26	0.517778	0.55	0.756667	0.73	0.892857	0.48	0.561429	0.17	0.221429	0.77	0.841429	0.71	0.824286	0.62	0.785714	0.25	0.495714	0.64	0.802857	0.71
#189	0.75	0.88125	0.5	0.49	0.27	0.3525	0.77	0.82125	0.7	0.7825	0.62	0.77	0.23	0.49	0.69	0.79	0.74	0.891429	0.48	0.514286	0.24	0.32	0.77	0.831429	0.71	0.805714	0.62	0.77	0.34	0.517143	0.51	0.664286	0.72	0.77125	0.5	0.62875	0.15	0.02375	0.77	0.83125	0.73	0.8275	0.62	0.78625	0.24	0.58375	0.5	0.74875	0.72
#190	0.74	0.888333	0.49	0.563333	0.28	0.338333	0.77	0.833333	0.7	0.81	0.62	0.726667	0.21	0.446667	0.69	0.758333	0.73	0.82125	0.46	0.585	0.21	0.16875	0.77	0.84125	0.71	0.83125	0.62	0.76875	0.25	0.48875	0.56	0.76	0.74	0.877143	0.5	0.502857	0.19	0.247143	0.77	0.831429	0.72	0.835714	0.62	0.788571	0.26	0.552857	0.66	0.795714	0.71
#191	0.73	0.825	0.47	0.545	0.3	0.29875	0.77	0.81	0.7	0.8025	0.62	0.75875	0.27	0.5375	0.54	0.74	0.74	0.84125	0.47	0.51625	0.24	0.31	0.77	0.785	0.71	0.79125	0.62	0.73625	0.2	0.41	0.51	0.71125	0.7	0.81375	0.46	0.575	0.13	0.09125	0.77	0.84375	0.72	0.825	0.62	0.7975	0.28	0.5925	0.54	0.76375	0.73
#192	0.75	0.89	0.49	0.581667	0.3	0.368333	0.77	0.83	0.69	0.78	0.62	0.75	0.22	0.41	0.55	0.643333	0.7	0.8975	0.47	0.535	0.22	0.26625	0.77	0.85875	0.7	0.84875	0.62	0.82125	0.23	0.57125	0.63	0.835	0.7	0.887143	0.45	0.555714	0.16	0.158571	0.77	0.857143	0.72	0.838571	0.62	0.8	0.19	0.452857	0.51	0.74	0.75
#193	0.7	0.868889	0.47	0.577778	0.29	0.335556	0.77	0.855556	0.69	0.818889	0.62	0.817778	0.26	0.586667	0.67	0.837778	0.67	0.88	0.48	0.497778	0.26	0.274444	0.77	0.818889	0.7	0.83	0.62	0.767778	0.26	0.493333	0.5	0.741111	0.73	0.864286	0.48	0.555714	0.19	0.198571	0.77	0.847143	0.71	0.841429	0.62	0.792857	0.29	0.59	0.53	0.752857	0.7
#194	0.75	0.85625	0.5	0.53125	0.27	0.34875	0.77	0.85375	0.71	0.81125	0.62	0.7925	0.32	0.6025	0.67	0.82125	0.71	0.887143	0.47	0.618571	0.24	0.252857	0.77	0.857143	0.7	0.795714	0.62	0.797143	0.34	0.618571	0.66	0.812857	0.73	0.842857	0.52	0.551429	0.11	0.154286	0.77	0.842857	0.72	0.775714	0.62	0.808571	0.21	0.545714	0.51	0.784286	0.72
#195	0.73	0.85375	0.46	0.56	0.29	0.3425	0.77	0.84875	0.71	0.84	0.62	0.79875	0.29	0.57875	0.6	0.7675	0.7	0.852222	0.45	0.551111	0.23	0.256667	0.77	0.833333	0.72	0.81	0.62	0.804444	0.26	0.588889	0.47	0.756667	0.74	0.828333	0.51	0.611667	0.15	0.138333	0.77	0.831667	0.72	0.798333	0.62	0.78	0.21	0.49	0.54	0.76	0.73
#196	0.71	0.86875	0.45	0.5925	0.3	0.34375	0.77	0.85125	0.7	0.83625	0.62	0.80375	0.17	0.485	0.47	0.7525	0.76	0.878571	0.48	0.542857	0.23	0.308571	0.77	0.824286	0.71	0.831429	0.62	0.747143	0.23	0.448571	0.57	0.69	0.7	0.864286	0.45	0.56	0.16	0.162857	0.77	0.83	0.71	0.842857	0.62	0.757143	0.33	0.527143	0.53	0.707143	0.73
#197	0.73	0.862222	0.49	0.592222	0.28	0.346667	0.77	0.844444	0.71	0.83	0.62	0.801111	0.43	0.642222	0.5	0.748889	0.76	0.893333	0.5	0.56	0.22	0.286667	0.77	0.826667	0.71	0.838333	0.62	0.728333	0.32	0.476667	0.51	0.628333	0.73	0.881429	0.46	0.584286	0.18	0.197143	0.77	0.848571	0.72	0.85	0.62	0.768571	0.23	0.447143	0.51	0.681429	0.72
#198	0.69	0.881111	0.44	0.577778	0.29	0.324444	0.77	0.851111	0.7	0.812222	0.62	0.808889	0.32	0.625556	0.47	0.73	0.72	0.851111	0.51	0.528889	0.18	0.221111	0.77	0.84	0.7	0.776667	0.62	0.825556	0.26	0.627778	0.56	0.823333	0.71	0.852222	0.43	0.573333	0.2	0.177778	0.77	0.853333	0.72	0.834444	0.62	0.808889	0.28	0.557778	0.42	0.727778	0.74
#199	0.71	0.893	0.45	0.565	0.3	0.364	0.77	0.863	0.7	0.843	0.62	0.826	0.24	0.56	0.59	0.79	0.74	0.855	0.51	0.63625	0.2	0.18375	0.77	0.84875	0.72	0.815	0.62	0.8175	0.2	0.55125	0.56	0.79125	0.75	0.891429	0.53	0.578571	0.13	0.18	0.77	0.858571	0.71	0.842857	0.62	0.82	0.22	0.534286	0.47	0.754286	0.71
#200	0.71	0.80375	0.45	0.54375	0.29	0.3025	0.77	0.8075	0.7	0.80875	0.62	0.7425	0.29	0.52125	0.63	0.7125	0.72	0.894444	0.44	0.51	0.24	0.286667	0.77	0.863333	0.72	0.86	0.62	0.807778	0.2	0.506667	0.51	0.782222	0.69	0.88125	0.44	0.54875	0.18	0.195	0.77	0.8475	0.72	0.8425	0.62	0.79875	0.25	0.53	0.52	0.76	0.71
#201	0.73	0.894444	0.45	0.557778	0.3	0.321111	0.77	0.867778	0.69	0.856667	0.62	0.803333	0.24	0.517778	0.58	0.754444	0.7	0.8725	0.47	0.58375	0.24	0.26125	0.77	0.83875	0.72	0.83125	0.62	0.775	0.23	0.465	0.62	0.79125	0.73	0.857778	0.5	0.567778	0.16	0.162222	0.77	0.845556	0.73	0.853333	0.62	0.795556	0.23	0.53	0.68	0.844444	0.72
#202	0.74	0.8675	0.5	0.56375	0.27	0.32	0.77	0.8375	0.7	0.84	0.62	0.795	0.18	0.49125	0.71	0.84375	0.72	0.85	0.46	0.56	0.21	0.217778	0.77	0.855556	0.71	0.886667	0.62	0.807778	0.32	0.581111	0.57	0.81	0.75	0.895714	0.49	0.585714	0.2	0.29	0.77	0.842857	0.72	0.814286	0.62	0.771429	0.23	0.461429	0.69	0.815714	0.71
#203	0.75	0.86125	0.49	0.5825	0.27	0.29875	0.77	0.8475	0.7	0.82625	0.62	0.79	0.14	0.435	0.65	0.75625	0.73	0.89	0.48	0.56375	0.19	0.1825	0.77	0.8575	0.7	0.865	0.62	0.79625	0.33	0.59375	0.65	0.805	0.69	0.84	0.45	0.447778	0.13	0.177778	0.77	0.766667	0.73	0.761111	0.62	0.725556	0.23	0.466667	0.57	0.716667	0.74
#204	0.76	0.901429	0.48	0.562857	0.31	0.4	0.77	0.84	0.69	0.822857	0.62	0.752857	0.23	0.42	0.73	0.821429	0.71	0.8975	0.44	0.495	0.26	0.28125	0.77	0.84125	0.71	0.7675	0.62	0.795	0.28	0.55	0.62	0.80375	0.71	0.872222	0.44	0.592222	0.18	0.184444	0.77	0.853333	0.73	0.858889	0.62	0.806667	0.24	0.516667	0.55	0.804444	0.72
#205	0.73	0.905	0.45	0.5625	0.3	0.35875	0.77	0.86	0.71	0.8425	0.62	0.79125	0.25	0.49375	0.68	0.805	0.71	0.87875	0.46	0.5725	0.23	0.21	0.77	0.865	0.71	0.865	0.62	0.82125	0.26	0.56625	0.5	0.775	0.73	0.88	0.47	0.548571	0.19	0.26	0.77	0.828571	0.72	0.814286	0.62	0.768571	0.27	0.467143	0.69	0.804286	0.7
#206	0.73	0.88	0.46	0.571111	0.29	0.317778	0.77	0.862222	0.7	0.858889	0.62	0.8	0.23	0.536667	0.54	0.775556	0.77	0.887143	0.5	0.588571	0.22	0.258571	0.77	0.85	0.71	0.804286	0.62	0.784286	0.22	0.497143	0.66	0.808571	0.72	0.83375	0.5	0.6125	0.18	0.145	0.77	0.835	0.7	0.795	0.62	0.7975	0.21	0.575	0.5	0.77	0.71
#207	0.73	0.874286	0.49	0.591429	0.29	0.34	0.77	0.848571	0.7	0.825714	0.62	0.778571	0.25	0.517143	0.55	0.751429	0.7	0.885714	0.47	0.57	0.18	0.207143	0.77	0.852857	0.71	0.858571	0.62	0.784286	0.27	0.487143	0.66	0.807143	0.72	0.88375	0.48	0.57625	0.16	0.125	0.77	0.8625	0.73	0.87375	0.62	0.80375	0.32	0.59625	0.62	0.77375	0.72
#208	0.72	0.893333	0.47	0.552222	0.27	0.285556	0.77	0.861111	0.7	0.87	0.62	0.807778	0.34	0.604444	0.53	0.79	0.71	0.894286	0.45	0.592857	0.25	0.251429	0.77	0.854286	0.71	0.84	0.62	0.781429	0.32	0.498571	0.48	0.694286	0.74	0.885	0.47	0.576667	0.21	0.253333	0.77	0.825	0.72	0.833333	0.62	0.733333	0.27	0.395	0.52	0.61	0.7
#209	0.72	0.9	0.44	0.5625	0.28	0.33625	0.77	0.8575	0.69	0.85625	0.62	0.80375	0.24	0.51125	0.48	0.695	0.69	0.884444	0.48	0.474444	0.15	0.213333	0.77	0.836667	0.7	0.831111	0.62	0.792222	0.18	0.516667	0.65	0.808889	0.74	0.844286	0.51	0.605714	0.14	0.151429	0.77	0.838571	0.72	0.814286	0.62	0.804286	0.29	0.602857	0.7	0.838571	0.72
#210	0.74	0.83	0.51	0.63625	0.27	0.28625	0.77	0.86375	0.69	0.81875	0.62	0.82125	0.25	0.58125	0.68	0.83875	0.74	0.88	0.5	0.545	0.21	0.2575	0.77	0.84375	0.71	0.83875	0.62	0.795	0.28	0.55625	0.38	0.67375	0.71	0.83125	0.47	0.53	0.15	0.17	0.77	0.80125	0.72	0.805	0.62	0.755	0.2	0.48125	0.65	0.78	0.74
#211	0.73	0.877778	0.48	0.566667	0.28	0.353333	0.77	0.853333	0.7	0.831111	0.62	0.814444	0.26	0.586667	0.59	0.825556	0.75	0.87	0.47	0.5625	0.24	0.29375	0.77	0.84875	0.71	0.8625	0.62	0.77625	0.28	0.5175	0.49	0.74125	0.68	0.848889	0.46	0.574444	0.15	0.157778	0.77	0.833333	0.71	0.851111	0.62	0.792222	0.26	0.548889	0.65	0.793333	0.71
#212	0.74	0.881111	0.44	0.473333	0.28	0.333333	0.77	0.837778	0.69	0.827778	0.62	0.783333	0.24	0.497778	0.53	0.768889	0.71	0.85375	0.44	0.58	0.23	0.26625	0.77	0.8375	0.71	0.82375	0.62	0.76875	0.17	0.41	0.53	0.72875	0.73	0.875714	0.49	0.604286	0.2	0.21	0.77	0.852857	0.73	0.832857	0.62	0.784286	0.27	0.511429	0.68	0.82	0.7
#213	0.71	0.89375	0.45	0.57625	0.29	0.375	0.77	0.85875	0.69	0.83625	0.62	0.8125	0.28	0.5375	0.49	0.76125	0.75	0.894286	0.51	0.532857	0.2	0.292857	0.77	0.838571	0.71	0.822857	0.62	0.78	0.32	0.521429	0.66	0.795714	0.75	0.885714	0.47	0.56	0.2	0.264286	0.77	0.83	0.72	0.824286	0.62	0.747143	0.25	0.418571	0.55	0.721429	0.72
#214	0.72	0.877143	0.47	0.604286	0.29	0.342857	0.77	0.842857	0.71	0.801429	0.62	0.782857	0.27	0.494286	0.45	0.627143	0.74	0.861429	0.52	0.584286	0.2	0.225714	0.77	0.842857	0.71	0.841429	0.62	0.781429	0.38	0.597143	0.42	0.664286	0.69	0.847778	0.49	0.577778	0.2	0.157778	0.77	0.853333	0.71	0.847778	0.62	0.794444	0.27	0.538889	0.6	0.762222	0.74
#215	0.71	0.8925	0.44	0.555	0.29	0.35875	0.77	0.8575	0.7	0.835	0.62	0.8025	0.27	0.56375	0.64	0.79875	0.7	0.846	0.47	0.577	0.22	0.235	0.77	0.829	0.71	0.857	0.62	0.783	0.28	0.556	0.54	0.771	0.73	0.85375	0.47	0.57375	0.2	0.17	0.77	0.84	0.71	0.855	0.62	0.77625	0.24	0.49875	0.49	0.70625	0.72
#216	0.75	0.901429	0.48	0.585714	0.31	0.418571	0.77	0.842857	0.7	0.812857	0.62	0.78	0.29	0.49	0.71	0.814286	0.72	0.81	0.52	0.5775	0.15	0.1375	0.77	0.85	0.72	0.83375	0.62	0.82625	0.23	0.60625	0.45	0.7675	0.72	0.891667	0.54	0.593333	0.08	0.0633333	0.77	0.865	0.73	0.85	0.62	0.831667	0.29	0.608333	0.49	0.781667	0.73
#217	0.74	0.8725	0.48	0.55375	0.28	0.33125	0.77	0.85375	0.7	0.85	0.62	0.8	0.27	0.5725	0.49	0.7475	0.72	0.89	0.47	0.605714	0.24	0.288571	0.77	0.854286	0.71	0.845714	0.62	0.785714	0.2	0.438571	0.47	0.707143	0.72	0.864286	0.46	0.535714	0.18	0.208571	0.77	0.82	0.73	0.801429	0.62	0.748571	0.22	0.438571	0.69	0.782857	0.73
#218	0.74	0.878571	0.48	0.548571	0.29	0.348571	0.77	0.822857	0.7	0.827143	0.62	0.764286	0.28	0.508571	0.67	0.804286	0.72	0.795714	0.52	0.575714	0.17	0.135714	0.77	0.8	0.72	0.754286	0.62	0.765714	0.2	0.565714	0.58	0.747143	0.73	0.845	0.46	0.53625	0.18	0.16875	0.77	0.81125	0.72	0.84125	0.62	0.7575	0.22	0.46375	0.63	0.74875	0.74
#219	0.77	0.8775	0.5	0.55	0.26	0.3225	0.77	0.84875	0.7	0.83125	0.62	0.80875	0.35	0.64625	0.53	0.7525	0.71	0.83875	0.44	0.53125	0.23	0.24875	0.77	0.815	0.71	0.8175	0.62	0.76	0.23	0.43625	0.52	0.74	0.7	0.88125	0.44	0.53625	0.17	0.2025	0.77	0.8425	0.71	0.83625	0.62	0.78875	0.24	0.51625	0.71	0.83875	0.7
#220	0.66	0.875556	0.47	0.593333	0.25	0.327778	0.77	0.857778	0.7	0.816667	0.62	0.838889	0.18	0.647778	0.63	0.826667	0.72	0.817143	0.51	0.577143	0.19	0.162857	0.77	0.81	0.69	0.765714	0.62	0.765714	0.19	0.507143	0.61	0.751429	0.75	0.85125	0.49	0.5575	0.16	0.18625	0.77	0.835	0.73	0.82375	0.62	0.785	0.23	0.50625	0.68	0.82375	0.7
#221	0.76	0.901667	0.49	0.583333	0.29	0.37	0.77	0.845	0.69	0.816667	0.62	0.753333	0.32	0.46	0.51	0.691667	0.73	0.86125	0.46	0.555	0.24	0.28875	0.77	0.85	0.7	0.855	0.62	0.7975	0.26	0.52875	0.64	0.8275	0.69	0.834444	0.47	0.557778	0.19	0.156667	0.77	0.836667	0.71	0.813333	0.62	0.798889	0.21	0.554444	0.59	0.758889	0.73
#222	0.73	0.861429	0.49	0.558571	0.28	0.33	0.77	0.844286	0.71	0.841429	0.62	0.79	0.31	0.567143	0.69	0.827143	0.69	0.88	0.45	0.611429	0.25	0.285714	0.77	0.847143	0.7	0.802857	0.62	0.795714	0.32	0.56	0.61	0.781429	0.73	0.78875	0.5	0.5875	0.12	0.085	0.77	0.815	0.73	0.81	0.62	0.795	0.21	0.585	0.56	0.8	0.75
#223	0.75	0.89	0.49	0.555714	0.3	0.341429	0.77	0.84	0.71	0.831429	0.62	0.77	0.36	0.552857	0.56	0.757143	0.72	0.765	0.48	0.47125	0.2	0.2525	0.77	0.7225	0.72	0.74625	0.62	0.68	0.23	0.435	0.59	0.64375	0.72	0.88	0.47	0.53375	0.16	0.22125	0.77	0.84625	0.72	0.8375	0.62	0.795	0.34	0.6	0.69	0.82625	0.7
#224	0.75	0.834286	0.51	0.532857	0.26	0.28	0.77	0.808571	0.7	0.812857	0.62	0.764286	0.25	0.534286	0.51	0.711429	0.74	0.8125	0.5	0.625	0.21	0.205	0.77	0.845	0.71	0.8225	0.62	0.81875	0.25	0.58125	0.64	0.8375	0.71	0.87875	0.46	0.59375	0.21	0.22875	0.77	0.845	0.71	0.80875	0.62	0.79375	0.29	0.53	0.71	0.8375	0.75
#225	0.74	0.865556	0.46	0.576667	0.29	0.328889	0.77	0.87	0.69	0.855556	0.62	0.801111	0.3	0.55	0.53	0.781111	0.74	0.88125	0.47	0.55	0.25	0.2975	0.77	0.83875	0.7	0.82	0.62	0.7725	0.27	0.51625	0.61	0.7525	0.73	0.874286	0.5	0.602857	0.16	0.21	0.76	0.844286	0.71	0.811429	0.62	0.802857	0.23	0.502857	0.66	0.822857	0.71
#226	0.73	0.872222	0.47	0.582222	0.28	0.306667	0.77	0.863333	0.7	0.868889	0.62	0.823333	0.27	0.591111	0.59	0.786667	0.73	0.891111	0.45	0.554444	0.24	0.258889	0.77	0.862222	0.7	0.857778	0.62	0.804444	0.26	0.532222	0.64	0.793333	0.74	0.8575	0.49	0.56875	0.16	0.1625	0.77	0.835	0.72	0.81625	0.62	0.7925	0.22	0.5175	0.59	0.7525	0.71
#227	0.73	0.83	0.44	0.606667	0.3	0.276667	0.77	0.862222	0.7	0.814444	0.62	0.795556	0.19	0.481111	0.68	0.802222	0.75	0.884	0.5	0.576	0.22	0.252	0.77	0.814	0.72	0.792	0.62	0.704	0.21	0.308	0.65	0.7	0.74	0.895	0.49	0.528333	0.18	0.22	0.76	0.838333	0.7	0.823333	0.62	0.768333	0.29	0.496667	0.57	0.765	0.73
#228	0.73	0.86	0.46	0.58	0.29	0.33	0.77	0.84375	0.7	0.81875	0.62	0.77375	0.22	0.47	0.62	0.7575	0.74	0.891429	0.49	0.568571	0.23	0.321429	0.77	0.838571	0.72	0.834286	0.62	0.772857	0.22	0.401429	0.53	0.74	0.7	0.87375	0.46	0.57625	0.17	0.19	0.77	0.84	0.72	0.83125	0.62	0.7975	0.26	0.58625	0.69	0.8225	0.72
#229	0.72	0.845556	0.46	0.59	0.28	0.31	0.77	0.863333	0.69	0.834444	0.62	0.815556	0.29	0.587778	0.55	0.797778	0.73	0.868889	0.44	0.573333	0.25	0.264444	0.77	0.864444	0.71	0.865556	0.62	0.805556	0.23	0.52	0.72	0.842222	0.74	0.885714	0.47	0.562857	0.18	0.24	0.77	0.83	0.71	0.84	0.62	0.762857	0.23	0.451429	0.4	0.602857	0.74
#230	0.7	0.853	0.48	0.571	0.28	0.337	0.77	0.819	0.7	0.787	0.62	0.803	0.21	0.585	0.63	0.818	0.74	0.89875	0.46	0.5725	0.24	0.29375	0.77	0.85625	0.7	0.82625	0.62	0.78625	0.2	0.43	0.47	0.70125	0.73	0.87	0.46	0.518571	0.2	0.205714	0.77	0.83	0.7	0.827143	0.62	0.752857	0.26	0.467143	0.7	0.804286	0.75
#231	0.7	0.88875	0.43	0.5575	0.29	0.375	0.77	0.85375	0.69	0.85	0.62	0.80125	0.23	0.495	0.69	0.8425	0.75	0.895714	0.48	0.545714	0.22	0.302857	0.77	0.834286	0.71	0.834286	0.62	0.768571	0.33	0.537143	0.64	0.772857	0.74	0.87125	0.47	0.58625	0.2	0.235	0.77	0.84125	0.71	0.82625	0.62	0.785	0.35	0.5825	0.56	0.7875	0.72
#232	0.71	0.903333	0.43	0.495556	0.3	0.381111	0.77	0.858889	0.7	0.832222	0.62	0.808889	0.26	0.547778	0.67	0.806667	0.74	0.89875	0.49	0.5825	0.22	0.26625	0.77	0.85875	0.72	0.85125	0.62	0.79125	0.22	0.4725	0.58	0.79375	0.7	0.87125	0.44	0.56	0.18	0.205	0.77	0.83875	0.72	0.83125	0.62	0.77125	0.3	0.5	0.51	0.72875	0.72
#233	0.75	0.894286	0.52	0.581429	0.27	0.381429	0.77	0.845714	0.7	0.83	0.62	0.775714	0.23	0.411429	0.74	0.834286	0.74	0.877778	0.47	0.574444	0.22	0.242222	0.77	0.863333	0.72	0.857778	0.62	0.804444	0.23	0.501111	0.63	0.781111	0.74	0.84625	0.48	0.45125	0.17	0.19375	0.77	0.8	0.73	0.80625	0.62	0.74875	0.25	0.47	0.72	0.8175	0.71
#234	0.75	0.81875	0.47	0.60125	0.3	0.29875	0.77	0.84125	0.71	0.7875	0.62	0.7625	0.29	0.4925	0.5	0.70125	0.75	0.895714	0.48	0.512857	0.22	0.285714	0.77	0.837143	0.7	0.824286	0.62	0.75	0.18	0.327143	0.51	0.707143	0.73	0.872857	0.5	0.578571	0.15	0.144286	0.77	0.844286	0.7	0.864286	0.62	0.771429	0.18	0.397143	0.55	0.755714	0.75
#235	0.73	0.871111	0.45	0.574444	0.29	0.328889	0.77	0.866667	0.7	0.852222	0.62	0.805556	0.23	0.534444	0.5	0.746667	0.73	0.84	0.49	0.57125	0.21	0.25	0.77	0.82875	0.71	0.84625	0.62	0.78125	0.24	0.5375	0.57	0.78625	0.72	0.852222	0.46	0.59	0.19	0.195556	0.77	0.845556	0.72	0.818889	0.62	0.804444	0.28	0.591111	0.55	0.813333	0.73
#236	0.75	0.8575	0.47	0.5725	0.3	0.3325	0.77	0.8475	0.71	0.8225	0.62	0.77625	0.33	0.5125	0.58	0.76625	0.73	0.8775	0.47	0.5625	0.24	0.27625	0.77	0.83375	0.71	0.83625	0.62	0.76	0.19	0.39125	0.54	0.695	0.71	0.885	0.44	0.57375	0.21	0.24125	0.77	0.85375	0.71	0.84375	0.62	0.7875	0.31	0.52625	0.43	0.66	0.71
#237	0.74	0.865	0.5	0.56625	0.26	0.30625	0.77	0.84	0.7	0.8425	0.62	0.77625	0.27	0.5575	0.65	0.78125	0.71	0.878889	0.47	0.607778	0.23	0.26	0.77	0.864444	0.72	0.843333	0.62	0.821111	0.25	0.592222	0.53	0.801111	0.75	0.838571	0.51	0.6	0.17	0.17	0.77	0.828571	0.72	0.827143	0.62	0.755714	0.32	0.525714	0.67	0.765714	0.7
#238	0.72	0.894444	0.46	0.558889	0.27	0.293333	0.77	0.861111	0.7	0.858889	0.62	0.812222	0.27	0.53	0.46	0.728889	0.75	0.815	0.51	0.49625	0.22	0.3425	0.77	0.7375	0.7	0.72	0.62	0.705	0.26	0.5225	0.67	0.73375	0.74	0.88875	0.45	0.56625	0.21	0.23625	0.77	0.85	0.72	0.84875	0.62	0.78375	0.23	0.46625	0.49	0.70625	0.74
#239	0.73	0.875	0.46	0.60375	0.3	0.3775	0.77	0.85	0.71	0.80375	0.62	0.79	0.36	0.555	0.53	0.73125	0.74	0.875	0.51	0.585	0.21	0.22875	0.77	0.84625	0.72	0.865	0.62	0.79125	0.3	0.5325	0.55	0.78625	0.72	0.878571	0.45	0.575714	0.18	0.2	0.77	0.845714	0.72	0.847143	0.62	0.768571	0.22	0.438571	0.6	0.78	0.72
#240	0.75	0.896667	0.5	0.558333	0.3	0.361667	0.77	0.836667	0.71	0.806667	0.62	0.758333	0.23	0.446667	0.48	0.678333	0.69	0.831429	0.47	0.607143	0.22	0.237143	0.77	0.838571	0.71	0.812857	0.62	0.794286	0.27	0.574286	0.52	0.781429	0.75	0.845714	0.48	0.567143	0.18	0.161429	0.77	0.822857	0.72	0.834286	0.62	0.744286	0.24	0.434286	0.56	0.72	0.74
#241	0.72	0.89125	0.48	0.5875	0.29	0.35125	0.77	0.84875	0.7	0.81625	0.62	0.79125	0.3	0.5625	0.68	0.8275	0.77	0.902857	0.49	0.567143	0.23	0.308571	0.77	0.844286	0.71	0.845714	0.62	0.75	0.23	0.394286	0.53	0.7	0.72	0.87625	0.46	0.535	0.15	0.18875	0.77	0.8375	0.72	0.82375	0.62	0.79	0.19	0.48125	0.56	0.775	0.72
#242	0.76	0.885556	0.48	0.57	0.29	0.327778	0.77	0.864444	0.7	0.844444	0.62	0.8	0.32	0.557778	0.54	0.773333	0.72	0.891429	0.46	0.571429	0.23	0.24	0.77	0.851429	0.7	0.851429	0.62	0.775714	0.5	0.61	0.49	0.705714	0.73	0.8525	0.56	0.625	0.16	0.1075	0.77	0.85125	0.72	0.8625	0.62	0.80625	0.27	0.58125	0.55	0.78875	0.7
#243	0.75	0.87	0.5	0.581429	0.27	0.315714	0.77	0.851429	0.7	0.825714	0.62	0.782857	0.25	0.502857	0.49	0.71	0.72	0.894444	0.44	0.57	0.25	0.317778	0.77	0.854444	0.71	0.841111	0.62	0.792222	0.32	0.583333	0.63	0.77	0.7	0.882222	0.42	0.472222	0.17	0.187778	0.77	0.833333	0.73	0.812222	0.62	0.788889	0.21	0.53	0.45	0.713333	0.74
#244	0.75	0.907143	0.48	0.607143	0.32	0.381429	0.77	0.868571	0.7	0.844286	0.62	0.798571	0.28	0.512857	0.67	0.835714	0.74	0.85	0.46	0.59125	0.24	0.21875	0.77	0.86625	0.71	0.84375	0.62	0.7975	0.28	0.54125	0.62	0.775	0.74	0.811429	0.53	0.627143	0.16	0.127143	0.77	0.828571	0.71	0.824286	0.62	0.797143	0.25	0.592857	0.68	0.842857	0.71
#245	0.73	0.8475	0.47	0.56	0.29	0.26125	0.77	0.83875	0.7	0.825	0.62	0.7925	0.17	0.50375	0.67	0.7925	0.75	0.90375	0.46	0.5725	0.24	0.29625	0.77	0.86125	0.73	0.85875	0.62	0.7875	0.23	0.47	0.55	0.7025	0.68	0.887143	0.47	0.548571	0.11	0.137143	0.77	0.847143	0.72	0.772857	0.62	0.822857	0.23	0.577143	0.56	0.802857	0.72
#246	0.77	0.896667	0.52	0.611667	0.29	0.308333	0.77	0.86	0.69	0.813333	0.62	0.786667	0.2	0.441667	0.63	0.813333	0.71	0.878571	0.44	0.55	0.21	0.244286	0.77	0.842857	0.72	0.851429	0.62	0.765714	0.27	0.462857	0.65	0.745714	0.73	0.8525	0.49	0.58625	0.2	0.15375	0.77	0.84875	0.72	0.835	0.62	0.7975	0.17	0.48375	0.53	0.77625	0.69
#247	0.74	0.868889	0.46	0.581111	0.29	0.314444	0.77	0.867778	0.71	0.846667	0.62	0.806667	0.32	0.568889	0.71	0.862222	0.72	0.89375	0.44	0.57125	0.25	0.2975	0.77	0.85875	0.71	0.84875	0.62	0.7875	0.33	0.53625	0.51	0.72875	0.75	0.86375	0.5	0.62625	0.17	0.14375	0.77	0.86625	0.72	0.8525	0.62	0.815	0.25	0.56	0.57	0.81875	0.72
#248	0.75	0.87	0.48	0.58	0.3	0.355	0.77	0.8525	0.71	0.82125	0.62	0.79375	0.35	0.56	0.53	0.785	0.72	0.866	0.45	0.573	0.23	0.261	0.77	0.854	0.7	0.834	0.62	0.803	0.22	0.544	0.52	0.775	0.72	0.855714	0.46	0.555714	0.2	0.215714	0.77	0.817143	0.71	0.824286	0.62	0.757143	0.24	0.441429	0.65	0.781429	0.68
#249	0.73	0.864444	0.49	0.593333	0.28	0.332222	0.77	0.856667	0.7	0.818889	0.62	0.813333	0.3	0.595556	0.72	0.852222	0.72	0.771429	0.47	0.624286	0.23	0.167143	0.77	0.83	0.7	0.808571	0.62	0.745714	0.27	0.472857	0.63	0.777143	0.7	0.88	0.45	0.547143	0.15	0.144286	0.77	0.854286	0.72	0.828571	0.62	0.791429	0.24	0.492857	0.49	0.734286	0.79
#250	0.74	0.871111	0.46	0.573333	0.29	0.331111	0.77	0.871111	0.71	0.856667	0.62	0.806667	0.36	0.595556	0.66	0.802222	0.73	0.8225	0.46	0.57625	0.23	0.2	0.77	0.835	0.72	0.83875	0.62	0.7675	0.18	0.44	0.49	0.69375	0.71	0.82625	0.48	0.59125	0.14	0.11125	0.76	0.8475	0.72	0.82125	0.62	0.81625	0.23	0.59625	0.49	0.76875	0.72
#251	0.72	0.883333	0.43	0.586667	0.31	0.333333	0.77	0.874444	0.69	0.852222	0.62	0.814444	0.27	0.534444	0.47	0.74	0.72	0.86	0.46	0.5825	0.23	0.24125	0.77	0.855	0.72	0.8475	0.62	0.81	0.26	0.56	0.72	0.855	0.72	0.774286	0.52	0.577143	0.15	0.0942857	0.77	0.788571	0.73	0.758571	0.62	0.758571	0.26	0.564286	0.51	0.72	0.76
#252	0.75	0.875	0.47	0.56625	0.3	0.35125	0.77	0.8475	0.69	0.83125	0.62	0.7775	0.37	0.56375	0.48	0.69	0.75	0.9	0.46	0.555714	0.25	0.348571	0.77	0.834286	0.71	0.841429	0.62	0.748571	0.2	0.387143	0.64	0.745714	0.73	0.873333	0.49	0.58	0.18	0.21	0.77	0.828333	0.72	0.838333	0.62	0.753333	0.28	0.46	0.49	0.686667	0.7
#253	0.73	0.8375	0.47	0.46625	0.29	0.3825	0.77	0.76375	0.7	0.785	0.62	0.71375	0.21	0.4425	0.57	0.695	0.72	0.883333	0.43	0.574444	0.24	0.246667	0.77	0.865556	0.7	0.85	0.62	0.81	0.22	0.477778	0.54	0.791111	0.74	0.811111	0.47	0.584444	0.2	0.157778	0.77	0.821111	0.73	0.822222	0.62	0.776667	0.21	0.477778	0.68	0.788889	0.69
#254	0.74	0.847778	0.47	0.585556	0.28	0.283333	0.77	0.851111	0.71	0.83	0.62	0.785556	0.29	0.53	0.61	0.743333	0.72	0.88125	0.45	0.6075	0.24	0.2725	0.77	0.8575	0.71	0.83875	0.62	0.7925	0.22	0.46375	0.68	0.82125	0.74	0.897143	0.45	0.591429	0.21	0.221429	0.77	0.861429	0.72	0.85	0.62	0.787143	0.35	0.547143	0.62	0.795714	0.75
#255	0.74	0.9025	0.46	0.57125	0.29	0.37	0.77	0.85875	0.7	0.8475	0.62	0.785	0.21	0.425	0.57	0.7275	0.74	0.735714	0.52	0.462857	0.19	0.248571	0.77	0.687143	0.72	0.704286	0.62	0.668571	0.27	0.46	0.59	0.682857	0.72	0.85	0.45	0.578889	0.19	0.185556	0.76	0.848889	0.71	0.856667	0.62	0.8	0.27	0.541111	0.65	0.813333	0.74
#256	0.7	0.901111	0.45	0.553333	0.29	0.361111	0.77	0.865556	0.71	0.855556	0.62	0.825556	0.31	0.616667	0.71	0.855556	0.75	0.892857	0.48	0.574286	0.26	0.355714	0.77	0.837143	0.71	0.818571	0.62	0.767143	0.3	0.475714	0.48	0.704286	0.71	0.87375	0.45	0.545	0.17	0.2	0.77	0.84375	0.71	0.8275	0.62	0.79875	0.35	0.59	0.5	0.755	0.67
#257	0.72	0.803333	0.48	0.484444	0.26	0.317778	0.77	0.748889	0.71	0.777778	0.62	0.705556	0.5	0.621111	0.52	0.686667	0.73	0.852	0.52	0.537	0.18	0.12	0.77	0.849	0.71	0.819	0.62	0.836	0.25	0.643	0.66	0.868	0.75	0.861429	0.48	0.458571	0.17	0.232857	0.77	0.781429	0.71	0.715714	0.62	0.694286	0.27	0.425714	0.65	0.698571	0.73
#258	0.74	0.87	0.47	0.49375	0.29	0.35125	0.77	0.81125	0.7	0.82625	0.62	0.77125	0.26	0.54	0.59	0.80375	0.74	0.834286	0.52	0.64	0.19	0.228571	0.77	0.838571	0.71	0.764286	0.62	0.8	0.21	0.52	0.52	0.788571	0.71	0.898571	0.44	0.581429	0.2	0.198571	0.77	0.858571	0.72	0.855714	0.62	0.79	0.21	0.437143	0.61	0.78	0.73
#259	0.76	0.857143	0.53	0.521429	0.27	0.301429	0.77	0.85	0.7	0.791429	0.62	0.788571	0.22	0.538571	0.6	0.78	0.71	0.82875	0.49	0.595	0.17	0.17	0.77	0.84625	0.71	0.82875	0.62	0.82125	0.25	0.63375	0.53	0.80625	0.76	0.78875	0.47	0.575	0.15	0.02875	0.77	0.83	0.73	0.83125	0.62	0.75625	0.25	0.4775	0.64	0.75	0.72
#260	0.74	0.90375	0.48	0.4725	0.29	0.37375	0.77	0.845	0.7	0.83	0.62	0.78625	0.31	0.55125	0.55	0.73375	0.73	0.865	0.47	0.55875	0.22	0.2525	0.77	0.83875	0.7	0.84625	0.62	0.78625	0.25	0.54375	0.47	0.7175	0.73	0.89625	0.49	0.555	0.14	0.17375	0.77	0.85875	0.72	0.8625	0.62	0.80875	0.25	0.52375	0.53	0.77375	0.72
#261	0.74	0.9	0.46	0.585	0.29	0.3525	0.77	0.865	0.7	0.82125	0.62	0.78625	0.31	0.52125	0.64	0.805	0.76	0.795	0.49	0.62	0.21	0.16375	0.77	0.8425	0.7	0.82	0.62	0.7925	0.31	0.605	0.53	0.76	0.7	0.84625	0.46	0.55625	0.15	0.17	0.77	0.83	0.71	0.8275	0.62	0.77625	0.29	0.56	0.52	0.7325	0.68
#262	0.73	0.85125	0.46	0.57875	0.29	0.28875	0.77	0.85375	0.7	0.8175	0.62	0.7875	0.18	0.45125	0.52	0.70875	0.73	0.90125	0.44	0.56875	0.25	0.3	0.77	0.8575	0.71	0.85	0.62	0.78375	0.21	0.455	0.5	0.73375	0.76	0.86625	0.49	0.5475	0.19	0.24125	0.77	0.82125	0.72	0.82625	0.62	0.755	0.3	0.51125	0.51	0.71875	0.69
#263	0.73	0.867778	0.45	0.587778	0.3	0.318889	0.77	0.866667	0.69	0.845556	0.62	0.805556	0.4	0.656667	0.52	0.727778	0.74	0.9025	0.46	0.565	0.24	0.29625	0.77	0.855	0.71	0.8425	0.62	0.785	0.26	0.48	0.68	0.8075	0.7	0.88125	0.43	0.545	0.18	0.19875	0.77	0.8425	0.71	0.84375	0.62	0.785	0.21	0.47	0.53	0.73125	0.69
#264	0.73	0.8625	0.46	0.585	0.28	0.2975	0.77	0.87	0.71	0.8575	0.62	0.80875	0.34	0.58375	0.69	0.8425	0.71	0.882222	0.44	0.598889	0.25	0.254444	0.77	0.858889	0.72	0.861111	0.62	0.801111	0.32	0.575556	0.58	0.806667	0.74	0.851111	0.44	0.495556	0.17	0.19	0.77	0.82	0.72	0.833333	0.62	0.78	0.26	0.513333	0.51	0.75	0.75
#265	0.74	0.8675	0.46	0.605	0.3	0.28625	0.77	0.865	0.7	0.86875	0.62	0.8	0.22	0.4975	0.71	0.8375	0.74	0.844286	0.48	0.431429	0.24	0.291429	0.77	0.748571	0.72	0.74	0.62	0.677143	0.23	0.401429	0.66	0.667143	0.72	0.8875	0.44	0.58375	0.2	0.2375	0.76	0.85625	0.71	0.85375	0.62	0.7975	0.39	0.61625	0.69	0.82125	0.72
#266	0.72	0.874444	0.45	0.551111	0.28	0.312222	0.77	0.851111	0.7	0.853333	0.62	0.804444	0.28	0.593333	0.57	0.81	0.72	0.788889	0.47	0.463333	0.21	0.254444	0.77	0.728889	0.71	0.776667	0.62	0.694444	0.23	0.415556	0.49	0.662222	0.75	0.854286	0.49	0.598571	0.22	0.208571	0.77	0.834286	0.72	0.835714	0.62	0.772857	0.3	0.511429	0.61	0.74	0.73
#267	0.73	0.883333	0.46	0.557778	0.27	0.304444	0.77	0.865556	0.69	0.867778	0.62	0.811111	0.2	0.533333	0.57	0.802222	0.7	0.91125	0.45	0.5125	0.24	0.29125	0.77	0.8725	0.71	0.83125	0.62	0.835	0.2	0.5325	0.51	0.79625	0.75	0.887143	0.48	0.571429	0.21	0.268571	0.77	0.83	0.73	0.821429	0.62	0.752857	0.23	0.402857	0.48	0.664286	0.73
#268	0.75	0.90625	0.47	0.56875	0.3	0.37125	0.77	0.86	0.7	0.8475	0.62	0.7875	0.25	0.50625	0.67	0.7825	0.75	0.854286	0.48	0.592857	0.25	0.258571	0.77	0.832857	0.7	0.831429	0.62	0.757143	0.22	0.438571	0.5	0.725714	0.7	0.85625	0.44	0.60375	0.21	0.23625	0.77	0.8425	0.73	0.82125	0.62	0.785	0.22	0.48	0.5	0.7425	0.68
#269	0.76	0.872857	0.52	0.602857	0.26	0.331429	0.77	0.86	0.69	0.797143	0.62	0.81	0.26	0.57	0.57	0.811429	0.73	0.8875	0.46	0.51875	0.22	0.265	0.77	0.84625	0.71	0.815	0.62	0.79	0.22	0.49625	0.63	0.76625	0.71	0.835	0.46	0.59	0.18	0.17125	0.77	0.8325	0.74	0.835	0.62	0.80125	0.27	0.56625	0.68	0.7925	0.72
#270	0.75	0.885714	0.5	0.577143	0.27	0.338571	0.77	0.842857	0.7	0.83	0.62	0.777143	0.28	0.524286	0.45	0.67	0.71	0.873333	0.44	0.574444	0.24	0.243333	0.77	0.856667	0.71	0.864444	0.62	0.797778	0.29	0.56	0.64	0.8	0.73	0.821429	0.51	0.608571	0.15	0.0985714	0.77	0.845714	0.7	0.814286	0.62	0.81	0.33	0.638571	0.65	0.827143	0.74
#271	0.73	0.866667	0.45	0.574444	0.29	0.317778	0.77	0.87	0.7	0.844444	0.62	0.804444	0.26	0.535556	0.53	0.781111	0.72	0.8925	0.45	0.575	0.26	0.3125	0.77	0.85625	0.71	0.83	0.62	0.79375	0.24	0.5	0.47	0.71875	0.73	0.868889	0.46	0.58	0.18	0.211111	0.77	0.855556	0.72	0.842222	0.62	0.804444	0.26	0.54	0.53	0.783333	0.7
#272	0.72	0.89	0.47	0.57	0.29	0.38875	0.77	0.8575	0.7	0.84875	0.62	0.80625	0.27	0.55625	0.7	0.845	0.72	0.853333	0.47	0.57	0.19	0.173333	0.77	0.848889	0.71	0.845556	0.62	0.802222	0.21	0.543333	0.59	0.813333	0.75	0.9	0.49	0.58	0.18	0.235	0.77	0.8575	0.7	0.855	0.62	0.78375	0.23	0.4425	0.58	0.79	0.73
#273	0.75	0.878889	0.45	0.568889	0.29	0.311111	0.77	0.862222	0.7	0.838889	0.62	0.8	0.31	0.575556	0.49	0.744444	0.73	0.89	0.45	0.565	0.24	0.29125	0.77	0.85125	0.72	0.8525	0.62	0.785	0.25	0.47375	0.59	0.73875	0.71	0.89875	0.44	0.5625	0.17	0.19625	0.77	0.85625	0.71	0.85625	0.62	0.795	0.27	0.5175	0.65	0.79	0.75
#274	0.74	0.87	0.45	0.574444	0.29	0.322222	0.77	0.867778	0.7	0.856667	0.62	0.804444	0.29	0.568889	0.55	0.801111	0.71	0.84625	0.44	0.5975	0.24	0.21625	0.77	0.86	0.71	0.8525	0.62	0.8025	0.28	0.54	0.52	0.72125	0.72	0.8825	0.47	0.5925	0.2	0.2275	0.77	0.8475	0.72	0.81375	0.62	0.795	0.29	0.5825	0.7	0.83625	0.74
#275	0.77	0.895714	0.5	0.575714	0.29	0.39	0.77	0.841429	0.7	0.815714	0.62	0.767143	0.25	0.422857	0.47	0.675714	0.68	0.902857	0.49	0.557143	0.17	0.2	0.77	0.862857	0.71	0.828571	0.62	0.832857	0.23	0.598571	0.67	0.86	0.72	0.88875	0.47	0.57875	0.17	0.16	0.77	0.8525	0.71	0.8425	0.62	0.79	0.25	0.4875	0.47	0.70125	0.76
#276	0.77	0.87	0.52	0.607143	0.29	0.317143	0.77	0.847143	0.7	0.821429	0.62	0.778571	0.2	0.44	0.57	0.752857	0.74	0.88	0.51	0.531429	0.2	0.305714	0.77	0.828571	0.71	0.791429	0.62	0.768571	0.26	0.497143	0.63	0.78	0.72	0.8225	0.5	0.55875	0.13	0.1	0.77	0.83	0.72	0.79375	0.62	0.8075	0.22	0.5875	0.48	0.78375	0.73
#277	0.74	0.82875	0.51	0.63	0.27	0.28625	0.77	0.8575	0.7	0.8175	0.62	0.81875	0.36	0.63875	0.51	0.77	0.72	0.814286	0.51	0.617143	0.16	0.175714	0.77	0.835714	0.71	0.83	0.62	0.807143	0.21	0.562857	0.59	0.821429	0.75	0.895714	0.46	0.517143	0.18	0.241429	0.77	0.83	0.7	0.837143	0.62	0.755714	0.25	0.444286	0.56	0.764286	0.77
#278	0.74	0.87125	0.5	0.54875	0.28	0.3225	0.77	0.86125	0.7	0.84375	0.62	0.81625	0.22	0.53	0.51	0.775	0.72	0.878571	0.46	0.568571	0.21	0.235714	0.77	0.845714	0.7	0.848571	0.62	0.768571	0.26	0.452857	0.55	0.752857	0.73	0.86	0.49	0.583333	0.17	0.22	0.77	0.808333	0.73	0.805	0.62	0.733333	0.39	0.523333	0.54	0.683333	0.67
#279	0.74	0.88875	0.49	0.54	0.26	0.3325	0.77	0.8475	0.7	0.84	0.62	0.795	0.27	0.52625	0.68	0.82375	0.75	0.8925	0.48	0.51	0.24	0.32375	0.77	0.815	0.71	0.80125	0.62	0.765	0.39	0.575	0.62	0.75	0.7	0.8825	0.45	0.58875	0.19	0.2175	0.77	0.85	0.74	0.82	0.62	0.79625	0.29	0.53375	0.5	0.705	0.72
#280	0.74	0.845	0.52	0.651667	0.26	0.295	0.77	0.846667	0.7	0.818333	0.62	0.791667	0.32	0.586667	0.43	0.695	0.73	0.79375	0.46	0.4575	0.22	0.26625	0.77	0.73125	0.71	0.75625	0.62	0.68375	0.18	0.36125	0.63	0.6975	0.73	0.83	0.51	0.5725	0.13	0.13125	0.77	0.835	0.72	0.78875	0.62	0.80125	0.3	0.57875	0.57	0.78375	0.7
#281	0.73	0.8875	0.48	0.55	0.26	0.28875	0.77	0.85625	0.7	0.85	0.62	0.79875	0.24	0.55	0.59	0.72875	0.73	0.85125	0.46	0.58	0.22	0.21	0.77	0.8575	0.71	0.8375	0.62	0.79375	0.28	0.545	0.69	0.81875	0.73	0.848571	0.52	0.632857	0.12	0.0714286	0.77	0.857143	0.72	0.845714	0.62	0.821429	0.21	0.561429	0.46	0.767143	0.67
#282	0.77	0.851429	0.51	0.557143	0.27	0.314286	0.77	0.821429	0.69	0.817143	0.62	0.75	0.32	0.515714	0.65	0.764286	0.73	0.88375	0.45	0.50375	0.25	0.2575	0.77	0.86375	0.7	0.84875	0.62	0.80625	0.25	0.52875	0.47	0.75125	0.7	0.89125	0.45	0.56875	0.17	0.195	0.77	0.85375	0.72	0.84625	0.62	0.795	0.29	0.575	0.59	0.81375	0.69
#283	0.73	0.86	0.48	0.5925	0.3	0.3375	0.77	0.85875	0.69	0.845	0.62	0.80875	0.23	0.5725	0.6	0.80625	0.74	0.895	0.48	0.53625	0.23	0.20625	0.77	0.84625	0.7	0.8425	0.62	0.78875	0.26	0.5175	0.73	0.84125	0.73	0.88	0.5	0.541667	0.14	0.196667	0.77	0.826667	0.71	0.806667	0.62	0.76	0.23	0.451667	0.46	0.651667	0.7
#284	0.73	0.87125	0.47	0.58375	0.3	0.34375	0.77	0.84875	0.69	0.8125	0.62	0.79125	0.43	0.64125	0.52	0.77125	0.72	0.882222	0.44	0.578889	0.23	0.262222	0.77	0.858889	0.71	0.851111	0.62	0.802222	0.24	0.514444	0.68	0.838889	0.73	0.87	0.46	0.555556	0.18	0.193333	0.77	0.84	0.72	0.831111	0.62	0.791111	0.22	0.502222	0.49	0.731111	0.74
#285	0.74	0.831429	0.53	0.587143	0.27	0.301429	0.77	0.818571	0.7	0.817143	0.62	0.811429	0.23	0.635714	0.65	0.851429	0.72	0.888571	0.44	0.571429	0.23	0.257143	0.77	0.847143	0.71	0.86	0.62	0.771429	0.21	0.417143	0.6	0.788571	0.74	0.83	0.52	0.633333	0.15	0.133333	0.77	0.835	0.73	0.811667	0.62	0.786667	0.22	0.51	0.52	0.761667	0.72
#286	0.75	0.901111	0.47	0.575556	0.3	0.348889	0.77	0.872222	0.7	0.862222	0.62	0.805556	0.36	0.592222	0.56	0.804444	0.72	0.8975	0.44	0.56375	0.24	0.2875	0.77	0.85625	0.72	0.86	0.62	0.78375	0.23	0.47625	0.52	0.72125	0.72	0.854	0.47	0.55	0.16	0.171	0.77	0.833	0.72	0.848	0.62	0.79	0.32	0.585	0.56	0.796	0.69
#287	0.75	0.85125	0.51	0.625	0.26	0.30375	0.77	0.86375	0.7	0.83125	0.62	0.82625	0.28	0.61125	0.63	0.815	0.74	0.866667	0.44	0.564444	0.25	0.237778	0.77	0.856667	0.73	0.86	0.62	0.791111	0.31	0.552222	0.68	0.82	0.73	0.834	0.45	0.463	0.17	0.227	0.77	0.768	0.72	0.798	0.62	0.716	0.27	0.48	0.64	0.708	0.74
#288	0.75	0.895714	0.49	0.551429	0.29	0.32	0.77	0.845714	0.71	0.834286	0.62	0.772857	0.22	0.45	0.57	0.767143	0.73	0.874444	0.45	0.56	0.24	0.267778	0.77	0.85	0.7	0.852222	0.62	0.792222	0.26	0.498889	0.53	0.78	0.71	0.86	0.46	0.545714	0.17	0.174286	0.77	0.827143	0.72	0.824286	0.62	0.764286	0.23	0.49	0.71	0.827143	0.7
#289	0.74	0.884444	0.46	0.578889	0.29	0.318889	0.77	0.87	0.71	0.86	0.62	0.805556	0.22	0.511111	0.67	0.815556	0.74	0.85875	0.48	0.58125	0.25	0.295	0.77	0.8425	0.71	0.82625	0.62	0.785	0.2	0.43875	0.58	0.7875	0.72	0.89	0.45	0.51	0.17	0.182222	0.77	0.846667	0.7	0.848889	0.62	0.805556	0.22	0.54	0.57	0.804444	0.7
#290	0.73	0.73	0.52	0.50625	0.25	0.29875	0.77	0.7125	0.71	0.71125	0.62	0.6975	0.24	0.495	0.48	0.67	0.76	0.85	0.51	0.567143	0.22	0.164286	0.77	0.83	0.71	0.814286	0.62	0.778571	0.34	0.551429	0.67	0.8	0.69	0.875714	0.43	0.568571	0.17	0.197143	0.77	0.837143	0.71	0.835714	0.62	0.76	0.31	0.528571	0.7	0.794286	0.7
#291	0.72	0.9025	0.44	0.56625	0.29	0.3475	0.77	0.86125	0.7	0.86375	0.62	0.80625	0.39	0.64625	0.51	0.735	0.75	0.898571	0.47	0.571429	0.24	0.324286	0.77	0.842857	0.71	0.815714	0.62	0.765714	0.43	0.624286	0.58	0.735714	0.72	0.881429	0.49	0.508571	0.13	0.21	0.77	0.825714	0.72	0.81	0.62	0.762857	0.27	0.467143	0.71	0.824286	0.72
#292	0.77	0.84125	0.51	0.5925	0.27	0.26	0.77	0.85375	0.71	0.8225	0.62	0.7975	0.31	0.58875	0.54	0.7725	0.71	0.893333	0.43	0.557778	0.23	0.243333	0.77	0.864444	0.71	0.87	0.62	0.807778	0.29	0.572222	0.69	0.833333	0.69	0.861111	0.46	0.517778	0.19	0.182222	0.77	0.825556	0.72	0.84	0.62	0.775556	0.4	0.588889	0.74	0.827778	0.71
#293	0.72	0.88	0.46	0.558889	0.27	0.32	0.77	0.863333	0.69	0.818889	0.62	0.813333	0.18	0.538889	0.56	0.806667	0.76	0.7925	0.52	0.44625	0.19	0.2725	0.77	0.73125	0.7	0.70375	0.62	0.69125	0.28	0.46125	0.58	0.69	0.72	0.87125	0.44	0.5825	0.2	0.21625	0.77	0.85125	0.71	0.84625	0.62	0.78625	0.29	0.5275	0.48	0.70125	0.75
#294	0.74	0.855714	0.51	0.548571	0.27	0.321429	0.77	0.794286	0.71	0.84	0.62	0.718571	0.24	0.385714	0.63	0.702857	0.76	0.8375	0.49	0.57625	0.2	0.2075	0.77	0.82875	0.72	0.81625	0.62	0.7875	0.22	0.5275	0.49	0.705	0.72	0.775714	0.51	0.638571	0.12	0.0714286	0.77	0.831429	0.7	0.805714	0.62	0.795714	0.27	0.602857	0.64	0.81	0.72
#295	0.73	0.887778	0.45	0.552222	0.29	0.322222	0.77	0.868889	0.7	0.852222	0.62	0.811111	0.26	0.524444	0.56	0.804444	0.75	0.905	0.46	0.48	0.26	0.34875	0.77	0.8375	0.71	0.75875	0.62	0.78	0.34	0.56625	0.58	0.78875	0.77	0.835	0.52	0.621667	0.18	0.141667	0.77	0.833333	0.72	0.831667	0.62	0.751667	0.22	0.441667	0.51	0.69	0.73
#296	0.72	0.8525	0.44	0.5875	0.3	0.34625	0.77	0.845	0.7	0.81875	0.62	0.78375	0.25	0.5075	0.58	0.795	0.74	0.85	0.47	0.57625	0.24	0.2625	0.77	0.84375	0.71	0.84625	0.62	0.7725	0.22	0.46625	0.61	0.79625	0.68	0.875714	0.45	0.558571	0.12	0.12	0.77	0.842857	0.71	0.841429	0.62	0.781429	0.25	0.492857	0.54	0.768571	0.74
#297	0.75	0.875714	0.49	0.588571	0.31	0.348571	0.77	0.851429	0.69	0.831429	0.62	0.777143	0.2	0.452857	0.52	0.718571	0.73	0.858889	0.45	0.578889	0.24	0.241111	0.77	0.862222	0.72	0.857778	0.62	0.8	0.3	0.547778	0.65	0.806667	0.74	0.738571	0.51	0.517143	0.15	0.13	0.77	0.715714	0.73	0.694286	0.62	0.668571	0.27	0.444286	0.65	0.667143	0.72
#298	0.73	0.812222	0.45	0.475556	0.3	0.36	0.77	0.75	0.7	0.762222	0.62	0.701111	0.33	0.484444	0.65	0.727778	0.72	0.866667	0.47	0.496667	0.19	0.251111	0.77	0.824444	0.7	0.854444	0.62	0.79	0.23	0.543333	0.57	0.745556	0.76	0.88	0.47	0.565714	0.2	0.275714	0.77	0.827143	0.72	0.832857	0.62	0.75	0.22	0.392857	0.67	0.78	0.72
#299	0.7	0.88875	0.43	0.535	0.28	0.3525	0.77	0.85375	0.71	0.8275	0.62	0.8025	0.24	0.5375	0.49	0.75125	0.73	0.845556	0.46	0.628889	0.23	0.201111	0.77	0.863333	0.71	0.837778	0.62	0.804444	0.19	0.491111	0.53	0.757778	0.73	0.814444	0.45	0.61	0.18	0.153333	0.77	0.851111	0.74	0.838889	0.62	0.788889	0.26	0.512222	0.64	0.785556	0.74
#300	0.73	0.89875	0.45	0.565	0.29	0.38375	0.77	0.86625	0.7	0.81	0.62	0.82	0.29	0.59625	0.68	0.84875	0.73	0.90125	0.47	0.55375	0.22	0.28375	0.77	0.8525	0.71	0.855	0.62	0.79875	0.2	0.5025	0.52	0.735	0.74	0.85375	0.48	0.60375	0.2	0.2125	0.77	0.85125	0.7	0.84875	0.62	0.79875	0.26	0.5025	0.57	0.78625	0.72
#301	0.74	0.876667	0.45	0.577778	0.3	0.321111	0.77	0.863333	0.71	0.853333	0.62	0.801111	0.26	0.551111	0.63	0.788889	0.69	0.88	0.45	0.5775	0.21	0.24125	0.77	0.8475	0.72	0.83625	0.62	0.7975	0.3	0.55125	0.54	0.775	0.73	0.882857	0.48	0.522857	0.18	0.261429	0.77	0.827143	0.71	0.804286	0.62	0.761429	0.26	0.487143	0.68	0.802857	0.72
#302	0.69	0.877778	0.49	0.577778	0.31	0.332222	0.77	0.855556	0.7	0.845556	0.62	0.797778	0.23	0.486667	0.64	0.82	0.72	0.825	0.51	0.615	0.19	0.15875	0.77	0.84	0.72	0.84	0.62	0.82	0.31	0.64625	0.57	0.81375	0.72	0.8825	0.48	0.5875	0.18	0.225	0.77	0.8475	0.7	0.79625	0.62	0.7975	0.22	0.5	0.49	0.74125	0.71
#303	0.74	0.883333	0.45	0.567778	0.3	0.33	0.77	0.864444	0.7	0.853333	0.62	0.798889	0.29	0.518889	0.51	0.768889	0.73	0.8975	0.45	0.5675	0.24	0.2975	0.77	0.85625	0.71	0.84625	0.62	0.78375	0.24	0.49125	0.52	0.72875	0.72	0.8925	0.43	0.57	0.21	0.2375	0.77	0.85375	0.74	0.8425	0.62	0.79125	0.37	0.5775	0.49	0.73625	0.72
#304	0.72	0.89375	0.45	0.5475	0.28	0.3425	0.77	0.8525	0.7	0.85375	0.62	0.7925	0.2	0.5	0.53	0.715	0.74	0.871429	0.47	0.567143	0.21	0.228571	0.77	0.84	0.71	0.837143	0.62	0.764286	0.18	0.431429	0.57	0.698571	0.72	0.80625	0.48	0.5875	0.16	0.1375	0.77	0.81875	0.71	0.83	0.62	0.765	0.17	0.47125	0.69	0.80625	0.68
#305	0.75	0.80875	0.47	0.44375	0.29	0.3575	0.77	0.7225	0.7	0.7375	0.62	0.65375	0.23	0.34	0.51	0.545	0.74	0.895	0.49	0.51125	0.22	0.27625	0.77	0.835	0.72	0.845	0.62	0.79125	0.31	0.57375	0.66	0.815	0.73	0.885714	0.47	0.532857	0.18	0.241429	0.77	0.834286	0.72	0.815714	0.62	0.771429	0.23	0.455714	0.4	0.635714	0.75
#306	0.75	0.905714	0.48	0.591429	0.29	0.338571	0.77	0.86	0.7	0.834286	0.62	0.784286	0.29	0.508571	0.45	0.597143	0.73	0.835714	0.5	0.451429	0.2	0.232857	0.77	0.755714	0.7	0.761429	0.62	0.711429	0.2	0.42	0.55	0.722857	0.69	0.80875	0.45	0.5625	0.18	0.1275	0.77	0.8175	0.72	0.80875	0.62	0.7775	0.2	0.52875	0.52	0.74625	0.75
#307	0.71	0.86	0.48	0.5675	0.25	0.26	0.77	0.8675	0.7	0.865	0.62	0.825	0.28	0.6175	0.46	0.75625	0.74	0.875	0.46	0.56125	0.25	0.30125	0.77	0.8425	0.69	0.82625	0.62	0.78	0.22	0.48625	0.49	0.73125	0.69	0.85375	0.46	0.62125	0.19	0.16375	0.77	0.8625	0.72	0.83625	0.62	0.83125	0.3	0.65	0.61	0.8425	0.72
#308	0.72	0.835	0.46	0.61	0.3	0.275	0.77	0.8525	0.7	0.83125	0.62	0.795	0.34	0.58875	0.54	0.75875	0.73	0.885714	0.48	0.591429	0.22	0.214286	0.77	0.847143	0.71	0.851429	0.62	0.791429	0.24	0.471429	0.48	0.708571	0.75	0.911429	0.43	0.52	0.2	0.247143	0.77	0.851429	0.73	0.841429	0.62	0.768571	0.3	0.461429	0.66	0.782857	0.69
#309	0.74	0.86125	0.48	0.58875	0.3	0.33625	0.77	0.8425	0.69	0.80625	0.62	0.78625	0.18	0.4525	0.53	0.77	0.74	0.884444	0.45	0.536667	0.23	0.235556	0.77	0.846667	0.72	0.844444	0.62	0.79	0.33	0.566667	0.67	0.776667	0.75	0.872857	0.48	0.481429	0.17	0.2	0.77	0.785714	0.71	0.784286	0.62	0.707143	0.28	0.452857	0.51	0.657143	0.72
#310	0.73	0.875	0.48	0.57625	0.29	0.335	0.77	0.85125	0.7	0.81875	0.62	0.81	0.25	0.52625	0.5	0.7625	0.73	0.895	0.48	0.55875	0.2	0.27	0.77	0.85625	0.71	0.8425	0.62	0.80625	0.25	0.555	0.6	0.79375	0.72	0.808571	0.47	0.598571	0.18	0.114286	0.77	0.835714	0.73	0.838571	0.62	0.774286	0.21	0.452857	0.58	0.784286	0.72
#311	0.73	0.91125	0.44	0.49875	0.31	0.355	0.77	0.87375	0.7	0.84375	0.62	0.81625	0.2	0.485	0.65	0.81125	0.73	0.86	0.46	0.58	0.23	0.245	0.77	0.85375	0.72	0.86	0.62	0.78625	0.27	0.51125	0.53	0.74	0.72	0.851111	0.44	0.563333	0.18	0.173333	0.77	0.837778	0.71	0.844444	0.62	0.793333	0.18	0.491111	0.55	0.797778	0.71
#312	0.77	0.891429	0.48	0.531429	0.29	0.362857	0.77	0.828571	0.7	0.834286	0.62	0.741429	0.22	0.435714	0.52	0.697143	0.72	0.87625	0.46	0.5925	0.23	0.26625	0.77	0.85	0.71	0.84875	0.62	0.79875	0.2	0.46	0.45	0.735	0.72	0.8	0.48	0.578571	0.14	0.117143	0.77	0.814286	0.71	0.761429	0.62	0.764286	0.24	0.528571	0.46	0.637143	0.71
#313	0.73	0.89375	0.49	0.58	0.26	0.2925	0.77	0.86625	0.69	0.86375	0.62	0.80125	0.35	0.6325	0.52	0.71625	0.73	0.9025	0.48	0.55	0.2	0.255	0.77	0.865	0.72	0.88125	0.62	0.80625	0.2	0.4775	0.66	0.82125	0.73	0.848571	0.47	0.58	0.19	0.165714	0.77	0.831429	0.7	0.818571	0.62	0.758571	0.32	0.51	0.51	0.701429	0.72
#314	0.72	0.821111	0.46	0.59	0.28	0.284444	0.77	0.835556	0.7	0.811111	0.62	0.785556	0.34	0.596667	0.71	0.823333	0.71	0.88375	0.46	0.57625	0.24	0.245	0.77	0.85125	0.7	0.8225	0.62	0.81125	0.18	0.5	0.62	0.80875	0.73	0.895	0.43	0.57125	0.22	0.24125	0.77	0.86125	0.72	0.835	0.62	0.8	0.24	0.46875	0.54	0.77	0.71
#315	0.73	0.8625	0.46	0.5825	0.29	0.2825	0.77	0.86	0.69	0.8425	0.62	0.79	0.25	0.5025	0.7	0.8175	0.74	0.845	0.51	0.635	0.2	0.225	0.77	0.845	0.72	0.815	0.62	0.788333	0.23	0.53	0.46	0.7	0.74	0.884286	0.47	0.545714	0.18	0.24	0.77	0.828571	0.71	0.831429	0.62	0.764286	0.27	0.481429	0.5	0.732857	0.72
#316	0.73	0.90375	0.48	0.56	0.27	0.29	0.77	0.87	0.69	0.86875	0.62	0.80125	0.28	0.5275	0.59	0.75625	0.74	0.877143	0.49	0.554286	0.24	0.264286	0.77	0.85	0.71	0.845714	0.62	0.794286	0.33	0.614286	0.62	0.798571	0.74	0.898571	0.47	0.59	0.2	0.221429	0.77	0.858571	0.72	0.851429	0.62	0.775714	0.21	0.41	0.59	0.722857	0.69
#317	0.76	0.897143	0.48	0.572857	0.3	0.408571	0.77	0.835714	0.72	0.818571	0.62	0.767143	0.31	0.491429	0.63	0.758571	0.74	0.894444	0.46	0.524444	0.23	0.263333	0.77	0.854444	0.7	0.843333	0.62	0.797778	0.29	0.542222	0.44	0.708889	0.74	0.888571	0.48	0.541429	0.18	0.258571	0.77	0.835714	0.72	0.805714	0.62	0.77	0.31	0.505714	0.7	0.807143	0.73
#318	0.75	0.88	0.49	0.52375	0.26	0.32	0.77	0.855	0.7	0.83125	0.62	0.7875	0.23	0.5125	0.49	0.73375	0.73	0.873333	0.45	0.567778	0.24	0.254444	0.77	0.851111	0.71	0.842222	0.62	0.795556	0.24	0.51	0.63	0.786667	0.72	0.857143	0.49	0.567143	0.15	0.18	0.77	0.842857	0.71	0.84	0.62	0.778571	0.27	0.477143	0.68	0.811429	0.68
#319	0.73	0.888571	0.47	0.575714	0.29	0.344286	0.77	0.85	0.7	0.835714	0.62	0.768571	0.31	0.537143	0.71	0.821429	0.74	0.866667	0.47	0.545556	0.22	0.246667	0.77	0.835556	0.71	0.838889	0.62	0.784444	0.21	0.481111	0.63	0.781111	0.7	0.883333	0.44	0.588889	0.2	0.188889	0.77	0.86	0.72	0.852222	0.62	0.807778	0.22	0.483333	0.52	0.776667	0.73
#320	0.74	0.88875	0.48	0.54375	0.28	0.3675	0.77	0.83125	0.71	0.8175	0.62	0.77875	0.38	0.63625	0.49	0.68375	0.75	0.888571	0.48	0.575714	0.25	0.35	0.77	0.837143	0.72	0.81	0.62	0.771429	0.25	0.437143	0.57	0.731429	0.68	0.844	0.48	0.615	0.18	0.15	0.77	0.846	0.71	0.832	0.62	0.816	0.17	0.541	0.6	0.815	0.67
#321	0.74	0.87	0.48	0.59	0.3	0.321429	0.77	0.842857	0.69	0.82	0.62	0.775714	0.36	0.535714	0.47	0.704286	0.74	0.881667	0.49	0.563333	0.21	0.276667	0.77	0.823333	0.72	0.81	0.62	0.738333	0.21	0.383333	0.7	0.796667	0.73	0.84125	0.47	0.58625	0.18	0.17	0.76	0.84125	0.71	0.845	0.62	0.78125	0.22	0.49375	0.52	0.76125	0.72
#322	0.72	0.89375	0.47	0.6	0.3	0.38375	0.77	0.8525	0.7	0.8025	0.62	0.805	0.23	0.5275	0.49	0.7475	0.74	0.88	0.48	0.5875	0.23	0.2475	0.77	0.86125	0.73	0.8675	0.62	0.8025	0.26	0.54875	0.57	0.7975	0.72	0.845714	0.5	0.638571	0.15	0.0271429	0.77	0.834286	0.72	0.791429	0.62	0.804286	0.31	0.625714	0.72	0.837143	0.71
#323	0.73	0.9	0.45	0.5875	0.31	0.38125	0.77	0.865	0.71	0.84125	0.62	0.80125	0.26	0.49625	0.55	0.73	0.73	0.84375	0.48	0.57125	0.23	0.265	0.77	0.84125	0.7	0.8275	0.62	0.79375	0.31	0.575	0.62	0.76875	0.72	0.89125	0.44	0.55875	0.2	0.22375	0.77	0.85125	0.72	0.86	0.62	0.78	0.26	0.45375	0.61	0.75375	0.73
#324	0.73	0.9	0.44	0.5725	0.31	0.375	0.77	0.86375	0.7	0.85375	0.62	0.8	0.21	0.4625	0.69	0.82	0.73	0.844286	0.48	0.611429	0.22	0.197143	0.77	0.857143	0.69	0.828571	0.62	0.798571	0.26	0.51	0.48	0.708571	0.7	0.85	0.45	0.57875	0.21	0.235	0.77	0.83	0.72	0.8	0.62	0.7825	0.33	0.585	0.6	0.7775	0.74
#325	0.73	0.896667	0.47	0.563333	0.28	0.343333	0.77	0.855556	0.71	0.856667	0.62	0.798889	0.27	0.548889	0.52	0.755556	0.74	0.80625	0.54	0.59125	0.16	0.14875	0.77	0.845	0.72	0.84875	0.62	0.83125	0.24	0.635	0.62	0.86	0.72	0.865	0.46	0.55875	0.17	0.1325	0.77	0.8425	0.71	0.83875	0.62	0.79625	0.23	0.50625	0.47	0.73375	0.7
#326	0.75	0.902857	0.46	0.577143	0.3	0.344286	0.77	0.862857	0.7	0.841429	0.62	0.77	0.24	0.461429	0.72	0.827143	0.74	0.877778	0.45	0.458889	0.21	0.268889	0.77	0.821111	0.73	0.846667	0.62	0.768889	0.3	0.49	0.48	0.725556	0.7	0.86	0.54	0.608571	0.19	0.182857	0.77	0.838571	0.72	0.838571	0.62	0.768571	0.24	0.458571	0.72	0.814286	0.72
#327	0.72	0.8625	0.46	0.58	0.28	0.29875	0.77	0.8625	0.7	0.8525	0.62	0.7975	0.2	0.4875	0.6	0.81375	0.75	0.837143	0.52	0.647143	0.19	0.0828571	0.77	0.85	0.7	0.827143	0.62	0.802857	0.15	0.518571	0.66	0.815714	0.69	0.8925	0.46	0.59375	0.19	0.2175	0.77	0.85125	0.7	0.85375	0.62	0.79375	0.31	0.54625	0.65	0.815	0.73
#328	0.71	0.895556	0.45	0.471111	0.3	0.378889	0.77	0.837778	0.7	0.741111	0.62	0.796667	0.21	0.524444	0.64	0.8	0.73	0.83375	0.46	0.50375	0.22	0.22875	0.77	0.78875	0.72	0.80125	0.62	0.72625	0.34	0.50875	0.45	0.625	0.72	0.83875	0.48	0.6	0.18	0.14625	0.77	0.8325	0.71	0.79875	0.62	0.79375	0.21	0.535	0.54	0.7875	0.72
#329	0.73	0.884286	0.48	0.538571	0.28	0.374286	0.77	0.825714	0.69	0.772857	0.62	0.774286	0.23	0.472857	0.5	0.725714	0.74	0.882857	0.46	0.558571	0.22	0.227143	0.77	0.841429	0.7	0.831429	0.62	0.747143	0.17	0.357143	0.73	0.814286	0.75	0.844286	0.52	0.625714	0.16	0.18	0.77	0.842857	0.72	0.804286	0.62	0.802857	0.21	0.52	0.63	0.812857	0.68
#330	0.74	0.8775	0.48	0.5575	0.29	0.34	0.77	0.8525	0.69	0.84625	0.62	0.8025	0.23	0.52125	0.6	0.77	0.72	0.868571	0.52	0.6	0.15	0.178571	0.77	0.861429	0.71	0.854286	0.62	0.814286	0.22	0.568571	0.51	0.787143	0.67	0.817	0.46	0.499	0.14	0.14	0.77	0.76	0.71	0.735	0.62	0.723	0.2	0.5	0.53	0.681	0.73
#331	0.78	0.822857	0.52	0.621429	0.29	0.251429	0.77	0.85	0.7	0.81	0.62	0.795714	0.26	0.58	0.63	0.807143	0.74	0.872222	0.44	0.494444	0.21	0.237778	0.77	0.835556	0.72	0.862222	0.62	0.77	0.28	0.492222	0.56	0.785556	0.66	0.8775	0.45	0.61125	0.19	0.2125	0.77	0.84875	0.72	0.81125	0.62	0.8125	0.28	0.565	0.56	0.80125	0.72
#332	0.74	0.885714	0.47	0.524286	0.28	0.365714	0.77	0.825714	0.7	0.794286	0.62	0.758571	0.28	0.491429	0.49	0.664286	0.72	0.891429	0.47	0.572857	0.21	0.25	0.77	0.847143	0.71	0.85	0.62	0.772857	0.34	0.554286	0.55	0.74	0.74	0.828571	0.48	0.567143	0.17	0.175714	0.76	0.811429	0.71	0.814286	0.62	0.737143	0.2	0.41	0.6	0.712857	0.69
#333	0.76	0.895714	0.46	0.568571	0.29	0.317143	0.77	0.85	0.71	0.835714	0.62	0.751429	0.38	0.511429	0.49	0.641429	0.74	0.89125	0.46	0.5675	0.25	0.3075	0.77	0.85125	0.71	0.84625	0.62	0.7825	0.36	0.57125	0.7	0.8125	0.74	0.89625	0.46	0.57375	0.2	0.2375	0.77	0.855	0.71	0.84875	0.62	0.7825	0.22	0.435	0.64	0.7725	0.73
#334	0.75	0.88125	0.48	0.58625	0.3	0.36125	0.77	0.85125	0.7	0.82375	0.62	0.79	0.23	0.50625	0.62	0.76	0.69	0.88875	0.45	0.59	0.23	0.3	0.77	0.855	0.71	0.83625	0.62	0.80625	0.27	0.5225	0.56	0.79125	0.7	0.8525	0.51	0.52625	0.19	0.1825	0.77	0.8325	0.71	0.77875	0.62	0.8075	0.22	0.5675	0.5	0.79375	0.7
#335	0.71	0.869	0.46	0.579	0.28	0.315	0.77	0.86	0.71	0.845	0.62	0.813	0.25	0.578	0.68	0.845	0.74	0.847143	0.48	0.565714	0.22	0.214286	0.77	0.831429	0.73	0.845714	0.62	0.754286	0.25	0.478571	0.46	0.655714	0.72	0.881429	0.44	0.575714	0.19	0.185714	0.77	0.847143	0.72	0.824286	0.62	0.782857	0.36	0.55	0.63	0.782857	0.74
#336	0.73	0.857143	0.48	0.578571	0.28	0.328571	0.77	0.83	0.7	0.821429	0.62	0.768571	0.36	0.582857	0.61	0.792857	0.72	0.876667	0.48	0.57	0.22	0.224444	0.77	0.857778	0.71	0.878889	0.62	0.806667	0.38	0.611111	0.65	0.827778	0.74	0.8775	0.48	0.5575	0.18	0.2175	0.77	0.85	0.72	0.83875	0.62	0.8	0.24	0.55625	0.52	0.7425	0.71
#337	0.75	0.872857	0.49	0.58	0.29	0.34	0.77	0.841429	0.7	0.831429	0.62	0.764286	0.28	0.505714	0.68	0.808571	0.74	0.86125	0.52	0.605	0.18	0.20625	0.77	0.8525	0.7	0.82375	0.62	0.8275	0.28	0.6525	0.63	0.83625	0.69	0.885	0.45	0.59	0.16	0.19875	0.77	0.8525	0.72	0.83875	0.62	0.79375	0.15	0.43375	0.62	0.79125	0.74
#338	0.71	0.842222	0.43	0.577778	0.3	0.306667	0.77	0.85	0.7	0.84	0.62	0.797778	0.35	0.623333	0.49	0.743333	0.7	0.895	0.5	0.5675	0.26	0.2875	0.77	0.855	0.72	0.845	0.62	0.78625	0.29	0.515	0.63	0.76125	0.72	0.885	0.47	0.59375	0.2	0.2475	0.77	0.84875	0.72	0.80125	0.62	0.79875	0.31	0.585	0.68	0.81625	0.74
#339	0.72	0.81875	0.51	0.63375	0.26	0.2175	0.77	0.855	0.7	0.79875	0.62	0.82625	0.26	0.6475	0.53	0.79125	0.72	0.846667	0.51	0.593333	0.17	0.117778	0.77	0.838889	0.72	0.826667	0.62	0.826667	0.18	0.591111	0.56	0.825556	0.73	0.88625	0.47	0.5425	0.15	0.18625	0.77	0.8475	0.71	0.82625	0.62	0.7875	0.24	0.50375	0.71	0.82625	0.63
#340	0.76	0.903333	0.49	0.583333	0.3	0.368333	0.77	0.841667	0.7	0.818333	0.62	0.751667	0.23	0.395	0.61	0.725	0.72	0.83625	0.5	0.605	0.19	0.10375	0.77	0.85	0.72	0.815	0.62	0.8225	0.25	0.61	0.46	0.755	0.73	0.89875	0.45	0.5725	0.18	0.22125	0.77	0.865	0.73	0.8475	0.62	0.795	0.26	0.49375	0.59	0.80375	0.73
#341	0.75	0.82	0.52	0.632857	0.28	0.281429	0.77	0.832857	0.7	0.8	0.62	0.804286	0.28	0.607143	0.53	0.785714	0.72	0.866667	0.46	0.557778	0.2	0.245556	0.77	0.866667	0.72	0.871111	0.62	0.818889	0.4	0.665556	0.61	0.794444	0.74	0.782857	0.49	0.475714	0.2	0.257143	0.77	0.702857	0.73	0.704286	0.62	0.622857	0.27	0.351429	0.74	0.69	0.71
#342	0.75	0.87375	0.48	0.5925	0.3	0.36125	0.77	0.85375	0.7	0.81	0.62	0.79375	0.23	0.5125	0.64	0.79125	0.7	0.89	0.45	0.57	0.22	0.25125	0.77	0.85625	0.72	0.845	0.62	0.78125	0.25	0.58125	0.54	0.76375	0.72	0.835714	0.5	0.622857	0.16	0.182857	0.77	0.838571	0.72	0.808571	0.62	0.798571	0.29	0.577143	0.72	0.838571	0.71
#343	0.77	0.883333	0.48	0.574444	0.28	0.308889	0.77	0.871111	0.7	0.863333	0.62	0.803333	0.19	0.471111	0.55	0.741111	0.71	0.88875	0.44	0.57375	0.23	0.2725	0.77	0.8525	0.72	0.84875	0.62	0.785	0.23	0.4725	0.5	0.68125	0.74	0.898889	0.47	0.438889	0.19	0.271111	0.77	0.84	0.73	0.812222	0.62	0.812222	0.32	0.585556	0.56	0.76	0.64
#344	0.73	0.878889	0.46	0.591111	0.3	0.345556	0.77	0.863333	0.7	0.828889	0.62	0.812222	0.33	0.581111	0.52	0.773333	0.71	0.88625	0.43	0.53375	0.21	0.25375	0.77	0.84125	0.71	0.83375	0.62	0.78375	0.27	0.5125	0.53	0.75875	0.71	0.865	0.46	0.5325	0.15	0.15875	0.77	0.83125	0.72	0.8325	0.62	0.765	0.24	0.46625	0.6	0.73375	0.71
#345	0.74	0.86375	0.46	0.56125	0.28	0.28875	0.77	0.86	0.7	0.8375	0.62	0.7875	0.27	0.525	0.69	0.825	0.74	0.857143	0.46	0.547143	0.22	0.232857	0.77	0.837143	0.69	0.831429	0.62	0.752857	0.3	0.458571	0.53	0.728571	0.73	0.891429	0.47	0.567143	0.15	0.167143	0.77	0.855714	0.74	0.858571	0.62	0.772857	0.2	0.422857	0.51	0.701429	0.74
#346	0.75	0.864286	0.49	0.541429	0.29	0.292857	0.77	0.86	0.69	0.831429	0.62	0.791429	0.26	0.53	0.6	0.765714	0.74	0.883333	0.49	0.581667	0.23	0.298333	0.77	0.83	0.71	0.808333	0.62	0.753333	0.36	0.518333	0.56	0.715	0.75	0.89	0.49	0.575	0.19	0.253333	0.77	0.835	0.72	0.828333	0.62	0.748333	0.24	0.405	0.54	0.718333	0.68
#347	0.75	0.8675	0.47	0.58	0.3	0.3525	0.77	0.85125	0.72	0.8325	0.62	0.78875	0.26	0.49375	0.65	0.79625	0.74	0.883333	0.45	0.506667	0.23	0.238889	0.77	0.835556	0.72	0.855556	0.62	0.787778	0.34	0.584444	0.55	0.77	0.67	0.77875	0.48	0.6475	0.14	0.0525	0.77	0.8425	0.72	0.78875	0.62	0.80125	0.23	0.575	0.42	0.73125	0.74
#348	0.72	0.715714	0.52	0.524286	0.26	0.258571	0.77	0.708571	0.7	0.711429	0.62	0.692857	0.27	0.551429	0.73	0.745714	0.73	0.8975	0.47	0.55875	0.2	0.25125	0.77	0.86125	0.7	0.8675	0.62	0.8	0.29	0.55125	0.54	0.70125	0.74	0.895	0.5	0.531667	0.16	0.216667	0.77	0.841667	0.72	0.811667	0.62	0.771667	0.25	0.441667	0.67	0.806667	0.71
#349	0.75	0.91375	0.45	0.57	0.3	0.3525	0.77	0.8675	0.69	0.84625	0.62	0.7925	0.38	0.60375	0.48	0.7325	0.74	0.88375	0.51	0.47375	0.21	0.305	0.77	0.83875	0.7	0.82375	0.62	0.795	0.19	0.4675	0.54	0.78875	0.72	0.895	0.46	0.5325	0.17	0.20875	0.77	0.855	0.71	0.84625	0.62	0.795	0.27	0.535	0.46	0.675	0.71
#350	0.74	0.867778	0.48	0.567778	0.27	0.311111	0.77	0.861111	0.69	0.858889	0.62	0.803333	0.27	0.552222	0.7	0.861111	0.72	0.844286	0.46	0.592857	0.21	0.178571	0.77	0.848571	0.7	0.852857	0.62	0.781429	0.17	0.441429	0.59	0.718571	0.71	0.89	0.45	0.54375	0.18	0.2075	0.77	0.84375	0.72	0.8325	0.62	0.78625	0.3	0.53875	0.64	0.81125	0.71
#351	0.75	0.903333	0.47	0.554444	0.29	0.323333	0.77	0.871111	0.7	0.862222	0.62	0.808889	0.25	0.53	0.59	0.806667	0.76	0.885714	0.51	0.611429	0.22	0.265714	0.77	0.851429	0.7	0.817143	0.62	0.792857	0.2	0.462857	0.49	0.715714	0.73	0.8875	0.46	0.565	0.2	0.275	0.76	0.83375	0.71	0.81125	0.62	0.77375	0.29	0.51	0.66	0.80125	0.73
#352	0.73	0.82875	0.52	0.635	0.26	0.32375	0.77	0.83375	0.7	0.81875	0.62	0.8025	0.4	0.65375	0.6	0.81625	0.74	0.861429	0.49	0.564286	0.24	0.274286	0.77	0.845714	0.7	0.84	0.62	0.794286	0.28	0.561429	0.47	0.698571	0.7	0.893333	0.44	0.456667	0.17	0.203333	0.77	0.854444	0.73	0.865556	0.62	0.811111	0.38	0.623333	0.5	0.761111	0.75
#353	0.71	0.875556	0.43	0.554444	0.28	0.294444	0.77	0.842222	0.71	0.862222	0.62	0.802222	0.18	0.507778	0.59	0.828889	0.72	0.9025	0.45	0.49125	0.25	0.32125	0.77	0.8375	0.71	0.86625	0.62	0.79875	0.23	0.5	0.57	0.79875	0.74	0.85	0.54	0.58	0.2	0.17375	0.77	0.84875	0.72	0.8425	0.62	0.79	0.32	0.5725	0.59	0.80875	0.71
#354	0.74	0.86625	0.47	0.55125	0.28	0.35125	0.77	0.855	0.7	0.83125	0.62	0.7975	0.22	0.50375	0.65	0.80875	0.69	0.82	0.45	0.5975	0.22	0.19625	0.77	0.845	0.71	0.845	0.62	0.78	0.39	0.6025	0.5	0.73	0.74	0.898571	0.46	0.532857	0.19	0.257143	0.77	0.844286	0.72	0.808571	0.62	0.781429	0.33	0.512857	0.56	0.765714	0.69
#355	0.73	0.86625	0.47	0.58	0.28	0.32125	0.77	0.8525	0.69	0.83	0.62	0.79375	0.22	0.515	0.58	0.79875	0.74	0.85875	0.47	0.47	0.23	0.29875	0.77	0.7875	0.72	0.79875	0.62	0.7275	0.23	0.4575	0.65	0.73875	0.75	0.891667	0.48	0.571667	0.18	0.235	0.77	0.83	0.72	0.836667	0.62	0.733333	0.21	0.358333	0.71	0.79	0.74
#356	0.75	0.885714	0.51	0.591429	0.28	0.355714	0.77	0.851429	0.7	0.827143	0.62	0.784286	0.28	0.54	0.65	0.79	0.73	0.89875	0.46	0.54625	0.2	0.23875	0.77	0.855	0.71	0.8675	0.62	0.78875	0.2	0.48375	0.53	0.765	0.72	0.8575	0.46	0.60375	0.2	0.14625	0.77	0.85	0.72	0.85	0.62	0.8	0.25	0.5325	0.5	0.75125	0.72
#357	0.71	0.877778	0.5	0.575556	0.25	0.292222	0.77	0.856667	0.71	0.882222	0.62	0.815556	0.24	0.601111	0.66	0.836667	0.72	0.817143	0.5	0.575714	0.16	0.165714	0.77	0.815714	0.7	0.811429	0.62	0.777143	0.32	0.598571	0.56	0.768571	0.71	0.75875	0.49	0.42375	0.14	0.205	0.77	0.6725	0.73	0.69375	0.62	0.655	0.29	0.48625	0.7	0.7	0.69
#358	0.73	0.86	0.44	0.594444	0.3	0.316667	0.77	0.858889	0.69	0.843333	0.62	0.802222	0.45	0.668889	0.45	0.702222	0.67	0.88625	0.48	0.585	0.19	0.24625	0.77	0.84875	0.72	0.82125	0.62	0.82	0.25	0.605	0.48	0.78375	0.74	0.78	0.51	0.561429	0.17	0.174286	0.76	0.778571	0.7	0.75	0.62	0.732857	0.3	0.531429	0.61	0.714286	0.66
#359	0.73	0.885	0.48	0.5625	0.28	0.34375	0.77	0.8475	0.69	0.84625	0.62	0.79625	0.24	0.53125	0.67	0.82125	0.75	0.905714	0.48	0.552857	0.23	0.305714	0.77	0.848571	0.7	0.827143	0.62	0.775714	0.28	0.5	0.65	0.784286	0.71	0.885556	0.46	0.555556	0.17	0.188889	0.77	0.851111	0.71	0.844444	0.62	0.808889	0.3	0.567778	0.52	0.79	0.73
#360	0.73	0.882222	0.48	0.567778	0.27	0.297778	0.77	0.864444	0.7	0.873333	0.62	0.81	0.33	0.584444	0.56	0.816667	0.76	0.91	0.48	0.582857	0.24	0.33	0.77	0.852857	0.72	0.831429	0.62	0.774286	0.3	0.481429	0.68	0.818571	0.73	0.882857	0.5	0.53	0.14	0.197143	0.77	0.825714	0.71	0.798571	0.62	0.778571	0.23	0.471429	0.45	0.697143	0.7
#361	0.75	0.82	0.51	0.47375	0.27	0.36125	0.77	0.755	0.7	0.74375	0.62	0.70375	0.17	0.40375	0.52	0.695	0.73	0.82375	0.5	0.64625	0.2	0.19875	0.77	0.85375	0.71	0.80375	0.62	0.8225	0.34	0.64	0.59	0.78	0.75	0.89	0.48	0.468571	0.19	0.211429	0.77	0.825714	0.72	0.791429	0.62	0.774286	0.3	0.557143	0.68	0.812857	0.75
#362	0.75	0.87625	0.47	0.55	0.28	0.28125	0.77	0.83875	0.69	0.84125	0.62	0.76	0.28	0.48125	0.59	0.71375	0.68	0.88	0.44	0.54	0.22	0.2625	0.77	0.83875	0.71	0.82625	0.62	0.7975	0.23	0.56375	0.51	0.7675	0.68	0.84375	0.44	0.57125	0.17	0.125	0.77	0.8275	0.71	0.83125	0.62	0.77625	0.22	0.5075	0.51	0.73125	0.71
#363	0.74	0.897143	0.48	0.531429	0.29	0.401429	0.77	0.844286	0.7	0.82	0.62	0.774286	0.27	0.491429	0.68	0.802857	0.73	0.88	0.43	0.5425	0.23	0.235	0.77	0.855	0.7	0.855	0.62	0.7975	0.27	0.5175	0.6	0.8175	0.74	0.891429	0.48	0.61	0.19	0.194286	0.77	0.86	0.71	0.845714	0.62	0.78	0.28	0.512857	0.5	0.72	0.69
#364	0.77	0.822857	0.53	0.638571	0.29	0.251429	0.77	0.857143	0.7	0.822857	0.62	0.805714	0.17	0.502857	0.66	0.825714	0.73	0.895	0.49	0.57	0.21	0.2625	0.77	0.8575	0.71	0.87875	0.62	0.795	0.21	0.46625	0.53	0.76625	0.72	0.8025	0.5	0.57375	0.15	0.1225	0.77	0.8025	0.72	0.76875	0.62	0.75875	0.28	0.5375	0.62	0.76875	0.75
#365	0.76	0.89	0.47	0.561429	0.29	0.321429	0.77	0.845714	0.7	0.842857	0.62	0.752857	0.21	0.392857	0.56	0.731429	0.71	0.863333	0.43	0.56	0.23	0.224444	0.77	0.857778	0.71	0.856667	0.62	0.797778	0.31	0.547778	0.59	0.751111	0.69	0.77375	0.47	0.46125	0.13	0.11625	0.77	0.72625	0.72	0.76125	0.62	0.68375	0.2	0.4225	0.61	0.65875	0.66
#366	0.72	0.83375	0.44	0.5875	0.29	0.28375	0.77	0.85	0.7	0.825	0.62	0.79625	0.3	0.575	0.74	0.84625	0.73	0.89	0.51	0.58375	0.19	0.235	0.77	0.86125	0.7	0.83875	0.62	0.83	0.28	0.585	0.62	0.835	0.74	0.864286	0.49	0.557143	0.18	0.217143	0.77	0.847143	0.72	0.852857	0.62	0.787143	0.26	0.53	0.66	0.834286	0.68
#367	0.72	0.87625	0.46	0.58375	0.28	0.2975	0.77	0.86375	0.7	0.86	0.62	0.7975	0.24	0.53	0.58	0.78125	0.68	0.87	0.45	0.555	0.19	0.21375	0.77	0.84625	0.7	0.83	0.62	0.7825	0.15	0.4675	0.5	0.725	0.72	0.897143	0.44	0.6	0.21	0.221429	0.77	0.862857	0.72	0.86	0.62	0.781429	0.2	0.404286	0.53	0.73	0.72
#368	0.75	0.902857	0.46	0.571429	0.29	0.317143	0.77	0.864286	0.7	0.855714	0.62	0.777143	0.18	0.384286	0.57	0.752857	0.73	0.9	0.43	0.56625	0.25	0.2925	0.77	0.85625	0.71	0.845	0.62	0.785	0.29	0.5025	0.45	0.6825	0.73	0.87	0.48	0.581667	0.16	0.133333	0.76	0.843333	0.7	0.815	0.62	0.76	0.25	0.421667	0.49	0.665	0.74
#369	0.72	0.887778	0.43	0.572222	0.3	0.345556	0.77	0.872222	0.7	0.847778	0.62	0.812222	0.2	0.513333	0.57	0.803333	0.73	0.845714	0.48	0.561429	0.24	0.264286	0.77	0.835714	0.71	0.815714	0.62	0.768571	0.23	0.478571	0.55	0.757143	0.73	0.83125	0.49	0.42375	0.17	0.23875	0.77	0.73125	0.72	0.75375	0.62	0.67625	0.27	0.41125	0.62	0.7025	0.72
#370	0.75	0.885	0.48	0.5775	0.3	0.3625	0.77	0.8575	0.71	0.8225	0.62	0.79375	0.29	0.54875	0.52	0.76625	0.71	0.858	0.46	0.576	0.23	0.262	0.77	0.847	0.7	0.852	0.62	0.808	0.21	0.556	0.61	0.814	0.74	0.875714	0.51	0.587143	0.17	0.252857	0.77	0.825714	0.72	0.831429	0.62	0.771429	0.23	0.422857	0.54	0.757143	0.71
#371	0.71	0.89375	0.44	0.54375	0.28	0.33875	0.77	0.85625	0.7	0.825	0.62	0.8025	0.42	0.6375	0.66	0.8275	0.72	0.86125	0.43	0.575	0.24	0.26375	0.77	0.8425	0.73	0.83375	0.62	0.77	0.28	0.5075	0.5	0.71125	0.72	0.815714	0.49	0.642857	0.15	0.0914286	0.77	0.85	0.71	0.84	0.62	0.808571	0.25	0.561429	0.49	0.762857	0.7
#372	0.72	0.82	0.47	0.555	0.28	0.285	0.77	0.7975	0.7	0.8175	0.62	0.77	0.28	0.56125	0.7	0.82625	0.71	0.81	0.43	0.493333	0.24	0.271111	0.77	0.758889	0.71	0.77	0.62	0.705556	0.24	0.4	0.55	0.7	0.74	0.891429	0.49	0.604286	0.19	0.224286	0.77	0.855714	0.73	0.834286	0.62	0.781429	0.23	0.428571	0.51	0.712857	0.7
#373	0.75	0.91125	0.48	0.48375	0.3	0.40125	0.77	0.855	0.7	0.80375	0.62	0.795	0.27	0.505	0.49	0.745	0.76	0.85875	0.5	0.58375	0.23	0.29625	0.77	0.845	0.71	0.8375	0.62	0.79	0.31	0.53375	0.52	0.74625	0.75	0.84875	0.47	0.565	0.2	0.2325	0.77	0.82625	0.73	0.82	0.62	0.7575	0.22	0.4325	0.55	0.7525	0.75
#374	0.71	0.9	0.47	0.547143	0.28	0.344286	0.77	0.842857	0.69	0.777143	0.62	0.811429	0.39	0.672857	0.51	0.79	0.73	0.838571	0.49	0.567143	0.24	0.227143	0.77	0.845714	0.71	0.837143	0.62	0.788571	0.24	0.524286	0.69	0.822857	0.7	0.858571	0.46	0.514286	0.17	0.22	0.77	0.81	0.72	0.722857	0.62	0.751429	0.27	0.534286	0.68	0.774286	0.7
#375	0.76	0.884286	0.51	0.571429	0.28	0.32	0.77	0.848571	0.71	0.831429	0.62	0.784286	0.29	0.507143	0.41	0.648571	0.74	0.90125	0.5	0.54875	0.2	0.265	0.77	0.85875	0.71	0.87125	0.62	0.79	0.27	0.48875	0.69	0.82375	0.73	0.89125	0.46	0.5575	0.18	0.23375	0.77	0.85375	0.73	0.85875	0.62	0.7825	0.22	0.45875	0.51	0.73125	0.75
#376	0.76	0.85875	0.51	0.62625	0.27	0.32	0.77	0.8675	0.7	0.8275	0.62	0.83	0.2	0.555	0.65	0.8475	0.72	0.87	0.43	0.568889	0.24	0.252222	0.77	0.867778	0.7	0.861111	0.62	0.807778	0.25	0.501111	0.6	0.805556	0.74	0.88875	0.46	0.565	0.21	0.25	0.77	0.85625	0.72	0.83875	0.62	0.79125	0.39	0.58875	0.51	0.755	0.73
#377	0.73	0.857143	0.49	0.578571	0.28	0.334286	0.77	0.835714	0.72	0.812857	0.62	0.77	0.24	0.49	0.55	0.701429	0.73	0.861111	0.46	0.56	0.22	0.246667	0.77	0.832222	0.7	0.828889	0.62	0.783333	0.28	0.547778	0.55	0.726667	0.69	0.88	0.44	0.5425	0.18	0.21375	0.77	0.85375	0.72	0.825	0.62	0.80375	0.25	0.5525	0.66	0.81875	0.7
#378	0.73	0.90875	0.48	0.455	0.28	0.33125	0.77	0.86	0.7	0.75125	0.62	0.81	0.3	0.595	0.68	0.84375	0.73	0.893333	0.47	0.554444	0.22	0.238889	0.77	0.851111	0.72	0.857778	0.62	0.806667	0.25	0.554444	0.67	0.825556	0.7	0.79125	0.45	0.45125	0.15	0.1725	0.77	0.7475	0.73	0.76125	0.62	0.70875	0.24	0.455	0.46	0.61875	0.71
#379	0.75	0.884286	0.48	0.554286	0.26	0.274286	0.77	0.84	0.7	0.842857	0.62	0.741429	0.18	0.374286	0.48	0.655714	0.71	0.8325	0.46	0.59	0.22	0.19875	0.77	0.82375	0.71	0.79	0.62	0.78125	0.36	0.62625	0.71	0.83125	0.72	0.862857	0.5	0.605714	0.15	0.147143	0.77	0.847143	0.73	0.815714	0.62	0.805714	0.28	0.607143	0.63	0.804286	0.71
#380	0.72	0.88	0.46	0.571111	0.27	0.306667	0.77	0.855556	0.7	0.862222	0.62	0.807778	0.25	0.583333	0.53	0.783333	0.73	0.895	0.45	0.56625	0.24	0.28375	0.77	0.8525	0.72	0.85	0.62	0.7825	0.31	0.525	0.54	0.755	0.75	0.875714	0.47	0.55	0.16	0.155714	0.77	0.837143	0.71	0.858571	0.62	0.767143	0.26	0.49	0.45	0.66	0.71
#381	0.71	0.8575	0.45	0.5625	0.29	0.32875	0.77	0.82	0.69	0.8125	0.62	0.7525	0.22	0.43625	0.6	0.73	0.74	0.893333	0.47	0.565	0.25	0.311667	0.77	0.833333	0.7	0.825	0.62	0.748333	0.27	0.411667	0.63	0.745	0.72	0.87	0.48	0.56375	0.17	0.18	0.77	0.8375	0.72	0.8525	0.62	0.78875	0.26	0.5275	0.67	0.825	0.71
#382	0.74	0.86	0.49	0.595714	0.29	0.33	0.77	0.845714	0.7	0.822857	0.62	0.775714	0.39	0.577143	0.45	0.67	0.71	0.862222	0.46	0.563333	0.2	0.204444	0.77	0.854444	0.7	0.862222	0.62	0.803333	0.33	0.616667	0.51	0.756667	0.74	0.848571	0.5	0.612857	0.17	0.184286	0.77	0.847143	0.72	0.822857	0.62	0.802857	0.26	0.534286	0.67	0.815714	0.69
#383	0.71	0.868889	0.48	0.545556	0.24	0.257778	0.77	0.858889	0.7	0.887778	0.62	0.811111	0.22	0.548889	0.48	0.763333	0.71	0.89375	0.45	0.5625	0.22	0.2575	0.77	0.85125	0.71	0.86375	0.62	0.79875	0.2	0.4525	0.48	0.72875	0.72	0.906667	0.49	0.496667	0.17	0.244444	0.77	0.868889	0.73	0.866667	0.62	0.822222	0.23	0.554444	0.53	0.801111	0.73
#384	0.77	0.85375	0.47	0.5675	0.28	0.27875	0.77	0.84875	0.71	0.84625	0.62	0.77125	0.24	0.48	0.63	0.76625	0.75	0.885	0.47	0.5475	0.22	0.23	0.77	0.84875	0.71	0.83	0.62	0.78625	0.23	0.5	0.55	0.765	0.68	0.83	0.43	0.484444	0.18	0.172222	0.77	0.79	0.72	0.794444	0.62	0.774444	0.29	0.578889	0.46	0.735556	0.72
#385	0.7	0.854	0.44	0.578	0.28	0.329	0.77	0.857	0.72	0.832	0.62	0.813	0.22	0.567	0.7	0.854	0.7	0.857778	0.47	0.573333	0.21	0.225556	0.77	0.822222	0.7	0.841111	0.62	0.76	0.25	0.488889	0.52	0.67	0.71	0.885	0.45	0.56625	0.17	0.20875	0.77	0.85125	0.73	0.845	0.62	0.79875	0.22	0.5075	0.49	0.72875	0.66
#386	0.75	0.87625	0.47	0.58	0.29	0.34	0.77	0.85	0.7	0.83125	0.62	0.78625	0.21	0.4775	0.59	0.7925	0.72	0.89375	0.44	0.57	0.25	0.29875	0.76	0.85375	0.71	0.84125	0.62	0.7825	0.3	0.51125	0.64	0.7725	0.69	0.895556	0.49	0.493333	0.22	0.258889	0.77	0.85	0.71	0.841111	0.62	0.802222	0.23	0.515556	0.58	0.788889	0.74
#387	0.72	0.8925	0.46	0.515	0.27	0.3475	0.77	0.8525	0.7	0.84375	0.62	0.7875	0.2	0.4625	0.42	0.625	0.73	0.865556	0.46	0.582222	0.22	0.238889	0.77	0.852222	0.72	0.856667	0.62	0.803333	0.26	0.554444	0.53	0.772222	0.73	0.8775	0.48	0.52375	0.17	0.20375	0.77	0.8225	0.7	0.8025	0.62	0.77	0.26	0.49625	0.51	0.7375	0.79
#388	0.75	0.895714	0.49	0.524286	0.29	0.304286	0.77	0.851429	0.71	0.83	0.62	0.795714	0.26	0.52	0.72	0.848571	0.69	0.863	0.45	0.466	0.21	0.232	0.77	0.818	0.71	0.805	0.62	0.778	0.3	0.569	0.69	0.815	0.69	0.7925	0.44	0.5975	0.17	0.13	0.77	0.83125	0.71	0.8175	0.62	0.77875	0.24	0.53	0.62	0.75625	0.73
#389	0.76	0.87125	0.46	0.55625	0.29	0.2975	0.77	0.85375	0.7	0.83875	0.62	0.77875	0.23	0.48125	0.47	0.69625	0.72	0.862857	0.5	0.617143	0.22	0.161429	0.77	0.855714	0.72	0.842857	0.62	0.8	0.2	0.5	0.52	0.712857	0.73	0.874286	0.46	0.532857	0.19	0.202857	0.77	0.828571	0.72	0.83	0.62	0.762857	0.26	0.468571	0.57	0.764286	0.74
#390	0.74	0.86125	0.49	0.58125	0.28	0.325	0.77	0.84375	0.7	0.855	0.62	0.79625	0.2	0.45875	0.63	0.81375	0.72	0.85	0.45	0.52875	0.23	0.25875	0.77	0.8125	0.71	0.8275	0.62	0.76	0.25	0.5075	0.6	0.77125	0.75	0.83	0.48	0.577143	0.18	0.177143	0.77	0.812857	0.71	0.812857	0.62	0.735714	0.28	0.457143	0.52	0.711429	0.72
#391	0.75	0.8775	0.52	0.49625	0.26	0.32375	0.77	0.85125	0.7	0.76125	0.62	0.82	0.21	0.6175	0.65	0.83	0.72	0.812222	0.43	0.522222	0.23	0.241111	0.77	0.794444	0.72	0.795556	0.62	0.733333	0.28	0.484444	0.69	0.761111	0.72	0.804286	0.5	0.424286	0.14	0.222857	0.77	0.715714	0.72	0.748571	0.62	0.658571	0.2	0.332857	0.44	0.575714	0.71
#392	0.75	0.75	0.51	0.675714	0.26	0.164286	0.77	0.832857	0.7	0.764286	0.62	0.758571	0.25	0.515714	0.62	0.717143	0.71	0.8175	0.49	0.5975	0.2	0.17875	0.77	0.8075	0.71	0.845	0.62	0.745	0.29	0.50125	0.56	0.73	0.7	0.80125	0.49	0.5475	0.13	0.08	0.77	0.805	0.72	0.76125	0.62	0.77875	0.28	0.60875	0.53	0.70375	0.7
#393	0.74	0.864286	0.48	0.584286	0.28	0.321429	0.77	0.847143	0.7	0.835714	0.62	0.77	0.21	0.47	0.41	0.634286	0.72	0.895	0.47	0.55625	0.22	0.25375	0.77	0.855	0.71	0.8625	0.62	0.8025	0.23	0.52375	0.53	0.7775	0.74	0.881667	0.49	0.583333	0.19	0.245	0.77	0.83	0.73	0.823333	0.62	0.743333	0.26	0.413333	0.45	0.64	0.71
#394	0.72	0.88375	0.47	0.57875	0.28	0.3175	0.77	0.845	0.7	0.855	0.62	0.78875	0.21	0.46	0.63	0.83625	0.74	0.8525	0.49	0.5975	0.24	0.22875	0.77	0.86125	0.7	0.85	0.62	0.80375	0.26	0.56	0.44	0.725	0.73	0.891429	0.51	0.584286	0.16	0.255714	0.76	0.834286	0.71	0.795714	0.62	0.805714	0.25	0.52	0.49	0.788571	0.71
#395	0.72	0.795	0.44	0.45375	0.31	0.34125	0.77	0.72	0.69	0.73875	0.62	0.6725	0.18	0.36625	0.62	0.66	0.71	0.832857	0.47	0.581429	0.19	0.172857	0.77	0.834286	0.71	0.811429	0.62	0.781429	0.27	0.547143	0.48	0.711429	0.73	0.8775	0.48	0.545	0.17	0.22125	0.77	0.8275	0.71	0.8	0.62	0.78625	0.29	0.54375	0.46	0.715	0.72
#396	0.75	0.87625	0.51	0.52625	0.26	0.325	0.77	0.84625	0.7	0.7175	0.62	0.8125	0.29	0.615	0.67	0.82125	0.74	0.86	0.48	0.577143	0.23	0.275714	0.77	0.832857	0.71	0.837143	0.62	0.752857	0.26	0.455714	0.57	0.76	0.71	0.884444	0.45	0.485556	0.17	0.192222	0.77	0.846667	0.72	0.845556	0.62	0.805556	0.26	0.52	0.56	0.798889	0.73
#397	0.74	0.875	0.48	0.57125	0.29	0.33	0.77	0.8525	0.7	0.85125	0.62	0.8	0.17	0.47875	0.66	0.8125	0.73	0.882857	0.48	0.544286	0.23	0.302857	0.77	0.828571	0.72	0.791429	0.62	0.775714	0.31	0.517143	0.54	0.682857	0.7	0.835714	0.5	0.51	0.09	0.05	0.77	0.808571	0.72	0.767143	0.62	0.785714	0.25	0.605714	0.55	0.782857	0.69
#398	0.73	0.86	0.48	0.593333	0.3	0.326667	0.77	0.846667	0.7	0.841667	0.62	0.768333	0.24	0.475	0.65	0.763333	0.72	0.8825	0.46	0.56	0.22	0.25625	0.77	0.83875	0.71	0.82375	0.62	0.77125	0.25	0.48125	0.61	0.73875	0.7	0.87875	0.46	0.61	0.19	0.21625	0.77	0.84375	0.7	0.8	0.62	0.79875	0.25	0.53125	0.63	0.775	0.73
#399	0.71	0.86	0.48	0.594444	0.26	0.276667	0.77	0.853333	0.71	0.845556	0.62	0.814444	0.27	0.6	0.57	0.807778	0.73	0.89375	0.45	0.56375	0.24	0.2825	0.77	0.855	0.71	0.85375	0.62	0.7825	0.21	0.45125	0.53	0.75875	0.74	0.881429	0.47	0.592857	0.2	0.22	0.77	0.85	0.72	0.84	0.62	0.777143	0.28	0.491429	0.51	0.734286	0.73
#400	0.74	0.871429	0.5	0.581429	0.29	0.331429	0.77	0.854286	0.7	0.855714	0.62	0.795714	0.3	0.588571	0.61	0.825714	0.75	0.875	0.47	0.5725	0.25	0.2925	0.77	0.84875	0.7	0.83	0.62	0.79	0.3	0.55375	0.69	0.81	0.73	0.88625	0.47	0.4275	0.18	0.25625	0.77	0.815	0.73	0.745	0.62	0.79625	0.23	0.58125	0.6	0.81	0.74
#401	0.75	0.9175	0.43	0.51375	0.31	0.39375	0.77	0.85875	0.69	0.8075	0.62	0.7825	0.3	0.46	0.5	0.7125	0.73	0.858889	0.45	0.578889	0.24	0.244444	0.77	0.857778	0.71	0.837778	0.62	0.805556	0.19	0.508889	0.5	0.773333	0.72	0.885	0.49	0.56625	0.14	0.18625	0.77	0.85125	0.73	0.875	0.62	0.7925	0.3	0.5375	0.5	0.725	0.73
#402	0.74	0.90375	0.46	0.57	0.31	0.38	0.77	0.86125	0.69	0.85625	0.62	0.78375	0.19	0.41625	0.65	0.775	0.71	0.89	0.46	0.588571	0.22	0.27	0.77	0.852857	0.71	0.841429	0.62	0.782857	0.24	0.488571	0.56	0.744286	0.75	0.888571	0.47	0.551429	0.17	0.194286	0.77	0.842857	0.73	0.847143	0.62	0.757143	0.21	0.414286	0.54	0.742857	0.69
#403	0.73	0.891429	0.45	0.591429	0.3	0.34	0.77	0.857143	0.7	0.852857	0.62	0.781429	0.2	0.422857	0.48	0.678571	0.74	0.837143	0.48	0.464286	0.22	0.264286	0.77	0.762857	0.71	0.765714	0.62	0.707143	0.3	0.47	0.65	0.7	0.71	0.8775	0.45	0.5475	0.21	0.2725	0.77	0.8225	0.73	0.83375	0.62	0.77375	0.28	0.46625	0.49	0.70625	0.68
#404	0.74	0.86	0.49	0.551429	0.29	0.338571	0.77	0.817143	0.7	0.827143	0.62	0.752857	0.19	0.412857	0.51	0.701429	0.73	0.89	0.47	0.525	0.23	0.33375	0.77	0.83625	0.7	0.77375	0.62	0.78125	0.28	0.52125	0.42	0.68625	0.71	0.811429	0.5	0.554286	0.14	0.117143	0.77	0.807143	0.73	0.747143	0.62	0.777143	0.24	0.551429	0.68	0.81	0.72
#405	0.74	0.89875	0.46	0.57375	0.3	0.36625	0.77	0.85625	0.7	0.8475	0.62	0.7825	0.31	0.52	0.68	0.79875	0.71	0.89125	0.47	0.60375	0.23	0.29875	0.77	0.84875	0.71	0.78875	0.62	0.80375	0.28	0.57125	0.47	0.7375	0.74	0.87	0.49	0.53125	0.16	0.2025	0.77	0.83875	0.73	0.835	0.62	0.79375	0.27	0.55375	0.62	0.77625	0.69
#406	0.73	0.838889	0.52	0.626667	0.26	0.301111	0.77	0.845556	0.7	0.824444	0.62	0.83	0.24	0.632222	0.48	0.796667	0.71	0.882222	0.45	0.564444	0.22	0.244444	0.77	0.862222	0.71	0.875556	0.62	0.811111	0.34	0.625556	0.43	0.715556	0.71	0.81625	0.47	0.59	0.16	0.1325	0.77	0.84375	0.72	0.85	0.62	0.7775	0.24	0.53	0.51	0.7325	0.7
#407	0.74	0.85625	0.49	0.59375	0.29	0.29125	0.77	0.86	0.71	0.86	0.62	0.7975	0.37	0.59625	0.7	0.84875	0.7	0.883	0.46	0.578	0.22	0.25	0.77	0.864	0.7	0.874	0.62	0.826	0.22	0.563	0.53	0.804	0.72	0.865	0.49	0.5	0.13	0.1425	0.77	0.805	0.71	0.7725	0.62	0.74625	0.21	0.435	0.48	0.64125	0.72
#408	0.74	0.868571	0.53	0.515714	0.25	0.3	0.77	0.821429	0.7	0.82	0.62	0.794286	0.23	0.53	0.52	0.79	0.73	0.84	0.47	0.57625	0.21	0.205	0.77	0.845	0.71	0.8525	0.62	0.78	0.31	0.52875	0.7	0.8325	0.75	0.831429	0.49	0.572857	0.17	0.181429	0.77	0.827143	0.71	0.811429	0.62	0.764286	0.23	0.455714	0.47	0.672857	0.69
#409	0.74	0.891429	0.5	0.534286	0.26	0.367143	0.77	0.83	0.69	0.802857	0.62	0.768571	0.26	0.51	0.57	0.778571	0.73	0.89875	0.48	0.59375	0.23	0.285	0.77	0.86	0.7	0.82375	0.62	0.80375	0.27	0.53625	0.48	0.745	0.74	0.865556	0.47	0.571111	0.17	0.178889	0.77	0.854444	0.72	0.852222	0.62	0.806667	0.21	0.496667	0.61	0.805556	0.73
#410	0.73	0.88375	0.45	0.59125	0.3	0.30125	0.77	0.87125	0.7	0.84	0.62	0.80625	0.25	0.52	0.47	0.7325	0.73	0.85375	0.5	0.535	0.2	0.245	0.77	0.85375	0.7	0.805	0.62	0.82	0.25	0.59125	0.66	0.83375	0.72	0.8975	0.45	0.5675	0.2	0.2475	0.77	0.8525	0.72	0.84	0.62	0.78375	0.3	0.54625	0.6	0.73125	0.72
#411	0.73	0.865714	0.49	0.592857	0.3	0.347143	0.77	0.838571	0.7	0.812857	0.62	0.772857	0.23	0.488571	0.61	0.762857	0.7	0.847778	0.47	0.576667	0.23	0.254444	0.77	0.834444	0.72	0.811111	0.62	0.801111	0.18	0.525556	0.49	0.768889	0.73	0.8475	0.52	0.5875	0.14	0.145	0.77	0.84	0.73	0.81875	0.62	0.81	0.38	0.6975	0.49	0.77875	0.75
#412	0.74	0.865	0.54	0.5325	0.24	0.2975	0.77	0.84	0.7	0.74625	0.62	0.8225	0.29	0.6125	0.67	0.84375	0.73	0.844286	0.51	0.604286	0.18	0.218571	0.77	0.84	0.71	0.814286	0.62	0.798571	0.2	0.531429	0.71	0.832857	0.69	0.846667	0.45	0.547778	0.16	0.16	0.77	0.812222	0.73	0.825556	0.62	0.772222	0.22	0.455556	0.68	0.8	0.73
#413	0.73	0.868889	0.45	0.58	0.3	0.331111	0.77	0.866667	0.7	0.858889	0.62	0.8	0.22	0.51	0.6	0.814444	0.75	0.878889	0.48	0.578889	0.21	0.252222	0.77	0.86	0.71	0.852222	0.62	0.797778	0.22	0.496667	0.47	0.72	0.72	0.897143	0.47	0.57	0.16	0.168571	0.77	0.862857	0.72	0.867143	0.62	0.778571	0.3	0.491429	0.5	0.645714	0.73
#414	0.73	0.858571	0.5	0.608571	0.26	0.288571	0.77	0.847143	0.7	0.828571	0.62	0.804286	0.31	0.592857	0.43	0.725714	0.74	0.891667	0.49	0.605	0.22	0.23	0.77	0.853333	0.7	0.823333	0.62	0.776667	0.29	0.498333	0.53	0.741667	0.73	0.89	0.48	0.5725	0.19	0.26375	0.77	0.84375	0.73	0.85625	0.62	0.785	0.27	0.50875	0.56	0.735	0.7
#415	0.71	0.861111	0.45	0.6	0.29	0.326667	0.77	0.862222	0.7	0.817778	0.62	0.817778	0.3	0.593333	0.68	0.847778	0.75	0.77375	0.47	0.60875	0.24	0.215	0.77	0.8225	0.7	0.79375	0.62	0.7475	0.29	0.475	0.44	0.66	0.68	0.84	0.44	0.56125	0.17	0.18875	0.77	0.82625	0.71	0.78125	0.62	0.78875	0.21	0.50125	0.65	0.805	0.73
#416	0.74	0.87	0.48	0.56	0.29	0.33875	0.77	0.8475	0.7	0.8225	0.62	0.7975	0.27	0.555	0.7	0.82875	0.73	0.845714	0.51	0.598571	0.18	0.191429	0.77	0.84	0.72	0.808571	0.62	0.808571	0.26	0.59	0.6	0.771429	0.7	0.88875	0.43	0.54	0.18	0.2075	0.77	0.8525	0.71	0.83375	0.62	0.8	0.19	0.49	0.64	0.81	0.69
#417	0.74	0.8875	0.5	0.61125	0.3	0.37625	0.77	0.85625	0.7	0.8375	0.62	0.80625	0.32	0.6075	0.55	0.78875	0.7	0.8075	0.51	0.48625	0.14	0.1925	0.77	0.7925	0.71	0.79875	0.62	0.78375	0.33	0.64875	0.57	0.81	0.74	0.9	0.51	0.457143	0.17	0.25	0.77	0.851429	0.72	0.827143	0.62	0.797143	0.28	0.515714	0.57	0.792857	0.73
#418	0.73	0.88875	0.47	0.48	0.27	0.33625	0.77	0.8125	0.69	0.8425	0.62	0.75375	0.33	0.53625	0.51	0.7375	0.74	0.898571	0.49	0.541429	0.21	0.29	0.77	0.842857	0.71	0.834286	0.62	0.781429	0.28	0.491429	0.53	0.754286	0.73	0.8775	0.44	0.53875	0.17	0.21125	0.77	0.835	0.71	0.8475	0.62	0.77125	0.23	0.47625	0.65	0.77375	0.73
#419	0.74	0.9075	0.45	0.58125	0.3	0.35625	0.77	0.86875	0.71	0.84875	0.62	0.795	0.37	0.54875	0.51	0.74125	0.73	0.84	0.52	0.612857	0.17	0.185714	0.77	0.845714	0.71	0.815714	0.62	0.811429	0.21	0.554286	0.43	0.731429	0.72	0.80625	0.49	0.42625	0.12	0.20875	0.77	0.72625	0.72	0.72625	0.62	0.675	0.26	0.4175	0.6	0.65875	0.72
#420	0.73	0.86375	0.49	0.565	0.28	0.315	0.77	0.8525	0.69	0.86	0.62	0.80125	0.25	0.54875	0.49	0.74875	0.74	0.887143	0.47	0.541429	0.23	0.314286	0.77	0.831429	0.71	0.791429	0.62	0.767143	0.42	0.57	0.63	0.754286	0.72	0.831667	0.52	0.623333	0.15	0.126667	0.77	0.846667	0.71	0.808333	0.62	0.81	0.28	0.606667	0.5	0.761667	0.72
#421	0.75	0.86875	0.52	0.5475	0.27	0.3475	0.77	0.84625	0.71	0.7125	0.62	0.81625	0.22	0.60625	0.66	0.835	0.73	0.888571	0.48	0.541429	0.22	0.284286	0.77	0.831429	0.72	0.828571	0.62	0.764286	0.26	0.504286	0.6	0.764286	0.71	0.884286	0.47	0.557143	0.13	0.14	0.77	0.847143	0.72	0.865714	0.62	0.77	0.27	0.488571	0.72	0.842857	0.73
#422	0.75	0.89625	0.48	0.555	0.29	0.34375	0.77	0.855	0.7	0.84375	0.62	0.7975	0.32	0.5875	0.54	0.735	0.76	0.896667	0.5	0.568333	0.22	0.288333	0.77	0.843333	0.71	0.826667	0.62	0.768333	0.22	0.436667	0.54	0.725	0.71	0.88375	0.44	0.595	0.2	0.22625	0.77	0.855	0.71	0.8475	0.62	0.79125	0.25	0.51125	0.72	0.84125	0.74
#423	0.76	0.88875	0.49	0.585	0.29	0.31125	0.77	0.87625	0.71	0.8675	0.62	0.80625	0.25	0.54875	0.66	0.83125	0.73	0.894286	0.49	0.554286	0.2	0.277143	0.77	0.841429	0.71	0.862857	0.62	0.767143	0.33	0.53	0.52	0.707143	0.73	0.844286	0.51	0.6	0.14	0.147143	0.77	0.835714	0.71	0.774286	0.62	0.802857	0.21	0.56	0.66	0.822857	0.68
#424	0.71	0.8875	0.46	0.595	0.3	0.37375	0.77	0.8525	0.7	0.80875	0.62	0.8	0.24	0.52625	0.66	0.80125	0.74	0.87375	0.48	0.5025	0.24	0.285	0.77	0.8225	0.72	0.83	0.62	0.77875	0.21	0.475	0.51	0.7375	0.73	0.84125	0.47	0.5525	0.17	0.18375	0.77	0.83625	0.73	0.84375	0.62	0.77875	0.25	0.53	0.73	0.8425	0.74
#425	0.72	0.88	0.47	0.597778	0.3	0.348889	0.77	0.865556	0.7	0.823333	0.62	0.82	0.28	0.61	0.47	0.784444	0.73	0.8575	0.48	0.5575	0.2	0.1975	0.77	0.8525	0.72	0.85875	0.62	0.79	0.27	0.545	0.53	0.755	0.73	0.865	0.47	0.605	0.18	0.2225	0.77	0.8525	0.72	0.84375	0.62	0.7875	0.31	0.555	0.45	0.66	0.72
#426	0.75	0.8825	0.48	0.5925	0.3	0.3525	0.77	0.855	0.7	0.82875	0.62	0.795	0.24	0.51375	0.51	0.7375	0.75	0.88625	0.48	0.57125	0.25	0.27	0.77	0.85125	0.72	0.83625	0.62	0.7925	0.25	0.4975	0.46	0.71875	0.72	0.88875	0.44	0.57375	0.2	0.2275	0.77	0.8525	0.72	0.86625	0.62	0.785	0.23	0.4475	0.68	0.80625	0.71
#427	0.74	0.894286	0.46	0.581429	0.3	0.351429	0.77	0.848571	0.71	0.845714	0.62	0.777143	0.27	0.447143	0.66	0.752857	0.75	0.861429	0.48	0.578571	0.24	0.267143	0.77	0.842857	0.72	0.83	0.62	0.772857	0.25	0.48	0.45	0.684286	0.72	0.86	0.46	0.57375	0.18	0.16125	0.77	0.8525	0.7	0.8625	0.62	0.80125	0.31	0.585	0.46	0.74125	0.72
#428	0.76	0.86625	0.52	0.6	0.28	0.2875	0.77	0.8625	0.69	0.8075	0.62	0.8075	0.19	0.52625	0.61	0.77375	0.72	0.904444	0.43	0.486667	0.25	0.302222	0.77	0.866667	0.7	0.82	0.62	0.814444	0.21	0.518889	0.5	0.767778	0.7	0.863333	0.46	0.544444	0.15	0.144444	0.77	0.842222	0.73	0.844444	0.62	0.801111	0.27	0.563333	0.49	0.761111	0.7
#429	0.71	0.88	0.44	0.5775	0.28	0.2925	0.77	0.87	0.71	0.8675	0.62	0.80625	0.23	0.5	0.71	0.83125	0.73	0.85125	0.52	0.58375	0.16	0.1675	0.77	0.84875	0.71	0.84875	0.62	0.83	0.33	0.6675	0.53	0.81625	0.71	0.868571	0.48	0.58	0.15	0.172857	0.77	0.838571	0.72	0.861429	0.62	0.781429	0.21	0.468571	0.57	0.765714	0.71
#430	0.7	0.791111	0.49	0.561111	0.28	0.274444	0.77	0.782222	0.7	0.79	0.62	0.734444	0.26	0.491111	0.62	0.727778	0.7	0.885	0.43	0.565	0.22	0.255	0.77	0.84875	0.72	0.86	0.62	0.79875	0.2	0.48	0.72	0.84625	0.72	0.834444	0.46	0.446667	0.16	0.178889	0.77	0.77	0.73	0.757778	0.62	0.713333	0.23	0.423333	0.61	0.684444	0.72
#431	0.77	0.912857	0.48	0.568571	0.3	0.382857	0.77	0.85	0.7	0.835714	0.62	0.761429	0.23	0.404286	0.68	0.794286	0.71	0.87625	0.48	0.605	0.23	0.27	0.77	0.84375	0.71	0.79625	0.62	0.79875	0.23	0.52125	0.59	0.7625	0.75	0.882857	0.48	0.537143	0.19	0.264286	0.77	0.831429	0.72	0.814286	0.62	0.767143	0.26	0.468571	0.54	0.751429	0.71
#432	0.73	0.89875	0.46	0.60125	0.31	0.29125	0.77	0.875	0.69	0.8375	0.62	0.82125	0.28	0.565	0.43	0.7325	0.72	0.897778	0.44	0.577778	0.24	0.242222	0.77	0.865556	0.71	0.863333	0.62	0.805556	0.29	0.541111	0.69	0.812222	0.72	0.87375	0.45	0.58125	0.21	0.19375	0.77	0.85125	0.73	0.865	0.62	0.79625	0.25	0.5175	0.5	0.71125	0.77
#433	0.73	0.881111	0.45	0.556667	0.29	0.307778	0.77	0.845556	0.71	0.833333	0.62	0.791111	0.28	0.554444	0.65	0.783333	0.74	0.808571	0.51	0.628571	0.19	0.172857	0.77	0.85	0.72	0.838571	0.62	0.81	0.3	0.621429	0.46	0.752857	0.7	0.855556	0.47	0.524444	0.16	0.165556	0.77	0.812222	0.72	0.806667	0.62	0.768889	0.18	0.468889	0.65	0.785556	0.69
#434	0.72	0.888889	0.43	0.582222	0.3	0.347778	0.77	0.867778	0.7	0.84	0.62	0.82	0.27	0.573333	0.53	0.784444	0.71	0.83375	0.49	0.56875	0.18	0.16	0.77	0.81625	0.71	0.76375	0.62	0.795	0.25	0.61375	0.5	0.76625	0.72	0.865556	0.44	0.573333	0.19	0.19	0.77	0.857778	0.71	0.854444	0.62	0.796667	0.32	0.555556	0.57	0.803333	0.72
#435	0.76	0.81125	0.5	0.56125	0.26	0.27625	0.77	0.8425	0.7	0.8225	0.62	0.79625	0.23	0.6025	0.49	0.74625	0.74	0.85125	0.48	0.57375	0.22	0.26125	0.77	0.83875	0.72	0.8275	0.62	0.7875	0.3	0.595	0.47	0.7375	0.72	0.821429	0.48	0.517143	0.18	0.172857	0.77	0.811429	0.73	0.807143	0.62	0.751429	0.26	0.514286	0.6	0.714286	0.73
#436	0.73	0.86375	0.46	0.58375	0.29	0.27875	0.77	0.85875	0.7	0.84	0.62	0.79375	0.29	0.55625	0.54	0.76875	0.73	0.873333	0.45	0.577778	0.24	0.273333	0.77	0.858889	0.72	0.858889	0.62	0.805556	0.24	0.51	0.66	0.816667	0.71	0.852222	0.46	0.534444	0.14	0.123333	0.77	0.845556	0.72	0.857778	0.62	0.802222	0.35	0.631111	0.51	0.776667	0.71
#437	0.76	0.7725	0.51	0.46375	0.28	0.35	0.77	0.695	0.7	0.71375	0.62	0.65375	0.22	0.35625	0.54	0.67625	0.75	0.902857	0.47	0.571429	0.26	0.351429	0.77	0.842857	0.7	0.822857	0.62	0.765714	0.37	0.562857	0.53	0.738571	0.73	0.897143	0.47	0.584286	0.17	0.178571	0.77	0.861429	0.73	0.842857	0.62	0.79	0.25	0.471429	0.64	0.77	0.72
#438	0.74	0.875556	0.45	0.574444	0.3	0.317778	0.77	0.866667	0.7	0.848889	0.62	0.807778	0.27	0.553333	0.65	0.79	0.73	0.91	0.45	0.55625	0.23	0.27	0.77	0.865	0.72	0.8625	0.62	0.79	0.23	0.4675	0.5	0.75375	0.7	0.84875	0.45	0.57375	0.18	0.16	0.77	0.84125	0.71	0.81625	0.62	0.7975	0.23	0.54125	0.67	0.8275	0.74
#439	0.73	0.87	0.45	0.574444	0.3	0.333333	0.77	0.858889	0.71	0.837778	0.62	0.8	0.24	0.517778	0.56	0.755556	0.74	0.853333	0.46	0.571111	0.24	0.251111	0.77	0.855556	0.72	0.861111	0.62	0.796667	0.4	0.624444	0.69	0.826667	0.7	0.857778	0.45	0.575556	0.2	0.18	0.77	0.843333	0.71	0.83	0.62	0.793333	0.27	0.532222	0.72	0.842222	0.72
#440	0.71	0.873333	0.46	0.591111	0.28	0.334444	0.77	0.847778	0.7	0.818889	0.62	0.812222	0.24	0.554444	0.5	0.793333	0.7	0.86375	0.44	0.56375	0.21	0.20875	0.77	0.83	0.72	0.83875	0.62	0.79	0.29	0.55125	0.59	0.81125	0.7	0.845556	0.45	0.56	0.2	0.185556	0.77	0.832222	0.71	0.795556	0.62	0.804444	0.25	0.57	0.48	0.768889	0.76
#441	0.73	0.897143	0.44	0.562857	0.29	0.327143	0.77	0.857143	0.7	0.848571	0.62	0.771429	0.24	0.461429	0.48	0.682857	0.73	0.89125	0.47	0.48625	0.22	0.265	0.77	0.84875	0.71	0.82625	0.62	0.79375	0.18	0.47	0.47	0.70125	0.71	0.774286	0.5	0.65	0.13	0.0828571	0.77	0.834286	0.71	0.802857	0.62	0.802857	0.26	0.611429	0.64	0.822857	0.73
#442	0.75	0.8575	0.49	0.53375	0.26	0.315	0.77	0.83375	0.71	0.855	0.62	0.76625	0.24	0.515	0.45	0.6825	0.7	0.903333	0.48	0.605	0.21	0.256667	0.77	0.858333	0.7	0.818333	0.62	0.791667	0.25	0.465	0.49	0.733333	0.7	0.841111	0.46	0.604444	0.19	0.185556	0.77	0.844444	0.71	0.821111	0.62	0.806667	0.35	0.642222	0.6	0.82	0.69
#443	0.73	0.87875	0.46	0.57625	0.28	0.29375	0.77	0.86	0.7	0.8375	0.62	0.79	0.24	0.50875	0.54	0.73125	0.74	0.878571	0.48	0.575714	0.24	0.285714	0.77	0.845714	0.7	0.837143	0.62	0.774286	0.29	0.52	0.47	0.692857	0.77	0.881429	0.47	0.51	0.18	0.224286	0.77	0.822857	0.73	0.832857	0.62	0.728571	0.2	0.341429	0.64	0.74	0.74
#444	0.75	0.85	0.48	0.571429	0.29	0.33	0.77	0.845714	0.7	0.818571	0.62	0.775714	0.26	0.475714	0.53	0.735714	0.73	0.892222	0.47	0.453333	0.21	0.257778	0.77	0.842222	0.7	0.802222	0.62	0.797778	0.27	0.578889	0.51	0.783333	0.73	0.826667	0.5	0.608333	0.19	0.156667	0.77	0.825	0.73	0.825	0.62	0.743333	0.23	0.456667	0.66	0.765	0.72
#445	0.74	0.89875	0.46	0.56375	0.3	0.37	0.77	0.85875	0.7	0.84875	0.62	0.785	0.27	0.4975	0.7	0.8325	0.76	0.903333	0.49	0.598333	0.25	0.315	0.77	0.846667	0.72	0.82	0.62	0.763333	0.25	0.423333	0.5	0.686667	0.75	0.891429	0.54	0.624286	0.13	0.187143	0.77	0.857143	0.72	0.834286	0.62	0.815714	0.3	0.567143	0.58	0.81	0.71
#446	0.74	0.886667	0.48	0.568333	0.29	0.376667	0.77	0.826667	0.69	0.811667	0.62	0.741667	0.24	0.411667	0.62	0.733333	0.68	0.887778	0.46	0.562222	0.2	0.223333	0.77	0.864444	0.71	0.864444	0.62	0.828889	0.24	0.591111	0.54	0.82	0.76	0.84	0.53	0.655	0.17	0.153333	0.77	0.858333	0.72	0.81	0.62	0.803333	0.29	0.553333	0.52	0.78	0.72
#447	0.73	0.82375	0.45	0.58375	0.28	0.26375	0.77	0.83875	0.7	0.82625	0.62	0.76625	0.27	0.5375	0.61	0.7475	0.74	0.884444	0.46	0.53	0.2	0.213333	0.77	0.867778	0.69	0.873333	0.62	0.812222	0.21	0.48	0.75	0.872222	0.72	0.835	0.47	0.5825	0.18	0.21	0.77	0.83875	0.72	0.81	0.62	0.79625	0.21	0.5275	0.64	0.81875	0.7
#448	0.73	0.8975	0.48	0.54625	0.28	0.33125	0.77	0.84375	0.71	0.84	0.62	0.79625	0.33	0.62375	0.49	0.74625	0.72	0.885	0.46	0.56	0.22	0.29	0.77	0.855	0.72	0.8375	0.62	0.8025	0.28	0.5725	0.49	0.76	0.73	0.835	0.5	0.57375	0.16	0.16375	0.77	0.8125	0.71	0.7575	0.62	0.775	0.27	0.56	0.64	0.76375	0.74
#449	0.76	0.88375	0.48	0.55875	0.3	0.3475	0.77	0.85125	0.7	0.835	0.62	0.77875	0.26	0.48125	0.53	0.75	0.72	0.7775	0.52	0.50125	0.16	0.1975	0.77	0.7525	0.71	0.72125	0.62	0.7225	0.22	0.5275	0.58	0.72875	0.73	0.84625	0.45	0.5825	0.19	0.15625	0.77	0.8525	0.72	0.865	0.63	0.7875	0.18	0.4325	0.64	0.80125	0.69
#450	0.73	0.898571	0.49	0.578571	0.32	0.365714	0.77	0.851429	0.7	0.827143	0.62	0.772857	0.3	0.515714	0.45	0.667143	0.74	0.9075	0.45	0.5775	0.24	0.285	0.77	0.865	0.72	0.86125	0.62	0.78875	0.29	0.4875	0.67	0.8025	0.73	0.83875	0.46	0.5725	0.2	0.18625	0.77	0.84625	0.72	0.85875	0.62	0.7925	0.31	0.585	0.67	0.81875	0.75
#451	0.75	0.89875	0.47	0.52125	0.3	0.3825	0.77	0.83875	0.69	0.82125	0.62	0.7725	0.24	0.48	0.59	0.76375	0.74	0.895	0.45	0.57125	0.25	0.30125	0.77	0.8575	0.71	0.8425	0.62	0.79	0.25	0.4825	0.65	0.7875	0.72	0.82375	0.47	0.55875	0.18	0.20875	0.77	0.82375	0.72	0.82625	0.62	0.78375	0.18	0.48375	0.6	0.77	0.73
#452	0.74	0.908889	0.49	0.503333	0.28	0.327778	0.77	0.861111	0.7	0.808889	0.62	0.814444	0.21	0.513333	0.51	0.806667	0.72	0.842222	0.48	0.592222	0.21	0.262222	0.77	0.838889	0.72	0.824444	0.62	0.806667	0.29	0.606667	0.51	0.781111	0.75	0.847143	0.51	0.62	0.16	0.187143	0.77	0.841429	0.7	0.8	0.63	0.8	0.22	0.512857	0.7	0.835714	0.7
#453	0.72	0.89	0.46	0.5975	0.3	0.39	0.77	0.85125	0.7	0.82375	0.62	0.8025	0.3	0.53625	0.67	0.8125	0.76	0.904286	0.49	0.582857	0.24	0.257143	0.77	0.865714	0.72	0.847143	0.62	0.784286	0.18	0.39	0.47	0.692857	0.69	0.88125	0.43	0.5575	0.18	0.20125	0.77	0.845	0.73	0.85875	0.62	0.79125	0.21	0.4825	0.62	0.80125	0.74
#454	0.77	0.847143	0.51	0.615714	0.28	0.272857	0.77	0.857143	0.71	0.841429	0.62	0.797143	0.27	0.585714	0.54	0.738571	0.69	0.885556	0.45	0.547778	0.23	0.276667	0.77	0.854444	0.72	0.843333	0.62	0.82	0.25	0.595556	0.68	0.848889	0.73	0.8	0.5	0.597143	0.15	0.122857	0.77	0.821429	0.72	0.814286	0.62	0.777143	0.28	0.572857	0.55	0.765714	0.75
#455	0.76	0.851429	0.51	0.571429	0.27	0.315714	0.77	0.844286	0.7	0.801429	0.62	0.774286	0.22	0.454286	0.7	0.814286	0.71	0.857778	0.47	0.538889	0.19	0.224444	0.77	0.85	0.71	0.848889	0.62	0.8	0.24	0.568889	0.64	0.796667	0.7	0.837778	0.44	0.604444	0.16	0.0933333	0.77	0.855556	0.72	0.851111	0.62	0.802222	0.27	0.552222	0.51	0.743333	0.73
#456	0.72	0.86125	0.48	0.56	0.28	0.32375	0.77	0.8275	0.7	0.83375	0.62	0.7825	0.23	0.53375	0.55	0.7825	0.71	0.855	0.45	0.5825	0.22	0.245	0.77	0.83875	0.71	0.8225	0.62	0.79125	0.41	0.6275	0.55	0.77375	0.72	0.884286	0.47	0.561429	0.19	0.257143	0.77	0.832857	0.72	0.837143	0.62	0.772857	0.21	0.452857	0.54	0.754286	0.73
#457	0.74	0.87375	0.47	0.55875	0.29	0.3525	0.77	0.85125	0.7	0.8475	0.62	0.795	0.26	0.5575	0.49	0.74	0.72	0.80875	0.51	0.63875	0.18	0.155	0.77	0.85125	0.72	0.83125	0.62	0.82	0.24	0.6075	0.64	0.8225	0.72	0.904444	0.43	0.481111	0.2	0.228889	0.77	0.865556	0.71	0.848889	0.62	0.803333	0.27	0.53	0.52	0.781111	0.71
#458	0.73	0.89625	0.45	0.56875	0.29	0.34875	0.77	0.85875	0.7	0.8475	0.62	0.785	0.37	0.56625	0.57	0.73875	0.75	0.901667	0.49	0.533333	0.22	0.28	0.77	0.843333	0.71	0.805	0.62	0.77	0.22	0.418333	0.49	0.7	0.71	0.8675	0.43	0.56875	0.19	0.18375	0.77	0.84125	0.72	0.85625	0.62	0.79125	0.29	0.54875	0.5	0.74625	0.74
#459	0.73	0.88375	0.44	0.535	0.29	0.35	0.77	0.83875	0.7	0.8275	0.62	0.77625	0.24	0.50625	0.59	0.78	0.74	0.87625	0.49	0.535	0.2	0.24	0.77	0.83375	0.7	0.8425	0.62	0.78125	0.23	0.52375	0.52	0.7475	0.69	0.88	0.43	0.54875	0.18	0.195	0.77	0.84625	0.72	0.83	0.62	0.80125	0.23	0.52375	0.62	0.7775	0.72
#460	0.73	0.877778	0.45	0.58	0.3	0.314444	0.77	0.867778	0.7	0.861111	0.62	0.805556	0.23	0.51	0.71	0.854444	0.71	0.83375	0.46	0.6075	0.22	0.2	0.77	0.845	0.71	0.82625	0.62	0.79375	0.22	0.505	0.52	0.74875	0.72	0.845714	0.5	0.608571	0.13	0.0785714	0.77	0.855714	0.7	0.831429	0.62	0.801429	0.21	0.494286	0.56	0.788571	0.71
#461	0.75	0.886667	0.49	0.58	0.3	0.386667	0.77	0.835	0.7	0.811667	0.62	0.748333	0.27	0.438333	0.59	0.706667	0.74	0.895	0.46	0.5575	0.23	0.2875	0.77	0.84875	0.71	0.83625	0.62	0.78125	0.22	0.44	0.62	0.75	0.72	0.85	0.49	0.477143	0.17	0.237143	0.77	0.781429	0.71	0.744286	0.62	0.73	0.3	0.501429	0.55	0.707143	0.74
#462	0.79	0.891667	0.53	0.581667	0.26	0.363333	0.77	0.843333	0.7	0.828333	0.62	0.76	0.19	0.38	0.57	0.766667	0.75	0.895714	0.49	0.602857	0.25	0.337143	0.77	0.845714	0.71	0.821429	0.62	0.774286	0.35	0.535714	0.45	0.66	0.69	0.828889	0.43	0.556667	0.16	0.16	0.77	0.825556	0.72	0.832222	0.62	0.784444	0.28	0.561111	0.52	0.765556	0.69
#463	0.74	0.8975	0.47	0.485	0.29	0.355	0.77	0.84875	0.7	0.75875	0.62	0.79125	0.3	0.5625	0.5	0.7225	0.73	0.77	0.49	0.453333	0.18	0.203333	0.77	0.722222	0.71	0.721111	0.62	0.697778	0.21	0.521111	0.62	0.717778	0.76	0.85125	0.49	0.5625	0.22	0.2025	0.77	0.83375	0.71	0.82625	0.62	0.75	0.26	0.44	0.71	0.79875	0.71
#464	0.74	0.87375	0.48	0.55375	0.28	0.34375	0.77	0.84625	0.7	0.84375	0.62	0.7925	0.24	0.535	0.58	0.75625	0.73	0.8675	0.47	0.54	0.22	0.255	0.77	0.83	0.71	0.81375	0.62	0.7825	0.32	0.55375	0.54	0.78	0.75	0.8575	0.48	0.57875	0.2	0.2175	0.77	0.8325	0.72	0.81375	0.62	0.77125	0.23	0.48625	0.52	0.7475	0.73
#465	0.72	0.886667	0.46	0.57	0.28	0.31	0.77	0.86	0.7	0.867778	0.62	0.812222	0.3	0.574444	0.55	0.806667	0.73	0.90375	0.47	0.6025	0.24	0.28	0.77	0.86	0.7	0.80625	0.62	0.80625	0.23	0.495	0.62	0.81	0.75	0.868571	0.49	0.605714	0.2	0.215714	0.77	0.842857	0.72	0.841429	0.62	0.78	0.23	0.475714	0.62	0.78	0.72
#466	0.73	0.887778	0.45	0.56	0.31	0.338889	0.77	0.867778	0.69	0.836667	0.62	0.817778	0.31	0.586667	0.59	0.781111	0.73	0.85375	0.45	0.52125	0.21	0.22375	0.77	0.84	0.71	0.8325	0.62	0.7675	0.24	0.46	0.72	0.81875	0.69	0.88875	0.42	0.5625	0.21	0.265	0.77	0.84	0.71	0.79625	0.62	0.79125	0.21	0.46375	0.62	0.78125	0.71
#467	0.77	0.91	0.5	0.582857	0.3	0.394286	0.77	0.852857	0.7	0.812857	0.62	0.775714	0.26	0.455714	0.64	0.757143	0.72	0.891429	0.44	0.581429	0.23	0.241429	0.77	0.861429	0.71	0.845714	0.62	0.778571	0.33	0.535714	0.52	0.741429	0.72	0.892857	0.46	0.607143	0.21	0.222857	0.77	0.862857	0.72	0.845714	0.62	0.798571	0.27	0.462857	0.57	0.787143	0.74
#468	0.76	0.90875	0.48	0.57625	0.29	0.375	0.77	0.8675	0.69	0.8475	0.62	0.78875	0.2	0.43875	0.55	0.76	0.75	0.835	0.5	0.57875	0.21	0.18875	0.77	0.8225	0.7	0.7975	0.62	0.78125	0.21	0.5025	0.6	0.75	0.7	0.89	0.49	0.5925	0.16	0.17625	0.77	0.8475	0.71	0.83375	0.62	0.805	0.2	0.49	0.51	0.78625	0.72
#469	0.74	0.87125	0.53	0.53375	0.25	0.305	0.77	0.85875	0.7	0.81125	0.62	0.835	0.19	0.58125	0.7	0.8725	0.72	0.887778	0.44	0.573333	0.24	0.242222	0.77	0.861111	0.72	0.854444	0.62	0.798889	0.25	0.52	0.67	0.825556	0.73	0.873333	0.53	0.613333	0.16	0.153333	0.77	0.836667	0.72	0.81	0.62	0.813333	0.3	0.636667	0.48	0.771667	0.7
#470	0.77	0.907143	0.5	0.572857	0.28	0.38	0.77	0.85	0.71	0.805714	0.62	0.765714	0.37	0.53	0.45	0.667143	0.75	0.85	0.47	0.551429	0.23	0.217143	0.77	0.825714	0.71	0.828571	0.62	0.748571	0.28	0.477143	0.52	0.692857	0.73	0.871429	0.5	0.621429	0.17	0.208571	0.77	0.847143	0.72	0.824286	0.62	0.81	0.31	0.545714	0.52	0.784286	0.71
#471	0.73	0.86625	0.48	0.56625	0.28	0.31125	0.77	0.85	0.71	0.8425	0.62	0.79625	0.32	0.60125	0.65	0.8075	0.72	0.89875	0.43	0.5675	0.24	0.2775	0.77	0.85625	0.72	0.845	0.62	0.78	0.3	0.5025	0.57	0.77125	0.7	0.823333	0.49	0.534444	0.15	0.114444	0.77	0.821111	0.72	0.793333	0.62	0.781111	0.21	0.568889	0.52	0.753333	0.77
#472	0.75	0.894286	0.47	0.56	0.3	0.41	0.77	0.834286	0.71	0.801429	0.62	0.761429	0.23	0.431429	0.72	0.814286	0.74	0.845	0.51	0.6075	0.19	0.19375	0.77	0.8525	0.72	0.835	0.62	0.8275	0.27	0.6375	0.54	0.81375	0.71	0.8875	0.45	0.55625	0.18	0.19875	0.77	0.8475	0.71	0.84375	0.62	0.79	0.27	0.52125	0.69	0.82375	0.73
#473	0.73	0.85375	0.48	0.5525	0.28	0.33	0.77	0.8325	0.7	0.8325	0.62	0.79	0.19	0.51625	0.54	0.765	0.71	0.88625	0.45	0.565	0.24	0.27375	0.77	0.8425	0.72	0.8225	0.62	0.775	0.19	0.40125	0.64	0.76875	0.75	0.895	0.47	0.5625	0.18	0.22375	0.77	0.85375	0.71	0.84625	0.62	0.78625	0.3	0.49625	0.59	0.74375	0.75
#474	0.74	0.875556	0.47	0.578889	0.28	0.312222	0.77	0.865556	0.69	0.844444	0.62	0.814444	0.23	0.512222	0.65	0.831111	0.75	0.882857	0.51	0.568571	0.22	0.285714	0.77	0.824286	0.71	0.838571	0.62	0.758571	0.33	0.497143	0.5	0.714286	0.71	0.825	0.49	0.5675	0.13	0.11875	0.77	0.83375	0.72	0.7975	0.62	0.81	0.28	0.6475	0.56	0.79125	0.72
#475	0.76	0.89	0.47	0.57	0.3	0.36125	0.77	0.85625	0.7	0.8375	0.62	0.78625	0.28	0.49375	0.55	0.77875	0.74	0.9025	0.45	0.56875	0.24	0.2925	0.77	0.8625	0.72	0.8425	0.62	0.78875	0.23	0.465	0.57	0.71375	0.73	0.841429	0.51	0.612857	0.14	0.157143	0.77	0.838571	0.72	0.802857	0.62	0.802857	0.27	0.598571	0.59	0.775714	0.72
#476	0.72	0.884444	0.44	0.566667	0.28	0.317778	0.77	0.872222	0.7	0.855556	0.62	0.808889	0.3	0.546667	0.56	0.79	0.73	0.88	0.48	0.51125	0.2	0.2525	0.77	0.82125	0.7	0.78875	0.62	0.76125	0.23	0.49125	0.69	0.8	0.74	0.9	0.47	0.595714	0.2	0.205714	0.77	0.864286	0.72	0.851429	0.62	0.788571	0.31	0.541429	0.55	0.755714	0.68
#477	0.75	0.895	0.5	0.568333	0.29	0.371667	0.77	0.843333	0.7	0.81	0.62	0.776667	0.34	0.531667	0.44	0.656667	0.73	0.89375	0.45	0.56625	0.23	0.28	0.77	0.85625	0.71	0.84125	0.62	0.785	0.24	0.46	0.49	0.6525	0.71	0.86875	0.45	0.575	0.16	0.18	0.77	0.84125	0.73	0.8125	0.62	0.80125	0.26	0.54375	0.5	0.76375	0.7
#478	0.73	0.812857	0.51	0.631429	0.26	0.274286	0.77	0.851429	0.69	0.811429	0.62	0.81	0.16	0.522857	0.58	0.81	0.7	0.842857	0.48	0.59	0.24	0.257143	0.77	0.815714	0.71	0.824286	0.62	0.761429	0.21	0.468571	0.57	0.751429	0.67	0.888	0.43	0.554	0.16	0.19	0.77	0.867	0.71	0.822	0.62	0.848	0.18	0.629	0.6	0.849	0.74
#479	0.72	0.86875	0.45	0.60375	0.3	0.3575	0.77	0.8475	0.7	0.8	0.62	0.7875	0.29	0.51375	0.69	0.7975	0.69	0.848889	0.44	0.524444	0.22	0.234444	0.77	0.82	0.72	0.785556	0.62	0.776667	0.2	0.514444	0.73	0.813333	0.73	0.885	0.45	0.5425	0.18	0.2075	0.77	0.8475	0.73	0.84625	0.62	0.79125	0.22	0.4925	0.46	0.71625	0.72
#480	0.71	0.887778	0.45	0.465556	0.28	0.363333	0.77	0.822222	0.7	0.847778	0.62	0.786667	0.36	0.626667	0.45	0.716667	0.73	0.8425	0.53	0.62125	0.16	0.16875	0.77	0.8575	0.72	0.83375	0.62	0.83375	0.22	0.61125	0.69	0.86625	0.72	0.805714	0.52	0.587143	0.11	0.0585714	0.77	0.814286	0.71	0.762857	0.62	0.77	0.34	0.587143	0.57	0.721429	0.69
#481	0.74	0.80625	0.5	0.4475	0.27	0.37125	0.77	0.73	0.7	0.73625	0.62	0.68375	0.33	0.52	0.47	0.645	0.72	0.8575	0.44	0.58125	0.23	0.2175	0.77	0.8575	0.7	0.86	0.62	0.7875	0.23	0.50375	0.58	0.77625	0.72	0.845	0.5	0.606667	0.13	0.0833333	0.77	0.851667	0.73	0.816667	0.62	0.813333	0.17	0.501667	0.67	0.831667	0.72
#482	0.73	0.875	0.54	0.505	0.23	0.17625	0.77	0.85375	0.69	0.79875	0.62	0.8425	0.24	0.67125	0.49	0.8	0.75	0.8975	0.48	0.56375	0.23	0.28625	0.77	0.8575	0.71	0.84375	0.62	0.78625	0.23	0.46875	0.49	0.70375	0.74	0.75	0.5	0.4975	0.15	0.18875	0.77	0.72	0.72	0.7125	0.62	0.7075	0.24	0.48375	0.59	0.7125	0.74
#483	0.73	0.855714	0.48	0.578571	0.29	0.338571	0.77	0.838571	0.7	0.824286	0.62	0.764286	0.22	0.472857	0.71	0.804286	0.74	0.895	0.5	0.54	0.22	0.28	0.77	0.845	0.7	0.833333	0.62	0.766667	0.22	0.43	0.45	0.666667	0.72	0.89875	0.45	0.52875	0.2	0.28	0.77	0.84	0.7	0.80625	0.62	0.77875	0.4	0.605	0.51	0.70375	0.71
#484	0.71	0.876667	0.43	0.574444	0.29	0.305556	0.77	0.872222	0.7	0.841111	0.62	0.814444	0.3	0.545556	0.57	0.748889	0.7	0.854444	0.43	0.578889	0.24	0.26	0.77	0.855556	0.7	0.846667	0.62	0.804444	0.33	0.61	0.68	0.828889	0.71	0.81625	0.47	0.45125	0.15	0.22125	0.77	0.75	0.73	0.7475	0.62	0.695	0.26	0.44625	0.54	0.68	0.71
#485	0.78	0.874286	0.53	0.568571	0.25	0.287143	0.77	0.861429	0.71	0.844286	0.62	0.795714	0.3	0.548571	0.63	0.815714	0.72	0.878571	0.5	0.638571	0.19	0.152857	0.77	0.855714	0.72	0.824286	0.62	0.814286	0.26	0.59	0.6	0.807143	0.75	0.84375	0.52	0.61	0.13	0.09875	0.77	0.85625	0.71	0.84625	0.62	0.80375	0.26	0.55125	0.62	0.805	0.73
#486	0.71	0.88	0.43	0.533333	0.28	0.301111	0.77	0.863333	0.71	0.86	0.62	0.806667	0.2	0.505556	0.64	0.842222	0.74	0.765	0.51	0.66625	0.21	0.18375	0.77	0.83875	0.71	0.77375	0.62	0.8	0.22	0.56375	0.66	0.80375	0.73	0.884286	0.47	0.527143	0.17	0.24	0.77	0.828571	0.71	0.798571	0.62	0.764286	0.22	0.45	0.64	0.782857	0.71
#487	0.74	0.8675	0.48	0.60375	0.29	0.355	0.77	0.85625	0.7	0.82625	0.62	0.79625	0.22	0.49	0.5	0.76625	0.76	0.877143	0.49	0.601429	0.25	0.25	0.77	0.85	0.72	0.842857	0.62	0.77	0.27	0.451429	0.64	0.754286	0.7	0.87875	0.44	0.555	0.18	0.225	0.77	0.845	0.72	0.835	0.62	0.79875	0.23	0.51125	0.5	0.7575	0.72
#488	0.73	0.867778	0.45	0.591111	0.3	0.306667	0.77	0.87	0.69	0.851111	0.62	0.804444	0.22	0.512222	0.54	0.784444	0.76	0.893333	0.51	0.578333	0.2	0.268333	0.77	0.836667	0.72	0.835	0.62	0.733333	0.33	0.466667	0.61	0.671667	0.73	0.881429	0.47	0.528571	0.17	0.235714	0.77	0.825714	0.72	0.814286	0.62	0.758571	0.28	0.49	0.65	0.778571	0.69
#489	0.74	0.79375	0.48	0.4325	0.28	0.35375	0.77	0.71	0.71	0.72625	0.62	0.6775	0.25	0.42625	0.68	0.71	0.7	0.8475	0.45	0.57	0.23	0.26875	0.77	0.84	0.7	0.80875	0.62	0.79375	0.29	0.575	0.51	0.72375	0.71	0.857143	0.46	0.604286	0.19	0.14	0.77	0.854286	0.71	0.87	0.62	0.784286	0.26	0.522857	0.67	0.797143	0.73
#490	0.76	0.897143	0.48	0.574286	0.3	0.405714	0.77	0.842857	0.7	0.818571	0.62	0.764286	0.25	0.442857	0.65	0.764286	0.73	0.86375	0.46	0.4875	0.24	0.26	0.77	0.79	0.7	0.79125	0.62	0.72875	0.21	0.42	0.53	0.72375	0.7	0.884444	0.42	0.49	0.21	0.245556	0.76	0.845556	0.71	0.788889	0.62	0.801111	0.34	0.578889	0.54	0.785556	0.71
#491	0.73	0.863333	0.45	0.581111	0.3	0.307778	0.77	0.862222	0.71	0.837778	0.62	0.798889	0.3	0.556667	0.56	0.79	0.75	0.85125	0.47	0.52	0.22	0.19	0.77	0.84625	0.71	0.845	0.62	0.78625	0.28	0.575	0.56	0.7275	0.7	0.8375	0.44	0.4725	0.18	0.2025	0.77	0.77625	0.72	0.7925	0.62	0.7225	0.25	0.3975	0.57	0.73	0.72
#492	0.73	0.8475	0.47	0.56	0.28	0.2875	0.77	0.83625	0.69	0.83375	0.62	0.76875	0.29	0.5425	0.72	0.82125	0.72	0.866667	0.49	0.618333	0.22	0.231667	0.77	0.84	0.71	0.826667	0.62	0.77	0.26	0.491667	0.52	0.73	0.71	0.846667	0.43	0.568889	0.19	0.162222	0.76	0.838889	0.71	0.818889	0.62	0.783333	0.32	0.567778	0.56	0.772222	0.68
#493	0.71	0.884444	0.44	0.562222	0.29	0.305556	0.77	0.86	0.7	0.855556	0.62	0.813333	0.38	0.648889	0.51	0.773333	0.72	0.856667	0.46	0.588889	0.24	0.24	0.77	0.857778	0.71	0.856667	0.62	0.798889	0.25	0.535556	0.65	0.795556	0.74	0.89375	0.47	0.535	0.19	0.21	0.77	0.84	0.72	0.8375	0.62	0.76875	0.22	0.46	0.63	0.7625	0.73
#494	0.74	0.89625	0.45	0.57125	0.3	0.36	0.77	0.86	0.7	0.8375	0.62	0.78875	0.2	0.41875	0.69	0.80875	0.73	0.895	0.44	0.51875	0.24	0.26875	0.77	0.85875	0.7	0.86	0.62	0.8025	0.27	0.54125	0.42	0.69875	0.74	0.843333	0.52	0.601667	0.13	0.105	0.77	0.853333	0.72	0.815	0.62	0.811667	0.24	0.561667	0.44	0.728333	0.73
#495	0.71	0.86125	0.46	0.615	0.3	0.33	0.77	0.86	0.71	0.83	0.62	0.815	0.29	0.62125	0.56	0.81875	0.72	0.8175	0.5	0.61375	0.19	0.1825	0.77	0.85125	0.7	0.83625	0.62	0.83125	0.25	0.61375	0.51	0.81	0.73	0.777143	0.53	0.545714	0.16	0.18	0.77	0.755714	0.71	0.747143	0.62	0.728571	0.33	0.574286	0.71	0.77	0.68
#496	0.72	0.86	0.48	0.571429	0.28	0.268571	0.77	0.84	0.71	0.851429	0.62	0.781429	0.21	0.505714	0.69	0.805714	0.75	0.778571	0.54	0.624286	0.18	0.144286	0.77	0.851429	0.71	0.801429	0.62	0.824286	0.25	0.635714	0.66	0.842857	0.72	0.858889	0.47	0.598889	0.19	0.201111	0.77	0.847778	0.71	0.818889	0.62	0.807778	0.26	0.576667	0.43	0.738889	0.75
#497	0.73	0.848889	0.48	0.515556	0.28	0.313333	0.77	0.825556	0.7	0.785556	0.62	0.78	0.2	0.506667	0.73	0.845556	0.71	0.77625	0.47	0.4575	0.22	0.255	0.77	0.7025	0.72	0.72125	0.62	0.64625	0.21	0.36625	0.53	0.6175	0.73	0.89	0.45	0.5425	0.17	0.21375	0.77	0.8525	0.71	0.85	0.62	0.79	0.3	0.535	0.52	0.74375	0.76
#498	0.75	0.8725	0.47	0.545	0.28	0.32875	0.77	0.835	0.71	0.8275	0.62	0.76875	0.17	0.46	0.68	0.81125	0.74	0.87	0.48	0.55375	0.22	0.27125	0.77	0.84625	0.72	0.815	0.62	0.79375	0.27	0.555	0.5	0.74	0.72	0.87625	0.46	0.47875	0.16	0.1775	0.77	0.84125	0.72	0.825	0.62	0.785	0.22	0.49875	0.58	0.78375	0.73
#499	0.74	0.862857	0.52	0.59	0.27	0.247143	0.77	0.838571	0.7	0.848571	0.62	0.785714	0.3	0.511429	0.49	0.75	0.7	0.8625	0.43	0.4875	0.21	0.26875	0.77	0.805	0.7	0.795	0.62	0.745	0.22	0.4	0.54	0.73125	0.71	0.8775	0.46	0.56625	0.18	0.18875	0.77	0.845	0.71	0.8525	0.62	0.78875	0.28	0.5175	0.63	0.78	0.71
#500	0.75	0.875	0.49	0.57125	0.27	0.285	0.77	0.86375	0.7	0.8525	0.62	0.79	0.26	0.53625	0.42	0.6675	0.68	0.85	0.48	0.574444	0.25	0.241111	0.77	0.845556	0.7	0.852222	0.62	0.784444	0.13	0.404444	0.41	0.665556	0.71	0.875	0.45	0.56375	0.17	0.19625	0.77	0.845	0.72	0.85125	0.62	0.78625	0.24	0.50125	0.57	0.79375	0.73
#501	0.73	0.865714	0.47	0.604286	0.29	0.314286	0.77	0.841429	0.71	0.81	0.62	0.77	0.19	0.435714	0.41	0.631429	0.71	0.89	0.45	0.54125	0.21	0.2575	0.77	0.8525	0.71	0.83125	0.62	0.80375	0.36	0.625	0.69	0.82125	0.7	0.83375	0.45	0.5275	0.17	0.16	0.77	0.79	0.71	0.80875	0.62	0.73375	0.33	0.53625	0.7	0.78625	0.71
#502	0.73	0.807778	0.52	0.634444	0.24	0.255556	0.77	0.841111	0.7	0.837778	0.62	0.821111	0.2	0.598889	0.61	0.801111	0.75	0.88375	0.48	0.58	0.25	0.35125	0.77	0.83375	0.72	0.81125	0.62	0.76875	0.4	0.56	0.56	0.76625	0.72	0.827143	0.52	0.581429	0.11	0.128571	0.77	0.832857	0.71	0.778571	0.62	0.804286	0.28	0.604286	0.54	0.788571	0.76
#503	0.74	0.832857	0.49	0.582857	0.3	0.325714	0.77	0.844286	0.7	0.847143	0.62	0.788571	0.23	0.531429	0.71	0.85	0.71	0.815556	0.5	0.588889	0.16	0.191111	0.77	0.85	0.7	0.816667	0.62	0.824444	0.24	0.648889	0.6	0.803333	0.74	0.854286	0.49	0.541429	0.17	0.208571	0.77	0.811429	0.72	0.788571	0.62	0.741429	0.27	0.461429	0.53	0.718571	0.72
#504	0.74	0.88625	0.47	0.555	0.29	0.34625	0.77	0.84375	0.7	0.8375	0.62	0.79375	0.22	0.525	0.54	0.735	0.72	0.887143	0.46	0.58	0.24	0.265714	0.77	0.85	0.7	0.838571	0.62	0.78	0.26	0.498571	0.75	0.851429	0.75	0.91875	0.47	0.495	0.2	0.22625	0.77	0.87375	0.73	0.86125	0.62	0.81375	0.2	0.47375	0.54	0.715	0.74
#505	0.75	0.892222	0.47	0.571111	0.3	0.351111	0.77	0.863333	0.7	0.845556	0.62	0.813333	0.41	0.66	0.66	0.807778	0.74	0.86375	0.51	0.52875	0.21	0.26375	0.77	0.82	0.7	0.81625	0.62	0.795	0.26	0.5925	0.49	0.78125	0.73	0.832857	0.5	0.615714	0.2	0.145714	0.77	0.844286	0.72	0.831429	0.62	0.785714	0.24	0.505714	0.5	0.724286	0.69
#506	0.75	0.882857	0.49	0.581429	0.29	0.341429	0.77	0.852857	0.72	0.85	0.62	0.778571	0.25	0.484286	0.54	0.76	0.7	0.853333	0.44	0.55	0.22	0.238889	0.77	0.857778	0.71	0.857778	0.62	0.812222	0.23	0.555556	0.49	0.782222	0.72	0.882857	0.53	0.584286	0.12	0.155714	0.77	0.848571	0.72	0.837143	0.62	0.818571	0.22	0.561429	0.67	0.841429	0.69
#507	0.76	0.902857	0.47	0.572857	0.3	0.395714	0.77	0.845714	0.69	0.804286	0.62	0.768571	0.26	0.458571	0.48	0.704286	0.75	0.9025	0.46	0.5775	0.24	0.27875	0.77	0.86625	0.72	0.855	0.62	0.78625	0.29	0.4975	0.65	0.78625	0.7	0.868	0.47	0.604	0.19	0.2	0.76	0.852	0.71	0.825	0.62	0.819	0.22	0.577	0.67	0.832	0.71
#508	0.73	0.84375	0.47	0.60625	0.27	0.27625	0.77	0.86625	0.7	0.84375	0.62	0.7975	0.21	0.51875	0.74	0.85125	0.74	0.85875	0.46	0.58875	0.24	0.27	0.77	0.845	0.72	0.83125	0.62	0.79	0.23	0.5125	0.53	0.75	0.73	0.812857	0.51	0.631429	0.14	0.0871429	0.77	0.852857	0.71	0.821429	0.62	0.812857	0.27	0.605714	0.57	0.762857	0.71
#509	0.72	0.871111	0.45	0.564444	0.28	0.313333	0.77	0.863333	0.7	0.861111	0.62	0.811111	0.29	0.595556	0.45	0.742222	0.76	0.902857	0.48	0.567143	0.25	0.325714	0.77	0.841429	0.72	0.84	0.62	0.75	0.24	0.41	0.73	0.807143	0.71	0.772857	0.5	0.562857	0.12	0.0528571	0.77	0.808571	0.71	0.748571	0.62	0.781429	0.21	0.557143	0.66	0.804286	0.69
#510	0.74	0.891429	0.48	0.544286	0.29	0.395714	0.77	0.835714	0.7	0.801429	0.62	0.771429	0.17	0.428571	0.54	0.73	0.74	0.755714	0.49	0.44	0.21	0.28	0.77	0.657143	0.71	0.667143	0.62	0.59	0.21	0.294286	0.62	0.605714	0.71	0.84625	0.45	0.54	0.17	0.1975	0.77	0.825	0.72	0.815	0.62	0.77875	0.28	0.545	0.59	0.75625	0.67
#511	0.73	0.876667	0.45	0.561111	0.3	0.356667	0.77	0.84	0.71	0.835556	0.62	0.785556	0.26	0.511111	0.61	0.763333	0.76	0.904286	0.48	0.581429	0.25	0.332857	0.77	0.847143	0.71	0.824286	0.62	0.772857	0.27	0.485714	0.43	0.65	0.74	0.90375	0.46	0.58	0.2	0.225	0.77	0.86375	0.7	0.85	0.62	0.79	0.39	0.59125	0.61	0.7325	0.73
#512	0.75	0.88125	0.49	0.55625	0.28	0.3475	0.77	0.85625	0.71	0.83125	0.62	0.81	0.29	0.60875	0.51	0.77375	0.72	0.84625	0.49	0.60625	0.24	0.23	0.77	0.8575	0.7	0.82125	0.62	0.79875	0.28	0.54	0.71	0.83875	0.72	0.878571	0.47	0.567143	0.17	0.168571	0.77	0.835714	0.71	0.852857	0.62	0.761429	0.25	0.461429	0.46	0.641429	0.74
#513	0.75	0.88375	0.48	0.6025	0.3	0.38625	0.77	0.855	0.7	0.79875	0.62	0.80125	0.31	0.58	0.45	0.7275	0.77	0.868571	0.54	0.58	0.2	0.254286	0.77	0.861429	0.72	0.871429	0.62	0.811429	0.22	0.511429	0.61	0.807143	0.73	0.82625	0.51	0.475	0.13	0.15875	0.77	0.7675	0.73	0.755	0.62	0.745	0.31	0.58	0.39	0.67875	0.72
#514	0.74	0.8725	0.5	0.53875	0.27	0.3275	0.77	0.85375	0.69	0.83875	0.62	0.795	0.28	0.54625	0.67	0.825	0.76	0.742857	0.5	0.495714	0.26	0.311429	0.77	0.677143	0.7	0.674286	0.62	0.617143	0.27	0.355714	0.58	0.628571	0.73	0.878571	0.47	0.531429	0.18	0.262857	0.77	0.83	0.71	0.792857	0.62	0.778571	0.25	0.508571	0.54	0.755714	0.69
#515	0.73	0.901429	0.49	0.558571	0.28	0.324286	0.77	0.855714	0.7	0.842857	0.62	0.795714	0.25	0.525714	0.77	0.87	0.7	0.887143	0.46	0.595714	0.22	0.255714	0.77	0.844286	0.71	0.82	0.62	0.79	0.3	0.557143	0.65	0.808571	0.76	0.897143	0.48	0.552857	0.21	0.278571	0.77	0.84	0.72	0.845714	0.62	0.751429	0.24	0.41	0.66	0.74	0.73
#516	0.72	0.874444	0.45	0.558889	0.27	0.305556	0.77	0.858889	0.7	0.863333	0.62	0.806667	0.19	0.524444	0.6	0.791111	0.71	0.891429	0.44	0.587143	0.24	0.257143	0.77	0.855714	0.7	0.84	0.62	0.781429	0.28	0.502857	0.68	0.822857	0.7	0.885	0.46	0.53125	0.15	0.19625	0.77	0.84625	0.72	0.84625	0.62	0.79375	0.27	0.5475	0.57	0.79125	0.74
#517	0.72	0.863333	0.44	0.573333	0.29	0.292222	0.77	0.86	0.71	0.851111	0.62	0.798889	0.21	0.503333	0.49	0.724444	0.74	0.864286	0.47	0.56	0.21	0.245714	0.77	0.832857	0.71	0.82	0.62	0.761429	0.26	0.491429	0.63	0.767143	0.7	0.85375	0.46	0.58375	0.17	0.19375	0.77	0.84375	0.73	0.81875	0.62	0.80375	0.23	0.54375	0.53	0.7875	0.71
#518	0.74	0.875	0.46	0.57875	0.29	0.3025	0.77	0.8625	0.7	0.8575	0.62	0.79375	0.26	0.5125	0.59	0.75625	0.71	0.882857	0.47	0.547143	0.18	0.204286	0.77	0.844286	0.71	0.822857	0.62	0.781429	0.24	0.485714	0.67	0.824286	0.76	0.898333	0.49	0.568333	0.19	0.238333	0.77	0.84	0.73	0.825	0.62	0.753333	0.21	0.396667	0.58	0.635	0.72
#519	0.74	0.834286	0.53	0.627143	0.27	0.302857	0.77	0.865714	0.7	0.8	0.62	0.835714	0.32	0.707143	0.54	0.767143	0.73	0.8325	0.47	0.57875	0.22	0.23375	0.76	0.84125	0.71	0.84	0.62	0.79125	0.24	0.525	0.56	0.76875	0.74	0.9025	0.46	0.465	0.17	0.2375	0.77	0.8475	0.71	0.84375	0.62	0.77625	0.26	0.4525	0.55	0.69	0.72
#520	0.72	0.886667	0.47	0.595	0.29	0.318333	0.77	0.85	0.71	0.806667	0.62	0.768333	0.27	0.47	0.57	0.761667	0.75	0.895714	0.47	0.565714	0.24	0.314286	0.77	0.84	0.7	0.828571	0.62	0.758571	0.31	0.47	0.69	0.808571	0.73	0.8525	0.48	0.48375	0.16	0.205	0.77	0.79	0.72	0.77	0.62	0.735	0.24	0.4825	0.51	0.68625	0.72
#521	0.73	0.8925	0.47	0.55375	0.26	0.33125	0.77	0.86	0.71	0.825	0.62	0.80125	0.29	0.55125	0.52	0.69	0.72	0.8225	0.48	0.545	0.2	0.24	0.77	0.83125	0.72	0.8375	0.62	0.77875	0.24	0.525	0.54	0.76	0.7	0.88	0.51	0.58125	0.17	0.1825	0.76	0.8375	0.72	0.8275	0.62	0.78625	0.37	0.58625	0.53	0.76125	0.71
#522	0.72	0.853333	0.46	0.61	0.29	0.281111	0.77	0.862222	0.71	0.84	0.62	0.805556	0.26	0.577778	0.55	0.74	0.73	0.8125	0.49	0.555	0.21	0.23625	0.77	0.7975	0.7	0.76125	0.62	0.76	0.3	0.5825	0.68	0.77625	0.71	0.866667	0.46	0.555556	0.16	0.187778	0.77	0.863333	0.7	0.848889	0.62	0.818889	0.23	0.568889	0.56	0.753333	0.73
#523	0.72	0.865556	0.46	0.594444	0.28	0.303333	0.77	0.861111	0.71	0.824444	0.62	0.807778	0.21	0.544444	0.55	0.747778	0.76	0.8525	0.49	0.545	0.21	0.24	0.77	0.81625	0.71	0.83	0.62	0.77625	0.34	0.545	0.43	0.69875	0.71	0.821111	0.48	0.59	0.15	0.145556	0.77	0.828889	0.71	0.786667	0.62	0.794444	0.24	0.556667	0.6	0.788889	0.73
#524	0.75	0.894286	0.47	0.568571	0.3	0.382857	0.77	0.835714	0.71	0.822857	0.62	0.752857	0.41	0.555714	0.63	0.765714	0.68	0.885	0.48	0.58875	0.21	0.24625	0.77	0.85	0.71	0.8425	0.62	0.8	0.25	0.50875	0.54	0.79375	0.76	0.85625	0.51	0.57625	0.18	0.17125	0.77	0.85875	0.72	0.82375	0.62	0.8025	0.26	0.55625	0.53	0.77625	0.74
#525	0.75	0.8675	0.47	0.57875	0.3	0.36375	0.77	0.855	0.69	0.8225	0.62	0.785	0.25	0.53	0.58	0.72625	0.76	0.895	0.49	0.54375	0.2	0.30625	0.77	0.8375	0.7	0.84125	0.62	0.7625	0.37	0.57875	0.52	0.7325	0.7	0.8725	0.5	0.60875	0.16	0.1725	0.77	0.85875	0.72	0.87875	0.62	0.82125	0.21	0.5825	0.67	0.84875	0.73
#526	0.75	0.888571	0.48	0.582857	0.3	0.408571	0.77	0.832857	0.69	0.795714	0.62	0.767143	0.27	0.484286	0.57	0.767143	0.73	0.856667	0.48	0.491111	0.22	0.305556	0.77	0.795556	0.7	0.793333	0.62	0.761111	0.3	0.556667	0.68	0.787778	0.72	0.88375	0.44	0.5725	0.2	0.2325	0.77	0.8525	0.72	0.8525	0.62	0.7825	0.26	0.46625	0.41	0.67	0.75
#527	0.73	0.886667	0.45	0.572222	0.29	0.321111	0.77	0.868889	0.7	0.852222	0.62	0.808889	0.37	0.64	0.69	0.838889	0.74	0.88125	0.46	0.52875	0.21	0.24125	0.77	0.84	0.73	0.8425	0.62	0.77	0.24	0.49375	0.44	0.6575	0.74	0.871429	0.5	0.55	0.16	0.25	0.77	0.822857	0.72	0.804286	0.62	0.77	0.3	0.524286	0.55	0.752857	0.73
#528	0.74	0.85625	0.54	0.52625	0.23	0.30875	0.77	0.845	0.72	0.8325	0.62	0.82375	0.27	0.605	0.58	0.78875	0.74	0.897143	0.47	0.551429	0.23	0.307143	0.77	0.845714	0.72	0.825714	0.62	0.774286	0.28	0.498571	0.47	0.7	0.69	0.87625	0.49	0.5475	0.12	0.145	0.77	0.83375	0.72	0.81125	0.62	0.81	0.2	0.5175	0.54	0.80375	0.7
#529	0.73	0.894444	0.45	0.543333	0.3	0.335556	0.77	0.864444	0.71	0.856667	0.62	0.801111	0.24	0.503333	0.72	0.85	0.73	0.841111	0.45	0.587778	0.23	0.213333	0.77	0.845556	0.71	0.845556	0.62	0.792222	0.17	0.464444	0.58	0.8	0.69	0.884444	0.44	0.578889	0.19	0.228889	0.77	0.854444	0.73	0.838889	0.62	0.806667	0.26	0.54	0.61	0.792222	0.67
#530	0.74	0.895	0.48	0.57875	0.28	0.35375	0.77	0.8575	0.7	0.8375	0.62	0.79375	0.18	0.4275	0.71	0.8375	0.7	0.853333	0.45	0.555556	0.21	0.21	0.77	0.85	0.7	0.857778	0.62	0.811111	0.33	0.618889	0.57	0.817778	0.78	0.865714	0.48	0.574286	0.21	0.2	0.77	0.845714	0.72	0.831429	0.62	0.772857	0.29	0.51	0.72	0.834286	0.7
#531	0.74	0.891111	0.46	0.575556	0.3	0.333333	0.77	0.868889	0.69	0.852222	0.62	0.804444	0.21	0.523333	0.53	0.734444	0.75	0.857143	0.51	0.625714	0.21	0.251429	0.77	0.848571	0.72	0.82	0.62	0.802857	0.25	0.527143	0.68	0.825714	0.71	0.887143	0.46	0.542857	0.15	0.148571	0.77	0.851429	0.71	0.835714	0.62	0.79	0.26	0.507143	0.59	0.728571	0.73
#532	0.71	0.881111	0.46	0.598889	0.29	0.346667	0.77	0.857778	0.7	0.808889	0.62	0.814444	0.2	0.535556	0.61	0.802222	0.75	0.858571	0.52	0.63	0.2	0.247143	0.77	0.845714	0.7	0.821429	0.62	0.8	0.32	0.585714	0.47	0.77	0.71	0.892857	0.43	0.58	0.19	0.202857	0.77	0.86	0.7	0.842857	0.62	0.782857	0.29	0.488571	0.74	0.848571	0.78
#533	0.73	0.85125	0.48	0.56625	0.28	0.285	0.77	0.825	0.7	0.83875	0.62	0.76	0.24	0.44625	0.62	0.7825	0.75	0.88125	0.47	0.57125	0.24	0.29375	0.77	0.85125	0.71	0.845	0.62	0.7775	0.25	0.495	0.54	0.74125	0.73	0.888571	0.48	0.524286	0.17	0.2	0.77	0.832857	0.72	0.828571	0.62	0.781429	0.32	0.537143	0.48	0.717143	0.72
#534	0.73	0.9	0.44	0.585	0.3	0.355	0.77	0.8625	0.7	0.8325	0.62	0.7975	0.19	0.44625	0.51	0.7575	0.73	0.84625	0.5	0.55875	0.21	0.23375	0.77	0.8125	0.72	0.845	0.62	0.75625	0.17	0.40875	0.55	0.74125	0.73	0.885	0.47	0.58	0.18	0.21375	0.77	0.85	0.72	0.82	0.62	0.79125	0.29	0.5275	0.42	0.65	0.69
#535	0.72	0.866667	0.47	0.571111	0.26	0.302222	0.77	0.861111	0.7	0.833333	0.62	0.818889	0.3	0.615556	0.41	0.688889	0.72	0.816667	0.44	0.605556	0.26	0.231111	0.77	0.855556	0.72	0.831111	0.62	0.814444	0.27	0.555556	0.43	0.741111	0.73	0.884286	0.46	0.574286	0.18	0.184286	0.76	0.848571	0.7	0.852857	0.62	0.762857	0.38	0.565714	0.63	0.767143	0.7
#536	0.73	0.88625	0.46	0.58625	0.31	0.32875	0.77	0.87125	0.71	0.86125	0.62	0.80625	0.26	0.5125	0.68	0.82125	0.73	0.868889	0.45	0.572222	0.23	0.246667	0.77	0.858889	0.72	0.871111	0.62	0.798889	0.19	0.474444	0.59	0.805556	0.72	0.81375	0.48	0.5875	0.15	0.09	0.76	0.8575	0.7	0.86375	0.62	0.80875	0.27	0.58375	0.48	0.71625	0.73
#537	0.74	0.905	0.46	0.56875	0.29	0.36	0.77	0.8575	0.7	0.845	0.62	0.78625	0.27	0.50375	0.45	0.695	0.73	0.90625	0.47	0.56875	0.23	0.29	0.77	0.86375	0.7	0.87	0.62	0.7975	0.25	0.5025	0.62	0.81875	0.72	0.837778	0.46	0.586667	0.18	0.177778	0.77	0.841111	0.72	0.85	0.62	0.781111	0.34	0.538889	0.56	0.775556	0.7
#538	0.7	0.874444	0.44	0.565556	0.27	0.312222	0.77	0.864444	0.7	0.847778	0.62	0.822222	0.2	0.545556	0.55	0.79	0.74	0.897143	0.46	0.574286	0.26	0.348571	0.77	0.844286	0.7	0.807143	0.62	0.775714	0.27	0.445714	0.5	0.731429	0.73	0.88	0.44	0.552222	0.19	0.215556	0.77	0.841111	0.72	0.841111	0.62	0.785556	0.21	0.498889	0.42	0.674444	0.7
#539	0.75	0.875	0.48	0.58	0.3	0.36625	0.77	0.85125	0.69	0.81875	0.62	0.78625	0.37	0.585	0.69	0.81125	0.73	0.852222	0.45	0.586667	0.23	0.226667	0.77	0.862222	0.71	0.852222	0.62	0.807778	0.27	0.56	0.55	0.798889	0.74	0.844286	0.48	0.578571	0.19	0.195714	0.77	0.824286	0.72	0.82	0.62	0.762857	0.24	0.494286	0.47	0.688571	0.72
#540	0.72	0.89875	0.45	0.55625	0.29	0.34	0.77	0.85375	0.7	0.86375	0.62	0.7925	0.18	0.47625	0.68	0.82375	0.72	0.87125	0.47	0.56875	0.22	0.24875	0.77	0.84125	0.7	0.84625	0.62	0.78875	0.2	0.50875	0.45	0.71375	0.73	0.831667	0.52	0.62	0.16	0.148333	0.77	0.848333	0.72	0.823333	0.62	0.806667	0.25	0.553333	0.65	0.818333	0.71
#541	0.74	0.868889	0.48	0.556667	0.26	0.305556	0.77	0.862222	0.7	0.845556	0.62	0.814444	0.25	0.562222	0.58	0.782222	0.73	0.84375	0.47	0.5125	0.21	0.26875	0.77	0.80375	0.71	0.83125	0.62	0.76	0.2	0.4775	0.6	0.7425	0.71	0.88875	0.45	0.545	0.18	0.2025	0.77	0.85	0.72	0.84625	0.62	0.79875	0.2	0.4925	0.56	0.7875	0.68
#542	0.75	0.875	0.47	0.57375	0.3	0.35125	0.77	0.85	0.71	0.84375	0.62	0.775	0.23	0.47125	0.51	0.735	0.71	0.885	0.44	0.56875	0.24	0.2925	0.77	0.84625	0.7	0.8525	0.62	0.77625	0.31	0.49625	0.66	0.77	0.73	0.81	0.49	0.557143	0.18	0.192857	0.76	0.8	0.71	0.778571	0.62	0.747143	0.2	0.425714	0.57	0.735714	0.73
#543	0.76	0.89875	0.48	0.57	0.29	0.36	0.77	0.8575	0.69	0.84625	0.62	0.78375	0.17	0.40375	0.65	0.78	0.72	0.805	0.49	0.56875	0.19	0.1975	0.77	0.845	0.71	0.8225	0.62	0.8175	0.23	0.60625	0.42	0.74875	0.72	0.87	0.47	0.592222	0.18	0.182222	0.77	0.848889	0.71	0.83	0.62	0.811111	0.21	0.545556	0.45	0.748889	0.7
#544	0.74	0.905714	0.46	0.601429	0.31	0.345714	0.77	0.872857	0.69	0.841429	0.62	0.795714	0.21	0.421429	0.59	0.792857	0.7	0.85	0.44	0.573333	0.22	0.206667	0.77	0.857778	0.7	0.855556	0.62	0.824444	0.26	0.565556	0.52	0.798889	0.72	0.835714	0.49	0.401429	0.12	0.178571	0.77	0.734286	0.71	0.721429	0.62	0.684286	0.26	0.435714	0.53	0.667143	0.7
#545	0.7	0.89875	0.46	0.57875	0.28	0.37125	0.77	0.85625	0.7	0.80375	0.62	0.825	0.18	0.59125	0.7	0.86125	0.74	0.897143	0.47	0.588571	0.24	0.332857	0.77	0.842857	0.7	0.82	0.62	0.767143	0.32	0.482857	0.51	0.725714	0.72	0.86	0.43	0.517778	0.2	0.233333	0.77	0.81	0.72	0.808889	0.62	0.755556	0.24	0.466667	0.64	0.751111	0.73
#546	0.74	0.855714	0.51	0.595714	0.25	0.332857	0.77	0.841429	0.7	0.791429	0.62	0.807143	0.33	0.654286	0.48	0.76	0.73	0.866667	0.45	0.567778	0.23	0.252222	0.77	0.862222	0.71	0.858889	0.62	0.804444	0.24	0.515556	0.68	0.825556	0.73	0.843333	0.45	0.551111	0.17	0.154444	0.77	0.833333	0.72	0.838889	0.62	0.785556	0.27	0.556667	0.5	0.744444	0.7
#547	0.75	0.90875	0.46	0.57125	0.3	0.35875	0.77	0.8675	0.7	0.845	0.62	0.79375	0.31	0.5225	0.69	0.815	0.76	0.815714	0.5	0.604286	0.2	0.151429	0.77	0.838571	0.71	0.83	0.62	0.785714	0.23	0.515714	0.57	0.765714	0.71	0.885714	0.47	0.57	0.16	0.165714	0.77	0.854286	0.7	0.831429	0.62	0.795714	0.27	0.532857	0.49	0.727143	0.72
#548	0.74	0.8725	0.47	0.6125	0.29	0.3	0.77	0.86125	0.71	0.85625	0.62	0.8075	0.22	0.54	0.51	0.76625	0.7	0.853333	0.45	0.598889	0.23	0.271111	0.77	0.845556	0.71	0.818889	0.62	0.801111	0.29	0.563333	0.52	0.774444	0.73	0.88875	0.45	0.56375	0.2	0.23625	0.77	0.8525	0.72	0.845	0.62	0.7775	0.31	0.50625	0.65	0.7675	0.68
#549	0.74	0.90125	0.45	0.50625	0.28	0.365	0.77	0.84625	0.71	0.84125	0.62	0.7825	0.21	0.44375	0.53	0.70875	0.75	0.855714	0.52	0.627143	0.2	0.241429	0.77	0.85	0.71	0.827143	0.62	0.8	0.37	0.615714	0.68	0.808571	0.71	0.876667	0.45	0.556667	0.16	0.132222	0.77	0.861111	0.72	0.85	0.62	0.816667	0.29	0.58	0.53	0.783333	0.74
#550	0.74	0.876667	0.45	0.581111	0.29	0.291111	0.77	0.863333	0.71	0.854444	0.62	0.806667	0.26	0.536667	0.5	0.754444	0.7	0.85375	0.48	0.62375	0.21	0.2125	0.77	0.85625	0.71	0.8175	0.62	0.83	0.28	0.6425	0.51	0.81	0.7	0.82625	0.46	0.60625	0.21	0.16375	0.77	0.84125	0.72	0.8375	0.62	0.78625	0.21	0.485	0.51	0.745	0.73
#551	0.74	0.848571	0.49	0.584286	0.29	0.31	0.77	0.837143	0.69	0.822857	0.62	0.794286	0.33	0.614286	0.52	0.75	0.71	0.825556	0.43	0.586667	0.24	0.217778	0.77	0.852222	0.72	0.842222	0.62	0.793333	0.34	0.59	0.56	0.731111	0.66	0.887778	0.44	0.531111	0.19	0.202222	0.77	0.856667	0.72	0.792222	0.62	0.835556	0.23	0.617778	0.58	0.836667	0.73
#552	0.72	0.857778	0.44	0.557778	0.29	0.327778	0.77	0.831111	0.71	0.836667	0.62	0.785556	0.33	0.577778	0.6	0.76	0.78	0.895714	0.5	0.562857	0.23	0.315714	0.77	0.838571	0.71	0.83	0.62	0.752857	0.34	0.495714	0.62	0.744286	0.71	0.877143	0.44	0.577143	0.19	0.191429	0.76	0.85	0.7	0.827143	0.62	0.781429	0.25	0.474286	0.5	0.731429	0.73
#553	0.78	0.8775	0.51	0.52875	0.28	0.30375	0.77	0.8325	0.72	0.85375	0.62	0.76625	0.25	0.4625	0.59	0.72875	0.73	0.862222	0.48	0.563333	0.21	0.212222	0.77	0.84	0.7	0.87	0.62	0.798889	0.33	0.563333	0.7	0.848889	0.75	0.88	0.5	0.591667	0.18	0.24	0.76	0.83	0.7	0.796667	0.62	0.756667	0.19	0.38	0.61	0.71	0.73
#554	0.75	0.9	0.48	0.561429	0.28	0.375714	0.77	0.848571	0.7	0.821429	0.62	0.778571	0.35	0.585714	0.64	0.757143	0.77	0.8825	0.44	0.5575	0.25	0.2825	0.77	0.84125	0.71	0.85375	0.62	0.75875	0.28	0.45375	0.49	0.7	0.75	0.8175	0.5	0.60625	0.17	0.1525	0.77	0.8425	0.71	0.83625	0.62	0.79875	0.26	0.5475	0.52	0.77125	0.74
#555	0.71	0.8775	0.44	0.585	0.29	0.29875	0.77	0.8625	0.7	0.85	0.62	0.79875	0.31	0.585	0.59	0.805	0.75	0.88625	0.48	0.565	0.27	0.2975	0.77	0.845	0.71	0.85375	0.62	0.7625	0.31	0.50375	0.64	0.77625	0.72	0.79125	0.45	0.4425	0.18	0.205	0.77	0.72125	0.73	0.76	0.62	0.6725	0.2	0.36375	0.55	0.6725	0.71
#556	0.72	0.905	0.47	0.503	0.29	0.357	0.77	0.862	0.7	0.839	0.62	0.819	0.27	0.588	0.71	0.857	0.75	0.902857	0.5	0.535714	0.21	0.29	0.77	0.838571	0.71	0.828571	0.62	0.785714	0.29	0.502857	0.63	0.792857	0.71	0.89375	0.47	0.60375	0.2	0.23875	0.77	0.85375	0.73	0.8275	0.62	0.80125	0.19	0.47875	0.59	0.7975	0.71
#557	0.75	0.87625	0.47	0.57125	0.3	0.34875	0.77	0.85	0.69	0.82375	0.62	0.77875	0.22	0.47	0.49	0.7175	0.73	0.838571	0.52	0.645714	0.19	0.171429	0.77	0.862857	0.71	0.832857	0.62	0.815714	0.24	0.601429	0.44	0.75	0.71	0.79375	0.47	0.60125	0.19	0.14875	0.77	0.82625	0.73	0.80625	0.62	0.7875	0.23	0.55375	0.5	0.75	0.69
#558	0.72	0.86125	0.45	0.58125	0.27	0.26875	0.77	0.8575	0.72	0.84625	0.62	0.795	0.29	0.54625	0.61	0.75375	0.75	0.851429	0.52	0.624286	0.2	0.245714	0.77	0.847143	0.71	0.798571	0.62	0.795714	0.19	0.497143	0.64	0.807143	0.73	0.835	0.51	0.591667	0.16	0.108333	0.77	0.848333	0.73	0.828333	0.62	0.806667	0.22	0.558333	0.5	0.716667	0.7
#559	0.73	0.904286	0.48	0.571429	0.28	0.32	0.77	0.861429	0.7	0.851429	0.62	0.785714	0.21	0.41	0.59	0.802857	0.76	0.894286	0.51	0.605714	0.21	0.274286	0.77	0.855714	0.71	0.824286	0.62	0.807143	0.22	0.521429	0.66	0.824286	0.71	0.825	0.48	0.48125	0.13	0.1575	0.77	0.77	0.72	0.7875	0.62	0.71875	0.22	0.44	0.53	0.7175	0.72
#560	0.73	0.87	0.45	0.60375	0.31	0.35125	0.77	0.84875	0.71	0.81625	0.62	0.7875	0.21	0.47875	0.57	0.775	0.73	0.84	0.45	0.57	0.23	0.241111	0.77	0.852222	0.71	0.838889	0.62	0.8	0.36	0.636667	0.4	0.673333	0.67	0.8825	0.48	0.585	0.14	0.175	0.77	0.84375	0.73	0.80375	0.62	0.82125	0.26	0.58	0.52	0.78875	0.7
#561	0.74	0.875	0.47	0.5775	0.31	0.36	0.77	0.85375	0.71	0.83625	0.62	0.7925	0.21	0.51375	0.72	0.85625	0.75	0.876667	0.46	0.551111	0.24	0.283333	0.77	0.845556	0.71	0.826667	0.62	0.782222	0.28	0.524444	0.7	0.817778	0.76	0.8425	0.48	0.5475	0.19	0.23	0.77	0.825	0.71	0.81625	0.62	0.7625	0.24	0.4675	0.71	0.82	0.71
#562	0.73	0.87	0.5	0.58625	0.28	0.30375	0.77	0.86625	0.7	0.86625	0.62	0.82625	0.37	0.67375	0.72	0.86625	0.7	0.874	0.44	0.58	0.23	0.246	0.77	0.858	0.7	0.855	0.62	0.815	0.26	0.583	0.54	0.808	0.74	0.88875	0.48	0.58	0.2	0.2775	0.77	0.83875	0.7	0.79625	0.62	0.785	0.28	0.54375	0.51	0.74625	0.74
#563	0.76	0.89875	0.51	0.58125	0.28	0.3625	0.77	0.85625	0.71	0.82	0.62	0.8	0.22	0.53375	0.55	0.7325	0.74	0.86125	0.48	0.565	0.23	0.26625	0.77	0.84625	0.7	0.85	0.62	0.7925	0.27	0.54	0.66	0.82125	0.73	0.86	0.47	0.577778	0.18	0.221111	0.77	0.844444	0.72	0.832222	0.62	0.795556	0.36	0.631111	0.68	0.832222	0.72
#564	0.69	0.831111	0.44	0.46	0.28	0.371111	0.77	0.754444	0.7	0.763333	0.62	0.717778	0.19	0.412222	0.55	0.718889	0.72	0.795714	0.48	0.441429	0.18	0.204286	0.77	0.708571	0.71	0.734286	0.62	0.631429	0.21	0.327143	0.61	0.665714	0.73	0.805714	0.48	0.627143	0.19	0.141429	0.77	0.831429	0.72	0.817143	0.62	0.754286	0.22	0.434286	0.65	0.76	0.68
#565	0.73	0.904444	0.45	0.558889	0.29	0.33	0.77	0.866667	0.69	0.844444	0.62	0.807778	0.25	0.527778	0.69	0.841111	0.73	0.89	0.47	0.557778	0.23	0.285556	0.77	0.846667	0.71	0.844444	0.62	0.796667	0.26	0.538889	0.49	0.718889	0.72	0.898571	0.46	0.6	0.2	0.208571	0.77	0.857143	0.71	0.86	0.62	0.775714	0.23	0.435714	0.48	0.674286	0.73
#566	0.75	0.89	0.46	0.55875	0.3	0.355	0.77	0.85375	0.69	0.84	0.62	0.7825	0.19	0.41375	0.58	0.79375	0.76	0.838571	0.51	0.57	0.19	0.228571	0.77	0.82	0.71	0.794286	0.62	0.772857	0.22	0.532857	0.66	0.77	0.72	0.8925	0.46	0.525	0.14	0.16	0.77	0.8525	0.72	0.865	0.62	0.7925	0.25	0.45625	0.52	0.76125	0.68
#567	0.73	0.87625	0.45	0.595	0.3	0.28625	0.77	0.875	0.71	0.855	0.62	0.80875	0.24	0.49625	0.5	0.76375	0.72	0.84875	0.52	0.5	0.16	0.175	0.77	0.8325	0.72	0.76	0.62	0.81625	0.3	0.635	0.48	0.78	0.65	0.81375	0.51	0.6225	0.18	0.15125	0.77	0.83625	0.72	0.82375	0.62	0.79125	0.29	0.595	0.51	0.77125	0.71
#568	0.74	0.90125	0.46	0.5675	0.29	0.355	0.77	0.8575	0.71	0.85125	0.62	0.7825	0.25	0.48875	0.58	0.77875	0.74	0.88875	0.46	0.56	0.24	0.2675	0.77	0.84875	0.71	0.8475	0.62	0.77125	0.22	0.46	0.6	0.7425	0.73	0.866667	0.51	0.606667	0.13	0.166667	0.77	0.84	0.73	0.826667	0.62	0.79	0.24	0.521667	0.54	0.723333	0.74
#569	0.75	0.8825	0.47	0.57875	0.29	0.33625	0.77	0.85625	0.71	0.8475	0.62	0.78125	0.23	0.46875	0.7	0.8225	0.75	0.845	0.47	0.5675	0.24	0.27125	0.77	0.83875	0.71	0.82	0.62	0.77	0.21	0.44875	0.54	0.73625	0.71	0.858571	0.47	0.558571	0.16	0.167143	0.77	0.835714	0.72	0.827143	0.62	0.778571	0.33	0.58	0.56	0.771429	0.73
#570	0.71	0.8875	0.45	0.545	0.28	0.335	0.77	0.8425	0.7	0.835	0.62	0.79	0.31	0.56375	0.53	0.77125	0.74	0.875	0.49	0.60875	0.22	0.285	0.77	0.85	0.71	0.815	0.62	0.78	0.25	0.50125	0.68	0.81625	0.71	0.835714	0.44	0.608571	0.18	0.142857	0.77	0.848571	0.7	0.822857	0.62	0.785714	0.25	0.5	0.5	0.734286	0.72
#571	0.73	0.85875	0.44	0.58625	0.3	0.3325	0.77	0.84875	0.71	0.83	0.62	0.7875	0.28	0.52	0.57	0.77375	0.73	0.827143	0.51	0.585714	0.19	0.158571	0.77	0.814286	0.72	0.761429	0.62	0.765714	0.21	0.534286	0.72	0.781429	0.73	0.814286	0.53	0.571429	0.1	0.0614286	0.77	0.851429	0.72	0.81	0.62	0.825714	0.26	0.652857	0.5	0.797143	0.71
#572	0.74	0.90625	0.46	0.54625	0.29	0.345	0.77	0.85875	0.69	0.855	0.62	0.795	0.21	0.4925	0.48	0.7375	0.71	0.89	0.45	0.582857	0.21	0.22	0.77	0.855714	0.71	0.828571	0.62	0.801429	0.21	0.502857	0.5	0.751429	0.74	0.885714	0.48	0.598571	0.17	0.194286	0.77	0.855714	0.71	0.855714	0.62	0.78	0.25	0.474286	0.46	0.692857	0.73
#573	0.76	0.79125	0.47	0.43875	0.28	0.32125	0.77	0.71625	0.71	0.7475	0.62	0.65	0.3	0.4375	0.57	0.59375	0.76	0.861429	0.48	0.587143	0.24	0.25	0.77	0.845714	0.71	0.827143	0.62	0.764286	0.29	0.512857	0.48	0.694286	0.72	0.84	0.47	0.55875	0.18	0.17375	0.77	0.835	0.74	0.83125	0.62	0.775	0.34	0.56625	0.59	0.74375	0.67
#574	0.71	0.882222	0.46	0.567778	0.3	0.345556	0.77	0.842222	0.69	0.807778	0.62	0.798889	0.24	0.552222	0.56	0.768889	0.69	0.896667	0.44	0.492222	0.24	0.273333	0.77	0.862222	0.71	0.84	0.62	0.806667	0.26	0.54	0.55	0.791111	0.72	0.864286	0.47	0.584286	0.18	0.212857	0.77	0.831429	0.72	0.815714	0.62	0.77	0.18	0.414286	0.63	0.735714	0.76
#575	0.72	0.858571	0.48	0.582857	0.27	0.311429	0.77	0.844286	0.7	0.827143	0.62	0.771429	0.28	0.494286	0.66	0.781429	0.7	0.81375	0.49	0.54625	0.16	0.15125	0.77	0.79875	0.72	0.7375	0.62	0.76625	0.16	0.56125	0.58	0.6975	0.72	0.866667	0.43	0.572222	0.2	0.203333	0.77	0.858889	0.72	0.852222	0.62	0.807778	0.31	0.586667	0.51	0.728889	0.7
#576	0.72	0.881111	0.44	0.572222	0.3	0.342222	0.77	0.862222	0.7	0.836667	0.62	0.806667	0.23	0.525556	0.56	0.795556	0.73	0.89	0.45	0.595	0.25	0.31625	0.77	0.86	0.72	0.84875	0.62	0.80125	0.28	0.5375	0.67	0.83375	0.73	0.86125	0.47	0.54875	0.21	0.2525	0.77	0.80875	0.72	0.81	0.62	0.7425	0.21	0.3775	0.53	0.6975	0.72
#577	0.75	0.87125	0.49	0.59625	0.29	0.31375	0.77	0.86875	0.7	0.85375	0.62	0.805	0.24	0.53125	0.54	0.77375	0.72	0.874286	0.5	0.504286	0.19	0.254286	0.77	0.845714	0.71	0.79	0.62	0.805714	0.19	0.544286	0.66	0.837143	0.75	0.878571	0.46	0.554286	0.19	0.194286	0.77	0.834286	0.72	0.832857	0.62	0.745714	0.22	0.408571	0.57	0.722857	0.74
#578	0.74	0.887778	0.45	0.572222	0.29	0.326667	0.77	0.872222	0.71	0.861111	0.62	0.806667	0.26	0.542222	0.59	0.82	0.74	0.9025	0.45	0.49625	0.23	0.3175	0.77	0.85	0.71	0.84	0.62	0.785	0.25	0.49125	0.62	0.77125	0.71	0.81625	0.47	0.5975	0.16	0.12	0.77	0.8425	0.73	0.835	0.62	0.79125	0.21	0.5075	0.6	0.75875	0.74
#579	0.71	0.86	0.47	0.6075	0.27	0.29875	0.77	0.85	0.7	0.8275	0.62	0.80375	0.3	0.605	0.47	0.7325	0.75	0.854286	0.49	0.592857	0.24	0.251429	0.77	0.84	0.72	0.838571	0.62	0.772857	0.23	0.494286	0.7	0.807143	0.72	0.874286	0.44	0.572857	0.2	0.208571	0.77	0.838571	0.71	0.828571	0.62	0.768571	0.3	0.501429	0.68	0.774286	0.68
#580	0.74	0.897143	0.48	0.507143	0.28	0.354286	0.77	0.842857	0.7	0.834286	0.62	0.771429	0.39	0.572857	0.51	0.704286	0.73	0.875	0.49	0.5625	0.2	0.20125	0.77	0.84625	0.71	0.8325	0.62	0.795	0.34	0.5925	0.59	0.80625	0.75	0.90875	0.5	0.48125	0.18	0.21875	0.77	0.87125	0.72	0.8675	0.62	0.805	0.29	0.56875	0.57	0.79625	0.72
#581	0.75	0.895	0.48	0.57125	0.3	0.35375	0.77	0.85875	0.7	0.835	0.62	0.79375	0.33	0.5525	0.59	0.795	0.71	0.89	0.44	0.56125	0.22	0.26375	0.77	0.8525	0.71	0.85125	0.62	0.7975	0.25	0.5325	0.56	0.7925	0.69	0.887778	0.47	0.525556	0.17	0.185556	0.77	0.854444	0.71	0.838889	0.62	0.825556	0.21	0.555556	0.59	0.801111	0.72
#582	0.73	0.862222	0.45	0.587778	0.3	0.32	0.77	0.862222	0.7	0.838889	0.62	0.804444	0.28	0.541111	0.58	0.762222	0.71	0.89125	0.46	0.57625	0.24	0.26125	0.77	0.84625	0.71	0.82125	0.62	0.7975	0.38	0.595	0.66	0.83	0.73	0.872857	0.49	0.562857	0.18	0.184286	0.77	0.834286	0.71	0.824286	0.62	0.768571	0.2	0.448571	0.53	0.734286	0.69
#583	0.73	0.8975	0.44	0.56625	0.28	0.335	0.77	0.8575	0.71	0.83375	0.62	0.7875	0.21	0.4525	0.55	0.70375	0.73	0.8375	0.51	0.59875	0.19	0.18125	0.77	0.835	0.72	0.82875	0.62	0.8175	0.2	0.6075	0.52	0.8025	0.72	0.82	0.5	0.652857	0.14	0.0128571	0.77	0.852857	0.73	0.822857	0.62	0.804286	0.28	0.602857	0.54	0.778571	0.75
#584	0.73	0.888571	0.48	0.6	0.31	0.374286	0.77	0.852857	0.7	0.824286	0.62	0.788571	0.27	0.527143	0.63	0.76	0.73	0.861111	0.46	0.577778	0.23	0.256667	0.77	0.857778	0.72	0.853333	0.62	0.801111	0.25	0.532222	0.65	0.813333	0.7	0.86125	0.46	0.49875	0.15	0.17	0.77	0.8225	0.72	0.83	0.62	0.7675	0.3	0.555	0.59	0.7725	0.74
#585	0.75	0.88	0.47	0.58	0.3	0.3525	0.77	0.8525	0.7	0.8275	0.62	0.79	0.2	0.46	0.57	0.7925	0.72	0.86	0.45	0.581111	0.24	0.265556	0.77	0.846667	0.71	0.841111	0.62	0.796667	0.26	0.548889	0.62	0.812222	0.71	0.85	0.51	0.57	0.11	0.12125	0.77	0.82125	0.72	0.80375	0.62	0.78875	0.19	0.5225	0.59	0.785	0.72
#586	0.76	0.898571	0.48	0.568571	0.3	0.397143	0.77	0.84	0.71	0.832857	0.62	0.758571	0.18	0.357143	0.47	0.671429	0.71	0.843333	0.47	0.566667	0.23	0.255556	0.77	0.818889	0.72	0.801111	0.62	0.785556	0.23	0.546667	0.66	0.816667	0.74	0.811667	0.53	0.656667	0.17	0.0833333	0.77	0.836667	0.73	0.826667	0.62	0.803333	0.21	0.58	0.66	0.828333	0.7
#587	0.73	0.834444	0.46	0.456667	0.28	0.344444	0.77	0.77	0.7	0.772222	0.62	0.718889	0.21	0.427778	0.66	0.737778	0.75	0.894286	0.48	0.571429	0.25	0.341429	0.77	0.837143	0.7	0.817143	0.62	0.764286	0.22	0.42	0.67	0.791429	0.73	0.81	0.5	0.63	0.15	0.0725	0.77	0.8325	0.73	0.7875	0.62	0.80625	0.19	0.555	0.53	0.7925	0.72
#588	0.73	0.87375	0.46	0.57625	0.28	0.27875	0.77	0.86125	0.69	0.84625	0.62	0.79	0.27	0.53625	0.58	0.79625	0.73	0.86125	0.46	0.5775	0.22	0.22125	0.77	0.86125	0.72	0.86625	0.62	0.795	0.21	0.48	0.6	0.81	0.75	0.846667	0.5	0.528333	0.17	0.195	0.77	0.796667	0.71	0.786667	0.62	0.74	0.23	0.455	0.67	0.766667	0.71
#589	0.76	0.903333	0.49	0.603333	0.31	0.38	0.77	0.848333	0.7	0.803333	0.62	0.763333	0.22	0.38	0.51	0.71	0.73	0.834286	0.5	0.508571	0.19	0.235714	0.77	0.792857	0.72	0.798571	0.62	0.745714	0.3	0.518571	0.55	0.748571	0.69	0.878889	0.44	0.562222	0.17	0.184444	0.76	0.853333	0.71	0.834444	0.62	0.815556	0.26	0.595556	0.43	0.736667	0.71
#590	0.73	0.87625	0.47	0.5725	0.28	0.32	0.77	0.845	0.7	0.8625	0.62	0.78375	0.29	0.54	0.7	0.82125	0.75	0.84125	0.5	0.55375	0.22	0.22625	0.77	0.815	0.7	0.78	0.62	0.75625	0.32	0.5375	0.65	0.75875	0.73	0.848889	0.45	0.568889	0.19	0.175556	0.77	0.854444	0.71	0.852222	0.62	0.791111	0.21	0.488889	0.53	0.768889	0.74
#591	0.71	0.845	0.46	0.59125	0.28	0.29625	0.77	0.8425	0.7	0.8275	0.62	0.79125	0.25	0.52375	0.75	0.83625	0.72	0.853333	0.45	0.561111	0.21	0.221111	0.77	0.85	0.71	0.85	0.62	0.797778	0.27	0.566667	0.67	0.837778	0.7	0.8825	0.43	0.55	0.18	0.19875	0.77	0.84625	0.73	0.83	0.62	0.79	0.17	0.45875	0.53	0.77	0.69
#592	0.75	0.86125	0.47	0.5775	0.3	0.35875	0.77	0.84875	0.71	0.82125	0.62	0.78625	0.29	0.525	0.69	0.805	0.74	0.886667	0.44	0.464444	0.22	0.25	0.77	0.816667	0.71	0.841111	0.62	0.752222	0.21	0.468889	0.52	0.728889	0.73	0.89625	0.45	0.485	0.21	0.235	0.77	0.8625	0.72	0.86	0.62	0.8075	0.31	0.57375	0.69	0.84625	0.73
#593	0.72	0.872222	0.43	0.566667	0.3	0.326667	0.77	0.866667	0.7	0.843333	0.62	0.803333	0.22	0.51	0.65	0.844444	0.72	0.8875	0.46	0.565	0.23	0.2675	0.77	0.84875	0.71	0.84	0.62	0.78	0.34	0.5675	0.64	0.78375	0.76	0.884286	0.52	0.557143	0.13	0.0942857	0.77	0.832857	0.73	0.804286	0.62	0.801429	0.25	0.571429	0.69	0.834286	0.76
#594	0.75	0.87	0.52	0.604286	0.26	0.331429	0.77	0.85	0.7	0.817143	0.62	0.811429	0.29	0.625714	0.5	0.724286	0.74	0.785	0.47	0.4525	0.22	0.30375	0.77	0.71375	0.7	0.7225	0.62	0.6775	0.22	0.415	0.5	0.63625	0.73	0.86625	0.45	0.555	0.2	0.24	0.77	0.84	0.72	0.84375	0.62	0.765	0.26	0.47375	0.52	0.735	0.71
#595	0.73	0.87625	0.45	0.59875	0.3	0.30125	0.77	0.87625	0.7	0.85	0.62	0.81	0.3	0.57	0.63	0.8025	0.73	0.895714	0.49	0.587143	0.22	0.252857	0.77	0.861429	0.71	0.878571	0.62	0.785714	0.23	0.422857	0.48	0.721429	0.67	0.857778	0.46	0.584444	0.16	0.153333	0.77	0.845556	0.73	0.841111	0.62	0.825556	0.25	0.63	0.45	0.782222	0.72
#596	0.76	0.895714	0.48	0.571429	0.3	0.391429	0.77	0.837143	0.7	0.814286	0.62	0.754286	0.21	0.361429	0.52	0.705714	0.73	0.86625	0.49	0.56125	0.21	0.2225	0.77	0.86625	0.71	0.8575	0.62	0.81875	0.29	0.59125	0.52	0.79625	0.74	0.89125	0.47	0.58	0.2	0.235	0.76	0.8475	0.71	0.82375	0.62	0.78125	0.23	0.48375	0.53	0.76	0.73
#597	0.68	0.86625	0.48	0.585	0.32	0.305	0.77	0.84	0.71	0.84875	0.62	0.78375	0.32	0.54875	0.66	0.8125	0.72	0.89375	0.44	0.56375	0.24	0.2825	0.77	0.8525	0.72	0.85375	0.62	0.77875	0.27	0.49125	0.53	0.74375	0.74	0.85375	0.47	0.49375	0.19	0.25125	0.77	0.78375	0.72	0.75625	0.62	0.71	0.32	0.46875	0.64	0.6975	0.71
#598	0.74	0.9025	0.51	0.49	0.26	0.33875	0.77	0.83625	0.69	0.84	0.62	0.79	0.25	0.54625	0.62	0.795	0.7	0.88	0.44	0.563333	0.24	0.245556	0.77	0.855556	0.71	0.854444	0.62	0.8	0.21	0.496667	0.67	0.827778	0.72	0.761429	0.5	0.538571	0.13	0.117143	0.77	0.741429	0.71	0.695714	0.62	0.694286	0.26	0.488571	0.62	0.668571	0.7
#599	0.73	0.804286	0.52	0.627143	0.24	0.217143	0.77	0.835714	0.7	0.804286	0.62	0.8	0.2	0.57	0.51	0.785714	0.74	0.845	0.5	0.50875	0.21	0.26	0.77	0.77625	0.71	0.825	0.62	0.7325	0.3	0.48375	0.7	0.8075	0.72	0.83875	0.5	0.55125	0.13	0.0975	0.77	0.82875	0.72	0.77625	0.62	0.80875	0.37	0.6725	0.56	0.76875	0.71
#600	0.73	0.881111	0.44	0.577778	0.3	0.334444	0.77	0.867778	0.71	0.847778	0.62	0.814444	0.27	0.528889	0.55	0.796667	0.72	0.795714	0.51	0.644286	0.19	0.15	0.77	0.848571	0.71	0.815714	0.62	0.81	0.21	0.578571	0.5	0.761429	0.7	0.895	0.44	0.5725	0.19	0.21375	0.77	0.8525	0.73	0.86875	0.62	0.79125	0.3	0.52875	0.73	0.84625	0.73
#601	0.73	0.89	0.48	0.551429	0.29	0.392857	0.77	0.832857	0.7	0.805714	0.62	0.768571	0.26	0.488571	0.53	0.747143	0.76	0.8575	0.5	0.575	0.23	0.29	0.77	0.83625	0.71	0.82375	0.62	0.775	0.3	0.53125	0.56	0.77875	0.71	0.7775	0.46	0.47375	0.15	0.18	0.77	0.7225	0.72	0.73625	0.62	0.66375	0.45	0.565	0.65	0.66875	0.75
#602	0.73	0.88625	0.48	0.5175	0.29	0.3725	0.77	0.8375	0.72	0.825	0.62	0.795	0.22	0.52125	0.67	0.8125	0.73	0.90375	0.47	0.56375	0.22	0.26875	0.77	0.865	0.71	0.86375	0.62	0.8	0.25	0.48375	0.47	0.705	0.69	0.811	0.46	0.414	0.1	0.11	0.77	0.75	0.72	0.749	0.62	0.705	0.23	0.457	0.72	0.745	0.72
#603	0.73	0.85125	0.47	0.545	0.31	0.34375	0.77	0.81	0.7	0.80375	0.62	0.76375	0.26	0.515	0.39	0.6525	0.74	0.89125	0.48	0.55875	0.23	0.32625	0.77	0.8375	0.72	0.83625	0.62	0.76875	0.21	0.43375	0.53	0.69375	0.72	0.874286	0.46	0.585714	0.2	0.294286	0.77	0.831429	0.72	0.811429	0.62	0.765714	0.35	0.512857	0.57	0.735714	0.7
#604	0.74	0.84625	0.52	0.58125	0.25	0.2875	0.77	0.86	0.71	0.835	0.62	0.82625	0.24	0.62375	0.45	0.76	0.72	0.84875	0.45	0.5625	0.21	0.19375	0.77	0.83625	0.72	0.83875	0.62	0.7775	0.24	0.49375	0.56	0.775	0.73	0.848889	0.45	0.578889	0.19	0.171111	0.77	0.841111	0.72	0.838889	0.62	0.78	0.25	0.501111	0.56	0.728889	0.72
#605	0.72	0.86125	0.47	0.57375	0.28	0.36375	0.77	0.81	0.7	0.76875	0.62	0.7475	0.18	0.4625	0.73	0.78125	0.74	0.885	0.49	0.563333	0.22	0.295	0.77	0.823333	0.72	0.826667	0.62	0.733333	0.29	0.455	0.64	0.72	0.74	0.82875	0.48	0.4475	0.18	0.26125	0.77	0.735	0.72	0.72875	0.62	0.67	0.19	0.36625	0.65	0.68375	0.71
#606	0.72	0.846667	0.48	0.577778	0.27	0.295556	0.77	0.855556	0.7	0.84	0.62	0.81	0.28	0.638889	0.43	0.715556	0.71	0.857778	0.43	0.554444	0.23	0.256667	0.77	0.825556	0.71	0.82	0.62	0.785556	0.22	0.522222	0.47	0.712222	0.67	0.875714	0.44	0.572857	0.18	0.164286	0.77	0.838571	0.71	0.815714	0.62	0.781429	0.37	0.564286	0.65	0.794286	0.72
#607	0.75	0.8525	0.52	0.63375	0.27	0.3275	0.77	0.87	0.69	0.81625	0.62	0.83375	0.31	0.66125	0.64	0.83875	0.71	0.881111	0.45	0.567778	0.23	0.233333	0.77	0.856667	0.72	0.856667	0.62	0.817778	0.31	0.593333	0.67	0.844444	0.74	0.8925	0.48	0.56875	0.18	0.21875	0.77	0.8575	0.72	0.8575	0.62	0.79625	0.23	0.46625	0.53	0.76625	0.7
#608	0.75	0.87375	0.48	0.5825	0.3	0.36	0.77	0.8525	0.7	0.82625	0.62	0.7875	0.28	0.5375	0.52	0.77	0.73	0.845	0.47	0.51125	0.22	0.26375	0.77	0.79125	0.7	0.80875	0.62	0.75875	0.32	0.55625	0.43	0.6825	0.7	0.78125	0.43	0.46875	0.18	0.19625	0.77	0.72375	0.73	0.74625	0.62	0.67625	0.26	0.42125	0.64	0.69125	0.73
#609	0.74	0.90125	0.5	0.54375	0.25	0.325	0.77	0.865	0.7	0.8775	0.62	0.805	0.3	0.53	0.59	0.76875	0.72	0.908889	0.47	0.504444	0.23	0.32	0.77	0.867778	0.72	0.834444	0.62	0.821111	0.34	0.647778	0.61	0.813333	0.73	0.875556	0.46	0.576667	0.19	0.173333	0.77	0.846667	0.71	0.844444	0.62	0.787778	0.16	0.458889	0.59	0.804444	0.73
#610	0.75	0.897143	0.47	0.562857	0.31	0.394286	0.77	0.835714	0.7	0.807143	0.62	0.752857	0.24	0.408571	0.55	0.728571	0.72	0.9	0.45	0.572857	0.25	0.33	0.77	0.845714	0.71	0.785714	0.62	0.788571	0.25	0.468571	0.52	0.758571	0.74	0.892857	0.5	0.551429	0.15	0.197143	0.77	0.841429	0.72	0.865714	0.62	0.785714	0.21	0.478571	0.67	0.815714	0.72
#611	0.73	0.85375	0.47	0.56375	0.28	0.33625	0.77	0.84625	0.7	0.845	0.62	0.8	0.31	0.6075	0.63	0.8	0.73	0.81625	0.52	0.635	0.18	0.1725	0.77	0.8575	0.72	0.82125	0.62	0.83	0.23	0.595	0.52	0.81125	0.7	0.847778	0.45	0.612222	0.19	0.156667	0.77	0.861111	0.74	0.83	0.62	0.818889	0.22	0.564444	0.47	0.743333	0.75
#612	0.76	0.876667	0.47	0.564444	0.28	0.316667	0.77	0.861111	0.7	0.866667	0.62	0.795556	0.25	0.524444	0.49	0.733333	0.73	0.85	0.48	0.55125	0.22	0.25875	0.77	0.84	0.71	0.81625	0.62	0.7825	0.28	0.54625	0.46	0.71125	0.73	0.8925	0.45	0.57125	0.2	0.2375	0.77	0.85625	0.72	0.85	0.62	0.78625	0.21	0.44125	0.66	0.78625	0.71
#613	0.71	0.90375	0.44	0.555	0.29	0.375	0.77	0.8625	0.7	0.83375	0.62	0.81125	0.21	0.5025	0.52	0.7675	0.73	0.8125	0.5	0.52875	0.19	0.19875	0.77	0.78875	0.72	0.78	0.62	0.77	0.19	0.53875	0.63	0.78625	0.72	0.84625	0.5	0.60125	0.15	0.115	0.77	0.84625	0.72	0.81	0.62	0.81	0.22	0.59625	0.45	0.74375	0.73
#614	0.72	0.8875	0.49	0.615	0.29	0.3825	0.77	0.85125	0.69	0.795	0.62	0.7975	0.2	0.51875	0.73	0.83625	0.75	0.855714	0.48	0.582857	0.25	0.261429	0.77	0.848571	0.72	0.857143	0.62	0.77	0.33	0.534286	0.69	0.817143	0.71	0.78	0.49	0.595	0.16	0.1275	0.77	0.795	0.71	0.745	0.62	0.75625	0.27	0.5325	0.53	0.7175	0.75
#615	0.74	0.83625	0.51	0.60125	0.26	0.27625	0.77	0.8525	0.71	0.83375	0.62	0.8275	0.25	0.63375	0.67	0.84875	0.73	0.8425	0.47	0.57875	0.22	0.23875	0.77	0.85125	0.7	0.845	0.62	0.80125	0.17	0.47875	0.71	0.83625	0.74	0.823333	0.53	0.618333	0.11	0.095	0.77	0.83	0.72	0.788333	0.62	0.773333	0.23	0.505	0.56	0.773333	0.73
#616	0.75	0.87375	0.48	0.5725	0.3	0.36375	0.77	0.85375	0.71	0.83125	0.62	0.79	0.3	0.4975	0.68	0.8325	0.72	0.89	0.47	0.48625	0.22	0.29375	0.77	0.84125	0.72	0.84875	0.62	0.7925	0.19	0.49625	0.48	0.74125	0.7	0.865714	0.48	0.607143	0.18	0.192857	0.77	0.835714	0.71	0.802857	0.62	0.778571	0.28	0.532857	0.48	0.724286	0.74
#617	0.73	0.902222	0.45	0.485556	0.29	0.355556	0.77	0.86	0.7	0.833333	0.62	0.807778	0.26	0.534444	0.49	0.695556	0.73	0.875556	0.45	0.573333	0.23	0.224444	0.77	0.852222	0.71	0.842222	0.62	0.792222	0.28	0.545556	0.62	0.796667	0.7	0.885	0.43	0.5075	0.18	0.26375	0.77	0.835	0.71	0.81125	0.62	0.7875	0.21	0.45	0.56	0.7775	0.68
#618	0.75	0.906667	0.46	0.553333	0.3	0.342222	0.77	0.872222	0.7	0.868889	0.62	0.81	0.24	0.527778	0.67	0.802222	0.74	0.851429	0.48	0.564286	0.23	0.251429	0.77	0.825714	0.7	0.834286	0.62	0.762857	0.27	0.47	0.57	0.76	0.74	0.84125	0.47	0.59	0.18	0.17375	0.77	0.84625	0.72	0.84625	0.62	0.78875	0.2	0.44875	0.66	0.82	0.71
#619	0.72	0.90125	0.44	0.56	0.29	0.3475	0.77	0.85875	0.69	0.84875	0.62	0.805	0.29	0.55125	0.71	0.86125	0.73	0.85	0.45	0.515556	0.24	0.276667	0.77	0.804444	0.72	0.797778	0.62	0.755556	0.28	0.494444	0.51	0.712222	0.74	0.88125	0.48	0.59625	0.18	0.22625	0.77	0.85375	0.72	0.85	0.62	0.7925	0.28	0.52	0.66	0.805	0.71
#620	0.71	0.895	0.45	0.54375	0.29	0.3525	0.77	0.86375	0.69	0.81375	0.62	0.8025	0.31	0.53625	0.52	0.74375	0.72	0.8775	0.46	0.5475	0.21	0.25375	0.77	0.8475	0.72	0.825	0.62	0.7925	0.24	0.50375	0.52	0.77625	0.71	0.776667	0.52	0.563333	0.09	0.0533333	0.77	0.766667	0.73	0.753333	0.62	0.708333	0.28	0.486667	0.52	0.656667	0.63
#621	0.73	0.85625	0.48	0.6025	0.27	0.2725	0.77	0.85625	0.7	0.81	0.62	0.8075	0.21	0.52125	0.51	0.7625	0.73	0.85	0.44	0.57875	0.24	0.21875	0.77	0.845	0.71	0.835	0.62	0.78625	0.27	0.5175	0.48	0.6575	0.75	0.834286	0.49	0.604286	0.18	0.197143	0.77	0.831429	0.73	0.81	0.62	0.762857	0.4	0.618571	0.47	0.668571	0.78
#622	0.74	0.875556	0.48	0.577778	0.28	0.331111	0.77	0.864444	0.7	0.845556	0.62	0.805556	0.22	0.508889	0.6	0.828889	0.74	0.901429	0.47	0.59	0.24	0.255714	0.77	0.864286	0.7	0.844286	0.62	0.781429	0.25	0.458571	0.68	0.822857	0.72	0.818571	0.48	0.574286	0.16	0.13	0.77	0.814286	0.72	0.832857	0.62	0.755714	0.28	0.522857	0.64	0.77	0.74
#623	0.75	0.881429	0.48	0.59	0.31	0.352857	0.77	0.858571	0.7	0.831429	0.62	0.788571	0.29	0.542857	0.59	0.728571	0.75	0.862857	0.49	0.488571	0.22	0.264286	0.77	0.807143	0.72	0.804286	0.62	0.74	0.25	0.467143	0.64	0.75	0.75	0.817143	0.5	0.52	0.2	0.258571	0.77	0.764286	0.73	0.718571	0.62	0.692857	0.21	0.385714	0.49	0.612857	0.68
#624	0.73	0.88625	0.47	0.585	0.29	0.36125	0.77	0.85125	0.71	0.8325	0.62	0.79125	0.24	0.47125	0.5	0.7225	0.73	0.844444	0.47	0.584444	0.22	0.218889	0.77	0.846667	0.71	0.854444	0.62	0.792222	0.26	0.556667	0.54	0.785556	0.7	0.88125	0.45	0.585	0.19	0.19375	0.77	0.8425	0.71	0.83	0.62	0.8	0.37	0.58625	0.54	0.7725	0.73
#625	0.72	0.814444	0.49	0.477778	0.26	0.333333	0.77	0.748889	0.7	0.775556	0.62	0.705556	0.46	0.577778	0.52	0.701111	0.75	0.9075	0.45	0.5775	0.25	0.29125	0.77	0.86875	0.73	0.8525	0.62	0.795	0.18	0.42375	0.67	0.81	0.72	0.855556	0.47	0.581111	0.19	0.173333	0.77	0.845556	0.73	0.876667	0.62	0.801111	0.22	0.543333	0.62	0.813333	0.71
#626	0.75	0.888889	0.48	0.568889	0.28	0.31	0.77	0.868889	0.7	0.861111	0.62	0.806667	0.23	0.52	0.55	0.797778	0.74	0.9025	0.46	0.565	0.24	0.29125	0.77	0.86	0.71	0.8575	0.62	0.785	0.24	0.45375	0.45	0.66625	0.74	0.858571	0.48	0.587143	0.2	0.192857	0.77	0.832857	0.74	0.828571	0.62	0.77	0.37	0.581429	0.48	0.698571	0.71
#627	0.76	0.84125	0.52	0.6	0.25	0.27625	0.77	0.8525	0.7	0.825	0.62	0.79625	0.25	0.545	0.67	0.8	0.72	0.89	0.46	0.492222	0.23	0.295556	0.77	0.834444	0.73	0.786667	0.62	0.804444	0.21	0.547778	0.5	0.777778	0.69	0.861429	0.48	0.574286	0.12	0.132857	0.77	0.832857	0.72	0.857143	0.62	0.768571	0.27	0.472857	0.63	0.77	0.75
#628	0.74	0.815714	0.51	0.457143	0.27	0.367143	0.77	0.738571	0.7	0.722857	0.62	0.704286	0.26	0.504286	0.65	0.744286	0.74	0.8875	0.49	0.545	0.21	0.26125	0.77	0.84375	0.72	0.82625	0.62	0.79125	0.33	0.59375	0.64	0.8	0.73	0.832857	0.47	0.581429	0.18	0.16	0.77	0.84	0.72	0.825714	0.62	0.771429	0.28	0.504286	0.52	0.737143	0.69
#629	0.74	0.892857	0.48	0.532857	0.29	0.378571	0.77	0.834286	0.69	0.814286	0.62	0.764286	0.17	0.412857	0.47	0.7	0.73	0.8975	0.46	0.57375	0.24	0.2725	0.77	0.855	0.71	0.83875	0.62	0.78375	0.31	0.5225	0.66	0.8125	0.72	0.894286	0.46	0.53	0.2	0.274286	0.77	0.84	0.71	0.824286	0.62	0.78	0.31	0.527143	0.58	0.758571	0.72
#630	0.73	0.89	0.48	0.608571	0.3	0.332857	0.77	0.848571	0.7	0.785714	0.62	0.782857	0.39	0.584286	0.62	0.747143	0.74	0.88125	0.48	0.5025	0.23	0.31	0.77	0.80875	0.71	0.83	0.62	0.76875	0.22	0.4925	0.68	0.8125	0.71	0.896667	0.44	0.563333	0.18	0.191111	0.77	0.858889	0.72	0.853333	0.62	0.785556	0.22	0.536667	0.59	0.781111	0.74
#631	0.76	0.9075	0.49	0.57625	0.29	0.30125	0.77	0.8575	0.7	0.8	0.62	0.79	0.2	0.47375	0.71	0.82125	0.72	0.856667	0.44	0.526667	0.25	0.278889	0.77	0.843333	0.71	0.813333	0.62	0.794444	0.34	0.594444	0.66	0.821111	0.69	0.84125	0.46	0.6425	0.19	0.14875	0.77	0.84375	0.7	0.79375	0.62	0.79875	0.33	0.6225	0.64	0.805	0.72
#632	0.73	0.86625	0.46	0.585	0.28	0.27375	0.77	0.86125	0.71	0.85125	0.62	0.79375	0.28	0.53375	0.56	0.78125	0.72	0.88625	0.44	0.605	0.25	0.30625	0.77	0.85875	0.71	0.81375	0.62	0.805	0.26	0.54125	0.66	0.83125	0.73	0.866667	0.5	0.558333	0.15	0.2	0.77	0.823333	0.73	0.786667	0.62	0.763333	0.23	0.451667	0.71	0.818333	0.72
#633	0.75	0.905714	0.5	0.577143	0.28	0.328571	0.77	0.861429	0.7	0.858571	0.62	0.787143	0.32	0.492857	0.53	0.748571	0.72	0.89	0.47	0.5775	0.21	0.24875	0.77	0.85125	0.7	0.85625	0.62	0.795	0.34	0.55625	0.55	0.7525	0.72	0.815	0.47	0.55125	0.15	0.13	0.77	0.81875	0.72	0.85375	0.62	0.765	0.21	0.4825	0.67	0.80625	0.69
#634	0.74	0.84375	0.47	0.60625	0.29	0.27875	0.77	0.86375	0.71	0.83375	0.62	0.79375	0.21	0.49	0.55	0.69375	0.72	0.881429	0.46	0.54	0.22	0.295714	0.77	0.824286	0.71	0.818571	0.62	0.762857	0.19	0.434286	0.67	0.765714	0.7	0.775556	0.44	0.492222	0.17	0.178889	0.77	0.738889	0.71	0.757778	0.62	0.701111	0.17	0.396667	0.54	0.711111	0.72
#635	0.73	0.886667	0.44	0.573333	0.3	0.333333	0.77	0.875556	0.7	0.845556	0.62	0.817778	0.27	0.571111	0.73	0.868889	0.71	0.8825	0.52	0.5775	0.23	0.19375	0.77	0.855	0.72	0.8425	0.62	0.78625	0.34	0.57875	0.55	0.7725	0.7	0.89	0.47	0.572857	0.14	0.167143	0.77	0.854286	0.73	0.872857	0.62	0.784286	0.21	0.442857	0.58	0.785714	0.69
#636	0.71	0.89625	0.44	0.47125	0.28	0.3775	0.77	0.82375	0.71	0.86	0.62	0.7725	0.23	0.5075	0.47	0.685	0.73	0.9	0.45	0.57125	0.24	0.2925	0.77	0.85625	0.7	0.85625	0.62	0.78125	0.31	0.53125	0.48	0.7075	0.73	0.89	0.48	0.565	0.18	0.285	0.77	0.84	0.71	0.8325	0.62	0.79	0.27	0.52875	0.54	0.77	0.72
#637	0.71	0.905556	0.44	0.563333	0.31	0.357778	0.77	0.862222	0.69	0.824444	0.62	0.816667	0.26	0.53	0.67	0.837778	0.73	0.8225	0.5	0.5625	0.19	0.17375	0.77	0.8275	0.71	0.80125	0.62	0.80875	0.19	0.57	0.51	0.80375	0.73	0.89625	0.46	0.56	0.16	0.18875	0.77	0.86125	0.72	0.8575	0.62	0.805	0.26	0.5275	0.53	0.77125	0.75
#638	0.75	0.897143	0.49	0.528571	0.29	0.387143	0.77	0.842857	0.7	0.837143	0.62	0.772857	0.3	0.501429	0.51	0.724286	0.73	0.892857	0.44	0.554286	0.25	0.324286	0.77	0.834286	0.7	0.828571	0.62	0.755714	0.26	0.425714	0.53	0.717143	0.74	0.85625	0.48	0.57875	0.18	0.22125	0.77	0.82875	0.7	0.82875	0.62	0.74625	0.2	0.45375	0.66	0.755	0.72
#639	0.75	0.8825	0.47	0.55	0.3	0.35625	0.77	0.85875	0.7	0.84125	0.62	0.79375	0.24	0.50375	0.5	0.76875	0.75	0.875	0.47	0.57	0.24	0.28125	0.77	0.84625	0.71	0.8275	0.62	0.78	0.24	0.45	0.69	0.82875	0.73	0.847143	0.51	0.628571	0.13	0.0628571	0.77	0.85	0.71	0.814286	0.62	0.807143	0.33	0.644286	0.67	0.82	0.74
#640	0.74	0.87	0.48	0.57	0.28	0.3175	0.77	0.84375	0.69	0.82625	0.62	0.79375	0.32	0.57125	0.52	0.7825	0.72	0.858571	0.51	0.517143	0.17	0.217143	0.77	0.8	0.7	0.82	0.62	0.76	0.3	0.544286	0.5	0.72	0.69	0.792222	0.45	0.493333	0.17	0.2	0.77	0.75	0.7	0.74	0.62	0.708889	0.3	0.514444	0.51	0.66	0.73
#641	0.75	0.834286	0.52	0.618571	0.26	0.324286	0.77	0.842857	0.71	0.8	0.62	0.778571	0.17	0.478571	0.41	0.681429	0.7	0.858889	0.43	0.574444	0.24	0.241111	0.77	0.851111	0.71	0.84	0.62	0.804444	0.25	0.536667	0.61	0.787778	0.73	0.882857	0.46	0.58	0.18	0.195714	0.77	0.854286	0.72	0.834286	0.62	0.778571	0.22	0.442857	0.53	0.745714	0.72
#642	0.72	0.89125	0.44	0.58	0.3	0.365	0.77	0.8525	0.69	0.82625	0.62	0.78875	0.25	0.47625	0.54	0.74625	0.74	0.856667	0.52	0.633333	0.2	0.215	0.77	0.84	0.71	0.806667	0.62	0.79	0.29	0.55	0.55	0.78	0.72	0.83	0.47	0.5625	0.15	0.10625	0.77	0.83125	0.71	0.845	0.62	0.7875	0.18	0.4825	0.57	0.7875	0.71
#643	0.73	0.8725	0.47	0.55875	0.29	0.3325	0.77	0.84375	0.72	0.8475	0.62	0.79625	0.26	0.54	0.51	0.71875	0.74	0.9	0.46	0.542857	0.22	0.288571	0.77	0.844286	0.71	0.83	0.62	0.772857	0.24	0.437143	0.46	0.698571	0.71	0.88	0.46	0.485	0.13	0.1425	0.77	0.8225	0.71	0.8625	0.62	0.7575	0.28	0.48125	0.52	0.70375	0.72
#644	0.75	0.9	0.5	0.561429	0.28	0.38	0.77	0.841429	0.7	0.821429	0.62	0.78	0.23	0.485714	0.45	0.722857	0.72	0.866667	0.47	0.535556	0.19	0.243333	0.77	0.838889	0.69	0.867778	0.62	0.8	0.22	0.548889	0.73	0.862222	0.72	0.885714	0.46	0.575714	0.18	0.181429	0.77	0.851429	0.73	0.862857	0.62	0.767143	0.3	0.482857	0.58	0.77	0.67
#645	0.75	0.79875	0.5	0.4175	0.27	0.37	0.77	0.71625	0.71	0.745	0.62	0.67875	0.19	0.3775	0.5	0.665	0.73	0.884286	0.48	0.568571	0.23	0.307143	0.77	0.84	0.71	0.825714	0.62	0.785714	0.29	0.522857	0.47	0.674286	0.74	0.824286	0.53	0.595714	0.14	0.151429	0.77	0.818571	0.72	0.82	0.62	0.751429	0.35	0.541429	0.67	0.761429	0.71
#646	0.72	0.8975	0.44	0.565	0.3	0.36625	0.77	0.85625	0.7	0.8425	0.62	0.785	0.3	0.52125	0.52	0.74625	0.75	0.881429	0.48	0.577143	0.22	0.245714	0.77	0.844286	0.7	0.831429	0.62	0.772857	0.36	0.518571	0.57	0.76	0.75	0.893333	0.53	0.571667	0.16	0.218333	0.77	0.841667	0.73	0.843333	0.62	0.758333	0.24	0.421667	0.47	0.673333	0.69
#647	0.74	0.86	0.51	0.62875	0.27	0.35875	0.77	0.85625	0.7	0.8125	0.62	0.82625	0.33	0.64875	0.62	0.79125	0.74	0.894286	0.44	0.52	0.25	0.314286	0.77	0.838571	0.71	0.807143	0.62	0.764286	0.41	0.584286	0.68	0.784286	0.72	0.791667	0.53	0.625	0.13	0.0783333	0.77	0.796667	0.73	0.815	0.62	0.751667	0.23	0.488333	0.64	0.74	0.71
#648	0.72	0.88	0.45	0.566667	0.28	0.287778	0.77	0.865556	0.7	0.873333	0.62	0.812222	0.23	0.56	0.71	0.862222	0.73	0.885	0.45	0.5725	0.24	0.28125	0.77	0.84875	0.71	0.8425	0.62	0.7825	0.33	0.5675	0.54	0.75625	0.74	0.893333	0.51	0.551667	0.15	0.206667	0.77	0.838333	0.73	0.826667	0.62	0.773333	0.21	0.441667	0.4	0.611667	0.75
#649	0.73	0.904286	0.49	0.544286	0.26	0.291429	0.77	0.857143	0.69	0.834286	0.62	0.8	0.27	0.525714	0.62	0.792857	0.71	0.83125	0.44	0.4525	0.22	0.26125	0.77	0.78375	0.71	0.77125	0.62	0.71375	0.21	0.40875	0.52	0.65625	0.71	0.836667	0.45	0.558889	0.17	0.144444	0.77	0.837778	0.72	0.845556	0.62	0.791111	0.23	0.533333	0.62	0.817778	0.7
#650	0.77	0.911429	0.48	0.567143	0.3	0.375714	0.77	0.848571	0.7	0.825714	0.62	0.76	0.24	0.415714	0.59	0.754286	0.73	0.79875	0.5	0.44625	0.2	0.29125	0.77	0.725	0.7	0.7425	0.62	0.675	0.27	0.44	0.59	0.67125	0.71	0.881429	0.48	0.598571	0.18	0.187143	0.77	0.847143	0.7	0.818571	0.62	0.788571	0.34	0.568571	0.66	0.808571	0.71
#651	0.76	0.897143	0.48	0.561429	0.3	0.387143	0.77	0.837143	0.71	0.812857	0.62	0.754286	0.23	0.402857	0.54	0.725714	0.69	0.88375	0.47	0.58375	0.2	0.25625	0.77	0.8475	0.72	0.825	0.62	0.8225	0.31	0.64625	0.67	0.83625	0.73	0.795714	0.51	0.631429	0.14	0.0957143	0.77	0.841429	0.72	0.808571	0.62	0.798571	0.2	0.555714	0.63	0.81	0.72
#652	0.69	0.89125	0.47	0.585	0.27	0.3525	0.77	0.85875	0.7	0.7925	0.62	0.82875	0.2	0.575	0.57	0.80875	0.74	0.80125	0.51	0.63875	0.21	0.1925	0.77	0.84125	0.7	0.8025	0.62	0.805	0.21	0.5675	0.53	0.80625	0.74	0.86	0.48	0.58	0.19	0.18	0.77	0.84125	0.71	0.85625	0.62	0.78375	0.24	0.48625	0.58	0.80875	0.74
#653	0.75	0.91	0.47	0.46875	0.29	0.37875	0.77	0.85125	0.71	0.815	0.62	0.77625	0.22	0.4725	0.57	0.725	0.75	0.895714	0.5	0.535714	0.22	0.307143	0.77	0.845714	0.71	0.832857	0.62	0.778571	0.24	0.452857	0.44	0.688571	0.7	0.865714	0.47	0.614286	0.18	0.197143	0.77	0.838571	0.73	0.83	0.62	0.785714	0.22	0.504286	0.41	0.675714	0.71
#654	0.74	0.9	0.47	0.553333	0.28	0.337778	0.77	0.862222	0.71	0.832222	0.62	0.807778	0.23	0.514444	0.45	0.728889	0.73	0.862222	0.48	0.595556	0.23	0.246667	0.77	0.858889	0.72	0.881111	0.62	0.812222	0.29	0.608889	0.7	0.865556	0.7	0.871111	0.44	0.536667	0.17	0.173333	0.77	0.851111	0.72	0.841111	0.62	0.811111	0.23	0.546667	0.57	0.77	0.71
#655	0.72	0.89	0.45	0.56125	0.29	0.295	0.77	0.865	0.71	0.8625	0.62	0.7975	0.25	0.4925	0.7	0.83375	0.74	0.838571	0.51	0.624286	0.21	0.257143	0.77	0.84	0.7	0.804286	0.62	0.797143	0.2	0.525714	0.55	0.787143	0.71	0.84375	0.44	0.56	0.18	0.19625	0.77	0.83375	0.72	0.83125	0.62	0.78125	0.23	0.50375	0.63	0.7725	0.69
#656	0.76	0.905714	0.5	0.587143	0.3	0.351429	0.77	0.862857	0.7	0.838571	0.62	0.785714	0.24	0.434286	0.64	0.778571	0.73	0.84	0.5	0.58875	0.19	0.145	0.77	0.83875	0.71	0.82625	0.62	0.82	0.24	0.63375	0.58	0.79875	0.74	0.875556	0.48	0.552222	0.17	0.181111	0.77	0.846667	0.71	0.85	0.62	0.788889	0.2	0.482222	0.67	0.811111	0.74
#657	0.74	0.892857	0.48	0.531429	0.3	0.402857	0.77	0.831429	0.71	0.815714	0.62	0.782857	0.21	0.465714	0.4	0.677143	0.74	0.9	0.5	0.582857	0.22	0.312857	0.77	0.847143	0.71	0.845714	0.62	0.777143	0.3	0.518571	0.5	0.668571	0.76	0.89	0.5	0.56	0.17	0.24	0.77	0.83	0.72	0.826667	0.62	0.74	0.32	0.48	0.57	0.741667	0.73
#658	0.72	0.895	0.46	0.585	0.29	0.35125	0.77	0.85375	0.71	0.845	0.62	0.79625	0.27	0.51	0.52	0.76625	0.73	0.872222	0.45	0.573333	0.24	0.273333	0.77	0.86	0.71	0.857778	0.62	0.806667	0.2	0.486667	0.46	0.73	0.74	0.815	0.52	0.635	0.14	0.13	0.77	0.835	0.71	0.798333	0.62	0.781667	0.25	0.506667	0.45	0.698333	0.71
#659	0.73	0.877778	0.44	0.58	0.29	0.308889	0.77	0.862222	0.69	0.841111	0.62	0.803333	0.26	0.543333	0.67	0.794444	0.73	0.888571	0.46	0.57	0.22	0.237143	0.77	0.85	0.7	0.844286	0.62	0.765714	0.26	0.461429	0.52	0.732857	0.73	0.868571	0.47	0.541429	0.15	0.15	0.77	0.83	0.74	0.835714	0.62	0.755714	0.3	0.515714	0.42	0.584286	0.7
#660	0.73	0.851429	0.48	0.597143	0.29	0.305714	0.77	0.848571	0.7	0.797143	0.62	0.781429	0.29	0.551429	0.51	0.735714	0.71	0.848889	0.46	0.596667	0.23	0.24	0.77	0.856667	0.71	0.822222	0.62	0.811111	0.2	0.541111	0.58	0.818889	0.73	0.8425	0.48	0.5725	0.16	0.19	0.77	0.8375	0.71	0.8225	0.62	0.78375	0.22	0.4825	0.53	0.765	0.73
#661	0.71	0.864444	0.44	0.527778	0.3	0.347778	0.77	0.843333	0.69	0.83	0.62	0.786667	0.27	0.571111	0.56	0.783333	0.71	0.8575	0.43	0.56375	0.23	0.2125	0.77	0.85	0.71	0.86375	0.62	0.7875	0.19	0.45875	0.68	0.825	0.71	0.885	0.44	0.58	0.21	0.25375	0.77	0.855	0.72	0.8475	0.62	0.79625	0.18	0.435	0.41	0.68625	0.72
#662	0.71	0.895	0.48	0.6025	0.29	0.3925	0.77	0.8525	0.7	0.7975	0.62	0.8175	0.25	0.55375	0.44	0.7325	0.75	0.8875	0.47	0.57375	0.24	0.28625	0.77	0.8475	0.71	0.83625	0.62	0.7775	0.25	0.46625	0.71	0.83125	0.68	0.844444	0.46	0.564444	0.15	0.128889	0.77	0.846667	0.71	0.841111	0.62	0.816667	0.26	0.578889	0.45	0.77	0.71
#663	0.7	0.88125	0.47	0.5975	0.28	0.31125	0.77	0.86	0.7	0.80875	0.62	0.82875	0.23	0.5925	0.53	0.82375	0.76	0.90375	0.47	0.56875	0.23	0.29	0.77	0.86375	0.71	0.84625	0.62	0.7875	0.22	0.4675	0.5	0.715	0.72	0.892857	0.48	0.595714	0.21	0.235714	0.77	0.851429	0.71	0.828571	0.62	0.788571	0.35	0.562857	0.46	0.712857	0.74
#664	0.72	0.851111	0.43	0.596667	0.31	0.313333	0.77	0.86	0.7	0.827778	0.62	0.806667	0.16	0.461111	0.63	0.807778	0.72	0.816667	0.48	0.518889	0.17	0.15	0.77	0.816667	0.71	0.832222	0.62	0.762222	0.29	0.555556	0.53	0.743333	0.72	0.8675	0.47	0.5575	0.19	0.19875	0.77	0.83375	0.72	0.85625	0.62	0.76375	0.23	0.43875	0.49	0.6925	0.74
#665	0.75	0.881429	0.48	0.574286	0.3	0.35	0.77	0.855714	0.71	0.844286	0.62	0.782857	0.3	0.508571	0.62	0.782857	0.76	0.9	0.48	0.564286	0.25	0.33	0.77	0.837143	0.71	0.825714	0.62	0.754286	0.2	0.365714	0.58	0.735714	0.72	0.87125	0.45	0.61	0.21	0.235	0.77	0.8525	0.72	0.83625	0.62	0.78875	0.26	0.50375	0.59	0.75375	0.69
#666	0.75	0.8825	0.48	0.57625	0.3	0.35875	0.77	0.855	0.7	0.82125	0.62	0.79	0.29	0.5175	0.47	0.745	0.74	0.884286	0.51	0.541429	0.19	0.204286	0.77	0.832857	0.71	0.841429	0.62	0.77	0.34	0.564286	0.5	0.73	0.74	0.83375	0.48	0.6125	0.2	0.21125	0.77	0.835	0.71	0.8175	0.62	0.78125	0.29	0.52625	0.69	0.82625	0.72
#667	0.75	0.88	0.48	0.572857	0.29	0.341429	0.77	0.847143	0.7	0.837143	0.62	0.767143	0.27	0.504286	0.62	0.768571	0.73	0.88375	0.48	0.53875	0.21	0.25875	0.77	0.85	0.72	0.84875	0.62	0.79	0.3	0.5475	0.57	0.795	0.74	0.903333	0.52	0.523333	0.12	0.126667	0.77	0.843333	0.72	0.841667	0.62	0.776667	0.24	0.443333	0.56	0.695	0.71
#668	0.75	0.855	0.51	0.60875	0.26	0.3025	0.77	0.86375	0.7	0.79875	0.62	0.82625	0.23	0.59625	0.43	0.7575	0.72	0.82875	0.52	0.5175	0.18	0.19	0.77	0.8275	0.72	0.73	0.62	0.80875	0.26	0.58875	0.72	0.845	0.73	0.864286	0.49	0.564286	0.17	0.221429	0.77	0.821429	0.71	0.802857	0.62	0.751429	0.28	0.501429	0.64	0.764286	0.72
#669	0.73	0.88625	0.45	0.5525	0.28	0.3175	0.77	0.85	0.7	0.82625	0.62	0.79	0.21	0.5175	0.59	0.73125	0.75	0.85125	0.48	0.49875	0.2	0.2125	0.77	0.81375	0.7	0.85	0.62	0.7675	0.21	0.505	0.66	0.775	0.75	0.851429	0.48	0.604286	0.21	0.208571	0.77	0.842857	0.73	0.825714	0.62	0.782857	0.31	0.564286	0.54	0.758571	0.73
#670	0.74	0.885556	0.46	0.575556	0.29	0.338889	0.77	0.87	0.7	0.855556	0.62	0.805556	0.32	0.606667	0.5	0.742222	0.73	0.865	0.51	0.4975	0.18	0.20875	0.77	0.85625	0.71	0.81625	0.62	0.83125	0.24	0.61	0.64	0.835	0.72	0.88875	0.45	0.56375	0.22	0.245	0.77	0.8475	0.72	0.83	0.62	0.78125	0.23	0.43625	0.72	0.82875	0.74
#671	0.75	0.88625	0.47	0.57	0.3	0.36375	0.77	0.85375	0.7	0.84125	0.62	0.78	0.21	0.45625	0.61	0.79125	0.73	0.865	0.51	0.585	0.21	0.2325	0.77	0.83875	0.7	0.79625	0.62	0.79875	0.23	0.54625	0.72	0.8575	0.71	0.846667	0.48	0.542222	0.13	0.162222	0.77	0.821111	0.71	0.814444	0.62	0.78	0.35	0.632222	0.48	0.716667	0.73
#672	0.75	0.87375	0.48	0.5775	0.3	0.35375	0.77	0.8475	0.7	0.835	0.62	0.7825	0.29	0.525	0.49	0.70625	0.73	0.883333	0.47	0.573333	0.23	0.295	0.77	0.825	0.71	0.79	0.62	0.743333	0.21	0.373333	0.5	0.688333	0.71	0.846667	0.47	0.503333	0.18	0.226667	0.77	0.778889	0.71	0.741111	0.62	0.737778	0.19	0.45	0.54	0.714444	0.74
#673	0.75	0.835	0.5	0.62375	0.27	0.28	0.77	0.86	0.7	0.82	0.62	0.81875	0.22	0.5625	0.52	0.78875	0.73	0.85375	0.47	0.54625	0.21	0.1925	0.77	0.86375	0.72	0.87875	0.62	0.8	0.25	0.55125	0.66	0.825	0.7	0.854444	0.46	0.554444	0.14	0.14	0.77	0.846667	0.73	0.844444	0.62	0.811111	0.31	0.574444	0.54	0.745556	0.72
#674	0.72	0.853333	0.44	0.565556	0.28	0.286667	0.77	0.853333	0.7	0.85	0.62	0.802222	0.22	0.54	0.63	0.781111	0.73	0.84875	0.51	0.49625	0.24	0.245	0.77	0.83375	0.71	0.7675	0.62	0.79625	0.29	0.57875	0.75	0.86375	0.73	0.86375	0.5	0.545	0.15	0.17625	0.76	0.83125	0.71	0.78375	0.62	0.80625	0.3	0.62625	0.57	0.805	0.74
#675	0.73	0.84875	0.48	0.48125	0.28	0.37125	0.77	0.78625	0.71	0.78375	0.62	0.7325	0.23	0.46375	0.53	0.72	0.71	0.83375	0.48	0.60375	0.2	0.1825	0.77	0.85125	0.71	0.85875	0.62	0.805	0.32	0.6125	0.54	0.77875	0.75	0.844286	0.51	0.618571	0.16	0.184286	0.77	0.842857	0.73	0.81	0.62	0.797143	0.24	0.564286	0.57	0.781429	0.73
#676	0.74	0.884444	0.45	0.574444	0.29	0.326667	0.77	0.864444	0.7	0.863333	0.62	0.803333	0.25	0.507778	0.57	0.741111	0.75	0.875	0.5	0.515	0.21	0.2775	0.77	0.825	0.73	0.8375	0.62	0.78	0.27	0.5525	0.59	0.8125	0.73	0.821667	0.52	0.631667	0.12	0.105	0.77	0.838333	0.72	0.801667	0.62	0.806667	0.23	0.556667	0.68	0.795	0.71
#677	0.76	0.898571	0.5	0.555714	0.28	0.398571	0.77	0.842857	0.7	0.831429	0.62	0.772857	0.32	0.551429	0.67	0.798571	0.73	0.82375	0.51	0.60875	0.19	0.1675	0.77	0.85	0.72	0.84375	0.62	0.82875	0.29	0.65125	0.66	0.84125	0.73	0.8075	0.48	0.595	0.17	0.1325	0.77	0.8325	0.71	0.81625	0.62	0.775	0.25	0.52	0.64	0.79125	0.73
#678	0.73	0.89875	0.45	0.54	0.3	0.3175	0.77	0.86125	0.7	0.84375	0.62	0.79625	0.3	0.5575	0.5	0.72375	0.74	0.8325	0.52	0.6175	0.19	0.19125	0.77	0.8475	0.71	0.83625	0.62	0.825	0.28	0.65125	0.5	0.79	0.73	0.8675	0.46	0.59	0.19	0.215	0.77	0.84875	0.71	0.835	0.62	0.78375	0.27	0.50875	0.56	0.765	0.72
#679	0.72	0.87	0.47	0.575	0.3	0.305	0.77	0.86375	0.7	0.85125	0.62	0.82875	0.23	0.5875	0.63	0.8225	0.74	0.8825	0.46	0.455	0.22	0.24125	0.77	0.83625	0.71	0.80875	0.62	0.78875	0.32	0.595	0.52	0.76	0.73	0.854286	0.49	0.632857	0.16	0.177143	0.76	0.852857	0.71	0.815714	0.62	0.808571	0.22	0.554286	0.52	0.765714	0.74
#680	0.75	0.89875	0.5	0.56375	0.27	0.33	0.77	0.86625	0.7	0.86	0.62	0.8	0.28	0.52875	0.62	0.805	0.72	0.895	0.45	0.54625	0.22	0.2625	0.77	0.85875	0.71	0.84875	0.62	0.79625	0.27	0.53875	0.67	0.815	0.74	0.895714	0.49	0.561429	0.17	0.235714	0.77	0.844286	0.72	0.845714	0.62	0.772857	0.19	0.435714	0.63	0.768571	0.7
#681	0.71	0.88625	0.44	0.5675	0.3	0.3625	0.77	0.85125	0.7	0.83125	0.62	0.80625	0.24	0.535	0.48	0.75125	0.72	0.8925	0.46	0.5575	0.21	0.24625	0.77	0.85375	0.72	0.85	0.62	0.7975	0.23	0.49625	0.59	0.80625	0.72	0.8975	0.43	0.5825	0.21	0.235	0.77	0.86625	0.72	0.8475	0.62	0.80375	0.28	0.54	0.46	0.71	0.71
#682	0.73	0.876667	0.45	0.583333	0.29	0.311111	0.77	0.863333	0.71	0.847778	0.62	0.801111	0.25	0.517778	0.47	0.71	0.71	0.838571	0.47	0.57	0.18	0.168571	0.77	0.837143	0.71	0.834286	0.62	0.774286	0.21	0.485714	0.55	0.77	0.76	0.8075	0.52	0.615	0.15	0.13	0.77	0.8275	0.73	0.8175	0.62	0.7825	0.24	0.5525	0.63	0.78875	0.69
#683	0.73	0.89625	0.44	0.57625	0.3	0.36	0.77	0.8575	0.7	0.83625	0.62	0.7875	0.25	0.4625	0.51	0.74375	0.73	0.91125	0.45	0.58	0.25	0.325	0.77	0.8625	0.72	0.86375	0.62	0.78875	0.29	0.5275	0.66	0.80875	0.72	0.83875	0.46	0.60125	0.19	0.1225	0.77	0.8475	0.71	0.82	0.62	0.7975	0.37	0.62375	0.53	0.76875	0.68
#684	0.75	0.905	0.46	0.56375	0.3	0.35375	0.77	0.86	0.69	0.83375	0.62	0.79	0.21	0.44125	0.48	0.6675	0.76	0.87625	0.51	0.5075	0.17	0.23875	0.77	0.83	0.72	0.8025	0.62	0.7775	0.19	0.44375	0.69	0.80125	0.75	0.785	0.51	0.62625	0.16	0.13625	0.77	0.8325	0.72	0.8025	0.62	0.795	0.3	0.5725	0.67	0.8175	0.73
#685	0.72	0.86875	0.46	0.52	0.28	0.31125	0.77	0.835	0.7	0.825	0.62	0.79	0.22	0.51875	0.57	0.7975	0.68	0.8325	0.45	0.5275	0.24	0.2575	0.77	0.79125	0.71	0.76875	0.62	0.76	0.27	0.545	0.53	0.75875	0.75	0.894286	0.48	0.57	0.2	0.264286	0.77	0.838571	0.73	0.842857	0.62	0.752857	0.2	0.385714	0.56	0.735714	0.66
#686	0.73	0.90125	0.44	0.56625	0.29	0.35625	0.77	0.8575	0.7	0.835	0.62	0.7825	0.17	0.39875	0.7	0.82125	0.73	0.887143	0.46	0.57	0.23	0.251429	0.77	0.848571	0.71	0.851429	0.62	0.768571	0.23	0.454286	0.54	0.724286	0.73	0.875714	0.47	0.545714	0.18	0.24	0.77	0.812857	0.73	0.784286	0.62	0.764286	0.25	0.488571	0.68	0.798571	0.67
#687	0.73	0.86625	0.47	0.55875	0.28	0.335	0.77	0.84375	0.7	0.84	0.62	0.79125	0.3	0.5825	0.51	0.75875	0.74	0.89625	0.46	0.5675	0.24	0.3025	0.77	0.8575	0.72	0.85375	0.62	0.785	0.25	0.4725	0.56	0.7775	0.72	0.815	0.49	0.565	0.17	0.11625	0.77	0.8125	0.73	0.79	0.62	0.7575	0.2	0.4825	0.48	0.7125	0.71
#688	0.72	0.896667	0.43	0.564444	0.3	0.321111	0.77	0.87	0.7	0.852222	0.62	0.811111	0.24	0.528889	0.65	0.814444	0.73	0.8675	0.46	0.5775	0.22	0.21875	0.77	0.86125	0.7	0.85	0.62	0.79625	0.23	0.4925	0.52	0.76375	0.67	0.846667	0.48	0.572222	0.2	0.154444	0.77	0.822222	0.72	0.805556	0.62	0.781111	0.22	0.522222	0.72	0.844444	0.77
#689	0.71	0.874286	0.47	0.628571	0.31	0.318571	0.77	0.851429	0.7	0.781429	0.62	0.794286	0.25	0.505714	0.47	0.724286	0.7	0.8925	0.43	0.55625	0.23	0.2775	0.77	0.85125	0.72	0.84375	0.62	0.79	0.22	0.50125	0.5	0.7325	0.67	0.854444	0.46	0.57	0.18	0.178889	0.76	0.823333	0.71	0.821111	0.62	0.796667	0.36	0.616667	0.5	0.784444	0.73
#690	0.74	0.86	0.48	0.555	0.28	0.33875	0.77	0.84375	0.7	0.83375	0.62	0.785	0.27	0.56125	0.65	0.78375	0.74	0.872222	0.46	0.587778	0.23	0.234444	0.77	0.857778	0.71	0.85	0.62	0.803333	0.27	0.505556	0.59	0.815556	0.72	0.87625	0.47	0.50375	0.19	0.22	0.77	0.85	0.71	0.80875	0.62	0.81	0.2	0.48875	0.65	0.82375	0.7
#691	0.73	0.875	0.48	0.60375	0.29	0.38625	0.77	0.85375	0.7	0.7975	0.62	0.8075	0.25	0.56375	0.61	0.80125	0.72	0.8975	0.45	0.57	0.23	0.27375	0.77	0.85875	0.71	0.84	0.62	0.80875	0.25	0.515	0.42	0.70125	0.72	0.88625	0.46	0.53875	0.17	0.1975	0.77	0.845	0.71	0.8375	0.62	0.78625	0.26	0.5275	0.43	0.7025	0.72
#692	0.71	0.8825	0.45	0.54	0.27	0.3375	0.77	0.84625	0.7	0.83375	0.62	0.78375	0.31	0.595	0.68	0.8175	0.68	0.848	0.47	0.576	0.17	0.17	0.77	0.844	0.71	0.859	0.62	0.815	0.23	0.582	0.74	0.871	0.7	0.681429	0.49	0.662857	0.14	0.0285714	0.77	0.788571	0.72	0.768571	0.62	0.747143	0.29	0.56	0.49	0.674286	0.72
#693	0.74	0.891429	0.47	0.572857	0.29	0.325714	0.77	0.85	0.7	0.845714	0.62	0.765714	0.21	0.42	0.5	0.707143	0.73	0.90375	0.43	0.4875	0.23	0.31	0.77	0.845	0.71	0.82	0.62	0.775	0.31	0.52875	0.68	0.805	0.72	0.877778	0.43	0.52	0.17	0.166667	0.77	0.835556	0.72	0.855556	0.62	0.786667	0.19	0.505556	0.54	0.727778	0.73
#694	0.72	0.822222	0.49	0.532222	0.27	0.31	0.77	0.78	0.7	0.812222	0.62	0.745556	0.26	0.531111	0.58	0.761111	0.72	0.842857	0.49	0.631429	0.21	0.167143	0.77	0.86	0.71	0.855714	0.62	0.801429	0.27	0.562857	0.72	0.844286	0.73	0.871429	0.45	0.548571	0.17	0.178571	0.77	0.83	0.72	0.838571	0.62	0.747143	0.34	0.517143	0.56	0.72	0.74
#695	0.74	0.88875	0.44	0.5175	0.29	0.33375	0.77	0.83875	0.69	0.81875	0.62	0.7675	0.26	0.48875	0.69	0.82	0.74	0.82	0.52	0.607143	0.17	0.165714	0.77	0.815714	0.72	0.814286	0.62	0.764286	0.24	0.521429	0.53	0.732857	0.71	0.87875	0.44	0.58625	0.22	0.24875	0.76	0.85	0.7	0.83125	0.62	0.79125	0.23	0.47875	0.64	0.80625	0.71
#696	0.77	0.854444	0.45	0.558889	0.3	0.306667	0.77	0.852222	0.7	0.858889	0.62	0.782222	0.41	0.607778	0.54	0.715556	0.74	0.888571	0.48	0.554286	0.23	0.308571	0.77	0.835714	0.7	0.817143	0.62	0.778571	0.2	0.45	0.6	0.747143	0.72	0.865	0.49	0.54125	0.15	0.15375	0.77	0.83375	0.72	0.8175	0.62	0.78	0.35	0.605	0.55	0.7725	0.72
#697	0.73	0.851111	0.45	0.553333	0.28	0.295556	0.77	0.848889	0.7	0.853333	0.62	0.793333	0.27	0.581111	0.58	0.774444	0.74	0.81375	0.49	0.62	0.22	0.18875	0.77	0.8525	0.72	0.83125	0.62	0.815	0.21	0.55625	0.5	0.79125	0.74	0.874286	0.51	0.434286	0.15	0.222857	0.77	0.785714	0.73	0.744286	0.62	0.747143	0.27	0.508571	0.51	0.708571	0.75
#698	0.7	0.843333	0.48	0.612222	0.29	0.358889	0.77	0.832222	0.69	0.777778	0.62	0.798889	0.32	0.604444	0.57	0.805556	0.73	0.89125	0.46	0.56875	0.23	0.29125	0.77	0.855	0.71	0.8375	0.62	0.785	0.32	0.53875	0.42	0.67	0.73	0.823333	0.54	0.575	0.09	0.065	0.77	0.84	0.73	0.771667	0.62	0.805	0.25	0.596667	0.67	0.826667	0.71
#699	0.73	0.901429	0.48	0.478571	0.28	0.355714	0.77	0.84	0.7	0.814286	0.62	0.775714	0.21	0.448571	0.51	0.73	0.75	0.851429	0.54	0.501429	0.16	0.207143	0.77	0.835714	0.71	0.778571	0.62	0.8	0.22	0.557143	0.46	0.757143	0.71	0.86	0.47	0.572857	0.16	0.177143	0.77	0.83	0.71	0.841429	0.62	0.774286	0.33	0.535714	0.51	0.734286	0.75
#700	0.74	0.845556	0.47	0.537778	0.28	0.318889	0.77	0.818889	0.7	0.828889	0.62	0.764444	0.27	0.511111	0.59	0.803333	0.75	0.91	0.47	0.4825	0.24	0.32	0.77	0.84875	0.72	0.8225	0.62	0.78	0.29	0.495	0.65	0.795	0.74	0.787143	0.52	0.64	0.15	0.0928571	0.77	0.837143	0.71	0.802857	0.62	0.791429	0.26	0.568571	0.52	0.77	0.71
#701	0.77	0.898333	0.5	0.536667	0.27	0.328333	0.77	0.838333	0.7	0.793333	0.62	0.743333	0.21	0.348333	0.67	0.77	0.74	0.86125	0.46	0.57375	0.23	0.20625	0.77	0.8525	0.7	0.84625	0.62	0.785	0.22	0.4725	0.71	0.83625	0.72	0.885714	0.47	0.571429	0.19	0.204286	0.77	0.857143	0.72	0.855714	0.62	0.797143	0.2	0.494286	0.6	0.761429	0.73
#702	0.76	0.8825	0.51	0.5625	0.27	0.3375	0.77	0.84875	0.7	0.8475	0.62	0.79125	0.23	0.52625	0.56	0.79	0.66	0.868889	0.46	0.588889	0.19	0.233333	0.77	0.858889	0.7	0.835556	0.62	0.837778	0.25	0.635556	0.64	0.846667	0.73	0.89375	0.47	0.4675	0.2	0.29125	0.77	0.84375	0.72	0.81875	0.62	0.79375	0.23	0.49125	0.65	0.82	0.73
#703	0.75	0.87625	0.48	0.585	0.3	0.36	0.77	0.85625	0.71	0.84625	0.62	0.7925	0.27	0.515	0.6	0.75625	0.74	0.8375	0.51	0.63375	0.2	0.2025	0.77	0.855	0.71	0.83875	0.62	0.82125	0.26	0.6225	0.59	0.82875	0.72	0.851111	0.47	0.577778	0.18	0.164444	0.77	0.85	0.71	0.857778	0.62	0.796667	0.2	0.498889	0.56	0.802222	0.72
#704	0.73	0.874444	0.45	0.57	0.3	0.321111	0.77	0.858889	0.69	0.84	0.62	0.801111	0.24	0.541111	0.56	0.797778	0.72	0.893333	0.47	0.473333	0.22	0.268889	0.77	0.847778	0.71	0.813333	0.62	0.777778	0.25	0.485556	0.75	0.851111	0.72	0.877143	0.54	0.631429	0.17	0.144286	0.77	0.86	0.71	0.877143	0.62	0.814286	0.33	0.604286	0.51	0.775714	0.7
#705	0.76	0.893333	0.49	0.566667	0.3	0.375	0.77	0.831667	0.69	0.81	0.62	0.74	0.27	0.401667	0.45	0.606667	0.75	0.90625	0.49	0.56625	0.22	0.25625	0.77	0.86375	0.7	0.8775	0.62	0.79625	0.22	0.46375	0.54	0.78625	0.71	0.86	0.45	0.555556	0.15	0.121111	0.77	0.84	0.71	0.847778	0.62	0.802222	0.18	0.505556	0.46	0.708889	0.69
#706	0.74	0.87	0.48	0.582857	0.29	0.311429	0.77	0.847143	0.71	0.831429	0.62	0.778571	0.29	0.52	0.47	0.684286	0.71	0.80125	0.49	0.58625	0.19	0.20125	0.77	0.81375	0.71	0.775	0.62	0.785	0.29	0.59625	0.59	0.7825	0.72	0.8875	0.46	0.57875	0.19	0.22875	0.77	0.85875	0.73	0.845	0.62	0.7925	0.2	0.445	0.59	0.79	0.79
#707	0.73	0.8625	0.46	0.5875	0.28	0.2725	0.77	0.8625	0.7	0.85375	0.62	0.79125	0.27	0.54625	0.64	0.77125	0.75	0.894286	0.47	0.56	0.25	0.327143	0.77	0.832857	0.72	0.817143	0.62	0.747143	0.27	0.424286	0.5	0.665714	0.71	0.84375	0.47	0.5925	0.17	0.14	0.77	0.8325	0.73	0.8075	0.62	0.78875	0.28	0.5975	0.52	0.77	0.72
#708	0.71	0.858889	0.44	0.585556	0.3	0.326667	0.77	0.856667	0.7	0.837778	0.62	0.807778	0.19	0.503333	0.46	0.758889	0.74	0.89625	0.47	0.59	0.24	0.29625	0.77	0.86	0.71	0.84125	0.62	0.79	0.25	0.47375	0.65	0.76375	0.72	0.86375	0.47	0.435	0.17	0.24125	0.77	0.7875	0.73	0.80875	0.62	0.7525	0.24	0.4925	0.5	0.71125	0.71
#709	0.75	0.887143	0.5	0.565714	0.28	0.31	0.77	0.844286	0.7	0.847143	0.62	0.762857	0.27	0.471429	0.52	0.704286	0.75	0.87375	0.49	0.58625	0.24	0.25	0.77	0.86125	0.71	0.87	0.62	0.79625	0.28	0.5375	0.48	0.72875	0.71	0.87375	0.48	0.53625	0.15	0.14	0.77	0.8225	0.72	0.835	0.62	0.7775	0.35	0.5875	0.57	0.78625	0.73
#710	0.75	0.891429	0.48	0.567143	0.29	0.372857	0.77	0.837143	0.7	0.825714	0.62	0.78	0.25	0.485714	0.7	0.817143	0.71	0.877143	0.44	0.578571	0.22	0.245714	0.77	0.848571	0.71	0.842857	0.62	0.778571	0.35	0.52	0.54	0.761429	0.7	0.878571	0.44	0.568571	0.18	0.191429	0.77	0.844286	0.71	0.837143	0.62	0.768571	0.22	0.445714	0.55	0.735714	0.72
#711	0.7	0.8875	0.46	0.5925	0.29	0.36875	0.77	0.84875	0.7	0.79	0.62	0.8	0.23	0.53875	0.49	0.74	0.71	0.86625	0.47	0.54125	0.2	0.21125	0.77	0.855	0.7	0.87125	0.62	0.8075	0.34	0.63625	0.5	0.765	0.69	0.875	0.43	0.4875	0.18	0.2075	0.77	0.845	0.72	0.83	0.62	0.79625	0.27	0.5425	0.44	0.68625	0.75
#712	0.77	0.817143	0.51	0.512857	0.28	0.295714	0.77	0.77	0.7	0.75	0.62	0.718571	0.21	0.437143	0.66	0.741429	0.76	0.814286	0.51	0.631429	0.21	0.181429	0.77	0.847143	0.71	0.821429	0.62	0.791429	0.23	0.545714	0.47	0.724286	0.72	0.868571	0.46	0.585714	0.2	0.208571	0.77	0.841429	0.73	0.842857	0.62	0.768571	0.3	0.498571	0.68	0.775714	0.72
#713	0.74	0.892857	0.49	0.552857	0.28	0.378571	0.77	0.838571	0.71	0.827143	0.62	0.772857	0.23	0.49	0.4	0.635714	0.7	0.87	0.45	0.563333	0.23	0.272222	0.77	0.857778	0.72	0.842222	0.62	0.818889	0.28	0.6	0.66	0.836667	0.74	0.892857	0.47	0.547143	0.18	0.232857	0.76	0.832857	0.71	0.841429	0.62	0.77	0.25	0.465714	0.7	0.817143	0.7
#714	0.73	0.865556	0.47	0.56	0.27	0.288889	0.77	0.844444	0.69	0.88	0.62	0.797778	0.33	0.564444	0.58	0.812222	0.75	0.77625	0.49	0.545	0.21	0.215	0.77	0.775	0.71	0.74625	0.62	0.72375	0.22	0.47	0.63	0.7125	0.71	0.88375	0.46	0.5475	0.16	0.19125	0.77	0.84875	0.72	0.845	0.62	0.79	0.21	0.48125	0.52	0.7375	0.72
#715	0.74	0.88875	0.49	0.54375	0.27	0.34625	0.77	0.8475	0.71	0.83	0.62	0.79	0.25	0.52875	0.64	0.79625	0.71	0.89375	0.44	0.55	0.21	0.2625	0.77	0.85125	0.72	0.8575	0.62	0.79875	0.29	0.53	0.63	0.78625	0.7	0.878571	0.45	0.565714	0.17	0.167143	0.77	0.844286	0.71	0.842857	0.62	0.792857	0.22	0.511429	0.68	0.811429	0.69
#716	0.76	0.8725	0.5	0.57625	0.28	0.31875	0.77	0.85	0.7	0.84	0.62	0.7775	0.23	0.4875	0.61	0.8075	0.75	0.876667	0.53	0.611667	0.19	0.211667	0.77	0.865	0.7	0.803333	0.62	0.815	0.29	0.623333	0.47	0.746667	0.7	0.865714	0.47	0.588571	0.16	0.167143	0.77	0.831429	0.71	0.824286	0.62	0.767143	0.21	0.438571	0.4	0.641429	0.72
#717	0.71	0.895714	0.44	0.592857	0.31	0.35	0.77	0.861429	0.7	0.854286	0.62	0.784286	0.33	0.531429	0.54	0.742857	0.72	0.88625	0.44	0.59875	0.25	0.28375	0.77	0.8575	0.71	0.855	0.62	0.80625	0.25	0.545	0.57	0.7675	0.68	0.903333	0.43	0.483333	0.2	0.24	0.77	0.857778	0.73	0.837778	0.62	0.816667	0.21	0.554444	0.66	0.827778	0.72
#718	0.73	0.884444	0.46	0.572222	0.29	0.326667	0.77	0.868889	0.69	0.865556	0.62	0.805556	0.28	0.562222	0.68	0.83	0.72	0.872222	0.5	0.587778	0.23	0.238889	0.77	0.851111	0.71	0.864444	0.62	0.812222	0.18	0.531111	0.65	0.828889	0.75	0.82	0.5	0.532857	0.15	0.15	0.77	0.78	0.71	0.788571	0.62	0.715714	0.24	0.431429	0.57	0.702857	0.71
#719	0.73	0.875556	0.49	0.58	0.27	0.297778	0.77	0.852222	0.7	0.864444	0.62	0.81	0.26	0.553333	0.65	0.832222	0.71	0.838889	0.47	0.602222	0.22	0.237778	0.77	0.823333	0.7	0.791111	0.62	0.793333	0.28	0.586667	0.64	0.795556	0.71	0.861111	0.51	0.486667	0.11	0.142222	0.77	0.838889	0.72	0.793333	0.62	0.824444	0.26	0.637778	0.61	0.842222	0.73
#720	0.76	0.90125	0.51	0.5625	0.27	0.32375	0.77	0.8625	0.69	0.85	0.62	0.81375	0.28	0.58125	0.49	0.705	0.74	0.897143	0.47	0.578571	0.25	0.327143	0.77	0.841429	0.71	0.811429	0.62	0.768571	0.28	0.452857	0.48	0.694286	0.72	0.878889	0.47	0.462222	0.16	0.265556	0.77	0.816667	0.72	0.801111	0.62	0.771111	0.32	0.57	0.52	0.752222	0.65
#721	0.76	0.91125	0.49	0.5725	0.29	0.3675	0.77	0.8675	0.7	0.845	0.62	0.78875	0.29	0.5025	0.46	0.6725	0.73	0.891429	0.46	0.525714	0.25	0.331429	0.77	0.835714	0.71	0.804286	0.62	0.774286	0.3	0.507143	0.51	0.718571	0.73	0.8375	0.49	0.5875	0.16	0.15375	0.76	0.8475	0.7	0.85125	0.62	0.78375	0.2	0.49125	0.52	0.75875	0.74
#722	0.74	0.82125	0.45	0.44875	0.31	0.4025	0.77	0.725	0.7	0.735	0.62	0.6725	0.3	0.4225	0.69	0.72875	0.73	0.862222	0.46	0.571111	0.23	0.247778	0.77	0.858889	0.72	0.863333	0.62	0.803333	0.27	0.543333	0.62	0.784444	0.76	0.826667	0.51	0.633333	0.17	0.128333	0.77	0.835	0.72	0.808333	0.62	0.765	0.27	0.49	0.48	0.693333	0.68
#723	0.74	0.85875	0.5	0.5675	0.27	0.33	0.77	0.85	0.7	0.8425	0.62	0.80125	0.22	0.54	0.52	0.76625	0.72	0.895714	0.48	0.567143	0.19	0.222857	0.77	0.848571	0.71	0.831429	0.62	0.777143	0.24	0.482857	0.67	0.795714	0.71	0.872222	0.43	0.575556	0.21	0.21	0.76	0.858889	0.72	0.855556	0.62	0.804444	0.2	0.486667	0.74	0.861111	0.74
#724	0.73	0.872222	0.46	0.587778	0.28	0.314444	0.77	0.866667	0.7	0.845556	0.62	0.81	0.31	0.586667	0.64	0.804444	0.74	0.8275	0.53	0.5675	0.16	0.165	0.77	0.82375	0.71	0.7975	0.62	0.79375	0.26	0.60875	0.68	0.82125	0.73	0.82375	0.46	0.58625	0.18	0.1225	0.77	0.85	0.72	0.85	0.62	0.785	0.24	0.4975	0.66	0.81125	0.71
#725	0.73	0.866667	0.45	0.577778	0.3	0.316667	0.77	0.862222	0.71	0.851111	0.62	0.803333	0.27	0.53	0.45	0.697778	0.74	0.865	0.5	0.5675	0.2	0.24375	0.77	0.845	0.7	0.83	0.62	0.79625	0.19	0.495	0.54	0.7825	0.73	0.83375	0.5	0.6075	0.14	0.10125	0.77	0.84625	0.71	0.82125	0.62	0.8225	0.27	0.615	0.73	0.85875	0.7
#726	0.74	0.8775	0.47	0.5325	0.28	0.35375	0.77	0.8375	0.7	0.82125	0.62	0.79	0.17	0.48125	0.47	0.755	0.74	0.83	0.51	0.6375	0.2	0.1975	0.77	0.855	0.7	0.81625	0.62	0.81875	0.24	0.57875	0.65	0.82875	0.73	0.848571	0.5	0.592857	0.15	0.162857	0.77	0.821429	0.74	0.804286	0.62	0.784286	0.29	0.568571	0.55	0.738571	0.72
#727	0.73	0.851111	0.45	0.582222	0.29	0.295556	0.77	0.87	0.7	0.846667	0.62	0.808889	0.27	0.532222	0.68	0.843333	0.73	0.795	0.49	0.45125	0.22	0.2675	0.77	0.7175	0.71	0.74	0.62	0.665	0.29	0.41875	0.61	0.665	0.72	0.868333	0.48	0.616667	0.17	0.171667	0.77	0.845	0.71	0.835	0.62	0.773333	0.18	0.398333	0.52	0.721667	0.71
#728	0.73	0.874444	0.45	0.575556	0.3	0.333333	0.77	0.866667	0.7	0.844444	0.62	0.805556	0.22	0.494444	0.72	0.848889	0.72	0.8925	0.43	0.56375	0.24	0.2825	0.77	0.85375	0.72	0.84125	0.62	0.78375	0.19	0.41625	0.57	0.7875	0.75	0.868571	0.49	0.551429	0.2	0.251429	0.77	0.815714	0.72	0.83	0.62	0.724286	0.21	0.372857	0.48	0.652857	0.71
#729	0.7	0.876667	0.5	0.586667	0.26	0.333333	0.77	0.858889	0.71	0.834444	0.62	0.847778	0.24	0.645556	0.53	0.843333	0.74	0.8775	0.5	0.515	0.2	0.23875	0.77	0.83875	0.71	0.84125	0.62	0.7775	0.24	0.52125	0.47	0.69625	0.74	0.844286	0.52	0.598571	0.16	0.101429	0.77	0.841429	0.71	0.76	0.62	0.797143	0.23	0.544286	0.63	0.805714	0.72
#730	0.76	0.877143	0.5	0.564286	0.29	0.377143	0.77	0.822857	0.7	0.818571	0.62	0.727143	0.19	0.328571	0.52	0.62	0.72	0.852222	0.45	0.554444	0.22	0.227778	0.77	0.853333	0.74	0.873333	0.62	0.802222	0.24	0.551111	0.47	0.728889	0.74	0.891429	0.47	0.548571	0.19	0.258571	0.77	0.84	0.7	0.821429	0.62	0.78	0.27	0.501429	0.62	0.751429	0.73
#731	0.75	0.825714	0.5	0.508571	0.26	0.274286	0.77	0.804286	0.69	0.694286	0.62	0.76	0.19	0.518571	0.7	0.797143	0.72	0.875556	0.44	0.563333	0.25	0.263333	0.77	0.858889	0.72	0.842222	0.62	0.802222	0.21	0.514444	0.55	0.776667	0.69	0.875556	0.44	0.538889	0.17	0.2	0.77	0.851111	0.72	0.85	0.62	0.811111	0.22	0.552222	0.69	0.833333	0.68
#732	0.73	0.905714	0.45	0.582857	0.3	0.337143	0.77	0.864286	0.7	0.837143	0.62	0.782857	0.22	0.42	0.72	0.827143	0.72	0.88375	0.48	0.565	0.21	0.20875	0.77	0.835	0.71	0.85875	0.62	0.7825	0.24	0.495	0.67	0.795	0.72	0.882857	0.44	0.557143	0.19	0.214286	0.77	0.838571	0.72	0.824286	0.62	0.772857	0.29	0.5	0.58	0.717143	0.7
#733	0.74	0.90875	0.49	0.5975	0.29	0.3775	0.77	0.86125	0.71	0.82	0.62	0.8075	0.22	0.4975	0.54	0.775	0.72	0.807778	0.46	0.458889	0.19	0.242222	0.77	0.746667	0.71	0.773333	0.62	0.705556	0.3	0.506667	0.55	0.711111	0.74	0.78	0.5	0.61875	0.16	0.11625	0.77	0.83125	0.72	0.81875	0.62	0.79	0.28	0.55	0.64	0.7775	0.72
#734	0.73	0.824444	0.47	0.467778	0.28	0.35	0.77	0.757778	0.7	0.787778	0.62	0.713333	0.35	0.541111	0.53	0.695556	0.72	0.857143	0.5	0.615714	0.19	0.204286	0.77	0.841429	0.7	0.817143	0.62	0.815714	0.28	0.614286	0.49	0.79	0.67	0.82	0.49	0.574444	0.2	0.161111	0.77	0.816667	0.71	0.791111	0.62	0.771111	0.22	0.495556	0.44	0.701111	0.71
#735	0.73	0.80625	0.5	0.615	0.25	0.2475	0.77	0.85375	0.7	0.83625	0.62	0.8225	0.27	0.64125	0.53	0.80625	0.73	0.84875	0.47	0.56125	0.22	0.25875	0.77	0.83375	0.71	0.83375	0.62	0.78	0.25	0.53125	0.63	0.7825	0.71	0.785556	0.45	0.455556	0.17	0.207778	0.77	0.731111	0.72	0.752222	0.62	0.693333	0.35	0.51	0.53	0.683333	0.71
#736	0.73	0.8675	0.51	0.53125	0.24	0.3075	0.77	0.835	0.71	0.86125	0.62	0.79125	0.29	0.56375	0.66	0.83375	0.73	0.83125	0.51	0.64	0.17	0.105	0.77	0.84375	0.72	0.8	0.62	0.8175	0.3	0.6525	0.48	0.77875	0.73	0.82	0.48	0.5375	0.16	0.1875	0.77	0.80625	0.72	0.8275	0.62	0.75	0.2	0.4625	0.59	0.7225	0.71
#737	0.77	0.75	0.51	0.4675	0.26	0.3075	0.77	0.71125	0.7	0.72125	0.62	0.6725	0.21	0.4225	0.59	0.6825	0.73	0.871111	0.45	0.577778	0.23	0.241111	0.77	0.865556	0.72	0.862222	0.62	0.8	0.3	0.53	0.59	0.772222	0.71	0.8775	0.46	0.54875	0.16	0.18625	0.77	0.84625	0.71	0.815	0.62	0.7975	0.22	0.50125	0.65	0.8125	0.7
#738	0.74	0.91125	0.46	0.495	0.3	0.33875	0.77	0.87	0.7	0.81375	0.62	0.80875	0.31	0.5775	0.57	0.8	0.72	0.852222	0.44	0.596667	0.25	0.264444	0.77	0.854444	0.73	0.851111	0.62	0.811111	0.19	0.495556	0.53	0.792222	0.72	0.8275	0.5	0.5325	0.14	0.14125	0.77	0.8025	0.72	0.775	0.62	0.77375	0.2	0.5525	0.54	0.74125	0.69
#739	0.71	0.865	0.44	0.605	0.3	0.34	0.77	0.85375	0.7	0.82375	0.62	0.7875	0.28	0.5375	0.5	0.74875	0.7	0.87625	0.47	0.5725	0.18	0.2	0.77	0.85625	0.71	0.84875	0.62	0.805	0.27	0.55875	0.63	0.79	0.76	0.895	0.51	0.583333	0.18	0.238333	0.77	0.836667	0.72	0.823333	0.62	0.745	0.3	0.448333	0.49	0.668333	0.72
#740	0.73	0.9025	0.45	0.5725	0.3	0.36125	0.77	0.85625	0.69	0.835	0.62	0.78375	0.26	0.4925	0.58	0.785	0.72	0.832857	0.52	0.481429	0.17	0.24	0.77	0.772857	0.72	0.752857	0.62	0.727143	0.25	0.478571	0.57	0.702857	0.7	0.901111	0.44	0.528889	0.16	0.203333	0.77	0.863333	0.73	0.87	0.62	0.812222	0.26	0.523333	0.54	0.758889	0.71
#741	0.7	0.865556	0.45	0.597778	0.28	0.297778	0.77	0.853333	0.7	0.832222	0.62	0.815556	0.22	0.56	0.55	0.81	0.72	0.88125	0.46	0.44125	0.23	0.29625	0.77	0.815	0.71	0.7925	0.62	0.76625	0.26	0.50125	0.46	0.69875	0.71	0.83375	0.46	0.5625	0.16	0.14	0.77	0.82875	0.71	0.8225	0.62	0.77125	0.29	0.51	0.7	0.8175	0.7
#742	0.71	0.8675	0.45	0.57375	0.29	0.3075	0.77	0.85875	0.71	0.84	0.62	0.8	0.24	0.54	0.55	0.78875	0.7	0.82125	0.47	0.59125	0.2	0.185	0.77	0.82375	0.71	0.82625	0.62	0.7725	0.25	0.54125	0.5	0.73625	0.71	0.851	0.44	0.564	0.19	0.178	0.77	0.839	0.73	0.824	0.62	0.793	0.26	0.559	0.63	0.779	0.71
#743	0.73	0.894444	0.46	0.477778	0.29	0.364444	0.77	0.853333	0.72	0.822222	0.62	0.802222	0.23	0.506667	0.67	0.823333	0.74	0.90125	0.45	0.5725	0.24	0.28125	0.77	0.86375	0.71	0.8425	0.62	0.7875	0.28	0.5025	0.66	0.76875	0.72	0.81125	0.43	0.44875	0.2	0.23	0.76	0.7575	0.71	0.765	0.62	0.695	0.22	0.35625	0.68	0.74875	0.68
#744	0.74	0.865	0.53	0.54375	0.25	0.3225	0.77	0.8525	0.7	0.8375	0.62	0.8275	0.3	0.61125	0.51	0.775	0.71	0.845556	0.43	0.478889	0.23	0.235556	0.77	0.828889	0.71	0.82	0.62	0.78	0.27	0.556667	0.56	0.762222	0.72	0.8775	0.52	0.57375	0.11	0.1125	0.77	0.87125	0.74	0.8625	0.62	0.84625	0.21	0.6125	0.5	0.7925	0.7
#745	0.71	0.84625	0.45	0.51875	0.26	0.29125	0.77	0.80375	0.71	0.82875	0.62	0.76375	0.26	0.53875	0.53	0.74125	0.73	0.78	0.46	0.49	0.2	0.225556	0.77	0.746667	0.71	0.774444	0.62	0.702222	0.26	0.46	0.67	0.73	0.74	0.844286	0.53	0.485714	0.14	0.132857	0.77	0.841429	0.72	0.797143	0.62	0.818571	0.19	0.604286	0.68	0.835714	0.72
#746	0.73	0.88875	0.47	0.56125	0.3	0.35125	0.77	0.85	0.7	0.8375	0.62	0.78	0.31	0.54125	0.69	0.8	0.74	0.80625	0.5	0.56375	0.2	0.21875	0.77	0.79875	0.69	0.78875	0.62	0.775	0.21	0.5325	0.61	0.7925	0.69	0.87375	0.47	0.5675	0.15	0.12875	0.77	0.84125	0.72	0.82125	0.62	0.80125	0.26	0.58375	0.47	0.73375	0.73
#747	0.72	0.827778	0.44	0.568889	0.29	0.271111	0.77	0.84	0.71	0.835556	0.62	0.787778	0.21	0.53	0.7	0.83	0.71	0.89875	0.45	0.5775	0.24	0.29625	0.77	0.85375	0.7	0.8475	0.62	0.78875	0.22	0.455	0.43	0.68125	0.72	0.88375	0.46	0.55875	0.18	0.2275	0.76	0.8475	0.71	0.84	0.62	0.8	0.28	0.585	0.65	0.7975	0.71
#748	0.7	0.9	0.48	0.56	0.31	0.37875	0.77	0.85125	0.7	0.82625	0.62	0.7825	0.29	0.49125	0.56	0.7675	0.71	0.88125	0.46	0.555	0.22	0.22875	0.77	0.86875	0.71	0.87625	0.62	0.80625	0.32	0.61	0.66	0.82875	0.69	0.873333	0.45	0.512222	0.14	0.155556	0.77	0.822222	0.73	0.842222	0.62	0.784444	0.34	0.524444	0.52	0.755556	0.73
#749	0.74	0.915	0.47	0.49875	0.3	0.33375	0.77	0.8725	0.71	0.82375	0.62	0.80375	0.17	0.44875	0.65	0.83125	0.75	0.905	0.45	0.57	0.24	0.2775	0.77	0.8625	0.7	0.84	0.62	0.79	0.27	0.49375	0.45	0.69375	0.72	0.885	0.44	0.56875	0.19	0.235	0.77	0.85375	0.72	0.83375	0.62	0.79375	0.2	0.46125	0.66	0.825	0.71
#750	0.72	0.895	0.45	0.54	0.29	0.36	0.77	0.85125	0.7	0.8525	0.62	0.795	0.39	0.5875	0.52	0.77125	0.67	0.885	0.45	0.58	0.21	0.25375	0.77	0.855	0.72	0.8225	0.62	0.8275	0.18	0.58375	0.63	0.85125	0.72	0.838889	0.48	0.6	0.19	0.167778	0.77	0.845556	0.73	0.822222	0.62	0.8	0.2	0.518889	0.69	0.826667	0.75
#751	0.72	0.874286	0.47	0.555714	0.29	0.324286	0.77	0.857143	0.7	0.845714	0.62	0.795714	0.25	0.525714	0.61	0.767143	0.74	0.875714	0.5	0.59	0.24	0.252857	0.77	0.842857	0.71	0.848571	0.62	0.795714	0.31	0.585714	0.48	0.731429	0.73	0.8975	0.44	0.5625	0.21	0.23875	0.77	0.86	0.72	0.8525	0.62	0.79125	0.25	0.4625	0.55	0.7275	0.69
#752	0.74	0.88875	0.45	0.595	0.31	0.33	0.77	0.87875	0.69	0.85125	0.62	0.81625	0.22	0.49125	0.66	0.825	0.73	0.905	0.46	0.57	0.23	0.26	0.77	0.86375	0.71	0.8625	0.62	0.8025	0.23	0.49125	0.47	0.6625	0.73	0.89	0.46	0.588571	0.19	0.201429	0.77	0.86	0.71	0.861429	0.62	0.777143	0.24	0.43	0.46	0.657143	0.74
#753	0.74	0.86125	0.48	0.52125	0.28	0.3525	0.77	0.81	0.69	0.81125	0.62	0.76625	0.22	0.49	0.68	0.8075	0.72	0.847143	0.5	0.568571	0.19	0.2	0.77	0.817143	0.71	0.832857	0.62	0.757143	0.26	0.48	0.61	0.761429	0.72	0.89375	0.46	0.565	0.16	0.165	0.77	0.85375	0.73	0.88	0.62	0.785	0.25	0.46875	0.53	0.74875	0.73
#754	0.71	0.85125	0.45	0.505	0.28	0.31625	0.77	0.8025	0.71	0.8175	0.62	0.74625	0.25	0.47875	0.52	0.67875	0.68	0.857778	0.44	0.584444	0.21	0.218889	0.77	0.852222	0.72	0.85	0.62	0.817778	0.2	0.551111	0.66	0.827778	0.75	0.89	0.51	0.49875	0.15	0.2225	0.77	0.84	0.73	0.84625	0.62	0.80375	0.22	0.51625	0.51	0.78	0.71
#755	0.74	0.911429	0.46	0.595714	0.3	0.342857	0.77	0.871429	0.7	0.841429	0.62	0.8	0.2	0.44	0.56	0.8	0.71	0.8475	0.46	0.575	0.2	0.2075	0.77	0.8625	0.71	0.8625	0.62	0.8125	0.27	0.5375	0.52	0.77375	0.7	0.85125	0.46	0.5525	0.14	0.14125	0.77	0.83125	0.72	0.8425	0.62	0.76375	0.23	0.53375	0.51	0.7275	0.76
#756	0.71	0.88	0.43	0.545556	0.29	0.33	0.77	0.872222	0.7	0.854444	0.62	0.821111	0.23	0.541111	0.53	0.742222	0.71	0.87	0.43	0.563333	0.24	0.253333	0.77	0.857778	0.69	0.841111	0.62	0.811111	0.29	0.558889	0.61	0.781111	0.68	0.835714	0.44	0.562857	0.13	0.117143	0.77	0.845714	0.7	0.824286	0.62	0.791429	0.18	0.47	0.51	0.751429	0.73
#757	0.74	0.855714	0.48	0.59	0.29	0.321429	0.77	0.848571	0.69	0.811429	0.62	0.774286	0.31	0.522857	0.67	0.795714	0.74	0.902857	0.47	0.595714	0.25	0.265714	0.77	0.864286	0.7	0.855714	0.62	0.777143	0.29	0.505714	0.67	0.794286	0.73	0.85875	0.49	0.58	0.15	0.11875	0.77	0.84375	0.71	0.82	0.62	0.79125	0.25	0.57625	0.53	0.7625	0.73
#758	0.75	0.897778	0.48	0.483333	0.29	0.352222	0.77	0.857778	0.7	0.826667	0.62	0.794444	0.22	0.487778	0.56	0.785556	0.73	0.877778	0.45	0.584444	0.24	0.267778	0.77	0.864444	0.72	0.847778	0.62	0.808889	0.24	0.533333	0.53	0.764444	0.69	0.8175	0.45	0.4525	0.16	0.18125	0.77	0.75375	0.71	0.74125	0.62	0.705	0.33	0.5275	0.5	0.6725	0.7
#759	0.76	0.844286	0.51	0.611429	0.3	0.332857	0.77	0.851429	0.71	0.814286	0.62	0.785714	0.31	0.56	0.47	0.73	0.71	0.89	0.49	0.4775	0.22	0.25375	0.77	0.85	0.71	0.78625	0.62	0.80875	0.24	0.58875	0.66	0.84	0.73	0.85375	0.52	0.615	0.14	0.13125	0.77	0.8375	0.73	0.84	0.62	0.8075	0.27	0.59625	0.56	0.7825	0.7
#760	0.74	0.9	0.46	0.572857	0.31	0.401429	0.77	0.842857	0.71	0.801429	0.62	0.768571	0.42	0.558571	0.54	0.741429	0.72	0.85375	0.48	0.5975	0.23	0.245	0.77	0.83625	0.7	0.79875	0.62	0.77125	0.24	0.46875	0.49	0.70375	0.73	0.888571	0.47	0.548571	0.18	0.235714	0.77	0.834286	0.73	0.842857	0.62	0.774286	0.23	0.461429	0.63	0.785714	0.73
#761	0.68	0.867778	0.45	0.574444	0.29	0.316667	0.77	0.846667	0.7	0.83	0.62	0.796667	0.3	0.562222	0.68	0.807778	0.77	0.905714	0.48	0.568571	0.24	0.304286	0.77	0.847143	0.71	0.841429	0.62	0.755714	0.27	0.435714	0.53	0.728571	0.76	0.903333	0.49	0.603333	0.21	0.261667	0.77	0.85	0.71	0.83	0.62	0.76	0.29	0.44	0.63	0.791667	0.7
#762	0.73	0.828889	0.46	0.593333	0.28	0.263333	0.77	0.861111	0.69	0.832222	0.62	0.812222	0.31	0.597778	0.43	0.713333	0.73	0.885714	0.47	0.544286	0.22	0.304286	0.77	0.838571	0.71	0.814286	0.62	0.774286	0.19	0.442857	0.46	0.694286	0.67	0.87625	0.48	0.5775	0.14	0.1875	0.77	0.8425	0.72	0.80125	0.62	0.82125	0.28	0.62625	0.44	0.76	0.7
#763	0.75	0.9075	0.46	0.56625	0.3	0.34875	0.77	0.8625	0.7	0.82	0.62	0.78625	0.23	0.435	0.48	0.7175	0.73	0.801429	0.51	0.64	0.19	0.152857	0.77	0.847143	0.71	0.824286	0.63	0.805714	0.27	0.577143	0.65	0.808571	0.73	0.901111	0.45	0.482222	0.19	0.232222	0.77	0.861111	0.73	0.831111	0.62	0.802222	0.3	0.567778	0.63	0.816667	0.73
#764	0.76	0.80875	0.47	0.45875	0.31	0.3875	0.77	0.72375	0.7	0.7325	0.62	0.66625	0.21	0.3625	0.59	0.6875	0.73	0.84875	0.48	0.49875	0.2	0.24	0.77	0.8375	0.71	0.82625	0.62	0.78	0.19	0.49125	0.53	0.7375	0.75	0.872857	0.47	0.498571	0.17	0.242857	0.77	0.807143	0.72	0.787143	0.62	0.724286	0.29	0.465714	0.47	0.628571	0.74
#765	0.75	0.881429	0.49	0.602857	0.32	0.355714	0.77	0.858571	0.7	0.834286	0.62	0.791429	0.28	0.548571	0.69	0.828571	0.7	0.86375	0.44	0.56	0.22	0.20625	0.77	0.855	0.71	0.84	0.62	0.8	0.26	0.52875	0.52	0.71875	0.73	0.857143	0.53	0.604286	0.12	0.11	0.77	0.851429	0.72	0.83	0.62	0.812857	0.25	0.601429	0.63	0.821429	0.73
#766	0.75	0.845	0.5	0.54625	0.27	0.26875	0.77	0.81	0.72	0.855	0.62	0.74875	0.32	0.5125	0.54	0.70125	0.74	0.8775	0.49	0.5775	0.23	0.24625	0.77	0.84625	0.71	0.82	0.62	0.79625	0.25	0.5225	0.53	0.76	0.73	0.81	0.53	0.621429	0.15	0.0757143	0.76	0.86	0.71	0.842857	0.62	0.824286	0.28	0.658571	0.63	0.815714	0.78
#767	0.7	0.868889	0.43	0.566667	0.29	0.322222	0.77	0.867778	0.7	0.851111	0.62	0.827778	0.22	0.578889	0.51	0.787778	0.74	0.897143	0.5	0.512857	0.22	0.29	0.77	0.85	0.71	0.811429	0.62	0.788571	0.36	0.608571	0.43	0.704286	0.7	0.87125	0.45	0.57375	0.21	0.2425	0.77	0.8425	0.71	0.84	0.62	0.77875	0.23	0.465	0.45	0.69625	0.72
#768	0.74	0.847778	0.46	0.588889	0.29	0.306667	0.77	0.858889	0.71	0.842222	0.62	0.803333	0.21	0.5	0.48	0.743333	0.75	0.894286	0.47	0.567143	0.25	0.344286	0.77	0.838571	0.7	0.831429	0.62	0.752857	0.31	0.488571	0.55	0.724286	0.73	0.815714	0.48	0.55	0.17	0.128571	0.77	0.807143	0.72	0.808571	0.62	0.74	0.19	0.415714	0.57	0.745714	0.64
#769	0.72	0.844286	0.49	0.532857	0.26	0.267143	0.77	0.794286	0.7	0.794286	0.62	0.747143	0.22	0.438571	0.7	0.807143	0.71	0.854444	0.43	0.581111	0.21	0.21	0.77	0.863333	0.71	0.864444	0.62	0.822222	0.28	0.613333	0.72	0.873333	0.7	0.872222	0.46	0.553333	0.14	0.131111	0.77	0.852222	0.72	0.84	0.62	0.808889	0.21	0.552222	0.55	0.731111	0.71
#770	0.74	0.881111	0.46	0.571111	0.28	0.305556	0.77	0.865556	0.71	0.844444	0.62	0.802222	0.27	0.541111	0.67	0.805556	0.72	0.895	0.44	0.56375	0.25	0.2925	0.77	0.85	0.72	0.8475	0.62	0.78	0.23	0.45875	0.57	0.77375	0.73	0.869	0.45	0.567	0.19	0.196	0.77	0.849	0.72	0.838	0.62	0.795	0.42	0.633	0.54	0.768	0.72
#771	0.74	0.78125	0.5	0.485	0.25	0.285	0.77	0.73375	0.7	0.73625	0.62	0.695	0.2	0.48	0.47	0.64625	0.75	0.897143	0.48	0.512857	0.23	0.331429	0.77	0.844286	0.72	0.83	0.62	0.775714	0.23	0.474286	0.55	0.758571	0.7	0.842222	0.43	0.401111	0.18	0.252222	0.77	0.71	0.72	0.706667	0.62	0.662222	0.26	0.42	0.53	0.654444	0.75
#772	0.73	0.88375	0.46	0.51	0.29	0.33875	0.77	0.8575	0.7	0.8175	0.62	0.80625	0.18	0.48625	0.54	0.7775	0.73	0.865	0.46	0.5675	0.22	0.205	0.77	0.85875	0.72	0.85625	0.62	0.7875	0.3	0.54	0.7	0.84	0.64	0.79875	0.5	0.5525	0.17	0.16125	0.76	0.7775	0.7	0.785	0.62	0.75	0.23	0.4975	0.45	0.72	0.74
#773	0.74	0.877778	0.48	0.566667	0.29	0.314444	0.77	0.86	0.7	0.863333	0.62	0.805556	0.36	0.62	0.56	0.807778	0.76	0.805	0.49	0.5875	0.23	0.19875	0.77	0.82125	0.71	0.80875	0.62	0.73875	0.26	0.4275	0.51	0.665	0.71	0.85375	0.43	0.4575	0.18	0.2225	0.77	0.79125	0.73	0.8025	0.62	0.7425	0.24	0.44875	0.62	0.755	0.73
#774	0.75	0.90375	0.46	0.57125	0.3	0.35125	0.77	0.86125	0.69	0.83875	0.62	0.78625	0.28	0.5125	0.53	0.76625	0.74	0.852857	0.51	0.581429	0.21	0.222857	0.77	0.84	0.71	0.838571	0.62	0.781429	0.22	0.518571	0.67	0.817143	0.72	0.865556	0.44	0.577778	0.21	0.214444	0.77	0.858889	0.72	0.86	0.62	0.803333	0.25	0.506667	0.61	0.79	0.72
#775	0.72	0.851111	0.44	0.6	0.31	0.342222	0.77	0.862222	0.7	0.825556	0.62	0.81	0.36	0.62	0.56	0.795556	0.73	0.85	0.49	0.624286	0.24	0.194286	0.77	0.857143	0.7	0.864286	0.62	0.795714	0.17	0.472857	0.68	0.8	0.72	0.85375	0.49	0.5375	0.16	0.14	0.77	0.8375	0.71	0.82	0.62	0.78625	0.2	0.48875	0.66	0.81875	0.73
#776	0.74	0.891111	0.45	0.574444	0.3	0.335556	0.77	0.865556	0.7	0.861111	0.62	0.804444	0.25	0.531111	0.6	0.821111	0.72	0.89625	0.44	0.57125	0.25	0.29625	0.77	0.855	0.7	0.8375	0.62	0.79125	0.29	0.49875	0.59	0.79	0.72	0.878571	0.44	0.564286	0.19	0.197143	0.77	0.85	0.72	0.852857	0.62	0.781429	0.22	0.428571	0.56	0.755714	0.72
#777	0.71	0.865	0.46	0.6	0.28	0.305	0.77	0.85375	0.71	0.84625	0.62	0.80875	0.29	0.5975	0.53	0.7675	0.71	0.858571	0.46	0.557143	0.23	0.252857	0.77	0.818571	0.71	0.771429	0.62	0.755714	0.37	0.535714	0.54	0.73	0.71	0.868571	0.45	0.59	0.2	0.195714	0.77	0.842857	0.71	0.82	0.62	0.777143	0.15	0.374286	0.61	0.787143	0.73
#778	0.75	0.86875	0.48	0.575	0.3	0.3625	0.77	0.85	0.7	0.8025	0.62	0.78625	0.25	0.5	0.48	0.73375	0.72	0.847143	0.46	0.582857	0.22	0.227143	0.77	0.845714	0.7	0.834286	0.62	0.768571	0.25	0.475714	0.68	0.808571	0.72	0.87375	0.47	0.57125	0.18	0.2225	0.77	0.85	0.71	0.86625	0.62	0.7775	0.28	0.48125	0.5	0.7325	0.69
#779	0.73	0.855	0.47	0.52	0.27	0.31375	0.77	0.845	0.7	0.85375	0.62	0.7825	0.28	0.52	0.69	0.80875	0.74	0.866667	0.5	0.6	0.23	0.24	0.77	0.841667	0.7	0.846667	0.62	0.756667	0.23	0.47	0.53	0.71	0.75	0.8925	0.48	0.5625	0.18	0.21625	0.77	0.85375	0.73	0.85	0.62	0.7875	0.33	0.5275	0.54	0.7475	0.69
#780	0.73	0.893333	0.45	0.574444	0.29	0.331111	0.77	0.866667	0.7	0.871111	0.62	0.805556	0.21	0.507778	0.56	0.766667	0.72	0.8925	0.45	0.56375	0.22	0.245	0.77	0.85875	0.71	0.8475	0.62	0.79625	0.19	0.465	0.48	0.71875	0.71	0.86125	0.45	0.57625	0.18	0.16	0.77	0.8475	0.72	0.86	0.62	0.7825	0.25	0.51	0.58	0.71625	0.68
#781	0.72	0.8975	0.44	0.5725	0.3	0.3575	0.77	0.8575	0.7	0.83875	0.62	0.78625	0.26	0.4825	0.64	0.80125	0.72	0.89125	0.46	0.5675	0.21	0.24625	0.77	0.855	0.72	0.88125	0.62	0.79	0.31	0.56125	0.69	0.8225	0.7	0.88	0.44	0.55125	0.17	0.2025	0.77	0.845	0.72	0.84625	0.62	0.7925	0.29	0.56375	0.54	0.76875	0.74
#782	0.72	0.855	0.44	0.61	0.29	0.34625	0.77	0.85	0.69	0.81625	0.62	0.79125	0.38	0.60625	0.48	0.72875	0.74	0.8675	0.48	0.585	0.22	0.24375	0.77	0.8375	0.71	0.845	0.62	0.775	0.21	0.47125	0.72	0.81375	0.76	0.834286	0.49	0.607143	0.16	0.165714	0.77	0.83	0.71	0.811429	0.62	0.77	0.32	0.518571	0.46	0.69	0.72
#783	0.75	0.86875	0.48	0.5875	0.3	0.35625	0.77	0.8475	0.7	0.805	0.62	0.79	0.28	0.525	0.51	0.7525	0.69	0.87375	0.46	0.5875	0.22	0.27	0.77	0.83625	0.71	0.79125	0.62	0.80875	0.24	0.58875	0.59	0.81625	0.71	0.88875	0.47	0.55	0.14	0.165	0.77	0.84875	0.73	0.86	0.62	0.79625	0.25	0.51	0.61	0.82125	0.74
#784	0.71	0.86	0.45	0.60125	0.31	0.33	0.77	0.86375	0.7	0.82875	0.62	0.80875	0.19	0.47875	0.47	0.75	0.74	0.871111	0.45	0.571111	0.24	0.248889	0.77	0.868889	0.72	0.864444	0.62	0.808889	0.49	0.72	0.51	0.755556	0.74	0.89	0.5	0.545714	0.16	0.225714	0.77	0.834286	0.71	0.821429	0.62	0.784286	0.35	0.565714	0.58	0.768571	0.69
#785	0.74	0.905556	0.45	0.487778	0.3	0.361111	0.77	0.865556	0.69	0.827778	0.62	0.802222	0.21	0.488889	0.61	0.793333	0.72	0.89375	0.49	0.60125	0.22	0.28625	0.77	0.85875	0.71	0.8275	0.62	0.81	0.2	0.49	0.46	0.74125	0.74	0.89	0.48	0.541429	0.19	0.255714	0.77	0.831429	0.72	0.805714	0.62	0.77	0.22	0.452857	0.48	0.707143	0.66
#786	0.75	0.8825	0.48	0.50875	0.28	0.3475	0.77	0.83125	0.71	0.84125	0.62	0.78375	0.26	0.55625	0.61	0.81125	0.72	0.88625	0.46	0.5375	0.21	0.27375	0.77	0.8525	0.71	0.82375	0.62	0.79625	0.24	0.53125	0.47	0.7	0.72	0.8275	0.47	0.58375	0.16	0.12125	0.77	0.8475	0.72	0.84625	0.62	0.78875	0.25	0.535	0.49	0.72875	0.72
#787	0.75	0.855	0.53	0.5075	0.25	0.33	0.77	0.8375	0.7	0.72875	0.62	0.80125	0.3	0.595	0.62	0.80375	0.75	0.865556	0.47	0.573333	0.23	0.258889	0.77	0.867778	0.73	0.851111	0.62	0.803333	0.27	0.536667	0.5	0.773333	0.7	0.85625	0.47	0.56125	0.15	0.18375	0.77	0.8275	0.72	0.78875	0.62	0.78625	0.25	0.57	0.49	0.7475	0.72
#788	0.72	0.87375	0.46	0.58625	0.28	0.3075	0.77	0.86	0.71	0.82125	0.62	0.8025	0.25	0.545	0.52	0.77375	0.75	0.83875	0.51	0.6325	0.2	0.215	0.77	0.86	0.71	0.8225	0.62	0.825	0.25	0.6	0.6	0.82375	0.73	0.846667	0.46	0.588889	0.18	0.18	0.77	0.847778	0.71	0.844444	0.62	0.784444	0.29	0.531111	0.61	0.797778	0.72
#789	0.75	0.864286	0.48	0.561429	0.29	0.321429	0.77	0.842857	0.7	0.84	0.62	0.76	0.26	0.471429	0.47	0.678571	0.73	0.8725	0.48	0.58375	0.22	0.27	0.77	0.86	0.7	0.84375	0.62	0.805	0.35	0.63	0.49	0.75	0.73	0.848571	0.49	0.52	0.16	0.177143	0.77	0.802857	0.71	0.757143	0.62	0.731429	0.23	0.422857	0.66	0.737143	0.72
#790	0.69	0.88875	0.44	0.59	0.29	0.35625	0.77	0.85125	0.7	0.7975	0.62	0.8025	0.51	0.70125	0.67	0.81875	0.72	0.9	0.45	0.57	0.22	0.2625	0.77	0.86375	0.71	0.8575	0.62	0.81125	0.21	0.5025	0.46	0.73	0.73	0.878571	0.5	0.588571	0.17	0.172857	0.77	0.847143	0.72	0.884286	0.62	0.775714	0.28	0.501429	0.6	0.75	0.74
#791	0.72	0.878889	0.43	0.577778	0.3	0.324444	0.77	0.864444	0.7	0.837778	0.62	0.812222	0.23	0.517778	0.51	0.782222	0.72	0.822857	0.51	0.528571	0.19	0.201429	0.77	0.831429	0.73	0.774286	0.62	0.798571	0.23	0.592857	0.57	0.781429	0.75	0.8975	0.48	0.56625	0.18	0.22625	0.77	0.85625	0.71	0.85	0.62	0.78375	0.27	0.5	0.62	0.79	0.69
#792	0.72	0.8875	0.48	0.5875	0.3	0.3725	0.77	0.84625	0.7	0.8175	0.62	0.78875	0.18	0.4725	0.51	0.7475	0.71	0.87	0.47	0.5825	0.22	0.19375	0.77	0.86375	0.71	0.85	0.62	0.81625	0.45	0.675	0.51	0.76875	0.71	0.83625	0.44	0.45625	0.19	0.21375	0.77	0.74875	0.72	0.7375	0.62	0.67625	0.38	0.495	0.58	0.60625	0.71
#793	0.71	0.873333	0.47	0.583333	0.29	0.312222	0.77	0.854444	0.7	0.841111	0.62	0.812222	0.26	0.575556	0.42	0.728889	0.72	0.822222	0.44	0.488889	0.24	0.282222	0.77	0.765556	0.72	0.768889	0.62	0.711111	0.29	0.45	0.57	0.664444	0.75	0.88125	0.46	0.5425	0.2	0.22125	0.77	0.84	0.72	0.83375	0.62	0.75875	0.32	0.4875	0.73	0.83375	0.72
#794	0.74	0.77625	0.48	0.4425	0.29	0.34875	0.77	0.7025	0.69	0.74	0.62	0.6775	0.25	0.41875	0.72	0.75125	0.73	0.8625	0.47	0.57625	0.21	0.17875	0.77	0.8575	0.71	0.87125	0.62	0.78625	0.33	0.55625	0.72	0.81875	0.71	0.8375	0.47	0.5725	0.15	0.1325	0.77	0.83875	0.72	0.84	0.62	0.7975	0.25	0.575	0.5	0.7525	0.73
#795	0.76	0.73	0.51	0.672857	0.29	0.201429	0.77	0.844286	0.71	0.764286	0.62	0.78	0.23	0.512857	0.52	0.721429	0.73	0.874444	0.45	0.57	0.23	0.23	0.77	0.857778	0.71	0.86	0.62	0.8	0.24	0.505556	0.7	0.852222	0.72	0.8925	0.44	0.57625	0.21	0.23625	0.77	0.855	0.74	0.835	0.62	0.78875	0.21	0.4675	0.54	0.7675	0.71
#796	0.73	0.897778	0.47	0.581111	0.29	0.344444	0.77	0.858889	0.7	0.866667	0.62	0.795556	0.21	0.468889	0.59	0.771111	0.72	0.895	0.46	0.5575	0.22	0.26875	0.77	0.8525	0.71	0.8525	0.62	0.7975	0.29	0.5475	0.64	0.795	0.71	0.87	0.46	0.565556	0.16	0.163333	0.77	0.855556	0.73	0.861111	0.62	0.808889	0.26	0.611111	0.48	0.766667	0.71
#797	0.74	0.8975	0.46	0.56875	0.3	0.3575	0.77	0.8575	0.69	0.84125	0.62	0.78125	0.24	0.505	0.63	0.76875	0.74	0.8975	0.46	0.5675	0.24	0.29875	0.77	0.8525	0.7	0.845	0.62	0.7825	0.18	0.39875	0.61	0.78375	0.69	0.887143	0.46	0.605714	0.18	0.242857	0.77	0.845714	0.72	0.798571	0.62	0.795714	0.24	0.508571	0.58	0.775714	0.67
#798	0.74	0.8825	0.48	0.57625	0.28	0.3475	0.77	0.855	0.7	0.83875	0.62	0.805	0.26	0.5675	0.5	0.76	0.73	0.878571	0.46	0.547143	0.23	0.251429	0.77	0.837143	0.72	0.845714	0.62	0.774286	0.47	0.67	0.56	0.755714	0.71	0.885	0.44	0.57125	0.2	0.21875	0.77	0.85	0.71	0.845	0.62	0.7825	0.22	0.4375	0.61	0.81	0.75
#799	0.74	0.91125	0.46	0.4975	0.31	0.3425	0.77	0.87125	0.71	0.83875	0.62	0.805	0.23	0.53125	0.67	0.79625	0.71	0.8525	0.47	0.575	0.19	0.17	0.77	0.8375	0.71	0.84625	0.62	0.78875	0.23	0.5375	0.52	0.75875	0.7	0.85	0.44	0.572222	0.18	0.17	0.76	0.84	0.71	0.83	0.62	0.784444	0.31	0.553333	0.65	0.795556	0.72
#800	0.72	0.86375	0.48	0.575	0.27	0.28875	0.77	0.86625	0.7	0.86	0.62	0.81375	0.21	0.57875	0.5	0.77875	0.76	0.878571	0.5	0.53	0.22	0.291429	0.77	0.822857	0.72	0.834286	0.62	0.747143	0.26	0.471429	0.42	0.628571	0.73	0.88625	0.47	0.56125	0.16	0.1875	0.77	0.84875	0.72	0.8525	0.62	0.78875	0.22	0.49625	0.49	0.7275	0.67
#801	0.74	0.87	0.48	0.59625	0.29	0.3575	0.77	0.8475	0.7	0.80375	0.62	0.79625	0.31	0.56125	0.69	0.82875	0.72	0.835714	0.5	0.602857	0.18	0.221429	0.77	0.844286	0.72	0.808571	0.62	0.812857	0.29	0.625714	0.58	0.791429	0.73	0.8675	0.49	0.455	0.13	0.16125	0.77	0.8175	0.73	0.75625	0.62	0.765	0.29	0.54125	0.55	0.7375	0.7
#802	0.75	0.878889	0.47	0.567778	0.28	0.323333	0.77	0.863333	0.69	0.834444	0.62	0.804444	0.22	0.476667	0.67	0.818889	0.74	0.85875	0.51	0.51125	0.2	0.26125	0.77	0.855	0.72	0.8075	0.62	0.8225	0.2	0.585	0.71	0.85625	0.71	0.785556	0.46	0.466667	0.18	0.208889	0.77	0.73	0.73	0.761111	0.62	0.713333	0.27	0.496667	0.65	0.735556	0.73
#803	0.71	0.868889	0.46	0.564444	0.26	0.301111	0.77	0.863333	0.7	0.866667	0.62	0.808889	0.27	0.611111	0.71	0.856667	0.73	0.86375	0.48	0.5925	0.23	0.225	0.77	0.8625	0.72	0.85625	0.62	0.80125	0.25	0.5475	0.65	0.79875	0.71	0.8775	0.44	0.54125	0.18	0.20125	0.77	0.85125	0.72	0.83875	0.62	0.7975	0.27	0.54125	0.7	0.83125	0.72
#804	0.73	0.8975	0.45	0.54375	0.28	0.33625	0.77	0.8575	0.69	0.85375	0.62	0.79375	0.19	0.46375	0.67	0.805	0.73	0.90375	0.44	0.56375	0.25	0.2875	0.77	0.86625	0.71	0.845	0.62	0.79	0.25	0.44	0.61	0.81125	0.7	0.861111	0.43	0.575556	0.19	0.166667	0.77	0.854444	0.73	0.855556	0.62	0.815556	0.34	0.635556	0.55	0.808889	0.73
#805	0.76	0.864286	0.52	0.632857	0.28	0.348571	0.77	0.852857	0.72	0.795714	0.62	0.811429	0.24	0.574286	0.42	0.722857	0.7	0.858889	0.45	0.598889	0.24	0.244444	0.77	0.855556	0.71	0.841111	0.62	0.813333	0.29	0.616667	0.54	0.79	0.74	0.8875	0.44	0.57625	0.21	0.1725	0.77	0.87125	0.71	0.86125	0.62	0.8175	0.22	0.5275	0.54	0.78875	0.73
#806	0.71	0.807778	0.43	0.473333	0.28	0.323333	0.77	0.747778	0.7	0.783333	0.62	0.711111	0.27	0.483333	0.48	0.665556	0.73	0.884286	0.46	0.525714	0.23	0.335714	0.77	0.834286	0.71	0.814286	0.62	0.775714	0.35	0.55	0.58	0.767143	0.74	0.874286	0.48	0.547143	0.19	0.21	0.77	0.831429	0.71	0.834286	0.62	0.75	0.23	0.437143	0.48	0.688571	0.73
#807	0.7	0.88	0.44	0.576667	0.3	0.338889	0.77	0.86	0.7	0.833333	0.62	0.81	0.24	0.536667	0.51	0.767778	0.74	0.898571	0.47	0.535714	0.22	0.297143	0.77	0.844286	0.71	0.801429	0.62	0.778571	0.26	0.485714	0.52	0.741429	0.7	0.795	0.46	0.495	0.15	0.125	0.77	0.7525	0.71	0.75375	0.62	0.70125	0.27	0.44125	0.58	0.68875	0.74
#808	0.72	0.848889	0.45	0.474444	0.27	0.34	0.77	0.773333	0.71	0.787778	0.62	0.72	0.33	0.511111	0.48	0.674444	0.73	0.796667	0.43	0.443333	0.23	0.252222	0.77	0.727778	0.72	0.755556	0.62	0.685556	0.21	0.422222	0.6	0.706667	0.7	0.8	0.49	0.55875	0.13	0.0725	0.77	0.80375	0.74	0.75	0.62	0.7775	0.24	0.59	0.5	0.74375	0.68
#809	0.77	0.844286	0.5	0.584286	0.28	0.314286	0.77	0.837143	0.7	0.802857	0.62	0.768571	0.38	0.597143	0.52	0.741429	0.72	0.8925	0.44	0.575	0.24	0.285	0.77	0.85625	0.7	0.845	0.62	0.78625	0.21	0.425	0.57	0.78	0.76	0.845714	0.5	0.588571	0.17	0.168571	0.77	0.837143	0.71	0.811429	0.62	0.77	0.21	0.461429	0.64	0.788571	0.69
#810	0.71	0.86	0.46	0.536667	0.26	0.272222	0.77	0.838889	0.71	0.863333	0.62	0.782222	0.23	0.543333	0.67	0.825556	0.73	0.884286	0.48	0.552857	0.23	0.302857	0.77	0.832857	0.71	0.8	0.62	0.77	0.22	0.457143	0.63	0.777143	0.71	0.85375	0.46	0.56125	0.2	0.19875	0.77	0.83875	0.72	0.865	0.62	0.77625	0.22	0.45125	0.46	0.695	0.73
#811	0.75	0.90625	0.48	0.48125	0.3	0.40375	0.77	0.85125	0.71	0.79375	0.62	0.79125	0.3	0.54625	0.69	0.8225	0.75	0.83125	0.51	0.635	0.2	0.2025	0.77	0.8625	0.7	0.8125	0.62	0.82625	0.3	0.64625	0.54	0.8	0.74	0.872857	0.48	0.547143	0.17	0.174286	0.77	0.827143	0.73	0.831429	0.62	0.761429	0.28	0.497143	0.65	0.778571	0.74
#812	0.76	0.875714	0.48	0.597143	0.31	0.325714	0.77	0.861429	0.7	0.838571	0.62	0.778571	0.32	0.534286	0.72	0.808571	0.75	0.885	0.48	0.566667	0.23	0.293333	0.77	0.825	0.71	0.82	0.62	0.725	0.27	0.391667	0.55	0.665	0.73	0.874286	0.48	0.54	0.17	0.247143	0.76	0.827143	0.71	0.79	0.62	0.768571	0.27	0.507143	0.54	0.752857	0.72
#813	0.73	0.87125	0.47	0.56	0.29	0.355	0.77	0.84625	0.7	0.825	0.62	0.79875	0.23	0.545	0.52	0.7625	0.72	0.79	0.5	0.584444	0.18	0.153333	0.77	0.817778	0.72	0.821111	0.62	0.8	0.25	0.641111	0.62	0.795556	0.75	0.9	0.49	0.547143	0.16	0.204286	0.77	0.844286	0.7	0.82	0.62	0.774286	0.2	0.415714	0.47	0.7	0.77
#814	0.71	0.83	0.44	0.595	0.29	0.26875	0.77	0.845	0.69	0.82625	0.62	0.7825	0.18	0.4775	0.7	0.81875	0.73	0.887143	0.46	0.57	0.23	0.247143	0.77	0.85	0.72	0.862857	0.62	0.768571	0.21	0.432857	0.52	0.731429	0.74	0.891429	0.47	0.578571	0.2	0.272857	0.77	0.838571	0.72	0.831429	0.62	0.76	0.33	0.495714	0.58	0.761429	0.73
#815	0.73	0.78	0.48	0.442857	0.28	0.354286	0.77	0.694286	0.69	0.711429	0.62	0.647143	0.29	0.405714	0.47	0.607143	0.74	0.865	0.49	0.5375	0.2	0.24875	0.77	0.84125	0.71	0.83375	0.62	0.78625	0.21	0.4925	0.42	0.66625	0.73	0.8325	0.47	0.5675	0.17	0.1375	0.77	0.8325	0.71	0.835	0.62	0.7675	0.23	0.48875	0.56	0.765	0.72
#816	0.74	0.887778	0.46	0.573333	0.29	0.343333	0.77	0.867778	0.71	0.848889	0.62	0.81	0.23	0.524444	0.46	0.728889	0.73	0.875714	0.48	0.535714	0.2	0.238571	0.77	0.818571	0.7	0.822857	0.62	0.765714	0.25	0.45	0.64	0.831429	0.71	0.885	0.46	0.53875	0.16	0.2125	0.77	0.84875	0.72	0.84875	0.62	0.78875	0.27	0.5075	0.55	0.78375	0.69
#817	0.76	0.9	0.48	0.57	0.3	0.397143	0.77	0.837143	0.71	0.828571	0.62	0.751429	0.25	0.461429	0.58	0.727143	0.74	0.84	0.51	0.62875	0.2	0.1825	0.77	0.85	0.71	0.81625	0.62	0.8175	0.2	0.575	0.54	0.7875	0.74	0.88	0.48	0.532857	0.18	0.252857	0.77	0.83	0.72	0.822857	0.62	0.765714	0.33	0.547143	0.52	0.717143	0.71
#818	0.73	0.905	0.45	0.56	0.3	0.36125	0.77	0.85625	0.7	0.84	0.62	0.78625	0.26	0.50125	0.57	0.72	0.7	0.88875	0.44	0.555	0.21	0.26625	0.77	0.85625	0.69	0.8325	0.62	0.80625	0.25	0.56125	0.72	0.865	0.74	0.858571	0.51	0.617143	0.14	0.137143	0.77	0.854286	0.73	0.818571	0.62	0.812857	0.25	0.597143	0.63	0.812857	0.71
#819	0.73	0.884444	0.45	0.574444	0.3	0.318889	0.77	0.863333	0.7	0.852222	0.62	0.805556	0.33	0.612222	0.45	0.731111	0.75	0.86	0.48	0.505	0.21	0.25625	0.77	0.81375	0.71	0.81875	0.62	0.7725	0.24	0.51	0.56	0.77625	0.7	0.8825	0.45	0.52875	0.17	0.245	0.77	0.83	0.72	0.8375	0.62	0.7825	0.26	0.5275	0.55	0.7375	0.71
#820	0.72	0.856667	0.44	0.595556	0.31	0.333333	0.77	0.852222	0.7	0.813333	0.62	0.808889	0.15	0.463333	0.53	0.781111	0.73	0.865556	0.45	0.578889	0.24	0.237778	0.77	0.848889	0.7	0.85	0.62	0.794444	0.21	0.483333	0.7	0.82	0.71	0.853333	0.47	0.6	0.17	0.168889	0.77	0.85	0.71	0.833333	0.62	0.806667	0.2	0.535556	0.61	0.817778	0.71
#821	0.74	0.895	0.46	0.57625	0.3	0.37125	0.77	0.855	0.71	0.8425	0.62	0.785	0.3	0.54125	0.5	0.68625	0.76	0.856667	0.52	0.653333	0.21	0.245	0.77	0.851667	0.71	0.796667	0.62	0.798333	0.2	0.5	0.62	0.763333	0.69	0.8675	0.48	0.59625	0.18	0.1975	0.77	0.83875	0.71	0.81875	0.62	0.7825	0.18	0.46	0.51	0.74375	0.71
#822	0.73	0.905	0.44	0.545	0.29	0.345	0.77	0.8575	0.7	0.86875	0.62	0.79875	0.29	0.54625	0.52	0.74125	0.74	0.8775	0.48	0.58125	0.23	0.27625	0.77	0.84625	0.71	0.82375	0.62	0.78625	0.3	0.52875	0.44	0.70875	0.71	0.8175	0.51	0.49875	0.13	0.07	0.77	0.80375	0.73	0.7375	0.62	0.78375	0.23	0.62125	0.49	0.7525	0.71
#823	0.68	0.871111	0.47	0.606667	0.27	0.353333	0.77	0.863333	0.7	0.814444	0.62	0.843333	0.23	0.653333	0.67	0.875556	0.72	0.8375	0.48	0.57125	0.21	0.16	0.77	0.8325	0.72	0.865	0.62	0.79625	0.35	0.58125	0.53	0.72875	0.7	0.854444	0.45	0.553333	0.17	0.186667	0.77	0.838889	0.72	0.852222	0.62	0.793333	0.25	0.556667	0.49	0.738889	0.71
#824	0.73	0.895714	0.46	0.534286	0.3	0.404286	0.77	0.84	0.69	0.83	0.62	0.774286	0.4	0.581429	0.5	0.711429	0.74	0.894286	0.47	0.582857	0.25	0.344286	0.77	0.84	0.7	0.82	0.62	0.767143	0.34	0.504286	0.55	0.75	0.69	0.88125	0.45	0.5975	0.19	0.21875	0.77	0.8475	0.72	0.795	0.62	0.815	0.29	0.58375	0.46	0.75	0.71
#825	0.72	0.90125	0.44	0.56875	0.3	0.36625	0.77	0.86	0.7	0.84125	0.62	0.785	0.23	0.4425	0.62	0.77125	0.72	0.89	0.47	0.51625	0.23	0.27625	0.77	0.84625	0.71	0.855	0.62	0.7975	0.28	0.54875	0.52	0.76125	0.72	0.881111	0.44	0.562222	0.21	0.252222	0.77	0.843333	0.72	0.804444	0.62	0.788889	0.32	0.564444	0.61	0.781111	0.73
#826	0.7	0.843333	0.45	0.576667	0.3	0.323333	0.77	0.85	0.7	0.825556	0.62	0.805556	0.22	0.534444	0.66	0.828889	0.71	0.84375	0.45	0.5675	0.23	0.23	0.77	0.835	0.72	0.81375	0.62	0.79	0.16	0.4575	0.67	0.8075	0.76	0.84125	0.49	0.4775	0.15	0.155	0.77	0.77375	0.72	0.755	0.62	0.7225	0.41	0.6025	0.65	0.735	0.7
#827	0.75	0.911667	0.53	0.553333	0.24	0.29	0.77	0.85	0.7	0.845	0.62	0.776667	0.22	0.43	0.51	0.735	0.74	0.807143	0.51	0.672857	0.19	0.125714	0.77	0.851429	0.71	0.808571	0.62	0.804286	0.26	0.581429	0.71	0.805714	0.72	0.8775	0.44	0.52625	0.17	0.185	0.77	0.83125	0.73	0.85875	0.62	0.7725	0.3	0.52375	0.52	0.68125	0.72
#828	0.74	0.832857	0.53	0.602857	0.25	0.215714	0.77	0.847143	0.7	0.807143	0.62	0.824286	0.35	0.674286	0.52	0.807143	0.71	0.878571	0.44	0.564286	0.24	0.261429	0.77	0.834286	0.72	0.837143	0.62	0.758571	0.3	0.478571	0.49	0.671429	0.75	0.895714	0.49	0.588571	0.19	0.258571	0.77	0.847143	0.73	0.83	0.62	0.768571	0.24	0.438571	0.57	0.778571	0.71
#829	0.74	0.88	0.49	0.58	0.27	0.27625	0.77	0.8675	0.69	0.8475	0.62	0.795	0.32	0.565	0.58	0.71	0.76	0.802857	0.52	0.664286	0.21	0.15	0.77	0.862857	0.7	0.835714	0.62	0.805714	0.36	0.645714	0.63	0.814286	0.73	0.85	0.51	0.64	0.16	0.197143	0.77	0.851429	0.7	0.817143	0.62	0.808571	0.25	0.571429	0.49	0.755714	0.73
#830	0.77	0.88375	0.49	0.575	0.29	0.31625	0.77	0.855	0.71	0.8375	0.62	0.78125	0.15	0.41	0.54	0.67	0.75	0.824286	0.51	0.594286	0.19	0.158571	0.77	0.841429	0.72	0.818571	0.62	0.79	0.24	0.57	0.58	0.781429	0.71	0.87875	0.47	0.55125	0.15	0.19	0.77	0.84375	0.71	0.8375	0.62	0.79	0.29	0.5425	0.48	0.74	0.72
#831	0.74	0.87125	0.48	0.52375	0.3	0.3475	0.77	0.83125	0.69	0.80875	0.62	0.78125	0.35	0.5825	0.51	0.75875	0.74	0.89	0.46	0.515556	0.23	0.27	0.77	0.84	0.7	0.843333	0.62	0.785556	0.23	0.505556	0.54	0.766667	0.72	0.84625	0.44	0.59	0.21	0.18375	0.77	0.8575	0.72	0.855	0.62	0.79625	0.18	0.4625	0.68	0.8325	0.74
#832	0.69	0.878889	0.45	0.595556	0.29	0.343333	0.77	0.87	0.69	0.838889	0.62	0.823333	0.23	0.562222	0.46	0.763333	0.71	0.8575	0.46	0.5525	0.21	0.21375	0.77	0.81875	0.71	0.84375	0.62	0.7575	0.21	0.42375	0.55	0.72625	0.73	0.85125	0.46	0.5775	0.21	0.235	0.77	0.8325	0.72	0.815	0.62	0.7675	0.25	0.50875	0.66	0.7975	0.72
#833	0.74	0.894286	0.48	0.555714	0.29	0.384286	0.77	0.838571	0.7	0.804286	0.62	0.777143	0.24	0.485714	0.53	0.707143	0.7	0.88125	0.44	0.55375	0.23	0.24875	0.77	0.8475	0.71	0.85125	0.62	0.7975	0.22	0.52	0.69	0.835	0.7	0.8425	0.46	0.58125	0.16	0.155	0.77	0.8425	0.71	0.8475	0.62	0.79	0.26	0.5425	0.51	0.74875	0.67
#834	0.74	0.891111	0.45	0.572222	0.3	0.336667	0.77	0.868889	0.7	0.855556	0.62	0.804444	0.38	0.611111	0.62	0.803333	0.74	0.891429	0.48	0.561429	0.23	0.302857	0.77	0.838571	0.71	0.837143	0.62	0.774286	0.27	0.505714	0.47	0.692857	0.72	0.89375	0.46	0.575	0.18	0.20125	0.77	0.86125	0.73	0.8675	0.62	0.80375	0.37	0.54375	0.64	0.8025	0.74
#835	0.7	0.887143	0.44	0.575714	0.28	0.332857	0.77	0.851429	0.7	0.825714	0.62	0.78	0.27	0.497143	0.6	0.798571	0.77	0.775714	0.51	0.634286	0.22	0.16	0.77	0.835714	0.71	0.814286	0.62	0.784286	0.24	0.537143	0.51	0.738571	0.73	0.88875	0.46	0.53875	0.17	0.20125	0.77	0.8475	0.73	0.84125	0.62	0.78625	0.28	0.54625	0.71	0.835	0.67
#836	0.73	0.83625	0.47	0.48875	0.28	0.3725	0.77	0.775	0.71	0.8	0.62	0.7375	0.26	0.4975	0.5	0.71375	0.76	0.896667	0.49	0.578333	0.23	0.3	0.77	0.835	0.71	0.831667	0.62	0.746667	0.34	0.465	0.55	0.698333	0.68	0.842222	0.44	0.56	0.19	0.193333	0.77	0.818889	0.72	0.841111	0.62	0.765556	0.3	0.512222	0.56	0.712222	0.73
#837	0.73	0.81375	0.46	0.56875	0.28	0.2625	0.77	0.84	0.69	0.8225	0.62	0.76375	0.29	0.53875	0.56	0.73625	0.7	0.88	0.44	0.586667	0.24	0.225556	0.77	0.866667	0.71	0.842222	0.62	0.818889	0.2	0.53	0.51	0.797778	0.68	0.831111	0.43	0.562222	0.16	0.161111	0.77	0.826667	0.71	0.821111	0.62	0.798889	0.31	0.637778	0.52	0.778889	0.71
#838	0.75	0.86875	0.49	0.56375	0.28	0.3425	0.77	0.8525	0.7	0.83875	0.62	0.795	0.3	0.5775	0.46	0.73	0.73	0.86125	0.48	0.5325	0.22	0.275	0.77	0.82625	0.71	0.8225	0.62	0.78	0.24	0.52	0.48	0.72	0.76	0.88	0.49	0.50125	0.18	0.2275	0.77	0.80375	0.71	0.8175	0.62	0.745	0.25	0.45625	0.67	0.795	0.75
#839	0.75	0.8725	0.47	0.5575	0.3	0.33875	0.77	0.835	0.71	0.825	0.62	0.765	0.26	0.48875	0.53	0.75	0.74	0.867143	0.53	0.532857	0.2	0.224286	0.77	0.835714	0.71	0.777143	0.62	0.82	0.21	0.614286	0.54	0.814286	0.75	0.758571	0.48	0.427143	0.2	0.258571	0.77	0.64	0.71	0.658571	0.62	0.578571	0.28	0.308571	0.5	0.55	0.74
#840	0.75	0.871429	0.47	0.521429	0.29	0.294286	0.77	0.842857	0.7	0.835714	0.62	0.768571	0.29	0.5	0.52	0.658571	0.74	0.822857	0.51	0.657143	0.19	0.14	0.77	0.855714	0.72	0.827143	0.62	0.815714	0.21	0.555714	0.5	0.777143	0.73	0.863333	0.46	0.571111	0.18	0.186667	0.77	0.853333	0.71	0.847778	0.62	0.798889	0.25	0.525556	0.68	0.827778	0.72
#841	0.75	0.861111	0.47	0.563333	0.29	0.324444	0.77	0.857778	0.71	0.852222	0.62	0.797778	0.19	0.466667	0.52	0.732222	0.72	0.8125	0.47	0.63	0.23	0.15875	0.77	0.84625	0.7	0.81	0.62	0.78125	0.25	0.51375	0.52	0.71875	0.68	0.80125	0.46	0.58875	0.14	0.105	0.77	0.81625	0.73	0.81375	0.62	0.76875	0.3	0.585	0.52	0.74875	0.73
#842	0.74	0.898889	0.44	0.492222	0.31	0.367778	0.77	0.866667	0.7	0.841111	0.62	0.811111	0.27	0.572222	0.69	0.842222	0.71	0.87875	0.47	0.55	0.2	0.24125	0.77	0.84375	0.71	0.82875	0.62	0.78125	0.31	0.5675	0.56	0.73625	0.71	0.85625	0.45	0.57625	0.17	0.11375	0.77	0.84375	0.73	0.83375	0.62	0.77875	0.46	0.64125	0.55	0.70625	0.71
#843	0.71	0.866667	0.45	0.581111	0.29	0.322222	0.77	0.856667	0.7	0.83	0.62	0.823333	0.29	0.633333	0.7	0.848889	0.72	0.85125	0.48	0.55875	0.2	0.195	0.77	0.84375	0.72	0.8675	0.62	0.79125	0.19	0.4775	0.46	0.7	0.74	0.791429	0.49	0.441429	0.21	0.291429	0.77	0.708571	0.71	0.705714	0.62	0.651429	0.33	0.425714	0.4	0.542857	0.69
#844	0.75	0.85875	0.51	0.5625	0.26	0.33	0.77	0.8075	0.7	0.78	0.62	0.76375	0.26	0.5425	0.45	0.70375	0.7	0.872222	0.47	0.54	0.19	0.213333	0.77	0.826667	0.7	0.85	0.62	0.771111	0.24	0.487778	0.51	0.714444	0.74	0.827143	0.53	0.605714	0.15	0.124286	0.77	0.831429	0.72	0.83	0.62	0.777143	0.21	0.51	0.53	0.751429	0.7
#845	0.74	0.8075	0.51	0.455	0.27	0.35625	0.77	0.7225	0.71	0.77375	0.62	0.69125	0.24	0.43625	0.49	0.64375	0.71	0.835	0.46	0.54	0.2	0.19375	0.77	0.835	0.73	0.82875	0.62	0.79	0.22	0.52375	0.66	0.8025	0.73	0.887143	0.46	0.574286	0.18	0.181429	0.77	0.844286	0.7	0.84	0.62	0.767143	0.18	0.395714	0.55	0.73	0.71
#846	0.72	0.865	0.46	0.582	0.28	0.303	0.77	0.857	0.7	0.864	0.62	0.816	0.27	0.565	0.54	0.798	0.7	0.8425	0.44	0.6	0.22	0.2625	0.77	0.84125	0.71	0.79	0.62	0.7975	0.23	0.53375	0.7	0.82	0.72	0.895	0.48	0.595	0.19	0.18875	0.77	0.86625	0.71	0.8225	0.62	0.82	0.34	0.6375	0.57	0.82375	0.71
#847	0.72	0.865	0.45	0.48625	0.28	0.36625	0.77	0.80875	0.69	0.77125	0.62	0.74375	0.28	0.52125	0.67	0.74125	0.73	0.852857	0.52	0.624286	0.17	0.224286	0.77	0.85	0.71	0.83	0.62	0.805714	0.18	0.484286	0.45	0.748571	0.73	0.87	0.45	0.566667	0.21	0.222222	0.77	0.844444	0.72	0.844444	0.62	0.787778	0.28	0.512222	0.54	0.758889	0.69
#848	0.72	0.877778	0.48	0.526667	0.29	0.341111	0.77	0.854444	0.69	0.818889	0.62	0.815556	0.22	0.555556	0.57	0.811111	0.71	0.858571	0.48	0.617143	0.23	0.214286	0.77	0.844286	0.71	0.824286	0.62	0.785714	0.19	0.497143	0.45	0.69	0.72	0.84625	0.48	0.515	0.16	0.19875	0.77	0.8075	0.71	0.79875	0.62	0.77625	0.21	0.48875	0.51	0.7475	0.75
#849	0.74	0.87375	0.48	0.56375	0.29	0.3425	0.77	0.8575	0.7	0.85125	0.62	0.8025	0.27	0.56875	0.5	0.76875	0.75	0.895714	0.48	0.575714	0.24	0.325714	0.77	0.838571	0.7	0.821429	0.62	0.765714	0.45	0.564286	0.59	0.768571	0.7	0.87875	0.43	0.55375	0.18	0.21375	0.77	0.8475	0.72	0.83875	0.62	0.8	0.19	0.48375	0.56	0.79	0.69
#850	0.68	0.873333	0.44	0.61	0.29	0.338889	0.77	0.864444	0.69	0.808889	0.62	0.821111	0.33	0.628889	0.62	0.802222	0.7	0.821111	0.44	0.583333	0.23	0.204444	0.77	0.838889	0.71	0.815556	0.62	0.804444	0.21	0.542222	0.63	0.805556	0.71	0.887143	0.48	0.558571	0.16	0.18	0.77	0.855714	0.73	0.882857	0.62	0.802857	0.31	0.567143	0.54	0.791429	0.73
#851	0.71	0.904444	0.45	0.508889	0.27	0.342222	0.77	0.863333	0.7	0.855556	0.62	0.816667	0.24	0.586667	0.7	0.851111	0.7	0.87	0.47	0.575714	0.23	0.241429	0.77	0.837143	0.72	0.818571	0.62	0.785714	0.24	0.515714	0.69	0.824286	0.68	0.87375	0.45	0.56625	0.16	0.19125	0.77	0.8325	0.72	0.8025	0.62	0.79875	0.26	0.57125	0.58	0.7875	0.73
#852	0.75	0.87125	0.51	0.48125	0.26	0.31625	0.77	0.84625	0.7	0.7675	0.62	0.81875	0.24	0.61375	0.56	0.77125	0.71	0.8575	0.44	0.5725	0.23	0.24875	0.77	0.845	0.71	0.8525	0.62	0.78875	0.31	0.55875	0.69	0.82	0.74	0.875	0.49	0.575	0.19	0.248333	0.77	0.816667	0.72	0.808333	0.62	0.736667	0.23	0.395	0.64	0.716667	0.72
#853	0.72	0.808889	0.44	0.473333	0.29	0.351111	0.77	0.747778	0.7	0.764444	0.62	0.698889	0.24	0.421111	0.47	0.627778	0.71	0.88	0.46	0.57125	0.24	0.28625	0.77	0.84375	0.7	0.8375	0.62	0.7775	0.28	0.50125	0.58	0.7725	0.76	0.8625	0.51	0.5975	0.15	0.1425	0.77	0.85	0.72	0.84	0.62	0.8	0.2	0.50375	0.57	0.79125	0.73
#854	0.72	0.838889	0.43	0.58	0.3	0.306667	0.77	0.855556	0.7	0.835556	0.62	0.794444	0.31	0.582222	0.51	0.758889	0.73	0.887143	0.48	0.554286	0.23	0.312857	0.77	0.834286	0.71	0.825714	0.62	0.771429	0.26	0.492857	0.49	0.721429	0.69	0.87125	0.44	0.545	0.17	0.1675	0.77	0.83375	0.72	0.83875	0.62	0.80625	0.37	0.60875	0.66	0.83625	0.72
#855	0.71	0.897778	0.43	0.456667	0.29	0.361111	0.77	0.845556	0.7	0.78	0.62	0.805556	0.23	0.553333	0.56	0.796667	0.73	0.887143	0.46	0.567143	0.23	0.247143	0.77	0.845714	0.7	0.815714	0.62	0.77	0.3	0.495714	0.59	0.715714	0.72	0.882222	0.46	0.572222	0.18	0.202222	0.77	0.865556	0.71	0.867778	0.62	0.811111	0.19	0.507778	0.52	0.778889	0.71
#856	0.74	0.86125	0.46	0.55375	0.31	0.37875	0.77	0.84375	0.7	0.80625	0.62	0.80875	0.19	0.53	0.51	0.78125	0.77	0.902857	0.47	0.555714	0.24	0.311429	0.77	0.84	0.71	0.817143	0.62	0.751429	0.34	0.48	0.69	0.791429	0.75	0.892857	0.51	0.574286	0.17	0.248571	0.77	0.842857	0.72	0.831429	0.62	0.778571	0.17	0.392857	0.5	0.718571	0.73
#857	0.75	0.88875	0.52	0.5375	0.24	0.31375	0.77	0.84625	0.7	0.8525	0.62	0.82375	0.2	0.5725	0.53	0.8075	0.73	0.853333	0.45	0.535556	0.21	0.217778	0.77	0.831111	0.71	0.847778	0.62	0.79	0.35	0.603333	0.55	0.793333	0.72	0.882857	0.5	0.571429	0.15	0.188571	0.77	0.854286	0.72	0.82	0.62	0.811429	0.25	0.574286	0.52	0.797143	0.7
#858	0.72	0.867778	0.43	0.572222	0.29	0.324444	0.77	0.864444	0.7	0.847778	0.62	0.801111	0.26	0.531111	0.46	0.725556	0.75	0.904286	0.48	0.558571	0.24	0.312857	0.77	0.842857	0.71	0.832857	0.62	0.762857	0.19	0.372857	0.62	0.788571	0.73	0.88375	0.43	0.44625	0.17	0.2325	0.77	0.81875	0.72	0.82375	0.62	0.74625	0.23	0.425	0.69	0.79625	0.68
#859	0.75	0.865556	0.48	0.577778	0.29	0.34	0.77	0.861111	0.7	0.828889	0.62	0.801111	0.28	0.565556	0.56	0.741111	0.69	0.858889	0.46	0.54	0.2	0.232222	0.77	0.822222	0.69	0.81	0.62	0.783333	0.2	0.515556	0.58	0.792222	0.77	0.778571	0.53	0.65	0.19	0.105714	0.77	0.834286	0.73	0.81	0.62	0.785714	0.28	0.578571	0.59	0.788571	0.71
#860	0.71	0.902222	0.46	0.524444	0.28	0.361111	0.77	0.854444	0.7	0.853333	0.62	0.814444	0.22	0.573333	0.72	0.858889	0.72	0.85	0.46	0.472222	0.2	0.245556	0.77	0.785556	0.71	0.784444	0.62	0.735556	0.19	0.442222	0.52	0.703333	0.68	0.86375	0.45	0.59125	0.2	0.2225	0.77	0.835	0.71	0.82625	0.62	0.78875	0.3	0.56125	0.53	0.76375	0.7
#861	0.73	0.84875	0.45	0.585	0.29	0.2875	0.77	0.86125	0.69	0.83875	0.62	0.79875	0.24	0.4825	0.51	0.74625	0.74	0.8	0.48	0.47	0.22	0.27	0.77	0.718571	0.71	0.742857	0.62	0.638571	0.24	0.338571	0.59	0.621429	0.74	0.888571	0.47	0.538571	0.17	0.23	0.77	0.832857	0.71	0.798571	0.62	0.768571	0.26	0.485714	0.51	0.741429	0.7
#862	0.77	0.884286	0.51	0.584286	0.29	0.334286	0.77	0.852857	0.71	0.842857	0.62	0.775714	0.27	0.531429	0.5	0.684286	0.73	0.878889	0.45	0.457778	0.2	0.23	0.77	0.833333	0.72	0.827778	0.62	0.783333	0.31	0.588889	0.6	0.805556	0.75	0.881667	0.5	0.571667	0.18	0.24	0.77	0.825	0.73	0.821667	0.62	0.735	0.22	0.378333	0.49	0.661667	0.69
#863	0.73	0.864286	0.49	0.561429	0.27	0.288571	0.77	0.838571	0.69	0.821429	0.62	0.768571	0.23	0.477143	0.46	0.665714	0.73	0.87875	0.48	0.595	0.23	0.2375	0.77	0.86625	0.71	0.84875	0.62	0.81	0.22	0.53125	0.47	0.74	0.72	0.802857	0.49	0.582857	0.17	0.125714	0.77	0.794286	0.72	0.782857	0.62	0.722857	0.23	0.42	0.65	0.725714	0.72
#864	0.77	0.905	0.54	0.613333	0.25	0.295	0.77	0.866667	0.71	0.873333	0.62	0.798333	0.27	0.523333	0.71	0.841667	0.73	0.855556	0.45	0.57	0.21	0.218889	0.77	0.856667	0.72	0.848889	0.62	0.806667	0.26	0.535556	0.52	0.767778	0.73	0.89375	0.46	0.5625	0.19	0.23	0.77	0.8525	0.73	0.84625	0.62	0.78625	0.25	0.47875	0.65	0.79875	0.72
#865	0.74	0.892857	0.49	0.568571	0.27	0.374286	0.77	0.844286	0.7	0.827143	0.62	0.784286	0.23	0.487143	0.56	0.774286	0.74	0.895	0.45	0.57375	0.24	0.28625	0.77	0.8575	0.71	0.8525	0.62	0.78625	0.2	0.44125	0.49	0.7225	0.73	0.837778	0.46	0.602222	0.18	0.148889	0.77	0.848889	0.73	0.847778	0.62	0.795556	0.39	0.613333	0.66	0.81	0.68
#866	0.74	0.89	0.49	0.517143	0.29	0.357143	0.77	0.828571	0.69	0.81	0.62	0.768571	0.24	0.484286	0.75	0.851429	0.72	0.892857	0.47	0.54	0.21	0.218571	0.77	0.861429	0.72	0.84	0.62	0.792857	0.25	0.518571	0.51	0.714286	0.71	0.855	0.43	0.5825	0.2	0.21875	0.77	0.85	0.71	0.8425	0.62	0.775	0.26	0.46875	0.68	0.7925	0.71
#867	0.7	0.86375	0.46	0.585	0.26	0.25625	0.77	0.87125	0.71	0.85875	0.62	0.82875	0.31	0.645	0.42	0.75125	0.68	0.862222	0.44	0.6	0.24	0.246667	0.77	0.86	0.71	0.821111	0.62	0.813333	0.31	0.6	0.71	0.842222	0.73	0.9	0.44	0.55875	0.21	0.2525	0.77	0.86	0.7	0.85875	0.62	0.79125	0.24	0.48375	0.6	0.78875	0.73
#868	0.74	0.83375	0.51	0.60875	0.25	0.27875	0.77	0.85125	0.7	0.8175	0.62	0.8275	0.21	0.60375	0.53	0.8175	0.72	0.7925	0.46	0.61625	0.21	0.16875	0.77	0.83375	0.72	0.80125	0.62	0.76	0.22	0.475	0.54	0.7	0.74	0.891667	0.49	0.561667	0.17	0.208333	0.77	0.831667	0.73	0.805	0.62	0.77	0.19	0.406667	0.69	0.825	0.67
#869	0.7	0.875	0.45	0.5975	0.3	0.31375	0.77	0.86125	0.69	0.8575	0.62	0.79875	0.22	0.52375	0.74	0.8475	0.71	0.862222	0.45	0.564444	0.21	0.228889	0.77	0.851111	0.71	0.876667	0.62	0.801111	0.23	0.533333	0.5	0.763333	0.75	0.86375	0.47	0.5575	0.2	0.22875	0.77	0.83375	0.71	0.83625	0.62	0.7675	0.17	0.4075	0.58	0.765	0.72
#870	0.77	0.8625	0.52	0.615	0.27	0.2825	0.77	0.86125	0.71	0.82125	0.62	0.805	0.3	0.6	0.55	0.77375	0.74	0.84	0.5	0.53125	0.2	0.235	0.77	0.84375	0.71	0.77625	0.62	0.81375	0.25	0.56	0.62	0.8175	0.7	0.845556	0.48	0.555556	0.08	0.0522222	0.77	0.858889	0.73	0.887778	0.62	0.823333	0.2	0.558889	0.47	0.754444	0.72
#871	0.74	0.86625	0.5	0.5425	0.26	0.33	0.77	0.84	0.7	0.8225	0.62	0.7875	0.28	0.58	0.72	0.85375	0.76	0.894286	0.48	0.562857	0.24	0.32	0.77	0.838571	0.71	0.835714	0.62	0.758571	0.19	0.365714	0.69	0.782857	0.73	0.88125	0.46	0.57	0.19	0.21875	0.77	0.85	0.71	0.84625	0.62	0.7725	0.24	0.4475	0.6	0.795	0.72
#872	0.72	0.85125	0.46	0.5525	0.28	0.31375	0.77	0.84625	0.69	0.835	0.62	0.7925	0.36	0.615	0.54	0.77125	0.76	0.8375	0.51	0.61125	0.22	0.23625	0.77	0.85125	0.72	0.83375	0.62	0.79875	0.19	0.5	0.54	0.76625	0.73	0.81	0.47	0.58	0.18	0.171429	0.77	0.811429	0.72	0.795714	0.62	0.741429	0.24	0.461429	0.56	0.75	0.74
#873	0.71	0.893333	0.43	0.553333	0.3	0.338889	0.77	0.865556	0.71	0.844444	0.62	0.818889	0.26	0.553333	0.66	0.836667	0.74	0.86	0.5	0.565	0.2	0.245	0.77	0.84625	0.71	0.8325	0.62	0.795	0.3	0.60125	0.54	0.76875	0.72	0.862857	0.5	0.581429	0.14	0.164286	0.77	0.841429	0.73	0.807143	0.62	0.808571	0.25	0.575714	0.47	0.764286	0.72
#874	0.74	0.8375	0.54	0.61125	0.22	0.2225	0.77	0.8575	0.7	0.85375	0.62	0.83875	0.2	0.615	0.72	0.8875	0.74	0.838571	0.49	0.58	0.23	0.261429	0.77	0.841429	0.71	0.835714	0.62	0.77	0.2	0.447143	0.54	0.751429	0.74	0.8525	0.5	0.62375	0.17	0.14	0.77	0.85625	0.74	0.8675	0.62	0.80125	0.27	0.54625	0.45	0.69	0.74
#875	0.75	0.8525	0.48	0.5775	0.29	0.35125	0.77	0.85	0.7	0.80625	0.62	0.79	0.35	0.575	0.67	0.82	0.72	0.7925	0.46	0.6	0.22	0.1375	0.77	0.8275	0.69	0.79875	0.62	0.765	0.25	0.50875	0.64	0.7725	0.7	0.82	0.49	0.594286	0.13	0.121429	0.77	0.832857	0.72	0.798571	0.62	0.802857	0.28	0.61	0.41	0.727143	0.71
#876	0.73	0.88625	0.48	0.465	0.29	0.39	0.77	0.7975	0.7	0.815	0.62	0.755	0.21	0.48125	0.64	0.76625	0.72	0.858889	0.46	0.568889	0.22	0.238889	0.77	0.855556	0.72	0.855556	0.62	0.814444	0.19	0.523333	0.62	0.845556	0.74	0.875	0.46	0.58875	0.19	0.21875	0.77	0.83625	0.72	0.83125	0.62	0.78	0.27	0.5225	0.54	0.7625	0.7
#877	0.74	0.85375	0.45	0.56875	0.29	0.28375	0.77	0.83625	0.7	0.83125	0.62	0.7775	0.29	0.545	0.68	0.79375	0.72	0.81	0.46	0.58375	0.22	0.2	0.77	0.83375	0.71	0.82375	0.62	0.7825	0.32	0.57375	0.5	0.75375	0.73	0.888571	0.48	0.548571	0.18	0.211429	0.77	0.851429	0.72	0.841429	0.62	0.79	0.25	0.518571	0.66	0.814286	0.69
#878	0.79	0.84625	0.49	0.53125	0.28	0.32	0.77	0.82125	0.69	0.82625	0.62	0.76875	0.35	0.5625	0.53	0.7375	0.74	0.84875	0.52	0.5375	0.18	0.22625	0.77	0.83625	0.71	0.8325	0.62	0.7875	0.24	0.5325	0.56	0.7925	0.75	0.895714	0.47	0.567143	0.21	0.28	0.77	0.838571	0.72	0.838571	0.62	0.76	0.25	0.397143	0.51	0.695714	0.7
#879	0.74	0.885714	0.49	0.587143	0.29	0.3	0.77	0.838571	0.71	0.812857	0.62	0.775714	0.28	0.5	0.54	0.742857	0.74	0.8775	0.49	0.5125	0.21	0.28375	0.77	0.81875	0.71	0.825	0.62	0.77625	0.31	0.57875	0.47	0.7175	0.71	0.828571	0.46	0.591429	0.19	0.162857	0.77	0.825714	0.71	0.821429	0.62	0.754286	0.19	0.405714	0.66	0.765714	0.72
#880	0.73	0.882222	0.46	0.585556	0.29	0.295556	0.77	0.87	0.7	0.854444	0.62	0.805556	0.26	0.535556	0.44	0.682222	0.74	0.87625	0.46	0.56625	0.25	0.3075	0.77	0.85375	0.71	0.84375	0.62	0.7925	0.32	0.54	0.53	0.7725	0.68	0.85	0.5	0.55	0.1	0.101429	0.77	0.821429	0.71	0.83	0.62	0.775714	0.27	0.512857	0.56	0.777143	0.75
#881	0.75	0.8675	0.47	0.565	0.3	0.35125	0.77	0.84625	0.7	0.835	0.62	0.77625	0.23	0.45125	0.55	0.765	0.73	0.8975	0.44	0.5725	0.25	0.295	0.77	0.86125	0.71	0.85	0.62	0.79375	0.2	0.43875	0.52	0.7525	0.73	0.842857	0.5	0.625714	0.16	0.17	0.77	0.851429	0.71	0.814286	0.62	0.805714	0.2	0.5	0.51	0.775714	0.7
#882	0.74	0.892857	0.49	0.54	0.28	0.391429	0.77	0.838571	0.71	0.801429	0.62	0.775714	0.24	0.458571	0.48	0.704286	0.74	0.89	0.48	0.50625	0.22	0.27875	0.77	0.84	0.72	0.8375	0.62	0.7925	0.33	0.5975	0.51	0.7525	0.75	0.858889	0.47	0.577778	0.18	0.181111	0.76	0.854444	0.71	0.855556	0.62	0.796667	0.26	0.523333	0.45	0.707778	0.72
#883	0.74	0.893333	0.51	0.538333	0.29	0.315	0.77	0.828333	0.71	0.796667	0.62	0.76	0.26	0.473333	0.71	0.813333	0.69	0.87	0.49	0.58	0.19	0.222222	0.77	0.852222	0.71	0.808889	0.62	0.832222	0.2	0.616667	0.55	0.828889	0.7	0.885	0.44	0.55375	0.17	0.20625	0.77	0.85	0.72	0.81125	0.62	0.79875	0.22	0.4925	0.64	0.81	0.74
#884	0.76	0.85375	0.5	0.55875	0.27	0.3175	0.77	0.83375	0.7	0.835	0.62	0.78875	0.26	0.54375	0.63	0.785	0.73	0.81	0.49	0.53	0.18	0.16125	0.77	0.795	0.7	0.805	0.62	0.745	0.2	0.4825	0.42	0.6425	0.72	0.888571	0.47	0.574286	0.18	0.211429	0.77	0.85	0.71	0.838571	0.62	0.775714	0.26	0.46	0.45	0.647143	0.74
#885	0.72	0.8925	0.44	0.58875	0.3	0.36875	0.77	0.86	0.69	0.83375	0.62	0.7975	0.19	0.45625	0.68	0.805	0.74	0.86625	0.48	0.585	0.24	0.2925	0.77	0.85375	0.7	0.81375	0.62	0.79125	0.3	0.54	0.56	0.7825	0.73	0.7925	0.5	0.575	0.16	0.1475	0.77	0.79	0.72	0.785	0.62	0.74875	0.32	0.58125	0.52	0.735	0.71
#886	0.72	0.825	0.45	0.60875	0.31	0.3025	0.77	0.86	0.7	0.83875	0.62	0.8025	0.25	0.545	0.66	0.83125	0.71	0.87875	0.47	0.48625	0.22	0.24	0.77	0.85875	0.71	0.84	0.62	0.8175	0.23	0.5825	0.56	0.815	0.71	0.847143	0.5	0.595714	0.14	0.147143	0.77	0.848571	0.72	0.822857	0.62	0.81	0.31	0.63	0.42	0.721429	0.71
#887	0.75	0.905	0.48	0.4975	0.29	0.4	0.77	0.855	0.7	0.77625	0.62	0.79875	0.22	0.4975	0.48	0.72375	0.73	0.9	0.45	0.581429	0.24	0.251429	0.77	0.861429	0.7	0.854286	0.62	0.78	0.23	0.42	0.49	0.715714	0.72	0.86	0.44	0.571111	0.19	0.198889	0.77	0.856667	0.74	0.867778	0.62	0.797778	0.27	0.535556	0.46	0.72	0.7
#888	0.73	0.8925	0.47	0.56875	0.28	0.3475	0.77	0.85625	0.7	0.84875	0.62	0.7925	0.2	0.4175	0.5	0.68125	0.75	0.81	0.53	0.59375	0.14	0.02375	0.77	0.8575	0.72	0.855	0.62	0.79875	0.22	0.57625	0.56	0.7725	0.73	0.88125	0.49	0.5725	0.18	0.1925	0.77	0.835	0.71	0.8425	0.62	0.7775	0.21	0.44875	0.59	0.78875	0.65
#889	0.72	0.888889	0.43	0.555556	0.3	0.353333	0.77	0.852222	0.7	0.825556	0.62	0.788889	0.29	0.538889	0.7	0.817778	0.7	0.834444	0.45	0.572222	0.24	0.247778	0.77	0.827778	0.71	0.831111	0.62	0.79	0.36	0.603333	0.5	0.733333	0.73	0.8975	0.44	0.5475	0.18	0.20375	0.77	0.85875	0.72	0.86125	0.62	0.7925	0.28	0.52875	0.52	0.75375	0.73
#890	0.73	0.88625	0.46	0.48125	0.28	0.33625	0.77	0.8425	0.7	0.80375	0.62	0.7875	0.27	0.535	0.52	0.75875	0.74	0.8975	0.45	0.57	0.24	0.28875	0.77	0.8575	0.71	0.85125	0.62	0.785	0.23	0.46375	0.56	0.7725	0.72	0.898889	0.44	0.504444	0.2	0.24	0.77	0.842222	0.72	0.832222	0.62	0.8	0.18	0.498889	0.69	0.838889	0.72
#891	0.73	0.85625	0.46	0.5975	0.29	0.285	0.77	0.86	0.7	0.85125	0.62	0.7975	0.22	0.5	0.66	0.81375	0.75	0.903333	0.45	0.58	0.24	0.292222	0.77	0.862222	0.71	0.836667	0.62	0.795556	0.3	0.528889	0.65	0.78	0.71	0.89125	0.45	0.54375	0.17	0.1925	0.77	0.8525	0.73	0.8275	0.62	0.8075	0.18	0.48125	0.55	0.755	0.74
#892	0.75	0.755714	0.52	0.45	0.26	0.32	0.77	0.692857	0.69	0.688571	0.62	0.674286	0.23	0.437143	0.62	0.67	0.76	0.832857	0.51	0.588571	0.2	0.207143	0.76	0.834286	0.7	0.832857	0.62	0.787143	0.2	0.522857	0.49	0.718571	0.72	0.89	0.45	0.575	0.2	0.23875	0.77	0.855	0.71	0.8425	0.62	0.7875	0.22	0.4675	0.45	0.6825	0.73
#893	0.74	0.87875	0.49	0.575	0.28	0.3275	0.77	0.85125	0.7	0.84125	0.62	0.79625	0.39	0.6275	0.49	0.74875	0.72	0.858889	0.46	0.6	0.23	0.231111	0.77	0.867778	0.71	0.858889	0.62	0.82	0.22	0.558889	0.63	0.81	0.75	0.895714	0.49	0.567143	0.2	0.29	0.77	0.837143	0.74	0.83	0.62	0.768571	0.19	0.415714	0.54	0.738571	0.75
#894	0.73	0.883333	0.45	0.57	0.3	0.326667	0.77	0.863333	0.69	0.856667	0.62	0.804444	0.21	0.492222	0.53	0.745556	0.72	0.87	0.43	0.573333	0.25	0.246667	0.77	0.863333	0.72	0.861111	0.62	0.805556	0.28	0.561111	0.46	0.718889	0.7	0.84625	0.44	0.55875	0.18	0.19375	0.77	0.835	0.71	0.8075	0.62	0.7875	0.28	0.52375	0.47	0.71375	0.71
#895	0.76	0.893333	0.48	0.565	0.3	0.376667	0.77	0.828333	0.71	0.823333	0.62	0.726667	0.23	0.358333	0.57	0.633333	0.73	0.90375	0.45	0.47	0.24	0.2875	0.77	0.86875	0.72	0.84625	0.62	0.80625	0.26	0.54875	0.49	0.7525	0.76	0.868571	0.53	0.552857	0.15	0.142857	0.77	0.851429	0.72	0.798571	0.62	0.82	0.36	0.671429	0.54	0.794286	0.73
#896	0.74	0.90625	0.49	0.57375	0.27	0.3125	0.77	0.86875	0.71	0.86625	0.62	0.79875	0.26	0.5175	0.51	0.755	0.73	0.845	0.5	0.56375	0.19	0.215	0.77	0.83125	0.71	0.8325	0.62	0.80875	0.26	0.6025	0.46	0.77	0.69	0.823333	0.5	0.543333	0.09	0.00888889	0.77	0.828889	0.72	0.838889	0.62	0.803333	0.18	0.568889	0.49	0.785556	0.74
#897	0.73	0.882222	0.45	0.582222	0.3	0.297778	0.77	0.854444	0.71	0.831111	0.62	0.806667	0.3	0.581111	0.61	0.832222	0.71	0.86375	0.47	0.6	0.24	0.25625	0.77	0.84625	0.7	0.79875	0.62	0.80375	0.27	0.5625	0.54	0.7875	0.7	0.88375	0.43	0.54625	0.17	0.19875	0.77	0.8525	0.71	0.8425	0.62	0.795	0.3	0.565	0.68	0.8275	0.72
#898	0.75	0.877143	0.53	0.544286	0.26	0.301429	0.77	0.865714	0.71	0.848571	0.62	0.804286	0.3	0.552857	0.49	0.75	0.73	0.874444	0.47	0.54	0.21	0.227778	0.77	0.863333	0.71	0.861111	0.62	0.812222	0.21	0.548889	0.55	0.74	0.72	0.782857	0.5	0.634286	0.14	0.0857143	0.77	0.835714	0.72	0.822857	0.62	0.801429	0.29	0.618571	0.55	0.795714	0.73
#899	0.74	0.858571	0.48	0.564286	0.29	0.311429	0.77	0.84	0.71	0.841429	0.62	0.752857	0.31	0.518571	0.54	0.751429	0.77	0.898333	0.52	0.523333	0.21	0.268333	0.77	0.841667	0.71	0.828333	0.62	0.751667	0.43	0.576667	0.5	0.721667	0.71	0.895	0.47	0.54625	0.16	0.19875	0.77	0.865	0.71	0.85625	0.62	0.815	0.28	0.56625	0.71	0.85875	0.7
#900	0.74	0.831429	0.52	0.652857	0.26	0.25	0.77	0.857143	0.7	0.815714	0.62	0.814286	0.24	0.572857	0.53	0.768571	0.7	0.8275	0.44	0.59625	0.25	0.2575	0.77	0.835	0.71	0.79625	0.62	0.78875	0.25	0.51625	0.63	0.7775	0.72	0.881429	0.47	0.54	0.17	0.242857	0.77	0.82	0.73	0.818571	0.62	0.761429	0.31	0.527143	0.52	0.735714	0.69
#901	0.7	0.743333	0.43	0.486667	0.28	0.296667	0.77	0.727778	0.7	0.733333	0.62	0.687778	0.25	0.457778	0.63	0.671111	0.75	0.8725	0.48	0.58375	0.25	0.2775	0.77	0.855	0.72	0.82875	0.62	0.78875	0.27	0.52	0.51	0.735	0.73	0.86	0.45	0.567778	0.19	0.194444	0.77	0.844444	0.71	0.84	0.62	0.793333	0.23	0.501111	0.63	0.801111	0.66
#902	0.74	0.8825	0.48	0.5575	0.28	0.3525	0.77	0.8525	0.71	0.8475	0.62	0.79875	0.26	0.5375	0.54	0.7925	0.73	0.86	0.47	0.545	0.22	0.26	0.77	0.84625	0.7	0.84625	0.62	0.79	0.23	0.49875	0.54	0.7825	0.74	0.88375	0.47	0.56375	0.18	0.23125	0.76	0.8475	0.71	0.83625	0.62	0.7825	0.22	0.45375	0.7	0.83125	0.71
#903	0.74	0.862857	0.54	0.592857	0.23	0.21	0.77	0.871429	0.71	0.828571	0.62	0.841429	0.38	0.684286	0.64	0.855714	0.75	0.845	0.46	0.515	0.22	0.22125	0.77	0.8225	0.71	0.8375	0.62	0.76	0.2	0.46625	0.62	0.725	0.73	0.89	0.49	0.623333	0.17	0.168333	0.77	0.855	0.72	0.82	0.62	0.781667	0.25	0.455	0.64	0.783333	0.71
#904	0.73	0.87375	0.46	0.54625	0.29	0.31125	0.77	0.8375	0.69	0.85625	0.62	0.7775	0.28	0.53875	0.7	0.83375	0.7	0.88125	0.44	0.5375	0.22	0.2625	0.77	0.83375	0.71	0.8075	0.62	0.785	0.19	0.4825	0.57	0.73625	0.73	0.857143	0.51	0.56	0.12	0.167143	0.77	0.821429	0.72	0.788571	0.62	0.77	0.21	0.522857	0.52	0.735714	0.71
#905	0.75	0.887143	0.48	0.56	0.29	0.294286	0.77	0.854286	0.7	0.837143	0.62	0.77	0.27	0.481429	0.69	0.808571	0.71	0.856667	0.44	0.574444	0.24	0.198889	0.77	0.853333	0.7	0.844444	0.62	0.803333	0.31	0.594444	0.44	0.73	0.73	0.814286	0.49	0.602857	0.19	0.17	0.77	0.812857	0.71	0.788571	0.62	0.742857	0.26	0.454286	0.54	0.695714	0.72
#906	0.72	0.8925	0.44	0.58375	0.29	0.36625	0.77	0.85875	0.7	0.83875	0.62	0.79375	0.2	0.435	0.58	0.72625	0.76	0.878571	0.53	0.6	0.19	0.234286	0.77	0.837143	0.71	0.844286	0.62	0.787143	0.2	0.454286	0.57	0.782857	0.72	0.83	0.52	0.618333	0.13	0.0833333	0.77	0.846667	0.73	0.806667	0.62	0.815	0.27	0.57	0.49	0.775	0.72
#907	0.74	0.8575	0.49	0.5775	0.26	0.2525	0.77	0.855	0.7	0.85	0.62	0.805	0.22	0.53125	0.52	0.74375	0.74	0.8975	0.46	0.57375	0.24	0.29125	0.77	0.86	0.72	0.8625	0.62	0.7875	0.3	0.52375	0.6	0.75	0.74	0.894286	0.51	0.564286	0.16	0.212857	0.77	0.842857	0.72	0.841429	0.62	0.794286	0.22	0.475714	0.55	0.767143	0.72
#908	0.72	0.905	0.44	0.57125	0.29	0.35875	0.77	0.86625	0.7	0.85375	0.62	0.8125	0.26	0.5525	0.52	0.7675	0.72	0.82625	0.51	0.63375	0.18	0.185	0.77	0.8525	0.72	0.84125	0.62	0.82125	0.35	0.63375	0.6	0.79375	0.69	0.878889	0.42	0.543333	0.17	0.2	0.77	0.843333	0.73	0.84	0.62	0.792222	0.29	0.576667	0.4	0.675556	0.71
#909	0.73	0.85875	0.47	0.5875	0.29	0.2775	0.77	0.86125	0.72	0.86	0.62	0.78875	0.27	0.52875	0.52	0.72375	0.74	0.86875	0.48	0.56875	0.2	0.20375	0.77	0.86125	0.71	0.88	0.62	0.7875	0.17	0.445	0.55	0.77	0.71	0.845	0.45	0.5375	0.19	0.21125	0.76	0.83	0.69	0.80875	0.62	0.78	0.19	0.485	0.55	0.77625	0.72
#910	0.74	0.888889	0.45	0.555556	0.3	0.327778	0.77	0.867778	0.7	0.841111	0.62	0.812222	0.25	0.555556	0.46	0.74	0.71	0.851111	0.47	0.587778	0.23	0.268889	0.77	0.842222	0.71	0.817778	0.62	0.813333	0.23	0.581111	0.52	0.786667	0.74	0.874444	0.46	0.56	0.19	0.21	0.77	0.854444	0.72	0.848889	0.62	0.794444	0.2	0.487778	0.51	0.745556	0.72
#911	0.73	0.827143	0.53	0.625714	0.24	0.22	0.77	0.852857	0.7	0.834286	0.62	0.827143	0.24	0.61	0.53	0.792857	0.73	0.9	0.48	0.572857	0.21	0.222857	0.77	0.864286	0.71	0.862857	0.62	0.802857	0.23	0.51	0.61	0.82	0.72	0.846667	0.44	0.582222	0.21	0.192222	0.77	0.853333	0.71	0.861111	0.62	0.801111	0.32	0.584444	0.69	0.838889	0.75
#912	0.67	0.8575	0.43	0.575	0.28	0.33875	0.77	0.8375	0.7	0.78375	0.62	0.79875	0.18	0.5225	0.55	0.76875	0.74	0.90125	0.45	0.4875	0.21	0.30375	0.77	0.8525	0.7	0.82125	0.62	0.7875	0.33	0.55125	0.58	0.8025	0.7	0.79625	0.46	0.48125	0.17	0.205	0.77	0.73625	0.73	0.7475	0.62	0.69	0.41	0.535	0.65	0.7	0.71
#913	0.73	0.8875	0.45	0.57125	0.3	0.3525	0.77	0.84625	0.7	0.8225	0.62	0.7825	0.38	0.5475	0.54	0.76125	0.74	0.845714	0.51	0.598571	0.19	0.217143	0.77	0.835714	0.71	0.824286	0.62	0.798571	0.2	0.54	0.52	0.777143	0.73	0.89875	0.45	0.57875	0.19	0.2175	0.77	0.85875	0.72	0.84875	0.62	0.79	0.33	0.55375	0.49	0.73875	0.71
#914	0.76	0.8525	0.5	0.58	0.29	0.31	0.77	0.86625	0.69	0.83625	0.62	0.81	0.16	0.48	0.51	0.78625	0.7	0.86875	0.5	0.58875	0.16	0.1875	0.77	0.845	0.72	0.86	0.62	0.805	0.21	0.55875	0.7	0.845	0.74	0.838571	0.49	0.582857	0.19	0.194286	0.77	0.828571	0.72	0.838571	0.62	0.787143	0.23	0.537143	0.43	0.695714	0.72
#915	0.73	0.85	0.48	0.6075	0.29	0.29375	0.77	0.8575	0.69	0.82	0.62	0.79875	0.34	0.59	0.53	0.76375	0.73	0.888571	0.48	0.578571	0.21	0.255714	0.77	0.86	0.71	0.855714	0.62	0.787143	0.31	0.54	0.73	0.841429	0.69	0.872222	0.43	0.448889	0.18	0.233333	0.77	0.823333	0.72	0.818889	0.62	0.787778	0.19	0.503333	0.66	0.806667	0.72
#916	0.73	0.877778	0.45	0.576667	0.3	0.346667	0.77	0.867778	0.7	0.852222	0.62	0.817778	0.25	0.554444	0.44	0.738889	0.75	0.872857	0.5	0.6	0.21	0.172857	0.77	0.864286	0.71	0.83	0.62	0.815714	0.22	0.548571	0.53	0.791429	0.73	0.881429	0.48	0.544286	0.18	0.248571	0.77	0.828571	0.71	0.825714	0.62	0.767143	0.24	0.461429	0.71	0.828571	0.69
#917	0.73	0.895	0.44	0.57	0.3	0.365	0.77	0.855	0.69	0.83375	0.62	0.7875	0.3	0.5075	0.62	0.81	0.73	0.875	0.46	0.4725	0.22	0.25875	0.77	0.79875	0.71	0.82875	0.62	0.7525	0.21	0.4525	0.72	0.81125	0.71	0.884286	0.47	0.605714	0.17	0.182857	0.77	0.857143	0.72	0.837143	0.62	0.795714	0.27	0.518571	0.72	0.85	0.73
#918	0.74	0.88875	0.48	0.54875	0.29	0.34	0.77	0.86	0.71	0.84625	0.62	0.805	0.28	0.545	0.64	0.8025	0.73	0.8575	0.48	0.57625	0.22	0.265	0.77	0.84125	0.7	0.8475	0.62	0.79375	0.32	0.62125	0.59	0.75375	0.74	0.877143	0.5	0.597143	0.18	0.221429	0.77	0.848571	0.72	0.83	0.62	0.784286	0.25	0.485714	0.5	0.73	0.72
#919	0.72	0.876667	0.45	0.531111	0.27	0.31	0.77	0.863333	0.7	0.867778	0.62	0.808889	0.28	0.586667	0.46	0.736667	0.73	0.805	0.48	0.63375	0.21	0.17	0.77	0.8575	0.71	0.8375	0.62	0.795	0.25	0.52375	0.67	0.80125	0.76	0.868571	0.51	0.598571	0.14	0.121429	0.77	0.84	0.71	0.802857	0.62	0.792857	0.25	0.565714	0.66	0.804286	0.75
#920	0.74	0.87	0.52	0.644286	0.26	0.26	0.77	0.858571	0.7	0.828571	0.62	0.808571	0.21	0.581429	0.7	0.842857	0.72	0.818571	0.5	0.642857	0.19	0.145714	0.77	0.847143	0.73	0.818571	0.62	0.814286	0.21	0.564286	0.71	0.85	0.75	0.865	0.47	0.5525	0.19	0.23375	0.77	0.835	0.7	0.84625	0.62	0.7675	0.35	0.5525	0.72	0.8275	0.74
#921	0.74	0.913333	0.45	0.487778	0.29	0.356667	0.77	0.868889	0.71	0.83	0.62	0.807778	0.18	0.458889	0.54	0.788889	0.74	0.86	0.47	0.58875	0.22	0.20375	0.77	0.85	0.71	0.83875	0.62	0.805	0.24	0.54	0.49	0.7675	0.71	0.885	0.47	0.56	0.16	0.20875	0.77	0.85875	0.71	0.845	0.62	0.8125	0.29	0.54375	0.55	0.79375	0.73
#922	0.75	0.895	0.45	0.4575	0.29	0.3475	0.77	0.82875	0.7	0.82	0.62	0.75375	0.23	0.43375	0.7	0.80125	0.72	0.83625	0.49	0.6425	0.21	0.16625	0.77	0.84375	0.69	0.77625	0.62	0.81125	0.21	0.5575	0.49	0.75375	0.73	0.88125	0.47	0.57875	0.2	0.19625	0.77	0.85	0.7	0.84125	0.62	0.795	0.26	0.4925	0.48	0.7525	0.74
#923	0.75	0.895714	0.48	0.554286	0.29	0.377143	0.77	0.837143	0.7	0.837143	0.62	0.774286	0.35	0.574286	0.68	0.817143	0.75	0.85	0.49	0.607143	0.24	0.278571	0.77	0.841429	0.72	0.825714	0.62	0.777143	0.27	0.504286	0.58	0.738571	0.71	0.8575	0.48	0.575	0.16	0.18125	0.77	0.83125	0.71	0.85	0.62	0.76875	0.23	0.4625	0.56	0.7675	0.66
#924	0.75	0.872222	0.48	0.592222	0.29	0.335556	0.77	0.865556	0.7	0.837778	0.62	0.805556	0.25	0.538889	0.45	0.728889	0.73	0.862857	0.53	0.617143	0.16	0.187143	0.77	0.85	0.71	0.822857	0.62	0.82	0.21	0.578571	0.67	0.835714	0.74	0.8875	0.47	0.57625	0.19	0.24625	0.77	0.8525	0.72	0.83625	0.62	0.795	0.21	0.4575	0.39	0.67	0.76
#925	0.68	0.841111	0.47	0.587778	0.27	0.291111	0.77	0.827778	0.7	0.796667	0.62	0.79	0.18	0.534444	0.54	0.778889	0.73	0.8025	0.49	0.53	0.22	0.28625	0.77	0.76125	0.7	0.75625	0.62	0.71375	0.2	0.44625	0.5	0.66	0.71	0.8925	0.44	0.51875	0.18	0.25875	0.77	0.84125	0.71	0.8	0.62	0.8	0.31	0.56875	0.52	0.775	0.71
#926	0.72	0.84	0.46	0.61375	0.3	0.26625	0.77	0.845	0.71	0.8175	0.62	0.79	0.32	0.5725	0.46	0.6625	0.72	0.88	0.47	0.57	0.21	0.226667	0.77	0.866667	0.7	0.844444	0.62	0.826667	0.21	0.563333	0.61	0.82	0.71	0.844286	0.47	0.521429	0.19	0.195714	0.77	0.798571	0.72	0.79	0.62	0.747143	0.19	0.468571	0.65	0.744286	0.71
#927	0.73	0.9	0.44	0.5775	0.3	0.3725	0.77	0.86	0.7	0.83375	0.62	0.79875	0.23	0.4825	0.54	0.76	0.74	0.884286	0.48	0.572857	0.24	0.331429	0.77	0.831429	0.69	0.8	0.62	0.768571	0.21	0.385714	0.7	0.812857	0.71	0.857778	0.47	0.602222	0.17	0.183333	0.77	0.854444	0.71	0.823333	0.62	0.818889	0.42	0.681111	0.68	0.842222	0.74
#928	0.73	0.8675	0.48	0.56875	0.28	0.33375	0.77	0.85125	0.7	0.84	0.62	0.7975	0.22	0.53625	0.66	0.82125	0.74	0.893333	0.49	0.605	0.24	0.293333	0.77	0.838333	0.71	0.808333	0.62	0.755	0.25	0.425	0.51	0.701667	0.74	0.834286	0.51	0.607143	0.12	0.128571	0.77	0.827143	0.71	0.822857	0.62	0.768571	0.24	0.521429	0.5	0.718571	0.72
#929	0.75	0.854444	0.47	0.547778	0.26	0.285556	0.77	0.853333	0.7	0.853333	0.62	0.792222	0.27	0.547778	0.51	0.76	0.73	0.86375	0.43	0.52875	0.24	0.2625	0.77	0.8575	0.71	0.84	0.62	0.79	0.3	0.54625	0.55	0.77875	0.73	0.902222	0.46	0.46	0.18	0.242222	0.76	0.863333	0.71	0.857778	0.62	0.804444	0.27	0.513333	0.51	0.763333	0.7
#930	0.71	0.881111	0.47	0.598889	0.26	0.318889	0.77	0.866667	0.69	0.854444	0.62	0.827778	0.25	0.627778	0.57	0.814444	0.74	0.808889	0.49	0.555556	0.17	0.184444	0.77	0.8	0.7	0.775556	0.62	0.775556	0.3	0.594444	0.67	0.796667	0.71	0.87625	0.45	0.5525	0.18	0.1975	0.76	0.83875	0.7	0.8425	0.62	0.79125	0.28	0.5275	0.56	0.71875	0.73
#931	0.74	0.893333	0.45	0.567778	0.3	0.346667	0.77	0.865556	0.7	0.852222	0.62	0.805556	0.26	0.537778	0.61	0.78	0.75	0.795714	0.49	0.461429	0.25	0.322857	0.77	0.698571	0.71	0.711429	0.62	0.651429	0.33	0.46	0.64	0.674286	0.75	0.892857	0.49	0.581429	0.21	0.301429	0.77	0.838571	0.72	0.822857	0.62	0.77	0.26	0.461429	0.63	0.748571	0.72
#932	0.75	0.86	0.51	0.5875	0.27	0.34	0.77	0.8325	0.7	0.79875	0.62	0.79875	0.32	0.59125	0.56	0.7625	0.74	0.865	0.48	0.5375	0.24	0.3025	0.77	0.81	0.71	0.825	0.62	0.765	0.33	0.53	0.6	0.7425	0.75	0.892857	0.48	0.57	0.21	0.29	0.77	0.84	0.73	0.834286	0.62	0.765714	0.24	0.415714	0.62	0.741429	0.72
#933	0.74	0.908571	0.5	0.592857	0.3	0.35	0.77	0.86	0.72	0.854286	0.62	0.797143	0.24	0.495714	0.56	0.718571	0.71	0.8375	0.48	0.60375	0.2	0.115	0.77	0.83875	0.7	0.8425	0.62	0.7875	0.26	0.5375	0.7	0.84	0.73	0.834286	0.47	0.551429	0.18	0.205714	0.76	0.808571	0.71	0.791429	0.62	0.748571	0.28	0.494286	0.72	0.808571	0.73
#934	0.73	0.895714	0.46	0.534286	0.29	0.38	0.77	0.834286	0.7	0.831429	0.62	0.772857	0.24	0.474286	0.4	0.638571	0.72	0.857778	0.46	0.586667	0.23	0.255556	0.77	0.861111	0.72	0.861111	0.62	0.821111	0.47	0.66	0.67	0.85	0.71	0.87625	0.45	0.55	0.17	0.195	0.77	0.84875	0.71	0.825	0.62	0.79625	0.2	0.4975	0.59	0.79375	0.71
#935	0.73	0.8225	0.45	0.58	0.28	0.26	0.77	0.85625	0.7	0.8475	0.62	0.7875	0.23	0.50625	0.54	0.78125	0.75	0.898571	0.48	0.551429	0.23	0.335714	0.77	0.838571	0.71	0.83	0.62	0.777143	0.2	0.437143	0.72	0.822857	0.7	0.835	0.45	0.58	0.18	0.12375	0.77	0.845	0.72	0.86125	0.62	0.79125	0.25	0.4975	0.5	0.7525	0.7
#936	0.75	0.906667	0.48	0.482222	0.28	0.348889	0.77	0.867778	0.7	0.841111	0.62	0.805556	0.27	0.532222	0.55	0.793333	0.73	0.88625	0.47	0.49875	0.24	0.2775	0.77	0.85	0.71	0.805	0.62	0.79875	0.28	0.53625	0.69	0.8325	0.75	0.87375	0.48	0.57	0.2	0.26875	0.77	0.845	0.73	0.83625	0.62	0.7875	0.24	0.49625	0.61	0.80125	0.69
#937	0.74	0.892857	0.48	0.548571	0.28	0.387143	0.77	0.845714	0.7	0.801429	0.62	0.781429	0.22	0.47	0.67	0.782857	0.74	0.811429	0.56	0.657143	0.18	0.111429	0.77	0.841429	0.7	0.845714	0.62	0.828571	0.29	0.642857	0.49	0.797143	0.7	0.87125	0.45	0.46	0.13	0.16125	0.77	0.80875	0.72	0.7725	0.62	0.7725	0.22	0.5	0.51	0.655	0.68
#938	0.74	0.888889	0.46	0.575556	0.3	0.335556	0.77	0.871111	0.7	0.86	0.62	0.805556	0.25	0.547778	0.58	0.766667	0.72	0.89625	0.44	0.59	0.23	0.3	0.77	0.85875	0.71	0.85	0.62	0.795	0.27	0.50625	0.54	0.74	0.74	0.878571	0.53	0.475714	0.13	0.217143	0.77	0.811429	0.72	0.764286	0.62	0.787143	0.34	0.628571	0.7	0.831429	0.75
#939	0.74	0.875556	0.48	0.574444	0.28	0.324444	0.77	0.862222	0.7	0.852222	0.62	0.811111	0.22	0.504444	0.49	0.758889	0.74	0.854286	0.51	0.59	0.19	0.234286	0.77	0.842857	0.71	0.805714	0.62	0.804286	0.35	0.65	0.41	0.72	0.71	0.89	0.45	0.55125	0.17	0.20875	0.77	0.86125	0.7	0.85125	0.62	0.8125	0.28	0.52375	0.49	0.74625	0.74
#940	0.74	0.8675	0.48	0.54625	0.28	0.34375	0.77	0.83625	0.7	0.83875	0.62	0.78625	0.29	0.575	0.6	0.8175	0.71	0.89125	0.45	0.5475	0.22	0.27125	0.77	0.845	0.72	0.85	0.62	0.78875	0.3	0.57125	0.5	0.75	0.72	0.8875	0.45	0.56	0.17	0.1975	0.77	0.8525	0.73	0.865	0.62	0.78875	0.24	0.495	0.51	0.7425	0.74
#941	0.72	0.874444	0.44	0.506667	0.27	0.3	0.77	0.854444	0.7	0.85	0.62	0.794444	0.27	0.553333	0.49	0.725556	0.75	0.86625	0.48	0.59125	0.23	0.26	0.77	0.8375	0.7	0.81125	0.62	0.78625	0.32	0.54125	0.52	0.76125	0.73	0.8925	0.45	0.56625	0.2	0.235	0.77	0.85375	0.72	0.85	0.62	0.7825	0.28	0.5025	0.58	0.7875	0.7
#942	0.76	0.88625	0.49	0.575	0.28	0.3525	0.77	0.85875	0.71	0.83375	0.62	0.79375	0.26	0.50125	0.54	0.78125	0.75	0.852857	0.49	0.607143	0.25	0.278571	0.77	0.857143	0.72	0.844286	0.62	0.787143	0.29	0.542857	0.63	0.801429	0.72	0.88	0.48	0.57375	0.16	0.18875	0.77	0.84125	0.73	0.85625	0.62	0.7875	0.28	0.50625	0.52	0.7525	0.72
#943	0.74	0.885714	0.48	0.588571	0.29	0.348571	0.77	0.847143	0.71	0.841429	0.62	0.778571	0.39	0.594286	0.51	0.731429	0.71	0.888571	0.44	0.587143	0.23	0.267143	0.77	0.855714	0.72	0.85	0.62	0.791429	0.25	0.5	0.51	0.714286	0.72	0.8675	0.46	0.58125	0.18	0.1525	0.77	0.8575	0.71	0.865	0.62	0.8075	0.35	0.64625	0.63	0.80625	0.74
#944	0.73	0.8725	0.5	0.5425	0.26	0.295	0.77	0.8425	0.71	0.865	0.62	0.79875	0.26	0.575	0.59	0.8225	0.71	0.8875	0.44	0.57625	0.22	0.26875	0.77	0.86	0.71	0.85875	0.62	0.80125	0.26	0.5275	0.54	0.78625	0.75	0.89	0.49	0.575714	0.17	0.217143	0.77	0.851429	0.72	0.842857	0.62	0.778571	0.2	0.432857	0.71	0.824286	0.76
#945	0.74	0.89375	0.46	0.56625	0.3	0.36375	0.77	0.8525	0.7	0.83875	0.62	0.78375	0.28	0.50125	0.74	0.8475	0.72	0.895714	0.48	0.547143	0.21	0.245714	0.77	0.857143	0.7	0.85	0.62	0.792857	0.18	0.465714	0.51	0.745714	0.73	0.821429	0.52	0.62	0.14	0.145714	0.77	0.827143	0.71	0.798571	0.62	0.781429	0.2	0.515714	0.62	0.771429	0.7
#946	0.73	0.845714	0.51	0.591429	0.25	0.301429	0.77	0.847143	0.71	0.792857	0.62	0.807143	0.2	0.56	0.63	0.795714	0.73	0.875	0.46	0.55	0.22	0.2125	0.77	0.85	0.71	0.8575	0.62	0.78625	0.2	0.4675	0.51	0.74875	0.73	0.855556	0.47	0.577778	0.17	0.163333	0.77	0.856667	0.72	0.864444	0.62	0.81	0.21	0.501111	0.56	0.788889	0.7
#947	0.75	0.902857	0.49	0.538571	0.28	0.384286	0.77	0.851429	0.7	0.827143	0.62	0.778571	0.31	0.537143	0.68	0.812857	0.74	0.83375	0.49	0.6075	0.23	0.26125	0.77	0.83625	0.73	0.79	0.62	0.7875	0.29	0.56875	0.52	0.71625	0.75	0.858571	0.53	0.562857	0.15	0.171429	0.77	0.827143	0.71	0.81	0.62	0.804286	0.3	0.618571	0.43	0.744286	0.74
#948	0.72	0.89	0.44	0.56375	0.29	0.36	0.77	0.84875	0.71	0.84375	0.62	0.7775	0.24	0.47875	0.48	0.715	0.75	0.875714	0.48	0.564286	0.24	0.268571	0.77	0.84	0.72	0.855714	0.62	0.758571	0.29	0.487143	0.46	0.661429	0.74	0.891429	0.48	0.555714	0.17	0.242857	0.77	0.842857	0.72	0.83	0.62	0.772857	0.26	0.487143	0.48	0.714286	0.73
#949	0.71	0.856667	0.46	0.597778	0.3	0.342222	0.77	0.864444	0.71	0.826667	0.62	0.817778	0.19	0.534444	0.74	0.858889	0.73	0.894444	0.45	0.538889	0.23	0.252222	0.77	0.863333	0.71	0.855556	0.62	0.806667	0.26	0.541111	0.57	0.802222	0.74	0.86	0.52	0.605	0.14	0.108333	0.77	0.855	0.71	0.806667	0.62	0.808333	0.27	0.565	0.49	0.766667	0.67
#950	0.72	0.897778	0.46	0.533333	0.27	0.33	0.77	0.868889	0.7	0.844444	0.62	0.826667	0.33	0.651111	0.68	0.834444	0.72	0.79125	0.53	0.645	0.16	0.03375	0.77	0.8375	0.73	0.8175	0.62	0.8125	0.33	0.675	0.68	0.84	0.72	0.897778	0.43	0.496667	0.21	0.257778	0.77	0.853333	0.71	0.832222	0.62	0.807778	0.22	0.512222	0.5	0.767778	0.74
#951	0.73	0.885556	0.43	0.415556	0.29	0.374444	0.77	0.804444	0.71	0.8	0.62	0.752222	0.24	0.478889	0.57	0.702222	0.76	0.8525	0.5	0.58625	0.22	0.26625	0.77	0.8475	0.71	0.83625	0.62	0.78875	0.19	0.4375	0.64	0.795	0.7	0.8875	0.43	0.55	0.17	0.2	0.77	0.8475	0.71	0.84375	0.62	0.7875	0.21	0.49	0.74	0.84875	0.72
#952	0.73	0.881111	0.47	0.553333	0.28	0.318889	0.77	0.853333	0.7	0.833333	0.62	0.796667	0.23	0.532222	0.68	0.812222	0.72	0.86	0.5	0.561429	0.22	0.27	0.77	0.844286	0.7	0.85	0.62	0.79	0.27	0.532857	0.65	0.794286	0.72	0.792857	0.48	0.555714	0.19	0.13	0.77	0.785714	0.72	0.8	0.62	0.721429	0.24	0.44	0.62	0.711429	0.72
#953	0.73	0.86375	0.46	0.57375	0.29	0.28375	0.77	0.8525	0.7	0.8525	0.62	0.79	0.19	0.47875	0.65	0.8	0.73	0.842857	0.47	0.574286	0.22	0.237143	0.77	0.832857	0.71	0.827143	0.62	0.757143	0.21	0.438571	0.48	0.687143	0.72	0.8175	0.48	0.5525	0.16	0.12625	0.77	0.805	0.72	0.8325	0.62	0.76375	0.28	0.51375	0.71	0.825	0.72
#954	0.74	0.892857	0.51	0.534286	0.25	0.351429	0.77	0.837143	0.69	0.842857	0.62	0.778571	0.22	0.461429	0.59	0.76	0.72	0.891429	0.44	0.561429	0.22	0.244286	0.77	0.854286	0.71	0.838571	0.62	0.771429	0.31	0.532857	0.67	0.8	0.72	0.80875	0.51	0.61625	0.13	0.1025	0.77	0.83375	0.72	0.83125	0.62	0.80875	0.26	0.6125	0.61	0.82375	0.74
#955	0.75	0.86375	0.48	0.555	0.3	0.365	0.77	0.825	0.69	0.805	0.62	0.76875	0.21	0.4475	0.73	0.82875	0.72	0.887778	0.45	0.558889	0.22	0.248889	0.77	0.864444	0.69	0.852222	0.62	0.822222	0.27	0.598889	0.48	0.771111	0.72	0.877143	0.46	0.504286	0.16	0.227143	0.77	0.814286	0.7	0.797143	0.62	0.744286	0.25	0.447143	0.52	0.717143	0.7
#956	0.71	0.88375	0.5	0.615	0.27	0.2825	0.77	0.8725	0.71	0.84125	0.62	0.82625	0.21	0.55625	0.67	0.84375	0.72	0.90375	0.46	0.4875	0.22	0.24625	0.77	0.8675	0.72	0.87125	0.62	0.81	0.27	0.55	0.71	0.85875	0.71	0.83	0.5	0.5525	0.13	0.09375	0.77	0.855	0.73	0.87125	0.62	0.815	0.19	0.53	0.54	0.78875	0.76
#957	0.74	0.87125	0.46	0.57	0.31	0.37	0.77	0.8525	0.7	0.835	0.62	0.79125	0.22	0.4675	0.51	0.74875	0.73	0.845	0.49	0.5775	0.2	0.1875	0.77	0.855	0.71	0.88	0.62	0.79375	0.43	0.62875	0.68	0.835	0.68	0.875	0.47	0.53875	0.17	0.20875	0.77	0.82625	0.74	0.78875	0.62	0.80625	0.31	0.6275	0.56	0.81125	0.71
#958	0.8	0.85875	0.52	0.5675	0.26	0.29625	0.77	0.8375	0.7	0.84375	0.62	0.7825	0.28	0.5175	0.72	0.84375	0.71	0.887778	0.43	0.58	0.25	0.266667	0.77	0.864444	0.71	0.862222	0.62	0.813333	0.26	0.526667	0.53	0.772222	0.74	0.885556	0.48	0.583333	0.18	0.194444	0.77	0.856667	0.71	0.842222	0.62	0.806667	0.23	0.518889	0.6	0.77	0.75
#959	0.71	0.8975	0.46	0.56125	0.26	0.29375	0.77	0.8475	0.69	0.87375	0.62	0.795	0.19	0.47875	0.59	0.81	0.75	0.907143	0.47	0.58	0.25	0.277143	0.77	0.862857	0.72	0.858571	0.62	0.785714	0.26	0.47	0.63	0.758571	0.73	0.873333	0.45	0.572222	0.19	0.182222	0.77	0.855556	0.71	0.861111	0.62	0.798889	0.22	0.51	0.54	0.727778	0.73
#960	0.72	0.854444	0.45	0.605556	0.31	0.338889	0.77	0.862222	0.7	0.827778	0.62	0.81	0.24	0.545556	0.42	0.717778	0.7	0.89875	0.45	0.54125	0.21	0.3275	0.77	0.8525	0.7	0.79875	0.62	0.8075	0.24	0.56125	0.49	0.76625	0.74	0.852857	0.47	0.578571	0.19	0.195714	0.77	0.841429	0.71	0.837143	0.62	0.761429	0.24	0.474286	0.6	0.79	0.69
#961	0.72	0.89	0.44	0.562857	0.28	0.32	0.77	0.851429	0.69	0.842857	0.62	0.77	0.28	0.45	0.72	0.837143	0.73	0.835714	0.48	0.587143	0.23	0.244286	0.77	0.818571	0.71	0.802857	0.62	0.76	0.25	0.49	0.63	0.738571	0.72	0.863333	0.45	0.536667	0.16	0.173333	0.77	0.835556	0.72	0.86	0.62	0.795556	0.26	0.554444	0.71	0.847778	0.74
#962	0.75	0.87125	0.5	0.575	0.27	0.32	0.77	0.84375	0.7	0.8275	0.62	0.7975	0.34	0.62	0.53	0.7875	0.69	0.885	0.46	0.5625	0.21	0.26	0.77	0.84375	0.7	0.7875	0.62	0.82	0.21	0.58125	0.41	0.7475	0.68	0.8725	0.47	0.585	0.17	0.185	0.77	0.84875	0.73	0.84625	0.62	0.79875	0.23	0.52375	0.63	0.79875	0.72
#963	0.72	0.89375	0.45	0.55875	0.3	0.385	0.77	0.8525	0.7	0.8225	0.62	0.79625	0.43	0.62	0.49	0.715	0.74	0.905	0.45	0.56875	0.25	0.2925	0.77	0.865	0.7	0.83875	0.62	0.7925	0.21	0.425	0.51	0.74625	0.71	0.881429	0.44	0.575714	0.19	0.205714	0.77	0.848571	0.72	0.854286	0.62	0.761429	0.27	0.448571	0.52	0.692857	0.7
#964	0.73	0.90125	0.5	0.59875	0.26	0.3625	0.77	0.85875	0.69	0.84	0.62	0.81875	0.23	0.54875	0.7	0.86	0.73	0.871429	0.47	0.571429	0.22	0.312857	0.77	0.825714	0.7	0.797143	0.62	0.76	0.3	0.504286	0.48	0.692857	0.71	0.81	0.51	0.597143	0.11	0.121429	0.77	0.835714	0.71	0.808571	0.62	0.814286	0.19	0.564286	0.69	0.827143	0.75
#965	0.74	0.88	0.46	0.60125	0.3	0.29625	0.77	0.86375	0.69	0.84375	0.62	0.8075	0.27	0.5525	0.65	0.82125	0.73	0.891111	0.47	0.584444	0.23	0.261111	0.77	0.853333	0.71	0.861111	0.62	0.8	0.32	0.557778	0.54	0.778889	0.73	0.872857	0.48	0.594286	0.18	0.15	0.77	0.861429	0.71	0.854286	0.62	0.794286	0.28	0.552857	0.5	0.742857	0.73
#966	0.73	0.884444	0.48	0.587778	0.29	0.344444	0.77	0.875556	0.7	0.857778	0.62	0.82	0.19	0.52	0.53	0.793333	0.76	0.905714	0.47	0.575714	0.25	0.34	0.77	0.847143	0.72	0.82	0.62	0.772857	0.24	0.432857	0.7	0.818571	0.7	0.842857	0.49	0.561429	0.12	0.13	0.77	0.832857	0.74	0.804286	0.62	0.795714	0.25	0.584286	0.65	0.805714	0.67
#967	0.69	0.873333	0.44	0.563333	0.29	0.35	0.77	0.861111	0.71	0.834444	0.62	0.827778	0.2	0.564444	0.64	0.85	0.73	0.89125	0.47	0.56875	0.22	0.26	0.77	0.85125	0.72	0.84875	0.62	0.79125	0.24	0.48125	0.4	0.67875	0.73	0.82375	0.55	0.5775	0.18	0.1375	0.77	0.82	0.7	0.7875	0.62	0.76375	0.25	0.51	0.5	0.675	0.72
#968	0.7	0.874444	0.45	0.603333	0.29	0.332222	0.77	0.863333	0.69	0.874444	0.62	0.812222	0.23	0.566667	0.48	0.752222	0.69	0.86625	0.46	0.605	0.24	0.2775	0.77	0.85375	0.72	0.815	0.62	0.8175	0.18	0.535	0.56	0.80875	0.75	0.898571	0.48	0.572857	0.21	0.285714	0.77	0.841429	0.71	0.83	0.62	0.768571	0.31	0.508571	0.48	0.715714	0.72
#969	0.73	0.88	0.45	0.574444	0.3	0.34	0.77	0.87	0.71	0.855556	0.62	0.806667	0.3	0.537778	0.7	0.841111	0.74	0.78875	0.47	0.49375	0.24	0.2675	0.77	0.7425	0.71	0.7625	0.62	0.69	0.22	0.4225	0.52	0.64375	0.72	0.84875	0.5	0.57875	0.13	0.1175	0.77	0.83625	0.72	0.8	0.62	0.82125	0.32	0.65875	0.5	0.79375	0.69
#970	0.74	0.835714	0.51	0.504286	0.26	0.307143	0.77	0.847143	0.71	0.751429	0.62	0.811429	0.2	0.572857	0.45	0.767143	0.73	0.89625	0.44	0.57625	0.26	0.31125	0.77	0.86	0.71	0.84625	0.62	0.79625	0.3	0.5375	0.7	0.81375	0.68	0.86875	0.47	0.55	0.12	0.1525	0.77	0.83625	0.72	0.8375	0.62	0.79625	0.36	0.625	0.52	0.75375	0.69
#971	0.69	0.876667	0.47	0.567778	0.27	0.306667	0.77	0.848889	0.69	0.83	0.62	0.83	0.35	0.657778	0.62	0.812222	0.75	0.855714	0.54	0.478571	0.16	0.154286	0.77	0.841429	0.71	0.735714	0.62	0.817143	0.18	0.568571	0.72	0.872857	0.73	0.884286	0.48	0.602857	0.18	0.197143	0.77	0.852857	0.72	0.855714	0.62	0.781429	0.29	0.477143	0.65	0.781429	0.75
#972	0.74	0.897143	0.48	0.594286	0.29	0.342857	0.77	0.854286	0.68	0.835714	0.62	0.78	0.24	0.487143	0.45	0.67	0.71	0.85	0.52	0.5025	0.16	0.17625	0.77	0.83	0.71	0.74875	0.62	0.80875	0.24	0.61625	0.73	0.85125	0.75	0.89625	0.47	0.5225	0.17	0.2425	0.77	0.83375	0.72	0.845	0.62	0.76875	0.26	0.49875	0.54	0.755	0.71
#973	0.72	0.865556	0.47	0.556667	0.27	0.293333	0.77	0.865556	0.72	0.87	0.62	0.83	0.3	0.621111	0.61	0.836667	0.71	0.87375	0.44	0.57125	0.22	0.2275	0.77	0.84625	0.72	0.8625	0.62	0.79	0.32	0.5875	0.57	0.79125	0.7	0.828	0.46	0.515	0.17	0.171	0.76	0.779	0.7	0.785	0.62	0.746	0.33	0.549	0.41	0.638	0.74
#974	0.75	0.908571	0.47	0.595714	0.31	0.332857	0.77	0.865714	0.7	0.845714	0.62	0.785714	0.28	0.491429	0.49	0.642857	0.74	0.832857	0.47	0.58	0.22	0.214286	0.77	0.83	0.72	0.841429	0.62	0.754286	0.21	0.44	0.67	0.79	0.75	0.85	0.45	0.56375	0.19	0.1525	0.76	0.84	0.69	0.85375	0.62	0.77625	0.3	0.54375	0.53	0.73875	0.72
#975	0.74	0.891111	0.47	0.567778	0.28	0.335556	0.77	0.858889	0.7	0.841111	0.62	0.808889	0.26	0.567778	0.49	0.79	0.71	0.804444	0.46	0.495556	0.22	0.25	0.77	0.751111	0.71	0.783333	0.62	0.705556	0.21	0.407778	0.67	0.747778	0.69	0.858571	0.48	0.558571	0.11	0.14	0.77	0.822857	0.71	0.844286	0.62	0.775714	0.28	0.528571	0.44	0.695714	0.73
#976	0.75	0.848333	0.5	0.596667	0.3	0.306667	0.77	0.843333	0.7	0.84	0.62	0.755	0.2	0.436667	0.49	0.686667	0.72	0.821111	0.45	0.56	0.24	0.224444	0.77	0.825556	0.7	0.82	0.62	0.767778	0.32	0.571111	0.56	0.765556	0.71	0.88	0.47	0.575714	0.15	0.174286	0.77	0.842857	0.71	0.838571	0.62	0.774286	0.27	0.49	0.5	0.747143	0.71
#977	0.73	0.862222	0.45	0.56	0.29	0.318889	0.77	0.847778	0.69	0.832222	0.62	0.795556	0.29	0.572222	0.69	0.838889	0.72	0.884286	0.46	0.537143	0.23	0.301429	0.77	0.827143	0.7	0.798571	0.62	0.772857	0.24	0.475714	0.65	0.8	0.75	0.755	0.5	0.6575	0.17	0.06875	0.77	0.84	0.71	0.81625	0.62	0.78125	0.26	0.5325	0.52	0.73	0.74
#978	0.73	0.873333	0.44	0.577778	0.3	0.336667	0.77	0.862222	0.7	0.834444	0.62	0.805556	0.25	0.54	0.57	0.768889	0.7	0.858889	0.43	0.552222	0.2	0.211111	0.77	0.846667	0.72	0.85	0.62	0.802222	0.21	0.543333	0.47	0.707778	0.75	0.907143	0.46	0.58	0.23	0.291429	0.77	0.851429	0.71	0.825714	0.62	0.777143	0.22	0.407143	0.65	0.794286	0.7
#979	0.72	0.876667	0.43	0.575556	0.3	0.321111	0.77	0.857778	0.7	0.845556	0.62	0.801111	0.26	0.536667	0.62	0.816667	0.78	0.8875	0.46	0.545	0.24	0.27125	0.77	0.8425	0.71	0.865	0.62	0.75125	0.16	0.34625	0.44	0.62	0.76	0.874286	0.47	0.561429	0.19	0.182857	0.77	0.84	0.73	0.857143	0.62	0.744286	0.23	0.398571	0.44	0.631429	0.73
#980	0.72	0.765714	0.49	0.444286	0.27	0.344286	0.77	0.675714	0.7	0.707143	0.62	0.621429	0.26	0.368571	0.65	0.645714	0.74	0.88	0.46	0.495556	0.22	0.202222	0.77	0.83	0.71	0.868889	0.62	0.796667	0.31	0.574444	0.5	0.758889	0.73	0.895714	0.47	0.568571	0.18	0.172857	0.76	0.864286	0.7	0.84	0.62	0.807143	0.25	0.521429	0.7	0.854286	0.75
#981	0.73	0.86875	0.45	0.595	0.31	0.32375	0.77	0.8625	0.7	0.845	0.62	0.80625	0.26	0.55375	0.62	0.7975	0.71	0.841111	0.46	0.595556	0.24	0.253333	0.77	0.851111	0.72	0.824444	0.62	0.806667	0.26	0.556667	0.7	0.846667	0.73	0.85625	0.5	0.45125	0.14	0.15375	0.77	0.8125	0.71	0.78375	0.62	0.74	0.26	0.485	0.63	0.72	0.71
#982	0.75	0.87875	0.48	0.56625	0.29	0.35875	0.77	0.84375	0.7	0.84375	0.62	0.78875	0.23	0.5125	0.49	0.73875	0.7	0.85375	0.48	0.61125	0.2	0.23375	0.77	0.8525	0.7	0.83875	0.62	0.80375	0.25	0.59375	0.72	0.845	0.74	0.886667	0.49	0.565	0.18	0.195	0.76	0.828333	0.71	0.791667	0.62	0.765	0.25	0.448333	0.54	0.728333	0.64
#983	0.75	0.884286	0.48	0.54	0.29	0.338571	0.77	0.838571	0.7	0.827143	0.62	0.76	0.26	0.492857	0.48	0.672857	0.74	0.90375	0.47	0.49625	0.23	0.325	0.77	0.84875	0.71	0.82	0.62	0.79	0.3	0.515	0.6	0.79625	0.73	0.87	0.52	0.61625	0.13	0.11125	0.77	0.86625	0.72	0.8625	0.62	0.82875	0.23	0.56	0.67	0.85	0.75
#984	0.72	0.856667	0.45	0.56	0.31	0.332222	0.77	0.831111	0.7	0.824444	0.62	0.782222	0.28	0.555556	0.63	0.768889	0.73	0.828333	0.53	0.623333	0.17	0.13	0.77	0.838333	0.71	0.83	0.62	0.801667	0.28	0.618333	0.41	0.701667	0.71	0.865	0.46	0.575	0.15	0.13875	0.77	0.8625	0.72	0.87125	0.62	0.8075	0.2	0.5125	0.69	0.8475	0.68
#985	0.76	0.87625	0.49	0.56875	0.27	0.29625	0.77	0.86	0.7	0.845	0.62	0.7875	0.23	0.5	0.52	0.7425	0.72	0.89625	0.46	0.485	0.2	0.23375	0.77	0.8525	0.72	0.8025	0.62	0.79625	0.28	0.5475	0.64	0.81	0.73	0.83125	0.51	0.615	0.15	0.1575	0.77	0.83125	0.72	0.79875	0.62	0.8	0.28	0.625	0.46	0.7425	0.73
#986	0.7	0.885	0.44	0.55875	0.29	0.36375	0.77	0.8475	0.71	0.8175	0.62	0.80375	0.32	0.6025	0.71	0.8325	0.72	0.88	0.5	0.59	0.2	0.225714	0.77	0.844286	0.72	0.831429	0.62	0.812857	0.42	0.675714	0.68	0.85	0.7	0.841111	0.47	0.462222	0.1	0.102222	0.77	0.795556	0.72	0.813333	0.62	0.741111	0.23	0.478889	0.54	0.725556	0.71
#987	0.74	0.86	0.48	0.62625	0.31	0.3175	0.77	0.8675	0.7	0.81875	0.62	0.815	0.24	0.5325	0.73	0.86	0.72	0.881111	0.46	0.538889	0.21	0.243333	0.77	0.853333	0.71	0.867778	0.62	0.806667	0.21	0.542222	0.51	0.761111	0.73	0.847778	0.46	0.513333	0.16	0.167778	0.77	0.827778	0.72	0.821111	0.62	0.781111	0.29	0.571111	0.71	0.827778	0.74
#988	0.76	0.891667	0.51	0.578333	0.28	0.375	0.77	0.835	0.7	0.821667	0.62	0.74	0.26	0.416667	0.46	0.645	0.73	0.8475	0.49	0.515	0.19	0.21625	0.77	0.81125	0.7	0.76	0.62	0.73875	0.21	0.4775	0.65	0.74875	0.73	0.888571	0.48	0.547143	0.18	0.27	0.77	0.837143	0.72	0.834286	0.62	0.77	0.23	0.475714	0.53	0.721429	0.72
#989	0.72	0.89375	0.43	0.5775	0.3	0.365	0.77	0.8575	0.7	0.83375	0.62	0.7975	0.36	0.59125	0.6	0.76375	0.73	0.88125	0.51	0.56375	0.23	0.265	0.77	0.84375	0.71	0.85	0.62	0.80375	0.28	0.575	0.49	0.765	0.71	0.844444	0.44	0.565556	0.17	0.151111	0.77	0.845556	0.73	0.847778	0.62	0.806667	0.24	0.574444	0.5	0.784444	0.75
#990	0.74	0.855	0.52	0.59125	0.25	0.2975	0.77	0.86125	0.7	0.83	0.62	0.825	0.39	0.685	0.52	0.76625	0.72	0.891429	0.49	0.562857	0.21	0.234286	0.77	0.834286	0.71	0.832857	0.62	0.775714	0.26	0.497143	0.47	0.677143	0.74	0.878	0.5	0.582	0.16	0.192	0.77	0.818	0.72	0.822	0.62	0.706	0.24	0.336	0.42	0.486	0.69
#991	0.72	0.86125	0.46	0.5825	0.27	0.2875	0.77	0.8575	0.69	0.85	0.62	0.79	0.26	0.53375	0.53	0.7275	0.71	0.89125	0.46	0.55	0.21	0.25375	0.77	0.85125	0.71	0.8325	0.62	0.80125	0.29	0.55125	0.63	0.77625	0.71	0.88125	0.44	0.55	0.17	0.19	0.77	0.8475	0.71	0.8275	0.62	0.7975	0.27	0.5325	0.56	0.77625	0.75
#992	0.75	0.895	0.49	0.578333	0.29	0.378333	0.77	0.833333	0.7	0.816667	0.62	0.743333	0.23	0.385	0.54	0.716667	0.71	0.89125	0.44	0.54375	0.23	0.27375	0.77	0.84625	0.7	0.81375	0.62	0.7925	0.22	0.4975	0.7	0.82125	0.71	0.86625	0.45	0.5575	0.17	0.19375	0.77	0.84	0.72	0.82	0.62	0.7925	0.27	0.5275	0.51	0.75875	0.73
#993	0.78	0.884286	0.53	0.564286	0.26	0.271429	0.77	0.855714	0.71	0.822857	0.62	0.81	0.24	0.562857	0.51	0.765714	0.73	0.85	0.47	0.568889	0.23	0.226667	0.77	0.841111	0.72	0.863333	0.62	0.787778	0.2	0.47	0.58	0.745556	0.7	0.847778	0.48	0.556667	0.11	0.122222	0.77	0.863333	0.72	0.87	0.62	0.826667	0.23	0.568889	0.5	0.79	0.73
#994	0.73	0.898889	0.45	0.584444	0.3	0.337778	0.77	0.88	0.71	0.837778	0.62	0.823333	0.32	0.614444	0.72	0.862222	0.75	0.8675	0.48	0.565	0.23	0.27125	0.77	0.83125	0.71	0.835	0.62	0.775	0.24	0.495	0.65	0.795	0.69	0.881429	0.45	0.531429	0.13	0.107143	0.77	0.844286	0.71	0.828571	0.62	0.788571	0.23	0.484286	0.58	0.808571	0.7
#995	0.74	0.87	0.46	0.56	0.29	0.33	0.77	0.851111	0.7	0.854444	0.62	0.794444	0.29	0.551111	0.51	0.737778	0.74	0.88	0.48	0.58375	0.23	0.225	0.77	0.8625	0.71	0.86125	0.62	0.805	0.22	0.5375	0.7	0.84375	0.71	0.88	0.5	0.615714	0.15	0.172857	0.77	0.851429	0.71	0.832857	0.62	0.791429	0.2	0.494286	0.6	0.764286	0.7
#996	0.75	0.89125	0.48	0.55625	0.29	0.34375	0.77	0.85	0.71	0.8275	0.62	0.79	0.18	0.4525	0.56	0.7325	0.74	0.9025	0.48	0.5725	0.21	0.26	0.77	0.86625	0.72	0.87875	0.62	0.79	0.23	0.4725	0.67	0.8075	0.7	0.864286	0.5	0.61	0.2	0.2	0.77	0.837143	0.72	0.825714	0.62	0.768571	0.24	0.474286	0.47	0.688571	0.75
#997	0.74	0.818571	0.52	0.584286	0.25	0.29	0.77	0.812857	0.71	0.794286	0.62	0.791429	0.29	0.592857	0.57	0.805714	0.69	0.868	0.43	0.588	0.24	0.26	0.77	0.856	0.71	0.815	0.62	0.816	0.25	0.612	0.67	0.828	0.7	0.83	0.44	0.557778	0.18	0.168889	0.77	0.844444	0.72	0.847778	0.62	0.785556	0.33	0.57	0.61	0.745556	0.7
#998	0.73	0.842857	0.49	0.551429	0.28	0.327143	0.77	0.808571	0.71	0.792857	0.62	0.738571	0.22	0.441429	0.5	0.635714	0.73	0.80875	0.51	0.5775	0.17	0.17	0.77	0.835	0.71	0.8125	0.62	0.78625	0.31	0.63625	0.69	0.81375	0.72	0.87	0.45	0.597778	0.21	0.181111	0.77	0.855556	0.71	0.848889	0.62	0.807778	0.26	0.528889	0.56	0.801111	0.65
#999	0.74	0.90875	0.46	0.48625	0.3	0.3725	0.77	0.8325	0.69	0.84	0.62	0.78	0.22	0.48125	0.47	0.71375	0.71	0.88625	0.45	0.53	0.21	0.265	0.77	0.84125	0.72	0.8375	0.62	0.78125	0.26	0.51375	0.68	0.8125	0.73	0.887143	0.46	0.555714	0.19	0.24	0.77	0.832857	0.73	0.797143	0.62	0.78	0.28	0.492857	0.67	0.82	0.73
#1000	0.75	0.855	0.47	0.55875	0.3	0.3275	0.77	0.82625	0.71	0.815	0.62	0.75625	0.3	0.52125	0.52	0.7225	0.73	0.83375	0.49	0.6325	0.2	0.2	0.77	0.8575	0.71	0.81625	0.62	0.8225	0.23	0.58625	0.67	0.835	0.74	0.858571	0.52	0.621429	0.14	0.134286	0.77	0.851429	0.72	0.827143	0.62	0.82	0.25	0.605714	0.59	0.778571	0.69
[truncated: 191 more columns]
