# Supplementary material for: Modular gateway-ness connectivity and structural core organization in maritime network science
Source: Nat Commun. 2020 Jun 5;11:2849. doi: 10.1038/s41467-020-16619-5 (PMC7275034; doi:10.1038/s41467-020-16619-5)
Supplement: Supplementary file 4 — Source data [file 41467_2020_16619_MOESM4_ESM.zip › Structural-core-master/Source Data/Source Data-Supplementary Table 9.xlsx]

## Sheet: Supplementary Table 9
1000 repetitions	Method #1
	0.1																0.2																0.3																0.4
	B		Z		P		K		BC		φ		ρ_C		ρ_CM		B		Z		P		K		BC		φ		ρ_C		ρ_CM		B		Z		P		K		BC		φ		ρ_C		ρ_CM		B
	GLSN	C	GLSN	C	GLSN	C	GLSN	C	GLSN	C	GLSN	C	GLSN	C	GLSN	C	GLSN	C	GLSN	C	GLSN	C	GLSN	C	GLSN	C	GLSN	C	GLSN	C	GLSN	C	GLSN	C	GLSN	C	GLSN	C	GLSN	C	GLSN	C	GLSN	C	GLSN	C	GLSN	C	GLSN
#1	0.75	0.928571	0.53	0.651429	0.31	0.431429	0.81	0.875714	0.76	0.835714	0.66	0.797143	0.26	0.422857	0.69	0.778571	0.77	0.927143	0.51	0.56	0.23	0.301429	0.81	0.862857	0.77	0.848571	0.66	0.79	0.37	0.504286	0.7	0.778571	0.77	0.866667	0.57	0.641667	0.11	0.116667	0.81	0.833333	0.79	0.81	0.66	0.775	0.28	0.42	0.57	0.688333	0.76
#2	0.79	0.93	0.53	0.645	0.33	0.423333	0.81	0.878333	0.77	0.841667	0.66	0.778333	0.28	0.405	0.67	0.771667	0.77	0.86875	0.53	0.60125	0.22	0.23875	0.81	0.84375	0.77	0.83375	0.66	0.7825	0.29	0.46875	0.61	0.7225	0.77	0.841667	0.55	0.593333	0.14	0.178333	0.81	0.806667	0.78	0.796667	0.66	0.748333	0.29	0.466667	0.68	0.77	0.76
#3	0.79	0.93	0.52	0.66	0.31	0.335714	0.81	0.891429	0.77	0.885714	0.66	0.811429	0.21	0.391429	0.49	0.671429	0.78	0.925	0.52	0.628333	0.22	0.255	0.81	0.885	0.78	0.89	0.66	0.795	0.29	0.411667	0.6	0.725	0.72	0.835714	0.51	0.661429	0.19	0.148571	0.81	0.85	0.77	0.785714	0.66	0.791429	0.34	0.572857	0.59	0.748571	0.78
#4	0.78	0.934286	0.52	0.634286	0.31	0.39	0.81	0.887143	0.77	0.89	0.66	0.797143	0.29	0.452857	0.61	0.741429	0.75	0.914286	0.54	0.681429	0.24	0.312857	0.81	0.877143	0.78	0.844286	0.66	0.817143	0.24	0.454286	0.69	0.825714	0.77	0.894286	0.58	0.705714	0.19	0.177143	0.81	0.871429	0.8	0.861429	0.66	0.811429	0.32	0.535714	0.62	0.778571	0.75
#5	0.78	0.9	0.57	0.565714	0.28	0.328571	0.81	0.848571	0.76	0.804286	0.66	0.812857	0.25	0.591429	0.6	0.761429	0.75	0.86125	0.54	0.585	0.24	0.28625	0.81	0.84125	0.77	0.83375	0.66	0.80125	0.24	0.505	0.75	0.845	0.75	0.91	0.55	0.651667	0.15	0.128333	0.81	0.871667	0.8	0.846667	0.66	0.82	0.25	0.451667	0.48	0.685	0.73
#6	0.74	0.845	0.53	0.626667	0.31	0.34	0.81	0.825	0.75	0.755	0.66	0.78	0.2	0.463333	0.63	0.755	0.72	0.83875	0.5	0.64	0.22	0.22875	0.81	0.8325	0.78	0.79	0.66	0.775	0.28	0.4675	0.72	0.8025	0.77	0.912857	0.51	0.611429	0.19	0.194286	0.81	0.867143	0.77	0.871429	0.66	0.785714	0.3	0.502857	0.68	0.788571	0.76
#7	0.76	0.825	0.52	0.61375	0.3	0.31375	0.81	0.82875	0.75	0.77	0.66	0.77125	0.25	0.46625	0.53	0.685	0.77	0.927143	0.53	0.604286	0.24	0.344286	0.81	0.877143	0.78	0.852857	0.66	0.804286	0.42	0.548571	0.55	0.711429	0.72	0.82125	0.54	0.655	0.15	0.19625	0.81	0.8325	0.77	0.78	0.66	0.7975	0.27	0.5675	0.57	0.76375	0.76
#8	0.75	0.8875	0.53	0.63	0.31	0.3375	0.81	0.86875	0.76	0.83	0.66	0.82125	0.29	0.60875	0.58	0.80375	0.77	0.74	0.53	0.441429	0.21	0.307143	0.81	0.671429	0.77	0.702857	0.66	0.597143	0.25	0.258571	0.63	0.581429	0.77	0.825	0.54	0.651667	0.19	0.163333	0.81	0.826667	0.8	0.808333	0.66	0.735	0.31	0.451667	0.5	0.615	0.74
#9	0.7	0.892222	0.5	0.613333	0.31	0.313333	0.81	0.86	0.76	0.834444	0.66	0.818889	0.27	0.576667	0.71	0.842222	0.76	0.918571	0.53	0.651429	0.25	0.337143	0.81	0.875714	0.77	0.86	0.66	0.802857	0.36	0.495714	0.53	0.678571	0.72	0.804286	0.54	0.674286	0.16	0.117143	0.81	0.831429	0.78	0.778571	0.65	0.794286	0.31	0.547143	0.61	0.784286	0.76
#10	0.75	0.835556	0.52	0.657778	0.31	0.36	0.81	0.835556	0.75	0.773333	0.66	0.784444	0.27	0.504444	0.49	0.678889	0.77	0.928571	0.52	0.615714	0.25	0.357143	0.81	0.868571	0.78	0.832857	0.66	0.794286	0.25	0.401429	0.66	0.798571	0.73	0.844286	0.51	0.547143	0.16	0.157143	0.81	0.792857	0.79	0.734286	0.66	0.734286	0.34	0.468571	0.59	0.668571	0.74
#11	0.77	0.931429	0.53	0.601429	0.31	0.401429	0.81	0.874286	0.76	0.82	0.66	0.811429	0.35	0.537143	0.7	0.837143	0.76	0.91	0.53	0.521667	0.23	0.303333	0.81	0.831667	0.78	0.823333	0.66	0.78	0.23	0.466667	0.62	0.773333	0.75	0.911429	0.52	0.608571	0.17	0.227143	0.81	0.861429	0.77	0.845714	0.66	0.795714	0.26	0.447143	0.72	0.822857	0.75
#12	0.77	0.914	0.53	0.64	0.33	0.406	0.81	0.85	0.76	0.836	0.66	0.75	0.5	0.574	0.65	0.714	0.75	0.92	0.56	0.648333	0.19	0.318333	0.81	0.866667	0.76	0.816667	0.66	0.806667	0.3	0.481667	0.62	0.75	0.76	0.922857	0.53	0.611429	0.2	0.258571	0.81	0.872857	0.78	0.837143	0.66	0.812857	0.27	0.502857	0.69	0.828571	0.72
#13	0.75	0.883333	0.51	0.572222	0.3	0.362222	0.81	0.846667	0.76	0.83	0.66	0.801111	0.26	0.498889	0.52	0.726667	0.75	0.907143	0.58	0.63	0.26	0.348571	0.81	0.857143	0.77	0.828571	0.66	0.805714	0.18	0.378571	0.77	0.841429	0.74	0.913333	0.55	0.688333	0.21	0.278333	0.81	0.868333	0.78	0.836667	0.66	0.8	0.23	0.416667	0.67	0.793333	0.77
#14	0.75	0.91	0.53	0.651429	0.32	0.414286	0.81	0.861429	0.76	0.797143	0.66	0.795714	0.4	0.565714	0.6	0.747143	0.68	0.90625	0.49	0.5525	0.15	0.22625	0.81	0.85375	0.78	0.8175	0.66	0.825	0.33	0.5675	0.65	0.785	0.78	0.88625	0.55	0.55125	0.16	0.1975	0.81	0.82875	0.78	0.825	0.66	0.7625	0.28	0.40625	0.56	0.64375	0.72
#15	0.77	0.854286	0.52	0.597143	0.29	0.34	0.81	0.818571	0.77	0.775714	0.66	0.75	0.25	0.412857	0.58	0.677143	0.74	0.90125	0.55	0.62375	0.21	0.26875	0.81	0.88	0.78	0.84375	0.66	0.83625	0.22	0.54625	0.53	0.75375	0.75	0.885714	0.56	0.698571	0.1	0.118571	0.81	0.868571	0.79	0.862857	0.66	0.827143	0.35	0.558571	0.69	0.807143	0.7
#16	0.74	0.92	0.52	0.55	0.28	0.415714	0.81	0.857143	0.76	0.807143	0.66	0.811429	0.3	0.524286	0.52	0.707143	0.77	0.921667	0.54	0.611667	0.23	0.328333	0.81	0.853333	0.79	0.828333	0.66	0.776667	0.36	0.46	0.72	0.815	0.79	0.89	0.57	0.682	0.17	0.126	0.81	0.856	0.78	0.87	0.66	0.774	0.36	0.53	0.57	0.69	0.75
#17	0.76	0.924286	0.55	0.658571	0.31	0.381429	0.81	0.88	0.76	0.835714	0.66	0.824286	0.33	0.558571	0.5	0.731429	0.78	0.913333	0.55	0.625	0.22	0.281667	0.81	0.865	0.78	0.845	0.66	0.786667	0.37	0.545	0.67	0.815	0.75	0.872857	0.55	0.61	0.18	0.24	0.81	0.828571	0.79	0.832857	0.66	0.808571	0.54	0.638571	0.62	0.81	0.75
#18	0.79	0.925	0.55	0.623333	0.31	0.376667	0.81	0.871667	0.76	0.851667	0.66	0.781667	0.33	0.363333	0.53	0.548333	0.79	0.934286	0.52	0.542857	0.22	0.282857	0.81	0.88	0.77	0.89	0.66	0.797143	0.24	0.382857	0.71	0.845714	0.77	0.855	0.52	0.61375	0.18	0.19125	0.81	0.83875	0.78	0.81625	0.66	0.7675	0.24	0.4175	0.69	0.78625	0.75
#19	0.77	0.918333	0.53	0.628333	0.3	0.388333	0.81	0.863333	0.75	0.856667	0.66	0.755	0.47	0.54	0.53	0.628333	0.77	0.905714	0.52	0.611429	0.22	0.277143	0.81	0.87	0.77	0.832857	0.66	0.801429	0.21	0.418571	0.65	0.765714	0.73	0.851429	0.52	0.612857	0.15	0.185714	0.81	0.828571	0.79	0.824286	0.66	0.78	0.23	0.421429	0.56	0.695714	0.77
#20	0.77	0.931667	0.54	0.625	0.33	0.43	0.81	0.863333	0.77	0.803333	0.66	0.786667	0.33	0.466667	0.73	0.845	0.83	0.916667	0.56	0.616667	0.24	0.308333	0.81	0.848333	0.78	0.833333	0.66	0.745	0.17	0.276667	0.57	0.641667	0.81	0.931667	0.59	0.663333	0.17	0.198333	0.81	0.89	0.78	0.873333	0.66	0.8	0.21	0.383333	0.53	0.68	0.76
#21	0.76	0.912857	0.54	0.632857	0.33	0.431429	0.81	0.86	0.75	0.8	0.66	0.794286	0.2	0.412857	0.61	0.747143	0.76	0.81625	0.53	0.6275	0.22	0.1875	0.81	0.8075	0.78	0.80125	0.66	0.74625	0.26	0.44375	0.7	0.7825	0.78	0.924286	0.51	0.548571	0.19	0.241429	0.81	0.867143	0.78	0.858571	0.66	0.795714	0.29	0.451429	0.58	0.727143	0.77
#22	0.76	0.935714	0.54	0.637143	0.32	0.41	0.81	0.88	0.76	0.838571	0.66	0.818571	0.2	0.442857	0.58	0.75	0.8	0.924	0.58	0.664	0.2	0.312	0.81	0.874	0.77	0.86	0.66	0.792	0.3	0.392	0.67	0.796	0.75	0.847143	0.5	0.477143	0.19	0.222857	0.81	0.775714	0.78	0.8	0.66	0.712857	0.33	0.475714	0.6	0.705714	0.74
#23	0.78	0.935714	0.53	0.567143	0.3	0.398571	0.81	0.884286	0.76	0.884286	0.66	0.795714	0.36	0.51	0.65	0.784286	0.79	0.918	0.54	0.614	0.22	0.288	0.81	0.854	0.77	0.84	0.66	0.742	0.21	0.274	0.6	0.708	0.77	0.925714	0.54	0.612857	0.21	0.254286	0.81	0.878571	0.8	0.86	0.66	0.804286	0.26	0.441429	0.53	0.725714	0.72
#24	0.79	0.912	0.55	0.65	0.32	0.406	0.81	0.856	0.76	0.832	0.66	0.75	0.4	0.518	0.55	0.646	0.78	0.931429	0.52	0.601429	0.25	0.355714	0.81	0.868571	0.76	0.848571	0.66	0.781429	0.29	0.374286	0.52	0.647143	0.76	0.9025	0.51	0.6275	0.19	0.20875	0.81	0.875	0.79	0.865	0.66	0.79875	0.34	0.535	0.57	0.71	0.74
#25	0.8	0.841667	0.58	0.641667	0.28	0.245	0.81	0.845	0.76	0.811667	0.66	0.77	0.2	0.371667	0.68	0.783333	0.75	0.765556	0.53	0.432222	0.16	0.22	0.81	0.687778	0.78	0.708889	0.66	0.611111	0.31	0.332222	0.58	0.542222	0.76	0.895	0.53	0.5875	0.15	0.13625	0.81	0.84875	0.79	0.8625	0.66	0.785	0.44	0.585	0.65	0.76375	0.76
#26	0.83	0.916667	0.59	0.653333	0.27	0.381667	0.81	0.865	0.76	0.853333	0.66	0.776667	0.2	0.353333	0.55	0.65	0.79	0.934286	0.52	0.528571	0.23	0.325714	0.81	0.88	0.78	0.888571	0.66	0.79	0.29	0.428571	0.64	0.77	0.77	0.798571	0.57	0.654286	0.14	0.0985714	0.81	0.822857	0.79	0.8	0.66	0.782857	0.35	0.548571	0.53	0.701429	0.72
#27	0.78	0.821429	0.53	0.47	0.29	0.368571	0.81	0.728571	0.76	0.67	0.66	0.66	0.28	0.345714	0.48	0.511429	0.77	0.93	0.54	0.66	0.22	0.29	0.81	0.892857	0.78	0.885714	0.66	0.82	0.29	0.47	0.55	0.707143	0.72	0.775	0.5	0.49875	0.14	0.12875	0.81	0.73625	0.77	0.7475	0.66	0.66625	0.33	0.43375	0.53	0.595	0.78
#28	0.8	0.937143	0.52	0.541429	0.29	0.4	0.81	0.878571	0.76	0.884286	0.66	0.791429	0.29	0.462857	0.51	0.641429	0.73	0.84875	0.52	0.62125	0.22	0.25375	0.81	0.835	0.77	0.78875	0.66	0.80375	0.27	0.53875	0.55	0.73125	0.74	0.905	0.54	0.6325	0.16	0.205	0.81	0.86875	0.78	0.825	0.66	0.825	0.21	0.45875	0.58	0.76125	0.74
#29	0.77	0.92125	0.53	0.6425	0.31	0.40125	0.81	0.8825	0.76	0.87	0.66	0.81375	0.29	0.49125	0.54	0.71625	0.74	0.832857	0.54	0.618571	0.22	0.227143	0.81	0.818571	0.76	0.755714	0.66	0.774286	0.25	0.447143	0.56	0.701429	0.73	0.814286	0.53	0.584286	0.12	0.0971429	0.81	0.781429	0.77	0.797143	0.66	0.744286	0.24	0.435714	0.65	0.775714	0.76
#30	0.75	0.945556	0.51	0.56	0.3	0.39	0.81	0.893333	0.75	0.898889	0.66	0.841111	0.24	0.527778	0.64	0.848889	0.8	0.891429	0.59	0.608571	0.18	0.258571	0.81	0.84	0.77	0.834286	0.66	0.795714	0.29	0.467143	0.61	0.787143	0.75	0.925714	0.52	0.551429	0.18	0.262857	0.81	0.86	0.77	0.84	0.66	0.805714	0.36	0.562857	0.59	0.785714	0.78
#31	0.79	0.917143	0.54	0.64	0.3	0.415714	0.81	0.867143	0.76	0.857143	0.66	0.782857	0.4	0.518571	0.72	0.78	0.77	0.908333	0.53	0.663333	0.21	0.211667	0.81	0.873333	0.77	0.895	0.66	0.795	0.28	0.421667	0.62	0.746667	0.74	0.916667	0.52	0.616667	0.18	0.263333	0.81	0.853333	0.79	0.79	0.66	0.791667	0.34	0.465	0.56	0.691667	0.74
#32	0.78	0.86	0.54	0.643333	0.3	0.385556	0.81	0.85	0.76	0.803333	0.66	0.792222	0.21	0.474444	0.68	0.812222	0.8	0.934286	0.52	0.555714	0.22	0.302857	0.81	0.88	0.78	0.888571	0.66	0.797143	0.54	0.59	0.6	0.765714	0.79	0.793333	0.56	0.658333	0.13	0.118333	0.81	0.821667	0.79	0.803333	0.66	0.743333	0.28	0.416667	0.61	0.725	0.77
#33	0.8	0.862857	0.59	0.707143	0.27	0.337143	0.81	0.864286	0.75	0.774286	0.66	0.808571	0.27	0.558571	0.73	0.851429	0.77	0.925556	0.5	0.528889	0.22	0.272222	0.81	0.885556	0.78	0.891111	0.66	0.824444	0.29	0.584444	0.68	0.824444	0.72	0.824286	0.51	0.637143	0.17	0.17	0.81	0.827143	0.78	0.812857	0.66	0.771429	0.25	0.451429	0.73	0.812857	0.75
#34	0.81	0.865714	0.57	0.602857	0.28	0.335714	0.81	0.838571	0.76	0.835714	0.66	0.761429	0.29	0.43	0.73	0.824286	0.75	0.7875	0.57	0.6825	0.19	0.1075	0.81	0.80875	0.78	0.77	0.66	0.79375	0.38	0.60875	0.47	0.7225	0.72	0.8625	0.52	0.6075	0.18	0.20375	0.81	0.8575	0.76	0.835	0.66	0.83375	0.53	0.69125	0.58	0.7975	0.76
#35	0.78	0.925	0.53	0.648333	0.34	0.453333	0.81	0.876667	0.76	0.85	0.66	0.785	0.21	0.358333	0.52	0.671667	0.77	0.923333	0.53	0.621667	0.24	0.32	0.81	0.855	0.77	0.823333	0.66	0.778333	0.3	0.428333	0.51	0.636667	0.76	0.912	0.55	0.626	0.21	0.28	0.81	0.844	0.8	0.784	0.66	0.762	0.32	0.472	0.55	0.698	0.75
#36	0.75	0.85	0.56	0.621429	0.27	0.321429	0.81	0.838571	0.76	0.771429	0.66	0.802857	0.25	0.518571	0.56	0.731429	0.78	0.82	0.58	0.698333	0.21	0.205	0.81	0.835	0.76	0.805	0.66	0.78	0.33	0.525	0.64	0.75	0.78	0.918333	0.54	0.621667	0.18	0.235	0.81	0.87	0.8	0.87	0.66	0.77	0.27	0.33	0.63	0.675	0.74
#37	0.78	0.865	0.59	0.626667	0.28	0.336667	0.81	0.848333	0.76	0.826667	0.66	0.8	0.34	0.608333	0.7	0.83	0.76	0.915	0.53	0.558333	0.19	0.241667	0.81	0.871667	0.78	0.858333	0.66	0.808333	0.25	0.398333	0.56	0.721667	0.78	0.921667	0.52	0.59	0.18	0.245	0.81	0.851667	0.77	0.835	0.66	0.758333	0.22	0.313333	0.56	0.686667	0.78
#38	0.75	0.835714	0.55	0.585714	0.29	0.321429	0.81	0.838571	0.76	0.817143	0.66	0.778571	0.21	0.492857	0.62	0.75	0.77	0.898333	0.53	0.62	0.23	0.241667	0.81	0.853333	0.78	0.863333	0.66	0.778333	0.37	0.518333	0.56	0.708333	0.71	0.8275	0.52	0.645	0.14	0.13625	0.81	0.835	0.78	0.78125	0.66	0.80125	0.4	0.60875	0.5	0.6875	0.76
#39	0.79	0.928571	0.52	0.555714	0.29	0.38	0.81	0.878571	0.76	0.867143	0.66	0.794286	0.54	0.611429	0.59	0.704286	0.77	0.791667	0.57	0.668333	0.21	0.136667	0.81	0.82	0.77	0.766667	0.66	0.765	0.29	0.528333	0.69	0.786667	0.77	0.854286	0.51	0.625714	0.17	0.168571	0.81	0.847143	0.79	0.847143	0.66	0.755714	0.36	0.487143	0.55	0.668571	0.74
#40	0.76	0.922857	0.54	0.652857	0.32	0.367143	0.81	0.875714	0.76	0.83	0.66	0.815714	0.16	0.378571	0.65	0.82	0.75	0.905714	0.52	0.628571	0.19	0.214286	0.81	0.858571	0.78	0.865714	0.66	0.798571	0.24	0.437143	0.68	0.825714	0.75	0.915714	0.54	0.635714	0.18	0.281429	0.81	0.861429	0.79	0.844286	0.66	0.8	0.32	0.448571	0.67	0.82	0.74
#41	0.78	0.915	0.52	0.61	0.3	0.35375	0.81	0.8675	0.76	0.83375	0.66	0.805	0.35	0.52625	0.65	0.77125	0.77	0.847143	0.51	0.625714	0.21	0.231429	0.81	0.847143	0.78	0.831429	0.66	0.745714	0.23	0.361429	0.68	0.762857	0.73	0.8	0.53	0.59	0.13	0.0871429	0.81	0.775714	0.79	0.782857	0.66	0.737143	0.23	0.392857	0.57	0.667143	0.76
#42	0.76	0.915714	0.55	0.668571	0.31	0.41	0.81	0.871429	0.77	0.825714	0.66	0.804286	0.26	0.482857	0.66	0.808571	0.75	0.928889	0.5	0.534444	0.19	0.194444	0.81	0.891111	0.78	0.87	0.66	0.852222	0.28	0.591111	0.61	0.808889	0.78	0.918	0.56	0.616	0.21	0.284	0.81	0.856	0.8	0.846	0.66	0.772	0.33	0.442	0.7	0.802	0.74
#43	0.74	0.888571	0.53	0.625714	0.28	0.345714	0.81	0.845714	0.76	0.79	0.66	0.792857	0.23	0.435714	0.5	0.684286	0.69	0.822222	0.54	0.626667	0.15	0.181111	0.81	0.834444	0.77	0.787778	0.66	0.818889	0.28	0.622222	0.59	0.804444	0.73	0.902857	0.52	0.612857	0.11	0.181429	0.81	0.855714	0.77	0.817143	0.66	0.814286	0.34	0.568571	0.76	0.855714	0.76
#44	0.79	0.916667	0.57	0.66	0.27	0.381667	0.81	0.87	0.75	0.855	0.66	0.78	0.17	0.348333	0.54	0.668333	0.77	0.871429	0.51	0.581429	0.22	0.205714	0.81	0.848571	0.79	0.872857	0.66	0.758571	0.37	0.458571	0.53	0.66	0.76	0.825714	0.57	0.662857	0.13	0.124286	0.81	0.838571	0.79	0.808571	0.66	0.788571	0.26	0.461429	0.62	0.708571	0.74
#45	0.75	0.92	0.53	0.638571	0.34	0.454286	0.81	0.865714	0.77	0.808571	0.66	0.808571	0.23	0.484286	0.59	0.78	0.78	0.905714	0.52	0.592857	0.23	0.321429	0.81	0.855714	0.78	0.855714	0.66	0.77	0.23	0.378571	0.73	0.814286	0.74	0.781429	0.52	0.612857	0.15	0.108571	0.81	0.79	0.8	0.781429	0.66	0.722857	0.45	0.547143	0.73	0.775714	0.76
#46	0.78	0.925	0.53	0.616667	0.31	0.386667	0.81	0.87	0.75	0.851667	0.66	0.775	0.26	0.325	0.56	0.625	0.74	0.8975	0.53	0.5725	0.22	0.27625	0.81	0.8325	0.77	0.82125	0.66	0.78125	0.37	0.57125	0.64	0.7775	0.77	0.908	0.58	0.596	0.1	0.17	0.81	0.856	0.78	0.842	0.66	0.808	0.24	0.414	0.5	0.65	0.74
#47	0.76	0.927143	0.54	0.638571	0.33	0.422857	0.81	0.874286	0.76	0.84	0.66	0.81	0.27	0.484286	0.72	0.844286	0.77	0.808571	0.53	0.611429	0.21	0.178571	0.81	0.822857	0.77	0.79	0.66	0.758571	0.25	0.408571	0.64	0.755714	0.73	0.817143	0.54	0.65	0.14	0.135714	0.81	0.814286	0.79	0.767143	0.66	0.771429	0.22	0.425714	0.54	0.674286	0.76
#48	0.73	0.815	0.54	0.613333	0.3	0.336667	0.81	0.801667	0.76	0.738333	0.66	0.758333	0.38	0.556667	0.67	0.786667	0.77	0.915714	0.52	0.62	0.21	0.251429	0.81	0.861429	0.76	0.848571	0.66	0.797143	0.23	0.431429	0.67	0.805714	0.74	0.79625	0.56	0.64625	0.13	0.09625	0.81	0.825	0.8	0.7525	0.66	0.7925	0.37	0.59625	0.76	0.8325	0.76
#49	0.8	0.821667	0.58	0.658333	0.26	0.235	0.81	0.821667	0.76	0.806667	0.66	0.741667	0.22	0.381667	0.61	0.691667	0.78	0.92	0.54	0.645	0.23	0.303333	0.81	0.87	0.78	0.86	0.66	0.775	0.23	0.305	0.66	0.791667	0.75	0.92	0.54	0.661667	0.22	0.301667	0.81	0.866667	0.79	0.836667	0.66	0.791667	0.22	0.403333	0.59	0.738333	0.68
#50	0.73	0.912857	0.51	0.634286	0.3	0.371429	0.81	0.868571	0.77	0.815714	0.66	0.827143	0.28	0.524286	0.61	0.77	0.78	0.92	0.53	0.635	0.25	0.326667	0.81	0.868333	0.78	0.865	0.66	0.775	0.23	0.32	0.7	0.765	0.77	0.898333	0.54	0.666667	0.21	0.201667	0.81	0.858333	0.77	0.863333	0.66	0.788333	0.28	0.458333	0.63	0.758333	0.72
#51	0.81	0.852857	0.58	0.575714	0.27	0.291429	0.81	0.837143	0.76	0.847143	0.66	0.77	0.26	0.454286	0.55	0.692857	0.78	0.93	0.51	0.607143	0.24	0.312857	0.81	0.875714	0.78	0.867143	0.66	0.781429	0.29	0.452857	0.64	0.764286	0.77	0.931429	0.52	0.625714	0.18	0.237143	0.81	0.878571	0.79	0.895714	0.66	0.802857	0.28	0.472857	0.56	0.741429	0.78
#52	0.76	0.908333	0.54	0.625	0.33	0.373333	0.81	0.851667	0.77	0.818333	0.66	0.786667	0.18	0.445	0.6	0.765	0.75	0.925	0.54	0.678333	0.26	0.34	0.81	0.873333	0.77	0.843333	0.66	0.803333	0.41	0.546667	0.58	0.733333	0.75	0.835	0.52	0.63875	0.19	0.20125	0.81	0.825	0.81	0.80375	0.66	0.77375	0.27	0.47125	0.65	0.78875	0.75
#53	0.78	0.896667	0.53	0.626667	0.29	0.395	0.81	0.853333	0.76	0.811667	0.66	0.77	0.31	0.471667	0.59	0.676667	0.76	0.916667	0.55	0.648333	0.26	0.345	0.81	0.86	0.77	0.836667	0.66	0.79	0.28	0.435	0.64	0.765	0.75	0.9175	0.53	0.67125	0.19	0.21375	0.81	0.87875	0.79	0.85625	0.66	0.825	0.24	0.53625	0.76	0.8725	0.76
#54	0.73	0.795	0.54	0.666667	0.28	0.268333	0.81	0.813333	0.75	0.735	0.66	0.771667	0.23	0.443333	0.78	0.833333	0.75	0.807143	0.54	0.662857	0.23	0.215714	0.81	0.827143	0.77	0.808571	0.66	0.774286	0.29	0.468571	0.6	0.718571	0.79	0.921667	0.53	0.541667	0.2	0.238333	0.81	0.855	0.79	0.861667	0.66	0.77	0.35	0.49	0.66	0.79	0.77
#55	0.76	0.921429	0.52	0.631429	0.3	0.362857	0.81	0.864286	0.78	0.844286	0.66	0.802857	0.26	0.458571	0.52	0.685714	0.76	0.918333	0.54	0.665	0.24	0.345	0.81	0.871667	0.78	0.815	0.66	0.823333	0.3	0.525	0.56	0.75	0.74	0.902857	0.53	0.57	0.15	0.214286	0.81	0.837143	0.8	0.832857	0.66	0.785714	0.22	0.354286	0.6	0.635714	0.75
#56	0.76	0.921667	0.54	0.638333	0.31	0.398333	0.81	0.863333	0.76	0.846667	0.66	0.796667	0.31	0.528333	0.5	0.69	0.77	0.928571	0.51	0.524286	0.24	0.351429	0.81	0.878571	0.78	0.878571	0.66	0.792857	0.25	0.404286	0.74	0.855714	0.79	0.916667	0.57	0.685	0.14	0.133333	0.81	0.878333	0.8	0.903333	0.66	0.8	0.32	0.435	0.61	0.776667	0.77
#57	0.75	0.9275	0.53	0.54375	0.28	0.33875	0.81	0.86625	0.77	0.845	0.66	0.83875	0.24	0.54125	0.57	0.7975	0.76	0.87125	0.52	0.63875	0.24	0.275	0.81	0.85625	0.76	0.8475	0.66	0.8	0.27	0.4525	0.59	0.70625	0.77	0.92	0.52	0.654286	0.18	0.175714	0.81	0.88	0.79	0.894286	0.66	0.794286	0.25	0.405714	0.66	0.784286	0.74
#58	0.75	0.855556	0.52	0.638889	0.3	0.36	0.81	0.843333	0.76	0.802222	0.66	0.794444	0.39	0.564444	0.65	0.802222	0.78	0.854286	0.58	0.615714	0.22	0.275714	0.81	0.84	0.77	0.815714	0.66	0.805714	0.21	0.518571	0.73	0.842857	0.74	0.852857	0.52	0.504286	0.13	0.185714	0.81	0.785714	0.79	0.74	0.66	0.745714	0.25	0.461429	0.61	0.732857	0.72
#59	0.78	0.931429	0.53	0.624286	0.3	0.381429	0.81	0.88	0.76	0.874286	0.66	0.794286	0.34	0.472857	0.58	0.711429	0.76	0.845714	0.55	0.64	0.23	0.268571	0.81	0.827143	0.77	0.805714	0.66	0.755714	0.39	0.517143	0.66	0.774286	0.74	0.921429	0.53	0.662857	0.19	0.315714	0.81	0.877143	0.79	0.835714	0.66	0.827143	0.28	0.53	0.56	0.785714	0.8
#60	0.75	0.901429	0.56	0.66	0.29	0.351429	0.81	0.871429	0.76	0.81	0.66	0.822857	0.33	0.58	0.62	0.79	0.77	0.925	0.58	0.586667	0.15	0.201667	0.81	0.873333	0.77	0.868333	0.66	0.845	0.27	0.558333	0.6	0.78	0.76	0.808571	0.56	0.595714	0.1	0.114286	0.81	0.795714	0.78	0.801429	0.66	0.724286	0.18	0.378571	0.63	0.721429	0.7
#61	0.76	0.91125	0.53	0.5925	0.29	0.35125	0.81	0.855	0.76	0.87	0.66	0.79	0.22	0.445	0.62	0.7875	0.77	0.91	0.55	0.672857	0.24	0.26	0.81	0.881429	0.78	0.877143	0.66	0.802857	0.35	0.494286	0.71	0.83	0.78	0.916667	0.55	0.555	0.15	0.196667	0.81	0.858333	0.78	0.845	0.66	0.805	0.27	0.498333	0.54	0.713333	0.73
#62	0.76	0.837143	0.53	0.644286	0.29	0.31	0.81	0.834286	0.75	0.794286	0.66	0.771429	0.22	0.401429	0.66	0.791429	0.74	0.855	0.51	0.57	0.2	0.2275	0.81	0.835	0.78	0.81875	0.66	0.78875	0.4	0.58875	0.55	0.6975	0.75	0.911429	0.52	0.614286	0.18	0.198571	0.81	0.857143	0.8	0.845714	0.66	0.797143	0.28	0.481429	0.71	0.828571	0.74
#63	0.79	0.91	0.54	0.61	0.31	0.39	0.81	0.852	0.75	0.846	0.66	0.734	0.2	0.292	0.68	0.74	0.8	0.932857	0.52	0.61	0.26	0.36	0.81	0.875714	0.78	0.861429	0.66	0.784286	0.35	0.455714	0.6	0.737143	0.74	0.842222	0.52	0.657778	0.2	0.225556	0.81	0.84	0.79	0.82	0.66	0.786667	0.22	0.467778	0.6	0.744444	0.76
#64	0.76	0.9225	0.53	0.63625	0.32	0.4	0.81	0.8725	0.76	0.83875	0.66	0.81625	0.26	0.47125	0.63	0.77375	0.78	0.921429	0.52	0.648571	0.23	0.268571	0.81	0.881429	0.77	0.892857	0.66	0.797143	0.23	0.407143	0.61	0.751429	0.71	0.893333	0.51	0.665	0.16	0.186667	0.81	0.863333	0.79	0.871667	0.66	0.793333	0.24	0.391667	0.54	0.696667	0.75
#65	0.76	0.825714	0.54	0.662857	0.31	0.324286	0.81	0.832857	0.77	0.77	0.66	0.77	0.32	0.511429	0.61	0.751429	0.76	0.83875	0.52	0.60125	0.25	0.30375	0.81	0.8275	0.78	0.78875	0.66	0.765	0.23	0.4	0.64	0.735	0.74	0.9	0.6	0.647143	0.18	0.188571	0.81	0.858571	0.78	0.86	0.66	0.808571	0.23	0.494286	0.57	0.755714	0.77
#66	0.78	0.915714	0.53	0.62	0.31	0.401429	0.81	0.867143	0.76	0.852857	0.66	0.78	0.28	0.431429	0.6	0.695714	0.79	0.921667	0.53	0.626667	0.25	0.328333	0.81	0.866667	0.77	0.858333	0.66	0.76	0.49	0.576667	0.54	0.621667	0.73	0.822857	0.54	0.604286	0.11	0.102857	0.81	0.832857	0.79	0.811429	0.66	0.782857	0.29	0.528571	0.63	0.788571	0.77
#67	0.76	0.915	0.52	0.546667	0.3	0.378333	0.81	0.851667	0.75	0.826667	0.66	0.763333	0.4	0.54	0.68	0.76	0.71	0.913333	0.53	0.681667	0.23	0.246667	0.81	0.863333	0.78	0.833333	0.66	0.825	0.27	0.561667	0.56	0.766667	0.75	0.805	0.54	0.641667	0.19	0.15	0.81	0.8	0.77	0.768333	0.66	0.741667	0.22	0.426667	0.64	0.726667	0.74
#68	0.75	0.92125	0.53	0.64375	0.29	0.36125	0.81	0.87875	0.76	0.86	0.66	0.81875	0.28	0.51375	0.62	0.7525	0.74	0.915	0.54	0.671667	0.21	0.303333	0.81	0.871667	0.79	0.85	0.66	0.81	0.26	0.423333	0.55	0.69	0.77	0.84125	0.52	0.625	0.17	0.1875	0.81	0.8425	0.79	0.8275	0.66	0.76375	0.19	0.3775	0.54	0.6425	0.68
#69	0.76	0.8625	0.52	0.62625	0.31	0.3625	0.81	0.84	0.75	0.7775	0.66	0.7775	0.22	0.4075	0.53	0.67	0.75	0.928333	0.54	0.675	0.25	0.321667	0.81	0.88	0.77	0.846667	0.66	0.801667	0.32	0.476667	0.52	0.673333	0.75	0.857143	0.55	0.668571	0.12	0.06	0.81	0.865714	0.77	0.82	0.66	0.814286	0.34	0.552857	0.57	0.727143	0.72
#70	0.76	0.937143	0.55	0.658571	0.31	0.4	0.81	0.887143	0.75	0.85	0.66	0.824286	0.22	0.467143	0.65	0.781429	0.77	0.901429	0.53	0.648571	0.21	0.228571	0.81	0.868571	0.79	0.845714	0.66	0.797143	0.34	0.53	0.58	0.721429	0.79	0.902857	0.58	0.69	0.19	0.215714	0.81	0.872857	0.79	0.877143	0.66	0.808571	0.21	0.497143	0.63	0.785714	0.76
#71	0.76	0.93125	0.53	0.64	0.32	0.4175	0.81	0.885	0.76	0.85375	0.66	0.8225	0.26	0.45	0.66	0.76125	0.72	0.82	0.53	0.52625	0.19	0.18625	0.81	0.76125	0.78	0.79	0.66	0.73125	0.28	0.5225	0.53	0.70875	0.73	0.896667	0.54	0.645	0.19	0.185	0.81	0.851667	0.8	0.826667	0.66	0.816667	0.25	0.538333	0.45	0.713333	0.74
#72	0.76	0.925	0.52	0.62	0.32	0.38	0.81	0.87375	0.76	0.85625	0.66	0.81	0.32	0.49375	0.69	0.8325	0.76	0.835714	0.53	0.604286	0.19	0.188571	0.81	0.811429	0.77	0.807143	0.66	0.744286	0.52	0.522857	0.59	0.664286	0.77	0.838571	0.6	0.627143	0.11	0.04	0.81	0.84	0.8	0.814286	0.66	0.788571	0.37	0.575714	0.47	0.658571	0.77
#73	0.76	0.841429	0.53	0.617143	0.3	0.36	0.81	0.825714	0.77	0.775714	0.66	0.758571	0.24	0.398571	0.49	0.634286	0.77	0.92	0.52	0.606667	0.22	0.306667	0.81	0.851667	0.78	0.818333	0.66	0.77	0.25	0.366667	0.56	0.723333	0.8	0.918	0.55	0.616	0.2	0.252	0.81	0.852	0.78	0.872	0.66	0.738	0.56	0.594	0.6	0.64	0.73
#74	0.76	0.924286	0.55	0.658571	0.33	0.425714	0.81	0.878571	0.76	0.855714	0.66	0.814286	0.25	0.477143	0.53	0.741429	0.74	0.908	0.53	0.658	0.25	0.312	0.81	0.85	0.78	0.83	0.66	0.766	0.32	0.456	0.4	0.572	0.75	0.905	0.54	0.6425	0.2	0.2825	0.81	0.86625	0.78	0.8075	0.66	0.80375	0.28	0.49125	0.65	0.78375	0.73
#75	0.74	0.864286	0.52	0.625714	0.3	0.375714	0.81	0.835714	0.76	0.775714	0.66	0.788571	0.23	0.455714	0.62	0.738571	0.77	0.91	0.52	0.59875	0.22	0.26	0.81	0.8625	0.78	0.85125	0.66	0.8	0.36	0.54375	0.62	0.7975	0.74	0.825	0.54	0.57625	0.17	0.16625	0.81	0.79	0.8	0.7625	0.66	0.75375	0.22	0.44	0.51	0.6625	0.75
#76	0.8	0.92	0.57	0.6675	0.29	0.37375	0.81	0.8825	0.76	0.86	0.66	0.8225	0.24	0.48375	0.46	0.65375	0.77	0.914286	0.52	0.622857	0.21	0.23	0.81	0.868571	0.75	0.874286	0.66	0.787143	0.21	0.364286	0.69	0.768571	0.73	0.86625	0.55	0.5625	0.06	0.02	0.81	0.82625	0.78	0.79375	0.66	0.80625	0.21	0.55875	0.54	0.7325	0.73
#77	0.75	0.847143	0.53	0.635714	0.32	0.308571	0.81	0.832857	0.75	0.758571	0.66	0.771429	0.24	0.44	0.56	0.681429	0.75	0.908571	0.52	0.57	0.2	0.29	0.81	0.847143	0.77	0.838571	0.66	0.772857	0.34	0.478571	0.57	0.665714	0.77	0.904	0.58	0.686	0.17	0.166	0.81	0.868	0.79	0.844	0.66	0.81	0.42	0.614	0.71	0.838	0.73
#78	0.77	0.923333	0.53	0.648333	0.29	0.386667	0.81	0.866667	0.76	0.845	0.66	0.786667	0.26	0.38	0.57	0.691667	0.72	0.832857	0.54	0.671429	0.2	0.228571	0.81	0.828571	0.77	0.774286	0.66	0.798571	0.33	0.591429	0.56	0.741429	0.8	0.834286	0.57	0.565714	0.13	0.15	0.81	0.825714	0.79	0.842857	0.66	0.77	0.33	0.504286	0.68	0.75	0.73
#79	0.72	0.841429	0.53	0.657143	0.26	0.288571	0.81	0.832857	0.77	0.762857	0.66	0.79	0.31	0.52	0.68	0.81	0.76	0.83	0.54	0.64	0.21	0.2175	0.81	0.8425	0.78	0.82125	0.66	0.7875	0.29	0.4925	0.61	0.73375	0.71	0.904286	0.5	0.62	0.16	0.235714	0.81	0.862857	0.79	0.82	0.66	0.827143	0.33	0.554286	0.66	0.854286	0.75
#80	0.76	0.838571	0.54	0.645714	0.32	0.35	0.81	0.828571	0.75	0.788571	0.66	0.767143	0.22	0.45	0.64	0.744286	0.76	0.80875	0.57	0.65125	0.18	0.08	0.81	0.825	0.78	0.76125	0.66	0.78375	0.27	0.51875	0.63	0.79125	0.74	0.911667	0.52	0.643333	0.18	0.246667	0.81	0.86	0.79	0.853333	0.66	0.785	0.42	0.541667	0.59	0.728333	0.77
#81	0.78	0.86	0.53	0.608571	0.3	0.341429	0.81	0.835714	0.77	0.797143	0.66	0.761429	0.24	0.422857	0.49	0.66	0.76	0.921667	0.53	0.648333	0.22	0.281667	0.81	0.865	0.76	0.861667	0.66	0.781667	0.29	0.42	0.57	0.656667	0.76	0.808333	0.58	0.683333	0.11	0.126667	0.81	0.826667	0.79	0.8	0.66	0.763333	0.3	0.458333	0.61	0.72	0.71
#82	0.77	0.941429	0.5	0.567143	0.3	0.361429	0.81	0.872857	0.75	0.892857	0.66	0.794286	0.27	0.401429	0.68	0.798571	0.77	0.9	0.53	0.637143	0.25	0.304286	0.81	0.864286	0.77	0.865714	0.66	0.795714	0.19	0.448571	0.74	0.831429	0.77	0.903333	0.54	0.661667	0.2	0.188333	0.81	0.865	0.79	0.876667	0.66	0.78	0.24	0.423333	0.54	0.67	0.75
#83	0.76	0.926667	0.54	0.648333	0.32	0.42	0.81	0.866667	0.76	0.826667	0.66	0.798333	0.27	0.426667	0.59	0.733333	0.76	0.92375	0.51	0.5475	0.25	0.355	0.81	0.865	0.77	0.82	0.66	0.81	0.22	0.45	0.67	0.79875	0.74	0.837143	0.55	0.604286	0.15	0.12	0.81	0.831429	0.78	0.797143	0.66	0.774286	0.35	0.561429	0.63	0.765714	0.78
#84	0.76	0.834286	0.53	0.627143	0.28	0.285714	0.81	0.822857	0.76	0.795714	0.66	0.757143	0.23	0.398571	0.7	0.787143	0.74	0.8925	0.54	0.59375	0.22	0.33	0.81	0.83125	0.76	0.82875	0.66	0.78625	0.34	0.53375	0.62	0.7825	0.76	0.818571	0.51	0.63	0.16	0.138571	0.81	0.815714	0.8	0.818571	0.66	0.734286	0.22	0.315714	0.74	0.791429	0.72
#85	0.76	0.871667	0.55	0.566667	0.3	0.39	0.81	0.793333	0.76	0.81	0.66	0.738333	0.23	0.458333	0.56	0.686667	0.77	0.851429	0.56	0.648571	0.19	0.17	0.81	0.844286	0.77	0.801429	0.66	0.797143	0.26	0.484286	0.59	0.727143	0.72	0.871667	0.56	0.595	0.12	0.125	0.81	0.811667	0.78	0.811667	0.66	0.768333	0.29	0.488333	0.55	0.715	0.71
#86	0.77	0.92	0.52	0.622857	0.31	0.375714	0.81	0.867143	0.75	0.834286	0.66	0.801429	0.28	0.478571	0.58	0.74	0.78	0.811667	0.54	0.648333	0.25	0.191667	0.81	0.821667	0.77	0.78	0.66	0.745	0.35	0.47	0.71	0.77	0.77	0.851429	0.51	0.622857	0.17	0.171429	0.81	0.838571	0.79	0.837143	0.66	0.758571	0.24	0.392857	0.64	0.741429	0.75
#87	0.78	0.922857	0.52	0.62	0.31	0.361429	0.81	0.87	0.75	0.842857	0.66	0.792857	0.25	0.428571	0.65	0.747143	0.77	0.864444	0.5	0.606667	0.22	0.245556	0.81	0.857778	0.77	0.833333	0.66	0.786667	0.29	0.511111	0.65	0.771111	0.76	0.904286	0.52	0.62	0.18	0.262857	0.81	0.85	0.8	0.818571	0.66	0.781429	0.24	0.438571	0.75	0.828571	0.79
#88	0.78	0.935714	0.52	0.592857	0.3	0.387143	0.81	0.874286	0.76	0.87	0.66	0.792857	0.38	0.551429	0.65	0.76	0.76	0.782857	0.54	0.612857	0.19	0.188571	0.81	0.798571	0.76	0.744286	0.66	0.752857	0.21	0.442857	0.57	0.698571	0.76	0.923333	0.52	0.64	0.18	0.238333	0.81	0.865	0.78	0.86	0.66	0.783333	0.2	0.331667	0.66	0.808333	0.71
#89	0.79	0.918571	0.53	0.612857	0.31	0.405714	0.81	0.868571	0.76	0.864286	0.66	0.78	0.3	0.44	0.51	0.648571	0.72	0.925	0.52	0.563333	0.25	0.335	0.81	0.866667	0.77	0.853333	0.66	0.803333	0.22	0.48	0.71	0.845	0.75	0.91875	0.54	0.6375	0.2	0.255	0.81	0.87375	0.79	0.85125	0.66	0.8225	0.24	0.51625	0.55	0.74625	0.74
#90	0.76	0.925	0.55	0.646667	0.33	0.441667	0.81	0.863333	0.76	0.811667	0.66	0.786667	0.35	0.49	0.56	0.715	0.76	0.855714	0.52	0.614286	0.22	0.248571	0.81	0.832857	0.77	0.811429	0.66	0.764286	0.31	0.481429	0.7	0.79	0.75	0.921111	0.52	0.623333	0.21	0.267778	0.81	0.881111	0.77	0.845556	0.66	0.824444	0.27	0.498889	0.55	0.718889	0.75
#91	0.79	0.926667	0.54	0.623333	0.3	0.373333	0.81	0.871667	0.76	0.866667	0.66	0.765	0.2	0.258333	0.54	0.586667	0.77	0.92	0.52	0.581429	0.25	0.311429	0.81	0.855714	0.78	0.847143	0.66	0.784286	0.33	0.514286	0.67	0.81	0.76	0.827143	0.58	0.684286	0.14	0.205714	0.81	0.835714	0.79	0.814286	0.66	0.797143	0.33	0.558571	0.69	0.814286	0.78
#92	0.76	0.921667	0.53	0.661667	0.31	0.386667	0.81	0.873333	0.76	0.85	0.66	0.793333	0.28	0.411667	0.56	0.686667	0.8	0.918	0.56	0.64	0.25	0.322	0.81	0.858	0.78	0.866	0.66	0.746	0.32	0.398	0.71	0.788	0.75	0.92	0.54	0.627143	0.17	0.255714	0.81	0.87	0.79	0.861429	0.66	0.802857	0.23	0.404286	0.57	0.724286	0.75
#93	0.76	0.931429	0.54	0.645714	0.31	0.382857	0.81	0.88	0.76	0.834286	0.66	0.818571	0.28	0.488571	0.51	0.702857	0.76	0.911429	0.51	0.55	0.22	0.31	0.81	0.851429	0.78	0.834286	0.66	0.785714	0.21	0.41	0.56	0.687143	0.76	0.91	0.53	0.648571	0.19	0.272857	0.81	0.871429	0.77	0.841429	0.66	0.794286	0.29	0.468571	0.55	0.717143	0.73
#94	0.78	0.932857	0.56	0.694286	0.28	0.37	0.81	0.895714	0.75	0.874286	0.66	0.837143	0.25	0.48	0.53	0.734286	0.76	0.916667	0.54	0.666667	0.24	0.28	0.81	0.881667	0.77	0.901667	0.66	0.786667	0.25	0.401667	0.5	0.643333	0.71	0.85375	0.51	0.5975	0.11	0.10125	0.81	0.84625	0.79	0.8225	0.66	0.79875	0.27	0.56625	0.66	0.77875	0.78
#95	0.78	0.92875	0.51	0.60375	0.3	0.415	0.81	0.87875	0.77	0.8525	0.66	0.79875	0.28	0.47875	0.61	0.72375	0.75	0.734286	0.54	0.494286	0.27	0.371429	0.81	0.672857	0.8	0.704286	0.66	0.614286	0.29	0.35	0.52	0.541429	0.77	0.918333	0.56	0.676667	0.19	0.253333	0.81	0.88	0.78	0.86	0.66	0.788333	0.25	0.386667	0.68	0.791667	0.73
#96	0.78	0.835714	0.53	0.621429	0.28	0.292857	0.81	0.838571	0.77	0.801429	0.66	0.761429	0.23	0.43	0.7	0.794286	0.75	0.828889	0.51	0.603333	0.21	0.236667	0.81	0.828889	0.79	0.814444	0.66	0.765556	0.39	0.547778	0.66	0.765556	0.75	0.898333	0.55	0.513333	0.16	0.238333	0.81	0.836667	0.78	0.793333	0.66	0.795	0.25	0.518333	0.58	0.746667	0.75
#97	0.74	0.916667	0.54	0.643333	0.32	0.386667	0.81	0.858333	0.76	0.798333	0.66	0.818333	0.34	0.578333	0.65	0.8	0.76	0.871429	0.56	0.531429	0.15	0.172857	0.81	0.805714	0.76	0.841429	0.66	0.761429	0.24	0.485714	0.68	0.774286	0.73	0.897143	0.54	0.652857	0.19	0.198571	0.81	0.858571	0.79	0.872857	0.66	0.802857	0.32	0.532857	0.6	0.751429	0.79
#98	0.77	0.92	0.52	0.581667	0.28	0.341667	0.81	0.863333	0.75	0.851667	0.66	0.776667	0.27	0.418333	0.52	0.636667	0.76	0.918571	0.54	0.678571	0.26	0.361429	0.81	0.875714	0.78	0.828571	0.66	0.815714	0.39	0.562857	0.64	0.767143	0.74	0.871667	0.57	0.626667	0.11	0.123333	0.81	0.846667	0.78	0.826667	0.66	0.805	0.3	0.581667	0.58	0.751667	0.76
#99	0.75	0.911667	0.54	0.65	0.32	0.366667	0.81	0.871667	0.76	0.828333	0.66	0.808333	0.37	0.545	0.44	0.668333	0.73	0.921429	0.53	0.622857	0.25	0.31	0.81	0.865714	0.77	0.842857	0.66	0.801429	0.3	0.512857	0.73	0.848571	0.77	0.915	0.55	0.615	0.15	0.16	0.81	0.851667	0.79	0.863333	0.66	0.77	0.38	0.506667	0.67	0.758333	0.78
#100	0.75	0.928333	0.52	0.6	0.31	0.391667	0.81	0.865	0.76	0.851667	0.66	0.791667	0.28	0.435	0.55	0.721667	0.77	0.825	0.53	0.646667	0.25	0.185	0.81	0.821667	0.79	0.791667	0.66	0.733333	0.3	0.436667	0.63	0.713333	0.73	0.904286	0.51	0.554286	0.14	0.207143	0.81	0.842857	0.8	0.821429	0.66	0.81	0.24	0.465714	0.64	0.815714	0.77
#101	0.76	0.87	0.52	0.64625	0.31	0.3675	0.81	0.84875	0.76	0.815	0.66	0.78875	0.35	0.52625	0.59	0.76	0.73	0.80375	0.52	0.60375	0.2	0.21625	0.81	0.8075	0.79	0.76875	0.66	0.765	0.22	0.47	0.68	0.79125	0.79	0.805	0.56	0.618333	0.13	0.116667	0.81	0.798333	0.79	0.808333	0.66	0.715	0.25	0.383333	0.7	0.761667	0.71
#102	0.78	0.898333	0.55	0.655	0.31	0.418333	0.81	0.856667	0.76	0.818333	0.66	0.77	0.26	0.423333	0.65	0.76	0.75	0.928571	0.53	0.644286	0.26	0.351429	0.81	0.878571	0.78	0.845714	0.66	0.808571	0.35	0.5	0.64	0.771429	0.76	0.841429	0.53	0.614286	0.15	0.148571	0.81	0.84	0.79	0.841429	0.66	0.768571	0.27	0.465714	0.6	0.71	0.75
#103	0.77	0.917143	0.54	0.564286	0.27	0.38	0.81	0.854286	0.76	0.842857	0.66	0.801429	0.38	0.535714	0.7	0.792857	0.76	0.903333	0.55	0.665	0.21	0.24	0.81	0.863333	0.78	0.863333	0.66	0.795	0.25	0.473333	0.71	0.835	0.76	0.9225	0.51	0.5875	0.17	0.2325	0.81	0.8725	0.77	0.86125	0.66	0.81625	0.26	0.48	0.72	0.85	0.76
#104	0.75	0.924286	0.52	0.641429	0.29	0.334286	0.81	0.882857	0.76	0.85	0.66	0.82	0.28	0.465714	0.65	0.81	0.75	0.844286	0.52	0.612857	0.19	0.165714	0.81	0.845714	0.77	0.814286	0.66	0.792857	0.27	0.53	0.58	0.768571	0.78	0.858333	0.57	0.665	0.12	0.13	0.81	0.855	0.79	0.846667	0.66	0.791667	0.2	0.368333	0.6	0.673333	0.75
#105	0.79	0.914286	0.53	0.617143	0.31	0.408571	0.81	0.868571	0.76	0.831429	0.66	0.782857	0.27	0.415714	0.54	0.665714	0.76	0.904	0.54	0.658	0.25	0.322	0.81	0.844	0.78	0.836	0.66	0.764	0.19	0.37	0.47	0.62	0.78	0.8575	0.53	0.6425	0.2	0.2225	0.81	0.84625	0.78	0.84375	0.66	0.7575	0.27	0.46125	0.6	0.695	0.78
#106	0.78	0.86875	0.51	0.555	0.27	0.29875	0.81	0.86	0.76	0.8825	0.66	0.765	0.2	0.395	0.64	0.7675	0.8	0.927143	0.57	0.681429	0.22	0.272857	0.81	0.887143	0.78	0.88	0.66	0.817143	0.24	0.418571	0.51	0.688571	0.75	0.906667	0.53	0.628333	0.19	0.266667	0.81	0.848333	0.78	0.821667	0.66	0.79	0.31	0.506667	0.69	0.813333	0.75
#107	0.78	0.915	0.53	0.64	0.3	0.386667	0.81	0.866667	0.76	0.856667	0.66	0.768333	0.27	0.338333	0.5	0.588333	0.78	0.846667	0.58	0.666667	0.18	0.0433333	0.81	0.84	0.77	0.791667	0.66	0.798333	0.26	0.53	0.57	0.738333	0.77	0.784286	0.59	0.588571	0.11	0.0471429	0.81	0.782857	0.79	0.722857	0.66	0.754286	0.25	0.502857	0.72	0.795714	0.76
#108	0.8	0.92	0.56	0.653333	0.31	0.398333	0.81	0.87	0.78	0.855	0.66	0.768333	0.27	0.36	0.52	0.608333	0.78	0.916667	0.54	0.663333	0.24	0.306667	0.81	0.875	0.77	0.866667	0.66	0.773333	0.35	0.443333	0.55	0.648333	0.75	0.84875	0.52	0.6275	0.18	0.19125	0.81	0.8375	0.77	0.81875	0.66	0.78875	0.36	0.5425	0.67	0.75875	0.74
#109	0.75	0.8725	0.54	0.65375	0.31	0.39	0.81	0.84625	0.77	0.81	0.66	0.7975	0.31	0.55625	0.74	0.8175	0.78	0.942857	0.53	0.631429	0.23	0.282857	0.81	0.897143	0.78	0.892857	0.66	0.812857	0.25	0.405714	0.63	0.785714	0.79	0.84875	0.57	0.62875	0.14	0.14375	0.81	0.8525	0.78	0.83125	0.66	0.80875	0.29	0.5825	0.71	0.83375	0.69
#110	0.78	0.833333	0.57	0.673333	0.25	0.293333	0.81	0.833333	0.76	0.783333	0.66	0.78	0.25	0.466667	0.65	0.746667	0.78	0.894286	0.59	0.608571	0.16	0.131429	0.81	0.837143	0.78	0.865714	0.66	0.79	0.3	0.522857	0.66	0.767143	0.72	0.91375	0.51	0.61625	0.08	0.11625	0.81	0.87375	0.78	0.86125	0.66	0.83375	0.33	0.645	0.65	0.84125	0.76
#111	0.75	0.87125	0.53	0.64	0.3	0.38875	0.81	0.845	0.76	0.8025	0.66	0.785	0.25	0.44375	0.57	0.7225	0.78	0.912857	0.52	0.615714	0.23	0.31	0.81	0.864286	0.77	0.852857	0.66	0.78	0.36	0.492857	0.52	0.662857	0.78	0.788571	0.56	0.607143	0.17	0.14	0.81	0.792857	0.78	0.755714	0.66	0.735714	0.26	0.421429	0.7	0.774286	0.8
#112	0.78	0.86	0.52	0.567143	0.29	0.335714	0.81	0.82	0.75	0.781429	0.66	0.755714	0.19	0.364286	0.65	0.69	0.76	0.915	0.55	0.648333	0.24	0.348333	0.81	0.863333	0.78	0.843333	0.66	0.796667	0.25	0.416667	0.72	0.836667	0.78	0.82	0.58	0.691667	0.16	0.135	0.81	0.83	0.77	0.761667	0.66	0.778333	0.36	0.516667	0.59	0.728333	0.75
#113	0.83	0.925	0.61	0.64	0.26	0.35	0.81	0.878333	0.76	0.871667	0.66	0.775	0.27	0.333333	0.65	0.713333	0.77	0.92	0.53	0.561429	0.24	0.312857	0.81	0.875714	0.76	0.865714	0.66	0.8	0.28	0.471429	0.63	0.79	0.78	0.91	0.59	0.718333	0.18	0.183333	0.81	0.88	0.79	0.875	0.66	0.811667	0.23	0.456667	0.53	0.711667	0.72
#114	0.78	0.834286	0.52	0.627143	0.29	0.278571	0.81	0.841429	0.75	0.805714	0.66	0.758571	0.28	0.41	0.57	0.657143	0.8	0.778333	0.59	0.686667	0.22	0.18	0.81	0.813333	0.78	0.781667	0.66	0.733333	0.26	0.401667	0.67	0.736667	0.78	0.934286	0.51	0.614286	0.17	0.214286	0.81	0.894286	0.79	0.891429	0.66	0.82	0.38	0.56	0.48	0.72	0.72
#115	0.78	0.857143	0.56	0.604286	0.26	0.317143	0.81	0.852857	0.76	0.83	0.66	0.792857	0.25	0.468571	0.65	0.744286	0.78	0.88375	0.51	0.60375	0.22	0.23125	0.81	0.85375	0.78	0.84875	0.66	0.775	0.24	0.4175	0.67	0.80125	0.7	0.807143	0.54	0.641429	0.15	0.137143	0.81	0.805714	0.8	0.802857	0.66	0.777143	0.24	0.534286	0.59	0.75	0.73
#116	0.77	0.927143	0.52	0.591429	0.32	0.425714	0.81	0.861429	0.76	0.82	0.66	0.79	0.21	0.354286	0.69	0.824286	0.8	0.852857	0.57	0.655714	0.21	0.247143	0.81	0.841429	0.77	0.831429	0.66	0.764286	0.2	0.364286	0.5	0.617143	0.75	0.915714	0.53	0.638571	0.19	0.257143	0.81	0.868571	0.78	0.842857	0.66	0.805714	0.2	0.42	0.62	0.758571	0.75
#117	0.73	0.89375	0.54	0.5975	0.29	0.3525	0.81	0.83125	0.76	0.82875	0.66	0.79125	0.37	0.55625	0.65	0.79875	0.8	0.846667	0.58	0.69	0.22	0.201667	0.81	0.851667	0.77	0.833333	0.66	0.771667	0.33	0.496667	0.65	0.723333	0.76	0.918571	0.54	0.652857	0.22	0.26	0.81	0.88	0.78	0.86	0.66	0.807143	0.32	0.495714	0.66	0.807143	0.74
#118	0.74	0.85	0.53	0.62875	0.29	0.3425	0.81	0.83375	0.76	0.75125	0.66	0.79625	0.52	0.60125	0.57	0.72875	0.72	0.84625	0.53	0.66	0.19	0.26625	0.81	0.83375	0.78	0.77625	0.66	0.795	0.3	0.52125	0.58	0.71625	0.77	0.814286	0.52	0.632857	0.16	0.115714	0.81	0.828571	0.78	0.825714	0.66	0.755714	0.33	0.425714	0.59	0.677143	0.73
#119	0.75	0.935	0.52	0.57625	0.32	0.40375	0.81	0.8675	0.76	0.85125	0.66	0.82125	0.42	0.6175	0.53	0.77125	0.73	0.922857	0.5	0.612857	0.22	0.275714	0.81	0.868571	0.78	0.848571	0.66	0.808571	0.39	0.568571	0.65	0.817143	0.76	0.93	0.53	0.55	0.19	0.264286	0.81	0.862857	0.79	0.85	0.66	0.804286	0.3	0.497143	0.64	0.814286	0.74
#120	0.81	0.82	0.58	0.661667	0.28	0.288333	0.81	0.826667	0.76	0.796667	0.66	0.743333	0.34	0.445	0.58	0.645	0.78	0.874	0.59	0.64	0.17	0.148	0.81	0.832	0.77	0.776	0.66	0.776	0.24	0.436	0.72	0.84	0.78	0.927143	0.54	0.524286	0.19	0.242857	0.81	0.857143	0.78	0.841429	0.66	0.8	0.24	0.454286	0.69	0.841429	0.77
#121	0.78	0.851667	0.54	0.641667	0.3	0.283333	0.81	0.838333	0.76	0.843333	0.66	0.735	0.25	0.37	0.58	0.651667	0.75	0.84	0.57	0.546667	0.19	0.261667	0.81	0.766667	0.77	0.775	0.66	0.723333	0.34	0.458333	0.55	0.66	0.77	0.92375	0.5	0.52125	0.17	0.24	0.81	0.87375	0.78	0.87625	0.66	0.81125	0.2	0.46	0.62	0.81625	0.69
#122	0.79	0.925	0.52	0.623333	0.32	0.393333	0.81	0.87	0.76	0.86	0.66	0.761667	0.36	0.41	0.7	0.796667	0.78	0.914	0.54	0.622	0.22	0.27	0.81	0.858	0.77	0.852	0.66	0.758	0.34	0.376	0.64	0.758	0.74	0.921429	0.54	0.657143	0.22	0.28	0.81	0.874286	0.78	0.835714	0.66	0.812857	0.27	0.514286	0.55	0.765714	0.75
#123	0.77	0.911667	0.54	0.675	0.3	0.318333	0.81	0.878333	0.77	0.87	0.66	0.8	0.27	0.426667	0.71	0.83	0.73	0.80125	0.53	0.59625	0.2	0.21	0.81	0.8075	0.78	0.81375	0.66	0.75	0.35	0.48875	0.69	0.7825	0.74	0.838571	0.54	0.61	0.13	0.121429	0.81	0.831429	0.79	0.8	0.66	0.798571	0.33	0.597143	0.51	0.747143	0.74
#124	0.77	0.855714	0.52	0.64	0.29	0.307143	0.81	0.847143	0.76	0.817143	0.66	0.758571	0.37	0.45	0.62	0.69	0.77	0.931429	0.51	0.552857	0.25	0.312857	0.81	0.875714	0.78	0.877143	0.66	0.801429	0.36	0.491429	0.55	0.671429	0.76	0.85375	0.53	0.5675	0.2	0.215	0.81	0.83375	0.79	0.82	0.66	0.785	0.25	0.53125	0.63	0.77875	0.75
#125	0.78	0.928333	0.53	0.6	0.3	0.391667	0.81	0.853333	0.76	0.828333	0.66	0.771667	0.22	0.333333	0.67	0.786667	0.77	0.908571	0.52	0.605714	0.22	0.324286	0.81	0.862857	0.78	0.84	0.66	0.781429	0.34	0.487143	0.45	0.604286	0.75	0.927143	0.52	0.61	0.17	0.218571	0.81	0.871429	0.78	0.872857	0.66	0.811429	0.21	0.415714	0.46	0.621429	0.74
#126	0.8	0.928333	0.53	0.6	0.31	0.388333	0.81	0.868333	0.77	0.86	0.66	0.761667	0.22	0.278333	0.69	0.703333	0.76	0.902857	0.54	0.634286	0.25	0.302857	0.81	0.86	0.78	0.825714	0.66	0.814286	0.28	0.508571	0.63	0.78	0.76	0.903333	0.51	0.59	0.18	0.24	0.81	0.858333	0.79	0.85	0.66	0.765	0.17	0.355	0.55	0.663333	0.74
#127	0.78	0.927143	0.52	0.611429	0.29	0.35	0.81	0.87	0.76	0.847143	0.66	0.797143	0.3	0.477143	0.57	0.725714	0.76	0.927143	0.52	0.627143	0.24	0.332857	0.81	0.871429	0.77	0.864286	0.66	0.794286	0.52	0.518571	0.57	0.691429	0.75	0.907143	0.52	0.631429	0.17	0.191429	0.81	0.862857	0.78	0.845714	0.66	0.797143	0.39	0.565714	0.67	0.825714	0.75
#128	0.74	0.914286	0.52	0.654286	0.33	0.44	0.81	0.874286	0.77	0.832857	0.66	0.815714	0.51	0.647143	0.73	0.855714	0.74	0.887143	0.52	0.52	0.21	0.277143	0.81	0.792857	0.77	0.804286	0.66	0.731429	0.19	0.355714	0.54	0.682857	0.75	0.913333	0.56	0.688333	0.12	0.035	0.81	0.888333	0.81	0.878333	0.66	0.85	0.35	0.6	0.61	0.773333	0.78
#129	0.76	0.935714	0.53	0.651429	0.33	0.457143	0.81	0.88	0.76	0.84	0.66	0.805714	0.23	0.414286	0.67	0.815714	0.78	0.928333	0.59	0.72	0.21	0.246667	0.81	0.896667	0.79	0.865	0.66	0.841667	0.24	0.505	0.57	0.775	0.72	0.834286	0.52	0.655714	0.15	0.148571	0.81	0.834286	0.79	0.784286	0.66	0.787143	0.36	0.53	0.51	0.681429	0.73
#130	0.74	0.8425	0.52	0.60125	0.3	0.33	0.81	0.83	0.77	0.77625	0.66	0.7675	0.24	0.415	0.63	0.735	0.77	0.901429	0.59	0.652857	0.17	0.247143	0.81	0.878571	0.78	0.845714	0.66	0.84	0.19	0.558571	0.56	0.774286	0.76	0.818571	0.54	0.571429	0.17	0.157143	0.81	0.807143	0.78	0.82	0.66	0.762857	0.26	0.521429	0.69	0.787143	0.76
#131	0.75	0.92125	0.54	0.635	0.33	0.44875	0.81	0.87625	0.77	0.835	0.66	0.81875	0.33	0.5625	0.6	0.79	0.73	0.897143	0.54	0.652857	0.2	0.258571	0.81	0.865714	0.77	0.845714	0.66	0.82	0.26	0.514286	0.62	0.815714	0.72	0.806667	0.54	0.68	0.18	0.148333	0.81	0.81	0.81	0.756667	0.66	0.765	0.28	0.511667	0.64	0.74	0.72
#132	0.79	0.92	0.52	0.587143	0.31	0.388571	0.81	0.871429	0.75	0.85	0.66	0.781429	0.22	0.352857	0.59	0.661429	0.77	0.852857	0.52	0.611429	0.22	0.232857	0.81	0.834286	0.76	0.832857	0.66	0.752857	0.45	0.541429	0.73	0.801429	0.74	0.9275	0.5	0.5475	0.14	0.175	0.81	0.86875	0.78	0.86375	0.66	0.81625	0.31	0.5275	0.6	0.80125	0.77
#133	0.78	0.924286	0.52	0.641429	0.29	0.324286	0.81	0.884286	0.76	0.892857	0.66	0.791429	0.23	0.368571	0.7	0.812857	0.76	0.835714	0.52	0.595714	0.21	0.247143	0.81	0.817143	0.77	0.804286	0.66	0.752857	0.31	0.432857	0.6	0.662857	0.74	0.853333	0.52	0.6	0.16	0.163333	0.81	0.844444	0.79	0.813333	0.66	0.804444	0.26	0.522222	0.58	0.771111	0.76
#134	0.77	0.931429	0.52	0.598571	0.29	0.387143	0.81	0.867143	0.75	0.831429	0.66	0.8	0.36	0.54	0.56	0.72	0.76	0.91	0.57	0.692	0.2	0.282	0.81	0.87	0.77	0.836	0.66	0.798	0.23	0.41	0.72	0.844	0.75	0.855	0.52	0.655	0.22	0.165	0.81	0.865	0.78	0.81	0.66	0.8175	0.25	0.56375	0.58	0.78625	0.75
#135	0.78	0.925714	0.52	0.624286	0.29	0.327143	0.81	0.871429	0.75	0.86	0.66	0.791429	0.26	0.444286	0.64	0.781429	0.79	0.932857	0.53	0.538571	0.23	0.294286	0.81	0.875714	0.77	0.874286	0.66	0.794286	0.39	0.525714	0.5	0.648571	0.76	0.92	0.53	0.586667	0.17	0.246667	0.81	0.863333	0.78	0.848333	0.66	0.806667	0.24	0.456667	0.57	0.73	0.76
#136	0.77	0.905	0.53	0.6225	0.29	0.3625	0.81	0.86125	0.76	0.8275	0.66	0.8025	0.29	0.4975	0.56	0.7725	0.74	0.89	0.54	0.636667	0.22	0.298333	0.81	0.848333	0.78	0.85	0.66	0.801667	0.26	0.42	0.55	0.703333	0.78	0.918333	0.53	0.628333	0.2	0.26	0.81	0.865	0.77	0.865	0.66	0.773333	0.3	0.445	0.56	0.638333	0.76
#137	0.79	0.926667	0.53	0.613333	0.29	0.373333	0.81	0.868333	0.77	0.863333	0.66	0.758333	0.22	0.283333	0.59	0.665	0.77	0.87	0.52	0.56875	0.23	0.2425	0.81	0.85375	0.77	0.84875	0.66	0.785	0.3	0.5025	0.64	0.765	0.78	0.905	0.57	0.698333	0.14	0.148333	0.81	0.88	0.78	0.87	0.66	0.821667	0.26	0.461667	0.63	0.823333	0.77
#138	0.78	0.921667	0.53	0.636667	0.32	0.411667	0.81	0.868333	0.76	0.853333	0.66	0.768333	0.25	0.335	0.64	0.701667	0.74	0.841429	0.54	0.667143	0.26	0.285714	0.81	0.832857	0.78	0.812857	0.66	0.775714	0.24	0.468571	0.47	0.672857	0.73	0.891667	0.5	0.565	0.16	0.145	0.81	0.833333	0.79	0.828333	0.66	0.728333	0.23	0.36	0.59	0.638333	0.73
#139	0.79	0.917143	0.52	0.621429	0.3	0.39	0.81	0.871429	0.75	0.85	0.66	0.775714	0.32	0.457143	0.63	0.742857	0.8	0.918571	0.55	0.647143	0.24	0.268571	0.81	0.882857	0.77	0.87	0.66	0.802857	0.27	0.441429	0.65	0.812857	0.73	0.855714	0.52	0.624286	0.15	0.168571	0.81	0.838571	0.79	0.814286	0.66	0.791429	0.34	0.52	0.62	0.805714	0.76
#140	0.78	0.925	0.53	0.625	0.31	0.39	0.81	0.871667	0.75	0.85	0.66	0.771667	0.19	0.255	0.6	0.635	0.79	0.90875	0.56	0.61625	0.18	0.13875	0.81	0.87875	0.78	0.89875	0.66	0.82625	0.25	0.5225	0.72	0.8675	0.78	0.831429	0.58	0.658571	0.12	0.125714	0.81	0.84	0.79	0.817143	0.66	0.79	0.41	0.538571	0.69	0.815714	0.76
#141	0.75	0.841111	0.51	0.612222	0.3	0.343333	0.81	0.838889	0.76	0.772222	0.66	0.78	0.28	0.5	0.5	0.68	0.78	0.928571	0.52	0.547143	0.23	0.32	0.81	0.878571	0.77	0.888571	0.66	0.788571	0.45	0.57	0.62	0.734286	0.76	0.921667	0.54	0.653333	0.2	0.271667	0.81	0.87	0.79	0.846667	0.66	0.795	0.33	0.468333	0.62	0.716667	0.74
#142	0.76	0.862857	0.52	0.588571	0.28	0.284286	0.81	0.828571	0.75	0.797143	0.66	0.762857	0.16	0.361429	0.51	0.627143	0.76	0.79	0.58	0.674286	0.17	0.09	0.81	0.824286	0.77	0.781429	0.66	0.782857	0.25	0.515714	0.61	0.79	0.76	0.915714	0.52	0.647143	0.18	0.182857	0.81	0.877143	0.77	0.884286	0.66	0.787143	0.35	0.465714	0.48	0.604286	0.75
#143	0.8	0.921667	0.58	0.683333	0.32	0.36	0.81	0.878333	0.77	0.876667	0.66	0.805	0.33	0.513333	0.52	0.705	0.79	0.918333	0.53	0.586667	0.22	0.273333	0.81	0.855	0.77	0.883333	0.66	0.763333	0.26	0.371667	0.53	0.703333	0.77	0.917143	0.5	0.528571	0.17	0.202857	0.81	0.862857	0.79	0.852857	0.66	0.778571	0.31	0.428571	0.59	0.737143	0.79
#144	0.76	0.914286	0.52	0.62	0.3	0.41	0.81	0.858571	0.77	0.827143	0.66	0.784286	0.27	0.472857	0.61	0.722857	0.74	0.895714	0.54	0.631429	0.24	0.328571	0.81	0.848571	0.77	0.807143	0.66	0.798571	0.27	0.511429	0.63	0.794286	0.78	0.821429	0.56	0.654286	0.18	0.167143	0.81	0.827143	0.78	0.787143	0.66	0.76	0.33	0.475714	0.74	0.811429	0.75
#145	0.77	0.92625	0.53	0.63375	0.29	0.39125	0.81	0.87875	0.75	0.85125	0.66	0.81625	0.28	0.50125	0.57	0.715	0.78	0.924286	0.51	0.608571	0.22	0.275714	0.81	0.875714	0.77	0.864286	0.66	0.781429	0.33	0.474286	0.48	0.602857	0.77	0.923333	0.54	0.666667	0.19	0.263333	0.81	0.875	0.78	0.851667	0.66	0.8	0.32	0.441667	0.55	0.705	0.76
#146	0.79	0.928333	0.53	0.455	0.31	0.403333	0.81	0.868333	0.75	0.861667	0.66	0.776667	0.31	0.475	0.67	0.793333	0.75	0.902857	0.56	0.621429	0.22	0.26	0.81	0.874286	0.78	0.867143	0.66	0.822857	0.27	0.58	0.69	0.842857	0.75	0.908571	0.54	0.65	0.13	0.115714	0.81	0.867143	0.79	0.87	0.66	0.822857	0.23	0.482857	0.52	0.724286	0.75
#147	0.78	0.932857	0.55	0.66	0.32	0.398571	0.81	0.891429	0.75	0.881429	0.66	0.805714	0.3	0.478571	0.57	0.711429	0.75	0.807143	0.54	0.587143	0.17	0.138571	0.81	0.788571	0.76	0.81	0.66	0.741429	0.21	0.397143	0.6	0.738571	0.71	0.844444	0.51	0.482222	0.13	0.196667	0.81	0.76	0.79	0.72	0.66	0.734444	0.31	0.531111	0.73	0.776667	0.73
#148	0.8	0.93	0.53	0.654286	0.32	0.411429	0.81	0.882857	0.76	0.85	0.66	0.791429	0.31	0.474286	0.5	0.687143	0.72	0.81	0.54	0.676667	0.24	0.22	0.81	0.82	0.76	0.75	0.66	0.778333	0.32	0.558333	0.58	0.74	0.77	0.865	0.58	0.641667	0.15	0.0683333	0.81	0.86	0.78	0.826667	0.66	0.808333	0.27	0.568333	0.69	0.801667	0.78
#149	0.75	0.921667	0.53	0.641667	0.32	0.36	0.81	0.873333	0.76	0.835	0.66	0.808333	0.2	0.436667	0.6	0.765	0.71	0.77375	0.53	0.56625	0.19	0.15125	0.81	0.77625	0.78	0.76625	0.66	0.75125	0.22	0.495	0.68	0.77	0.71	0.85125	0.51	0.58625	0.14	0.17125	0.81	0.84	0.78	0.81625	0.66	0.81	0.23	0.54125	0.63	0.8225	0.75
#150	0.74	0.84375	0.52	0.5875	0.31	0.33875	0.81	0.84125	0.76	0.8025	0.66	0.8	0.24	0.54125	0.69	0.82625	0.72	0.892857	0.56	0.667143	0.26	0.284286	0.81	0.864286	0.76	0.864286	0.66	0.835714	0.31	0.552857	0.73	0.874286	0.74	0.86	0.55	0.61875	0.18	0.2325	0.81	0.82375	0.78	0.8175	0.66	0.78375	0.37	0.5625	0.61	0.7625	0.75
#151	0.73	0.821667	0.54	0.656667	0.29	0.308333	0.81	0.813333	0.77	0.773333	0.66	0.771667	0.24	0.491667	0.65	0.761667	0.77	0.811667	0.59	0.65	0.17	0.16	0.81	0.831667	0.77	0.79	0.66	0.778333	0.42	0.595	0.54	0.7	0.78	0.931429	0.52	0.622857	0.18	0.227143	0.81	0.882857	0.79	0.89	0.66	0.797143	0.21	0.338571	0.58	0.72	0.77
#152	0.76	0.871429	0.52	0.604286	0.29	0.362857	0.81	0.83	0.76	0.797143	0.66	0.764286	0.39	0.531429	0.76	0.824286	0.74	0.915714	0.53	0.59	0.23	0.311429	0.81	0.858571	0.78	0.811429	0.66	0.81	0.28	0.455714	0.61	0.744286	0.8	0.916667	0.59	0.698333	0.19	0.18	0.81	0.881667	0.78	0.875	0.66	0.798333	0.22	0.42	0.67	0.795	0.76
#153	0.78	0.908333	0.55	0.658333	0.3	0.388333	0.81	0.871667	0.75	0.84	0.66	0.78	0.25	0.398333	0.61	0.745	0.74	0.8325	0.55	0.685	0.23	0.255	0.81	0.83625	0.77	0.8075	0.66	0.80125	0.27	0.56	0.52	0.75	0.76	0.905714	0.53	0.582857	0.16	0.227143	0.81	0.851429	0.77	0.818571	0.66	0.794286	0.21	0.442857	0.55	0.757143	0.75
#154	0.77	0.928571	0.52	0.635714	0.31	0.355714	0.81	0.881429	0.77	0.852857	0.66	0.798571	0.25	0.407143	0.47	0.647143	0.76	0.9075	0.53	0.6325	0.23	0.29125	0.81	0.8625	0.77	0.84125	0.66	0.80625	0.26	0.51125	0.65	0.8075	0.76	0.921667	0.53	0.638333	0.2	0.258333	0.81	0.866667	0.79	0.846667	0.66	0.788333	0.32	0.448333	0.69	0.81	0.74
#155	0.75	0.847143	0.54	0.677143	0.31	0.328571	0.81	0.85	0.76	0.784286	0.66	0.79	0.28	0.504286	0.63	0.777143	0.74	0.912857	0.51	0.618571	0.25	0.332857	0.81	0.858571	0.77	0.844286	0.66	0.78	0.37	0.505714	0.57	0.701429	0.77	0.908571	0.52	0.625714	0.17	0.225714	0.81	0.874286	0.78	0.875714	0.66	0.808571	0.24	0.482857	0.71	0.832857	0.75
#156	0.77	0.924286	0.53	0.564286	0.3	0.41	0.81	0.865714	0.75	0.841429	0.66	0.808571	0.25	0.47	0.67	0.807143	0.72	0.76625	0.53	0.585	0.21	0.1375	0.81	0.80875	0.78	0.7225	0.66	0.78625	0.23	0.59125	0.55	0.75125	0.73	0.8325	0.53	0.64	0.16	0.17375	0.81	0.8275	0.8	0.78	0.66	0.7925	0.42	0.59125	0.59	0.77625	0.75
#157	0.77	0.925	0.55	0.626667	0.32	0.41	0.81	0.858333	0.76	0.815	0.66	0.788333	0.28	0.423333	0.58	0.715	0.75	0.91	0.57	0.625714	0.25	0.268571	0.81	0.868571	0.77	0.871429	0.66	0.788571	0.27	0.454286	0.63	0.802857	0.76	0.92	0.53	0.635714	0.18	0.255714	0.81	0.875714	0.78	0.851429	0.66	0.808571	0.36	0.485714	0.63	0.784286	0.72
#158	0.75	0.8375	0.53	0.615	0.27	0.28625	0.81	0.81875	0.77	0.76875	0.66	0.7625	0.28	0.4825	0.57	0.66625	0.76	0.898	0.55	0.656	0.24	0.306	0.81	0.846	0.78	0.834	0.66	0.768	0.25	0.416	0.52	0.674	0.74	0.76375	0.52	0.63	0.19	0.1075	0.81	0.815	0.78	0.7675	0.66	0.76375	0.26	0.5175	0.57	0.7175	0.78
#159	0.78	0.93	0.52	0.564286	0.3	0.378571	0.81	0.872857	0.76	0.877143	0.66	0.791429	0.21	0.37	0.55	0.675714	0.78	0.908	0.55	0.646	0.25	0.316	0.81	0.854	0.77	0.842	0.66	0.748	0.32	0.424	0.51	0.608	0.76	0.9	0.55	0.61	0.14	0.14	0.81	0.861429	0.78	0.838571	0.66	0.815714	0.17	0.475714	0.69	0.844286	0.74
#160	0.77	0.927143	0.55	0.544286	0.28	0.427143	0.81	0.872857	0.75	0.812857	0.66	0.822857	0.23	0.475714	0.66	0.834286	0.76	0.938333	0.56	0.636667	0.21	0.278333	0.81	0.883333	0.78	0.86	0.66	0.813333	0.25	0.446667	0.5	0.695	0.76	0.85	0.52	0.635714	0.21	0.2	0.81	0.847143	0.79	0.821429	0.66	0.754286	0.27	0.428571	0.53	0.644286	0.72
#161	0.74	0.931	0.54	0.593	0.21	0.34	0.81	0.902	0.76	0.88	0.66	0.868	0.3	0.693	0.71	0.89	0.73	0.79	0.54	0.661667	0.23	0.205	0.81	0.805	0.77	0.771667	0.66	0.766667	0.28	0.506667	0.65	0.781667	0.81	0.842857	0.58	0.647143	0.14	0.165714	0.81	0.824286	0.79	0.824286	0.66	0.761429	0.3	0.46	0.7	0.781429	0.79
#162	0.78	0.925	0.53	0.611667	0.32	0.393333	0.81	0.858333	0.76	0.831667	0.66	0.76	0.24	0.335	0.5	0.621667	0.78	0.902	0.59	0.712	0.22	0.244	0.81	0.868	0.77	0.854	0.66	0.814	0.3	0.548	0.55	0.744	0.76	0.886667	0.6	0.598333	0.16	0.208333	0.81	0.83	0.78	0.84	0.66	0.785	0.32	0.418333	0.6	0.716667	0.75
#163	0.76	0.908571	0.52	0.544286	0.27	0.368571	0.81	0.845714	0.76	0.86	0.66	0.771429	0.22	0.371429	0.52	0.681429	0.78	0.91375	0.53	0.6	0.23	0.3075	0.81	0.8775	0.8	0.855	0.66	0.81625	0.35	0.49375	0.54	0.635	0.78	0.92125	0.52	0.5625	0.17	0.20375	0.81	0.87875	0.78	0.8875	0.66	0.8125	0.18	0.42625	0.64	0.79375	0.76
#164	0.76	0.84	0.54	0.654286	0.3	0.321429	0.81	0.841429	0.76	0.784286	0.66	0.777143	0.24	0.432857	0.75	0.834286	0.76	0.938333	0.56	0.553333	0.21	0.321667	0.81	0.873333	0.78	0.826667	0.66	0.831667	0.24	0.49	0.49	0.713333	0.76	0.907143	0.55	0.645714	0.2	0.277143	0.81	0.862857	0.79	0.837143	0.66	0.798571	0.25	0.474286	0.58	0.75	0.75
#165	0.76	0.915714	0.54	0.631429	0.32	0.428571	0.81	0.862857	0.75	0.795714	0.66	0.795714	0.38	0.545714	0.51	0.695714	0.77	0.8425	0.51	0.61125	0.21	0.215	0.81	0.84125	0.78	0.83125	0.66	0.76	0.24	0.3825	0.61	0.65375	0.78	0.908571	0.52	0.594286	0.17	0.264286	0.81	0.862857	0.79	0.867143	0.66	0.772857	0.33	0.435714	0.6	0.74	0.76
#166	0.78	0.861429	0.51	0.607143	0.31	0.348571	0.81	0.838571	0.77	0.832857	0.66	0.754286	0.36	0.451429	0.7	0.788571	0.79	0.827143	0.54	0.644286	0.25	0.221429	0.81	0.855714	0.78	0.805714	0.66	0.777143	0.3	0.522857	0.47	0.655714	0.78	0.848571	0.59	0.662857	0.15	0.188571	0.81	0.838571	0.8	0.841429	0.66	0.775714	0.42	0.582857	0.63	0.764286	0.76
#167	0.76	0.8925	0.53	0.565	0.31	0.37125	0.81	0.8625	0.76	0.83875	0.66	0.7975	0.22	0.46375	0.48	0.6925	0.76	0.908571	0.53	0.655714	0.26	0.302857	0.81	0.868571	0.77	0.827143	0.66	0.811429	0.16	0.397143	0.69	0.827143	0.75	0.895714	0.53	0.63	0.18	0.198571	0.81	0.857143	0.79	0.844286	0.66	0.79	0.24	0.435714	0.56	0.701429	0.76
#168	0.78	0.922857	0.52	0.6	0.3	0.35	0.81	0.865714	0.77	0.845714	0.66	0.797143	0.27	0.435714	0.5	0.668571	0.77	0.847143	0.53	0.63	0.2	0.191429	0.81	0.848571	0.79	0.847143	0.66	0.784286	0.24	0.44	0.72	0.824286	0.74	0.84625	0.53	0.63125	0.17	0.1925	0.81	0.84125	0.79	0.7875	0.66	0.79375	0.18	0.48625	0.58	0.76125	0.73
#169	0.75	0.905	0.53	0.675	0.31	0.35	0.81	0.871667	0.78	0.875	0.66	0.788333	0.3	0.458333	0.5	0.665	0.72	0.918571	0.52	0.67	0.24	0.294286	0.81	0.885714	0.78	0.871429	0.66	0.815714	0.27	0.43	0.6	0.745714	0.77	0.814286	0.52	0.651429	0.16	0.135714	0.81	0.821429	0.78	0.82	0.66	0.75	0.26	0.372857	0.63	0.708571	0.76
#170	0.78	0.935714	0.51	0.614286	0.3	0.391429	0.81	0.885714	0.76	0.882857	0.66	0.8	0.28	0.432857	0.68	0.81	0.76	0.907143	0.52	0.625714	0.21	0.232857	0.81	0.872857	0.78	0.857143	0.66	0.81	0.35	0.541429	0.56	0.715714	0.75	0.911429	0.54	0.665714	0.21	0.284286	0.81	0.871429	0.8	0.834286	0.66	0.804286	0.3	0.504286	0.62	0.781429	0.72
#171	0.76	0.921429	0.54	0.657143	0.32	0.374286	0.81	0.877143	0.76	0.845714	0.66	0.814286	0.45	0.62	0.53	0.702857	0.75	0.925714	0.52	0.582857	0.22	0.28	0.81	0.862857	0.79	0.864286	0.66	0.794286	0.37	0.512857	0.66	0.805714	0.77	0.818571	0.57	0.688571	0.13	0.135714	0.81	0.844286	0.78	0.801429	0.66	0.784286	0.21	0.421429	0.64	0.73	0.75
#172	0.81	0.928333	0.59	0.665	0.28	0.423333	0.81	0.885	0.75	0.845	0.66	0.823333	0.2	0.408333	0.63	0.766667	0.77	0.86875	0.51	0.6225	0.22	0.265	0.81	0.8525	0.77	0.85125	0.66	0.77625	0.28	0.48125	0.63	0.74625	0.75	0.91	0.53	0.537143	0.2	0.272857	0.81	0.854286	0.76	0.852857	0.66	0.797143	0.3	0.532857	0.64	0.798571	0.75
#173	0.74	0.851111	0.53	0.636667	0.31	0.372222	0.81	0.841111	0.76	0.8	0.66	0.796667	0.29	0.53	0.66	0.792222	0.73	0.9	0.53	0.63625	0.21	0.25	0.81	0.875	0.77	0.8275	0.66	0.8375	0.21	0.52625	0.7	0.85875	0.75	0.842857	0.52	0.631429	0.19	0.188571	0.81	0.83	0.77	0.798571	0.66	0.761429	0.35	0.487143	0.52	0.672857	0.75
#174	0.75	0.925556	0.52	0.641111	0.31	0.411111	0.81	0.884444	0.76	0.84	0.66	0.831111	0.35	0.594444	0.64	0.834444	0.74	0.9175	0.53	0.6675	0.25	0.35	0.81	0.8775	0.77	0.83125	0.66	0.81625	0.19	0.405	0.5	0.705	0.72	0.798571	0.51	0.587143	0.16	0.135714	0.81	0.818571	0.79	0.821429	0.66	0.78	0.26	0.481429	0.63	0.778571	0.76
#175	0.82	0.853333	0.61	0.651667	0.22	0.286667	0.81	0.85	0.75	0.838333	0.66	0.76	0.28	0.501667	0.47	0.608333	0.76	0.91	0.53	0.638571	0.24	0.298571	0.81	0.868571	0.78	0.847143	0.66	0.807143	0.42	0.602857	0.69	0.835714	0.78	0.921429	0.55	0.6	0.18	0.214286	0.81	0.877143	0.79	0.845714	0.66	0.798571	0.26	0.458571	0.66	0.808571	0.76
#176	0.77	0.84875	0.52	0.62	0.3	0.34125	0.81	0.825	0.76	0.77875	0.66	0.7675	0.28	0.485	0.61	0.72375	0.78	0.925714	0.53	0.561429	0.21	0.327143	0.81	0.88	0.77	0.88	0.66	0.804286	0.36	0.567143	0.65	0.775714	0.72	0.7675	0.52	0.54875	0.12	0.07	0.81	0.75375	0.78	0.715	0.66	0.7125	0.37	0.525	0.6	0.68625	0.76
#177	0.78	0.926667	0.53	0.61	0.31	0.381667	0.81	0.858333	0.75	0.836667	0.66	0.765	0.26	0.346667	0.64	0.745	0.76	0.914286	0.52	0.561429	0.21	0.308571	0.81	0.852857	0.76	0.838571	0.66	0.784286	0.41	0.518571	0.57	0.68	0.74	0.896667	0.51	0.646667	0.18	0.261667	0.81	0.856667	0.79	0.846667	0.66	0.765	0.28	0.406667	0.45	0.558333	0.71
#178	0.76	0.912857	0.54	0.654286	0.33	0.414286	0.81	0.871429	0.76	0.824286	0.66	0.817143	0.22	0.46	0.58	0.76	0.76	0.825714	0.52	0.605714	0.21	0.23	0.81	0.812857	0.76	0.781429	0.66	0.754286	0.28	0.442857	0.69	0.792857	0.74	0.813333	0.58	0.58	0.11	0.166667	0.81	0.77	0.78	0.795	0.66	0.726667	0.22	0.445	0.49	0.655	0.79
#179	0.78	0.921667	0.53	0.631667	0.31	0.38	0.81	0.871667	0.75	0.858333	0.66	0.776667	0.21	0.296667	0.62	0.715	0.81	0.835	0.59	0.686667	0.21	0.185	0.81	0.836667	0.78	0.835	0.66	0.746667	0.35	0.453333	0.56	0.646667	0.77	0.91	0.52	0.553333	0.15	0.188333	0.81	0.863333	0.77	0.861667	0.66	0.781667	0.3	0.488333	0.6	0.748333	0.73
#180	0.77	0.915714	0.53	0.622857	0.31	0.427143	0.81	0.867143	0.76	0.811429	0.66	0.792857	0.35	0.51	0.53	0.691429	0.78	0.845	0.56	0.601667	0.2	0.193333	0.81	0.81	0.78	0.806667	0.66	0.733333	0.2	0.385	0.57	0.65	0.76	0.916667	0.54	0.643333	0.21	0.288333	0.81	0.861667	0.79	0.826667	0.66	0.793333	0.25	0.431667	0.6	0.765	0.72
#181	0.77	0.914	0.54	0.62	0.32	0.39	0.81	0.842	0.76	0.82	0.66	0.736	0.23	0.314	0.66	0.754	0.78	0.83	0.51	0.577143	0.21	0.15	0.81	0.834286	0.76	0.842857	0.66	0.758571	0.22	0.381429	0.65	0.767143	0.73	0.85	0.52	0.6825	0.17	0.1975	0.81	0.85125	0.79	0.82	0.66	0.8125	0.25	0.50375	0.64	0.8075	0.76
#182	0.79	0.925	0.53	0.618333	0.31	0.405	0.81	0.866667	0.75	0.856667	0.66	0.758333	0.27	0.351667	0.65	0.691667	0.76	0.837143	0.53	0.615714	0.22	0.234286	0.81	0.82	0.79	0.808571	0.66	0.754286	0.33	0.484286	0.51	0.644286	0.78	0.92	0.51	0.607143	0.17	0.201429	0.81	0.868571	0.77	0.864286	0.66	0.784286	0.24	0.4	0.65	0.72	0.73
#183	0.75	0.918571	0.53	0.652857	0.31	0.357143	0.81	0.872857	0.77	0.838571	0.66	0.817143	0.45	0.635714	0.62	0.797143	0.75	0.931429	0.54	0.67	0.25	0.311429	0.81	0.884286	0.79	0.864286	0.66	0.817143	0.26	0.47	0.64	0.817143	0.74	0.892857	0.55	0.51	0.14	0.241429	0.81	0.825714	0.78	0.788571	0.66	0.795714	0.31	0.521429	0.62	0.764286	0.75
#184	0.78	0.92875	0.53	0.63125	0.32	0.38875	0.81	0.8825	0.76	0.865	0.66	0.8075	0.23	0.38625	0.6	0.73875	0.81	0.935714	0.57	0.59	0.21	0.324286	0.81	0.882857	0.76	0.874286	0.66	0.817143	0.32	0.495714	0.54	0.698571	0.75	0.807143	0.53	0.591429	0.13	0.07	0.81	0.804286	0.79	0.817143	0.66	0.727143	0.28	0.405714	0.55	0.631429	0.72
#185	0.79	0.915	0.6	0.598333	0.27	0.231667	0.81	0.866667	0.76	0.851667	0.66	0.83	0.24	0.561667	0.67	0.831667	0.75	0.824286	0.52	0.607143	0.22	0.24	0.81	0.82	0.78	0.785714	0.66	0.752857	0.29	0.454286	0.62	0.704286	0.76	0.87125	0.51	0.56375	0.13	0.13	0.81	0.8475	0.76	0.8375	0.66	0.78375	0.23	0.47875	0.56	0.72125	0.77
#186	0.75	0.908571	0.55	0.631429	0.31	0.398571	0.81	0.868571	0.76	0.86	0.66	0.798571	0.26	0.422857	0.67	0.801429	0.74	0.9275	0.52	0.63625	0.23	0.315	0.81	0.87875	0.77	0.865	0.66	0.825	0.31	0.51125	0.57	0.7375	0.71	0.91	0.53	0.63625	0.13	0.17625	0.81	0.87875	0.78	0.83875	0.66	0.85375	0.2	0.57	0.54	0.79375	0.77
#187	0.76	0.69125	0.53	0.445	0.28	0.33625	0.81	0.6175	0.77	0.6725	0.66	0.5575	0.29	0.285	0.65	0.57	0.76	0.934286	0.53	0.648571	0.26	0.362857	0.81	0.885714	0.78	0.867143	0.66	0.81	0.36	0.478571	0.63	0.715714	0.75	0.917143	0.53	0.621429	0.18	0.237143	0.81	0.872857	0.78	0.83	0.66	0.8	0.24	0.46	0.68	0.827143	0.74
#188	0.75	0.92875	0.52	0.64	0.31	0.4225	0.81	0.8825	0.76	0.865	0.66	0.81625	0.2	0.395	0.57	0.745	0.74	0.924286	0.53	0.645714	0.22	0.288571	0.81	0.872857	0.77	0.832857	0.66	0.828571	0.42	0.608571	0.55	0.735714	0.74	0.905556	0.52	0.623333	0.18	0.193333	0.81	0.873333	0.79	0.866667	0.66	0.826667	0.28	0.536667	0.6	0.79	0.75
#189	0.76	0.765	0.54	0.44875	0.27	0.35875	0.81	0.6625	0.76	0.66625	0.66	0.60625	0.31	0.39	0.71	0.64375	0.79	0.928571	0.52	0.611429	0.23	0.285714	0.81	0.88	0.78	0.87	0.66	0.79	0.28	0.445714	0.54	0.675714	0.76	0.916667	0.56	0.658333	0.22	0.29	0.81	0.865	0.78	0.841667	0.66	0.795	0.17	0.388333	0.67	0.79	0.77
#190	0.76	0.85	0.53	0.652857	0.29	0.314286	0.81	0.835714	0.76	0.785714	0.66	0.775714	0.24	0.441429	0.68	0.768571	0.76	0.841429	0.53	0.625714	0.23	0.254286	0.81	0.831429	0.77	0.802857	0.66	0.762857	0.3	0.454286	0.73	0.795714	0.77	0.905	0.57	0.555	0.1	0.12	0.81	0.856667	0.77	0.791667	0.65	0.825	0.24	0.536667	0.56	0.798333	0.75
#191	0.77	0.917143	0.5	0.631429	0.31	0.358571	0.81	0.878571	0.75	0.882857	0.66	0.791429	0.21	0.374286	0.68	0.767143	0.76	0.861429	0.51	0.524286	0.21	0.215714	0.81	0.812857	0.77	0.851429	0.66	0.727143	0.33	0.461429	0.55	0.665714	0.76	0.895714	0.56	0.622857	0.21	0.298571	0.81	0.85	0.78	0.815714	0.66	0.784286	0.37	0.532857	0.6	0.755714	0.8
#192	0.79	0.925714	0.54	0.674286	0.3	0.342857	0.81	0.888571	0.76	0.874286	0.66	0.808571	0.26	0.437143	0.65	0.807143	0.79	0.93	0.53	0.56	0.25	0.334286	0.81	0.875714	0.76	0.882857	0.66	0.798571	0.24	0.441429	0.63	0.785714	0.77	0.925714	0.54	0.65	0.2	0.301429	0.81	0.877143	0.79	0.87	0.66	0.805714	0.3	0.488571	0.47	0.668571	0.75
#193	0.77	0.921429	0.53	0.618571	0.3	0.355714	0.81	0.864286	0.77	0.854286	0.66	0.79	0.24	0.411429	0.46	0.635714	0.73	0.928571	0.52	0.638571	0.22	0.29	0.81	0.875714	0.78	0.855714	0.66	0.824286	0.41	0.571429	0.63	0.76	0.77	0.913333	0.52	0.585	0.15	0.198333	0.81	0.851667	0.78	0.881667	0.66	0.731667	0.25	0.353333	0.61	0.723333	0.75
#194	0.76	0.827143	0.52	0.648571	0.28	0.298571	0.81	0.838571	0.76	0.821429	0.66	0.765714	0.36	0.521429	0.64	0.768571	0.76	0.91	0.53	0.638571	0.27	0.317143	0.81	0.864286	0.77	0.828571	0.66	0.804286	0.27	0.515714	0.65	0.811429	0.72	0.8975	0.52	0.64375	0.15	0.13875	0.81	0.84	0.77	0.80875	0.66	0.795	0.29	0.54375	0.62	0.7575	0.78
#195	0.8	0.926667	0.54	0.64	0.3	0.393333	0.81	0.87	0.75	0.858333	0.66	0.775	0.2	0.281667	0.72	0.826667	0.74	0.8475	0.49	0.5525	0.18	0.21	0.81	0.8425	0.77	0.82	0.66	0.77625	0.26	0.495	0.51	0.6825	0.75	0.85	0.53	0.65	0.17	0.168571	0.81	0.834286	0.78	0.827143	0.66	0.775714	0.33	0.492857	0.67	0.782857	0.74
#196	0.79	0.927143	0.52	0.595714	0.31	0.401429	0.81	0.861429	0.76	0.821429	0.66	0.787143	0.26	0.417143	0.71	0.814286	0.75	0.857778	0.54	0.567778	0.21	0.275556	0.81	0.836667	0.78	0.795556	0.66	0.797778	0.53	0.625556	0.61	0.747778	0.77	0.912857	0.53	0.608571	0.18	0.268571	0.81	0.851429	0.79	0.815714	0.66	0.785714	0.2	0.384286	0.67	0.752857	0.75
#197	0.78	0.924286	0.51	0.628571	0.3	0.327143	0.81	0.877143	0.75	0.871429	0.66	0.792857	0.31	0.464286	0.55	0.684286	0.78	0.87625	0.51	0.6075	0.21	0.255	0.81	0.8575	0.78	0.84875	0.66	0.77875	0.3	0.45875	0.61	0.74375	0.77	0.83	0.54	0.65	0.22	0.214286	0.81	0.84	0.79	0.811429	0.66	0.77	0.24	0.427143	0.68	0.781429	0.75
#198	0.77	0.93	0.52	0.6275	0.32	0.39875	0.81	0.88	0.75	0.8525	0.66	0.80625	0.28	0.4475	0.68	0.78375	0.8	0.825714	0.58	0.621429	0.21	0.191429	0.81	0.851429	0.77	0.834286	0.66	0.79	0.41	0.548571	0.54	0.691429	0.75	0.884286	0.51	0.65	0.17	0.174286	0.81	0.864286	0.79	0.851429	0.66	0.8	0.26	0.465714	0.65	0.764286	0.73
#199	0.75	0.863333	0.49	0.517778	0.27	0.332222	0.81	0.844444	0.75	0.783333	0.66	0.776667	0.24	0.472222	0.57	0.693333	0.73	0.8325	0.54	0.6075	0.21	0.235	0.81	0.81125	0.77	0.81125	0.66	0.775	0.2	0.4525	0.54	0.69125	0.74	0.9125	0.53	0.63	0.17	0.22625	0.81	0.87	0.78	0.875	0.66	0.82	0.37	0.58125	0.54	0.77625	0.77
#200	0.77	0.914286	0.52	0.618571	0.3	0.32	0.81	0.872857	0.77	0.895714	0.66	0.785714	0.22	0.368571	0.6	0.698571	0.78	0.844286	0.51	0.605714	0.22	0.202857	0.81	0.84	0.77	0.827143	0.66	0.75	0.29	0.392857	0.61	0.648571	0.75	0.805	0.54	0.646667	0.18	0.111667	0.81	0.81	0.8	0.806667	0.66	0.741667	0.39	0.545	0.52	0.676667	0.79
#201	0.8	0.934286	0.57	0.654286	0.3	0.385714	0.81	0.888571	0.76	0.878571	0.66	0.821429	0.2	0.401429	0.65	0.811429	0.78	0.91375	0.52	0.6275	0.24	0.29625	0.81	0.87125	0.75	0.84625	0.66	0.80375	0.31	0.50625	0.51	0.69625	0.76	0.93	0.54	0.63	0.16	0.193333	0.81	0.885	0.8	0.875	0.66	0.816667	0.37	0.516667	0.54	0.698333	0.77
#202	0.77	0.835714	0.52	0.61	0.29	0.31	0.81	0.825714	0.76	0.785714	0.66	0.76	0.32	0.448571	0.6	0.697143	0.75	0.92	0.52	0.637143	0.25	0.344286	0.81	0.87	0.76	0.85	0.66	0.8	0.24	0.411429	0.58	0.732857	0.78	0.844286	0.53	0.642857	0.18	0.142857	0.81	0.855714	0.79	0.835714	0.66	0.772857	0.36	0.532857	0.66	0.77	0.7
#203	0.75	0.918333	0.54	0.608333	0.26	0.348333	0.81	0.846667	0.75	0.845	0.66	0.778333	0.32	0.45	0.66	0.796667	0.76	0.931429	0.53	0.654286	0.25	0.324286	0.81	0.882857	0.76	0.86	0.66	0.807143	0.48	0.578571	0.49	0.707143	0.71	0.897143	0.52	0.605714	0.14	0.192857	0.81	0.86	0.8	0.802857	0.66	0.811429	0.28	0.512857	0.65	0.76	0.73
#204	0.79	0.88	0.53	0.664286	0.31	0.348571	0.81	0.868571	0.77	0.842857	0.66	0.794286	0.59	0.624286	0.66	0.77	0.78	0.92	0.53	0.588333	0.23	0.315	0.81	0.848333	0.77	0.823333	0.66	0.771667	0.44	0.53	0.65	0.758333	0.77	0.91	0.52	0.618571	0.19	0.254286	0.81	0.864286	0.79	0.854286	0.66	0.774286	0.34	0.45	0.66	0.787143	0.75
#205	0.79	0.921667	0.53	0.625	0.31	0.4	0.81	0.866667	0.76	0.851667	0.66	0.76	0.25	0.335	0.68	0.781667	0.76	0.875714	0.58	0.692857	0.18	0.107143	0.81	0.855714	0.78	0.807143	0.66	0.83	0.3	0.601429	0.67	0.852857	0.76	0.931429	0.54	0.645714	0.2	0.241429	0.81	0.887143	0.78	0.874286	0.66	0.807143	0.34	0.475714	0.53	0.69	0.73
#206	0.73	0.818571	0.53	0.588571	0.27	0.29	0.81	0.797143	0.77	0.775714	0.66	0.764286	0.17	0.435714	0.61	0.712857	0.76	0.845714	0.53	0.632857	0.21	0.237143	0.81	0.827143	0.8	0.822857	0.66	0.765714	0.24	0.417143	0.52	0.645714	0.74	0.8	0.51	0.57625	0.17	0.16125	0.81	0.785	0.77	0.74875	0.66	0.75	0.23	0.48125	0.71	0.78625	0.75
#207	0.77	0.9025	0.52	0.54	0.3	0.37125	0.81	0.83625	0.76	0.85125	0.66	0.75875	0.28	0.43625	0.5	0.665	0.78	0.897143	0.54	0.621429	0.2	0.278571	0.81	0.852857	0.78	0.84	0.66	0.778571	0.23	0.368571	0.67	0.78	0.77	0.808333	0.54	0.663333	0.15	0.105	0.81	0.815	0.8	0.803333	0.66	0.733333	0.21	0.305	0.66	0.675	0.73
#208	0.8	0.828333	0.57	0.653333	0.27	0.266667	0.81	0.826667	0.76	0.81	0.66	0.748333	0.26	0.405	0.75	0.81	0.77	0.89875	0.52	0.585	0.24	0.29875	0.81	0.83875	0.77	0.8125	0.66	0.775	0.18	0.3725	0.72	0.8175	0.76	0.89	0.53	0.5375	0.18	0.26375	0.81	0.82625	0.78	0.785	0.66	0.7875	0.24	0.4575	0.6	0.72625	0.74
#209	0.76	0.928571	0.53	0.634286	0.33	0.444286	0.81	0.867143	0.75	0.821429	0.66	0.795714	0.36	0.484286	0.47	0.657143	0.73	0.93	0.5	0.6225	0.26	0.33125	0.81	0.88125	0.78	0.87	0.66	0.81625	0.29	0.455	0.55	0.71375	0.74	0.8	0.53	0.65	0.17	0.15	0.81	0.825	0.77	0.77125	0.66	0.76625	0.32	0.51875	0.7	0.80375	0.7
#210	0.77	0.918571	0.51	0.651429	0.31	0.357143	0.81	0.877143	0.76	0.868571	0.66	0.791429	0.24	0.398571	0.59	0.745714	0.73	0.8625	0.54	0.64125	0.23	0.17875	0.81	0.85	0.77	0.83375	0.66	0.80125	0.24	0.55625	0.53	0.7475	0.72	0.91125	0.52	0.59375	0.1	0.165	0.81	0.87375	0.78	0.85875	0.66	0.83875	0.23	0.57625	0.71	0.87125	0.76
#211	0.75	0.932857	0.54	0.585714	0.3	0.407143	0.81	0.874286	0.76	0.831429	0.66	0.832857	0.23	0.512857	0.56	0.791429	0.79	0.916667	0.55	0.656667	0.23	0.281667	0.81	0.876667	0.78	0.87	0.66	0.78	0.26	0.405	0.67	0.816667	0.73	0.91	0.52	0.634286	0.17	0.201429	0.81	0.857143	0.78	0.86	0.66	0.798571	0.26	0.451429	0.7	0.834286	0.79
#212	0.8	0.92	0.55	0.644	0.3	0.374	0.81	0.866	0.77	0.86	0.66	0.752	0.25	0.314	0.61	0.706	0.78	0.912857	0.56	0.615714	0.22	0.348571	0.81	0.861429	0.77	0.804286	0.66	0.805714	0.18	0.43	0.61	0.79	0.77	0.9275	0.5	0.545	0.17	0.19875	0.81	0.885	0.78	0.88875	0.66	0.8125	0.45	0.64625	0.64	0.795	0.75
#213	0.75	0.9325	0.55	0.61125	0.31	0.4075	0.81	0.8925	0.76	0.86625	0.66	0.83875	0.33	0.5925	0.61	0.80125	0.78	0.914286	0.53	0.608571	0.23	0.295714	0.81	0.865714	0.78	0.857143	0.66	0.78	0.17	0.307143	0.73	0.825714	0.8	0.916667	0.56	0.655	0.14	0.143333	0.81	0.871667	0.79	0.901667	0.66	0.783333	0.23	0.393333	0.58	0.731667	0.76
#214	0.78	0.871429	0.52	0.614286	0.29	0.305714	0.81	0.854286	0.76	0.852857	0.66	0.765714	0.37	0.51	0.53	0.651429	0.76	0.917143	0.51	0.631429	0.22	0.252857	0.81	0.875714	0.76	0.864286	0.66	0.791429	0.31	0.448571	0.62	0.7	0.74	0.918571	0.52	0.58	0.15	0.231429	0.81	0.864286	0.79	0.857143	0.66	0.827143	0.34	0.551429	0.62	0.834286	0.74
#215	0.77	0.922857	0.53	0.634286	0.31	0.381429	0.81	0.868571	0.75	0.821429	0.66	0.805714	0.41	0.582857	0.66	0.811429	0.75	0.90625	0.53	0.64125	0.22	0.27	0.81	0.8625	0.77	0.83375	0.66	0.81	0.25	0.50375	0.55	0.735	0.72	0.81625	0.52	0.665	0.17	0.1575	0.81	0.8175	0.78	0.7525	0.66	0.7775	0.26	0.4975	0.55	0.70375	0.74
#216	0.76	0.831429	0.53	0.627143	0.3	0.32	0.81	0.825714	0.76	0.758571	0.66	0.764286	0.21	0.414286	0.7	0.798571	0.78	0.912	0.55	0.654	0.27	0.336	0.81	0.856	0.77	0.854	0.66	0.752	0.37	0.46	0.68	0.754	0.79	0.892857	0.56	0.605714	0.14	0.204286	0.81	0.851429	0.79	0.811429	0.66	0.782857	0.27	0.478571	0.5	0.648571	0.74
#217	0.76	0.91875	0.52	0.61625	0.3	0.435	0.81	0.875	0.77	0.84625	0.66	0.81375	0.31	0.52875	0.63	0.805	0.76	0.928333	0.51	0.638333	0.23	0.301667	0.81	0.873333	0.77	0.871667	0.66	0.786667	0.31	0.421667	0.63	0.725	0.75	0.84375	0.52	0.625	0.18	0.2125	0.81	0.83375	0.77	0.82375	0.66	0.7675	0.3	0.45125	0.72	0.815	0.7
#218	0.73	0.857143	0.53	0.675714	0.28	0.338571	0.81	0.845714	0.76	0.79	0.66	0.797143	0.28	0.504286	0.47	0.667143	0.8	0.928333	0.56	0.6	0.23	0.298333	0.81	0.883333	0.77	0.865	0.66	0.801667	0.32	0.456667	0.62	0.72	0.75	0.927143	0.53	0.552857	0.18	0.257143	0.81	0.882857	0.79	0.87	0.66	0.817143	0.34	0.514286	0.63	0.742857	0.7
#219	0.78	0.926667	0.53	0.643333	0.3	0.39	0.81	0.875	0.77	0.841667	0.66	0.788333	0.21	0.35	0.62	0.726667	0.76	0.747143	0.52	0.452857	0.23	0.315714	0.81	0.657143	0.78	0.687143	0.66	0.582857	0.22	0.301429	0.62	0.554286	0.75	0.8425	0.53	0.61375	0.15	0.17625	0.81	0.83	0.78	0.81875	0.66	0.7775	0.3	0.56375	0.53	0.70375	0.73
#220	0.77	0.926667	0.53	0.628333	0.3	0.396667	0.81	0.875	0.78	0.861667	0.66	0.796667	0.28	0.458333	0.47	0.618333	0.76	0.8725	0.52	0.6175	0.2	0.235	0.81	0.8475	0.76	0.84875	0.66	0.77125	0.22	0.40375	0.67	0.7825	0.75	0.89375	0.54	0.545	0.12	0.14	0.81	0.83125	0.78	0.85375	0.66	0.7725	0.41	0.5375	0.5	0.6725	0.75
#221	0.76	0.928571	0.52	0.614286	0.29	0.38	0.81	0.867143	0.76	0.85	0.66	0.801429	0.22	0.437143	0.63	0.804286	0.77	0.822857	0.52	0.627143	0.21	0.197143	0.81	0.841429	0.78	0.828571	0.66	0.751429	0.18	0.295714	0.57	0.651429	0.76	0.928333	0.55	0.648333	0.14	0.153333	0.81	0.886667	0.8	0.866667	0.66	0.82	0.26	0.443333	0.67	0.831667	0.72
#222	0.78	0.918333	0.53	0.618333	0.32	0.356667	0.81	0.86	0.77	0.846667	0.66	0.776667	0.35	0.505	0.58	0.711667	0.76	0.8175	0.53	0.61	0.2	0.17	0.81	0.8375	0.78	0.79375	0.66	0.78125	0.31	0.49875	0.72	0.81625	0.78	0.921667	0.56	0.581667	0.18	0.23	0.81	0.873333	0.79	0.858333	0.66	0.801667	0.3	0.466667	0.57	0.731667	0.74
#223	0.76	0.921429	0.51	0.645714	0.3	0.351429	0.81	0.88	0.77	0.877143	0.66	0.801429	0.19	0.342857	0.62	0.737143	0.73	0.92	0.52	0.634286	0.22	0.29	0.81	0.872857	0.77	0.848571	0.66	0.825714	0.23	0.461429	0.67	0.838571	0.77	0.805	0.55	0.616667	0.13	0.118333	0.81	0.796667	0.8	0.755	0.66	0.751667	0.35	0.478333	0.62	0.696667	0.7
#224	0.77	0.848571	0.54	0.645714	0.32	0.327143	0.81	0.838571	0.76	0.761429	0.66	0.77	0.25	0.441429	0.62	0.727143	0.77	0.91	0.54	0.597143	0.22	0.282857	0.81	0.864286	0.77	0.891429	0.66	0.782857	0.23	0.378571	0.72	0.81	0.75	0.914444	0.52	0.546667	0.13	0.162222	0.81	0.874444	0.79	0.875556	0.66	0.813333	0.2	0.502222	0.68	0.826667	0.72
#225	0.77	0.88875	0.52	0.5475	0.28	0.3275	0.81	0.845	0.76	0.83375	0.66	0.78875	0.25	0.4975	0.68	0.7975	0.75	0.921667	0.53	0.656667	0.22	0.305	0.81	0.865	0.78	0.85	0.66	0.783333	0.31	0.418333	0.52	0.656667	0.78	0.92	0.51	0.552857	0.19	0.262857	0.81	0.868571	0.77	0.87	0.66	0.787143	0.29	0.455714	0.66	0.778571	0.71
#226	0.75	0.852857	0.55	0.672857	0.29	0.337143	0.81	0.84	0.76	0.798571	0.66	0.781429	0.24	0.457143	0.64	0.771429	0.76	0.92	0.5	0.572857	0.22	0.284286	0.81	0.861429	0.77	0.871429	0.66	0.792857	0.42	0.585714	0.53	0.677143	0.75	0.924286	0.55	0.652857	0.19	0.27	0.81	0.877143	0.78	0.858571	0.66	0.814286	0.29	0.454286	0.51	0.705714	0.75
#227	0.76	0.914286	0.55	0.624286	0.33	0.374286	0.81	0.871429	0.76	0.854286	0.66	0.817143	0.25	0.445714	0.6	0.771429	0.76	0.921667	0.53	0.53	0.24	0.316667	0.81	0.848333	0.78	0.836667	0.66	0.79	0.27	0.506667	0.58	0.738333	0.71	0.72	0.52	0.45625	0.16	0.18875	0.81	0.64375	0.8	0.63625	0.66	0.625	0.26	0.425	0.57	0.61	0.71
#228	0.79	0.926667	0.55	0.671667	0.33	0.42	0.81	0.881667	0.76	0.845	0.66	0.783333	0.23	0.333333	0.53	0.665	0.76	0.862857	0.55	0.662857	0.26	0.317143	0.81	0.84	0.77	0.8	0.66	0.782857	0.2	0.428571	0.56	0.728571	0.72	0.915	0.51	0.62125	0.12	0.2	0.81	0.8625	0.8	0.84625	0.66	0.81125	0.35	0.56375	0.66	0.8225	0.78
#229	0.76	0.842857	0.54	0.637143	0.29	0.321429	0.81	0.817143	0.75	0.794286	0.66	0.754286	0.33	0.461429	0.7	0.792857	0.77	0.898571	0.54	0.635714	0.24	0.341429	0.81	0.86	0.77	0.861429	0.66	0.777143	0.31	0.451429	0.65	0.74	0.78	0.927143	0.55	0.644286	0.19	0.235714	0.81	0.885714	0.78	0.891429	0.66	0.818571	0.28	0.492857	0.63	0.824286	0.7
#230	0.76	0.852857	0.53	0.624286	0.28	0.33	0.81	0.827143	0.77	0.79	0.66	0.764286	0.32	0.49	0.58	0.685714	0.75	0.85	0.52	0.618571	0.21	0.205714	0.81	0.831429	0.77	0.83	0.66	0.768571	0.28	0.448571	0.54	0.654286	0.78	0.818571	0.58	0.662857	0.13	0.141429	0.81	0.822857	0.78	0.78	0.66	0.774286	0.23	0.455714	0.62	0.73	0.75
#231	0.79	0.838333	0.54	0.65	0.31	0.321667	0.81	0.83	0.76	0.811667	0.66	0.74	0.28	0.428333	0.56	0.658333	0.74	0.8525	0.51	0.6225	0.22	0.2775	0.81	0.83375	0.77	0.80375	0.66	0.78875	0.31	0.52	0.68	0.80875	0.81	0.912	0.6	0.674	0.18	0.248	0.81	0.866	0.78	0.85	0.66	0.774	0.37	0.466	0.63	0.748	0.75
#232	0.78	0.87375	0.51	0.62	0.29	0.3175	0.81	0.8625	0.75	0.82875	0.66	0.78125	0.22	0.4075	0.46	0.57125	0.78	0.91	0.56	0.621667	0.21	0.313333	0.81	0.858333	0.78	0.821667	0.66	0.796667	0.3	0.448333	0.63	0.793333	0.77	0.928571	0.51	0.525714	0.18	0.225714	0.81	0.872857	0.78	0.877143	0.66	0.8	0.26	0.47	0.72	0.852857	0.77
#233	0.8	0.857143	0.58	0.652857	0.27	0.301429	0.81	0.85	0.77	0.841429	0.66	0.777143	0.39	0.518571	0.63	0.728571	0.78	0.915	0.54	0.636667	0.24	0.325	0.81	0.863333	0.78	0.865	0.66	0.773333	0.34	0.445	0.56	0.66	0.73	0.81375	0.5	0.59625	0.14	0.06625	0.81	0.80125	0.8	0.77125	0.66	0.75125	0.27	0.49375	0.66	0.7725	0.72
#234	0.76	0.92	0.54	0.654286	0.34	0.421429	0.81	0.871429	0.77	0.84	0.66	0.814286	0.4	0.581429	0.51	0.728571	0.75	0.868889	0.5	0.543333	0.21	0.235556	0.81	0.841111	0.78	0.843333	0.66	0.806667	0.25	0.558889	0.66	0.807778	0.77	0.818571	0.58	0.645714	0.12	0.0442857	0.81	0.824286	0.79	0.811429	0.66	0.791429	0.25	0.505714	0.52	0.717143	0.76
#235	0.81	0.92	0.61	0.558333	0.23	0.346667	0.81	0.876667	0.78	0.876667	0.66	0.815	0.25	0.523333	0.56	0.73	0.76	0.93	0.54	0.662857	0.25	0.32	0.81	0.887143	0.78	0.878571	0.66	0.824286	0.3	0.481429	0.64	0.788571	0.75	0.914286	0.52	0.541429	0.18	0.248571	0.81	0.854286	0.79	0.837143	0.66	0.794286	0.21	0.402857	0.58	0.761429	0.73
#236	0.78	0.933333	0.54	0.595	0.29	0.33	0.81	0.878333	0.77	0.858333	0.66	0.793333	0.23	0.381667	0.55	0.641667	0.79	0.912	0.54	0.62	0.24	0.31	0.81	0.852	0.77	0.858	0.66	0.738	0.36	0.432	0.67	0.748	0.73	0.905	0.5	0.5725	0.14	0.165	0.81	0.8475	0.79	0.8525	0.66	0.78875	0.32	0.51625	0.49	0.71375	0.75
#237	0.77	0.926667	0.54	0.63	0.32	0.416667	0.81	0.863333	0.77	0.81	0.66	0.778333	0.34	0.485	0.73	0.826667	0.76	0.923333	0.53	0.631667	0.24	0.32	0.81	0.87	0.77	0.858333	0.66	0.798333	0.2	0.473333	0.63	0.766667	0.75	0.84875	0.5	0.53625	0.17	0.175	0.81	0.82125	0.78	0.8175	0.66	0.77375	0.27	0.48375	0.52	0.71375	0.76
#238	0.78	0.87	0.54	0.625	0.28	0.36	0.81	0.845	0.76	0.76875	0.66	0.78875	0.22	0.45375	0.52	0.68875	0.76	0.81	0.55	0.635	0.24	0.235	0.81	0.8	0.77	0.77	0.66	0.735	0.28	0.485	0.72	0.766667	0.76	0.915714	0.53	0.631429	0.19	0.215714	0.81	0.867143	0.76	0.842857	0.66	0.804286	0.28	0.49	0.6	0.775714	0.68
#239	0.79	0.838333	0.59	0.615	0.27	0.288333	0.81	0.843333	0.76	0.82	0.66	0.806667	0.18	0.463333	0.56	0.733333	0.77	0.785	0.53	0.641667	0.24	0.195	0.81	0.811667	0.77	0.801667	0.66	0.721667	0.18	0.315	0.73	0.773333	0.75	0.917143	0.52	0.532857	0.18	0.252857	0.81	0.872857	0.79	0.882857	0.66	0.802857	0.24	0.485714	0.54	0.732857	0.77
#240	0.77	0.93	0.53	0.608333	0.31	0.4	0.81	0.86	0.76	0.835	0.66	0.768333	0.27	0.376667	0.49	0.598333	0.76	0.837143	0.53	0.614286	0.25	0.248571	0.81	0.81	0.77	0.761429	0.66	0.752857	0.37	0.534286	0.51	0.668571	0.75	0.903333	0.56	0.686667	0.12	0.138333	0.81	0.873333	0.79	0.863333	0.66	0.826667	0.31	0.505	0.53	0.728333	0.69
#241	0.81	0.872857	0.57	0.577143	0.26	0.308571	0.81	0.841429	0.77	0.861429	0.66	0.781429	0.25	0.478571	0.71	0.804286	0.72	0.905	0.53	0.61125	0.21	0.2825	0.81	0.86	0.77	0.83375	0.66	0.82125	0.31	0.57	0.69	0.8425	0.77	0.898571	0.5	0.565714	0.17	0.222857	0.81	0.857143	0.76	0.828571	0.66	0.775714	0.33	0.471429	0.69	0.804286	0.76
#242	0.79	0.928333	0.54	0.646667	0.32	0.396667	0.81	0.88	0.75	0.851667	0.66	0.78	0.22	0.323333	0.6	0.708333	0.76	0.905556	0.52	0.624444	0.26	0.316667	0.81	0.865556	0.78	0.818889	0.66	0.815556	0.33	0.565556	0.58	0.755556	0.75	0.8475	0.52	0.6225	0.18	0.19375	0.81	0.8325	0.8	0.8125	0.66	0.7675	0.2	0.38	0.63	0.70625	0.81
#243	0.75	0.831429	0.53	0.631429	0.29	0.31	0.81	0.825714	0.76	0.792857	0.66	0.778571	0.2	0.401429	0.5	0.68	0.78	0.832857	0.58	0.672857	0.18	0.201429	0.81	0.837143	0.78	0.814286	0.66	0.782857	0.21	0.441429	0.64	0.797143	0.8	0.921667	0.53	0.613333	0.18	0.236667	0.81	0.861667	0.78	0.865	0.66	0.76	0.44	0.508333	0.62	0.698333	0.79
#244	0.77	0.835714	0.52	0.604286	0.29	0.304286	0.81	0.824286	0.76	0.784286	0.66	0.755714	0.21	0.404286	0.68	0.732857	0.77	0.84	0.52	0.631429	0.22	0.191429	0.81	0.848571	0.79	0.842857	0.66	0.772857	0.27	0.468571	0.64	0.721429	0.76	0.904	0.54	0.646	0.2	0.256	0.81	0.846	0.77	0.826	0.66	0.762	0.28	0.432	0.52	0.656	0.74
#245	0.78	0.888571	0.52	0.605714	0.29	0.307143	0.81	0.852857	0.76	0.854286	0.66	0.761429	0.35	0.418571	0.77	0.834286	0.79	0.925	0.53	0.596667	0.22	0.296667	0.81	0.868333	0.77	0.878333	0.66	0.756667	0.35	0.366667	0.65	0.675	0.76	0.82125	0.54	0.63625	0.19	0.18	0.81	0.82125	0.78	0.7875	0.66	0.7675	0.29	0.4975	0.51	0.665	0.75
#246	0.77	0.921429	0.52	0.625714	0.31	0.354286	0.81	0.871429	0.77	0.854286	0.66	0.791429	0.23	0.401429	0.59	0.712857	0.74	0.848571	0.53	0.62	0.2	0.261429	0.81	0.832857	0.77	0.808571	0.66	0.778571	0.37	0.561429	0.5	0.68	0.8	0.908571	0.57	0.665714	0.16	0.195714	0.81	0.875714	0.78	0.88	0.66	0.81	0.3	0.46	0.55	0.692857	0.74
#247	0.76	0.91875	0.53	0.64125	0.3	0.40375	0.81	0.8775	0.75	0.83625	0.66	0.81625	0.26	0.51375	0.7	0.845	0.74	0.9025	0.52	0.6175	0.19	0.18	0.81	0.84125	0.78	0.82625	0.66	0.80875	0.29	0.5825	0.57	0.77875	0.76	0.905714	0.55	0.615714	0.15	0.131429	0.81	0.864286	0.78	0.86	0.66	0.795714	0.28	0.48	0.65	0.79	0.79
#248	0.76	0.914286	0.52	0.611429	0.29	0.384286	0.81	0.86	0.76	0.858571	0.66	0.788571	0.21	0.397143	0.53	0.682857	0.74	0.838889	0.52	0.632222	0.21	0.203333	0.81	0.828889	0.78	0.807778	0.66	0.785556	0.2	0.494444	0.6	0.738889	0.78	0.92	0.54	0.571667	0.17	0.245	0.81	0.875	0.78	0.866667	0.66	0.788333	0.25	0.415	0.55	0.666667	0.78
#249	0.75	0.934286	0.53	0.63	0.32	0.395714	0.81	0.877143	0.76	0.847143	0.66	0.815714	0.18	0.38	0.76	0.865714	0.76	0.918571	0.53	0.642857	0.24	0.312857	0.81	0.872857	0.78	0.854286	0.66	0.801429	0.21	0.428571	0.61	0.774286	0.77	0.918333	0.53	0.643333	0.18	0.241667	0.81	0.868333	0.78	0.881667	0.66	0.763333	0.44	0.513333	0.72	0.811667	0.77
#250	0.75	0.935	0.52	0.62375	0.33	0.4425	0.81	0.88125	0.76	0.845	0.66	0.8175	0.2	0.41375	0.53	0.73625	0.72	0.84	0.55	0.657143	0.2	0.214286	0.81	0.822857	0.78	0.807143	0.66	0.768571	0.32	0.527143	0.54	0.682857	0.74	0.827778	0.52	0.577778	0.19	0.22	0.81	0.835556	0.77	0.803333	0.66	0.793333	0.41	0.621111	0.58	0.778889	0.78
#251	0.78	0.932857	0.52	0.617143	0.3	0.35	0.81	0.875714	0.77	0.858571	0.66	0.791429	0.45	0.581429	0.68	0.8	0.75	0.84	0.53	0.648571	0.21	0.225714	0.81	0.834286	0.77	0.83	0.66	0.767143	0.32	0.491429	0.58	0.682857	0.79	0.917143	0.54	0.515714	0.14	0.228571	0.81	0.862857	0.78	0.864286	0.66	0.791429	0.32	0.494286	0.7	0.811429	0.74
#252	0.76	0.9175	0.53	0.66375	0.31	0.38	0.81	0.88375	0.76	0.84125	0.66	0.83125	0.3	0.56	0.62	0.78875	0.74	0.86125	0.51	0.6025	0.25	0.275	0.81	0.8425	0.77	0.8425	0.66	0.78875	0.31	0.49625	0.7	0.82	0.76	0.916667	0.52	0.605	0.19	0.27	0.81	0.85	0.78	0.82	0.66	0.765	0.42	0.471667	0.6	0.735	0.71
#253	0.76	0.85375	0.51	0.615	0.29	0.3325	0.81	0.835	0.77	0.8175	0.66	0.7725	0.33	0.54125	0.73	0.83125	0.79	0.923333	0.53	0.653333	0.26	0.34	0.81	0.875	0.79	0.853333	0.66	0.786667	0.32	0.46	0.62	0.743333	0.75	0.915	0.54	0.645	0.22	0.298333	0.81	0.858333	0.78	0.821667	0.66	0.785	0.23	0.401667	0.56	0.708333	0.74
#254	0.75	0.865714	0.53	0.635714	0.31	0.354286	0.81	0.842857	0.78	0.788571	0.66	0.785714	0.36	0.53	0.68	0.791429	0.76	0.805714	0.53	0.63	0.25	0.248571	0.81	0.822857	0.78	0.775714	0.66	0.761429	0.29	0.472857	0.63	0.732857	0.73	0.805714	0.53	0.661429	0.17	0.141429	0.81	0.824286	0.78	0.78	0.66	0.77	0.29	0.455714	0.54	0.684286	0.73
#255	0.8	0.928571	0.58	0.684286	0.29	0.37	0.81	0.887143	0.77	0.89	0.66	0.812857	0.24	0.412857	0.6	0.74	0.78	0.924286	0.54	0.634286	0.27	0.312857	0.81	0.877143	0.78	0.851429	0.66	0.798571	0.48	0.57	0.56	0.735714	0.81	0.88	0.57	0.605	0.15	0.153333	0.81	0.831667	0.78	0.798333	0.66	0.758333	0.2	0.43	0.63	0.758333	0.77
#256	0.78	0.85	0.53	0.62125	0.32	0.3475	0.81	0.83875	0.76	0.77375	0.66	0.7725	0.23	0.46125	0.57	0.71875	0.75	0.835714	0.53	0.637143	0.24	0.26	0.81	0.824286	0.77	0.801429	0.66	0.767143	0.3	0.474286	0.69	0.792857	0.74	0.838571	0.55	0.53	0.1	0.0585714	0.81	0.768571	0.79	0.802857	0.66	0.727143	0.22	0.451429	0.71	0.767143	0.74
#257	0.76	0.92625	0.52	0.59875	0.29	0.35625	0.81	0.89	0.75	0.8875	0.66	0.83875	0.17	0.48125	0.68	0.84375	0.74	0.907143	0.56	0.625714	0.26	0.292857	0.81	0.864286	0.77	0.877143	0.66	0.812857	0.23	0.461429	0.72	0.834286	0.76	0.908571	0.53	0.614286	0.2	0.284286	0.81	0.852857	0.78	0.8	0.66	0.784286	0.31	0.478571	0.72	0.818571	0.75
#258	0.74	0.86	0.52	0.608571	0.28	0.327143	0.81	0.834286	0.76	0.777143	0.66	0.774286	0.35	0.514286	0.52	0.691429	0.72	0.91125	0.52	0.65125	0.23	0.32625	0.81	0.875	0.77	0.83875	0.66	0.83625	0.23	0.5125	0.61	0.7825	0.69	0.845	0.52	0.61875	0.12	0.045	0.81	0.82625	0.78	0.78875	0.66	0.81	0.26	0.61625	0.54	0.77625	0.76
#259	0.79	0.922857	0.54	0.631429	0.33	0.44	0.81	0.878571	0.76	0.845714	0.66	0.791429	0.38	0.521429	0.48	0.674286	0.77	0.916667	0.57	0.685	0.18	0.206667	0.81	0.876667	0.78	0.87	0.66	0.825	0.32	0.538333	0.63	0.826667	0.76	0.82625	0.56	0.6525	0.16	0.21	0.81	0.82125	0.77	0.78625	0.66	0.75875	0.23	0.3925	0.55	0.6675	0.74
#260	0.76	0.92625	0.53	0.62625	0.33	0.40625	0.81	0.87375	0.76	0.84125	0.66	0.815	0.56	0.6225	0.61	0.74	0.76	0.841429	0.52	0.608571	0.22	0.237143	0.81	0.825714	0.76	0.804286	0.66	0.76	0.28	0.45	0.68	0.77	0.73	0.812857	0.52	0.601429	0.16	0.142857	0.81	0.804286	0.78	0.824286	0.66	0.761429	0.26	0.462857	0.62	0.752857	0.7
#261	0.77	0.921429	0.53	0.634286	0.33	0.394286	0.81	0.875714	0.76	0.845714	0.66	0.807143	0.22	0.432857	0.63	0.781429	0.77	0.816667	0.53	0.62	0.22	0.175	0.81	0.82	0.78	0.81	0.66	0.725	0.32	0.453333	0.6	0.678333	0.71	0.844286	0.52	0.648571	0.15	0.14	0.81	0.835714	0.79	0.81	0.66	0.791429	0.31	0.488571	0.69	0.815714	0.72
#262	0.75	0.844286	0.54	0.644286	0.31	0.324286	0.81	0.844286	0.76	0.794286	0.66	0.782857	0.25	0.45	0.71	0.812857	0.76	0.918571	0.54	0.637143	0.26	0.381429	0.81	0.862857	0.77	0.837143	0.66	0.798571	0.27	0.457143	0.52	0.695714	0.78	0.802857	0.56	0.667143	0.15	0.167143	0.81	0.827143	0.77	0.785714	0.66	0.772857	0.3	0.452857	0.66	0.701429	0.75
#263	0.76	0.842857	0.52	0.611429	0.29	0.304286	0.81	0.825714	0.76	0.811429	0.66	0.758571	0.3	0.47	0.53	0.651429	0.74	0.838571	0.53	0.591429	0.18	0.175714	0.81	0.85	0.77	0.82	0.66	0.808571	0.36	0.6	0.6	0.778571	0.78	0.928571	0.52	0.541429	0.21	0.307143	0.81	0.874286	0.78	0.895714	0.66	0.792857	0.27	0.457143	0.58	0.718571	0.76
#264	0.75	0.824286	0.54	0.674286	0.31	0.325714	0.81	0.838571	0.76	0.782857	0.66	0.777143	0.21	0.411429	0.6	0.757143	0.74	0.921429	0.53	0.651429	0.25	0.338571	0.81	0.872857	0.78	0.862857	0.66	0.808571	0.27	0.435714	0.45	0.657143	0.74	0.922857	0.51	0.634286	0.18	0.228571	0.81	0.871429	0.78	0.867143	0.66	0.804286	0.21	0.408571	0.7	0.834286	0.78
#265	0.78	0.93	0.52	0.583333	0.3	0.376667	0.81	0.855	0.75	0.841667	0.66	0.761667	0.32	0.368333	0.63	0.665	0.77	0.913333	0.53	0.581667	0.21	0.28	0.81	0.861667	0.77	0.846667	0.66	0.783333	0.31	0.453333	0.66	0.808333	0.72	0.91875	0.54	0.62375	0.23	0.2975	0.81	0.87375	0.79	0.8475	0.66	0.825	0.35	0.5575	0.54	0.755	0.77
#266	0.77	0.851429	0.53	0.638571	0.3	0.318571	0.81	0.835714	0.75	0.801429	0.66	0.767143	0.27	0.437143	0.74	0.811429	0.74	0.918571	0.54	0.677143	0.22	0.277143	0.81	0.887143	0.77	0.857143	0.66	0.818571	0.28	0.477143	0.6	0.762857	0.72	0.794286	0.54	0.682857	0.13	0.118571	0.81	0.814286	0.78	0.751429	0.66	0.781429	0.22	0.485714	0.75	0.831429	0.76
#267	0.77	0.93125	0.53	0.61875	0.32	0.41125	0.81	0.87625	0.76	0.8475	0.66	0.8125	0.22	0.41375	0.75	0.8625	0.73	0.92	0.51	0.625	0.22	0.33	0.81	0.863333	0.76	0.808333	0.66	0.806667	0.33	0.466667	0.67	0.756667	0.7	0.9075	0.53	0.6175	0.18	0.195	0.81	0.86625	0.78	0.89375	0.66	0.82625	0.21	0.4175	0.64	0.80125	0.72
#268	0.75	0.8625	0.51	0.63875	0.3	0.3475	0.81	0.84375	0.75	0.80875	0.66	0.77875	0.41	0.56875	0.57	0.71	0.75	0.898571	0.53	0.624286	0.21	0.314286	0.81	0.851429	0.78	0.841429	0.66	0.778571	0.23	0.43	0.57	0.704286	0.8	0.914286	0.53	0.621429	0.2	0.274286	0.81	0.865714	0.78	0.834286	0.66	0.778571	0.31	0.45	0.62	0.712857	0.75
#269	0.78	0.92	0.55	0.642	0.31	0.378	0.81	0.864	0.77	0.836	0.66	0.762	0.27	0.352	0.57	0.634	0.79	0.911429	0.54	0.664286	0.25	0.325714	0.81	0.877143	0.76	0.844286	0.66	0.794286	0.28	0.448571	0.77	0.861429	0.76	0.917143	0.54	0.64	0.2	0.235714	0.81	0.874286	0.79	0.85	0.66	0.807143	0.4	0.557143	0.64	0.767143	0.72
#270	0.8	0.936667	0.58	0.68	0.31	0.381667	0.81	0.89	0.75	0.873333	0.66	0.816667	0.21	0.418333	0.68	0.808333	0.76	0.9	0.51	0.59875	0.23	0.26625	0.81	0.86625	0.77	0.86125	0.66	0.8	0.34	0.505	0.72	0.83875	0.73	0.851429	0.51	0.59	0.16	0.208571	0.81	0.824286	0.77	0.792857	0.66	0.781429	0.33	0.504286	0.67	0.818571	0.78
#271	0.76	0.895714	0.54	0.598571	0.3	0.338571	0.81	0.832857	0.76	0.855714	0.66	0.775714	0.36	0.544286	0.54	0.702857	0.8	0.914286	0.57	0.658571	0.2	0.291429	0.81	0.878571	0.77	0.857143	0.66	0.802857	0.25	0.395714	0.62	0.77	0.74	0.91	0.54	0.624286	0.15	0.164286	0.81	0.861429	0.78	0.881429	0.66	0.794286	0.22	0.437143	0.61	0.75	0.74
#272	0.78	0.927143	0.52	0.614286	0.31	0.358571	0.81	0.868571	0.77	0.841429	0.66	0.8	0.28	0.454286	0.65	0.794286	0.76	0.901429	0.53	0.555714	0.2	0.25	0.81	0.82	0.78	0.855714	0.66	0.757143	0.25	0.427143	0.62	0.682857	0.73	0.86875	0.51	0.66	0.18	0.08875	0.81	0.86875	0.78	0.865	0.66	0.80125	0.39	0.6075	0.67	0.8	0.73
#273	0.77	0.925714	0.51	0.541429	0.3	0.4	0.81	0.852857	0.75	0.805714	0.66	0.777143	0.47	0.56	0.59	0.705714	0.75	0.915714	0.53	0.58	0.19	0.208571	0.81	0.848571	0.77	0.868571	0.66	0.775714	0.31	0.462857	0.62	0.77	0.73	0.84	0.52	0.56375	0.16	0.18625	0.81	0.8325	0.79	0.775	0.66	0.80125	0.23	0.4975	0.74	0.835	0.76
#274	0.77	0.926667	0.54	0.616667	0.3	0.408333	0.81	0.858333	0.76	0.815	0.66	0.778333	0.32	0.423333	0.71	0.816667	0.78	0.927143	0.52	0.607143	0.22	0.29	0.81	0.877143	0.75	0.872857	0.66	0.787143	0.22	0.414286	0.62	0.755714	0.74	0.915	0.52	0.6325	0.2	0.27375	0.81	0.87625	0.8	0.85625	0.66	0.82	0.41	0.57375	0.6	0.785	0.72
#275	0.73	0.917143	0.55	0.651429	0.31	0.347143	0.81	0.877143	0.76	0.867143	0.66	0.83	0.28	0.504286	0.62	0.795714	0.77	0.914	0.55	0.624	0.25	0.33	0.81	0.864	0.76	0.856	0.66	0.78	0.25	0.382	0.63	0.74	0.78	0.9	0.56	0.655	0.22	0.31	0.81	0.856667	0.79	0.851667	0.66	0.768333	0.24	0.416667	0.61	0.721667	0.77
#276	0.76	0.928333	0.53	0.64	0.33	0.425	0.81	0.87	0.76	0.81	0.66	0.786667	0.27	0.418333	0.52	0.658333	0.77	0.921429	0.51	0.501429	0.22	0.318571	0.81	0.874286	0.78	0.868571	0.66	0.785714	0.21	0.398571	0.52	0.645714	0.7	0.835	0.5	0.5325	0.12	0.07375	0.81	0.78125	0.78	0.80625	0.66	0.75875	0.18	0.46125	0.54	0.7425	0.74
#277	0.75	0.845	0.54	0.63875	0.3	0.375	0.81	0.825	0.76	0.7875	0.66	0.78125	0.21	0.425	0.65	0.76875	0.8	0.921429	0.53	0.587143	0.23	0.312857	0.81	0.868571	0.77	0.847143	0.66	0.78	0.3	0.43	0.69	0.801429	0.75	0.924286	0.51	0.558571	0.17	0.262857	0.81	0.868571	0.78	0.86	0.66	0.804286	0.26	0.472857	0.62	0.762857	0.71
#278	0.75	0.918571	0.53	0.655714	0.33	0.408571	0.81	0.868571	0.76	0.824286	0.66	0.815714	0.23	0.475714	0.52	0.734286	0.75	0.922857	0.52	0.555714	0.22	0.302857	0.81	0.858571	0.76	0.851429	0.66	0.801429	0.26	0.492857	0.67	0.8	0.77	0.8525	0.53	0.57625	0.14	0.15125	0.81	0.8325	0.78	0.8075	0.66	0.80375	0.36	0.6125	0.61	0.805	0.76
#279	0.74	0.85375	0.54	0.6625	0.31	0.3575	0.81	0.84125	0.76	0.81625	0.66	0.79625	0.21	0.51125	0.68	0.805	0.76	0.935	0.5	0.57875	0.23	0.31125	0.81	0.8975	0.77	0.91375	0.66	0.82	0.32	0.48875	0.54	0.71625	0.75	0.93	0.53	0.623333	0.19	0.245	0.81	0.873333	0.77	0.865	0.66	0.795	0.22	0.358333	0.61	0.758333	0.72
#280	0.77	0.85	0.53	0.645714	0.28	0.287143	0.81	0.848571	0.76	0.818571	0.66	0.762857	0.17	0.302857	0.55	0.625714	0.77	0.912857	0.53	0.628571	0.23	0.28	0.81	0.864286	0.77	0.841429	0.66	0.8	0.28	0.458571	0.7	0.825714	0.75	0.912857	0.54	0.628571	0.21	0.282857	0.81	0.858571	0.79	0.805714	0.66	0.792857	0.29	0.515714	0.67	0.79	0.76
#281	0.81	0.925	0.57	0.671667	0.28	0.318333	0.81	0.876667	0.77	0.883333	0.66	0.793333	0.28	0.456667	0.64	0.791667	0.75	0.893333	0.52	0.625	0.24	0.261667	0.81	0.846667	0.78	0.833333	0.66	0.783333	0.32	0.515	0.57	0.728333	0.78	0.916667	0.53	0.628333	0.19	0.246667	0.81	0.866667	0.79	0.87	0.66	0.77	0.27	0.341667	0.57	0.665	0.7
#282	0.75	0.924444	0.55	0.624444	0.28	0.377778	0.81	0.882222	0.76	0.833333	0.66	0.84	0.27	0.577778	0.57	0.775556	0.74	0.835714	0.53	0.581429	0.19	0.175714	0.81	0.808571	0.76	0.817143	0.66	0.755714	0.2	0.417143	0.46	0.66	0.75	0.855556	0.52	0.581111	0.2	0.235556	0.81	0.831111	0.78	0.782222	0.66	0.778889	0.34	0.518889	0.7	0.801111	0.75
#283	0.76	0.81	0.6	0.663333	0.24	0.261667	0.81	0.823333	0.76	0.82	0.66	0.771667	0.4	0.526667	0.76	0.825	0.76	0.766667	0.58	0.688333	0.17	0.173333	0.81	0.816667	0.79	0.77	0.66	0.776667	0.23	0.473333	0.64	0.755	0.78	0.915714	0.54	0.618571	0.18	0.25	0.81	0.878571	0.79	0.864286	0.66	0.812857	0.22	0.47	0.58	0.735714	0.75
#284	0.73	0.918571	0.52	0.65	0.3	0.414286	0.81	0.877143	0.75	0.822857	0.66	0.83	0.23	0.465714	0.72	0.861429	0.78	0.808571	0.57	0.654286	0.18	0.0985714	0.81	0.818571	0.77	0.78	0.66	0.752857	0.28	0.464286	0.75	0.804286	0.75	0.81	0.52	0.54	0.18	0.177143	0.81	0.79	0.8	0.78	0.66	0.738571	0.21	0.461429	0.52	0.674286	0.74
#285	0.78	0.835	0.58	0.691667	0.27	0.306667	0.81	0.845	0.75	0.805	0.66	0.778333	0.32	0.471667	0.72	0.82	0.75	0.837143	0.56	0.604286	0.24	0.242857	0.81	0.815714	0.76	0.832857	0.66	0.734286	0.32	0.431429	0.6	0.692857	0.74	0.911667	0.57	0.601667	0.23	0.268333	0.81	0.85	0.79	0.851667	0.66	0.781667	0.39	0.48	0.7	0.823333	0.74
#286	0.77	0.906667	0.53	0.651667	0.33	0.36	0.81	0.868333	0.76	0.868333	0.66	0.78	0.36	0.523333	0.6	0.73	0.74	0.804444	0.52	0.62	0.24	0.252222	0.81	0.816667	0.78	0.763333	0.66	0.762222	0.27	0.476667	0.56	0.672222	0.74	0.845	0.53	0.56	0.16	0.16875	0.81	0.80625	0.79	0.78625	0.66	0.75875	0.26	0.4525	0.65	0.7675	0.78
#287	0.77	0.925	0.54	0.61125	0.32	0.3925	0.81	0.8875	0.77	0.86	0.66	0.84125	0.2	0.5325	0.61	0.8175	0.79	0.818571	0.57	0.607143	0.2	0.181429	0.81	0.845714	0.77	0.831429	0.66	0.78	0.21	0.452857	0.77	0.852857	0.78	0.925714	0.52	0.534286	0.17	0.25	0.81	0.874286	0.77	0.881429	0.66	0.788571	0.29	0.438571	0.66	0.754286	0.78
#288	0.79	0.948571	0.58	0.625714	0.29	0.374286	0.81	0.904286	0.77	0.875714	0.66	0.862857	0.29	0.58	0.59	0.795714	0.76	0.922857	0.54	0.57	0.22	0.308571	0.81	0.867143	0.77	0.835714	0.66	0.808571	0.42	0.591429	0.54	0.72	0.75	0.915	0.53	0.65	0.18	0.2025	0.81	0.86875	0.79	0.8525	0.66	0.8225	0.3	0.575	0.6	0.77375	0.72
#289	0.79	0.86	0.52	0.62	0.28	0.31125	0.81	0.84625	0.76	0.8225	0.66	0.76375	0.25	0.4125	0.5	0.61375	0.75	0.924286	0.56	0.62	0.25	0.265714	0.81	0.875714	0.79	0.874286	0.66	0.82	0.41	0.515714	0.71	0.855714	0.76	0.931429	0.52	0.644286	0.2	0.295714	0.81	0.881429	0.78	0.854286	0.66	0.808571	0.41	0.554286	0.6	0.754286	0.77
#290	0.78	0.912	0.55	0.642	0.31	0.388	0.81	0.852	0.75	0.836	0.66	0.74	0.17	0.264	0.73	0.806	0.78	0.851667	0.58	0.716667	0.21	0.185	0.81	0.861667	0.78	0.826667	0.66	0.805	0.25	0.463333	0.69	0.83	0.73	0.885714	0.53	0.601429	0.15	0.18	0.81	0.85	0.78	0.835714	0.66	0.784286	0.24	0.395714	0.56	0.708571	0.69
#291	0.78	0.83125	0.51	0.605	0.3	0.31375	0.81	0.83875	0.77	0.7975	0.66	0.76375	0.23	0.39625	0.54	0.63375	0.74	0.922857	0.53	0.551429	0.2	0.31	0.81	0.865714	0.77	0.837143	0.66	0.82	0.43	0.587143	0.72	0.854286	0.69	0.8	0.51	0.591429	0.14	0.0928571	0.81	0.79	0.79	0.771429	0.66	0.764286	0.25	0.475714	0.58	0.742857	0.7
#292	0.74	0.848571	0.53	0.628571	0.31	0.368571	0.81	0.825714	0.75	0.804286	0.66	0.77	0.19	0.46	0.55	0.722857	0.78	0.928333	0.53	0.633333	0.22	0.261667	0.81	0.883333	0.77	0.881667	0.66	0.793333	0.3	0.443333	0.64	0.79	0.76	0.92	0.55	0.671667	0.19	0.246667	0.81	0.873333	0.8	0.855	0.66	0.8	0.23	0.37	0.53	0.661667	0.73
#293	0.8	0.921667	0.57	0.68	0.28	0.336667	0.81	0.876667	0.77	0.88	0.66	0.798333	0.21	0.41	0.57	0.721667	0.76	0.807143	0.54	0.615714	0.22	0.235714	0.81	0.802857	0.78	0.771429	0.66	0.758571	0.24	0.492857	0.51	0.675714	0.74	0.912857	0.53	0.664286	0.22	0.227143	0.81	0.874286	0.78	0.874286	0.66	0.804286	0.27	0.49	0.64	0.78	0.79
#294	0.73	0.815714	0.52	0.651429	0.27	0.3	0.81	0.834286	0.76	0.801429	0.66	0.784286	0.44	0.58	0.54	0.697143	0.77	0.881429	0.56	0.65	0.19	0.187143	0.81	0.872857	0.79	0.851429	0.66	0.817143	0.26	0.54	0.63	0.784286	0.73	0.882857	0.48	0.508571	0.11	0.165714	0.81	0.832857	0.79	0.848571	0.66	0.778571	0.32	0.524286	0.62	0.767143	0.75
#295	0.76	0.932857	0.52	0.625714	0.3	0.398571	0.81	0.871429	0.76	0.858571	0.66	0.804286	0.33	0.554286	0.67	0.814286	0.75	0.91375	0.55	0.62375	0.24	0.27375	0.81	0.875	0.78	0.8825	0.66	0.81625	0.2	0.375	0.45	0.665	0.74	0.85625	0.52	0.5725	0.15	0.17375	0.81	0.84375	0.8	0.845	0.66	0.79625	0.3	0.54625	0.62	0.79	0.79
#296	0.77	0.925	0.53	0.643333	0.3	0.403333	0.81	0.861667	0.75	0.843333	0.66	0.786667	0.31	0.458333	0.56	0.703333	0.77	0.905	0.54	0.606667	0.24	0.296667	0.81	0.85	0.78	0.84	0.66	0.746667	0.26	0.348333	0.57	0.683333	0.76	0.836667	0.53	0.601667	0.19	0.175	0.81	0.795	0.79	0.788333	0.66	0.738333	0.26	0.453333	0.69	0.748333	0.73
#297	0.78	0.935	0.52	0.55	0.31	0.376667	0.81	0.861667	0.77	0.846667	0.66	0.763333	0.24	0.333333	0.6	0.725	0.75	0.83	0.53	0.641429	0.19	0.185714	0.81	0.835714	0.77	0.805714	0.66	0.794286	0.34	0.564286	0.55	0.701429	0.77	0.85	0.52	0.632857	0.18	0.178571	0.81	0.838571	0.77	0.841429	0.66	0.752857	0.4	0.527143	0.69	0.768571	0.73
#298	0.78	0.931429	0.53	0.564286	0.29	0.378571	0.81	0.88	0.76	0.877143	0.66	0.797143	0.38	0.53	0.68	0.818571	0.77	0.921667	0.53	0.566667	0.2	0.26	0.81	0.841667	0.77	0.871667	0.66	0.74	0.18	0.23	0.67	0.775	0.75	0.90625	0.52	0.62625	0.19	0.22875	0.81	0.865	0.79	0.8425	0.66	0.8175	0.28	0.4875	0.65	0.82	0.75
#299	0.79	0.917143	0.53	0.617143	0.3	0.38	0.81	0.87	0.75	0.825714	0.66	0.78	0.29	0.424286	0.58	0.677143	0.76	0.902857	0.56	0.687143	0.21	0.297143	0.81	0.874286	0.78	0.841429	0.66	0.837143	0.27	0.572857	0.62	0.828571	0.81	0.91	0.59	0.703333	0.17	0.14	0.81	0.886667	0.79	0.89	0.66	0.811667	0.29	0.506667	0.65	0.81	0.71
#300	0.76	0.845	0.54	0.5825	0.31	0.31875	0.81	0.81875	0.77	0.8075	0.66	0.7725	0.31	0.4775	0.53	0.695	0.78	0.825714	0.52	0.648571	0.23	0.228571	0.81	0.821429	0.77	0.817143	0.66	0.752857	0.2	0.382857	0.59	0.721429	0.76	0.8275	0.56	0.66125	0.17	0.20125	0.81	0.83375	0.81	0.8225	0.66	0.7775	0.3	0.5025	0.59	0.73875	0.74
#301	0.76	0.925714	0.52	0.647143	0.31	0.421429	0.81	0.878571	0.76	0.837143	0.66	0.802857	0.29	0.448571	0.59	0.72	0.78	0.815	0.53	0.615	0.21	0.191667	0.81	0.816667	0.77	0.806667	0.66	0.733333	0.31	0.426667	0.48	0.586667	0.77	0.848333	0.58	0.63	0.1	0.12	0.81	0.823333	0.78	0.836667	0.66	0.771667	0.27	0.448333	0.6	0.678333	0.71
#302	0.79	0.926667	0.53	0.611667	0.3	0.388333	0.81	0.868333	0.77	0.86	0.66	0.761667	0.17	0.233333	0.63	0.7	0.79	0.926667	0.58	0.701667	0.22	0.241667	0.81	0.886667	0.78	0.881667	0.66	0.811667	0.29	0.468333	0.59	0.736667	0.77	0.934286	0.5	0.6	0.18	0.231429	0.81	0.888571	0.79	0.902857	0.66	0.787143	0.31	0.452857	0.56	0.721429	0.73
#303	0.78	0.927143	0.52	0.612857	0.3	0.342857	0.81	0.872857	0.75	0.854286	0.66	0.792857	0.32	0.485714	0.61	0.73	0.73	0.867143	0.5	0.527143	0.21	0.282857	0.81	0.801429	0.78	0.797143	0.66	0.724286	0.28	0.381429	0.69	0.742857	0.75	0.912857	0.57	0.64	0.19	0.198571	0.81	0.874286	0.8	0.887143	0.66	0.822857	0.21	0.42	0.56	0.762857	0.77
#304	0.75	0.92125	0.55	0.60125	0.32	0.3675	0.81	0.8725	0.78	0.87	0.66	0.8225	0.35	0.47	0.69	0.7725	0.81	0.86	0.58	0.675	0.2	0.21	0.81	0.853333	0.77	0.863333	0.66	0.763333	0.25	0.375	0.68	0.775	0.78	0.921667	0.54	0.645	0.19	0.253333	0.81	0.87	0.78	0.875	0.66	0.773333	0.28	0.368333	0.51	0.623333	0.77
#305	0.78	0.925	0.55	0.671667	0.33	0.428333	0.81	0.875	0.76	0.845	0.66	0.796667	0.25	0.381667	0.51	0.686667	0.77	0.925	0.53	0.643333	0.23	0.315	0.81	0.866667	0.77	0.87	0.66	0.786667	0.3	0.423333	0.62	0.755	0.79	0.921667	0.53	0.616667	0.17	0.231667	0.81	0.865	0.78	0.878333	0.66	0.758333	0.36	0.395	0.63	0.693333	0.72
#306	0.76	0.917143	0.52	0.497143	0.29	0.391429	0.81	0.842857	0.77	0.764286	0.66	0.774286	0.26	0.437143	0.63	0.76	0.76	0.904	0.54	0.618	0.23	0.312	0.81	0.838	0.77	0.802	0.66	0.756	0.31	0.43	0.54	0.648	0.8	0.925	0.54	0.64	0.21	0.286667	0.81	0.875	0.78	0.861667	0.66	0.773333	0.21	0.321667	0.54	0.693333	0.73
#307	0.76	0.92375	0.53	0.665	0.33	0.44	0.81	0.88375	0.77	0.85125	0.66	0.8275	0.35	0.5575	0.63	0.79625	0.76	0.9225	0.51	0.6025	0.23	0.315	0.81	0.87125	0.78	0.87	0.66	0.8	0.2	0.41875	0.63	0.7775	0.73	0.865714	0.55	0.558571	0.11	0.117143	0.81	0.802857	0.77	0.79	0.66	0.774286	0.2	0.462857	0.57	0.745714	0.76
#308	0.77	0.832857	0.54	0.58	0.3	0.291429	0.81	0.841429	0.77	0.824286	0.66	0.774286	0.31	0.492857	0.54	0.705714	0.77	0.921429	0.54	0.64	0.25	0.281429	0.81	0.878571	0.78	0.857143	0.66	0.8	0.22	0.415714	0.71	0.828571	0.77	0.87	0.53	0.6475	0.16	0.1675	0.81	0.85125	0.77	0.82875	0.66	0.78375	0.27	0.45875	0.62	0.74125	0.68
#309	0.81	0.918571	0.54	0.652857	0.33	0.37	0.81	0.875714	0.76	0.862857	0.66	0.787143	0.34	0.485714	0.63	0.761429	0.76	0.92	0.52	0.562857	0.22	0.314286	0.81	0.872857	0.78	0.884286	0.66	0.79	0.23	0.391429	0.67	0.797143	0.76	0.821111	0.53	0.602222	0.19	0.201111	0.81	0.82	0.79	0.765556	0.66	0.775556	0.24	0.483333	0.5	0.684444	0.74
#310	0.76	0.921667	0.54	0.636667	0.33	0.456667	0.81	0.855	0.76	0.795	0.66	0.781667	0.33	0.493333	0.48	0.665	0.76	0.828571	0.51	0.594286	0.21	0.237143	0.81	0.807143	0.77	0.787143	0.66	0.732857	0.25	0.41	0.58	0.687143	0.76	0.928571	0.51	0.614286	0.19	0.227143	0.81	0.877143	0.78	0.887143	0.66	0.797143	0.29	0.425714	0.56	0.69	0.78
#311	0.76	0.851429	0.52	0.641429	0.28	0.322857	0.81	0.832857	0.77	0.807143	0.66	0.765714	0.26	0.437143	0.67	0.74	0.78	0.857143	0.53	0.655714	0.22	0.261429	0.81	0.844286	0.77	0.835714	0.66	0.762857	0.26	0.382857	0.63	0.702857	0.76	0.922857	0.53	0.612857	0.2	0.245714	0.81	0.867143	0.78	0.835714	0.66	0.807143	0.28	0.462857	0.5	0.698571	0.71
#312	0.77	0.94	0.54	0.565714	0.31	0.415714	0.81	0.877143	0.77	0.84	0.66	0.815714	0.26	0.46	0.6	0.767143	0.77	0.8375	0.53	0.65	0.22	0.24	0.81	0.82875	0.77	0.79625	0.66	0.7725	0.27	0.49625	0.47	0.63125	0.76	0.914286	0.55	0.638571	0.14	0.2	0.81	0.872857	0.78	0.865714	0.66	0.805714	0.28	0.501429	0.61	0.798571	0.74
#313	0.76	0.923333	0.55	0.675	0.33	0.45	0.81	0.875	0.76	0.84	0.66	0.798333	0.28	0.458333	0.47	0.66	0.76	0.82	0.53	0.604286	0.23	0.234286	0.81	0.807143	0.77	0.77	0.66	0.737143	0.33	0.417143	0.48	0.577143	0.75	0.92125	0.49	0.6225	0.18	0.2125	0.81	0.8825	0.79	0.88625	0.66	0.80625	0.29	0.445	0.55	0.6775	0.72
#314	0.79	0.92375	0.52	0.59875	0.31	0.40125	0.81	0.8775	0.76	0.85875	0.66	0.80375	0.26	0.48	0.67	0.8075	0.76	0.858889	0.52	0.563333	0.19	0.241111	0.81	0.843333	0.76	0.836667	0.66	0.806667	0.18	0.503333	0.66	0.812222	0.73	0.854286	0.52	0.62	0.15	0.204286	0.81	0.814286	0.79	0.794286	0.66	0.775714	0.24	0.455714	0.61	0.73	0.75
#315	0.75	0.847143	0.54	0.651429	0.32	0.367143	0.81	0.828571	0.76	0.788571	0.66	0.767143	0.27	0.491429	0.63	0.748571	0.77	0.913333	0.54	0.646667	0.24	0.243333	0.81	0.87	0.8	0.878333	0.66	0.78	0.21	0.393333	0.57	0.696667	0.78	0.918333	0.54	0.641667	0.19	0.258333	0.81	0.87	0.78	0.871667	0.66	0.775	0.27	0.395	0.59	0.725	0.74
#316	0.8	0.91	0.58	0.67	0.32	0.396	0.81	0.858	0.77	0.844	0.66	0.754	0.28	0.384	0.61	0.708	0.76	0.926	0.54	0.616	0.23	0.292	0.81	0.862	0.79	0.816	0.66	0.782	0.31	0.43	0.69	0.752	0.79	0.788333	0.56	0.646667	0.13	0.105	0.81	0.795	0.77	0.79	0.66	0.71	0.26	0.378333	0.55	0.655	0.75
#317	0.76	0.934286	0.54	0.564286	0.33	0.454286	0.81	0.868571	0.76	0.832857	0.66	0.811429	0.29	0.531429	0.54	0.74	0.76	0.9175	0.52	0.62875	0.24	0.3025	0.81	0.875	0.78	0.8575	0.66	0.8125	0.26	0.46875	0.54	0.72875	0.76	0.924286	0.53	0.594286	0.2	0.267143	0.81	0.877143	0.79	0.88	0.66	0.817143	0.36	0.538571	0.51	0.721429	0.73
#318	0.76	0.906	0.56	0.668	0.3	0.432	0.81	0.858	0.76	0.814	0.66	0.794	0.26	0.47	0.53	0.704	0.8	0.923333	0.53	0.61	0.24	0.316667	0.81	0.866667	0.76	0.86	0.66	0.761667	0.21	0.271667	0.7	0.79	0.7	0.8375	0.51	0.59875	0.15	0.155	0.81	0.8375	0.77	0.8125	0.66	0.81125	0.29	0.56875	0.54	0.76125	0.74
#319	0.78	0.887143	0.54	0.497143	0.29	0.352857	0.81	0.802857	0.75	0.8	0.66	0.731429	0.35	0.538571	0.73	0.787143	0.78	0.912857	0.54	0.547143	0.2	0.254286	0.81	0.842857	0.78	0.877143	0.66	0.765714	0.39	0.511429	0.51	0.622857	0.76	0.921429	0.51	0.558571	0.15	0.205714	0.81	0.861429	0.79	0.86	0.66	0.795714	0.28	0.482857	0.56	0.737143	0.7
#320	0.75	0.92	0.55	0.634286	0.3	0.411429	0.81	0.864286	0.76	0.805714	0.66	0.807143	0.3	0.471429	0.47	0.68	0.76	0.928571	0.53	0.645714	0.24	0.301429	0.81	0.88	0.78	0.851429	0.66	0.821429	0.25	0.472857	0.6	0.782857	0.75	0.7875	0.51	0.59875	0.16	0.155	0.81	0.78625	0.79	0.7625	0.66	0.71375	0.25	0.44375	0.53	0.61625	0.77
#321	0.79	0.915	0.55	0.633333	0.3	0.39	0.81	0.87	0.76	0.836667	0.66	0.778333	0.25	0.41	0.55	0.681667	0.76	0.8725	0.54	0.52625	0.26	0.29875	0.81	0.83375	0.78	0.81	0.66	0.78375	0.37	0.5675	0.53	0.72	0.75	0.907143	0.53	0.604286	0.17	0.222857	0.81	0.861429	0.78	0.848571	0.66	0.782857	0.19	0.32	0.59	0.695714	0.74
#322	0.76	0.924286	0.54	0.655714	0.32	0.428571	0.81	0.88	0.75	0.827143	0.66	0.817143	0.25	0.471429	0.67	0.794286	0.69	0.89875	0.52	0.62875	0.19	0.26	0.81	0.85375	0.77	0.85375	0.66	0.83125	0.25	0.55875	0.73	0.86625	0.73	0.89	0.49	0.64	0.15	0.16	0.81	0.858571	0.78	0.855714	0.66	0.802857	0.34	0.517143	0.45	0.645714	0.73
#323	0.76	0.924286	0.54	0.678571	0.31	0.378571	0.81	0.887143	0.77	0.847143	0.66	0.83	0.21	0.468571	0.52	0.737143	0.74	0.864286	0.54	0.558571	0.22	0.262857	0.81	0.794286	0.76	0.785714	0.66	0.741429	0.23	0.461429	0.58	0.705714	0.76	0.845	0.5	0.62375	0.19	0.11625	0.81	0.84125	0.78	0.8275	0.66	0.77125	0.21	0.42875	0.52	0.655	0.75
#324	0.79	0.928571	0.54	0.627143	0.27	0.344286	0.81	0.882857	0.77	0.87	0.66	0.788571	0.17	0.334286	0.57	0.648571	0.76	0.925	0.55	0.671667	0.27	0.381667	0.81	0.87	0.77	0.84	0.66	0.793333	0.25	0.428333	0.57	0.725	0.77	0.923333	0.52	0.661667	0.22	0.276667	0.81	0.88	0.79	0.86	0.66	0.793333	0.27	0.381667	0.6	0.755	0.72
#325	0.76	0.914286	0.54	0.645714	0.32	0.385714	0.81	0.871429	0.75	0.81	0.66	0.807143	0.34	0.524286	0.76	0.855714	0.76	0.92	0.52	0.667143	0.23	0.267143	0.81	0.88	0.77	0.888571	0.66	0.802857	0.26	0.421429	0.59	0.725714	0.77	0.766667	0.59	0.708333	0.14	0.0716667	0.81	0.813333	0.79	0.746667	0.66	0.766667	0.27	0.533333	0.63	0.765	0.76
#326	0.76	0.89375	0.53	0.5225	0.26	0.36875	0.81	0.83875	0.76	0.86125	0.66	0.77375	0.37	0.53625	0.58	0.715	0.77	0.85	0.51	0.61	0.22	0.232857	0.81	0.832857	0.77	0.82	0.66	0.748571	0.39	0.507143	0.68	0.737143	0.77	0.83	0.54	0.635	0.2	0.193333	0.81	0.813333	0.78	0.826667	0.66	0.738333	0.35	0.495	0.49	0.616667	0.75
#327	0.77	0.925	0.51	0.63625	0.3	0.39125	0.81	0.885	0.77	0.86875	0.66	0.80625	0.26	0.47	0.56	0.71625	0.77	0.79	0.55	0.636667	0.2	0.163333	0.81	0.821667	0.77	0.803333	0.66	0.735	0.33	0.438333	0.66	0.743333	0.75	0.901429	0.53	0.625714	0.19	0.211429	0.81	0.854286	0.79	0.838571	0.66	0.798571	0.27	0.457143	0.55	0.712857	0.78
#328	0.8	0.92	0.55	0.624	0.32	0.398	0.81	0.858	0.77	0.846	0.66	0.74	0.21	0.306	0.56	0.636	0.79	0.914	0.56	0.654	0.26	0.326	0.81	0.858	0.79	0.86	0.66	0.75	0.21	0.312	0.77	0.836	0.72	0.91	0.53	0.6625	0.17	0.2425	0.81	0.87375	0.77	0.8325	0.66	0.835	0.26	0.5475	0.57	0.77	0.79
#329	0.76	0.896667	0.52	0.621111	0.32	0.422222	0.81	0.856667	0.75	0.808889	0.66	0.808889	0.31	0.542222	0.61	0.766667	0.8	0.915	0.53	0.593333	0.23	0.305	0.81	0.863333	0.79	0.881667	0.66	0.77	0.33	0.468333	0.66	0.746667	0.79	0.921667	0.55	0.626667	0.18	0.24	0.81	0.86	0.76	0.858333	0.66	0.763333	0.29	0.388333	0.57	0.646667	0.75
#330	0.72	0.844286	0.53	0.651429	0.27	0.337143	0.81	0.827143	0.77	0.804286	0.66	0.787143	0.3	0.491429	0.59	0.735714	0.73	0.915714	0.52	0.571429	0.2	0.277143	0.81	0.864286	0.77	0.841429	0.66	0.827143	0.28	0.504286	0.74	0.871429	0.77	0.922857	0.55	0.604286	0.21	0.292857	0.81	0.878571	0.78	0.858571	0.66	0.817143	0.37	0.524286	0.63	0.8	0.73
#331	0.8	0.925714	0.54	0.581429	0.3	0.395714	0.81	0.877143	0.76	0.857143	0.66	0.788571	0.21	0.347143	0.57	0.674286	0.72	0.86375	0.53	0.52625	0.2	0.22375	0.81	0.77625	0.77	0.78125	0.66	0.7475	0.26	0.5225	0.51	0.715	0.75	0.92	0.51	0.615714	0.17	0.202857	0.81	0.868571	0.79	0.855714	0.66	0.8	0.26	0.421429	0.73	0.848571	0.76
#332	0.76	0.824286	0.54	0.66	0.32	0.347143	0.81	0.835714	0.76	0.798571	0.66	0.768571	0.28	0.461429	0.73	0.804286	0.74	0.747143	0.53	0.432857	0.23	0.34	0.81	0.631429	0.78	0.675714	0.66	0.558571	0.26	0.22	0.61	0.494286	0.78	0.905714	0.53	0.588571	0.16	0.211429	0.81	0.865714	0.78	0.855714	0.66	0.792857	0.26	0.487143	0.48	0.664286	0.8
#333	0.77	0.923333	0.53	0.63	0.29	0.385	0.81	0.876667	0.76	0.885	0.66	0.77	0.28	0.436667	0.64	0.733333	0.74	0.915714	0.53	0.671429	0.27	0.308571	0.81	0.878571	0.76	0.85	0.66	0.818571	0.28	0.542857	0.72	0.851429	0.78	0.868571	0.52	0.622857	0.16	0.161429	0.81	0.842857	0.79	0.837143	0.66	0.754286	0.31	0.434286	0.61	0.67	0.75
#334	0.75	0.83875	0.52	0.635	0.31	0.36	0.81	0.83375	0.76	0.80125	0.66	0.7725	0.22	0.4025	0.66	0.78125	0.74	0.923333	0.53	0.648333	0.25	0.325	0.81	0.866667	0.79	0.833333	0.66	0.79	0.44	0.553333	0.67	0.745	0.76	0.908333	0.53	0.636667	0.18	0.23	0.81	0.856667	0.78	0.841667	0.66	0.788333	0.28	0.446667	0.65	0.766667	0.74
#335	0.78	0.915714	0.52	0.625714	0.3	0.35	0.81	0.875714	0.76	0.875714	0.66	0.797143	0.22	0.407143	0.65	0.792857	0.79	0.911667	0.56	0.57	0.19	0.261667	0.81	0.861667	0.77	0.848333	0.66	0.783333	0.31	0.456667	0.66	0.791667	0.74	0.897778	0.54	0.627778	0.18	0.165556	0.81	0.856667	0.78	0.817778	0.66	0.821111	0.24	0.53	0.61	0.804444	0.74
#336	0.76	0.924286	0.53	0.632857	0.31	0.367143	0.81	0.872857	0.76	0.815714	0.66	0.804286	0.28	0.492857	0.65	0.817143	0.77	0.91	0.55	0.62	0.21	0.247143	0.81	0.852857	0.76	0.834286	0.66	0.778571	0.24	0.428571	0.58	0.73	0.74	0.86125	0.53	0.65	0.2	0.2475	0.81	0.84	0.79	0.8325	0.66	0.765	0.29	0.47125	0.63	0.725	0.71
#337	0.78	0.925	0.53	0.611667	0.31	0.385	0.81	0.858333	0.76	0.85	0.66	0.756667	0.3	0.388333	0.7	0.735	0.76	0.871111	0.52	0.562222	0.14	0.14	0.81	0.862222	0.76	0.851111	0.66	0.808889	0.21	0.5	0.67	0.766667	0.77	0.91	0.56	0.637143	0.15	0.182857	0.81	0.868571	0.79	0.881429	0.66	0.818571	0.23	0.428571	0.55	0.741429	0.73
#338	0.71	0.886667	0.54	0.626667	0.28	0.371667	0.81	0.833333	0.76	0.841667	0.66	0.785	0.26	0.48	0.59	0.781667	0.71	0.83	0.53	0.65125	0.2	0.2425	0.81	0.8275	0.77	0.78625	0.66	0.815	0.27	0.61375	0.71	0.8375	0.8	0.83	0.57	0.661429	0.15	0.158571	0.81	0.842857	0.78	0.821429	0.66	0.762857	0.39	0.494286	0.65	0.692857	0.75
#339	0.75	0.93	0.51	0.601429	0.31	0.397143	0.81	0.874286	0.77	0.878571	0.66	0.798571	0.39	0.545714	0.59	0.757143	0.76	0.922857	0.55	0.672857	0.23	0.3	0.81	0.881429	0.77	0.865714	0.66	0.817143	0.29	0.471429	0.64	0.782857	0.75	0.91875	0.52	0.62875	0.2	0.23875	0.81	0.87125	0.77	0.84625	0.66	0.81375	0.33	0.4975	0.63	0.75125	0.8
#340	0.76	0.916667	0.54	0.611667	0.3	0.426667	0.81	0.853333	0.77	0.791667	0.66	0.801667	0.27	0.443333	0.48	0.666667	0.78	0.831667	0.57	0.661667	0.18	0.181667	0.81	0.841667	0.77	0.811667	0.66	0.778333	0.21	0.373333	0.65	0.785	0.75	0.912857	0.54	0.565714	0.19	0.255714	0.81	0.851429	0.78	0.825714	0.66	0.801429	0.37	0.527143	0.74	0.857143	0.76
#341	0.73	0.836667	0.54	0.655	0.3	0.343333	0.81	0.82	0.76	0.751667	0.66	0.775	0.19	0.476667	0.53	0.72	0.75	0.922857	0.58	0.592857	0.22	0.362857	0.81	0.875714	0.77	0.871429	0.66	0.818571	0.23	0.471429	0.66	0.84	0.73	0.85	0.51	0.63375	0.21	0.1875	0.81	0.85	0.78	0.765	0.66	0.795	0.36	0.5775	0.65	0.7875	0.78
#342	0.76	0.912857	0.53	0.62	0.29	0.381429	0.81	0.848571	0.75	0.86	0.66	0.782857	0.2	0.365714	0.57	0.695714	0.78	0.831667	0.57	0.645	0.17	0.165	0.81	0.848333	0.77	0.831667	0.66	0.781667	0.22	0.405	0.58	0.745	0.76	0.835	0.51	0.535	0.11	0.0525	0.81	0.83	0.79	0.81375	0.66	0.78	0.36	0.53125	0.62	0.7275	0.76
#343	0.77	0.84	0.53	0.637143	0.3	0.325714	0.81	0.842857	0.76	0.817143	0.66	0.767143	0.23	0.381429	0.47	0.614286	0.75	0.824286	0.53	0.457143	0.24	0.367143	0.81	0.675714	0.77	0.695714	0.66	0.6	0.22	0.247143	0.63	0.582857	0.76	0.845714	0.54	0.631429	0.19	0.225714	0.81	0.821429	0.78	0.795714	0.66	0.755714	0.31	0.49	0.69	0.764286	0.75
#344	0.77	0.86	0.53	0.624286	0.28	0.301429	0.81	0.831429	0.75	0.837143	0.66	0.76	0.24	0.401429	0.61	0.731429	0.77	0.91125	0.52	0.61	0.23	0.275	0.81	0.86875	0.77	0.85875	0.66	0.80125	0.23	0.43875	0.5	0.675	0.74	0.898571	0.53	0.651429	0.22	0.278571	0.81	0.861429	0.79	0.851429	0.66	0.802857	0.35	0.548571	0.63	0.78	0.77
#345	0.77	0.821667	0.53	0.628333	0.3	0.306667	0.81	0.82	0.76	0.828333	0.66	0.718333	0.24	0.37	0.67	0.755	0.8	0.926667	0.56	0.653333	0.27	0.365	0.81	0.875	0.79	0.876667	0.66	0.776667	0.26	0.39	0.7	0.82	0.76	0.91375	0.52	0.56125	0.17	0.2275	0.81	0.85875	0.77	0.84875	0.66	0.8075	0.23	0.5025	0.62	0.80875	0.81
#346	0.75	0.901667	0.54	0.633333	0.32	0.371667	0.81	0.851667	0.77	0.818333	0.66	0.788333	0.2	0.458333	0.67	0.803333	0.77	0.924286	0.52	0.605714	0.23	0.312857	0.81	0.87	0.78	0.864286	0.66	0.794286	0.35	0.494286	0.68	0.814286	0.76	0.927143	0.52	0.611429	0.18	0.231429	0.81	0.865714	0.8	0.858571	0.66	0.802857	0.23	0.425714	0.57	0.717143	0.76
#347	0.77	0.86875	0.53	0.62625	0.3	0.34375	0.81	0.85125	0.75	0.79125	0.66	0.77875	0.46	0.53625	0.63	0.76125	0.73	0.914286	0.52	0.622857	0.21	0.244286	0.81	0.864286	0.77	0.83	0.66	0.817143	0.24	0.471429	0.59	0.73	0.78	0.921667	0.52	0.573333	0.16	0.173333	0.81	0.87	0.79	0.845	0.66	0.781667	0.27	0.405	0.67	0.696667	0.76
#348	0.77	0.911429	0.54	0.62	0.28	0.341429	0.81	0.861429	0.76	0.831429	0.66	0.798571	0.31	0.495714	0.5	0.682857	0.77	0.8525	0.52	0.5675	0.26	0.265	0.81	0.85625	0.78	0.8375	0.66	0.7875	0.41	0.59375	0.66	0.7925	0.8	0.926667	0.57	0.648333	0.15	0.235	0.81	0.881667	0.78	0.87	0.66	0.793333	0.3	0.37	0.68	0.826667	0.73
#349	0.77	0.92625	0.52	0.595	0.31	0.40625	0.81	0.87375	0.76	0.8625	0.66	0.80625	0.27	0.48	0.58	0.74	0.77	0.82375	0.52	0.57625	0.21	0.26	0.81	0.79875	0.77	0.76875	0.66	0.74375	0.3	0.4725	0.69	0.77125	0.74	0.827143	0.52	0.637143	0.17	0.177143	0.81	0.815714	0.79	0.792857	0.66	0.755714	0.29	0.441429	0.5	0.63	0.76
#350	0.76	0.917143	0.54	0.645714	0.33	0.39	0.81	0.874286	0.76	0.82	0.66	0.812857	0.25	0.48	0.59	0.755714	0.76	0.925	0.53	0.635	0.27	0.341667	0.81	0.868333	0.77	0.851667	0.66	0.785	0.29	0.421667	0.56	0.713333	0.74	0.87625	0.54	0.5625	0.11	0.11625	0.81	0.84875	0.77	0.8425	0.66	0.80625	0.24	0.49375	0.59	0.7975	0.78
#351	0.77	0.8375	0.54	0.64375	0.28	0.3325	0.81	0.82375	0.76	0.79	0.66	0.77	0.21	0.44375	0.58	0.72	0.78	0.911429	0.54	0.627143	0.24	0.314286	0.81	0.872857	0.79	0.842857	0.66	0.805714	0.27	0.515714	0.55	0.732857	0.73	0.76125	0.51	0.60625	0.16	0.08875	0.81	0.7825	0.78	0.75625	0.66	0.74125	0.3	0.55	0.56	0.705	0.74
#352	0.77	0.86375	0.52	0.525	0.29	0.35375	0.81	0.835	0.77	0.81375	0.66	0.78	0.32	0.50875	0.76	0.845	0.76	0.84	0.53	0.63625	0.22	0.24125	0.81	0.82375	0.78	0.7825	0.66	0.77125	0.22	0.44875	0.65	0.72875	0.75	0.832222	0.49	0.613333	0.15	0.163333	0.81	0.837778	0.8	0.832222	0.66	0.766667	0.24	0.445556	0.5	0.616667	0.76
#353	0.79	0.848333	0.57	0.623333	0.29	0.258333	0.81	0.833333	0.76	0.775	0.66	0.746667	0.32	0.47	0.61	0.718333	0.76	0.921429	0.55	0.582857	0.2	0.202857	0.81	0.891429	0.76	0.868571	0.66	0.838571	0.32	0.558571	0.46	0.708571	0.75	0.878333	0.59	0.68	0.14	0.146667	0.81	0.865	0.78	0.891667	0.66	0.78	0.34	0.5	0.61	0.728333	0.68
#354	0.77	0.848571	0.53	0.648571	0.31	0.32	0.81	0.841429	0.76	0.824286	0.66	0.764286	0.22	0.335714	0.68	0.778571	0.76	0.911667	0.51	0.621667	0.22	0.315	0.81	0.856667	0.76	0.835	0.66	0.791667	0.3	0.433333	0.55	0.671667	0.78	0.926667	0.57	0.638333	0.13	0.2	0.81	0.873333	0.79	0.855	0.66	0.816667	0.43	0.556667	0.61	0.788333	0.77
#355	0.77	0.932857	0.53	0.637143	0.32	0.387143	0.81	0.882857	0.76	0.874286	0.66	0.805714	0.21	0.407143	0.7	0.834286	0.77	0.908333	0.54	0.678333	0.22	0.225	0.81	0.876667	0.78	0.876667	0.66	0.796667	0.32	0.488333	0.69	0.826667	0.74	0.828571	0.53	0.661429	0.17	0.16	0.81	0.84	0.78	0.804286	0.66	0.782857	0.33	0.501429	0.65	0.751429	0.78
#356	0.77	0.91	0.54	0.606	0.31	0.384	0.81	0.838	0.76	0.808	0.66	0.734	0.31	0.412	0.57	0.65	0.72	0.91	0.53	0.644286	0.25	0.355714	0.81	0.855714	0.77	0.841429	0.66	0.792857	0.41	0.562857	0.52	0.707143	0.71	0.831429	0.53	0.595714	0.16	0.175714	0.81	0.822857	0.76	0.784286	0.66	0.802857	0.38	0.618571	0.68	0.828571	0.77
#357	0.76	0.9325	0.53	0.6425	0.32	0.415	0.81	0.88	0.76	0.855	0.66	0.81625	0.27	0.47625	0.6	0.7725	0.77	0.91	0.53	0.541667	0.25	0.326667	0.81	0.856667	0.78	0.845	0.66	0.751667	0.25	0.413333	0.64	0.761667	0.74	0.84	0.57	0.635714	0.19	0.147143	0.81	0.837143	0.79	0.841429	0.66	0.754286	0.26	0.417143	0.58	0.694286	0.68
#358	0.77	0.94	0.52	0.511429	0.3	0.371429	0.81	0.885714	0.76	0.865714	0.66	0.807143	0.22	0.467143	0.62	0.781429	0.72	0.928571	0.5	0.63	0.27	0.348571	0.81	0.877143	0.77	0.848571	0.66	0.81	0.2	0.318571	0.5	0.598571	0.76	0.83125	0.58	0.675	0.11	0.0575	0.81	0.85125	0.77	0.8075	0.66	0.815	0.29	0.5975	0.56	0.76875	0.75
#359	0.78	0.934286	0.52	0.555714	0.3	0.384286	0.81	0.877143	0.77	0.877143	0.66	0.795714	0.21	0.365714	0.6	0.744286	0.79	0.914286	0.56	0.648571	0.26	0.354286	0.81	0.867143	0.77	0.814286	0.66	0.804286	0.36	0.567143	0.6	0.755714	0.73	0.89	0.55	0.611667	0.14	0.181667	0.81	0.826667	0.78	0.82	0.66	0.78	0.21	0.415	0.55	0.753333	0.75
#360	0.8	0.94	0.52	0.615714	0.32	0.43	0.81	0.878571	0.76	0.855714	0.66	0.778571	0.31	0.428571	0.57	0.705714	0.79	0.923333	0.53	0.633333	0.23	0.305	0.81	0.87	0.77	0.866667	0.66	0.765	0.4	0.465	0.64	0.756667	0.8	0.83	0.58	0.651667	0.13	0.08	0.81	0.838333	0.78	0.838333	0.66	0.773333	0.22	0.373333	0.65	0.785	0.76
#361	0.77	0.913333	0.53	0.621667	0.31	0.345	0.81	0.858333	0.76	0.848333	0.66	0.778333	0.33	0.501667	0.53	0.685	0.76	0.922857	0.52	0.65	0.24	0.275714	0.81	0.874286	0.77	0.872857	0.66	0.798571	0.25	0.415714	0.64	0.752857	0.72	0.83625	0.52	0.55875	0.16	0.165	0.81	0.79125	0.79	0.75875	0.66	0.76	0.34	0.5575	0.65	0.7675	0.75
#362	0.76	0.8575	0.52	0.6225	0.31	0.36375	0.81	0.84125	0.76	0.805	0.66	0.77625	0.3	0.485	0.52	0.65375	0.77	0.9275	0.51	0.56625	0.23	0.25	0.81	0.885	0.78	0.90125	0.66	0.8175	0.38	0.575	0.71	0.845	0.71	0.8225	0.53	0.54125	0.15	0.12625	0.81	0.75625	0.77	0.79125	0.66	0.73	0.28	0.49625	0.57	0.7225	0.75
#363	0.8	0.912	0.59	0.694	0.3	0.326	0.81	0.866	0.76	0.872	0.66	0.78	0.25	0.454	0.65	0.758	0.83	0.946667	0.59	0.59	0.2	0.285	0.81	0.89	0.79	0.901667	0.66	0.8	0.29	0.456667	0.7	0.816667	0.78	0.881429	0.52	0.528571	0.09	0.141429	0.81	0.805714	0.79	0.832857	0.66	0.707143	0.24	0.298571	0.57	0.608571	0.75
#364	0.75	0.79625	0.53	0.65	0.29	0.1875	0.81	0.825	0.77	0.7125	0.66	0.77875	0.37	0.6125	0.51	0.715	0.8	0.931667	0.59	0.618333	0.22	0.298333	0.81	0.878333	0.77	0.891667	0.66	0.81	0.25	0.436667	0.65	0.795	0.74	0.848571	0.53	0.62	0.22	0.241429	0.81	0.824286	0.78	0.781429	0.66	0.76	0.24	0.451429	0.57	0.704286	0.77
#365	0.78	0.925	0.55	0.565	0.32	0.405	0.81	0.871667	0.76	0.86	0.66	0.798333	0.35	0.523333	0.58	0.771667	0.72	0.86375	0.53	0.61375	0.21	0.22875	0.81	0.84875	0.77	0.8075	0.66	0.8175	0.32	0.53875	0.64	0.8175	0.73	0.924286	0.55	0.631429	0.15	0.242857	0.81	0.874286	0.79	0.825714	0.66	0.834286	0.24	0.511429	0.67	0.844286	0.75
#366	0.76	0.912857	0.52	0.631429	0.29	0.365714	0.81	0.86	0.76	0.837143	0.66	0.792857	0.21	0.441429	0.72	0.815714	0.77	0.8725	0.54	0.57375	0.24	0.3325	0.81	0.815	0.76	0.795	0.66	0.76875	0.33	0.52125	0.56	0.69375	0.74	0.915714	0.52	0.644286	0.23	0.235714	0.81	0.872857	0.8	0.868571	0.66	0.8	0.21	0.414286	0.54	0.717143	0.75
#367	0.77	0.861429	0.52	0.665714	0.31	0.235714	0.81	0.871429	0.76	0.787143	0.66	0.787143	0.16	0.415714	0.66	0.78	0.79	0.927143	0.51	0.605714	0.22	0.294286	0.81	0.877143	0.77	0.864286	0.66	0.784286	0.42	0.515714	0.7	0.8	0.77	0.92125	0.5	0.52625	0.15	0.21	0.81	0.87625	0.77	0.885	0.66	0.8025	0.25	0.45	0.61	0.75875	0.76
#368	0.79	0.921667	0.54	0.626667	0.33	0.43	0.81	0.865	0.76	0.85	0.66	0.763333	0.32	0.43	0.63	0.763333	0.76	0.846667	0.54	0.645	0.24	0.268333	0.81	0.831667	0.77	0.818333	0.66	0.76	0.31	0.515	0.63	0.721667	0.76	0.906667	0.57	0.7	0.13	0.17	0.81	0.878333	0.77	0.87	0.66	0.825	0.26	0.468333	0.74	0.868333	0.75
#369	0.74	0.92375	0.53	0.61	0.28	0.38125	0.81	0.875	0.76	0.835	0.66	0.84	0.23	0.5375	0.63	0.8025	0.75	0.82625	0.53	0.5825	0.2	0.2275	0.81	0.82875	0.78	0.79125	0.66	0.77625	0.24	0.46	0.62	0.71625	0.74	0.82	0.52	0.617143	0.14	0.168571	0.81	0.815714	0.79	0.805714	0.66	0.755714	0.32	0.451429	0.53	0.631429	0.74
#370	0.79	0.9225	0.52	0.62	0.3	0.3725	0.81	0.87	0.76	0.855	0.66	0.8025	0.29	0.4975	0.69	0.81	0.75	0.91	0.53	0.588571	0.21	0.275714	0.81	0.834286	0.78	0.811429	0.66	0.778571	0.26	0.454286	0.51	0.664286	0.81	0.895714	0.57	0.648571	0.16	0.205714	0.81	0.858571	0.78	0.85	0.66	0.782857	0.21	0.36	0.73	0.83	0.74
#371	0.77	0.854286	0.54	0.598571	0.33	0.384286	0.81	0.815714	0.75	0.76	0.66	0.758571	0.31	0.505714	0.52	0.695714	0.75	0.90625	0.54	0.655	0.24	0.28625	0.81	0.8825	0.77	0.85125	0.66	0.84	0.28	0.545	0.58	0.77375	0.73	0.907143	0.55	0.642857	0.14	0.245714	0.81	0.868571	0.79	0.82	0.66	0.82	0.23	0.447143	0.56	0.734286	0.74
#372	0.76	0.918571	0.52	0.642857	0.29	0.362857	0.81	0.868571	0.76	0.852857	0.66	0.81	0.26	0.471429	0.58	0.75	0.75	0.91	0.52	0.627143	0.22	0.267143	0.81	0.862857	0.77	0.85	0.66	0.8	0.4	0.568571	0.65	0.818571	0.76	0.828571	0.53	0.648571	0.17	0.16	0.81	0.817143	0.78	0.802857	0.66	0.755714	0.34	0.492857	0.65	0.715714	0.75
#373	0.78	0.92	0.51	0.57625	0.3	0.4025	0.81	0.8775	0.77	0.85	0.66	0.7975	0.2	0.4275	0.67	0.79875	0.74	0.838571	0.52	0.617143	0.22	0.228571	0.81	0.83	0.79	0.798571	0.66	0.785714	0.33	0.504286	0.68	0.735714	0.74	0.918333	0.52	0.585	0.14	0.218333	0.81	0.846667	0.77	0.833333	0.66	0.771667	0.26	0.39	0.67	0.716667	0.75
#374	0.72	0.815714	0.54	0.572857	0.25	0.267143	0.81	0.782857	0.76	0.757143	0.66	0.742857	0.25	0.454286	0.67	0.79	0.76	0.861111	0.53	0.656667	0.24	0.285556	0.81	0.85	0.78	0.811111	0.66	0.801111	0.42	0.602222	0.72	0.827778	0.72	0.898333	0.54	0.65	0.12	0.206667	0.81	0.858333	0.78	0.845	0.66	0.798333	0.27	0.473333	0.55	0.711667	0.76
#375	0.76	0.815	0.53	0.62	0.3	0.2725	0.81	0.825	0.76	0.72125	0.66	0.77875	0.24	0.5525	0.61	0.75375	0.76	0.921429	0.58	0.644286	0.24	0.274286	0.81	0.877143	0.77	0.878571	0.66	0.818571	0.31	0.48	0.69	0.801429	0.76	0.855	0.54	0.64	0.18	0.17875	0.81	0.84	0.79	0.7925	0.66	0.785	0.28	0.505	0.63	0.78	0.75
#376	0.76	0.93375	0.53	0.64375	0.31	0.4	0.81	0.88375	0.76	0.8625	0.66	0.8175	0.26	0.46125	0.7	0.85625	0.77	0.915	0.53	0.61	0.24	0.3225	0.81	0.86	0.78	0.81875	0.66	0.80375	0.22	0.45875	0.5	0.6925	0.75	0.918571	0.52	0.594286	0.17	0.228571	0.81	0.87	0.78	0.842857	0.66	0.828571	0.38	0.595714	0.53	0.734286	0.76
#377	0.75	0.868889	0.52	0.611111	0.3	0.382222	0.81	0.838889	0.76	0.791111	0.66	0.788889	0.29	0.505556	0.68	0.804444	0.72	0.818571	0.53	0.584286	0.18	0.18	0.81	0.795714	0.77	0.794286	0.66	0.764286	0.27	0.495714	0.71	0.808571	0.77	0.83875	0.52	0.61375	0.16	0.16875	0.81	0.8225	0.79	0.78875	0.66	0.76875	0.3	0.50125	0.62	0.75125	0.78
#378	0.77	0.875714	0.53	0.615714	0.31	0.352857	0.81	0.84	0.76	0.798571	0.66	0.77	0.34	0.498571	0.63	0.714286	0.73	0.8425	0.53	0.61375	0.2	0.21125	0.81	0.82875	0.78	0.80875	0.66	0.7875	0.33	0.60125	0.63	0.76125	0.79	0.922857	0.57	0.558571	0.13	0.23	0.81	0.875714	0.79	0.842857	0.66	0.838571	0.32	0.602857	0.49	0.735714	0.79
#379	0.79	0.922857	0.53	0.634286	0.31	0.414286	0.81	0.875714	0.76	0.842857	0.66	0.792857	0.3	0.488571	0.62	0.761429	0.75	0.827143	0.54	0.674286	0.22	0.208571	0.81	0.822857	0.78	0.784286	0.66	0.762857	0.23	0.404286	0.7	0.808571	0.78	0.907143	0.55	0.541429	0.1	0.217143	0.81	0.862857	0.77	0.844286	0.66	0.795714	0.29	0.534286	0.54	0.705714	0.76
#380	0.76	0.9275	0.53	0.66375	0.32	0.4	0.81	0.8875	0.76	0.85375	0.66	0.8275	0.28	0.50875	0.66	0.83625	0.77	0.914286	0.53	0.615714	0.23	0.338571	0.81	0.857143	0.78	0.832857	0.66	0.79	0.4	0.537143	0.54	0.69	0.78	0.911429	0.52	0.607143	0.17	0.201429	0.81	0.864286	0.78	0.851429	0.66	0.781429	0.23	0.405714	0.67	0.777143	0.72
#381	0.79	0.92	0.53	0.584286	0.3	0.402857	0.81	0.87	0.77	0.875714	0.66	0.781429	0.29	0.415714	0.55	0.654286	0.79	0.912	0.54	0.614	0.25	0.306	0.81	0.85	0.76	0.842	0.66	0.734	0.29	0.352	0.69	0.756	0.75	0.821429	0.54	0.662857	0.21	0.224286	0.81	0.821429	0.8	0.797143	0.66	0.758571	0.27	0.48	0.61	0.75	0.74
#382	0.77	0.928333	0.54	0.641667	0.32	0.406667	0.81	0.866667	0.75	0.808333	0.66	0.781667	0.26	0.391667	0.68	0.803333	0.78	0.925714	0.53	0.665714	0.25	0.28	0.81	0.885714	0.77	0.878571	0.66	0.812857	0.2	0.388571	0.69	0.845714	0.76	0.814286	0.52	0.601429	0.17	0.187143	0.81	0.8	0.77	0.79	0.66	0.74	0.24	0.405714	0.51	0.651429	0.75
#383	0.79	0.928333	0.55	0.67	0.33	0.421667	0.81	0.881667	0.76	0.843333	0.66	0.788333	0.26	0.38	0.58	0.715	0.77	0.822857	0.54	0.588571	0.21	0.212857	0.81	0.801429	0.78	0.798571	0.66	0.741429	0.28	0.431429	0.65	0.722857	0.73	0.887778	0.52	0.515556	0.16	0.15	0.81	0.808889	0.77	0.82	0.66	0.781111	0.29	0.553333	0.6	0.774444	0.7
#384	0.78	0.934286	0.54	0.644286	0.33	0.397143	0.81	0.89	0.76	0.877143	0.66	0.811429	0.36	0.525714	0.64	0.774286	0.76	0.868571	0.53	0.62	0.22	0.268571	0.81	0.831429	0.77	0.808571	0.66	0.767143	0.25	0.417143	0.57	0.682857	0.74	0.92	0.54	0.651667	0.15	0.253333	0.81	0.873333	0.77	0.841667	0.66	0.811667	0.24	0.46	0.63	0.813333	0.76
#385	0.75	0.87375	0.52	0.64	0.32	0.39	0.81	0.8475	0.76	0.80375	0.66	0.7875	0.26	0.48	0.62	0.76125	0.72	0.7975	0.54	0.63625	0.15	0.1625	0.81	0.8175	0.77	0.76	0.66	0.79	0.26	0.5575	0.54	0.7275	0.74	0.79125	0.53	0.5425	0.22	0.25875	0.81	0.75875	0.79	0.72125	0.66	0.7075	0.32	0.48375	0.64	0.6975	0.74
#386	0.77	0.834286	0.54	0.628571	0.32	0.341429	0.81	0.831429	0.77	0.78	0.66	0.76	0.24	0.431429	0.61	0.727143	0.77	0.91	0.54	0.571667	0.23	0.29	0.81	0.841667	0.77	0.828333	0.66	0.79	0.27	0.508333	0.63	0.793333	0.75	0.82375	0.51	0.62875	0.15	0.11375	0.81	0.8275	0.79	0.8075	0.66	0.76875	0.25	0.47375	0.61	0.6975	0.76
#387	0.77	0.91	0.54	0.645	0.29	0.326667	0.81	0.861667	0.75	0.85	0.66	0.775	0.23	0.411667	0.63	0.741667	0.74	0.817143	0.52	0.621429	0.22	0.247143	0.81	0.818571	0.76	0.79	0.66	0.78	0.27	0.462857	0.65	0.737143	0.79	0.892857	0.55	0.64	0.16	0.15	0.81	0.857143	0.79	0.855714	0.66	0.795714	0.49	0.577143	0.53	0.695714	0.8
#388	0.77	0.826667	0.59	0.69	0.26	0.16	0.81	0.83	0.76	0.801667	0.66	0.79	0.19	0.493333	0.71	0.828333	0.78	0.9125	0.52	0.62625	0.23	0.27125	0.81	0.8775	0.77	0.87125	0.66	0.805	0.37	0.5225	0.71	0.83125	0.77	0.827143	0.55	0.648571	0.2	0.207143	0.81	0.828571	0.79	0.831429	0.66	0.757143	0.39	0.517143	0.51	0.647143	0.73
#389	0.8	0.865714	0.58	0.658571	0.29	0.358571	0.81	0.844286	0.76	0.828571	0.66	0.775714	0.45	0.558571	0.55	0.694286	0.77	0.924286	0.53	0.624286	0.25	0.314286	0.81	0.877143	0.78	0.885714	0.66	0.804286	0.24	0.394286	0.59	0.747143	0.79	0.921667	0.52	0.611667	0.18	0.26	0.81	0.861667	0.79	0.87	0.66	0.755	0.28	0.375	0.57	0.678333	0.77
#390	0.76	0.93	0.53	0.661429	0.33	0.445714	0.81	0.881429	0.76	0.842857	0.66	0.815714	0.35	0.504286	0.47	0.681429	0.78	0.851667	0.57	0.68	0.17	0.188333	0.81	0.848333	0.76	0.841667	0.66	0.775	0.28	0.455	0.51	0.678333	0.78	0.92	0.54	0.605	0.17	0.231667	0.81	0.876667	0.78	0.878333	0.66	0.788333	0.21	0.386667	0.64	0.745	0.69
#391	0.76	0.84875	0.53	0.5825	0.29	0.3175	0.81	0.8425	0.76	0.82625	0.66	0.7775	0.31	0.53625	0.56	0.7275	0.76	0.848571	0.5	0.595714	0.19	0.184286	0.81	0.842857	0.77	0.857143	0.66	0.742857	0.27	0.424286	0.67	0.781429	0.75	0.917143	0.52	0.618571	0.16	0.205714	0.81	0.865714	0.78	0.838571	0.66	0.8	0.32	0.488571	0.73	0.835714	0.72
#392	0.77	0.857143	0.53	0.614286	0.29	0.321429	0.81	0.835714	0.75	0.817143	0.66	0.765714	0.31	0.451429	0.71	0.797143	0.74	0.8475	0.54	0.65375	0.21	0.26875	0.81	0.8475	0.77	0.7825	0.66	0.8075	0.18	0.4725	0.54	0.71375	0.74	0.9125	0.51	0.62875	0.17	0.23625	0.81	0.87125	0.8	0.86	0.66	0.81875	0.32	0.57875	0.64	0.8175	0.71
#393	0.76	0.904286	0.54	0.642857	0.3	0.412857	0.81	0.862857	0.76	0.814286	0.66	0.798571	0.23	0.431429	0.63	0.754286	0.75	0.848571	0.53	0.584286	0.2	0.254286	0.81	0.842857	0.78	0.842857	0.66	0.794286	0.27	0.527143	0.76	0.84	0.76	0.9	0.51	0.632857	0.19	0.205714	0.81	0.871429	0.78	0.878571	0.66	0.795714	0.22	0.377143	0.72	0.824286	0.79
#394	0.77	0.855714	0.52	0.555714	0.31	0.322857	0.81	0.841429	0.76	0.832857	0.66	0.765714	0.23	0.458571	0.57	0.69	0.74	0.905	0.51	0.53125	0.21	0.28875	0.81	0.845	0.78	0.7925	0.66	0.8	0.23	0.475	0.62	0.80125	0.74	0.82	0.54	0.66	0.2	0.205714	0.81	0.811429	0.77	0.787143	0.66	0.755714	0.27	0.481429	0.73	0.8	0.74
#395	0.75	0.912857	0.53	0.642857	0.3	0.42	0.81	0.861429	0.75	0.832857	0.66	0.791429	0.21	0.411429	0.6	0.732857	0.74	0.87	0.54	0.49	0.19	0.268333	0.81	0.755	0.78	0.766667	0.66	0.723333	0.27	0.456667	0.68	0.76	0.8	0.921667	0.54	0.618333	0.18	0.245	0.81	0.871667	0.79	0.855	0.66	0.781667	0.38	0.493333	0.65	0.771667	0.72
#396	0.76	0.865	0.52	0.63625	0.31	0.34375	0.81	0.8475	0.75	0.79375	0.66	0.78625	0.27	0.4575	0.51	0.66	0.72	0.802857	0.53	0.582857	0.19	0.16	0.81	0.822857	0.78	0.804286	0.66	0.788571	0.31	0.554286	0.54	0.724286	0.76	0.861429	0.52	0.52	0.16	0.208571	0.81	0.794286	0.77	0.772857	0.66	0.73	0.24	0.382857	0.56	0.651429	0.75
#397	0.76	0.915714	0.52	0.648571	0.33	0.387143	0.81	0.871429	0.76	0.818571	0.66	0.811429	0.25	0.462857	0.74	0.858571	0.77	0.872857	0.58	0.637143	0.18	0.242857	0.81	0.86	0.78	0.848571	0.66	0.822857	0.19	0.535714	0.61	0.768571	0.74	0.835714	0.51	0.6	0.14	0.108571	0.81	0.817143	0.79	0.828571	0.66	0.73	0.32	0.49	0.73	0.784286	0.74
#398	0.78	0.914286	0.53	0.612857	0.31	0.4	0.81	0.868571	0.75	0.868571	0.66	0.782857	0.23	0.381429	0.75	0.845714	0.75	0.865714	0.53	0.637143	0.2	0.262857	0.81	0.832857	0.78	0.828571	0.66	0.767143	0.35	0.491429	0.6	0.687143	0.73	0.805	0.57	0.6025	0.09	0.035	0.81	0.79875	0.79	0.7675	0.66	0.77625	0.24	0.52375	0.65	0.75625	0.72
#399	0.78	0.925	0.52	0.596667	0.3	0.376667	0.81	0.855	0.76	0.835	0.66	0.756667	0.25	0.333333	0.54	0.638333	0.78	0.9325	0.53	0.61125	0.2	0.2575	0.81	0.89375	0.76	0.895	0.66	0.8125	0.21	0.435	0.6	0.78	0.77	0.91	0.53	0.645714	0.19	0.258571	0.81	0.868571	0.78	0.854286	0.66	0.782857	0.33	0.491429	0.63	0.735714	0.72
#400	0.78	0.836667	0.58	0.688333	0.26	0.285	0.81	0.84	0.75	0.79	0.66	0.783333	0.27	0.43	0.62	0.731667	0.75	0.871429	0.53	0.602857	0.21	0.254286	0.81	0.83	0.77	0.815714	0.66	0.765714	0.29	0.497143	0.69	0.791429	0.78	0.91625	0.52	0.60375	0.18	0.23125	0.81	0.8725	0.8	0.87625	0.66	0.80375	0.28	0.46625	0.58	0.71125	0.74
#401	0.77	0.878571	0.51	0.61	0.29	0.321429	0.81	0.855714	0.76	0.824286	0.66	0.767143	0.3	0.44	0.66	0.748571	0.76	0.83	0.54	0.654286	0.23	0.228571	0.81	0.821429	0.78	0.777143	0.66	0.765714	0.27	0.492857	0.71	0.788571	0.78	0.906667	0.54	0.581667	0.17	0.24	0.81	0.841667	0.77	0.841667	0.66	0.78	0.21	0.375	0.72	0.831667	0.76
#402	0.75	0.92375	0.52	0.5975	0.29	0.3575	0.81	0.8725	0.76	0.88875	0.66	0.80875	0.31	0.48125	0.54	0.70375	0.76	0.906667	0.53	0.565	0.22	0.301667	0.81	0.833333	0.77	0.801667	0.66	0.76	0.23	0.363333	0.65	0.773333	0.72	0.878571	0.5	0.56	0.14	0.212857	0.81	0.821429	0.79	0.8	0.66	0.771429	0.32	0.515714	0.62	0.718571	0.76
#403	0.74	0.89	0.51	0.642857	0.3	0.368571	0.81	0.858571	0.76	0.84	0.66	0.79	0.29	0.477143	0.64	0.745714	0.79	0.92	0.53	0.616667	0.24	0.31	0.81	0.865	0.78	0.861667	0.66	0.76	0.26	0.336667	0.61	0.681667	0.73	0.93	0.51	0.575714	0.17	0.237143	0.81	0.875714	0.79	0.872857	0.66	0.812857	0.24	0.458571	0.5	0.672857	0.79
#404	0.78	0.942857	0.53	0.542857	0.3	0.42	0.81	0.877143	0.77	0.865714	0.66	0.815714	0.2	0.417143	0.74	0.852857	0.75	0.85625	0.53	0.63	0.23	0.3	0.81	0.84	0.76	0.82875	0.66	0.7825	0.27	0.44875	0.71	0.82	0.77	0.92	0.55	0.663333	0.2	0.256667	0.81	0.87	0.78	0.83	0.66	0.795	0.3	0.471667	0.61	0.728333	0.8
#405	0.76	0.935	0.51	0.62375	0.32	0.37	0.81	0.8825	0.76	0.8575	0.66	0.815	0.22	0.42875	0.61	0.77375	0.71	0.86375	0.53	0.48	0.19	0.23875	0.81	0.76875	0.76	0.80875	0.66	0.75375	0.31	0.5475	0.56	0.7625	0.74	0.902	0.54	0.652	0.18	0.25	0.81	0.846	0.76	0.826	0.66	0.76	0.33	0.464	0.56	0.666	0.78
#406	0.76	0.925	0.55	0.671667	0.33	0.45	0.81	0.87	0.76	0.825	0.66	0.795	0.35	0.493333	0.53	0.708333	0.75	0.922857	0.53	0.591429	0.26	0.331429	0.81	0.881429	0.76	0.864286	0.66	0.82	0.31	0.548571	0.68	0.847143	0.69	0.875	0.51	0.595	0.15	0.17375	0.81	0.825	0.78	0.84375	0.66	0.79625	0.24	0.48625	0.62	0.79875	0.76
#407	0.77	0.808333	0.59	0.623333	0.24	0.243333	0.81	0.8	0.76	0.818333	0.66	0.756667	0.26	0.438333	0.61	0.708333	0.81	0.861667	0.59	0.676667	0.21	0.23	0.81	0.85	0.78	0.84	0.66	0.758333	0.2	0.358333	0.6	0.7	0.79	0.915	0.57	0.65	0.15	0.231667	0.81	0.871667	0.79	0.886667	0.66	0.775	0.25	0.323333	0.66	0.748333	0.75
#408	0.78	0.842857	0.56	0.66	0.27	0.32	0.81	0.832857	0.76	0.792857	0.66	0.78	0.41	0.54	0.7	0.73	0.78	0.938889	0.51	0.544444	0.21	0.284444	0.81	0.894444	0.78	0.885556	0.66	0.836667	0.27	0.564444	0.74	0.868889	0.76	0.917143	0.55	0.597143	0.17	0.255714	0.81	0.872857	0.79	0.884286	0.66	0.808571	0.28	0.422857	0.54	0.71	0.73
#409	0.74	0.861111	0.52	0.65	0.31	0.376667	0.81	0.845556	0.76	0.802222	0.66	0.796667	0.28	0.508889	0.55	0.746667	0.78	0.935714	0.52	0.568571	0.23	0.32	0.81	0.891429	0.78	0.884286	0.66	0.811429	0.29	0.457143	0.57	0.714286	0.73	0.878571	0.52	0.577143	0.15	0.19	0.81	0.815714	0.79	0.795714	0.66	0.78	0.21	0.421429	0.72	0.838571	0.74
#410	0.76	0.9225	0.53	0.61375	0.32	0.4525	0.81	0.865	0.76	0.82125	0.66	0.80625	0.4	0.5475	0.59	0.7425	0.79	0.9	0.56	0.645	0.22	0.29	0.81	0.86625	0.78	0.855	0.66	0.81	0.18	0.43	0.58	0.73875	0.72	0.892	0.53	0.638	0.2	0.27	0.81	0.842	0.77	0.794	0.66	0.784	0.25	0.46	0.49	0.686	0.76
#411	0.79	0.851429	0.54	0.637143	0.28	0.29	0.81	0.844286	0.75	0.855714	0.66	0.75	0.26	0.39	0.48	0.591429	0.76	0.911429	0.54	0.644286	0.27	0.304286	0.81	0.864286	0.77	0.83	0.66	0.807143	0.3	0.537143	0.66	0.797143	0.77	0.826667	0.54	0.488333	0.19	0.27	0.81	0.755	0.78	0.741667	0.66	0.655	0.29	0.345	0.62	0.621667	0.78
#412	0.8	0.921667	0.57	0.613333	0.29	0.375	0.81	0.855	0.77	0.84	0.66	0.765	0.26	0.348333	0.59	0.695	0.75	0.835714	0.53	0.644286	0.23	0.207143	0.81	0.824286	0.78	0.794286	0.66	0.761429	0.24	0.422857	0.59	0.734286	0.76	0.922857	0.54	0.64	0.19	0.26	0.81	0.875714	0.78	0.838571	0.66	0.808571	0.24	0.424286	0.58	0.774286	0.76
#413	0.75	0.925714	0.53	0.652857	0.28	0.362857	0.81	0.89	0.77	0.868571	0.66	0.828571	0.25	0.447143	0.58	0.771429	0.78	0.912857	0.53	0.617143	0.25	0.312857	0.81	0.87	0.78	0.854286	0.66	0.784286	0.2	0.351429	0.59	0.707143	0.77	0.925	0.54	0.63	0.2	0.276667	0.81	0.865	0.79	0.833333	0.66	0.788333	0.21	0.355	0.54	0.66	0.76
#414	0.77	0.84625	0.53	0.62	0.31	0.31125	0.81	0.8375	0.76	0.8125	0.66	0.775	0.29	0.50875	0.51	0.7	0.76	0.90625	0.5	0.63625	0.22	0.2675	0.81	0.8725	0.79	0.87	0.66	0.7925	0.22	0.425	0.67	0.80625	0.8	0.911667	0.57	0.661667	0.15	0.14	0.81	0.873333	0.78	0.878333	0.66	0.791667	0.25	0.426667	0.7	0.823333	0.71
#415	0.78	0.918571	0.53	0.608571	0.31	0.418571	0.81	0.86	0.76	0.828571	0.66	0.775714	0.26	0.424286	0.56	0.692857	0.77	0.934286	0.52	0.59	0.23	0.297143	0.81	0.868571	0.78	0.865714	0.66	0.798571	0.25	0.421429	0.65	0.811429	0.76	0.9	0.53	0.578571	0.16	0.217143	0.81	0.827143	0.79	0.848571	0.66	0.768571	0.28	0.432857	0.5	0.648571	0.78
#416	0.74	0.926667	0.55	0.635	0.31	0.405	0.81	0.87	0.76	0.848333	0.66	0.823333	0.24	0.521667	0.66	0.833333	0.73	0.872857	0.53	0.602857	0.18	0.198571	0.81	0.818571	0.78	0.78	0.66	0.801429	0.38	0.63	0.69	0.81	0.78	0.91	0.54	0.624	0.16	0.214	0.81	0.856	0.78	0.85	0.66	0.754	0.34	0.386	0.62	0.69	0.68
#417	0.75	0.827778	0.56	0.578889	0.21	0.202222	0.81	0.804444	0.77	0.748889	0.66	0.774444	0.2	0.471111	0.51	0.687778	0.74	0.91875	0.54	0.615	0.21	0.2925	0.81	0.87	0.76	0.8225	0.66	0.8225	0.26	0.52375	0.65	0.82625	0.74	0.895714	0.52	0.555714	0.15	0.218571	0.81	0.835714	0.78	0.821429	0.66	0.791429	0.33	0.521429	0.61	0.737143	0.71
#418	0.79	0.937143	0.51	0.53	0.29	0.405714	0.81	0.877143	0.77	0.868571	0.66	0.79	0.23	0.398571	0.55	0.658571	0.75	0.821429	0.54	0.674286	0.24	0.224286	0.81	0.831429	0.76	0.782857	0.66	0.778571	0.28	0.477143	0.74	0.825714	0.75	0.91	0.52	0.5725	0.18	0.25875	0.81	0.85625	0.8	0.8425	0.66	0.8075	0.27	0.4775	0.61	0.765	0.77
#419	0.77	0.912857	0.55	0.637143	0.31	0.415714	0.81	0.861429	0.76	0.818571	0.66	0.79	0.24	0.417143	0.72	0.824286	0.8	0.904286	0.57	0.665714	0.19	0.208571	0.81	0.871429	0.77	0.868571	0.66	0.805714	0.27	0.472857	0.55	0.697143	0.78	0.918333	0.53	0.61	0.2	0.255	0.81	0.868333	0.8	0.866667	0.66	0.776667	0.25	0.291667	0.61	0.596667	0.74
#420	0.8	0.937143	0.54	0.55	0.3	0.407143	0.81	0.874286	0.76	0.875714	0.66	0.791429	0.27	0.408571	0.67	0.822857	0.76	0.93625	0.52	0.64125	0.24	0.325	0.81	0.88625	0.77	0.8725	0.66	0.825	0.26	0.4825	0.59	0.775	0.75	0.90125	0.51	0.64375	0.13	0.14125	0.81	0.87625	0.77	0.89	0.66	0.82	0.3	0.51875	0.65	0.79125	0.75
#421	0.77	0.848571	0.53	0.638571	0.29	0.334286	0.81	0.837143	0.75	0.801429	0.66	0.772857	0.26	0.435714	0.59	0.747143	0.78	0.86	0.52	0.608571	0.22	0.218571	0.81	0.85	0.77	0.848571	0.66	0.764286	0.33	0.425714	0.65	0.677143	0.73	0.907143	0.49	0.585714	0.15	0.177143	0.81	0.847143	0.79	0.867143	0.66	0.78	0.32	0.46	0.69	0.807143	0.77
#422	0.76	0.867143	0.53	0.628571	0.29	0.328571	0.81	0.834286	0.75	0.808571	0.66	0.768571	0.25	0.411429	0.54	0.648571	0.75	0.8	0.52	0.614286	0.19	0.197143	0.81	0.827143	0.77	0.79	0.66	0.765714	0.26	0.478571	0.69	0.781429	0.75	0.917143	0.54	0.67	0.21	0.262857	0.81	0.875714	0.77	0.864286	0.66	0.814286	0.24	0.438571	0.6	0.765714	0.75
#423	0.76	0.931429	0.53	0.658571	0.32	0.428571	0.81	0.881429	0.76	0.845714	0.66	0.804286	0.42	0.555714	0.58	0.744286	0.72	0.81875	0.53	0.64375	0.18	0.1925	0.81	0.825	0.77	0.81125	0.66	0.785	0.23	0.5475	0.67	0.80375	0.79	0.917143	0.58	0.55	0.12	0.221429	0.81	0.872857	0.79	0.852857	0.66	0.825714	0.25	0.49	0.68	0.762857	0.75
#424	0.78	0.921429	0.51	0.617143	0.28	0.318571	0.81	0.875714	0.75	0.88	0.66	0.79	0.29	0.442857	0.49	0.615714	0.77	0.922857	0.51	0.624286	0.23	0.272857	0.81	0.877143	0.77	0.878571	0.66	0.788571	0.26	0.421429	0.54	0.677143	0.76	0.781429	0.57	0.658571	0.12	-0.01	0.81	0.801429	0.78	0.754286	0.66	0.755714	0.22	0.414286	0.64	0.777143	0.75
#425	0.78	0.92	0.53	0.595714	0.28	0.354286	0.81	0.852857	0.76	0.89	0.66	0.764286	0.3	0.407143	0.53	0.648571	0.74	0.83	0.53	0.652222	0.2	0.145556	0.81	0.826667	0.77	0.787778	0.66	0.781111	0.58	0.69	0.68	0.793333	0.76	0.905714	0.5	0.562857	0.21	0.245714	0.81	0.851429	0.78	0.86	0.66	0.791429	0.3	0.475714	0.58	0.745714	0.74
#426	0.76	0.85875	0.52	0.5775	0.27	0.3	0.81	0.8425	0.76	0.81375	0.66	0.78625	0.46	0.62625	0.66	0.7475	0.77	0.91	0.55	0.665714	0.22	0.255714	0.81	0.872857	0.77	0.868571	0.66	0.804286	0.24	0.421429	0.66	0.795714	0.73	0.9075	0.54	0.575	0.12	0.16	0.81	0.86375	0.79	0.825	0.66	0.8275	0.26	0.5325	0.63	0.83375	0.71
#427	0.81	0.861429	0.57	0.655714	0.28	0.307143	0.81	0.848571	0.76	0.81	0.66	0.771429	0.27	0.405714	0.48	0.602857	0.75	0.901667	0.57	0.635	0.2	0.143333	0.81	0.865	0.77	0.85	0.66	0.828333	0.31	0.601667	0.7	0.851667	0.75	0.821429	0.53	0.63	0.19	0.187143	0.81	0.804286	0.79	0.747143	0.66	0.744286	0.34	0.46	0.6	0.687143	0.71
#428	0.76	0.925714	0.54	0.652857	0.32	0.395714	0.81	0.872857	0.76	0.827143	0.66	0.814286	0.41	0.57	0.62	0.755714	0.75	0.911667	0.55	0.645	0.22	0.295	0.81	0.86	0.77	0.866667	0.66	0.776667	0.27	0.38	0.55	0.676667	0.73	0.808889	0.52	0.622222	0.19	0.214444	0.81	0.815556	0.78	0.766667	0.66	0.763333	0.27	0.484444	0.59	0.714444	0.75
#429	0.78	0.918	0.54	0.594	0.32	0.402	0.81	0.84	0.76	0.804	0.66	0.742	0.21	0.318	0.7	0.766	0.76	0.882857	0.53	0.637143	0.21	0.27	0.81	0.842857	0.77	0.832857	0.66	0.775714	0.35	0.498571	0.51	0.675714	0.73	0.831429	0.54	0.66	0.15	0.15	0.81	0.837143	0.79	0.802857	0.66	0.791429	0.19	0.421429	0.75	0.831429	0.73
#430	0.75	0.928571	0.53	0.65	0.3	0.361429	0.81	0.88	0.76	0.864286	0.66	0.821429	0.29	0.492857	0.61	0.765714	0.77	0.84	0.51	0.62375	0.22	0.23625	0.81	0.8375	0.78	0.82	0.66	0.7575	0.21	0.42875	0.56	0.7175	0.74	0.82	0.58	0.645	0.11	0.125	0.81	0.815	0.78	0.778333	0.66	0.781667	0.25	0.47	0.61	0.713333	0.71
#431	0.76	0.918571	0.54	0.638571	0.32	0.44	0.81	0.864286	0.77	0.814286	0.66	0.795714	0.39	0.554286	0.62	0.747143	0.78	0.792857	0.58	0.687143	0.23	0.181429	0.81	0.831429	0.78	0.761429	0.66	0.77	0.39	0.574286	0.51	0.684286	0.74	0.92125	0.52	0.6425	0.2	0.24	0.81	0.88125	0.8	0.85	0.66	0.82	0.26	0.46375	0.64	0.79875	0.73
#432	0.77	0.915	0.54	0.625	0.3	0.396667	0.81	0.855	0.76	0.87	0.66	0.758333	0.18	0.3	0.62	0.701667	0.75	0.921429	0.53	0.662857	0.27	0.351429	0.81	0.878571	0.78	0.867143	0.66	0.817143	0.24	0.48	0.67	0.827143	0.76	0.908571	0.51	0.644286	0.18	0.205714	0.81	0.878571	0.79	0.878571	0.66	0.801429	0.3	0.454286	0.44	0.584286	0.78
#433	0.77	0.91	0.52	0.617143	0.28	0.381429	0.81	0.87	0.74	0.832857	0.66	0.795714	0.38	0.561429	0.62	0.738571	0.76	0.905	0.52	0.5875	0.23	0.2825	0.81	0.8625	0.78	0.86125	0.66	0.795	0.25	0.45125	0.71	0.82375	0.72	0.91625	0.51	0.63	0.17	0.2025	0.81	0.8675	0.78	0.85125	0.66	0.8175	0.28	0.57375	0.57	0.78375	0.77
#434	0.76	0.83	0.54	0.64	0.3	0.318333	0.81	0.81	0.76	0.755	0.66	0.745	0.33	0.508333	0.7	0.78	0.76	0.928571	0.53	0.647143	0.24	0.35	0.81	0.872857	0.77	0.848571	0.66	0.8	0.26	0.402857	0.69	0.782857	0.79	0.931429	0.52	0.615714	0.2	0.291429	0.81	0.878571	0.78	0.884286	0.66	0.78	0.31	0.415714	0.57	0.69	0.75
#435	0.75	0.918571	0.57	0.642857	0.33	0.388571	0.81	0.871429	0.76	0.848571	0.66	0.828571	0.38	0.522857	0.56	0.782857	0.77	0.91	0.57	0.63	0.19	0.275	0.81	0.873333	0.76	0.83	0.66	0.825	0.25	0.526667	0.62	0.806667	0.79	0.928333	0.59	0.665	0.17	0.221667	0.81	0.88	0.77	0.868333	0.66	0.81	0.29	0.503333	0.49	0.7	0.72
#436	0.81	0.915714	0.57	0.657143	0.26	0.332857	0.81	0.874286	0.76	0.86	0.66	0.802857	0.31	0.478571	0.53	0.671429	0.8	0.92	0.55	0.575714	0.19	0.25	0.81	0.885714	0.78	0.888571	0.66	0.82	0.21	0.457143	0.57	0.742857	0.79	0.916667	0.55	0.63	0.17	0.238333	0.81	0.856667	0.79	0.875	0.66	0.778333	0.21	0.328333	0.52	0.643333	0.75
#437	0.76	0.921429	0.54	0.658571	0.3	0.422857	0.81	0.874286	0.75	0.844286	0.66	0.808571	0.21	0.392857	0.54	0.741429	0.74	0.914286	0.52	0.608571	0.23	0.294286	0.81	0.861429	0.76	0.862857	0.66	0.794286	0.4	0.525714	0.62	0.754286	0.75	0.925	0.59	0.656667	0.17	0.198333	0.81	0.88	0.79	0.885	0.66	0.818333	0.2	0.4	0.64	0.766667	0.79
#438	0.77	0.923333	0.52	0.61	0.3	0.4	0.81	0.851667	0.75	0.806667	0.66	0.771667	0.33	0.446667	0.61	0.746667	0.76	0.8475	0.51	0.6	0.25	0.28375	0.81	0.83875	0.76	0.82125	0.66	0.775	0.19	0.34375	0.51	0.66125	0.75	0.915714	0.56	0.63	0.19	0.182857	0.81	0.875714	0.76	0.887143	0.66	0.812857	0.29	0.471429	0.63	0.791429	0.74
#439	0.75	0.92875	0.56	0.63	0.32	0.37125	0.81	0.87875	0.76	0.87125	0.66	0.8275	0.19	0.38875	0.61	0.75875	0.78	0.923333	0.53	0.601667	0.24	0.308333	0.81	0.855	0.78	0.84	0.66	0.765	0.35	0.451667	0.61	0.753333	0.77	0.717143	0.58	0.487143	0.13	0.161429	0.81	0.644286	0.78	0.661429	0.66	0.588571	0.29	0.31	0.74	0.618571	0.74
#440	0.77	0.915714	0.54	0.617143	0.31	0.434286	0.81	0.857143	0.76	0.804286	0.66	0.785714	0.32	0.457143	0.74	0.838571	0.73	0.915	0.52	0.65	0.24	0.33	0.81	0.868333	0.79	0.835	0.66	0.818333	0.22	0.42	0.57	0.75	0.76	0.917143	0.54	0.565714	0.2	0.272857	0.81	0.862857	0.77	0.84	0.66	0.805714	0.37	0.547143	0.54	0.714286	0.73
#441	0.77	0.93	0.54	0.628333	0.32	0.421667	0.81	0.868333	0.76	0.821667	0.66	0.788333	0.31	0.435	0.72	0.82	0.8	0.921667	0.58	0.595	0.23	0.325	0.81	0.863333	0.77	0.858333	0.66	0.795	0.26	0.468333	0.54	0.721667	0.75	0.814286	0.53	0.64	0.17	0.165714	0.81	0.812857	0.8	0.804286	0.66	0.751429	0.25	0.408571	0.72	0.795714	0.71
#442	0.76	0.92	0.52	0.602857	0.28	0.307143	0.81	0.86	0.76	0.885714	0.66	0.782857	0.36	0.481429	0.47	0.62	0.79	0.921667	0.55	0.676667	0.27	0.355	0.81	0.873333	0.78	0.858333	0.66	0.788333	0.27	0.41	0.58	0.72	0.75	0.913333	0.52	0.67	0.16	0.15	0.81	0.876667	0.79	0.876667	0.66	0.803333	0.25	0.41	0.65	0.8	0.76
#443	0.79	0.842857	0.57	0.65	0.27	0.291429	0.81	0.848571	0.77	0.795714	0.66	0.791429	0.27	0.525714	0.68	0.794286	0.74	0.861429	0.53	0.65	0.26	0.3	0.81	0.841429	0.78	0.805714	0.66	0.78	0.28	0.494286	0.6	0.744286	0.75	0.855714	0.57	0.675714	0.12	0.09	0.81	0.861429	0.78	0.792857	0.66	0.81	0.3	0.597143	0.53	0.72	0.76
#444	0.8	0.851429	0.52	0.614286	0.29	0.285714	0.81	0.845714	0.77	0.825714	0.66	0.748571	0.23	0.358571	0.59	0.674286	0.76	0.924286	0.52	0.548571	0.21	0.29	0.81	0.858571	0.78	0.875714	0.66	0.801429	0.4	0.571429	0.61	0.755714	0.73	0.91	0.51	0.63	0.2	0.295714	0.81	0.861429	0.78	0.825714	0.66	0.804286	0.32	0.491429	0.62	0.795714	0.77
#445	0.75	0.861429	0.54	0.664286	0.31	0.332857	0.81	0.845714	0.75	0.795714	0.66	0.788571	0.27	0.491429	0.67	0.8	0.76	0.8775	0.52	0.625	0.24	0.295	0.81	0.85	0.78	0.79625	0.66	0.7875	0.22	0.41375	0.56	0.71125	0.77	0.901667	0.54	0.598333	0.16	0.206667	0.81	0.848333	0.78	0.875	0.66	0.745	0.24	0.3	0.62	0.73	0.68
#446	0.76	0.92375	0.51	0.56375	0.3	0.37	0.81	0.87125	0.75	0.8375	0.66	0.82	0.28	0.54	0.58	0.76875	0.75	0.925714	0.53	0.645714	0.25	0.357143	0.81	0.874286	0.78	0.85	0.66	0.801429	0.18	0.355714	0.59	0.735714	0.75	0.89	0.55	0.635	0.12	0.075	0.81	0.861667	0.78	0.84	0.66	0.82	0.24	0.521667	0.65	0.836667	0.8
#447	0.76	0.921429	0.54	0.648571	0.32	0.415714	0.81	0.875714	0.76	0.86	0.66	0.812857	0.34	0.528571	0.61	0.787143	0.76	0.892	0.57	0.672	0.23	0.326	0.81	0.85	0.78	0.806	0.66	0.79	0.34	0.51	0.62	0.754	0.76	0.886667	0.56	0.593333	0.15	0.205	0.81	0.823333	0.78	0.863333	0.66	0.723333	0.26	0.353333	0.62	0.683333	0.78
#448	0.75	0.86	0.52	0.6375	0.31	0.345	0.81	0.84375	0.76	0.79625	0.66	0.7825	0.31	0.51125	0.7	0.82125	0.76	0.791667	0.58	0.696667	0.18	0.103333	0.81	0.835	0.77	0.785	0.66	0.785	0.58	0.673333	0.56	0.713333	0.72	0.902857	0.53	0.668571	0.16	0.221429	0.81	0.867143	0.8	0.842857	0.66	0.821429	0.5	0.602857	0.6	0.771429	0.74
#449	0.78	0.921429	0.52	0.631429	0.31	0.354286	0.81	0.882857	0.76	0.867143	0.66	0.797143	0.36	0.461429	0.51	0.635714	0.76	0.903333	0.53	0.663333	0.24	0.253333	0.81	0.868333	0.77	0.875	0.66	0.8	0.29	0.488333	0.6	0.788333	0.77	0.927143	0.52	0.637143	0.19	0.222857	0.81	0.89	0.78	0.89	0.66	0.805714	0.34	0.45	0.74	0.86	0.75
#450	0.77	0.85625	0.52	0.57375	0.3	0.3325	0.81	0.8225	0.75	0.81375	0.66	0.75	0.27	0.48	0.7	0.77	0.77	0.925714	0.52	0.552857	0.21	0.288571	0.81	0.86	0.78	0.841429	0.66	0.801429	0.27	0.448571	0.64	0.735714	0.75	0.925	0.53	0.665	0.2	0.266667	0.81	0.871667	0.78	0.846667	0.66	0.79	0.23	0.39	0.69	0.815	0.77
#451	0.77	0.865	0.52	0.61	0.31	0.3675	0.81	0.83625	0.77	0.80875	0.66	0.775	0.28	0.44875	0.62	0.74375	0.79	0.912	0.58	0.638	0.22	0.262	0.81	0.86	0.78	0.868	0.66	0.774	0.4	0.548	0.64	0.762	0.75	0.832857	0.54	0.641429	0.21	0.237143	0.81	0.821429	0.79	0.801429	0.66	0.767143	0.33	0.5	0.67	0.788571	0.71
#452	0.79	0.931667	0.53	0.64	0.33	0.401667	0.81	0.878333	0.76	0.851667	0.66	0.781667	0.21	0.305	0.7	0.821667	0.78	0.925	0.55	0.598333	0.21	0.281667	0.81	0.868333	0.78	0.876667	0.66	0.798333	0.28	0.448333	0.52	0.668333	0.79	0.904	0.55	0.634	0.21	0.254	0.81	0.856	0.8	0.868	0.66	0.75	0.35	0.424	0.57	0.66	0.72
#453	0.78	0.924286	0.51	0.594286	0.3	0.397143	0.81	0.872857	0.77	0.868571	0.66	0.782857	0.32	0.494286	0.71	0.824286	0.75	0.924286	0.52	0.567143	0.2	0.272857	0.81	0.861429	0.77	0.87	0.66	0.794286	0.35	0.527143	0.54	0.701429	0.75	0.838571	0.52	0.645714	0.16	0.157143	0.81	0.822857	0.78	0.787143	0.66	0.755714	0.19	0.382857	0.57	0.7	0.78
#454	0.79	0.926667	0.53	0.61	0.3	0.386667	0.81	0.866667	0.78	0.866667	0.66	0.758333	0.29	0.381667	0.54	0.6	0.78	0.921429	0.53	0.64	0.24	0.27	0.81	0.877143	0.78	0.865714	0.66	0.798571	0.23	0.391429	0.6	0.728571	0.72	0.7675	0.53	0.62	0.18	0.10625	0.81	0.80125	0.77	0.725	0.66	0.775	0.21	0.55	0.51	0.73125	0.71
#455	0.74	0.871429	0.52	0.62	0.29	0.347143	0.81	0.834286	0.76	0.788571	0.66	0.788571	0.33	0.527143	0.59	0.725714	0.78	0.913333	0.55	0.641667	0.25	0.303333	0.81	0.865	0.77	0.856667	0.66	0.773333	0.18	0.265	0.71	0.801667	0.76	0.905714	0.52	0.627143	0.17	0.18	0.81	0.861429	0.79	0.858571	0.66	0.801429	0.27	0.457143	0.47	0.654286	0.73
#456	0.78	0.931429	0.53	0.627143	0.3	0.375714	0.81	0.878571	0.76	0.877143	0.66	0.795714	0.26	0.407143	0.71	0.811429	0.73	0.8775	0.54	0.57875	0.18	0.28375	0.81	0.84625	0.78	0.815	0.66	0.81875	0.27	0.55125	0.71	0.855	0.73	0.914286	0.52	0.6	0.18	0.238571	0.81	0.868571	0.79	0.841429	0.66	0.814286	0.35	0.532857	0.55	0.728571	0.75
#457	0.78	0.923333	0.57	0.696667	0.26	0.33	0.81	0.886667	0.75	0.866667	0.66	0.825	0.29	0.486667	0.74	0.868333	0.78	0.858333	0.58	0.61	0.16	0.148333	0.81	0.858333	0.78	0.833333	0.66	0.805	0.32	0.57	0.69	0.823333	0.76	0.93	0.54	0.67	0.2	0.26	0.81	0.878333	0.8	0.863333	0.66	0.803333	0.52	0.555	0.61	0.74	0.75
#458	0.78	0.928333	0.58	0.703333	0.26	0.333333	0.81	0.885	0.76	0.876667	0.66	0.828333	0.2	0.413333	0.76	0.878333	0.75	0.902857	0.54	0.624286	0.21	0.24	0.81	0.862857	0.77	0.847143	0.66	0.797143	0.3	0.448571	0.73	0.841429	0.78	0.9	0.58	0.681667	0.11	0.0983333	0.81	0.876667	0.77	0.876667	0.66	0.82	0.34	0.536667	0.7	0.848333	0.78
#459	0.78	0.91	0.53	0.637143	0.3	0.417143	0.81	0.864286	0.76	0.831429	0.66	0.778571	0.34	0.471429	0.56	0.661429	0.77	0.937143	0.53	0.65	0.27	0.335714	0.81	0.891429	0.77	0.885714	0.66	0.802857	0.26	0.44	0.65	0.805714	0.75	0.912	0.54	0.652	0.2	0.24	0.81	0.85	0.78	0.844	0.66	0.766	0.35	0.496	0.64	0.732	0.72
#460	0.77	0.83	0.54	0.63	0.29	0.318571	0.81	0.818571	0.76	0.77	0.66	0.758571	0.23	0.412857	0.67	0.77	0.76	0.872857	0.51	0.555714	0.22	0.208571	0.81	0.824286	0.77	0.812857	0.66	0.744286	0.25	0.46	0.62	0.714286	0.73	0.911667	0.55	0.64	0.17	0.218333	0.81	0.87	0.79	0.82	0.66	0.828333	0.4	0.63	0.51	0.756667	0.73
#461	0.78	0.928333	0.53	0.628333	0.33	0.401667	0.81	0.88	0.77	0.89	0.66	0.788333	0.31	0.478333	0.44	0.606667	0.79	0.807143	0.57	0.571429	0.17	0.167143	0.81	0.8	0.77	0.8	0.66	0.747143	0.29	0.454286	0.49	0.624286	0.75	0.905714	0.53	0.681429	0.18	0.191429	0.81	0.872857	0.78	0.852857	0.66	0.812857	0.22	0.464286	0.66	0.821429	0.77
#462	0.79	0.934286	0.53	0.551429	0.3	0.407143	0.81	0.88	0.76	0.885714	0.66	0.797143	0.25	0.422857	0.62	0.742857	0.71	0.916667	0.51	0.647778	0.24	0.32	0.81	0.874444	0.76	0.862222	0.66	0.824444	0.29	0.528889	0.69	0.853333	0.72	0.91	0.51	0.585714	0.1	0.172857	0.81	0.865714	0.77	0.827143	0.66	0.832857	0.27	0.558571	0.63	0.775714	0.75
#463	0.76	0.8475	0.52	0.6475	0.29	0.325	0.81	0.8575	0.76	0.82125	0.66	0.785	0.26	0.46	0.67	0.79	0.75	0.912857	0.55	0.674286	0.24	0.335714	0.81	0.871429	0.77	0.822857	0.66	0.807143	0.22	0.46	0.71	0.832857	0.73	0.91	0.52	0.562857	0.15	0.2	0.81	0.862857	0.78	0.824286	0.66	0.815714	0.19	0.438571	0.64	0.794286	0.76
#464	0.76	0.84875	0.53	0.6325	0.3	0.34375	0.81	0.83625	0.76	0.78375	0.66	0.78	0.27	0.4925	0.61	0.7375	0.74	0.88875	0.55	0.645	0.22	0.2775	0.81	0.84625	0.77	0.8025	0.66	0.7925	0.24	0.5025	0.61	0.74375	0.78	0.878571	0.52	0.578571	0.18	0.172857	0.81	0.83	0.79	0.83	0.66	0.745714	0.24	0.375714	0.63	0.752857	0.7
#465	0.76	0.907143	0.52	0.615714	0.31	0.392857	0.81	0.855714	0.76	0.82	0.66	0.801429	0.31	0.532857	0.65	0.777143	0.75	0.85	0.52	0.607143	0.21	0.271429	0.81	0.821429	0.77	0.81	0.66	0.762857	0.28	0.471429	0.67	0.737143	0.77	0.818571	0.54	0.612857	0.22	0.214286	0.81	0.815714	0.79	0.78	0.66	0.752857	0.25	0.451429	0.62	0.738571	0.76
#466	0.78	0.932857	0.53	0.637143	0.31	0.391429	0.81	0.885714	0.76	0.892857	0.66	0.801429	0.29	0.428571	0.68	0.797143	0.74	0.82	0.53	0.644286	0.21	0.2	0.81	0.827143	0.77	0.78	0.66	0.768571	0.41	0.595714	0.64	0.778571	0.75	0.921429	0.52	0.612857	0.21	0.314286	0.81	0.862857	0.79	0.835714	0.66	0.797143	0.3	0.494286	0.55	0.76	0.76
#467	0.78	0.9	0.55	0.643333	0.32	0.42	0.81	0.858333	0.77	0.815	0.66	0.77	0.23	0.403333	0.56	0.691667	0.77	0.923333	0.52	0.635	0.25	0.316667	0.81	0.87	0.78	0.873333	0.66	0.768333	0.31	0.43	0.55	0.701667	0.76	0.8575	0.53	0.6325	0.19	0.2	0.81	0.84625	0.78	0.835	0.66	0.7875	0.28	0.4775	0.58	0.7075	0.74
#468	0.75	0.865714	0.54	0.664286	0.31	0.34	0.81	0.852857	0.75	0.808571	0.66	0.797143	0.29	0.51	0.62	0.768571	0.76	0.8625	0.53	0.62375	0.24	0.29875	0.81	0.8375	0.77	0.78625	0.66	0.7825	0.24	0.49375	0.63	0.75875	0.72	0.863333	0.52	0.683333	0.18	0.14	0.81	0.858333	0.78	0.833333	0.66	0.803333	0.23	0.503333	0.5	0.711667	0.74
#469	0.76	0.8725	0.54	0.65125	0.31	0.3675	0.81	0.8525	0.75	0.805	0.66	0.79625	0.31	0.53625	0.63	0.7675	0.77	0.8325	0.52	0.62625	0.22	0.2175	0.81	0.83125	0.78	0.78875	0.66	0.7775	0.26	0.46875	0.63	0.75875	0.78	0.844286	0.52	0.631429	0.17	0.158571	0.81	0.84	0.79	0.831429	0.66	0.75	0.21	0.344286	0.6	0.715714	0.75
#470	0.78	0.83	0.57	0.676667	0.26	0.275	0.81	0.835	0.75	0.796667	0.66	0.775	0.28	0.446667	0.66	0.79	0.79	0.915714	0.54	0.645714	0.26	0.331429	0.81	0.872857	0.77	0.848571	0.66	0.798571	0.29	0.447143	0.56	0.727143	0.76	0.85	0.55	0.664286	0.17	0.164286	0.81	0.835714	0.78	0.802857	0.66	0.777143	0.26	0.438571	0.6	0.72	0.74
#471	0.76	0.855	0.54	0.655	0.29	0.35625	0.81	0.83875	0.76	0.7825	0.66	0.78125	0.28	0.48	0.59	0.71875	0.79	0.806667	0.59	0.71	0.23	0.171667	0.81	0.838333	0.77	0.815	0.66	0.756667	0.28	0.433333	0.64	0.71	0.75	0.921429	0.52	0.631429	0.17	0.214286	0.81	0.871429	0.78	0.868571	0.66	0.812857	0.22	0.431429	0.59	0.795714	0.75
#472	0.79	0.92	0.54	0.614	0.33	0.392	0.81	0.852	0.75	0.85	0.66	0.732	0.26	0.33	0.55	0.602	0.76	0.86625	0.52	0.5825	0.22	0.25375	0.81	0.85625	0.77	0.8575	0.66	0.79	0.28	0.5325	0.54	0.69875	0.77	0.756667	0.52	0.645	0.17	0.106667	0.81	0.793333	0.79	0.826667	0.66	0.695	0.29	0.391667	0.69	0.743333	0.77
#473	0.76	0.845	0.53	0.6	0.31	0.32	0.81	0.806667	0.75	0.783333	0.66	0.74	0.38	0.545	0.49	0.636667	0.78	0.805714	0.57	0.665714	0.23	0.172857	0.81	0.822857	0.77	0.801429	0.66	0.768571	0.22	0.474286	0.61	0.75	0.76	0.907143	0.52	0.617143	0.18	0.227143	0.81	0.858571	0.79	0.857143	0.66	0.794286	0.2	0.414286	0.67	0.788571	0.8
#474	0.79	0.935	0.53	0.603333	0.31	0.368333	0.81	0.873333	0.76	0.883333	0.66	0.773333	0.23	0.325	0.57	0.688333	0.74	0.921429	0.54	0.598571	0.25	0.34	0.81	0.877143	0.77	0.852857	0.66	0.82	0.39	0.588571	0.64	0.824286	0.74	0.917143	0.53	0.651429	0.21	0.27	0.81	0.872857	0.77	0.854286	0.66	0.815714	0.35	0.538571	0.58	0.765714	0.75
#475	0.78	0.923333	0.54	0.61	0.31	0.393333	0.81	0.871667	0.76	0.863333	0.66	0.775	0.26	0.466667	0.69	0.785	0.8	0.915	0.53	0.6	0.23	0.293333	0.81	0.861667	0.78	0.871667	0.66	0.76	0.26	0.348333	0.59	0.703333	0.78	0.911429	0.54	0.638571	0.17	0.24	0.81	0.872857	0.8	0.875714	0.66	0.805714	0.39	0.567143	0.56	0.75	0.75
#476	0.75	0.884444	0.52	0.563333	0.3	0.413333	0.81	0.854444	0.75	0.808889	0.66	0.808889	0.29	0.535556	0.61	0.79	0.76	0.831667	0.53	0.646667	0.25	0.238333	0.81	0.828333	0.76	0.81	0.66	0.743333	0.24	0.4	0.68	0.746667	0.73	0.80875	0.54	0.6675	0.14	0.105	0.81	0.835	0.78	0.79625	0.66	0.8025	0.24	0.5575	0.52	0.7275	0.75
#477	0.75	0.861429	0.53	0.652857	0.3	0.374286	0.81	0.842857	0.76	0.765714	0.66	0.797143	0.29	0.527143	0.59	0.735714	0.77	0.916	0.53	0.606	0.26	0.324	0.81	0.842	0.78	0.822	0.66	0.736	0.31	0.402	0.62	0.712	0.74	0.926667	0.53	0.671667	0.17	0.235	0.81	0.883333	0.78	0.855	0.66	0.805	0.25	0.388333	0.47	0.658333	0.75
#478	0.79	0.922857	0.53	0.595714	0.3	0.398571	0.81	0.86	0.75	0.825714	0.66	0.774286	0.23	0.384286	0.63	0.771429	0.77	0.827143	0.54	0.654286	0.22	0.217143	0.81	0.817143	0.77	0.787143	0.66	0.752857	0.34	0.478571	0.61	0.712857	0.72	0.788333	0.54	0.656667	0.14	0.0833333	0.81	0.805	0.78	0.751667	0.66	0.766667	0.41	0.568333	0.54	0.7	0.76
#479	0.73	0.8375	0.54	0.485	0.27	0.28625	0.81	0.76125	0.75	0.76	0.66	0.74125	0.22	0.54625	0.73	0.79375	0.76	0.923333	0.56	0.683333	0.25	0.326667	0.81	0.881667	0.78	0.853333	0.66	0.805	0.32	0.455	0.5	0.658333	0.73	0.822857	0.52	0.597143	0.11	0.0814286	0.81	0.794286	0.79	0.794286	0.66	0.747143	0.27	0.444286	0.53	0.634286	0.76
#480	0.79	0.923333	0.54	0.636667	0.31	0.388333	0.81	0.87	0.76	0.863333	0.66	0.765	0.22	0.281667	0.61	0.685	0.76	0.808571	0.52	0.628571	0.22	0.202857	0.81	0.822857	0.8	0.818571	0.66	0.744286	0.4	0.471429	0.68	0.752857	0.76	0.89	0.51	0.54875	0.19	0.25875	0.81	0.82875	0.78	0.81875	0.66	0.7675	0.34	0.475	0.51	0.64625	0.75
#481	0.77	0.83125	0.52	0.635	0.28	0.29125	0.81	0.83875	0.77	0.8025	0.66	0.77375	0.3	0.52125	0.61	0.7425	0.78	0.9225	0.52	0.63	0.26	0.30625	0.81	0.88625	0.77	0.86125	0.66	0.80875	0.27	0.435	0.52	0.6975	0.74	0.797143	0.53	0.492857	0.16	0.254286	0.81	0.735714	0.78	0.732857	0.66	0.682857	0.31	0.464286	0.68	0.694286	0.76
#482	0.79	0.914	0.55	0.628	0.32	0.4	0.81	0.852	0.76	0.838	0.66	0.74	0.28	0.368	0.46	0.544	0.78	0.855	0.58	0.68	0.18	0.215	0.81	0.85	0.78	0.838333	0.66	0.788333	0.2	0.376667	0.59	0.708333	0.74	0.804286	0.52	0.628571	0.16	0.125714	0.81	0.821429	0.79	0.82	0.66	0.764286	0.32	0.497143	0.63	0.731429	0.74
#483	0.79	0.931667	0.52	0.608333	0.31	0.383333	0.81	0.871667	0.76	0.863333	0.66	0.763333	0.27	0.321667	0.63	0.673333	0.77	0.908333	0.58	0.676667	0.23	0.328333	0.81	0.866667	0.77	0.851667	0.66	0.796667	0.26	0.425	0.68	0.811667	0.75	0.915714	0.52	0.631429	0.17	0.205714	0.81	0.865714	0.77	0.862857	0.66	0.81	0.23	0.445714	0.5	0.737143	0.76
#484	0.78	0.923333	0.53	0.623333	0.28	0.373333	0.81	0.875	0.76	0.853333	0.66	0.795	0.19	0.346667	0.5	0.626667	0.79	0.912857	0.53	0.612857	0.24	0.31	0.81	0.865714	0.77	0.852857	0.66	0.784286	0.27	0.417143	0.51	0.651429	0.74	0.895	0.54	0.575	0.17	0.245	0.81	0.841667	0.79	0.856667	0.66	0.781667	0.32	0.501667	0.59	0.73	0.73
#485	0.75	0.925714	0.52	0.59	0.33	0.422857	0.81	0.858571	0.75	0.82	0.66	0.794286	0.24	0.401429	0.61	0.79	0.78	0.914286	0.51	0.634286	0.23	0.261429	0.81	0.877143	0.77	0.877143	0.66	0.795714	0.31	0.44	0.62	0.764286	0.8	0.916	0.59	0.668	0.16	0.144	0.81	0.866	0.76	0.888	0.66	0.782	0.2	0.396	0.64	0.772	0.74
#486	0.77	0.92	0.53	0.622857	0.31	0.411429	0.81	0.868571	0.77	0.84	0.66	0.797143	0.37	0.5	0.56	0.68	0.73	0.848571	0.51	0.63	0.2	0.215714	0.81	0.83	0.77	0.805714	0.66	0.78	0.24	0.462857	0.61	0.775714	0.75	0.92	0.53	0.608333	0.17	0.223333	0.81	0.861667	0.79	0.88	0.66	0.788333	0.25	0.393333	0.68	0.816667	0.75
#487	0.76	0.93625	0.52	0.59	0.31	0.43625	0.81	0.885	0.77	0.865	0.66	0.82875	0.25	0.47875	0.67	0.8175	0.79	0.916667	0.6	0.706667	0.17	0.22	0.81	0.886667	0.76	0.875	0.66	0.825	0.33	0.531667	0.7	0.871667	0.76	0.897143	0.55	0.6	0.13	0.228571	0.81	0.855714	0.78	0.855714	0.66	0.788571	0.18	0.368571	0.64	0.774286	0.76
#488	0.74	0.855714	0.53	0.588571	0.28	0.34	0.81	0.837143	0.76	0.807143	0.66	0.79	0.42	0.581429	0.69	0.794286	0.76	0.935714	0.52	0.54	0.21	0.281429	0.81	0.87	0.78	0.88	0.66	0.805714	0.31	0.507143	0.63	0.785714	0.77	0.848333	0.57	0.658333	0.16	0.156667	0.81	0.84	0.77	0.823333	0.66	0.776667	0.32	0.495	0.57	0.696667	0.76
#489	0.79	0.915714	0.53	0.622857	0.3	0.398571	0.81	0.87	0.75	0.84	0.66	0.778571	0.16	0.307143	0.5	0.614286	0.77	0.917143	0.53	0.614286	0.24	0.334286	0.81	0.857143	0.76	0.827143	0.66	0.788571	0.19	0.39	0.59	0.707143	0.75	0.78	0.57	0.62	0.08	0.05	0.81	0.791429	0.78	0.792857	0.66	0.731429	0.27	0.467143	0.63	0.72	0.76
#490	0.79	0.914	0.54	0.62	0.33	0.408	0.81	0.854	0.75	0.83	0.66	0.744	0.38	0.448	0.64	0.706	0.76	0.82	0.52	0.618571	0.23	0.224286	0.81	0.811429	0.79	0.782857	0.66	0.744286	0.21	0.377143	0.55	0.658571	0.71	0.834286	0.54	0.591429	0.11	0.127143	0.81	0.784286	0.79	0.797143	0.66	0.77	0.32	0.552857	0.69	0.814286	0.73
#491	0.78	0.85	0.52	0.63	0.3	0.304286	0.81	0.847143	0.76	0.824286	0.66	0.752857	0.42	0.52	0.72	0.797143	0.74	0.843333	0.54	0.631667	0.23	0.221667	0.81	0.828333	0.78	0.791667	0.66	0.781667	0.26	0.505	0.6	0.745	0.75	0.827143	0.52	0.61	0.17	0.141429	0.81	0.82	0.79	0.802857	0.66	0.765714	0.35	0.448571	0.62	0.621429	0.74
#492	0.77	0.905	0.58	0.691667	0.26	0.321667	0.81	0.876667	0.76	0.853333	0.66	0.823333	0.21	0.443333	0.75	0.855	0.74	0.794286	0.54	0.612857	0.2	0.18	0.81	0.802857	0.77	0.82	0.66	0.75	0.28	0.528571	0.63	0.747143	0.75	0.912857	0.55	0.667143	0.18	0.234286	0.81	0.872857	0.79	0.865714	0.66	0.812857	0.25	0.468571	0.62	0.778571	0.77
#493	0.73	0.921429	0.52	0.634286	0.29	0.364286	0.81	0.868571	0.76	0.82	0.66	0.82	0.4	0.605714	0.55	0.744286	0.75	0.91	0.55	0.667143	0.26	0.364286	0.81	0.867143	0.77	0.827143	0.66	0.808571	0.31	0.555714	0.52	0.747143	0.78	0.911429	0.52	0.607143	0.17	0.231429	0.81	0.872857	0.79	0.877143	0.66	0.775714	0.3	0.367143	0.48	0.577143	0.73
#494	0.78	0.92625	0.52	0.63	0.32	0.395	0.81	0.88	0.77	0.865	0.66	0.8075	0.39	0.5375	0.68	0.8125	0.73	0.825	0.53	0.6125	0.23	0.23875	0.81	0.815	0.77	0.79625	0.66	0.77375	0.36	0.525	0.67	0.77	0.78	0.908333	0.53	0.586667	0.17	0.248333	0.81	0.841667	0.79	0.828333	0.66	0.773333	0.31	0.448333	0.54	0.68	0.72
#495	0.74	0.913333	0.56	0.655	0.28	0.356667	0.81	0.865	0.76	0.868333	0.66	0.795	0.31	0.505	0.61	0.751667	0.76	0.90625	0.51	0.61875	0.24	0.285	0.81	0.865	0.77	0.83625	0.66	0.795	0.27	0.4825	0.54	0.70375	0.74	0.854286	0.56	0.644286	0.2	0.171429	0.81	0.847143	0.78	0.817143	0.66	0.781429	0.24	0.48	0.71	0.81	0.76
#496	0.78	0.838571	0.54	0.637143	0.29	0.288571	0.81	0.83	0.76	0.831429	0.66	0.75	0.4	0.477143	0.63	0.681429	0.74	0.7525	0.54	0.4525	0.22	0.28875	0.81	0.6525	0.78	0.71125	0.66	0.6025	0.18	0.275	0.62	0.61375	0.75	0.92375	0.5	0.4925	0.17	0.2375	0.81	0.865	0.79	0.87	0.66	0.81375	0.22	0.43125	0.64	0.81625	0.74
#497	0.79	0.907143	0.54	0.554286	0.3	0.354286	0.81	0.838571	0.76	0.868571	0.66	0.765714	0.21	0.365714	0.52	0.64	0.75	0.861429	0.54	0.614286	0.19	0.257143	0.81	0.832857	0.78	0.814286	0.66	0.784286	0.25	0.438571	0.68	0.811429	0.72	0.86	0.52	0.651429	0.16	0.148571	0.81	0.842857	0.79	0.812857	0.66	0.8	0.34	0.564286	0.65	0.794286	0.71
#498	0.74	0.925714	0.53	0.668571	0.32	0.395714	0.81	0.88	0.75	0.832857	0.66	0.821429	0.39	0.584286	0.54	0.744286	0.79	0.91	0.56	0.612	0.24	0.294	0.81	0.84	0.78	0.828	0.66	0.74	0.18	0.284	0.61	0.684	0.72	0.798571	0.52	0.644286	0.14	0.15	0.81	0.81	0.78	0.8	0.66	0.75	0.32	0.47	0.66	0.758571	0.73
#499	0.78	0.918333	0.54	0.635	0.31	0.401667	0.81	0.863333	0.76	0.855	0.66	0.771667	0.22	0.32	0.55	0.676667	0.75	0.9	0.53	0.648333	0.25	0.326667	0.81	0.85	0.8	0.82	0.66	0.781667	0.25	0.471667	0.56	0.72	0.79	0.797143	0.56	0.557143	0.13	0.161429	0.81	0.774286	0.79	0.781429	0.66	0.705714	0.25	0.384286	0.69	0.734286	0.71
#500	0.78	0.852857	0.52	0.611429	0.31	0.34	0.81	0.828571	0.76	0.812857	0.66	0.742857	0.24	0.377143	0.5	0.604286	0.78	0.927143	0.56	0.59	0.23	0.281429	0.81	0.857143	0.78	0.89	0.66	0.792857	0.35	0.522857	0.66	0.804286	0.74	0.916667	0.51	0.61	0.19	0.244444	0.81	0.867778	0.79	0.866667	0.66	0.807778	0.5	0.601111	0.71	0.826667	0.76
#501	0.75	0.901429	0.54	0.594286	0.29	0.297143	0.81	0.842857	0.75	0.851429	0.66	0.778571	0.4	0.567143	0.69	0.824286	0.75	0.92125	0.53	0.64875	0.26	0.3475	0.81	0.88125	0.77	0.85875	0.66	0.8375	0.38	0.6025	0.49	0.7475	0.76	0.833333	0.57	0.523333	0.1	0.158333	0.81	0.766667	0.79	0.735	0.66	0.736667	0.3	0.521667	0.74	0.796667	0.79
#502	0.75	0.89	0.52	0.658571	0.3	0.314286	0.81	0.862857	0.77	0.832857	0.66	0.785714	0.24	0.45	0.67	0.785714	0.75	0.82375	0.52	0.63125	0.24	0.27	0.81	0.825	0.76	0.77375	0.66	0.76625	0.29	0.44375	0.56	0.67375	0.77	0.914286	0.53	0.577143	0.15	0.198571	0.81	0.871429	0.78	0.858571	0.66	0.81	0.28	0.49	0.64	0.812857	0.76
#503	0.77	0.92375	0.53	0.66	0.33	0.43375	0.81	0.89	0.76	0.8575	0.66	0.82625	0.3	0.51875	0.54	0.7525	0.76	0.904286	0.51	0.597143	0.23	0.337143	0.81	0.865714	0.77	0.842857	0.66	0.781429	0.26	0.462857	0.57	0.682857	0.76	0.912857	0.54	0.651429	0.18	0.244286	0.81	0.867143	0.79	0.862857	0.66	0.797143	0.45	0.611429	0.64	0.801429	0.73
#504	0.79	0.934286	0.52	0.542857	0.29	0.397143	0.81	0.877143	0.76	0.875714	0.66	0.792857	0.21	0.392857	0.5	0.664286	0.78	0.8575	0.52	0.59875	0.23	0.25875	0.81	0.84375	0.77	0.84125	0.66	0.77875	0.26	0.405	0.68	0.79375	0.74	0.876667	0.53	0.573333	0.15	0.218333	0.81	0.816667	0.79	0.788333	0.66	0.768333	0.31	0.493333	0.67	0.783333	0.74
#505	0.75	0.921429	0.54	0.654286	0.33	0.418571	0.81	0.878571	0.76	0.842857	0.66	0.81	0.3	0.501429	0.43	0.645714	0.74	0.895	0.55	0.6075	0.26	0.30125	0.81	0.84	0.78	0.83875	0.66	0.8	0.22	0.51625	0.63	0.79625	0.77	0.925	0.56	0.676667	0.23	0.313333	0.81	0.876667	0.79	0.846667	0.66	0.801667	0.25	0.451667	0.62	0.785	0.73
#506	0.76	0.858571	0.53	0.644286	0.29	0.322857	0.81	0.835714	0.76	0.804286	0.66	0.764286	0.44	0.567143	0.61	0.717143	0.76	0.8725	0.52	0.6225	0.24	0.2825	0.81	0.84875	0.77	0.8375	0.66	0.7875	0.25	0.41625	0.55	0.685	0.74	0.931429	0.52	0.617143	0.12	0.178571	0.81	0.887143	0.79	0.915714	0.66	0.801429	0.22	0.361429	0.62	0.748571	0.79
#507	0.76	0.914444	0.53	0.636667	0.31	0.394444	0.81	0.871111	0.76	0.844444	0.66	0.817778	0.24	0.49	0.6	0.763333	0.74	0.918571	0.51	0.628571	0.24	0.275714	0.81	0.864286	0.78	0.837143	0.66	0.805714	0.27	0.442857	0.72	0.838571	0.78	0.907143	0.54	0.632857	0.19	0.27	0.81	0.868571	0.78	0.858571	0.66	0.784286	0.31	0.432857	0.62	0.718571	0.79
#508	0.76	0.9375	0.53	0.57375	0.32	0.4125	0.81	0.8775	0.75	0.8425	0.66	0.81375	0.32	0.51625	0.57	0.76625	0.76	0.92	0.54	0.626667	0.26	0.373333	0.81	0.856667	0.78	0.821667	0.66	0.806667	0.24	0.475	0.73	0.848333	0.74	0.83375	0.53	0.5875	0.18	0.1775	0.81	0.84375	0.78	0.8275	0.66	0.79625	0.19	0.46	0.61	0.76125	0.77
#509	0.76	0.92	0.52	0.6	0.31	0.411667	0.81	0.85	0.76	0.815	0.66	0.775	0.37	0.501667	0.74	0.816667	0.78	0.92	0.53	0.571667	0.21	0.225	0.81	0.863333	0.77	0.866667	0.66	0.788333	0.24	0.438333	0.6	0.77	0.8	0.921667	0.54	0.601667	0.13	0.181667	0.81	0.881667	0.78	0.898333	0.66	0.76	0.24	0.288333	0.54	0.645	0.74
#510	0.77	0.911429	0.51	0.614286	0.3	0.34	0.81	0.861429	0.76	0.854286	0.66	0.792857	0.2	0.374286	0.55	0.691429	0.75	0.883333	0.57	0.605	0.22	0.278333	0.81	0.813333	0.77	0.82	0.66	0.746667	0.24	0.41	0.57	0.698333	0.79	0.916667	0.53	0.575	0.16	0.206667	0.81	0.855	0.79	0.861667	0.66	0.75	0.25	0.3	0.64	0.755	0.76
#511	0.76	0.838571	0.52	0.627143	0.29	0.294286	0.81	0.818571	0.76	0.8	0.66	0.755714	0.35	0.511429	0.61	0.752857	0.76	0.827143	0.52	0.574286	0.21	0.23	0.81	0.801429	0.77	0.794286	0.66	0.737143	0.31	0.427143	0.63	0.738571	0.78	0.925714	0.53	0.632857	0.22	0.301429	0.81	0.877143	0.79	0.862857	0.66	0.788571	0.21	0.318571	0.71	0.835714	0.75
#512	0.74	0.814286	0.51	0.618571	0.28	0.307143	0.81	0.82	0.76	0.791429	0.66	0.752857	0.22	0.378571	0.62	0.674286	0.76	0.925	0.52	0.583333	0.22	0.308333	0.81	0.853333	0.78	0.846667	0.66	0.773333	0.22	0.335	0.6	0.751667	0.73	0.857778	0.51	0.541111	0.17	0.22	0.81	0.831111	0.79	0.798889	0.66	0.804444	0.3	0.553333	0.68	0.827778	0.74
#513	0.76	0.932857	0.54	0.67	0.32	0.4	0.81	0.885714	0.76	0.861429	0.66	0.824286	0.28	0.484286	0.63	0.78	0.76	0.821429	0.53	0.601429	0.2	0.208571	0.81	0.811429	0.77	0.815714	0.66	0.745714	0.25	0.407143	0.64	0.764286	0.75	0.897143	0.55	0.634286	0.15	0.172857	0.81	0.848571	0.79	0.822857	0.66	0.794286	0.32	0.508571	0.63	0.807143	0.74
#514	0.81	0.912	0.59	0.688	0.3	0.322	0.81	0.864	0.76	0.862	0.66	0.78	0.24	0.436	0.52	0.678	0.76	0.912857	0.54	0.648571	0.25	0.297143	0.81	0.87	0.77	0.835714	0.66	0.808571	0.27	0.481429	0.61	0.745714	0.73	0.915	0.51	0.545	0.18	0.25375	0.81	0.8525	0.78	0.80125	0.66	0.8025	0.31	0.495	0.69	0.81875	0.78
#515	0.76	0.917143	0.54	0.628571	0.32	0.428571	0.81	0.862857	0.77	0.804286	0.66	0.798571	0.24	0.46	0.63	0.761429	0.79	0.932857	0.53	0.602857	0.22	0.28	0.81	0.877143	0.78	0.877143	0.66	0.787143	0.18	0.38	0.5	0.714286	0.75	0.914286	0.54	0.654286	0.2	0.265714	0.81	0.872857	0.79	0.834286	0.66	0.804286	0.26	0.457143	0.66	0.77	0.75
#516	0.76	0.924286	0.55	0.67	0.33	0.425714	0.81	0.88	0.77	0.852857	0.66	0.82	0.3	0.532857	0.56	0.764286	0.78	0.911429	0.56	0.667143	0.22	0.322857	0.81	0.877143	0.77	0.857143	0.66	0.802857	0.25	0.404286	0.57	0.694286	0.75	0.81875	0.54	0.59625	0.16	0.15	0.81	0.83	0.79	0.81375	0.66	0.78375	0.27	0.48875	0.73	0.82875	0.76
#517	0.77	0.917143	0.53	0.63	0.31	0.371429	0.81	0.867143	0.75	0.824286	0.66	0.801429	0.38	0.572857	0.62	0.754286	0.74	0.82375	0.53	0.59375	0.14	0.15	0.81	0.82375	0.78	0.83875	0.66	0.7925	0.2	0.52375	0.52	0.75125	0.78	0.908333	0.53	0.585	0.19	0.266667	0.81	0.851667	0.78	0.83	0.66	0.765	0.22	0.39	0.62	0.733333	0.76
#518	0.79	0.928333	0.53	0.598333	0.29	0.38	0.81	0.856667	0.76	0.853333	0.66	0.758333	0.22	0.298333	0.67	0.768333	0.79	0.92	0.52	0.608333	0.23	0.305	0.81	0.863333	0.78	0.848333	0.66	0.753333	0.23	0.301667	0.59	0.68	0.77	0.88875	0.55	0.58125	0.18	0.27625	0.81	0.835	0.78	0.83375	0.66	0.785	0.33	0.5	0.65	0.7875	0.7
#519	0.75	0.9025	0.53	0.57625	0.27	0.28625	0.81	0.845	0.75	0.85625	0.66	0.7975	0.24	0.475	0.58	0.73625	0.78	0.932857	0.5	0.572857	0.22	0.272857	0.81	0.878571	0.78	0.892857	0.66	0.78	0.29	0.422857	0.56	0.697143	0.78	0.91	0.53	0.613333	0.16	0.226667	0.81	0.86	0.78	0.863333	0.66	0.766667	0.28	0.406667	0.68	0.77	0.79
#520	0.78	0.931429	0.52	0.614286	0.3	0.37	0.81	0.884286	0.76	0.884286	0.66	0.797143	0.33	0.485714	0.68	0.787143	0.78	0.923333	0.54	0.603333	0.2	0.26	0.81	0.856667	0.77	0.858333	0.66	0.761667	0.23	0.326667	0.63	0.736667	0.76	0.90375	0.51	0.6425	0.19	0.2125	0.81	0.875	0.79	0.8775	0.66	0.8075	0.27	0.47875	0.5	0.69	0.75
#521	0.75	0.832857	0.54	0.651429	0.32	0.345714	0.81	0.825714	0.77	0.787143	0.66	0.765714	0.31	0.507143	0.57	0.725714	0.72	0.8925	0.54	0.51625	0.19	0.24625	0.81	0.82625	0.77	0.82625	0.66	0.79	0.27	0.53625	0.54	0.72625	0.75	0.918571	0.55	0.581429	0.09	0.145714	0.81	0.877143	0.78	0.865714	0.66	0.81	0.21	0.438571	0.52	0.718571	0.72
#522	0.75	0.925714	0.53	0.657143	0.31	0.442857	0.81	0.88	0.76	0.854286	0.66	0.814286	0.35	0.505714	0.59	0.771429	0.75	0.928571	0.53	0.574286	0.2	0.235714	0.81	0.881429	0.76	0.845714	0.66	0.834286	0.26	0.558571	0.6	0.798571	0.75	0.904286	0.52	0.575714	0.13	0.151429	0.81	0.858571	0.77	0.837143	0.66	0.83	0.27	0.544286	0.58	0.767143	0.75
#523	0.79	0.918	0.55	0.656	0.31	0.37	0.81	0.868	0.76	0.85	0.66	0.762	0.24	0.284	0.74	0.818	0.73	0.848571	0.57	0.635714	0.24	0.24	0.81	0.832857	0.78	0.805714	0.66	0.802857	0.35	0.555714	0.69	0.808571	0.76	0.92	0.53	0.641667	0.17	0.231667	0.81	0.865	0.79	0.865	0.66	0.776667	0.35	0.423333	0.65	0.788333	0.78
#524	0.75	0.917143	0.54	0.658571	0.33	0.392857	0.81	0.871429	0.77	0.832857	0.66	0.818571	0.27	0.51	0.69	0.84	0.75	0.815714	0.52	0.61	0.2	0.175714	0.81	0.824286	0.77	0.772857	0.66	0.774286	0.22	0.372857	0.73	0.818571	0.71	0.84	0.53	0.665	0.13	0.08125	0.81	0.83375	0.78	0.78625	0.66	0.81125	0.29	0.5925	0.59	0.78625	0.72
#525	0.77	0.92	0.52	0.612857	0.28	0.324286	0.81	0.887143	0.76	0.89	0.66	0.8	0.24	0.444286	0.61	0.761429	0.77	0.93	0.54	0.638333	0.24	0.325	0.81	0.868333	0.77	0.835	0.66	0.788333	0.23	0.373333	0.48	0.63	0.71	0.925	0.54	0.606667	0.14	0.211667	0.81	0.866667	0.79	0.816667	0.66	0.82	0.27	0.493333	0.61	0.811667	0.77
#526	0.77	0.908333	0.53	0.663333	0.3	0.313333	0.81	0.878333	0.76	0.868333	0.66	0.8	0.38	0.515	0.58	0.695	0.76	0.92	0.54	0.646667	0.26	0.35	0.81	0.863333	0.78	0.811667	0.66	0.783333	0.23	0.383333	0.72	0.836667	0.75	0.9	0.52	0.626667	0.16	0.238333	0.81	0.848333	0.79	0.808333	0.66	0.788333	0.31	0.486667	0.61	0.715	0.77
#527	0.74	0.921429	0.51	0.62	0.31	0.364286	0.81	0.894286	0.76	0.87	0.66	0.831429	0.44	0.627143	0.66	0.844286	0.75	0.921429	0.54	0.632857	0.26	0.314286	0.81	0.872857	0.77	0.842857	0.66	0.801429	0.23	0.438571	0.58	0.741429	0.73	0.874286	0.5	0.6	0.16	0.165714	0.81	0.835714	0.79	0.805714	0.66	0.771429	0.29	0.448571	0.64	0.761429	0.71
#528	0.77	0.851429	0.54	0.551429	0.29	0.318571	0.81	0.83	0.76	0.778571	0.66	0.77	0.33	0.537143	0.67	0.768571	0.78	0.9275	0.53	0.58125	0.23	0.295	0.81	0.87375	0.76	0.87625	0.66	0.805	0.23	0.445	0.6	0.74375	0.8	0.808571	0.56	0.645714	0.17	0.198571	0.81	0.818571	0.78	0.817143	0.66	0.745714	0.25	0.402857	0.56	0.681429	0.78
#529	0.75	0.86875	0.54	0.57	0.28	0.36875	0.81	0.85	0.76	0.79625	0.66	0.81125	0.4	0.6125	0.49	0.7225	0.73	0.895	0.53	0.53625	0.23	0.305	0.81	0.825	0.78	0.81875	0.66	0.78875	0.27	0.535	0.62	0.79125	0.75	0.9225	0.52	0.63375	0.21	0.26875	0.81	0.8775	0.78	0.855	0.66	0.82	0.26	0.47375	0.61	0.7675	0.72
#530	0.75	0.923333	0.53	0.633333	0.31	0.425556	0.81	0.878889	0.76	0.842222	0.66	0.827778	0.3	0.543333	0.71	0.854444	0.75	0.836667	0.56	0.663333	0.18	0.18	0.81	0.835	0.77	0.831667	0.66	0.791667	0.3	0.49	0.47	0.666667	0.77	0.904286	0.56	0.695714	0.2	0.218571	0.81	0.88	0.77	0.852857	0.66	0.805714	0.26	0.498571	0.53	0.714286	0.73
#531	0.77	0.92	0.54	0.634	0.33	0.44	0.81	0.844	0.76	0.81	0.66	0.762	0.38	0.518	0.68	0.788	0.75	0.93	0.53	0.585	0.25	0.35125	0.81	0.88375	0.77	0.865	0.66	0.8275	0.26	0.4925	0.51	0.73875	0.75	0.924286	0.54	0.665714	0.19	0.24	0.81	0.882857	0.78	0.855714	0.66	0.817143	0.34	0.555714	0.5	0.72	0.72
#532	0.77	0.924286	0.52	0.634286	0.3	0.37	0.81	0.875714	0.75	0.872857	0.66	0.794286	0.39	0.551429	0.64	0.792857	0.77	0.916667	0.58	0.726667	0.22	0.253333	0.81	0.886667	0.77	0.851667	0.66	0.843333	0.21	0.496667	0.56	0.778333	0.77	0.855714	0.54	0.591429	0.19	0.172857	0.81	0.858571	0.79	0.834286	0.66	0.791429	0.34	0.565714	0.57	0.732857	0.75
#533	0.74	0.92625	0.52	0.5825	0.3	0.40125	0.81	0.85625	0.77	0.87	0.66	0.80375	0.36	0.5175	0.53	0.69	0.76	0.895	0.54	0.66	0.25	0.27	0.81	0.863333	0.77	0.846667	0.66	0.78	0.3	0.48	0.66	0.771667	0.78	0.807143	0.52	0.647143	0.19	0.151429	0.81	0.821429	0.78	0.812857	0.66	0.735714	0.34	0.454286	0.59	0.714286	0.73
#534	0.76	0.917143	0.54	0.632857	0.32	0.428571	0.81	0.862857	0.77	0.805714	0.66	0.8	0.43	0.568571	0.6	0.77	0.76	0.78125	0.53	0.655	0.22	0.12	0.81	0.82625	0.77	0.79375	0.66	0.76625	0.36	0.565	0.63	0.7625	0.74	0.915714	0.52	0.574286	0.17	0.238571	0.81	0.861429	0.79	0.85	0.66	0.807143	0.33	0.544286	0.71	0.827143	0.73
#535	0.75	0.925	0.54	0.661667	0.34	0.461667	0.81	0.868333	0.76	0.833333	0.66	0.791667	0.28	0.466667	0.63	0.785	0.73	0.897143	0.58	0.622857	0.16	0.245714	0.81	0.842857	0.77	0.842857	0.66	0.821429	0.19	0.504286	0.61	0.817143	0.71	0.89375	0.49	0.59625	0.13	0.14625	0.81	0.8575	0.78	0.8475	0.66	0.79875	0.53	0.645	0.72	0.8325	0.75
#536	0.75	0.904	0.54	0.666	0.31	0.408	0.81	0.852	0.76	0.836	0.66	0.768	0.25	0.404	0.46	0.616	0.75	0.904286	0.54	0.581429	0.23	0.294286	0.81	0.864286	0.77	0.865714	0.66	0.805714	0.22	0.518571	0.71	0.841429	0.77	0.921667	0.52	0.583333	0.18	0.253333	0.81	0.851667	0.77	0.831667	0.66	0.773333	0.28	0.385	0.75	0.838333	0.69
#537	0.76	0.92875	0.53	0.58	0.3	0.38625	0.81	0.8675	0.76	0.8775	0.66	0.8075	0.24	0.39625	0.72	0.85125	0.78	0.917143	0.53	0.607143	0.23	0.308571	0.81	0.861429	0.79	0.83	0.66	0.782857	0.27	0.435714	0.66	0.784286	0.76	0.93125	0.52	0.62	0.21	0.29625	0.81	0.88125	0.79	0.86625	0.66	0.81875	0.38	0.5875	0.64	0.81875	0.72
#538	0.74	0.90625	0.53	0.66125	0.33	0.40375	0.81	0.87125	0.76	0.81875	0.66	0.82125	0.23	0.5025	0.59	0.7775	0.73	0.811429	0.55	0.642857	0.2	0.232857	0.81	0.831429	0.77	0.764286	0.66	0.79	0.34	0.572857	0.61	0.742857	0.75	0.793333	0.53	0.631667	0.18	0.145	0.81	0.793333	0.78	0.77	0.66	0.733333	0.23	0.435	0.57	0.686667	0.7
#539	0.78	0.91	0.53	0.642857	0.3	0.381429	0.81	0.87	0.76	0.845714	0.66	0.791429	0.23	0.394286	0.51	0.691429	0.76	0.912857	0.52	0.62	0.23	0.262857	0.81	0.864286	0.78	0.862857	0.66	0.8	0.21	0.397143	0.59	0.731429	0.75	0.905714	0.58	0.644286	0.14	0.14	0.81	0.868571	0.77	0.892857	0.66	0.818571	0.25	0.457143	0.66	0.841429	0.75
#540	0.76	0.90625	0.53	0.66625	0.3	0.36625	0.81	0.875	0.77	0.85375	0.66	0.805	0.39	0.54125	0.63	0.7875	0.78	0.837143	0.58	0.67	0.2	0.23	0.81	0.83	0.79	0.78	0.66	0.788571	0.24	0.487143	0.67	0.764286	0.78	0.906	0.54	0.618	0.2	0.254	0.81	0.846	0.79	0.842	0.66	0.742	0.22	0.33	0.65	0.734	0.75
#541	0.78	0.932857	0.51	0.542857	0.31	0.381429	0.81	0.878571	0.77	0.874286	0.66	0.8	0.17	0.321429	0.67	0.735714	0.75	0.901667	0.53	0.611667	0.22	0.3	0.81	0.843333	0.79	0.816667	0.66	0.766667	0.32	0.44	0.59	0.703333	0.75	0.917778	0.52	0.597778	0.18	0.225556	0.81	0.88	0.77	0.883333	0.66	0.835556	0.39	0.606667	0.54	0.755556	0.75
#542	0.78	0.9475	0.53	0.57	0.29	0.36	0.81	0.91125	0.76	0.91	0.66	0.84	0.29	0.57	0.56	0.7575	0.77	0.916667	0.53	0.623333	0.26	0.296667	0.81	0.875	0.78	0.851667	0.66	0.781667	0.26	0.445	0.6	0.731667	0.79	0.902	0.58	0.694	0.17	0.148	0.81	0.862	0.79	0.876	0.66	0.78	0.25	0.456	0.69	0.802	0.76
#543	0.75	0.922857	0.56	0.621429	0.3	0.402857	0.81	0.885714	0.76	0.872857	0.66	0.832857	0.29	0.532857	0.63	0.822857	0.77	0.923333	0.52	0.595	0.24	0.315	0.81	0.853333	0.77	0.83	0.66	0.773333	0.29	0.403333	0.45	0.558333	0.67	0.853333	0.47	0.565556	0.05	0.0655556	0.81	0.82	0.78	0.825556	0.66	0.776667	0.27	0.521111	0.65	0.798889	0.77
#544	0.77	0.914286	0.54	0.651429	0.32	0.401429	0.81	0.877143	0.76	0.875714	0.66	0.795714	0.39	0.558571	0.61	0.741429	0.76	0.90125	0.52	0.6575	0.25	0.31125	0.81	0.87375	0.78	0.87375	0.66	0.805	0.29	0.49125	0.59	0.74	0.76	0.841429	0.55	0.655714	0.15	0.175714	0.81	0.842857	0.79	0.818571	0.66	0.781429	0.24	0.435714	0.63	0.758571	0.75
#545	0.75	0.90125	0.53	0.655	0.32	0.39	0.81	0.8675	0.75	0.81125	0.66	0.81125	0.49	0.67	0.51	0.72	0.73	0.8775	0.52	0.5875	0.18	0.14375	0.81	0.83125	0.75	0.8075	0.66	0.77	0.23	0.48	0.54	0.6875	0.74	0.90875	0.5	0.59625	0.16	0.22625	0.81	0.86375	0.78	0.8625	0.66	0.80125	0.34	0.5225	0.64	0.735	0.75
#546	0.79	0.926667	0.58	0.72	0.28	0.331667	0.81	0.895	0.76	0.858333	0.66	0.841667	0.25	0.476667	0.64	0.791667	0.77	0.93	0.53	0.605	0.25	0.31875	0.81	0.87875	0.77	0.88	0.66	0.80875	0.39	0.5225	0.61	0.755	0.71	0.905	0.52	0.655	0.2	0.2525	0.81	0.86625	0.76	0.8575	0.66	0.825	0.25	0.5425	0.66	0.82375	0.71
#547	0.75	0.91	0.54	0.63125	0.33	0.4075	0.81	0.8625	0.76	0.82375	0.66	0.8075	0.51	0.68	0.63	0.80625	0.77	0.928571	0.53	0.535714	0.24	0.317143	0.81	0.862857	0.77	0.828571	0.66	0.805714	0.4	0.582857	0.64	0.78	0.76	0.886	0.57	0.642	0.15	0.182	0.81	0.844	0.79	0.816	0.66	0.794	0.28	0.506	0.49	0.696	0.74
#548	0.8	0.814286	0.57	0.601429	0.28	0.257143	0.81	0.84	0.76	0.844286	0.66	0.774286	0.31	0.514286	0.59	0.737143	0.72	0.913333	0.51	0.596667	0.19	0.278889	0.81	0.88	0.77	0.858889	0.66	0.842222	0.27	0.536667	0.64	0.853333	0.76	0.924286	0.5	0.632857	0.19	0.197143	0.81	0.872857	0.79	0.88	0.66	0.792857	0.26	0.418571	0.49	0.657143	0.75
#549	0.76	0.922857	0.54	0.661429	0.32	0.368571	0.81	0.875714	0.76	0.828571	0.66	0.815714	0.2	0.424286	0.7	0.838571	0.75	0.83125	0.52	0.6475	0.24	0.255	0.81	0.83125	0.78	0.80375	0.66	0.77	0.25	0.42875	0.69	0.80125	0.78	0.92	0.53	0.526667	0.19	0.246667	0.81	0.858333	0.8	0.87	0.66	0.773333	0.29	0.466667	0.53	0.665	0.75
#550	0.75	0.89	0.53	0.558571	0.26	0.334286	0.81	0.812857	0.76	0.877143	0.66	0.747143	0.26	0.37	0.69	0.794286	0.77	0.907143	0.52	0.582857	0.22	0.322857	0.81	0.851429	0.77	0.825714	0.66	0.784286	0.21	0.371429	0.64	0.781429	0.74	0.891429	0.55	0.632857	0.15	0.148571	0.81	0.868571	0.79	0.834286	0.66	0.827143	0.23	0.501429	0.56	0.75	0.69
#551	0.76	0.918333	0.53	0.611667	0.33	0.451667	0.81	0.85	0.76	0.79	0.66	0.773333	0.22	0.398333	0.62	0.751667	0.75	0.871429	0.53	0.632857	0.21	0.272857	0.81	0.837143	0.77	0.818571	0.66	0.77	0.41	0.554286	0.53	0.664286	0.77	0.925	0.53	0.65	0.17	0.235	0.81	0.875	0.79	0.863333	0.66	0.79	0.34	0.436667	0.59	0.753333	0.74
#552	0.77	0.921667	0.54	0.628333	0.33	0.438333	0.81	0.86	0.76	0.8	0.66	0.783333	0.33	0.508333	0.6	0.728333	0.76	0.921429	0.54	0.657143	0.25	0.318571	0.81	0.88	0.78	0.855714	0.66	0.818571	0.32	0.52	0.6	0.771429	0.73	0.897143	0.5	0.621429	0.19	0.257143	0.81	0.85	0.78	0.867143	0.66	0.784286	0.27	0.442857	0.58	0.721429	0.78
#553	0.75	0.855	0.52	0.6425	0.3	0.34625	0.81	0.845	0.76	0.7775	0.66	0.78625	0.27	0.4575	0.55	0.70125	0.76	0.9	0.53	0.673333	0.26	0.271667	0.81	0.868333	0.77	0.89	0.66	0.781667	0.34	0.501667	0.69	0.81	0.76	0.915714	0.52	0.558571	0.15	0.237143	0.81	0.855714	0.77	0.838571	0.66	0.8	0.29	0.471429	0.57	0.725714	0.67
#554	0.73	0.841429	0.53	0.635714	0.28	0.332857	0.81	0.831429	0.76	0.775714	0.66	0.782857	0.29	0.475714	0.61	0.781429	0.77	0.84875	0.55	0.60375	0.18	0.19	0.81	0.84875	0.76	0.8325	0.66	0.80875	0.22	0.5125	0.51	0.7125	0.76	0.895714	0.54	0.665714	0.19	0.212857	0.81	0.865714	0.78	0.85	0.66	0.797143	0.32	0.54	0.58	0.727143	0.77
#555	0.78	0.91	0.53	0.621429	0.31	0.428571	0.81	0.862857	0.77	0.808571	0.66	0.795714	0.24	0.514286	0.69	0.782857	0.77	0.91	0.51	0.6325	0.24	0.2725	0.81	0.8775	0.77	0.875	0.66	0.8025	0.26	0.4675	0.73	0.85	0.77	0.905	0.53	0.555	0.16	0.186667	0.81	0.825	0.78	0.865	0.66	0.741667	0.24	0.34	0.63	0.725	0.75
#556	0.77	0.925	0.54	0.62125	0.33	0.37875	0.81	0.8775	0.75	0.8475	0.66	0.82625	0.24	0.445	0.67	0.81875	0.77	0.931429	0.54	0.631429	0.25	0.324286	0.81	0.877143	0.78	0.852857	0.66	0.807143	0.29	0.494286	0.65	0.775714	0.78	0.92	0.56	0.626667	0.15	0.215	0.81	0.863333	0.78	0.855	0.66	0.78	0.26	0.373333	0.65	0.778333	0.76
#557	0.76	0.93875	0.52	0.555	0.32	0.45625	0.81	0.88	0.76	0.8325	0.66	0.8175	0.27	0.505	0.62	0.79125	0.77	0.923333	0.52	0.581667	0.19	0.238333	0.81	0.866667	0.78	0.858333	0.66	0.786667	0.22	0.371667	0.66	0.708333	0.75	0.77	0.53	0.63	0.16	0.134286	0.81	0.782857	0.77	0.76	0.66	0.721429	0.27	0.401429	0.48	0.598571	0.73
#558	0.77	0.841429	0.52	0.538571	0.3	0.314286	0.81	0.828571	0.77	0.837143	0.66	0.76	0.45	0.632857	0.67	0.785714	0.77	0.904286	0.55	0.667143	0.24	0.28	0.81	0.88	0.78	0.862857	0.66	0.807143	0.26	0.47	0.64	0.802857	0.7	0.842857	0.51	0.607143	0.18	0.128571	0.81	0.811429	0.8	0.828571	0.66	0.767143	0.33	0.53	0.55	0.724286	0.71
#559	0.78	0.935714	0.52	0.602857	0.33	0.422857	0.81	0.877143	0.75	0.834286	0.66	0.788571	0.27	0.368571	0.65	0.724286	0.78	0.82125	0.51	0.605	0.22	0.2175	0.81	0.83125	0.78	0.80875	0.66	0.75	0.26	0.4025	0.58	0.645	0.76	0.917143	0.52	0.55	0.15	0.212857	0.81	0.851429	0.79	0.862857	0.66	0.787143	0.46	0.532857	0.69	0.768571	0.74
#560	0.77	0.91	0.53	0.613333	0.32	0.375	0.81	0.845	0.75	0.813333	0.66	0.786667	0.38	0.575	0.7	0.815	0.75	0.924286	0.54	0.662857	0.25	0.301429	0.81	0.878571	0.79	0.86	0.66	0.818571	0.29	0.498571	0.57	0.731429	0.79	0.843333	0.59	0.668333	0.15	0.156667	0.81	0.823333	0.79	0.82	0.66	0.746667	0.35	0.443333	0.65	0.751667	0.73
#561	0.76	0.915714	0.55	0.634286	0.31	0.415714	0.81	0.861429	0.76	0.82	0.66	0.795714	0.27	0.48	0.64	0.795714	0.8	0.922857	0.53	0.63	0.26	0.344286	0.81	0.882857	0.77	0.867143	0.66	0.798571	0.36	0.49	0.57	0.72	0.75	0.832857	0.52	0.605714	0.15	0.111429	0.81	0.807143	0.79	0.811429	0.66	0.761429	0.35	0.502857	0.6	0.735714	0.72
#562	0.75	0.915	0.53	0.646667	0.32	0.353333	0.81	0.866667	0.76	0.818333	0.66	0.805	0.28	0.52	0.64	0.79	0.79	0.928333	0.52	0.57	0.23	0.288333	0.81	0.865	0.76	0.88	0.66	0.761667	0.35	0.38	0.68	0.781667	0.7	0.784286	0.51	0.598571	0.12	0.0871429	0.81	0.804286	0.77	0.758571	0.66	0.758571	0.29	0.51	0.64	0.777143	0.76
#563	0.75	0.8775	0.53	0.60125	0.31	0.3725	0.81	0.8625	0.76	0.82625	0.66	0.8125	0.29	0.51875	0.65	0.785	0.78	0.925714	0.52	0.584286	0.24	0.312857	0.81	0.881429	0.77	0.881429	0.66	0.812857	0.24	0.434286	0.75	0.855714	0.75	0.8875	0.52	0.655	0.17	0.18625	0.81	0.855	0.78	0.845	0.66	0.81125	0.28	0.51875	0.57	0.755	0.74
#564	0.78	0.9175	0.52	0.6375	0.3	0.39	0.81	0.88	0.76	0.86125	0.66	0.8075	0.22	0.44	0.62	0.76625	0.76	0.903333	0.54	0.661667	0.24	0.265	0.81	0.861667	0.78	0.845	0.66	0.795	0.51	0.655	0.59	0.75	0.78	0.904	0.55	0.654	0.23	0.28	0.81	0.854	0.77	0.844	0.66	0.752	0.39	0.482	0.61	0.716	0.73
#565	0.75	0.91375	0.55	0.65125	0.3	0.42	0.81	0.87375	0.75	0.83	0.66	0.82375	0.18	0.46125	0.67	0.83375	0.8	0.831429	0.57	0.552857	0.19	0.205714	0.81	0.815714	0.78	0.804286	0.66	0.762857	0.26	0.478571	0.67	0.777143	0.76	0.814286	0.57	0.687143	0.13	0.135714	0.81	0.832857	0.79	0.798571	0.66	0.79	0.3	0.511429	0.5	0.687143	0.76
#566	0.76	0.85875	0.53	0.63125	0.32	0.3275	0.81	0.87125	0.76	0.81875	0.66	0.815	0.2	0.51875	0.59	0.78	0.75	0.865	0.53	0.61625	0.23	0.2675	0.81	0.83875	0.77	0.8275	0.66	0.7925	0.25	0.52125	0.67	0.81375	0.73	0.908571	0.54	0.644286	0.18	0.237143	0.81	0.858571	0.79	0.855714	0.66	0.804286	0.33	0.555714	0.58	0.754286	0.73
#567	0.76	0.91875	0.56	0.66375	0.3	0.39875	0.81	0.88125	0.76	0.86	0.66	0.83625	0.37	0.5625	0.72	0.86875	0.75	0.827143	0.58	0.612857	0.16	0.197143	0.81	0.807143	0.76	0.808571	0.66	0.768571	0.29	0.484286	0.48	0.668571	0.75	0.93	0.52	0.6175	0.2	0.285	0.81	0.88375	0.78	0.865	0.66	0.8175	0.29	0.5375	0.71	0.83875	0.74
#568	0.78	0.852857	0.55	0.665714	0.3	0.308571	0.81	0.85	0.77	0.815714	0.66	0.772857	0.3	0.442857	0.49	0.638571	0.76	0.828571	0.54	0.632857	0.24	0.275714	0.81	0.818571	0.79	0.774286	0.66	0.764286	0.29	0.531429	0.62	0.738571	0.77	0.913333	0.53	0.63	0.19	0.245	0.81	0.863333	0.78	0.865	0.66	0.758333	0.25	0.345	0.67	0.781667	0.74
#569	0.76	0.92	0.54	0.63	0.3	0.38	0.81	0.867143	0.75	0.817143	0.66	0.821429	0.33	0.544286	0.59	0.758571	0.76	0.798571	0.53	0.621429	0.24	0.212857	0.81	0.81	0.77	0.752857	0.66	0.751429	0.22	0.422857	0.62	0.747143	0.74	0.905714	0.54	0.61	0.18	0.224286	0.81	0.842857	0.79	0.798571	0.66	0.762857	0.27	0.46	0.64	0.735714	0.76
#570	0.78	0.925	0.53	0.60375	0.32	0.40625	0.81	0.87375	0.75	0.86375	0.66	0.80125	0.36	0.52125	0.62	0.75375	0.74	0.84375	0.53	0.66125	0.25	0.27875	0.81	0.845	0.77	0.8025	0.66	0.79875	0.23	0.4925	0.7	0.82625	0.75	0.935	0.53	0.57625	0.19	0.23875	0.81	0.88625	0.79	0.86625	0.66	0.8375	0.24	0.50375	0.6	0.8175	0.74
#571	0.78	0.928333	0.51	0.58	0.31	0.398333	0.81	0.856667	0.76	0.82	0.66	0.766667	0.28	0.37	0.63	0.761667	0.75	0.917143	0.51	0.63	0.24	0.335714	0.81	0.865714	0.77	0.84	0.66	0.798571	0.38	0.524286	0.49	0.668571	0.75	0.91875	0.53	0.61625	0.19	0.25375	0.81	0.8725	0.78	0.86625	0.66	0.815	0.24	0.48625	0.57	0.7575	0.75
#572	0.74	0.824286	0.53	0.621429	0.31	0.342857	0.81	0.822857	0.76	0.8	0.66	0.76	0.31	0.5	0.65	0.765714	0.75	0.90625	0.54	0.55125	0.21	0.21125	0.81	0.84625	0.76	0.84	0.66	0.80375	0.23	0.54375	0.55	0.79	0.76	0.921667	0.52	0.641667	0.17	0.226667	0.81	0.87	0.79	0.86	0.66	0.785	0.37	0.49	0.67	0.81	0.75
#573	0.76	0.831429	0.53	0.588571	0.3	0.294286	0.81	0.824286	0.76	0.795714	0.66	0.764286	0.33	0.511429	0.62	0.751429	0.75	0.917143	0.55	0.582857	0.24	0.334286	0.81	0.862857	0.77	0.844286	0.66	0.815714	0.54	0.634286	0.61	0.775714	0.75	0.925	0.54	0.676667	0.21	0.258333	0.81	0.875	0.79	0.861667	0.66	0.796667	0.29	0.446667	0.6	0.728333	0.76
#574	0.77	0.914286	0.53	0.638571	0.3	0.384286	0.81	0.877143	0.77	0.872857	0.66	0.797143	0.29	0.475714	0.59	0.737143	0.72	0.86	0.51	0.647143	0.25	0.294286	0.81	0.844286	0.77	0.815714	0.66	0.79	0.25	0.471429	0.62	0.752857	0.74	0.783333	0.55	0.675	0.18	0.128333	0.81	0.815	0.79	0.79	0.66	0.751667	0.39	0.538333	0.56	0.693333	0.74
#575	0.77	0.737143	0.52	0.447143	0.28	0.364286	0.81	0.642857	0.76	0.664286	0.66	0.562857	0.28	0.261429	0.64	0.557143	0.78	0.8975	0.57	0.6225	0.19	0.2325	0.81	0.8675	0.78	0.855	0.66	0.82625	0.35	0.5775	0.56	0.75	0.73	0.89	0.55	0.572857	0.17	0.177143	0.81	0.807143	0.77	0.788571	0.66	0.765714	0.24	0.478571	0.72	0.828571	0.73
#576	0.77	0.925714	0.52	0.605714	0.3	0.354286	0.81	0.864286	0.76	0.851429	0.66	0.791429	0.36	0.495714	0.51	0.664286	0.78	0.795	0.54	0.633333	0.23	0.188333	0.81	0.8	0.77	0.796667	0.66	0.71	0.23	0.35	0.69	0.755	0.75	0.804286	0.54	0.647143	0.21	0.19	0.81	0.811429	0.79	0.782857	0.66	0.75	0.27	0.451429	0.59	0.72	0.73
#577	0.79	0.94	0.51	0.511429	0.3	0.431429	0.81	0.882857	0.76	0.867143	0.66	0.791429	0.35	0.46	0.73	0.835714	0.74	0.915714	0.53	0.597143	0.2	0.237143	0.81	0.857143	0.77	0.858571	0.66	0.792857	0.38	0.531429	0.59	0.771429	0.72	0.81	0.54	0.68	0.13	0.127143	0.81	0.817143	0.78	0.782857	0.66	0.781429	0.28	0.505714	0.67	0.755714	0.72
#578	0.79	0.918	0.55	0.64	0.31	0.372	0.81	0.866	0.75	0.846	0.66	0.754	0.22	0.282	0.59	0.634	0.78	0.833333	0.6	0.67	0.16	0.166667	0.81	0.833333	0.77	0.826667	0.66	0.781667	0.21	0.411667	0.58	0.716667	0.75	0.834286	0.5	0.608571	0.18	0.15	0.81	0.821429	0.79	0.807143	0.66	0.747143	0.32	0.411429	0.68	0.762857	0.7
#579	0.76	0.871111	0.52	0.601111	0.31	0.397778	0.81	0.841111	0.75	0.793333	0.66	0.791111	0.34	0.534444	0.59	0.733333	0.81	0.922	0.58	0.676	0.27	0.34	0.81	0.866	0.76	0.864	0.66	0.776	0.25	0.366	0.59	0.712	0.73	0.89375	0.52	0.5225	0.17	0.1875	0.81	0.79875	0.79	0.80375	0.66	0.75875	0.28	0.5125	0.63	0.7825	0.72
#580	0.77	0.925	0.55	0.656667	0.33	0.455	0.81	0.87	0.76	0.823333	0.66	0.793333	0.29	0.456667	0.66	0.8	0.77	0.8475	0.51	0.6175	0.23	0.26375	0.81	0.83125	0.77	0.815	0.66	0.76125	0.29	0.47625	0.63	0.75	0.74	0.87	0.52	0.597778	0.17	0.205556	0.81	0.854444	0.78	0.826667	0.66	0.81	0.31	0.544444	0.67	0.822222	0.75
#581	0.76	0.9375	0.52	0.5625	0.32	0.43375	0.81	0.87	0.76	0.8375	0.66	0.81625	0.28	0.48625	0.79	0.89	0.73	0.87	0.52	0.655	0.25	0.2775	0.81	0.86125	0.78	0.82875	0.66	0.80625	0.23	0.5325	0.59	0.76375	0.77	0.841667	0.58	0.67	0.13	0.138333	0.81	0.833333	0.8	0.803333	0.66	0.78	0.27	0.488333	0.72	0.803333	0.75
#582	0.77	0.912	0.54	0.646	0.32	0.416	0.81	0.848	0.76	0.822	0.66	0.766	0.23	0.408	0.63	0.74	0.78	0.828571	0.55	0.588571	0.2	0.194286	0.81	0.827143	0.78	0.84	0.66	0.742857	0.36	0.497143	0.57	0.687143	0.77	0.916667	0.53	0.608333	0.18	0.245	0.81	0.853333	0.78	0.853333	0.66	0.761667	0.25	0.33	0.63	0.706667	0.72
#583	0.77	0.932857	0.53	0.655714	0.31	0.384286	0.81	0.891429	0.76	0.881429	0.66	0.822857	0.42	0.577143	0.6	0.761429	0.76	0.91	0.52	0.593333	0.23	0.306667	0.81	0.84	0.77	0.825	0.66	0.753333	0.24	0.326667	0.55	0.645	0.79	0.916667	0.57	0.625	0.15	0.151667	0.81	0.863333	0.78	0.901667	0.66	0.798333	0.25	0.448333	0.66	0.791667	0.77
#584	0.8	0.918	0.54	0.626	0.33	0.406	0.81	0.856	0.76	0.842	0.66	0.746	0.21	0.296	0.53	0.626	0.76	0.865714	0.54	0.687143	0.2	0.19	0.81	0.861429	0.78	0.865714	0.66	0.792857	0.23	0.454286	0.63	0.782857	0.74	0.92	0.51	0.54	0.15	0.227143	0.81	0.857143	0.8	0.841429	0.66	0.808571	0.36	0.53	0.63	0.822857	0.73
#585	0.79	0.926667	0.53	0.606667	0.3	0.381667	0.81	0.866667	0.76	0.863333	0.66	0.753333	0.21	0.278333	0.59	0.663333	0.77	0.917143	0.52	0.614286	0.23	0.25	0.81	0.862857	0.78	0.847143	0.66	0.8	0.27	0.467143	0.68	0.807143	0.74	0.888571	0.56	0.598571	0.14	0.194286	0.81	0.857143	0.78	0.815714	0.66	0.824286	0.22	0.568571	0.62	0.792857	0.74
#586	0.73	0.86	0.52	0.618571	0.29	0.318571	0.81	0.832857	0.77	0.792857	0.66	0.79	0.2	0.411429	0.6	0.741429	0.77	0.925714	0.55	0.577143	0.24	0.312857	0.81	0.865714	0.77	0.851429	0.66	0.804286	0.24	0.455714	0.65	0.811429	0.78	0.92	0.53	0.681429	0.21	0.212857	0.81	0.89	0.77	0.89	0.66	0.815714	0.26	0.451429	0.6	0.777143	0.75
#587	0.76	0.927143	0.54	0.514286	0.31	0.377143	0.81	0.882857	0.76	0.852857	0.66	0.838571	0.27	0.574286	0.73	0.877143	0.76	0.9	0.53	0.582857	0.21	0.291429	0.81	0.834286	0.78	0.865714	0.66	0.764286	0.23	0.398571	0.64	0.777143	0.76	0.904286	0.52	0.594286	0.15	0.204286	0.81	0.86	0.79	0.831429	0.66	0.8	0.45	0.588571	0.69	0.792857	0.73
#588	0.77	0.87875	0.5	0.6125	0.29	0.30375	0.81	0.8625	0.76	0.85	0.66	0.7825	0.24	0.4225	0.58	0.67625	0.76	0.921429	0.53	0.567143	0.2	0.278571	0.81	0.862857	0.77	0.86	0.66	0.801429	0.29	0.482857	0.62	0.755714	0.7	0.80125	0.52	0.60625	0.13	0.0925	0.81	0.79	0.79	0.775	0.66	0.76125	0.24	0.5075	0.48	0.71125	0.75
#589	0.77	0.916667	0.53	0.62	0.29	0.385	0.81	0.865	0.76	0.86	0.66	0.76	0.21	0.285	0.54	0.638333	0.82	0.932	0.6	0.652	0.18	0.298	0.81	0.882	0.78	0.866	0.66	0.798	0.21	0.306	0.62	0.674	0.8	0.895	0.57	0.59	0.15	0.108333	0.81	0.866667	0.77	0.853333	0.66	0.783333	0.35	0.568333	0.62	0.751667	0.77
#590	0.76	0.913333	0.52	0.618333	0.32	0.383333	0.81	0.87	0.76	0.85	0.66	0.778333	0.19	0.381667	0.57	0.696667	0.76	0.908333	0.53	0.625	0.24	0.306667	0.81	0.858333	0.76	0.848333	0.66	0.785	0.18	0.41	0.61	0.743333	0.76	0.891667	0.51	0.56	0.18	0.193333	0.81	0.838333	0.79	0.801667	0.66	0.748333	0.38	0.525	0.71	0.79	0.74
#591	0.76	0.86	0.53	0.63875	0.29	0.36375	0.81	0.8375	0.76	0.8075	0.66	0.78125	0.25	0.445	0.63	0.77375	0.77	0.83875	0.52	0.6425	0.23	0.23	0.81	0.8425	0.78	0.8225	0.66	0.7675	0.16	0.3525	0.48	0.635	0.75	0.888333	0.53	0.545	0.15	0.23	0.81	0.801667	0.79	0.816667	0.66	0.741667	0.21	0.401667	0.68	0.771667	0.74
#592	0.76	0.838333	0.53	0.65	0.29	0.281667	0.81	0.835	0.77	0.79	0.66	0.748333	0.25	0.371667	0.53	0.62	0.75	0.85	0.52	0.622857	0.2	0.21	0.81	0.822857	0.78	0.804286	0.66	0.761429	0.21	0.38	0.53	0.631429	0.78	0.876	0.57	0.608	0.17	0.21	0.81	0.834	0.77	0.822	0.66	0.758	0.3	0.472	0.67	0.778	0.76
#593	0.79	0.921667	0.54	0.651667	0.32	0.4	0.81	0.873333	0.77	0.865	0.66	0.771667	0.32	0.391667	0.64	0.73	0.81	0.816667	0.58	0.628333	0.19	0.216667	0.81	0.82	0.77	0.811667	0.66	0.733333	0.22	0.341667	0.64	0.738333	0.76	0.834286	0.52	0.624286	0.16	0.148571	0.81	0.828571	0.78	0.815714	0.66	0.752857	0.21	0.364286	0.59	0.7	0.73
#594	0.76	0.84	0.54	0.67	0.31	0.315714	0.81	0.832857	0.76	0.795714	0.66	0.775714	0.2	0.387143	0.59	0.702857	0.74	0.901429	0.54	0.608571	0.23	0.295714	0.81	0.851429	0.78	0.804286	0.66	0.781429	0.3	0.495714	0.64	0.731429	0.8	0.918333	0.58	0.685	0.15	0.153333	0.81	0.88	0.79	0.903333	0.66	0.783333	0.24	0.393333	0.61	0.756667	0.7
#595	0.78	0.908	0.55	0.654	0.31	0.388	0.81	0.858	0.76	0.836	0.66	0.754	0.21	0.294	0.64	0.75	0.76	0.915714	0.53	0.65	0.21	0.247143	0.81	0.87	0.77	0.87	0.66	0.807143	0.25	0.452857	0.61	0.748571	0.76	0.918571	0.52	0.601429	0.15	0.184286	0.81	0.88	0.79	0.874286	0.66	0.82	0.33	0.52	0.65	0.824286	0.81
#596	0.79	0.915714	0.52	0.604286	0.31	0.394286	0.81	0.867143	0.76	0.85	0.66	0.778571	0.37	0.464286	0.64	0.737143	0.77	0.915714	0.51	0.64	0.23	0.245714	0.81	0.877143	0.79	0.89	0.66	0.791429	0.27	0.414286	0.49	0.621429	0.74	0.907143	0.53	0.64	0.19	0.232857	0.81	0.865714	0.79	0.852857	0.66	0.811429	0.27	0.472857	0.56	0.738571	0.73
#597	0.78	0.935	0.54	0.535	0.3	0.385	0.81	0.8875	0.76	0.8925	0.66	0.8125	0.3	0.53375	0.53	0.7475	0.78	0.932857	0.54	0.661429	0.25	0.358571	0.81	0.884286	0.77	0.854286	0.66	0.811429	0.32	0.494286	0.62	0.761429	0.79	0.838333	0.57	0.643333	0.12	0.0366667	0.81	0.835	0.79	0.826667	0.66	0.76	0.37	0.566667	0.59	0.701667	0.74
#598	0.76	0.922857	0.52	0.612857	0.32	0.448571	0.81	0.862857	0.75	0.825714	0.66	0.792857	0.27	0.451429	0.54	0.718571	0.74	0.82	0.54	0.657778	0.26	0.255556	0.81	0.846667	0.76	0.756667	0.66	0.796667	0.24	0.553333	0.59	0.768889	0.74	0.8675	0.52	0.515	0.12	0.125	0.81	0.81	0.78	0.84	0.66	0.74375	0.22	0.405	0.54	0.66625	0.78
#599	0.76	0.848571	0.54	0.665714	0.31	0.34	0.81	0.845714	0.76	0.791429	0.66	0.782857	0.24	0.451429	0.63	0.744286	0.78	0.838571	0.53	0.551429	0.22	0.195714	0.81	0.822857	0.77	0.794286	0.66	0.745714	0.23	0.441429	0.61	0.727143	0.8	0.935714	0.58	0.618571	0.16	0.162857	0.81	0.894286	0.79	0.905714	0.66	0.835714	0.32	0.557143	0.56	0.748571	0.72
#600	0.76	0.93	0.54	0.625714	0.32	0.397143	0.81	0.874286	0.76	0.832857	0.66	0.811429	0.36	0.518571	0.66	0.815714	0.76	0.838571	0.53	0.63	0.25	0.264286	0.81	0.831429	0.78	0.785714	0.66	0.775714	0.32	0.505714	0.64	0.761429	0.72	0.825714	0.52	0.66	0.14	0.122857	0.81	0.824286	0.78	0.778571	0.66	0.785714	0.25	0.48	0.6	0.77	0.76
#601	0.74	0.925	0.57	0.645	0.29	0.431667	0.81	0.871667	0.75	0.815	0.66	0.831667	0.28	0.561667	0.61	0.801667	0.77	0.8425	0.51	0.61375	0.22	0.22375	0.81	0.84125	0.77	0.8125	0.66	0.7675	0.3	0.46625	0.66	0.72125	0.78	0.927143	0.54	0.58	0.22	0.315714	0.81	0.872857	0.78	0.857143	0.66	0.801429	0.27	0.484286	0.67	0.804286	0.74
#602	0.79	0.93	0.53	0.641429	0.32	0.441429	0.81	0.884286	0.76	0.861429	0.66	0.795714	0.28	0.392857	0.74	0.851429	0.77	0.854286	0.53	0.567143	0.21	0.205714	0.81	0.847143	0.77	0.831429	0.66	0.781429	0.3	0.504286	0.58	0.707143	0.76	0.86125	0.55	0.59875	0.14	0.19875	0.81	0.86125	0.77	0.82625	0.66	0.82375	0.33	0.5475	0.46	0.695	0.77
#603	0.77	0.928333	0.54	0.625	0.31	0.4	0.81	0.863333	0.75	0.828333	0.66	0.781667	0.31	0.43	0.55	0.728333	0.76	0.827143	0.53	0.642857	0.21	0.218571	0.81	0.831429	0.77	0.831429	0.66	0.768571	0.24	0.422857	0.56	0.717143	0.76	0.92875	0.51	0.5575	0.16	0.24375	0.81	0.87875	0.79	0.88125	0.66	0.8225	0.22	0.47875	0.74	0.86375	0.74
#604	0.77	0.911667	0.53	0.65	0.32	0.348333	0.81	0.868333	0.77	0.875	0.66	0.78	0.31	0.478333	0.6	0.741667	0.77	0.93	0.52	0.594286	0.23	0.29	0.81	0.871429	0.77	0.882857	0.66	0.788571	0.24	0.378571	0.56	0.731429	0.75	0.825	0.58	0.598333	0.14	0.155	0.81	0.841667	0.79	0.818333	0.66	0.806667	0.2	0.525	0.64	0.798333	0.74
#605	0.76	0.84	0.52	0.607143	0.3	0.341429	0.81	0.817143	0.76	0.764286	0.66	0.745714	0.23	0.394286	0.54	0.665714	0.78	0.918333	0.54	0.645	0.23	0.315	0.81	0.868333	0.78	0.868333	0.66	0.771667	0.2	0.261667	0.59	0.678333	0.81	0.91	0.58	0.658571	0.15	0.161429	0.81	0.868571	0.8	0.877143	0.66	0.807143	0.26	0.502857	0.5	0.728571	0.72
#606	0.75	0.84375	0.51	0.59875	0.26	0.285	0.81	0.82125	0.76	0.84625	0.66	0.76375	0.32	0.51375	0.66	0.75125	0.76	0.918333	0.54	0.656667	0.23	0.308333	0.81	0.866667	0.76	0.843333	0.66	0.78	0.41	0.516667	0.55	0.675	0.75	0.785	0.54	0.621667	0.19	0.155	0.81	0.788333	0.78	0.786667	0.66	0.718333	0.27	0.436667	0.68	0.743333	0.72
#607	0.8	0.926667	0.53	0.61	0.3	0.391667	0.81	0.863333	0.77	0.851667	0.66	0.765	0.24	0.326667	0.63	0.713333	0.76	0.897143	0.53	0.597143	0.22	0.271429	0.81	0.845714	0.76	0.824286	0.66	0.778571	0.33	0.494286	0.68	0.797143	0.77	0.898571	0.52	0.648571	0.18	0.22	0.81	0.861429	0.78	0.838571	0.66	0.778571	0.3	0.5	0.75	0.83	0.78
#608	0.8	0.926667	0.53	0.623333	0.31	0.398333	0.81	0.868333	0.76	0.87	0.66	0.77	0.22	0.275	0.57	0.651667	0.77	0.91	0.54	0.558571	0.21	0.278571	0.81	0.85	0.76	0.867143	0.66	0.78	0.23	0.384286	0.55	0.712857	0.73	0.91875	0.52	0.63	0.2	0.27	0.81	0.87875	0.79	0.86875	0.66	0.825	0.35	0.56875	0.66	0.8425	0.76
#609	0.78	0.925714	0.52	0.654286	0.3	0.347143	0.81	0.881429	0.76	0.877143	0.66	0.797143	0.22	0.384286	0.66	0.801429	0.79	0.9	0.53	0.574286	0.22	0.217143	0.81	0.845714	0.78	0.837143	0.66	0.767143	0.22	0.457143	0.49	0.665714	0.79	0.932857	0.52	0.532857	0.17	0.232857	0.81	0.878571	0.79	0.884286	0.66	0.79	0.35	0.454286	0.67	0.727143	0.71
#610	0.78	0.93	0.53	0.564286	0.3	0.4	0.81	0.878571	0.76	0.885714	0.66	0.797143	0.29	0.488571	0.69	0.821429	0.75	0.837143	0.54	0.632857	0.2	0.195714	0.81	0.825714	0.77	0.8	0.66	0.767143	0.27	0.448571	0.52	0.67	0.75	0.907143	0.53	0.618571	0.2	0.265714	0.81	0.857143	0.79	0.794286	0.66	0.79	0.26	0.465714	0.57	0.721429	0.76
#611	0.77	0.912857	0.53	0.631429	0.31	0.421429	0.81	0.868571	0.76	0.824286	0.66	0.784286	0.21	0.384286	0.58	0.708571	0.72	0.911667	0.53	0.613333	0.2	0.275	0.81	0.86	0.78	0.816667	0.66	0.815	0.29	0.533333	0.56	0.733333	0.72	0.858571	0.52	0.641429	0.15	0.154286	0.81	0.832857	0.78	0.795714	0.66	0.782857	0.21	0.41	0.68	0.81	0.74
#612	0.73	0.8625	0.51	0.5525	0.27	0.31125	0.81	0.85375	0.77	0.83875	0.66	0.80875	0.37	0.6	0.65	0.83375	0.78	0.808333	0.57	0.678333	0.19	0.176667	0.81	0.825	0.78	0.805	0.66	0.768333	0.22	0.39	0.66	0.738333	0.79	0.907143	0.58	0.675714	0.15	0.158571	0.81	0.871429	0.78	0.87	0.66	0.805714	0.3	0.521429	0.66	0.808571	0.74
#613	0.76	0.838571	0.52	0.611429	0.29	0.317143	0.81	0.822857	0.75	0.774286	0.66	0.75	0.27	0.427143	0.46	0.575714	0.76	0.908571	0.53	0.632857	0.21	0.24	0.81	0.868571	0.77	0.864286	0.66	0.801429	0.29	0.461429	0.69	0.828571	0.75	0.797143	0.52	0.632857	0.16	0.14	0.81	0.795714	0.76	0.768571	0.66	0.737143	0.27	0.428571	0.57	0.704286	0.75
#614	0.79	0.92	0.53	0.615	0.3	0.388333	0.81	0.861667	0.76	0.86	0.66	0.756667	0.38	0.453333	0.69	0.75	0.76	0.922857	0.55	0.648571	0.23	0.345714	0.81	0.88	0.77	0.852857	0.66	0.808571	0.37	0.56	0.7	0.835714	0.69	0.788571	0.53	0.642857	0.15	0.104286	0.81	0.778571	0.78	0.748571	0.66	0.755714	0.22	0.502857	0.71	0.782857	0.74
#615	0.8	0.93	0.53	0.608333	0.32	0.411667	0.81	0.87	0.76	0.855	0.66	0.768333	0.25	0.321667	0.45	0.565	0.73	0.845	0.53	0.5825	0.21	0.25	0.81	0.805	0.77	0.8225	0.66	0.75375	0.3	0.51125	0.72	0.81625	0.74	0.857143	0.53	0.65	0.2	0.185714	0.81	0.841429	0.77	0.804286	0.66	0.792857	0.29	0.504286	0.67	0.798571	0.77
#616	0.78	0.852222	0.51	0.564444	0.28	0.301111	0.81	0.831111	0.77	0.828889	0.66	0.776667	0.26	0.5	0.52	0.674444	0.77	0.925	0.53	0.62	0.22	0.308333	0.81	0.863333	0.78	0.848333	0.66	0.775	0.27	0.378333	0.59	0.691667	0.76	0.815714	0.54	0.615714	0.22	0.198571	0.81	0.804286	0.78	0.767143	0.66	0.74	0.22	0.42	0.68	0.745714	0.72
#617	0.78	0.928571	0.52	0.607143	0.3	0.367143	0.81	0.87	0.76	0.861429	0.66	0.795714	0.24	0.43	0.52	0.684286	0.78	0.928333	0.53	0.631667	0.26	0.295	0.81	0.88	0.77	0.886667	0.66	0.788333	0.22	0.386667	0.56	0.708333	0.75	0.85625	0.53	0.63875	0.19	0.22	0.81	0.8325	0.79	0.81625	0.66	0.77625	0.24	0.4425	0.61	0.7325	0.73
#618	0.76	0.931429	0.52	0.655714	0.32	0.435714	0.81	0.877143	0.75	0.847143	0.66	0.807143	0.34	0.474286	0.69	0.801429	0.77	0.902857	0.54	0.662857	0.23	0.315714	0.81	0.868571	0.77	0.845714	0.66	0.8	0.31	0.51	0.62	0.738571	0.79	0.911667	0.55	0.618333	0.19	0.241667	0.81	0.871667	0.79	0.868333	0.66	0.786667	0.43	0.543333	0.69	0.82	0.77
#619	0.78	0.916	0.54	0.602	0.32	0.42	0.81	0.834	0.76	0.794	0.66	0.75	0.25	0.406	0.71	0.798	0.73	0.90375	0.56	0.62125	0.21	0.20625	0.81	0.8625	0.77	0.86	0.66	0.82375	0.25	0.50875	0.65	0.82625	0.78	0.882	0.57	0.6	0.16	0.168	0.81	0.832	0.79	0.846	0.66	0.75	0.28	0.452	0.67	0.734	0.75
#620	0.78	0.877143	0.57	0.685714	0.26	0.334286	0.81	0.874286	0.76	0.841429	0.66	0.82	0.35	0.585714	0.62	0.754286	0.75	0.915	0.54	0.665	0.27	0.365	0.81	0.863333	0.77	0.826667	0.66	0.79	0.39	0.531667	0.74	0.845	0.69	0.855	0.54	0.64875	0.07	0.045	0.81	0.84	0.77	0.77375	0.66	0.82125	0.19	0.555	0.62	0.81625	0.73
#621	0.76	0.877143	0.52	0.618571	0.29	0.347143	0.81	0.838571	0.76	0.798571	0.66	0.775714	0.28	0.445714	0.61	0.685714	0.77	0.901667	0.53	0.621667	0.25	0.26	0.81	0.85	0.77	0.853333	0.66	0.771667	0.39	0.545	0.69	0.796667	0.76	0.915714	0.53	0.627143	0.19	0.257143	0.81	0.862857	0.8	0.837143	0.66	0.798571	0.38	0.545714	0.63	0.748571	0.69
#622	0.76	0.918333	0.54	0.638333	0.32	0.435	0.81	0.86	0.77	0.825	0.66	0.778333	0.21	0.371667	0.67	0.8	0.76	0.917143	0.53	0.648571	0.25	0.268571	0.81	0.872857	0.78	0.837143	0.66	0.807143	0.32	0.522857	0.7	0.808571	0.71	0.7725	0.53	0.62875	0.19	0.155	0.81	0.77875	0.79	0.79375	0.66	0.7325	0.24	0.44875	0.51	0.67625	0.75
#623	0.8	0.925	0.56	0.651667	0.3	0.388333	0.81	0.873333	0.77	0.865	0.66	0.775	0.2	0.276667	0.49	0.581667	0.79	0.925	0.58	0.693333	0.19	0.226667	0.81	0.886667	0.77	0.878333	0.66	0.823333	0.25	0.456667	0.6	0.741667	0.7	0.908571	0.51	0.565714	0.13	0.16	0.81	0.862857	0.79	0.818571	0.66	0.837143	0.35	0.628571	0.65	0.842857	0.79
#624	0.77	0.931429	0.53	0.625714	0.32	0.432857	0.81	0.867143	0.75	0.827143	0.66	0.797143	0.18	0.322857	0.48	0.637143	0.75	0.8425	0.51	0.61625	0.21	0.19	0.81	0.82875	0.79	0.8075	0.66	0.775	0.28	0.515	0.52	0.67	0.75	0.926667	0.52	0.621667	0.19	0.251667	0.81	0.87	0.79	0.848333	0.66	0.795	0.27	0.428333	0.64	0.78	0.76
#625	0.78	0.925714	0.51	0.628571	0.3	0.352857	0.81	0.877143	0.75	0.875714	0.66	0.788571	0.43	0.585714	0.51	0.658571	0.75	0.9325	0.53	0.59	0.24	0.3475	0.81	0.8825	0.76	0.8725	0.66	0.82875	0.27	0.51375	0.6	0.79625	0.75	0.918571	0.52	0.601429	0.19	0.247143	0.81	0.875714	0.78	0.878571	0.66	0.804286	0.29	0.514286	0.63	0.77	0.68
#626	0.76	0.927143	0.52	0.644286	0.29	0.348571	0.81	0.882857	0.76	0.845714	0.66	0.82	0.28	0.478571	0.58	0.732857	0.75	0.916667	0.52	0.638333	0.22	0.313333	0.81	0.86	0.77	0.861667	0.66	0.776667	0.26	0.386667	0.75	0.845	0.75	0.91875	0.52	0.63125	0.2	0.25	0.81	0.87375	0.79	0.85	0.66	0.8175	0.22	0.44	0.71	0.8525	0.77
#627	0.76	0.861429	0.51	0.537143	0.29	0.325714	0.81	0.805714	0.76	0.818571	0.66	0.74	0.24	0.414286	0.6	0.707143	0.77	0.928571	0.53	0.565714	0.21	0.291429	0.81	0.88	0.78	0.884286	0.66	0.8	0.25	0.44	0.71	0.847143	0.77	0.915714	0.54	0.645714	0.2	0.26	0.81	0.865714	0.78	0.821429	0.66	0.79	0.19	0.368571	0.69	0.794286	0.75
#628	0.77	0.92	0.53	0.602857	0.31	0.344286	0.81	0.87	0.77	0.854286	0.66	0.804286	0.31	0.528571	0.47	0.711429	0.79	0.8325	0.57	0.645	0.22	0.24875	0.81	0.835	0.78	0.81375	0.66	0.7675	0.29	0.4575	0.66	0.7075	0.78	0.882857	0.56	0.524286	0.13	0.161429	0.81	0.812857	0.77	0.822857	0.66	0.775714	0.21	0.504286	0.53	0.741429	0.73
#629	0.77	0.9275	0.53	0.6425	0.29	0.37375	0.81	0.89125	0.77	0.87125	0.66	0.82	0.22	0.44	0.57	0.745	0.75	0.898571	0.54	0.587143	0.25	0.352857	0.81	0.857143	0.78	0.834286	0.66	0.801429	0.46	0.611429	0.52	0.72	0.73	0.915	0.51	0.641667	0.18	0.235	0.81	0.861667	0.79	0.856667	0.66	0.781667	0.3	0.43	0.64	0.736667	0.75
#630	0.78	0.928333	0.53	0.596667	0.3	0.38	0.81	0.855	0.76	0.841667	0.66	0.761667	0.4	0.46	0.65	0.723333	0.8	0.855714	0.59	0.717143	0.2	0.214286	0.81	0.858571	0.78	0.827143	0.66	0.807143	0.36	0.565714	0.59	0.737143	0.75	0.886667	0.54	0.611667	0.13	0.171667	0.81	0.845	0.79	0.815	0.66	0.788333	0.32	0.505	0.59	0.723333	0.77
#631	0.76	0.93	0.54	0.658571	0.32	0.437143	0.81	0.878571	0.77	0.847143	0.66	0.802857	0.33	0.464286	0.76	0.87	0.74	0.911667	0.54	0.593333	0.2	0.275	0.81	0.853333	0.77	0.76	0.66	0.816667	0.4	0.628333	0.65	0.818333	0.76	0.89	0.53	0.66	0.19	0.197143	0.81	0.87	0.78	0.867143	0.66	0.801429	0.27	0.5	0.71	0.841429	0.74
#632	0.77	0.8375	0.53	0.58375	0.31	0.3075	0.81	0.81875	0.76	0.72625	0.66	0.76125	0.24	0.48	0.67	0.8	0.75	0.821429	0.52	0.604286	0.22	0.237143	0.81	0.808571	0.77	0.815714	0.66	0.751429	0.4	0.548571	0.5	0.645714	0.77	0.664286	0.54	0.411429	0.14	0.188571	0.81	0.595714	0.79	0.622857	0.66	0.525714	0.27	0.287143	0.66	0.552857	0.75
#633	0.77	0.747143	0.53	0.395714	0.3	0.418571	0.81	0.614286	0.76	0.694286	0.66	0.538571	0.4	0.302857	0.57	0.487143	0.79	0.817143	0.58	0.578571	0.2	0.19	0.81	0.815714	0.78	0.814286	0.66	0.76	0.27	0.478571	0.65	0.752857	0.79	0.805714	0.61	0.691429	0.14	0.124286	0.81	0.837143	0.77	0.8	0.66	0.771429	0.37	0.507143	0.49	0.665714	0.76
#634	0.76	0.932857	0.54	0.667143	0.32	0.405714	0.81	0.881429	0.75	0.862857	0.66	0.822857	0.46	0.657143	0.69	0.851429	0.78	0.906	0.56	0.662	0.26	0.322	0.81	0.856	0.78	0.858	0.66	0.752	0.24	0.332	0.73	0.79	0.77	0.91	0.53	0.634286	0.17	0.245714	0.81	0.861429	0.78	0.847143	0.66	0.792857	0.25	0.43	0.72	0.821429	0.74
#635	0.75	0.926667	0.54	0.663333	0.33	0.441667	0.81	0.866667	0.76	0.828333	0.66	0.793333	0.38	0.541667	0.58	0.743333	0.79	0.914286	0.53	0.628571	0.25	0.338571	0.81	0.868571	0.78	0.858571	0.66	0.775714	0.22	0.374286	0.63	0.768571	0.76	0.803333	0.53	0.591667	0.19	0.191667	0.81	0.785	0.8	0.793333	0.66	0.703333	0.23	0.36	0.54	0.616667	0.71
#636	0.76	0.918571	0.54	0.642857	0.31	0.38	0.81	0.87	0.75	0.825714	0.66	0.81	0.35	0.56	0.65	0.78	0.74	0.91	0.53	0.64375	0.22	0.26	0.81	0.86625	0.77	0.87625	0.66	0.81625	0.21	0.43625	0.56	0.75625	0.78	0.93	0.53	0.542857	0.14	0.205714	0.81	0.884286	0.78	0.88	0.66	0.802857	0.35	0.537143	0.62	0.745714	0.71
#637	0.79	0.912857	0.53	0.624286	0.31	0.402857	0.81	0.868571	0.76	0.84	0.66	0.784286	0.23	0.372857	0.71	0.822857	0.72	0.807143	0.55	0.618571	0.17	0.184286	0.81	0.797143	0.77	0.811429	0.66	0.774286	0.27	0.501429	0.65	0.795714	0.76	0.907143	0.52	0.632857	0.17	0.181429	0.81	0.872857	0.78	0.894286	0.66	0.801429	0.3	0.5	0.7	0.834286	0.77
#638	0.78	0.915	0.53	0.648333	0.32	0.341667	0.81	0.868333	0.78	0.876667	0.66	0.78	0.26	0.431667	0.48	0.63	0.76	0.91	0.53	0.623333	0.25	0.278333	0.81	0.851667	0.78	0.821667	0.66	0.785	0.27	0.495	0.67	0.796667	0.74	0.918333	0.54	0.621667	0.2	0.231667	0.81	0.858333	0.78	0.811667	0.66	0.815	0.23	0.503333	0.73	0.853333	0.75
#639	0.78	0.8425	0.52	0.61	0.32	0.33375	0.81	0.83	0.76	0.79875	0.66	0.75875	0.29	0.41625	0.71	0.7875	0.76	0.845714	0.53	0.641429	0.22	0.234286	0.81	0.84	0.77	0.822857	0.66	0.77	0.29	0.438571	0.76	0.838571	0.75	0.81	0.54	0.67	0.19	0.13	0.81	0.82	0.78	0.778571	0.66	0.758571	0.23	0.428571	0.56	0.701429	0.76
#640	0.76	0.9	0.54	0.5	0.3	0.341429	0.81	0.791429	0.76	0.86	0.66	0.742857	0.31	0.517143	0.62	0.77	0.78	0.907143	0.53	0.627143	0.23	0.311429	0.81	0.864286	0.78	0.845714	0.66	0.772857	0.42	0.524286	0.6	0.691429	0.8	0.926667	0.57	0.675	0.19	0.266667	0.81	0.881667	0.79	0.871667	0.66	0.79	0.23	0.36	0.66	0.76	0.75
#641	0.77	0.825714	0.58	0.687143	0.27	0.34	0.81	0.84	0.77	0.801429	0.66	0.792857	0.27	0.522857	0.69	0.81	0.75	0.858571	0.53	0.62	0.23	0.251429	0.81	0.84	0.77	0.824286	0.66	0.784286	0.44	0.631429	0.66	0.788571	0.78	0.9	0.56	0.666667	0.14	0.208333	0.81	0.851667	0.8	0.843333	0.66	0.79	0.2	0.416667	0.6	0.763333	0.73
#642	0.75	0.92375	0.53	0.64375	0.33	0.425	0.81	0.8825	0.76	0.84625	0.66	0.825	0.35	0.59	0.73	0.8625	0.81	0.831429	0.53	0.608571	0.22	0.194286	0.81	0.824286	0.78	0.822857	0.66	0.724286	0.21	0.311429	0.62	0.694286	0.78	0.915	0.53	0.638333	0.19	0.251667	0.81	0.865	0.77	0.86	0.66	0.763333	0.52	0.528333	0.67	0.771667	0.75
#643	0.76	0.923333	0.54	0.655	0.33	0.426667	0.81	0.863333	0.76	0.805	0.66	0.79	0.34	0.48	0.53	0.691667	0.77	0.92125	0.51	0.60625	0.25	0.28625	0.81	0.8725	0.79	0.85875	0.66	0.80125	0.23	0.4025	0.62	0.73	0.77	0.766667	0.52	0.616667	0.2	0.111667	0.81	0.786667	0.78	0.781667	0.66	0.69	0.31	0.406667	0.59	0.633333	0.74
#644	0.75	0.92	0.57	0.638571	0.31	0.348571	0.81	0.874286	0.75	0.864286	0.66	0.825714	0.25	0.43	0.49	0.715714	0.75	0.92	0.54	0.642857	0.26	0.338571	0.81	0.874286	0.77	0.838571	0.66	0.807143	0.32	0.521429	0.79	0.875714	0.76	0.891667	0.55	0.596667	0.17	0.248333	0.81	0.835	0.79	0.81	0.66	0.775	0.19	0.403333	0.63	0.763333	0.75
#645	0.78	0.921667	0.53	0.626667	0.3	0.381667	0.81	0.87	0.77	0.86	0.66	0.773333	0.21	0.276667	0.7	0.711667	0.74	0.9225	0.51	0.56	0.21	0.2675	0.81	0.8675	0.77	0.85625	0.66	0.8175	0.25	0.51625	0.62	0.8075	0.79	0.925	0.54	0.616667	0.16	0.225	0.81	0.866667	0.79	0.88	0.66	0.758333	0.21	0.27	0.63	0.745	0.74
#646	0.76	0.862222	0.53	0.628889	0.31	0.347778	0.81	0.852222	0.76	0.795556	0.66	0.802222	0.23	0.462222	0.62	0.74	0.76	0.91	0.53	0.628571	0.24	0.354286	0.81	0.854286	0.78	0.83	0.66	0.787143	0.24	0.428571	0.63	0.722857	0.74	0.81125	0.52	0.60875	0.09	0.13625	0.81	0.81	0.79	0.785	0.66	0.77875	0.21	0.5	0.57	0.71875	0.75
#647	0.79	0.855714	0.57	0.677143	0.28	0.364286	0.81	0.855714	0.76	0.805714	0.66	0.792857	0.36	0.534286	0.63	0.744286	0.76	0.845714	0.56	0.607143	0.16	0.161429	0.81	0.85	0.78	0.842857	0.66	0.805714	0.25	0.505714	0.79	0.87	0.79	0.904	0.55	0.632	0.2	0.25	0.81	0.85	0.8	0.866	0.66	0.734	0.24	0.316	0.63	0.706	0.74
#648	0.81	0.924286	0.54	0.642857	0.31	0.34	0.81	0.881429	0.75	0.882857	0.66	0.787143	0.23	0.392857	0.69	0.814286	0.76	0.814286	0.54	0.608571	0.23	0.211429	0.81	0.811429	0.78	0.781429	0.66	0.76	0.25	0.41	0.59	0.67	0.77	0.855714	0.51	0.627143	0.16	0.157143	0.81	0.852857	0.79	0.852857	0.66	0.755714	0.35	0.448571	0.66	0.77	0.76
#649	0.77	0.91	0.53	0.596667	0.31	0.39	0.81	0.841667	0.76	0.816667	0.66	0.758333	0.28	0.403333	0.52	0.651667	0.77	0.831429	0.53	0.612857	0.22	0.214286	0.81	0.824286	0.78	0.792857	0.66	0.741429	0.25	0.398571	0.48	0.63	0.75	0.924286	0.51	0.641429	0.18	0.247143	0.81	0.881429	0.78	0.867143	0.66	0.811429	0.23	0.351429	0.56	0.687143	0.77
#650	0.76	0.935	0.53	0.651667	0.3	0.403333	0.81	0.873333	0.77	0.856667	0.66	0.788333	0.34	0.45	0.55	0.68	0.79	0.861667	0.53	0.526667	0.24	0.296667	0.81	0.785	0.77	0.81	0.66	0.7	0.19	0.316667	0.65	0.725	0.77	0.918571	0.53	0.568571	0.15	0.214286	0.81	0.858571	0.79	0.861429	0.66	0.802857	0.35	0.502857	0.74	0.861429	0.72
#651	0.78	0.831429	0.58	0.58	0.26	0.31	0.81	0.801429	0.77	0.808571	0.66	0.76	0.24	0.504286	0.59	0.725714	0.77	0.9	0.6	0.638333	0.27	0.343333	0.81	0.85	0.78	0.821667	0.66	0.806667	0.32	0.5	0.66	0.796667	0.73	0.82375	0.53	0.67125	0.15	0.14	0.81	0.82875	0.78	0.78375	0.66	0.7875	0.32	0.5425	0.64	0.7925	0.77
#652	0.74	0.851429	0.52	0.587143	0.29	0.327143	0.81	0.83	0.77	0.778571	0.66	0.788571	0.25	0.47	0.65	0.782857	0.73	0.921429	0.54	0.647143	0.21	0.247143	0.81	0.884286	0.78	0.844286	0.66	0.842857	0.24	0.538571	0.6	0.802857	0.77	0.798333	0.57	0.596667	0.14	0.14	0.81	0.816667	0.79	0.806667	0.66	0.748333	0.26	0.428333	0.56	0.695	0.75
#653	0.75	0.90625	0.58	0.64375	0.31	0.3825	0.81	0.87125	0.76	0.85125	0.66	0.8275	0.23	0.49625	0.6	0.79625	0.75	0.897143	0.5	0.601429	0.22	0.252857	0.81	0.855714	0.77	0.862857	0.66	0.782857	0.3	0.482857	0.71	0.821429	0.75	0.918571	0.53	0.657143	0.21	0.274286	0.81	0.875714	0.79	0.882857	0.66	0.808571	0.3	0.505714	0.59	0.752857	0.79
#654	0.77	0.932857	0.53	0.65	0.3	0.37	0.81	0.881429	0.76	0.867143	0.66	0.812857	0.28	0.478571	0.5	0.685714	0.76	0.93	0.53	0.668333	0.25	0.321667	0.81	0.885	0.78	0.868333	0.66	0.801667	0.31	0.485	0.62	0.775	0.74	0.841429	0.52	0.635714	0.16	0.155714	0.81	0.828571	0.78	0.815714	0.66	0.764286	0.24	0.431429	0.41	0.6	0.79
#655	0.78	0.921429	0.51	0.615714	0.3	0.341429	0.81	0.871429	0.78	0.878571	0.66	0.785714	0.23	0.392857	0.55	0.662857	0.79	0.926667	0.53	0.618333	0.23	0.311667	0.81	0.871667	0.77	0.875	0.66	0.766667	0.24	0.316667	0.59	0.686667	0.75	0.925556	0.53	0.578889	0.18	0.258889	0.81	0.881111	0.8	0.867778	0.66	0.825556	0.2	0.466667	0.53	0.747778	0.75
#656	0.78	0.93875	0.51	0.52875	0.29	0.39875	0.81	0.8875	0.76	0.8675	0.66	0.81	0.27	0.475	0.6	0.7225	0.76	0.884286	0.54	0.588571	0.19	0.191429	0.81	0.83	0.79	0.884286	0.66	0.775714	0.27	0.424286	0.67	0.79	0.75	0.845	0.52	0.61625	0.19	0.21625	0.81	0.83625	0.79	0.80375	0.66	0.77875	0.29	0.48875	0.68	0.76875	0.72
#657	0.76	0.86875	0.52	0.61375	0.32	0.38875	0.81	0.84125	0.76	0.81125	0.66	0.78	0.4	0.555	0.54	0.71	0.75	0.82	0.54	0.601429	0.19	0.175714	0.81	0.785714	0.77	0.801429	0.66	0.74	0.26	0.432857	0.61	0.694286	0.75	0.931429	0.52	0.557143	0.17	0.251429	0.81	0.874286	0.78	0.868571	0.66	0.805714	0.27	0.47	0.56	0.768571	0.74
#658	0.77	0.924286	0.52	0.645714	0.3	0.342857	0.81	0.878571	0.76	0.877143	0.66	0.792857	0.26	0.427143	0.6	0.69	0.78	0.851667	0.53	0.6	0.25	0.19	0.81	0.82	0.77	0.81	0.66	0.736667	0.24	0.383333	0.69	0.766667	0.77	0.835	0.54	0.64	0.19	0.181667	0.81	0.831667	0.78	0.83	0.66	0.745	0.34	0.48	0.49	0.605	0.76
#659	0.75	0.88	0.53	0.61875	0.29	0.375	0.81	0.84375	0.76	0.7925	0.66	0.80125	0.36	0.57625	0.52	0.70875	0.77	0.83875	0.51	0.6025	0.22	0.22	0.81	0.83875	0.78	0.82875	0.66	0.76125	0.42	0.57375	0.75	0.8075	0.74	0.846667	0.52	0.617778	0.17	0.183333	0.81	0.822222	0.78	0.807778	0.66	0.772222	0.34	0.545556	0.54	0.703333	0.72
#660	0.79	0.914	0.56	0.606	0.32	0.392	0.81	0.84	0.76	0.818	0.66	0.736	0.37	0.446	0.59	0.698	0.75	0.796667	0.52	0.628333	0.22	0.203333	0.81	0.806667	0.77	0.793333	0.66	0.723333	0.21	0.31	0.49	0.561667	0.77	0.797143	0.51	0.615714	0.15	0.09	0.81	0.812857	0.79	0.811429	0.66	0.73	0.25	0.375714	0.51	0.652857	0.75
#661	0.76	0.915714	0.52	0.612857	0.3	0.358571	0.81	0.858571	0.77	0.832857	0.66	0.801429	0.35	0.561429	0.59	0.755714	0.76	0.797143	0.53	0.655714	0.22	0.134286	0.81	0.818571	0.78	0.795714	0.66	0.764286	0.35	0.578571	0.49	0.714286	0.73	0.892857	0.51	0.557143	0.12	0.168571	0.81	0.831429	0.79	0.832857	0.66	0.791429	0.34	0.5	0.64	0.808571	0.73
#662	0.78	0.81	0.59	0.688	0.25	0.224	0.81	0.824	0.76	0.774	0.66	0.764	0.23	0.412	0.63	0.77	0.78	0.905	0.54	0.623333	0.25	0.276667	0.81	0.863333	0.77	0.861667	0.66	0.78	0.3	0.473333	0.65	0.776667	0.75	0.925	0.52	0.6025	0.18	0.2375	0.81	0.87375	0.78	0.88125	0.66	0.805	0.24	0.41375	0.59	0.7475	0.77
#663	0.79	0.928333	0.53	0.64	0.32	0.408333	0.81	0.88	0.76	0.856667	0.66	0.785	0.21	0.341667	0.61	0.748333	0.76	0.9	0.52	0.62875	0.24	0.295	0.81	0.86	0.77	0.8375	0.66	0.8075	0.24	0.4925	0.57	0.74	0.75	0.812857	0.52	0.614286	0.15	0.138571	0.81	0.805714	0.79	0.78	0.66	0.747143	0.23	0.427143	0.56	0.724286	0.71
#664	0.75	0.925714	0.53	0.655714	0.33	0.425714	0.81	0.877143	0.75	0.854286	0.66	0.814286	0.27	0.494286	0.5	0.721429	0.75	0.915	0.51	0.591667	0.21	0.305	0.81	0.856667	0.76	0.82	0.66	0.8	0.22	0.453333	0.61	0.746667	0.8	0.846667	0.58	0.673333	0.16	0.163333	0.81	0.838333	0.78	0.82	0.66	0.761667	0.25	0.383333	0.49	0.606667	0.69
#665	0.76	0.8425	0.52	0.58625	0.3	0.33125	0.81	0.82	0.77	0.74	0.66	0.7675	0.26	0.47625	0.43	0.62625	0.75	0.841429	0.52	0.651429	0.22	0.211429	0.81	0.83	0.8	0.808571	0.66	0.761429	0.26	0.447143	0.71	0.787143	0.78	0.925714	0.53	0.555714	0.18	0.227143	0.81	0.874286	0.8	0.88	0.66	0.788571	0.28	0.438571	0.65	0.78	0.72
#666	0.76	0.92625	0.54	0.6325	0.31	0.395	0.81	0.89	0.76	0.8525	0.66	0.83875	0.26	0.5325	0.72	0.87	0.75	0.92	0.53	0.652857	0.25	0.297143	0.81	0.872857	0.77	0.845714	0.66	0.811429	0.3	0.517143	0.58	0.741429	0.79	0.821667	0.56	0.525	0.14	0.133333	0.81	0.786667	0.79	0.8	0.66	0.711667	0.23	0.418333	0.5	0.61	0.78
#667	0.74	0.82125	0.52	0.57125	0.28	0.29625	0.81	0.79	0.77	0.775	0.66	0.7375	0.26	0.445	0.54	0.65	0.78	0.746667	0.54	0.378333	0.25	0.375	0.81	0.611667	0.79	0.71	0.66	0.51	0.29	0.206667	0.72	0.568333	0.77	0.911429	0.53	0.655714	0.19	0.202857	0.81	0.874286	0.79	0.868571	0.66	0.798571	0.39	0.531429	0.61	0.732857	0.75
#668	0.73	0.87	0.52	0.622857	0.28	0.348571	0.81	0.835714	0.75	0.804286	0.66	0.79	0.2	0.42	0.58	0.705714	0.77	0.783333	0.53	0.633333	0.23	0.145	0.81	0.81	0.78	0.801667	0.66	0.72	0.3	0.398333	0.64	0.738333	0.76	0.8575	0.51	0.63	0.16	0.18125	0.81	0.84625	0.78	0.83625	0.66	0.76875	0.32	0.4975	0.53	0.6575	0.74
#669	0.74	0.84	0.55	0.605714	0.26	0.31	0.81	0.86	0.76	0.818571	0.66	0.821429	0.22	0.524286	0.6	0.771429	0.79	0.93	0.53	0.638333	0.26	0.34	0.81	0.878333	0.77	0.865	0.66	0.773333	0.32	0.418333	0.66	0.728333	0.73	0.856667	0.47	0.577778	0.13	0.151111	0.81	0.845556	0.78	0.821111	0.66	0.776667	0.31	0.542222	0.5	0.674444	0.71
#670	0.78	0.918571	0.53	0.617143	0.29	0.327143	0.81	0.875714	0.77	0.865714	0.66	0.791429	0.38	0.487143	0.69	0.822857	0.76	0.798571	0.57	0.601429	0.16	0.131429	0.81	0.8	0.78	0.8	0.66	0.76	0.26	0.481429	0.59	0.684286	0.74	0.81	0.55	0.615714	0.19	0.204286	0.81	0.79	0.8	0.775714	0.66	0.734286	0.32	0.464286	0.48	0.631429	0.75
#671	0.78	0.935714	0.52	0.618571	0.32	0.428571	0.81	0.872857	0.76	0.845714	0.66	0.785714	0.27	0.385714	0.52	0.655714	0.76	0.921429	0.53	0.542857	0.23	0.291429	0.81	0.851429	0.78	0.808571	0.66	0.802857	0.28	0.484286	0.54	0.705714	0.78	0.915	0.53	0.631667	0.2	0.266667	0.81	0.861667	0.77	0.858333	0.66	0.766667	0.29	0.36	0.57	0.651667	0.76
#672	0.79	0.912	0.54	0.618	0.33	0.404	0.81	0.852	0.76	0.84	0.66	0.744	0.26	0.356	0.66	0.738	0.77	0.913333	0.55	0.635	0.25	0.338333	0.81	0.858333	0.77	0.826667	0.66	0.781667	0.24	0.376667	0.53	0.661667	0.75	0.93125	0.51	0.57375	0.16	0.20625	0.81	0.88	0.79	0.8825	0.66	0.8275	0.28	0.51875	0.55	0.74375	0.76
#673	0.74	0.905	0.55	0.561667	0.29	0.425	0.81	0.831667	0.76	0.806667	0.66	0.781667	0.36	0.56	0.51	0.706667	0.79	0.875	0.56	0.64875	0.21	0.2525	0.81	0.855	0.77	0.85	0.66	0.79375	0.37	0.54125	0.64	0.755	0.74	0.8575	0.52	0.615	0.1	0.12125	0.81	0.8475	0.78	0.82	0.66	0.80125	0.2	0.4775	0.51	0.6925	0.75
#674	0.74	0.858571	0.55	0.634286	0.27	0.371429	0.81	0.838571	0.76	0.8	0.66	0.794286	0.21	0.525714	0.63	0.802857	0.74	0.911429	0.52	0.628571	0.23	0.295714	0.81	0.874286	0.77	0.885714	0.66	0.79	0.2	0.402857	0.64	0.78	0.76	0.928571	0.53	0.535714	0.17	0.257143	0.81	0.857143	0.77	0.861429	0.66	0.791429	0.3	0.48	0.58	0.755714	0.66
#675	0.75	0.921429	0.53	0.662857	0.31	0.427143	0.81	0.877143	0.75	0.842857	0.66	0.81	0.2	0.385714	0.66	0.787143	0.8	0.921429	0.53	0.635714	0.27	0.35	0.81	0.877143	0.79	0.861429	0.66	0.791429	0.17	0.358571	0.5	0.665714	0.76	0.903333	0.54	0.651667	0.2	0.26	0.81	0.865	0.78	0.853333	0.66	0.788333	0.26	0.478333	0.54	0.706667	0.76
#676	0.78	0.911429	0.55	0.637143	0.3	0.402857	0.81	0.878571	0.76	0.841429	0.66	0.807143	0.23	0.455714	0.64	0.774286	0.75	0.901429	0.56	0.622857	0.25	0.305714	0.81	0.845714	0.76	0.832857	0.66	0.768571	0.29	0.421429	0.57	0.682857	0.73	0.925	0.51	0.663333	0.2	0.263333	0.81	0.876667	0.78	0.855	0.66	0.791667	0.23	0.395	0.67	0.798333	0.76
#677	0.77	0.923333	0.54	0.673333	0.29	0.326667	0.81	0.88	0.76	0.863333	0.66	0.803333	0.36	0.495	0.59	0.69	0.75	0.921429	0.53	0.652857	0.25	0.348571	0.81	0.878571	0.78	0.862857	0.66	0.805714	0.21	0.358571	0.74	0.842857	0.77	0.85	0.53	0.652857	0.15	0.122857	0.81	0.854286	0.78	0.834286	0.66	0.77	0.27	0.424286	0.72	0.807143	0.72
#678	0.77	0.928571	0.5	0.56	0.3	0.387143	0.81	0.871429	0.76	0.861429	0.66	0.781429	0.35	0.482857	0.53	0.645714	0.77	0.905	0.53	0.646667	0.26	0.265	0.81	0.865	0.76	0.861667	0.66	0.785	0.26	0.451667	0.59	0.741667	0.78	0.921429	0.54	0.63	0.19	0.288571	0.81	0.864286	0.79	0.848571	0.66	0.79	0.2	0.351429	0.5	0.652857	0.76
#679	0.79	0.917143	0.53	0.62	0.3	0.391429	0.81	0.871429	0.75	0.845714	0.66	0.784286	0.27	0.41	0.58	0.66	0.78	0.928571	0.53	0.571429	0.24	0.32	0.81	0.875714	0.78	0.882857	0.66	0.802857	0.29	0.438571	0.68	0.827143	0.74	0.83	0.53	0.6325	0.19	0.22125	0.81	0.81625	0.79	0.7925	0.66	0.7625	0.24	0.43625	0.66	0.77375	0.77
#680	0.78	0.847143	0.54	0.605714	0.27	0.314286	0.81	0.82	0.77	0.805714	0.66	0.752857	0.3	0.452857	0.71	0.8	0.76	0.8725	0.52	0.555	0.2	0.18625	0.81	0.8625	0.79	0.86625	0.66	0.81	0.31	0.565	0.61	0.78125	0.77	0.92	0.53	0.61125	0.18	0.245	0.81	0.8725	0.78	0.84375	0.66	0.82125	0.27	0.495	0.73	0.85875	0.76
#681	0.75	0.847143	0.54	0.598571	0.27	0.298571	0.81	0.804286	0.74	0.801429	0.66	0.755714	0.24	0.432857	0.64	0.757143	0.76	0.924286	0.53	0.661429	0.24	0.261429	0.81	0.884286	0.77	0.87	0.66	0.825714	0.38	0.584286	0.61	0.76	0.77	0.816667	0.57	0.678333	0.12	0.115	0.81	0.83	0.77	0.825	0.66	0.768333	0.35	0.48	0.63	0.731667	0.77
#682	0.8	0.925	0.52	0.61	0.33	0.4325	0.81	0.88125	0.77	0.845	0.66	0.79875	0.27	0.4025	0.63	0.71125	0.77	0.861429	0.52	0.628571	0.22	0.212857	0.81	0.852857	0.77	0.84	0.66	0.767143	0.22	0.361429	0.61	0.702857	0.75	0.924286	0.53	0.658571	0.2	0.252857	0.81	0.88	0.79	0.86	0.66	0.82	0.22	0.43	0.62	0.801429	0.73
#683	0.78	0.923333	0.53	0.63	0.31	0.4	0.81	0.865	0.75	0.858333	0.66	0.758333	0.28	0.355	0.72	0.811667	0.79	0.931429	0.53	0.57	0.25	0.325714	0.81	0.882857	0.76	0.88	0.66	0.802857	0.24	0.437143	0.68	0.802857	0.75	0.924286	0.54	0.6	0.19	0.251429	0.81	0.88	0.78	0.875714	0.66	0.825714	0.23	0.472857	0.68	0.821429	0.74
#684	0.74	0.9175	0.54	0.615	0.31	0.4125	0.81	0.86625	0.77	0.865	0.66	0.8225	0.3	0.57875	0.58	0.7775	0.77	0.83	0.57	0.7	0.22	0.275	0.81	0.84	0.77	0.811667	0.66	0.796667	0.29	0.491667	0.58	0.776667	0.75	0.928571	0.53	0.577143	0.22	0.304286	0.81	0.875714	0.78	0.857143	0.66	0.82	0.27	0.542857	0.64	0.815714	0.76
#685	0.74	0.928333	0.54	0.683333	0.32	0.423333	0.81	0.881667	0.77	0.846667	0.66	0.806667	0.21	0.381667	0.64	0.773333	0.78	0.838571	0.57	0.605714	0.2	0.197143	0.81	0.852857	0.76	0.82	0.66	0.808571	0.25	0.588571	0.56	0.762857	0.76	0.905	0.51	0.63125	0.19	0.20875	0.81	0.87375	0.78	0.8525	0.66	0.8075	0.22	0.45375	0.62	0.78875	0.76
#686	0.76	0.91	0.53	0.56125	0.29	0.32125	0.81	0.84875	0.76	0.89	0.66	0.8	0.22	0.45375	0.58	0.78125	0.74	0.90375	0.55	0.58875	0.22	0.285	0.81	0.84	0.78	0.82	0.66	0.79375	0.25	0.47125	0.64	0.79125	0.79	0.925	0.56	0.656667	0.17	0.25	0.81	0.88	0.78	0.881667	0.66	0.801667	0.23	0.375	0.6	0.776667	0.71
#687	0.79	0.925	0.53	0.63	0.31	0.395	0.81	0.868333	0.77	0.861667	0.66	0.768333	0.28	0.361667	0.67	0.73	0.76	0.896667	0.52	0.611667	0.26	0.278333	0.81	0.851667	0.77	0.851667	0.66	0.781667	0.28	0.471667	0.53	0.703333	0.8	0.841429	0.56	0.654286	0.17	0.222857	0.81	0.84	0.79	0.838571	0.66	0.762857	0.26	0.402857	0.67	0.745714	0.73
#688	0.76	0.923333	0.53	0.63	0.32	0.42	0.81	0.865	0.76	0.81	0.66	0.795	0.35	0.516667	0.7	0.79	0.76	0.92	0.56	0.622857	0.22	0.272857	0.81	0.861429	0.76	0.887143	0.66	0.802857	0.18	0.378571	0.66	0.818571	0.75	0.922857	0.53	0.645714	0.21	0.295714	0.81	0.874286	0.78	0.844286	0.66	0.797143	0.29	0.441429	0.61	0.73	0.78
#689	0.77	0.93	0.53	0.621667	0.29	0.356667	0.81	0.876667	0.76	0.865	0.66	0.79	0.25	0.42	0.72	0.828333	0.75	0.925714	0.52	0.635714	0.22	0.284286	0.81	0.871429	0.79	0.862857	0.66	0.808571	0.21	0.414286	0.6	0.745714	0.78	0.908333	0.56	0.62	0.21	0.286667	0.81	0.85	0.78	0.816667	0.66	0.776667	0.22	0.391667	0.68	0.796667	0.74
#690	0.77	0.93	0.52	0.627143	0.3	0.385714	0.81	0.884286	0.75	0.894286	0.66	0.802857	0.27	0.425714	0.69	0.795714	0.76	0.928571	0.52	0.564286	0.25	0.327143	0.81	0.88	0.77	0.878571	0.66	0.804286	0.44	0.577143	0.68	0.824286	0.74	0.92625	0.5	0.5725	0.16	0.24875	0.81	0.885	0.8	0.88375	0.66	0.805	0.25	0.5	0.59	0.75125	0.74
#691	0.73	0.867778	0.53	0.611111	0.26	0.278889	0.81	0.856667	0.75	0.824444	0.66	0.818889	0.34	0.651111	0.5	0.75	0.78	0.86375	0.5	0.5375	0.21	0.2475	0.81	0.85125	0.77	0.8525	0.66	0.78	0.23	0.41375	0.73	0.825	0.78	0.92	0.56	0.651667	0.15	0.185	0.81	0.878333	0.78	0.846667	0.66	0.816667	0.25	0.465	0.73	0.853333	0.8
#692	0.74	0.913333	0.54	0.676667	0.3	0.375	0.81	0.865	0.76	0.825	0.66	0.823333	0.3	0.576667	0.62	0.816667	0.77	0.93	0.53	0.595714	0.24	0.3	0.81	0.871429	0.78	0.884286	0.66	0.8	0.22	0.392857	0.63	0.795714	0.71	0.898	0.53	0.674	0.19	0.244	0.81	0.848	0.78	0.818	0.66	0.796	0.4	0.562	0.53	0.71	0.69
#693	0.79	0.914	0.55	0.636	0.32	0.404	0.81	0.854	0.76	0.844	0.66	0.738	0.21	0.294	0.66	0.72	0.79	0.926667	0.52	0.618333	0.23	0.293333	0.81	0.866667	0.79	0.865	0.66	0.77	0.31	0.373333	0.63	0.723333	0.78	0.921667	0.52	0.561667	0.18	0.223333	0.81	0.856667	0.79	0.865	0.66	0.763333	0.18	0.275	0.55	0.673333	0.73
#694	0.75	0.922857	0.55	0.62	0.31	0.412857	0.81	0.86	0.76	0.871429	0.66	0.795714	0.31	0.504286	0.55	0.735714	0.74	0.91125	0.53	0.54875	0.22	0.2675	0.81	0.85125	0.77	0.865	0.66	0.80375	0.35	0.5275	0.65	0.81	0.74	0.903333	0.55	0.613333	0.17	0.23	0.81	0.863333	0.79	0.825	0.66	0.828333	0.23	0.508333	0.7	0.828333	0.78
#695	0.8	0.928333	0.53	0.621667	0.31	0.391667	0.81	0.87	0.76	0.863333	0.66	0.765	0.23	0.308333	0.68	0.791667	0.75	0.84	0.52	0.617143	0.21	0.237143	0.81	0.825714	0.77	0.814286	0.66	0.758571	0.26	0.425714	0.73	0.802857	0.73	0.918571	0.52	0.57	0.15	0.217143	0.81	0.865714	0.78	0.87	0.66	0.8	0.23	0.418571	0.6	0.76	0.74
#696	0.74	0.918571	0.52	0.624286	0.3	0.364286	0.81	0.878571	0.76	0.847143	0.66	0.831429	0.45	0.65	0.46	0.701429	0.76	0.916667	0.53	0.525	0.24	0.326667	0.81	0.845	0.76	0.826667	0.66	0.788333	0.21	0.453333	0.57	0.738333	0.75	0.84625	0.52	0.5625	0.17	0.1725	0.81	0.82875	0.79	0.8025	0.66	0.7775	0.29	0.51625	0.56	0.7075	0.79
#697	0.77	0.931429	0.53	0.645714	0.3	0.378571	0.81	0.888571	0.76	0.891429	0.66	0.802857	0.23	0.387143	0.56	0.682857	0.76	0.906667	0.53	0.631667	0.24	0.25	0.81	0.865	0.77	0.88	0.66	0.775	0.23	0.413333	0.69	0.788333	0.74	0.807143	0.53	0.657143	0.18	0.157143	0.81	0.822857	0.78	0.788571	0.66	0.764286	0.19	0.382857	0.75	0.82	0.77
#698	0.75	0.925714	0.55	0.654286	0.33	0.457143	0.81	0.877143	0.77	0.857143	0.66	0.818571	0.23	0.482857	0.64	0.807143	0.8	0.82	0.58	0.65	0.17	0.16	0.81	0.83	0.78	0.825	0.66	0.746667	0.3	0.418333	0.55	0.65	0.72	0.825	0.53	0.58125	0.09	0.08	0.81	0.81625	0.78	0.76875	0.66	0.78875	0.29	0.54875	0.6	0.795	0.75
#699	0.78	0.91	0.55	0.656	0.34	0.414	0.81	0.858	0.76	0.842	0.66	0.756	0.36	0.434	0.67	0.758	0.77	0.934286	0.5	0.608571	0.24	0.282857	0.81	0.89	0.79	0.897143	0.66	0.8	0.23	0.354286	0.62	0.702857	0.77	0.794	0.59	0.694	0.14	0.12	0.81	0.818	0.78	0.752	0.66	0.752	0.28	0.47	0.57	0.694	0.77
#700	0.79	0.93	0.58	0.708333	0.26	0.305	0.81	0.893333	0.76	0.878333	0.66	0.83	0.35	0.53	0.53	0.731667	0.73	0.918571	0.52	0.561429	0.22	0.3	0.81	0.864286	0.78	0.828571	0.66	0.825714	0.29	0.504286	0.65	0.832857	0.73	0.82125	0.55	0.59	0.18	0.16	0.81	0.8025	0.79	0.76375	0.66	0.7625	0.38	0.58875	0.6	0.745	0.77
#701	0.76	0.921667	0.55	0.656667	0.32	0.426667	0.81	0.86	0.76	0.808333	0.66	0.786667	0.23	0.401667	0.5	0.676667	0.8	0.773333	0.6	0.591667	0.2	0.155	0.81	0.761667	0.79	0.798333	0.66	0.695	0.35	0.45	0.59	0.671667	0.79	0.921429	0.53	0.54	0.2	0.204286	0.81	0.871429	0.79	0.877143	0.66	0.804286	0.23	0.491429	0.54	0.737143	0.73
#702	0.81	0.845714	0.57	0.662857	0.28	0.291429	0.81	0.848571	0.75	0.818571	0.66	0.774286	0.29	0.42	0.5	0.617143	0.78	0.90875	0.51	0.64125	0.23	0.27125	0.81	0.87625	0.79	0.8675	0.66	0.8	0.3	0.4825	0.49	0.655	0.78	0.904286	0.53	0.602857	0.15	0.181429	0.81	0.865714	0.78	0.83	0.66	0.788571	0.52	0.618571	0.64	0.785714	0.74
#703	0.77	0.925714	0.53	0.592857	0.32	0.444286	0.81	0.857143	0.75	0.811429	0.66	0.79	0.26	0.424286	0.66	0.8	0.74	0.918333	0.53	0.661667	0.28	0.361667	0.81	0.866667	0.79	0.861667	0.66	0.791667	0.36	0.518333	0.61	0.753333	0.7	0.8925	0.52	0.62	0.1	0.115	0.81	0.85625	0.77	0.81	0.66	0.835	0.21	0.55875	0.61	0.82375	0.76
#704	0.76	0.91	0.51	0.632857	0.31	0.347143	0.81	0.868571	0.76	0.865714	0.66	0.792857	0.19	0.382857	0.6	0.735714	0.74	0.917143	0.51	0.641429	0.23	0.258571	0.81	0.872857	0.77	0.858571	0.66	0.808571	0.26	0.461429	0.57	0.768571	0.75	0.914286	0.53	0.668571	0.19	0.232857	0.81	0.881429	0.78	0.864286	0.66	0.817143	0.31	0.532857	0.62	0.82	0.76
#705	0.77	0.937143	0.56	0.607143	0.27	0.351429	0.81	0.897143	0.76	0.884286	0.66	0.848571	0.31	0.548571	0.61	0.844286	0.77	0.91	0.52	0.598571	0.23	0.321429	0.81	0.871429	0.77	0.858571	0.66	0.788571	0.31	0.501429	0.58	0.717143	0.75	0.834286	0.52	0.584286	0.17	0.191429	0.81	0.808571	0.79	0.812857	0.66	0.755714	0.26	0.434286	0.53	0.694286	0.75
#706	0.76	0.925	0.52	0.63	0.31	0.37375	0.81	0.875	0.77	0.8475	0.66	0.81375	0.25	0.45625	0.58	0.75125	0.76	0.91375	0.53	0.6225	0.25	0.36	0.81	0.86375	0.76	0.80875	0.66	0.80375	0.38	0.56	0.64	0.8025	0.76	0.9075	0.53	0.655	0.2	0.21125	0.81	0.87625	0.78	0.865	0.66	0.81	0.27	0.49	0.58	0.71375	0.76
#707	0.78	0.918571	0.58	0.714286	0.28	0.332857	0.81	0.888571	0.76	0.84	0.66	0.838571	0.25	0.545714	0.58	0.814286	0.76	0.82875	0.5	0.60125	0.21	0.2175	0.81	0.8375	0.78	0.83375	0.66	0.7625	0.29	0.45625	0.7	0.79875	0.75	0.912857	0.53	0.582857	0.16	0.221429	0.81	0.851429	0.8	0.838571	0.66	0.8	0.23	0.427143	0.53	0.735714	0.68
#708	0.76	0.812857	0.54	0.542857	0.26	0.26	0.81	0.771429	0.77	0.778571	0.66	0.72	0.25	0.425714	0.64	0.697143	0.76	0.92	0.53	0.611667	0.24	0.301667	0.81	0.851667	0.77	0.85	0.66	0.786667	0.17	0.403333	0.67	0.808333	0.72	0.842857	0.51	0.631429	0.17	0.151429	0.81	0.834286	0.79	0.79	0.66	0.794286	0.33	0.534286	0.69	0.814286	0.77
#709	0.79	0.92	0.52	0.615	0.3	0.35	0.81	0.87875	0.77	0.855	0.66	0.805	0.29	0.57	0.57	0.73125	0.76	0.86	0.53	0.64	0.23	0.26	0.81	0.834286	0.78	0.815714	0.66	0.765714	0.28	0.462857	0.54	0.702857	0.77	0.796667	0.53	0.581667	0.18	0.166667	0.81	0.786667	0.8	0.81	0.66	0.693333	0.31	0.381667	0.56	0.593333	0.75
#710	0.75	0.88625	0.54	0.605	0.27	0.365	0.81	0.8575	0.76	0.8025	0.66	0.8075	0.24	0.50125	0.65	0.8	0.73	0.921111	0.54	0.607778	0.21	0.307778	0.81	0.871111	0.78	0.817778	0.66	0.842222	0.21	0.54	0.62	0.805556	0.75	0.91375	0.53	0.64375	0.18	0.2375	0.81	0.8725	0.78	0.8575	0.66	0.81	0.34	0.57125	0.62	0.8	0.7
#711	0.77	0.913333	0.53	0.615	0.32	0.363333	0.81	0.858333	0.77	0.835	0.66	0.78	0.22	0.445	0.66	0.781667	0.73	0.893333	0.52	0.6	0.2	0.291667	0.81	0.843333	0.78	0.818333	0.66	0.781667	0.3	0.518333	0.66	0.796667	0.77	0.836667	0.58	0.66	0.11	0.116667	0.81	0.856667	0.78	0.836667	0.66	0.815	0.28	0.536667	0.54	0.731667	0.74
#712	0.73	0.87	0.54	0.681429	0.31	0.398571	0.81	0.85	0.76	0.801429	0.66	0.808571	0.21	0.495714	0.6	0.78	0.76	0.935714	0.54	0.65	0.23	0.298571	0.81	0.887143	0.77	0.865714	0.66	0.822857	0.3	0.507143	0.5	0.702857	0.78	0.8525	0.5	0.59625	0.18	0.17	0.81	0.84625	0.79	0.86875	0.66	0.76625	0.26	0.4025	0.51	0.665	0.68
#713	0.77	0.858571	0.52	0.62	0.29	0.301429	0.81	0.841429	0.76	0.827143	0.66	0.761429	0.2	0.341429	0.61	0.694286	0.74	0.797143	0.54	0.658571	0.21	0.227143	0.81	0.815714	0.78	0.77	0.66	0.778571	0.23	0.461429	0.69	0.801429	0.76	0.812857	0.52	0.611429	0.16	0.152857	0.81	0.812857	0.79	0.834286	0.66	0.717143	0.57	0.612857	0.56	0.631429	0.75
#714	0.78	0.935	0.53	0.53	0.3	0.4	0.81	0.871667	0.78	0.866667	0.66	0.781667	0.25	0.415	0.65	0.746667	0.76	0.8725	0.53	0.65375	0.23	0.29	0.81	0.85	0.78	0.82875	0.66	0.7875	0.21	0.43	0.58	0.73875	0.78	0.914286	0.54	0.601429	0.23	0.331429	0.81	0.858571	0.79	0.84	0.66	0.774286	0.26	0.441429	0.5	0.674286	0.75
#715	0.76	0.7925	0.53	0.62375	0.28	0.2825	0.81	0.81	0.76	0.74	0.66	0.755	0.19	0.40625	0.55	0.67625	0.75	0.911429	0.57	0.634286	0.27	0.304286	0.81	0.868571	0.77	0.871429	0.66	0.821429	0.32	0.502857	0.64	0.797143	0.79	0.907143	0.53	0.604286	0.18	0.257143	0.81	0.86	0.78	0.844286	0.66	0.768571	0.31	0.427143	0.61	0.708571	0.7
#716	0.79	0.938571	0.53	0.555714	0.3	0.397143	0.81	0.882857	0.77	0.872857	0.66	0.795714	0.25	0.408571	0.53	0.674286	0.75	0.8525	0.52	0.615	0.23	0.265	0.81	0.835	0.79	0.81375	0.66	0.77125	0.27	0.43625	0.68	0.795	0.77	0.827143	0.52	0.631429	0.16	0.157143	0.81	0.825714	0.79	0.828571	0.66	0.748571	0.26	0.347143	0.63	0.738571	0.77
#717	0.74	0.79875	0.54	0.57375	0.31	0.2475	0.81	0.78375	0.76	0.75625	0.66	0.7425	0.36	0.56375	0.64	0.755	0.77	0.858333	0.54	0.668333	0.2	0.21	0.81	0.853333	0.77	0.836667	0.66	0.768333	0.22	0.365	0.63	0.708333	0.76	0.912857	0.52	0.537143	0.16	0.215714	0.81	0.854286	0.78	0.84	0.66	0.797143	0.29	0.484286	0.64	0.797143	0.77
#718	0.77	0.923333	0.54	0.605	0.29	0.36	0.81	0.851667	0.76	0.868333	0.66	0.755	0.28	0.366667	0.55	0.62	0.77	0.825714	0.51	0.605714	0.22	0.205714	0.81	0.83	0.78	0.827143	0.66	0.74	0.29	0.347143	0.51	0.567143	0.75	0.925714	0.5	0.628571	0.18	0.228571	0.81	0.882857	0.79	0.891429	0.66	0.804286	0.49	0.535714	0.62	0.748571	0.75
#719	0.8	0.921667	0.56	0.611667	0.28	0.368333	0.81	0.865	0.76	0.855	0.66	0.753333	0.2	0.266667	0.57	0.69	0.79	0.931667	0.54	0.626667	0.26	0.331667	0.81	0.876667	0.77	0.855	0.66	0.77	0.25	0.356667	0.59	0.691667	0.76	0.915714	0.57	0.627143	0.18	0.188571	0.81	0.874286	0.78	0.884286	0.66	0.817143	0.23	0.44	0.58	0.771429	0.75
#720	0.78	0.735714	0.52	0.474286	0.29	0.344286	0.81	0.694286	0.75	0.71	0.66	0.61	0.28	0.321429	0.54	0.535714	0.76	0.825714	0.54	0.648571	0.25	0.26	0.81	0.821429	0.77	0.802857	0.66	0.76	0.3	0.474286	0.66	0.775714	0.78	0.791667	0.57	0.631667	0.12	0.075	0.81	0.795	0.8	0.796667	0.66	0.738333	0.21	0.421667	0.57	0.67	0.75
#721	0.77	0.926667	0.53	0.605	0.3	0.395	0.81	0.855	0.76	0.816667	0.66	0.775	0.32	0.411667	0.62	0.716667	0.78	0.915714	0.54	0.584286	0.21	0.278571	0.81	0.88	0.78	0.875714	0.66	0.802857	0.33	0.527143	0.56	0.72	0.77	0.92	0.53	0.637143	0.21	0.262857	0.81	0.88	0.79	0.861429	0.66	0.8	0.27	0.464286	0.58	0.754286	0.75
#722	0.75	0.93375	0.56	0.61125	0.33	0.42125	0.81	0.88125	0.76	0.8875	0.66	0.83	0.37	0.5875	0.68	0.83375	0.78	0.864286	0.52	0.462857	0.18	0.264286	0.81	0.775714	0.78	0.777143	0.66	0.698571	0.35	0.454286	0.55	0.657143	0.75	0.903333	0.53	0.551667	0.17	0.235	0.81	0.833333	0.78	0.823333	0.66	0.785	0.27	0.483333	0.55	0.716667	0.73
#723	0.78	0.934286	0.52	0.59	0.32	0.432857	0.81	0.867143	0.76	0.821429	0.66	0.787143	0.31	0.438571	0.63	0.73	0.76	0.85	0.52	0.578571	0.17	0.14	0.81	0.812857	0.77	0.835714	0.66	0.741429	0.26	0.387143	0.62	0.67	0.73	0.895	0.53	0.668333	0.18	0.178333	0.81	0.853333	0.77	0.85	0.66	0.79	0.28	0.518333	0.58	0.74	0.75
#724	0.75	0.927143	0.52	0.655714	0.31	0.427143	0.81	0.878571	0.77	0.85	0.66	0.805714	0.28	0.442857	0.63	0.751429	0.76	0.9075	0.52	0.62125	0.23	0.27	0.81	0.875	0.77	0.87625	0.66	0.8025	0.32	0.51875	0.63	0.7875	0.76	0.93375	0.52	0.615	0.19	0.24875	0.81	0.8775	0.78	0.85625	0.66	0.8125	0.23	0.43625	0.56	0.745	0.72
#725	0.76	0.912	0.55	0.66	0.31	0.398	0.81	0.852	0.75	0.822	0.66	0.766	0.36	0.512	0.59	0.71	0.76	0.9	0.54	0.64625	0.25	0.31125	0.81	0.86375	0.77	0.8175	0.66	0.8125	0.17	0.45	0.62	0.805	0.77	0.842857	0.57	0.625714	0.14	0.168571	0.81	0.85	0.78	0.81	0.66	0.817143	0.38	0.585714	0.62	0.805714	0.74
#726	0.77	0.923333	0.52	0.605	0.3	0.403333	0.81	0.851667	0.76	0.81	0.66	0.771667	0.33	0.471667	0.57	0.683333	0.77	0.834286	0.53	0.635714	0.22	0.234286	0.81	0.814286	0.78	0.81	0.66	0.757143	0.27	0.424286	0.64	0.75	0.74	0.882857	0.54	0.524286	0.14	0.182857	0.81	0.8	0.78	0.808571	0.66	0.758571	0.25	0.494286	0.51	0.71	0.74
#727	0.75	0.85875	0.53	0.65375	0.31	0.355	0.81	0.8475	0.76	0.80625	0.66	0.78375	0.23	0.44	0.6	0.75	0.75	0.85375	0.52	0.62375	0.24	0.275	0.81	0.82875	0.78	0.795	0.66	0.775	0.18	0.38375	0.51	0.65875	0.77	0.824286	0.52	0.605714	0.16	0.115714	0.81	0.822857	0.79	0.808571	0.66	0.747143	0.32	0.472857	0.74	0.807143	0.74
#728	0.78	0.868571	0.52	0.618571	0.28	0.301429	0.81	0.85	0.76	0.828571	0.66	0.767143	0.31	0.48	0.65	0.777143	0.77	0.918333	0.56	0.69	0.24	0.236667	0.81	0.873333	0.78	0.881667	0.66	0.796667	0.34	0.506667	0.69	0.818333	0.76	0.913333	0.55	0.635	0.17	0.241667	0.81	0.856667	0.78	0.85	0.66	0.78	0.27	0.375	0.69	0.813333	0.75
#729	0.78	0.805	0.54	0.616667	0.31	0.271667	0.81	0.815	0.75	0.773333	0.66	0.731667	0.38	0.505	0.68	0.745	0.76	0.932857	0.53	0.648571	0.24	0.298571	0.81	0.888571	0.77	0.874286	0.66	0.821429	0.27	0.488571	0.63	0.827143	0.79	0.801667	0.58	0.683333	0.13	0.116667	0.81	0.833333	0.78	0.831667	0.66	0.761667	0.23	0.375	0.56	0.71	0.71
#730	0.77	0.918333	0.54	0.668333	0.32	0.363333	0.81	0.873333	0.77	0.868333	0.66	0.79	0.36	0.523333	0.56	0.701667	0.78	0.914286	0.51	0.642857	0.24	0.248571	0.81	0.881429	0.77	0.89	0.66	0.8	0.2	0.354286	0.6	0.722857	0.78	0.911429	0.53	0.615714	0.18	0.244286	0.81	0.864286	0.78	0.85	0.66	0.777143	0.24	0.375714	0.62	0.695714	0.74
#731	0.77	0.914286	0.53	0.647143	0.29	0.414286	0.81	0.867143	0.77	0.817143	0.66	0.801429	0.28	0.498571	0.61	0.745714	0.74	0.835714	0.53	0.661429	0.24	0.264286	0.81	0.828571	0.75	0.775714	0.66	0.778571	0.26	0.478571	0.64	0.761429	0.72	0.814286	0.52	0.672857	0.18	0.17	0.81	0.831429	0.78	0.79	0.66	0.795714	0.39	0.621429	0.64	0.792857	0.76
#732	0.72	0.922222	0.52	0.623333	0.3	0.4	0.81	0.882222	0.76	0.847778	0.66	0.833333	0.44	0.63	0.65	0.841111	0.77	0.86375	0.5	0.60875	0.21	0.23	0.81	0.855	0.77	0.8425	0.66	0.78	0.22	0.38625	0.65	0.7725	0.76	0.83	0.53	0.585	0.12	0.143333	0.81	0.8	0.79	0.766667	0.66	0.743333	0.33	0.471667	0.7	0.781667	0.76
#733	0.77	0.925	0.52	0.6275	0.3	0.4	0.81	0.87375	0.76	0.84375	0.66	0.81625	0.21	0.46125	0.5	0.7025	0.76	0.91625	0.52	0.60625	0.25	0.36125	0.81	0.86125	0.77	0.81125	0.66	0.80375	0.36	0.52375	0.7	0.82125	0.74	0.865714	0.59	0.591429	0.08	-0.00142857	0.81	0.827143	0.79	0.841429	0.66	0.807143	0.28	0.571429	0.6	0.792857	0.73
#734	0.76	0.854286	0.53	0.581429	0.26	0.297143	0.81	0.807143	0.76	0.83	0.66	0.747143	0.24	0.402857	0.61	0.698571	0.77	0.851429	0.51	0.622857	0.24	0.27	0.81	0.851429	0.77	0.841429	0.66	0.761429	0.21	0.394286	0.75	0.814286	0.77	0.911667	0.52	0.53	0.19	0.253333	0.81	0.855	0.78	0.853333	0.66	0.768333	0.33	0.51	0.56	0.69	0.79
#735	0.79	0.932857	0.52	0.624286	0.31	0.388571	0.81	0.888571	0.77	0.885714	0.66	0.805714	0.21	0.327143	0.55	0.724286	0.76	0.92	0.53	0.651429	0.25	0.354286	0.81	0.875714	0.77	0.841429	0.66	0.797143	0.34	0.517143	0.77	0.87	0.76	0.914286	0.53	0.564286	0.18	0.194286	0.81	0.864286	0.79	0.881429	0.66	0.812857	0.29	0.587143	0.68	0.837143	0.76
#736	0.75	0.9125	0.53	0.63375	0.32	0.39625	0.81	0.86375	0.77	0.8275	0.66	0.8175	0.32	0.54625	0.65	0.79625	0.77	0.918333	0.55	0.643333	0.24	0.303333	0.81	0.863333	0.78	0.86	0.66	0.8	0.22	0.468333	0.52	0.716667	0.79	0.912	0.54	0.624	0.21	0.25	0.81	0.858	0.78	0.852	0.66	0.742	0.32	0.41	0.64	0.72	0.73
#737	0.76	0.915	0.53	0.528333	0.31	0.391667	0.81	0.841667	0.75	0.813333	0.66	0.783333	0.23	0.468333	0.69	0.816667	0.76	0.921429	0.53	0.661429	0.21	0.24	0.81	0.868571	0.78	0.868571	0.66	0.808571	0.27	0.468571	0.5	0.691429	0.76	0.828571	0.52	0.602857	0.17	0.145714	0.81	0.807143	0.78	0.818571	0.66	0.751429	0.19	0.377143	0.65	0.748571	0.77
#738	0.8	0.921429	0.54	0.624286	0.34	0.448571	0.81	0.875714	0.76	0.837143	0.66	0.792857	0.38	0.547143	0.63	0.781429	0.75	0.903333	0.53	0.63	0.24	0.276667	0.81	0.853333	0.76	0.833333	0.66	0.79	0.23	0.453333	0.59	0.741667	0.77	0.93	0.51	0.575714	0.17	0.228571	0.81	0.874286	0.78	0.88	0.66	0.792857	0.3	0.425714	0.75	0.844286	0.76
#739	0.79	0.918333	0.54	0.611667	0.3	0.4	0.81	0.865	0.75	0.858333	0.66	0.77	0.29	0.38	0.52	0.636667	0.78	0.923333	0.54	0.56	0.23	0.276667	0.81	0.873333	0.77	0.878333	0.66	0.786667	0.2	0.38	0.67	0.813333	0.74	0.817143	0.52	0.63	0.16	0.174286	0.81	0.811429	0.78	0.79	0.66	0.744286	0.3	0.467143	0.58	0.698571	0.71
#740	0.79	0.914	0.56	0.652	0.33	0.406	0.81	0.856	0.76	0.842	0.66	0.746	0.38	0.442	0.63	0.724	0.78	0.8675	0.5	0.61375	0.24	0.28125	0.81	0.85875	0.78	0.83875	0.66	0.7775	0.27	0.39625	0.61	0.70625	0.75	0.9	0.55	0.623333	0.12	0.171667	0.81	0.866667	0.78	0.841667	0.66	0.8	0.38	0.555	0.67	0.783333	0.77
#741	0.8	0.927143	0.53	0.624286	0.31	0.391429	0.81	0.884286	0.76	0.861429	0.66	0.787143	0.28	0.428571	0.54	0.711429	0.76	0.923333	0.54	0.655	0.26	0.303333	0.81	0.878333	0.77	0.883333	0.66	0.791667	0.34	0.495	0.52	0.67	0.75	0.91375	0.54	0.6525	0.22	0.30375	0.81	0.87125	0.78	0.84625	0.66	0.81625	0.34	0.5775	0.52	0.7475	0.73
#742	0.78	0.841429	0.53	0.598571	0.27	0.295714	0.81	0.83	0.77	0.83	0.66	0.764286	0.19	0.387143	0.55	0.675714	0.75	0.896667	0.51	0.592222	0.22	0.277778	0.81	0.845556	0.79	0.872222	0.66	0.802222	0.29	0.52	0.61	0.79	0.74	0.848571	0.52	0.622857	0.15	0.142857	0.81	0.832857	0.78	0.861429	0.66	0.752857	0.21	0.328571	0.55	0.627143	0.75
#743	0.76	0.915714	0.53	0.624286	0.29	0.378571	0.81	0.868571	0.76	0.835714	0.66	0.794286	0.32	0.487143	0.53	0.672857	0.75	0.92	0.52	0.675	0.25	0.31	0.81	0.88625	0.77	0.86625	0.66	0.82375	0.42	0.645	0.69	0.84875	0.74	0.904286	0.53	0.527143	0.14	0.197143	0.81	0.847143	0.78	0.812857	0.66	0.814286	0.26	0.55	0.54	0.734286	0.79
#744	0.78	0.925714	0.52	0.614286	0.31	0.36	0.81	0.871429	0.76	0.85	0.66	0.79	0.34	0.458571	0.6	0.745714	0.75	0.905714	0.54	0.665714	0.26	0.375714	0.81	0.867143	0.76	0.825714	0.66	0.802857	0.3	0.512857	0.7	0.837143	0.74	0.916667	0.54	0.648333	0.14	0.185	0.81	0.863333	0.79	0.863333	0.66	0.796667	0.28	0.448333	0.57	0.715	0.69
#745	0.78	0.934286	0.52	0.54	0.3	0.392857	0.81	0.872857	0.75	0.848571	0.66	0.792857	0.22	0.398571	0.48	0.65	0.75	0.9075	0.52	0.65875	0.22	0.2675	0.81	0.8725	0.77	0.8575	0.66	0.81625	0.27	0.53125	0.56	0.7375	0.72	0.872857	0.52	0.577143	0.13	0.137143	0.81	0.808571	0.78	0.832857	0.66	0.767143	0.26	0.488571	0.63	0.765714	0.74
#746	0.76	0.852222	0.52	0.605556	0.31	0.37	0.81	0.841111	0.75	0.786667	0.66	0.783333	0.32	0.517778	0.57	0.697778	0.79	0.944286	0.54	0.624286	0.26	0.308571	0.81	0.892857	0.77	0.892857	0.66	0.804286	0.32	0.445714	0.52	0.69	0.7	0.871429	0.54	0.478571	0.1	0.122857	0.81	0.782857	0.79	0.758571	0.66	0.778571	0.24	0.565714	0.66	0.822857	0.73
#747	0.76	0.934286	0.53	0.628571	0.3	0.375714	0.81	0.878571	0.75	0.85	0.66	0.808571	0.23	0.43	0.56	0.738571	0.77	0.845714	0.51	0.612857	0.19	0.171429	0.81	0.84	0.77	0.831429	0.66	0.755714	0.19	0.382857	0.54	0.655714	0.76	0.845714	0.53	0.644286	0.16	0.16	0.81	0.824286	0.79	0.807143	0.66	0.764286	0.23	0.405714	0.6	0.701429	0.76
#748	0.75	0.914286	0.53	0.648571	0.32	0.384286	0.81	0.868571	0.76	0.834286	0.66	0.807143	0.23	0.458571	0.71	0.84	0.76	0.817143	0.54	0.661429	0.25	0.242857	0.81	0.828571	0.78	0.768571	0.66	0.775714	0.26	0.471429	0.6	0.722857	0.73	0.84	0.51	0.63625	0.13	0.15875	0.81	0.8275	0.78	0.79375	0.66	0.77375	0.22	0.46	0.62	0.69625	0.76
#749	0.76	0.925556	0.52	0.608889	0.32	0.43	0.81	0.872222	0.77	0.841111	0.66	0.817778	0.23	0.466667	0.56	0.733333	0.75	0.921429	0.54	0.584286	0.25	0.344286	0.81	0.878571	0.77	0.865714	0.66	0.815714	0.29	0.52	0.64	0.794286	0.79	0.92	0.52	0.61	0.17	0.223333	0.81	0.861667	0.78	0.866667	0.66	0.761667	0.22	0.295	0.7	0.796667	0.72
#750	0.77	0.907143	0.55	0.608571	0.31	0.372857	0.81	0.835714	0.76	0.777143	0.66	0.781429	0.25	0.467143	0.67	0.802857	0.76	0.90375	0.52	0.66	0.24	0.2725	0.81	0.875	0.77	0.86625	0.66	0.805	0.37	0.5375	0.63	0.76125	0.73	0.851429	0.53	0.62	0.16	0.22	0.81	0.815714	0.79	0.77	0.66	0.778571	0.28	0.488571	0.55	0.697143	0.74
#751	0.76	0.823333	0.54	0.65	0.3	0.316667	0.81	0.816667	0.76	0.755	0.66	0.743333	0.24	0.435	0.68	0.778333	0.79	0.908333	0.58	0.691667	0.22	0.235	0.81	0.875	0.77	0.86	0.66	0.801667	0.35	0.515	0.6	0.728333	0.76	0.905714	0.51	0.628571	0.17	0.188571	0.81	0.867143	0.76	0.877143	0.66	0.795714	0.25	0.4	0.61	0.761429	0.73
#752	0.79	0.925	0.54	0.601667	0.31	0.36	0.81	0.863333	0.76	0.868333	0.66	0.77	0.25	0.4	0.64	0.728333	0.76	0.86375	0.51	0.53125	0.2	0.23875	0.81	0.835	0.77	0.80625	0.66	0.77125	0.3	0.51	0.62	0.755	0.72	0.824286	0.52	0.641429	0.16	0.151429	0.81	0.824286	0.79	0.775714	0.66	0.775714	0.31	0.492857	0.59	0.71	0.77
#753	0.77	0.917143	0.52	0.652857	0.3	0.351429	0.81	0.88	0.76	0.871429	0.66	0.798571	0.44	0.57	0.73	0.805714	0.75	0.926667	0.57	0.616667	0.25	0.298333	0.81	0.863333	0.77	0.835	0.66	0.801667	0.32	0.41	0.66	0.8	0.8	0.924	0.58	0.684	0.2	0.256	0.82	0.878	0.79	0.868	0.66	0.776	0.26	0.334	0.59	0.676	0.73
#754	0.77	0.912	0.54	0.612	0.31	0.412	0.81	0.834	0.76	0.796	0.66	0.754	0.31	0.444	0.72	0.802	0.76	0.925	0.55	0.67	0.26	0.355	0.81	0.87	0.78	0.833333	0.66	0.795	0.4	0.538333	0.65	0.781667	0.79	0.928333	0.53	0.621667	0.23	0.283333	0.81	0.875	0.8	0.873333	0.66	0.771667	0.29	0.396667	0.65	0.76	0.77
#755	0.75	0.85	0.55	0.677143	0.32	0.344286	0.81	0.84	0.76	0.81	0.66	0.77	0.22	0.451429	0.69	0.797143	0.8	0.9	0.6	0.56	0.22	0.322	0.81	0.828	0.77	0.814	0.66	0.766	0.38	0.552	0.5	0.68	0.73	0.83	0.55	0.59625	0.12	0.1375	0.81	0.81875	0.77	0.81375	0.66	0.77375	0.32	0.53625	0.55	0.73625	0.79
#756	0.74	0.852857	0.52	0.647143	0.31	0.324286	0.81	0.835714	0.77	0.755714	0.66	0.795714	0.36	0.567143	0.64	0.757143	0.8	0.934286	0.52	0.597143	0.24	0.332857	0.81	0.885714	0.8	0.878571	0.66	0.788571	0.23	0.392857	0.53	0.65	0.75	0.8975	0.51	0.52625	0.16	0.15	0.81	0.8375	0.77	0.8625	0.66	0.77625	0.48	0.58	0.59	0.76125	0.72
#757	0.78	0.852857	0.54	0.642857	0.3	0.33	0.81	0.842857	0.76	0.802857	0.66	0.774286	0.23	0.431429	0.77	0.834286	0.79	0.93	0.53	0.553333	0.2	0.246667	0.81	0.87	0.79	0.885	0.66	0.778333	0.27	0.425	0.56	0.698333	0.71	0.81875	0.51	0.62875	0.13	0.12875	0.81	0.83	0.8	0.78	0.66	0.80875	0.33	0.59375	0.65	0.7825	0.77
#758	0.78	0.93	0.53	0.626667	0.32	0.38	0.81	0.876667	0.77	0.885	0.66	0.783333	0.22	0.386667	0.55	0.68	0.79	0.921429	0.56	0.675714	0.2	0.24	0.81	0.89	0.77	0.887143	0.66	0.828571	0.3	0.437143	0.68	0.861429	0.76	0.854286	0.53	0.561429	0.19	0.221429	0.81	0.825714	0.78	0.808571	0.66	0.768571	0.28	0.494286	0.75	0.808571	0.73
#759	0.75	0.922857	0.57	0.644286	0.33	0.358571	0.81	0.878571	0.75	0.871429	0.66	0.83	0.35	0.507143	0.67	0.824286	0.74	0.908571	0.53	0.577143	0.24	0.334286	0.81	0.848571	0.77	0.811429	0.66	0.8	0.35	0.552857	0.62	0.78	0.77	0.922857	0.52	0.592857	0.17	0.227143	0.81	0.861429	0.78	0.85	0.66	0.795714	0.32	0.514286	0.51	0.724286	0.77
#760	0.77	0.93	0.52	0.631429	0.3	0.397143	0.81	0.874286	0.75	0.861429	0.66	0.805714	0.42	0.584286	0.67	0.812857	0.76	0.814286	0.57	0.612857	0.17	0.152857	0.81	0.805714	0.77	0.81	0.66	0.772857	0.3	0.514286	0.57	0.728571	0.7	0.858571	0.51	0.645714	0.18	0.164286	0.81	0.838571	0.78	0.797143	0.66	0.797143	0.21	0.52	0.55	0.744286	0.77
#761	0.77	0.921429	0.53	0.647143	0.31	0.372857	0.81	0.871429	0.76	0.851429	0.66	0.811429	0.25	0.467143	0.72	0.854286	0.75	0.92	0.53	0.641429	0.23	0.307143	0.81	0.881429	0.77	0.86	0.66	0.821429	0.26	0.482857	0.7	0.854286	0.78	0.906667	0.59	0.565	0.19	0.258333	0.81	0.85	0.79	0.858333	0.66	0.781667	0.2	0.42	0.62	0.751667	0.79
#762	0.77	0.858571	0.52	0.604286	0.29	0.327143	0.81	0.834286	0.76	0.812857	0.66	0.76	0.27	0.435714	0.48	0.61	0.74	0.824286	0.56	0.591429	0.24	0.251429	0.81	0.802857	0.78	0.784286	0.66	0.751429	0.31	0.5	0.57	0.712857	0.8	0.918	0.57	0.614	0.14	0.214	0.81	0.848	0.79	0.878	0.66	0.76	0.54	0.566	0.56	0.7	0.74
#763	0.75	0.84	0.52	0.585714	0.3	0.307143	0.81	0.83	0.75	0.784286	0.66	0.768571	0.19	0.394286	0.71	0.804286	0.79	0.905714	0.59	0.68	0.21	0.244286	0.81	0.872857	0.77	0.865714	0.66	0.807143	0.23	0.458571	0.62	0.794286	0.75	0.914286	0.52	0.584286	0.19	0.261429	0.81	0.87	0.79	0.842857	0.66	0.8	0.23	0.382857	0.58	0.695714	0.78
#764	0.77	0.93	0.52	0.593333	0.31	0.4	0.81	0.855	0.77	0.841667	0.66	0.768333	0.2	0.3	0.63	0.75	0.73	0.915	0.51	0.61875	0.23	0.315	0.81	0.87125	0.77	0.82	0.66	0.82375	0.21	0.49625	0.73	0.85875	0.79	0.823333	0.58	0.678333	0.13	0.14	0.81	0.833333	0.77	0.816667	0.66	0.768333	0.35	0.486667	0.61	0.748333	0.73
#765	0.79	0.928333	0.54	0.631667	0.3	0.386667	0.81	0.87	0.75	0.856667	0.66	0.765	0.36	0.416667	0.54	0.626667	0.73	0.923333	0.52	0.635	0.23	0.32	0.81	0.861667	0.76	0.841667	0.66	0.78	0.23	0.386667	0.64	0.766667	0.78	0.796667	0.59	0.685	0.14	0.155	0.81	0.805	0.8	0.793333	0.66	0.755	0.41	0.521667	0.7	0.79	0.74
#766	0.77	0.914286	0.51	0.635714	0.32	0.378571	0.81	0.877143	0.76	0.875714	0.66	0.8	0.29	0.48	0.65	0.815714	0.75	0.9175	0.52	0.635	0.23	0.315	0.81	0.8725	0.78	0.84	0.66	0.81625	0.27	0.50625	0.71	0.845	0.72	0.861667	0.55	0.558333	0.09	0.121667	0.81	0.811667	0.77	0.825	0.66	0.781667	0.38	0.561667	0.69	0.816667	0.71
#767	0.75	0.921667	0.54	0.65	0.32	0.42	0.81	0.865	0.75	0.825	0.66	0.791667	0.35	0.49	0.61	0.763333	0.75	0.745	0.55	0.45375	0.25	0.40375	0.81	0.645	0.77	0.665	0.66	0.59375	0.26	0.30875	0.52	0.5325	0.74	0.80375	0.53	0.63375	0.18	0.16375	0.81	0.82375	0.79	0.78625	0.66	0.77	0.18	0.4375	0.67	0.795	0.74
#768	0.75	0.92625	0.52	0.57125	0.31	0.3775	0.81	0.8725	0.75	0.8475	0.66	0.82625	0.36	0.60125	0.67	0.7975	0.76	0.822857	0.53	0.631429	0.24	0.244286	0.81	0.82	0.78	0.777143	0.66	0.757143	0.35	0.52	0.55	0.694286	0.74	0.8375	0.52	0.6475	0.17	0.205	0.81	0.8275	0.79	0.81125	0.66	0.775	0.42	0.5775	0.69	0.79625	0.75
#769	0.79	0.914	0.55	0.648	0.33	0.428	0.81	0.862	0.76	0.844	0.66	0.758	0.29	0.37	0.55	0.66	0.77	0.834286	0.54	0.652857	0.24	0.221429	0.81	0.83	0.78	0.792857	0.66	0.754286	0.23	0.412857	0.61	0.717143	0.77	0.93	0.53	0.535714	0.19	0.268571	0.81	0.867143	0.8	0.844286	0.66	0.808571	0.41	0.588571	0.59	0.744286	0.76
#770	0.78	0.89875	0.51	0.5525	0.29	0.3175	0.81	0.85125	0.76	0.83125	0.66	0.77	0.26	0.46	0.64	0.7225	0.76	0.9075	0.53	0.61375	0.21	0.275	0.81	0.8625	0.76	0.81875	0.66	0.80375	0.27	0.49875	0.5	0.7	0.74	0.878333	0.54	0.575	0.18	0.231667	0.81	0.815	0.79	0.786667	0.66	0.77	0.28	0.513333	0.51	0.693333	0.76
#771	0.81	0.805714	0.57	0.641429	0.27	0.272857	0.81	0.832857	0.77	0.807143	0.66	0.757143	0.41	0.562857	0.72	0.805714	0.79	0.918333	0.58	0.59	0.19	0.285	0.81	0.876667	0.78	0.841667	0.66	0.82	0.26	0.481667	0.53	0.73	0.73	0.91	0.5	0.531429	0.14	0.194286	0.81	0.842857	0.78	0.854286	0.66	0.798571	0.35	0.528571	0.66	0.828571	0.79
#772	0.76	0.8875	0.54	0.64	0.32	0.35875	0.81	0.865	0.77	0.76125	0.66	0.81125	0.26	0.55625	0.78	0.86375	0.78	0.931429	0.52	0.61	0.23	0.307143	0.81	0.881429	0.77	0.882857	0.66	0.788571	0.21	0.38	0.61	0.71	0.75	0.894286	0.56	0.691429	0.2	0.271429	0.81	0.862857	0.8	0.837143	0.66	0.8	0.24	0.458571	0.61	0.748571	0.78
#773	0.76	0.926667	0.54	0.675	0.33	0.42	0.81	0.875	0.77	0.836667	0.66	0.803333	0.29	0.441667	0.62	0.741667	0.74	0.9175	0.51	0.65125	0.25	0.29875	0.81	0.88	0.77	0.85875	0.66	0.82125	0.24	0.45625	0.56	0.71875	0.76	0.838571	0.54	0.628571	0.16	0.12	0.81	0.82	0.8	0.797143	0.66	0.758571	0.26	0.427143	0.59	0.661429	0.77
#774	0.75	0.917143	0.53	0.594286	0.29	0.38	0.81	0.855714	0.76	0.868571	0.66	0.781429	0.33	0.475714	0.57	0.675714	0.75	0.898333	0.55	0.67	0.21	0.305	0.81	0.865	0.78	0.856667	0.66	0.781667	0.21	0.341667	0.5	0.641667	0.73	0.918333	0.53	0.628333	0.2	0.246667	0.81	0.863333	0.77	0.838333	0.66	0.818333	0.23	0.505	0.63	0.796667	0.79
#775	0.76	0.935714	0.54	0.655714	0.31	0.398571	0.81	0.887143	0.77	0.855714	0.66	0.818571	0.27	0.494286	0.7	0.852857	0.78	0.931429	0.51	0.532857	0.21	0.288571	0.81	0.867143	0.76	0.875714	0.66	0.791429	0.33	0.465714	0.58	0.7	0.79	0.923333	0.53	0.6	0.17	0.223333	0.81	0.873333	0.78	0.871667	0.66	0.778333	0.3	0.4	0.61	0.693333	0.74
#776	0.76	0.915	0.56	0.676667	0.28	0.38	0.81	0.873333	0.76	0.863333	0.66	0.78	0.27	0.415	0.67	0.808333	0.74	0.905	0.54	0.621667	0.22	0.275	0.81	0.843333	0.77	0.816667	0.66	0.771667	0.26	0.373333	0.65	0.788333	0.74	0.906667	0.53	0.603333	0.15	0.216667	0.81	0.846667	0.8	0.846667	0.66	0.76	0.23	0.345	0.72	0.801667	0.75
#777	0.77	0.851429	0.52	0.595714	0.28	0.291429	0.81	0.834286	0.76	0.832857	0.66	0.745714	0.25	0.372857	0.55	0.657143	0.73	0.77	0.52	0.535	0.19	0.13625	0.81	0.74875	0.77	0.6875	0.66	0.7	0.22	0.4675	0.63	0.69625	0.76	0.923333	0.53	0.626667	0.21	0.275	0.81	0.861667	0.79	0.818333	0.66	0.785	0.31	0.456667	0.65	0.775	0.71
#778	0.78	0.923333	0.53	0.638333	0.31	0.401667	0.81	0.87	0.76	0.86	0.66	0.775	0.19	0.266667	0.53	0.646667	0.77	0.845714	0.53	0.642857	0.22	0.234286	0.81	0.84	0.77	0.845714	0.66	0.754286	0.34	0.422857	0.59	0.691429	0.74	0.894286	0.57	0.66	0.12	0.164286	0.81	0.867143	0.8	0.888571	0.66	0.802857	0.24	0.435714	0.5	0.655714	0.75
#779	0.74	0.907143	0.53	0.581429	0.28	0.365714	0.81	0.835714	0.76	0.86	0.66	0.777143	0.45	0.592857	0.75	0.837143	0.75	0.82	0.54	0.621667	0.24	0.216667	0.81	0.808333	0.78	0.795	0.66	0.75	0.24	0.438333	0.57	0.678333	0.72	0.865556	0.54	0.63	0.14	0.118889	0.81	0.86	0.78	0.836667	0.66	0.841111	0.24	0.605556	0.64	0.83	0.74
#780	0.78	0.851429	0.52	0.61	0.28	0.288571	0.81	0.838571	0.76	0.832857	0.66	0.751429	0.28	0.384286	0.52	0.642857	0.79	0.796667	0.59	0.618333	0.17	0.126667	0.81	0.82	0.77	0.773333	0.66	0.783333	0.19	0.448333	0.49	0.655	0.73	0.84	0.53	0.565	0.15	0.16375	0.81	0.835	0.78	0.8025	0.66	0.81125	0.31	0.56875	0.75	0.83625	0.75
#781	0.77	0.875	0.55	0.64375	0.31	0.3525	0.81	0.86625	0.76	0.82375	0.66	0.80125	0.2	0.445	0.65	0.78125	0.77	0.931429	0.55	0.592857	0.21	0.331429	0.81	0.878571	0.77	0.844286	0.66	0.824286	0.23	0.432857	0.59	0.747143	0.74	0.896667	0.53	0.551667	0.19	0.246667	0.81	0.845	0.77	0.84	0.66	0.78	0.37	0.556667	0.61	0.751667	0.75
#782	0.76	0.918333	0.54	0.636667	0.33	0.443333	0.81	0.858333	0.76	0.795	0.66	0.785	0.23	0.41	0.64	0.77	0.76	0.843333	0.53	0.574444	0.22	0.271111	0.81	0.824444	0.78	0.818889	0.66	0.783333	0.27	0.492222	0.68	0.78	0.7	0.887143	0.5	0.572857	0.18	0.245714	0.81	0.834286	0.78	0.83	0.66	0.784286	0.33	0.531429	0.57	0.741429	0.74
#783	0.78	0.921429	0.52	0.64	0.29	0.334286	0.81	0.882857	0.76	0.881429	0.66	0.8	0.29	0.438571	0.74	0.838571	0.77	0.86875	0.53	0.55	0.21	0.25625	0.81	0.82875	0.77	0.8325	0.66	0.78375	0.27	0.4975	0.64	0.79625	0.75	0.79	0.56	0.61	0.12	0.117143	0.81	0.792857	0.77	0.767143	0.66	0.748571	0.26	0.408571	0.58	0.675714	0.74
#784	0.77	0.908333	0.53	0.655	0.32	0.36	0.81	0.868333	0.76	0.873333	0.66	0.781667	0.35	0.501667	0.71	0.828333	0.75	0.845714	0.53	0.668571	0.25	0.272857	0.81	0.845714	0.76	0.822857	0.66	0.794286	0.22	0.44	0.61	0.774286	0.76	0.925714	0.52	0.627143	0.16	0.191429	0.81	0.87	0.8	0.862857	0.66	0.805714	0.24	0.434286	0.6	0.71	0.75
#785	0.77	0.886667	0.56	0.581667	0.3	0.371667	0.81	0.828333	0.76	0.845	0.66	0.746667	0.22	0.345	0.69	0.746667	0.78	0.922857	0.52	0.645714	0.22	0.244286	0.81	0.885714	0.77	0.885714	0.66	0.801429	0.27	0.447143	0.75	0.854286	0.76	0.915714	0.5	0.54	0.16	0.191429	0.81	0.864286	0.79	0.83	0.66	0.772857	0.25	0.382857	0.69	0.732857	0.74
#786	0.78	0.904286	0.52	0.607143	0.3	0.375714	0.81	0.867143	0.76	0.821429	0.66	0.787143	0.29	0.437143	0.72	0.83	0.76	0.8275	0.53	0.61625	0.23	0.25875	0.81	0.81875	0.76	0.765	0.66	0.765	0.21	0.44125	0.6	0.755	0.76	0.828571	0.51	0.577143	0.17	0.14	0.81	0.822857	0.79	0.848571	0.66	0.757143	0.28	0.445714	0.53	0.698571	0.76
#787	0.78	0.935	0.5	0.53875	0.3	0.38125	0.81	0.885	0.75	0.865	0.66	0.81625	0.26	0.50125	0.57	0.735	0.74	0.842857	0.52	0.647143	0.22	0.247143	0.81	0.832857	0.79	0.827143	0.66	0.772857	0.29	0.461429	0.61	0.725714	0.78	0.911429	0.56	0.604286	0.14	0.155714	0.81	0.87	0.79	0.884286	0.66	0.815714	0.28	0.507143	0.71	0.848571	0.76
#788	0.77	0.92	0.61	0.685	0.32	0.355	0.81	0.875	0.75	0.87	0.66	0.823333	0.31	0.531667	0.53	0.761667	0.72	0.8425	0.52	0.65875	0.21	0.22875	0.81	0.84875	0.76	0.8175	0.66	0.80875	0.26	0.5625	0.59	0.77125	0.73	0.896667	0.53	0.651667	0.2	0.235	0.81	0.856667	0.78	0.855	0.66	0.788333	0.29	0.501667	0.6	0.771667	0.78
#789	0.74	0.932857	0.52	0.622857	0.29	0.364286	0.81	0.878571	0.76	0.868571	0.66	0.815714	0.27	0.48	0.66	0.815714	0.76	0.881429	0.54	0.607143	0.26	0.335714	0.81	0.847143	0.79	0.808571	0.66	0.785714	0.28	0.508571	0.56	0.724286	0.74	0.888571	0.53	0.635714	0.19	0.224286	0.81	0.858571	0.79	0.84	0.66	0.798571	0.27	0.501429	0.67	0.791429	0.74
#790	0.77	0.88125	0.53	0.55625	0.3	0.35625	0.81	0.845	0.76	0.81375	0.66	0.79375	0.24	0.46875	0.75	0.84	0.77	0.923333	0.53	0.593333	0.23	0.313333	0.81	0.85	0.76	0.826667	0.66	0.766667	0.33	0.413333	0.65	0.681667	0.75	0.901667	0.53	0.663333	0.2	0.185	0.81	0.865	0.79	0.873333	0.66	0.79	0.26	0.45	0.59	0.73	0.76
#791	0.79	0.915	0.53	0.601667	0.31	0.401667	0.81	0.858333	0.77	0.845	0.66	0.76	0.19	0.31	0.65	0.74	0.8	0.925714	0.57	0.554286	0.18	0.251429	0.81	0.878571	0.79	0.89	0.66	0.814286	0.29	0.522857	0.6	0.747143	0.76	0.8925	0.52	0.5925	0.19	0.22	0.81	0.85125	0.78	0.83	0.66	0.79	0.35	0.48125	0.67	0.73875	0.74
#792	0.76	0.8425	0.52	0.59375	0.3	0.355	0.81	0.8275	0.77	0.79875	0.66	0.76875	0.28	0.4625	0.66	0.7725	0.75	0.91625	0.52	0.61625	0.22	0.29625	0.81	0.86375	0.78	0.82125	0.66	0.805	0.24	0.475	0.61	0.73875	0.74	0.894286	0.53	0.584286	0.18	0.202857	0.81	0.852857	0.79	0.82	0.66	0.802857	0.51	0.64	0.61	0.785714	0.78
#793	0.76	0.926667	0.54	0.656667	0.33	0.436667	0.81	0.87	0.76	0.833333	0.66	0.796667	0.23	0.408333	0.67	0.826667	0.77	0.82875	0.53	0.54625	0.22	0.22	0.81	0.81375	0.79	0.77875	0.66	0.76875	0.35	0.51375	0.57	0.70625	0.76	0.827143	0.54	0.651429	0.19	0.171429	0.81	0.822857	0.78	0.805714	0.66	0.762857	0.24	0.415714	0.71	0.777143	0.79
#794	0.79	0.917143	0.52	0.614286	0.31	0.407143	0.81	0.868571	0.76	0.862857	0.66	0.784286	0.2	0.345714	0.54	0.641429	0.77	0.924286	0.53	0.634286	0.24	0.261429	0.81	0.871429	0.77	0.85	0.66	0.804286	0.24	0.457143	0.67	0.785714	0.75	0.842857	0.53	0.668571	0.18	0.2	0.81	0.827143	0.77	0.791429	0.66	0.774286	0.24	0.451429	0.63	0.774286	0.73
#795	0.77	0.925714	0.53	0.602857	0.29	0.335714	0.81	0.867143	0.75	0.857143	0.66	0.805714	0.3	0.477143	0.56	0.722857	0.77	0.771429	0.54	0.631429	0.21	0.207143	0.81	0.781429	0.76	0.705714	0.66	0.72	0.33	0.431429	0.58	0.642857	0.78	0.8375	0.51	0.6175	0.18	0.16625	0.81	0.85125	0.78	0.83125	0.66	0.7825	0.22	0.435	0.62	0.7725	0.74
#796	0.79	0.914	0.54	0.628	0.33	0.41	0.81	0.854	0.76	0.844	0.66	0.742	0.34	0.432	0.67	0.748	0.72	0.875556	0.53	0.535556	0.2	0.274444	0.81	0.795556	0.77	0.781111	0.66	0.763333	0.21	0.473333	0.63	0.765556	0.75	0.827143	0.56	0.654286	0.13	0.108571	0.81	0.832857	0.78	0.818571	0.66	0.787143	0.35	0.555714	0.58	0.712857	0.77
#797	0.76	0.84625	0.53	0.6375	0.29	0.31	0.81	0.84125	0.76	0.83625	0.66	0.78125	0.29	0.48875	0.54	0.69	0.75	0.915714	0.52	0.647143	0.22	0.315714	0.81	0.862857	0.77	0.837143	0.66	0.794286	0.26	0.458571	0.64	0.742857	0.76	0.925714	0.57	0.68	0.17	0.222857	0.81	0.884286	0.78	0.865714	0.66	0.821429	0.36	0.522857	0.59	0.751429	0.75
#798	0.76	0.91125	0.52	0.63875	0.3	0.37875	0.81	0.86625	0.76	0.82	0.66	0.8125	0.27	0.49875	0.78	0.855	0.76	0.8075	0.52	0.62	0.24	0.2525	0.81	0.82	0.76	0.78875	0.66	0.75875	0.32	0.43375	0.44	0.58	0.75	0.90875	0.52	0.645	0.19	0.23375	0.81	0.87375	0.78	0.885	0.66	0.82375	0.23	0.485	0.73	0.8525	0.74
#799	0.79	0.911667	0.55	0.64	0.3	0.405	0.81	0.873333	0.76	0.851667	0.66	0.785	0.3	0.428333	0.58	0.681667	0.8	0.921429	0.58	0.684286	0.23	0.285714	0.81	0.881429	0.77	0.885714	0.66	0.811429	0.24	0.407143	0.5	0.662857	0.78	0.912857	0.54	0.624286	0.19	0.271429	0.81	0.872857	0.79	0.862857	0.66	0.791429	0.26	0.414286	0.56	0.687143	0.71
#800	0.79	0.931667	0.54	0.665	0.32	0.406667	0.81	0.881667	0.77	0.873333	0.66	0.786667	0.39	0.475	0.58	0.72	0.77	0.934286	0.52	0.562857	0.22	0.268571	0.81	0.89	0.77	0.891429	0.66	0.814286	0.33	0.538571	0.74	0.858571	0.74	0.817143	0.53	0.632857	0.16	0.168571	0.81	0.805714	0.78	0.798571	0.66	0.75	0.37	0.475714	0.63	0.705714	0.78
#801	0.78	0.918571	0.52	0.665714	0.34	0.4	0.81	0.884286	0.76	0.871429	0.66	0.807143	0.21	0.432857	0.55	0.717143	0.73	0.855714	0.54	0.7	0.2	0.24	0.81	0.85	0.77	0.828571	0.66	0.804286	0.24	0.494286	0.64	0.762857	0.73	0.881667	0.55	0.606667	0.18	0.223333	0.81	0.811667	0.79	0.818333	0.66	0.746667	0.2	0.363333	0.54	0.675	0.77
#802	0.73	0.911429	0.53	0.67	0.31	0.401429	0.81	0.877143	0.77	0.85	0.66	0.838571	0.39	0.641429	0.59	0.804286	0.74	0.92875	0.55	0.61375	0.19	0.28875	0.81	0.8825	0.76	0.8525	0.66	0.85	0.2	0.515	0.74	0.89375	0.78	0.918333	0.52	0.611667	0.18	0.246667	0.81	0.86	0.78	0.866667	0.66	0.758333	0.21	0.29	0.54	0.62	0.7
#803	0.75	0.928571	0.56	0.611429	0.32	0.391429	0.81	0.868571	0.77	0.854286	0.66	0.802857	0.36	0.492857	0.59	0.754286	0.77	0.871111	0.5	0.626667	0.22	0.234444	0.81	0.858889	0.77	0.831111	0.66	0.787778	0.28	0.498889	0.55	0.71	0.75	0.91875	0.53	0.65625	0.2	0.2475	0.81	0.88125	0.79	0.85	0.66	0.82625	0.54	0.65875	0.66	0.8	0.77
#804	0.76	0.93	0.54	0.538571	0.28	0.434286	0.81	0.865714	0.76	0.832857	0.66	0.82	0.37	0.568571	0.6	0.758571	0.77	0.847143	0.52	0.64	0.23	0.231429	0.81	0.84	0.78	0.84	0.66	0.755714	0.33	0.431429	0.62	0.72	0.75	0.87	0.52	0.63125	0.19	0.22	0.81	0.845	0.79	0.8125	0.66	0.7875	0.25	0.44125	0.59	0.72875	0.75
#805	0.77	0.908333	0.54	0.656667	0.31	0.406667	0.81	0.863333	0.76	0.846667	0.66	0.783333	0.37	0.541667	0.61	0.74	0.77	0.918571	0.5	0.565714	0.23	0.317143	0.81	0.874286	0.77	0.828571	0.66	0.801429	0.22	0.317143	0.51	0.625714	0.73	0.82125	0.55	0.5425	0.12	0.14375	0.81	0.785	0.78	0.77875	0.66	0.76875	0.28	0.52875	0.62	0.73875	0.78
#806	0.76	0.925	0.53	0.646667	0.3	0.396667	0.81	0.865	0.76	0.841667	0.66	0.785	0.3	0.426667	0.56	0.668333	0.78	0.826667	0.53	0.613333	0.19	0.138333	0.81	0.823333	0.77	0.811667	0.66	0.736667	0.32	0.411667	0.51	0.573333	0.76	0.905714	0.53	0.645714	0.18	0.188571	0.81	0.868571	0.78	0.867143	0.66	0.808571	0.2	0.408571	0.74	0.86	0.73
#807	0.77	0.911667	0.53	0.663333	0.3	0.318333	0.81	0.88	0.76	0.861667	0.66	0.793333	0.2	0.366667	0.62	0.768333	0.8	0.931429	0.56	0.627143	0.22	0.301429	0.81	0.88	0.77	0.861429	0.66	0.807143	0.2	0.375714	0.55	0.687143	0.77	0.916667	0.52	0.601667	0.17	0.223333	0.81	0.858333	0.79	0.873333	0.66	0.758333	0.28	0.345	0.51	0.585	0.74
#808	0.78	0.913333	0.54	0.628333	0.32	0.345	0.81	0.858333	0.76	0.831667	0.66	0.776667	0.22	0.413333	0.66	0.771667	0.76	0.827143	0.54	0.632857	0.24	0.224286	0.81	0.821429	0.77	0.765714	0.66	0.761429	0.32	0.49	0.56	0.69	0.79	0.905	0.53	0.528333	0.17	0.23	0.81	0.85	0.79	0.875	0.66	0.753333	0.27	0.391667	0.49	0.636667	0.71
#809	0.78	0.8425	0.52	0.595	0.29	0.30375	0.81	0.8375	0.75	0.77875	0.66	0.76625	0.24	0.4275	0.76	0.81625	0.76	0.845714	0.51	0.617143	0.22	0.22	0.81	0.831429	0.79	0.847143	0.66	0.748571	0.29	0.388571	0.51	0.601429	0.78	0.928571	0.51	0.54	0.18	0.258571	0.81	0.882857	0.78	0.875714	0.66	0.79	0.27	0.438571	0.55	0.724286	0.73
#810	0.76	0.862857	0.53	0.645714	0.28	0.331429	0.81	0.835714	0.76	0.798571	0.66	0.77	0.24	0.427143	0.72	0.812857	0.79	0.921667	0.54	0.61	0.25	0.321667	0.81	0.87	0.78	0.868333	0.66	0.776667	0.2	0.396667	0.48	0.625	0.75	0.905714	0.53	0.65	0.17	0.231429	0.81	0.857143	0.76	0.847143	0.66	0.784286	0.29	0.475714	0.6	0.762857	0.71
#811	0.76	0.86	0.53	0.554286	0.28	0.271429	0.81	0.815714	0.75	0.837143	0.66	0.738571	0.32	0.465714	0.58	0.714286	0.76	0.928333	0.53	0.646667	0.25	0.295	0.81	0.888333	0.78	0.911667	0.66	0.78	0.26	0.405	0.73	0.85	0.73	0.825	0.54	0.55125	0.17	0.1275	0.81	0.785	0.79	0.7675	0.66	0.75625	0.2	0.49125	0.54	0.72625	0.74
#812	0.79	0.925	0.52	0.608333	0.31	0.391667	0.81	0.865	0.76	0.856667	0.66	0.761667	0.33	0.38	0.66	0.706667	0.75	0.92	0.52	0.644286	0.22	0.25	0.81	0.881429	0.77	0.887143	0.66	0.808571	0.2	0.407143	0.61	0.78	0.77	0.9	0.55	0.648333	0.18	0.193333	0.81	0.856667	0.78	0.863333	0.66	0.785	0.32	0.526667	0.64	0.791667	0.69
#813	0.76	0.843333	0.54	0.675	0.31	0.326667	0.81	0.838333	0.76	0.833333	0.66	0.745	0.29	0.43	0.56	0.653333	0.78	0.916667	0.54	0.613333	0.23	0.29	0.81	0.861667	0.77	0.855	0.66	0.765	0.21	0.266667	0.54	0.621667	0.74	0.904286	0.53	0.658571	0.18	0.251429	0.81	0.861429	0.79	0.832857	0.66	0.792857	0.29	0.471429	0.57	0.722857	0.77
#814	0.78	0.9275	0.52	0.625	0.31	0.41	0.81	0.88375	0.76	0.86875	0.66	0.80875	0.21	0.42125	0.56	0.72875	0.78	0.928571	0.51	0.62	0.24	0.325714	0.81	0.881429	0.77	0.857143	0.66	0.791429	0.35	0.528571	0.46	0.597143	0.75	0.921429	0.51	0.611429	0.17	0.21	0.81	0.87	0.78	0.852857	0.66	0.801429	0.36	0.492857	0.75	0.85	0.76
#815	0.78	0.93125	0.52	0.54125	0.3	0.36375	0.81	0.875	0.76	0.86375	0.66	0.81625	0.28	0.51375	0.55	0.72375	0.78	0.912857	0.56	0.632857	0.23	0.278571	0.81	0.858571	0.79	0.891429	0.66	0.775714	0.26	0.41	0.54	0.654286	0.76	0.921429	0.52	0.632857	0.19	0.192857	0.81	0.884286	0.8	0.87	0.66	0.821429	0.22	0.45	0.6	0.778571	0.74
#816	0.76	0.86375	0.52	0.61125	0.3	0.36375	0.81	0.8275	0.76	0.77875	0.66	0.77125	0.28	0.4975	0.66	0.74	0.77	0.927143	0.5	0.604286	0.23	0.29	0.81	0.88	0.76	0.867143	0.66	0.794286	0.26	0.412857	0.56	0.682857	0.72	0.852857	0.52	0.65	0.17	0.204286	0.81	0.835714	0.78	0.804286	0.66	0.795714	0.21	0.455714	0.54	0.721429	0.76
#817	0.75	0.87125	0.52	0.64625	0.31	0.3725	0.81	0.85125	0.76	0.8125	0.66	0.785	0.39	0.5325	0.69	0.81375	0.75	0.821429	0.54	0.654286	0.25	0.247143	0.81	0.815714	0.77	0.784286	0.66	0.762857	0.22	0.46	0.46	0.658571	0.77	0.852857	0.52	0.631429	0.18	0.165714	0.81	0.848571	0.78	0.838571	0.66	0.781429	0.44	0.56	0.6	0.758571	0.78
#818	0.77	0.864286	0.52	0.622857	0.29	0.312857	0.81	0.845714	0.76	0.837143	0.66	0.762857	0.27	0.407143	0.65	0.727143	0.72	0.758571	0.52	0.414286	0.19	0.282857	0.81	0.67	0.76	0.634286	0.66	0.638571	0.24	0.344286	0.74	0.674286	0.73	0.907143	0.51	0.642857	0.19	0.27	0.81	0.862857	0.76	0.831429	0.66	0.801429	0.24	0.475714	0.63	0.794286	0.75
#819	0.78	0.896667	0.56	0.591667	0.31	0.385	0.81	0.816667	0.77	0.85	0.66	0.74	0.21	0.338333	0.57	0.693333	0.75	0.934286	0.51	0.612857	0.23	0.318571	0.81	0.875714	0.78	0.868571	0.66	0.801429	0.24	0.388571	0.46	0.671429	0.75	0.916	0.55	0.672	0.22	0.272	0.81	0.862	0.77	0.836	0.66	0.776	0.34	0.508	0.55	0.696	0.73
#820	0.78	0.931429	0.52	0.63	0.3	0.342857	0.81	0.877143	0.75	0.855714	0.66	0.794286	0.24	0.407143	0.56	0.694286	0.75	0.805714	0.53	0.638571	0.22	0.214286	0.81	0.825714	0.77	0.785714	0.66	0.761429	0.29	0.462857	0.73	0.81	0.78	0.911429	0.54	0.621429	0.19	0.264286	0.81	0.865714	0.8	0.852857	0.66	0.79	0.33	0.472857	0.76	0.844286	0.76
#821	0.75	0.874444	0.53	0.59	0.3	0.362222	0.81	0.837778	0.76	0.821111	0.66	0.787778	0.25	0.47	0.62	0.731111	0.76	0.907143	0.55	0.622857	0.22	0.312857	0.81	0.858571	0.78	0.834286	0.66	0.8	0.32	0.551429	0.61	0.761429	0.74	0.837143	0.53	0.625714	0.15	0.164286	0.81	0.817143	0.78	0.821429	0.66	0.762857	0.23	0.42	0.68	0.801429	0.76
#822	0.77	0.912857	0.51	0.624286	0.3	0.348571	0.81	0.87	0.76	0.862857	0.66	0.79	0.28	0.442857	0.68	0.8	0.75	0.9275	0.55	0.62125	0.27	0.31375	0.81	0.87375	0.77	0.875	0.66	0.82375	0.33	0.5275	0.59	0.75125	0.76	0.83625	0.5	0.55625	0.15	0.16125	0.81	0.8375	0.78	0.83875	0.66	0.77375	0.32	0.4925	0.66	0.775	0.79
#823	0.75	0.92	0.53	0.658571	0.33	0.375714	0.81	0.878571	0.77	0.834286	0.66	0.812857	0.28	0.492857	0.74	0.858571	0.75	0.831667	0.54	0.653333	0.24	0.26	0.81	0.818333	0.77	0.783333	0.66	0.756667	0.2	0.44	0.66	0.77	0.75	0.82875	0.51	0.59625	0.15	0.15625	0.81	0.8125	0.79	0.79125	0.66	0.75375	0.32	0.46375	0.71	0.7925	0.75
#824	0.79	0.928333	0.53	0.616667	0.31	0.393333	0.81	0.87	0.76	0.858333	0.66	0.761667	0.25	0.32	0.63	0.716667	0.77	0.865714	0.52	0.64	0.23	0.142857	0.81	0.852857	0.78	0.81	0.66	0.792857	0.32	0.561429	0.68	0.831429	0.74	0.82625	0.53	0.61625	0.16	0.18625	0.81	0.82	0.8	0.81125	0.66	0.77125	0.21	0.465	0.67	0.795	0.78
#825	0.78	0.922857	0.52	0.611429	0.3	0.392857	0.81	0.88	0.76	0.865714	0.66	0.807143	0.16	0.432857	0.58	0.748571	0.78	0.935714	0.52	0.538571	0.23	0.302857	0.81	0.87	0.79	0.864286	0.66	0.795714	0.27	0.452857	0.48	0.671429	0.74	0.827143	0.53	0.655714	0.16	0.161429	0.81	0.83	0.8	0.801429	0.66	0.787143	0.28	0.48	0.66	0.734286	0.75
#826	0.79	0.918333	0.53	0.63	0.32	0.345	0.81	0.866667	0.77	0.853333	0.66	0.781667	0.26	0.451667	0.57	0.706667	0.74	0.918333	0.53	0.55	0.24	0.295	0.81	0.855	0.77	0.851667	0.66	0.8	0.39	0.548333	0.53	0.721667	0.74	0.92375	0.54	0.62375	0.22	0.26125	0.81	0.87875	0.78	0.88125	0.66	0.8275	0.28	0.505	0.68	0.84625	0.68
#827	0.72	0.847778	0.53	0.643333	0.3	0.34	0.81	0.828889	0.76	0.807778	0.66	0.791111	0.29	0.551111	0.7	0.793333	0.75	0.908333	0.59	0.59	0.16	0.245	0.81	0.838333	0.78	0.756667	0.66	0.788333	0.23	0.47	0.57	0.771667	0.73	0.81125	0.51	0.57625	0.14	0.12875	0.81	0.7825	0.79	0.79	0.66	0.7275	0.27	0.4525	0.68	0.7525	0.7
#828	0.77	0.926667	0.53	0.601667	0.29	0.393333	0.81	0.855	0.76	0.826667	0.66	0.773333	0.38	0.441667	0.71	0.765	0.74	0.90875	0.53	0.6175	0.23	0.29875	0.81	0.85625	0.78	0.89125	0.66	0.79875	0.34	0.46	0.7	0.835	0.77	0.837143	0.55	0.634286	0.19	0.142857	0.81	0.825714	0.77	0.814286	0.66	0.748571	0.27	0.422857	0.61	0.702857	0.74
#829	0.77	0.92375	0.53	0.61875	0.33	0.43375	0.81	0.86625	0.76	0.82875	0.66	0.79625	0.27	0.445	0.71	0.82	0.78	0.928571	0.56	0.671429	0.24	0.295714	0.81	0.894286	0.77	0.894286	0.66	0.824286	0.25	0.468571	0.52	0.712857	0.75	0.916667	0.55	0.676667	0.21	0.29	0.81	0.876667	0.79	0.865	0.66	0.795	0.4	0.546667	0.64	0.778333	0.75
#830	0.77	0.932857	0.53	0.645714	0.31	0.374286	0.81	0.888571	0.76	0.885714	0.66	0.81	0.28	0.457143	0.64	0.805714	0.76	0.914286	0.54	0.651429	0.25	0.295714	0.81	0.867143	0.77	0.831429	0.66	0.808571	0.3	0.528571	0.61	0.772857	0.76	0.922857	0.52	0.644286	0.2	0.284286	0.81	0.874286	0.79	0.838571	0.66	0.805714	0.27	0.44	0.55	0.72	0.72
#831	0.77	0.934286	0.51	0.622857	0.3	0.367143	0.81	0.887143	0.77	0.887143	0.66	0.798571	0.26	0.411429	0.62	0.755714	0.79	0.918333	0.56	0.648333	0.23	0.301667	0.81	0.87	0.77	0.861667	0.66	0.775	0.36	0.436667	0.65	0.768333	0.78	0.92	0.53	0.623333	0.18	0.248333	0.81	0.866667	0.78	0.873333	0.66	0.76	0.2	0.265	0.65	0.728333	0.74
#832	0.78	0.895714	0.54	0.548571	0.28	0.377143	0.81	0.831429	0.75	0.861429	0.66	0.745714	0.31	0.414286	0.49	0.615714	0.76	0.9225	0.52	0.63	0.26	0.37125	0.81	0.87375	0.78	0.83375	0.66	0.805	0.28	0.48875	0.61	0.785	0.74	0.81625	0.53	0.65875	0.17	0.1775	0.81	0.82625	0.77	0.785	0.66	0.77875	0.28	0.495	0.69	0.7625	0.71
#833	0.77	0.916667	0.54	0.623333	0.31	0.365	0.81	0.868333	0.76	0.86	0.66	0.773333	0.25	0.416667	0.54	0.693333	0.76	0.915	0.55	0.646667	0.22	0.298333	0.81	0.86	0.78	0.843333	0.66	0.788333	0.28	0.433333	0.72	0.823333	0.73	0.9225	0.52	0.62	0.17	0.2275	0.81	0.875	0.79	0.87	0.66	0.84125	0.33	0.60875	0.55	0.81125	0.74
#834	0.75	0.854286	0.54	0.581429	0.3	0.314286	0.81	0.827143	0.76	0.797143	0.66	0.775714	0.31	0.564286	0.56	0.724286	0.78	0.93	0.53	0.62375	0.26	0.3475	0.81	0.88375	0.78	0.8825	0.66	0.80875	0.26	0.44375	0.68	0.825	0.76	0.89	0.58	0.605714	0.16	0.26	0.81	0.838571	0.8	0.847143	0.66	0.772857	0.23	0.405714	0.63	0.741429	0.72
#835	0.75	0.907143	0.52	0.634286	0.29	0.347143	0.81	0.868571	0.76	0.832857	0.66	0.815714	0.24	0.465714	0.59	0.78	0.76	0.928571	0.53	0.645714	0.25	0.341429	0.81	0.882857	0.78	0.847143	0.66	0.808571	0.21	0.335714	0.64	0.797143	0.72	0.90125	0.56	0.5825	0.17	0.22125	0.81	0.855	0.77	0.8375	0.66	0.8175	0.39	0.555	0.59	0.78375	0.76
#836	0.76	0.927143	0.51	0.632857	0.3	0.388571	0.81	0.882857	0.77	0.891429	0.66	0.805714	0.3	0.487143	0.49	0.66	0.74	0.898571	0.57	0.632857	0.23	0.257143	0.81	0.862857	0.76	0.874286	0.66	0.818571	0.25	0.45	0.5	0.711429	0.76	0.84625	0.5	0.545	0.16	0.1575	0.81	0.84375	0.78	0.83875	0.66	0.76375	0.26	0.46625	0.71	0.7975	0.69
#837	0.75	0.915714	0.53	0.644286	0.33	0.39	0.81	0.867143	0.76	0.814286	0.66	0.814286	0.27	0.51	0.6	0.768571	0.76	0.922857	0.55	0.65	0.25	0.33	0.81	0.875714	0.77	0.862857	0.66	0.812857	0.25	0.485714	0.68	0.838571	0.76	0.884286	0.55	0.597143	0.12	0.0814286	0.81	0.862857	0.77	0.817143	0.66	0.805714	0.38	0.598571	0.57	0.752857	0.73
#838	0.76	0.87	0.54	0.58875	0.3	0.35	0.81	0.84625	0.76	0.8425	0.66	0.79875	0.25	0.5075	0.67	0.81125	0.76	0.84625	0.54	0.6325	0.24	0.26	0.81	0.82875	0.77	0.83125	0.66	0.75875	0.27	0.41625	0.68	0.76375	0.7	0.9	0.54	0.6075	0.08	0.12625	0.81	0.85375	0.78	0.845	0.66	0.825	0.36	0.58	0.6	0.77875	0.74
#839	0.76	0.93	0.52	0.648333	0.3	0.391667	0.81	0.868333	0.77	0.838333	0.66	0.79	0.36	0.455	0.69	0.811667	0.76	0.844286	0.54	0.621429	0.25	0.291429	0.81	0.82	0.77	0.788571	0.66	0.765714	0.32	0.492857	0.7	0.791429	0.74	0.902857	0.53	0.672857	0.22	0.228571	0.81	0.875714	0.79	0.865714	0.66	0.817143	0.37	0.574286	0.53	0.74	0.75
#840	0.77	0.85875	0.52	0.59875	0.28	0.31875	0.81	0.8275	0.77	0.79125	0.66	0.765	0.2	0.44375	0.59	0.6925	0.76	0.90375	0.52	0.65	0.23	0.27125	0.81	0.87375	0.78	0.87625	0.66	0.805	0.35	0.5425	0.7	0.8225	0.75	0.9125	0.53	0.61625	0.19	0.2325	0.81	0.87	0.76	0.8775	0.66	0.80625	0.37	0.54125	0.64	0.78625	0.79
#841	0.78	0.94625	0.52	0.605	0.33	0.41875	0.81	0.89125	0.77	0.88	0.66	0.815	0.26	0.42625	0.69	0.825	0.77	0.818571	0.54	0.654286	0.25	0.23	0.81	0.842857	0.78	0.824286	0.66	0.768571	0.31	0.508571	0.58	0.727143	0.8	0.808333	0.58	0.656667	0.15	0.115	0.81	0.81	0.79	0.8	0.66	0.736667	0.43	0.506667	0.65	0.693333	0.74
#842	0.77	0.921429	0.52	0.658571	0.3	0.338571	0.81	0.885714	0.77	0.895714	0.66	0.794286	0.38	0.554286	0.55	0.717143	0.76	0.844286	0.52	0.618571	0.22	0.227143	0.81	0.842857	0.78	0.827143	0.66	0.768571	0.25	0.404286	0.61	0.675714	0.75	0.87	0.5	0.536667	0.16	0.187778	0.81	0.844444	0.8	0.825556	0.66	0.774444	0.29	0.5	0.59	0.716667	0.76
#843	0.76	0.92375	0.51	0.5975	0.3	0.39125	0.81	0.86625	0.75	0.82875	0.66	0.8075	0.2	0.45125	0.66	0.74875	0.75	0.814286	0.52	0.641429	0.22	0.225714	0.81	0.821429	0.78	0.795714	0.66	0.758571	0.34	0.454286	0.61	0.745714	0.76	0.928571	0.52	0.54	0.19	0.264286	0.81	0.875714	0.78	0.842857	0.66	0.804286	0.3	0.521429	0.67	0.82	0.76
#844	0.79	0.928333	0.53	0.613333	0.32	0.395	0.81	0.873333	0.77	0.866667	0.66	0.766667	0.28	0.34	0.73	0.821667	0.76	0.76375	0.5	0.56	0.22	0.19	0.81	0.7675	0.77	0.75	0.66	0.695	0.36	0.50625	0.67	0.71375	0.75	0.775	0.57	0.623333	0.09	0.07	0.81	0.771667	0.78	0.775	0.66	0.728333	0.34	0.448333	0.57	0.643333	0.8
#845	0.77	0.937143	0.53	0.651429	0.3	0.382857	0.81	0.891429	0.76	0.901429	0.66	0.804286	0.43	0.551429	0.72	0.852857	0.8	0.924286	0.55	0.607143	0.25	0.287143	0.81	0.867143	0.78	0.905714	0.66	0.768571	0.26	0.384286	0.5	0.654286	0.72	0.915	0.57	0.688333	0.21	0.226667	0.81	0.883333	0.78	0.896667	0.66	0.815	0.28	0.481667	0.67	0.83	0.76
#846	0.77	0.925714	0.53	0.617143	0.34	0.427143	0.81	0.875714	0.76	0.831429	0.66	0.791429	0.28	0.48	0.65	0.787143	0.78	0.695714	0.58	0.49	0.2	0.225714	0.81	0.638571	0.76	0.657143	0.66	0.584286	0.28	0.325714	0.64	0.564286	0.73	0.81	0.57	0.652857	0.15	0.145714	0.81	0.835714	0.8	0.767143	0.66	0.8	0.24	0.557143	0.6	0.78	0.75
#847	0.77	0.821429	0.52	0.614286	0.29	0.281429	0.81	0.82	0.76	0.778571	0.66	0.758571	0.29	0.442857	0.51	0.637143	0.7	0.9025	0.52	0.595	0.16	0.16125	0.81	0.835	0.78	0.8525	0.66	0.805	0.3	0.57625	0.44	0.72375	0.73	0.905	0.55	0.603333	0.16	0.205	0.81	0.853333	0.79	0.815	0.66	0.82	0.27	0.535	0.74	0.873333	0.73
#848	0.74	0.93375	0.52	0.65	0.32	0.425	0.81	0.8875	0.76	0.85625	0.66	0.8225	0.22	0.43375	0.65	0.81125	0.76	0.91875	0.52	0.62625	0.25	0.3125	0.81	0.88	0.76	0.85	0.66	0.82	0.22	0.44375	0.67	0.8425	0.73	0.895714	0.54	0.618571	0.1	0.185714	0.81	0.864286	0.79	0.831429	0.66	0.82	0.21	0.46	0.62	0.761429	0.72
#849	0.78	0.9	0.53	0.608333	0.32	0.365	0.81	0.848333	0.77	0.833333	0.66	0.775	0.25	0.453333	0.64	0.758333	0.78	0.921667	0.54	0.576667	0.23	0.275	0.81	0.875	0.78	0.896667	0.66	0.786667	0.48	0.555	0.48	0.616667	0.76	0.915714	0.55	0.562857	0.12	0.204286	0.81	0.874286	0.78	0.851429	0.66	0.83	0.21	0.47	0.68	0.851429	0.78
#850	0.75	0.92	0.53	0.646667	0.32	0.376667	0.81	0.871667	0.74	0.818333	0.66	0.808333	0.34	0.535	0.67	0.806667	0.76	0.901429	0.52	0.6	0.2	0.262857	0.81	0.861429	0.77	0.847143	0.66	0.801429	0.24	0.445714	0.63	0.791429	0.76	0.7925	0.56	0.60375	0.1	0.045	0.81	0.8175	0.78	0.77875	0.66	0.77625	0.31	0.53875	0.58	0.7225	0.73
#851	0.77	0.925714	0.5	0.6	0.3	0.325714	0.81	0.882857	0.76	0.9	0.66	0.795714	0.49	0.592857	0.56	0.74	0.76	0.92	0.53	0.632857	0.23	0.274286	0.81	0.878571	0.78	0.901429	0.66	0.801429	0.22	0.362857	0.57	0.712857	0.76	0.928333	0.55	0.656667	0.18	0.248333	0.81	0.876667	0.78	0.853333	0.66	0.8	0.26	0.423333	0.66	0.813333	0.77
#852	0.77	0.928571	0.52	0.601429	0.33	0.444286	0.81	0.867143	0.75	0.808571	0.66	0.794286	0.23	0.375714	0.51	0.648571	0.74	0.908571	0.53	0.637143	0.21	0.247143	0.81	0.875714	0.77	0.82	0.66	0.835714	0.27	0.577143	0.54	0.782857	0.76	0.92	0.55	0.666667	0.22	0.298333	0.81	0.871667	0.78	0.846667	0.66	0.795	0.35	0.506667	0.72	0.845	0.71
#853	0.77	0.92	0.53	0.614286	0.31	0.38	0.81	0.88	0.76	0.855714	0.66	0.8	0.33	0.52	0.57	0.738571	0.78	0.92	0.52	0.595	0.24	0.31	0.81	0.853333	0.76	0.835	0.66	0.761667	0.39	0.486667	0.63	0.72	0.78	0.9175	0.54	0.6475	0.22	0.31375	0.81	0.87625	0.79	0.86	0.66	0.80125	0.47	0.5575	0.57	0.7375	0.78
#854	0.73	0.84625	0.53	0.66125	0.28	0.35125	0.81	0.84875	0.76	0.78875	0.66	0.80625	0.3	0.54625	0.49	0.71125	0.73	0.89375	0.52	0.6075	0.21	0.2875	0.81	0.84875	0.78	0.785	0.66	0.80625	0.23	0.48625	0.52	0.68125	0.72	0.9	0.55	0.622857	0.11	0.161429	0.81	0.86	0.8	0.822857	0.66	0.828571	0.21	0.495714	0.63	0.82	0.69
#855	0.78	0.906	0.56	0.654	0.32	0.4	0.81	0.858	0.76	0.846	0.66	0.748	0.18	0.28	0.7	0.792	0.76	0.84625	0.53	0.61875	0.23	0.2725	0.81	0.825	0.78	0.79	0.66	0.7675	0.44	0.545	0.52	0.65375	0.78	0.93125	0.51	0.555	0.19	0.28375	0.81	0.87625	0.78	0.86625	0.66	0.80125	0.38	0.5	0.6	0.77625	0.77
#856	0.81	0.926667	0.61	0.68	0.28	0.313333	0.81	0.885	0.75	0.881667	0.66	0.81	0.31	0.478333	0.47	0.638333	0.77	0.831667	0.58	0.67	0.17	0.225	0.81	0.821667	0.77	0.801667	0.66	0.778333	0.21	0.453333	0.69	0.796667	0.72	0.83	0.53	0.612222	0.13	0.0944444	0.81	0.811111	0.78	0.8	0.66	0.804444	0.33	0.594444	0.64	0.785556	0.75
#857	0.78	0.91	0.56	0.622857	0.28	0.362857	0.81	0.851429	0.77	0.86	0.66	0.772857	0.29	0.43	0.71	0.804286	0.73	0.9	0.52	0.611429	0.22	0.272857	0.81	0.858571	0.77	0.884286	0.66	0.797143	0.22	0.412857	0.61	0.775714	0.75	0.887143	0.52	0.518571	0.14	0.164286	0.81	0.795714	0.77	0.815714	0.66	0.75	0.27	0.487143	0.59	0.731429	0.73
#858	0.76	0.83125	0.52	0.6	0.29	0.3025	0.81	0.8375	0.77	0.81375	0.66	0.76375	0.23	0.425	0.52	0.63125	0.79	0.914286	0.52	0.602857	0.23	0.298571	0.81	0.867143	0.77	0.858571	0.66	0.772857	0.28	0.412857	0.62	0.682857	0.75	0.84	0.52	0.628571	0.15	0.157143	0.81	0.831429	0.79	0.825714	0.66	0.767143	0.26	0.42	0.5	0.62	0.7
#859	0.73	0.742857	0.56	0.534286	0.26	0.171429	0.81	0.742857	0.76	0.717143	0.66	0.707143	0.23	0.447143	0.47	0.645714	0.76	0.845	0.52	0.6075	0.25	0.27625	0.81	0.8275	0.77	0.7775	0.66	0.77375	0.21	0.39875	0.62	0.7325	0.75	0.821429	0.53	0.637143	0.18	0.0985714	0.81	0.834286	0.78	0.807143	0.66	0.782857	0.29	0.562857	0.56	0.735714	0.73
#860	0.8	0.918	0.57	0.66	0.3	0.374	0.81	0.864	0.76	0.864	0.66	0.748	0.25	0.324	0.59	0.678	0.74	0.827143	0.53	0.65	0.25	0.265714	0.81	0.827143	0.77	0.8	0.66	0.765714	0.35	0.527143	0.49	0.671429	0.76	0.917143	0.52	0.642857	0.2	0.197143	0.81	0.878571	0.78	0.867143	0.66	0.802857	0.32	0.475714	0.54	0.705714	0.7
#861	0.76	0.922857	0.54	0.644286	0.32	0.388571	0.81	0.871429	0.76	0.82	0.66	0.817143	0.37	0.534286	0.64	0.815714	0.74	0.918571	0.54	0.641429	0.21	0.29	0.81	0.865714	0.77	0.855714	0.66	0.798571	0.28	0.404286	0.59	0.71	0.8	0.93	0.59	0.695	0.15	0.18	0.81	0.893333	0.77	0.886667	0.66	0.806667	0.28	0.43	0.58	0.708333	0.73
#862	0.79	0.926667	0.55	0.618333	0.3	0.376667	0.81	0.863333	0.77	0.853333	0.66	0.77	0.18	0.24	0.65	0.708333	0.76	0.925	0.53	0.65	0.23	0.32	0.81	0.866667	0.79	0.85	0.66	0.783333	0.22	0.355	0.61	0.713333	0.8	0.824286	0.58	0.628571	0.14	0.195714	0.81	0.821429	0.77	0.822857	0.66	0.74	0.3	0.384286	0.53	0.627143	0.72
#863	0.76	0.87	0.54	0.625	0.31	0.38875	0.81	0.83375	0.76	0.79125	0.66	0.78625	0.17	0.4475	0.7	0.81	0.78	0.925	0.52	0.588333	0.22	0.288333	0.81	0.853333	0.76	0.843333	0.66	0.76	0.39	0.42	0.49	0.565	0.74	0.917143	0.52	0.625714	0.21	0.278571	0.81	0.871429	0.79	0.841429	0.66	0.815714	0.22	0.464286	0.66	0.831429	0.75
#864	0.76	0.86	0.52	0.65125	0.31	0.365	0.81	0.84875	0.76	0.81875	0.66	0.78875	0.28	0.48375	0.6	0.73125	0.76	0.917143	0.52	0.617143	0.23	0.265714	0.81	0.86	0.78	0.841429	0.66	0.798571	0.25	0.457143	0.52	0.688571	0.74	0.913333	0.54	0.666667	0.16	0.25	0.81	0.868333	0.78	0.831667	0.66	0.813333	0.35	0.491667	0.61	0.751667	0.71
#865	0.76	0.925	0.52	0.60375	0.32	0.37375	0.81	0.875	0.76	0.84625	0.66	0.815	0.29	0.515	0.62	0.7975	0.77	0.842	0.59	0.696	0.18	0.166	0.81	0.836	0.78	0.808	0.66	0.786	0.28	0.486	0.6	0.728	0.75	0.824286	0.53	0.65	0.2	0.197143	0.81	0.825714	0.78	0.797143	0.66	0.762857	0.25	0.465714	0.76	0.827143	0.75
#866	0.75	0.92	0.54	0.6425	0.32	0.4075	0.81	0.87125	0.76	0.83	0.66	0.82375	0.23	0.52	0.66	0.83125	0.76	0.916667	0.53	0.621667	0.23	0.306667	0.81	0.856667	0.76	0.838333	0.66	0.761667	0.3	0.421667	0.6	0.73	0.79	0.925714	0.53	0.552857	0.16	0.25	0.81	0.867143	0.79	0.867143	0.66	0.792857	0.33	0.534286	0.51	0.647143	0.72
#867	0.74	0.924286	0.52	0.611429	0.3	0.397143	0.81	0.87	0.77	0.811429	0.66	0.822857	0.29	0.524286	0.57	0.741429	0.77	0.917143	0.52	0.631429	0.22	0.247143	0.81	0.874286	0.77	0.868571	0.66	0.785714	0.25	0.398571	0.48	0.605714	0.75	0.92	0.51	0.5675	0.17	0.21625	0.81	0.875	0.79	0.86125	0.66	0.8225	0.29	0.47875	0.6	0.6675	0.72
#868	0.75	0.925	0.54	0.681667	0.33	0.43	0.81	0.875	0.76	0.833333	0.66	0.805	0.3	0.448333	0.51	0.703333	0.78	0.921667	0.53	0.633333	0.24	0.308333	0.81	0.868333	0.76	0.866667	0.66	0.768333	0.19	0.265	0.6	0.698333	0.77	0.93375	0.54	0.56125	0.2	0.27375	0.81	0.8825	0.78	0.8525	0.66	0.83625	0.24	0.53875	0.72	0.86375	0.77
#869	0.77	0.85	0.51	0.61125	0.29	0.32875	0.81	0.845	0.76	0.82125	0.66	0.76625	0.31	0.46625	0.67	0.77875	0.74	0.89	0.54	0.58625	0.25	0.3225	0.81	0.82625	0.76	0.8275	0.66	0.7775	0.26	0.50125	0.67	0.7775	0.74	0.8225	0.53	0.58125	0.18	0.16625	0.81	0.82	0.78	0.7975	0.66	0.77625	0.27	0.50875	0.63	0.75625	0.72
#870	0.78	0.92	0.56	0.645714	0.33	0.462857	0.81	0.865714	0.76	0.825714	0.66	0.805714	0.3	0.541429	0.8	0.881429	0.76	0.83875	0.55	0.64375	0.24	0.2625	0.81	0.83	0.77	0.7925	0.66	0.77625	0.24	0.49	0.68	0.78625	0.77	0.906667	0.55	0.556667	0.16	0.22	0.81	0.843333	0.79	0.86	0.66	0.773333	0.27	0.438333	0.6	0.731667	0.75
#871	0.75	0.923333	0.54	0.665	0.35	0.468333	0.81	0.868333	0.75	0.836667	0.66	0.791667	0.37	0.545	0.74	0.841667	0.75	0.91	0.54	0.678333	0.23	0.32	0.81	0.87	0.77	0.861667	0.66	0.791667	0.23	0.376667	0.66	0.773333	0.75	0.907143	0.54	0.672857	0.21	0.281429	0.81	0.867143	0.79	0.827143	0.66	0.807143	0.29	0.527143	0.58	0.755714	0.76
#872	0.78	0.86	0.51	0.621111	0.28	0.307778	0.81	0.855556	0.76	0.83	0.66	0.784444	0.46	0.637778	0.6	0.715556	0.77	0.894286	0.53	0.632857	0.25	0.272857	0.81	0.855714	0.76	0.802857	0.66	0.784286	0.28	0.502857	0.72	0.818571	0.76	0.925	0.52	0.63	0.17	0.228333	0.81	0.865	0.79	0.86	0.66	0.785	0.23	0.345	0.62	0.675	0.75
#873	0.73	0.851429	0.52	0.618571	0.29	0.328571	0.81	0.827143	0.75	0.764286	0.66	0.787143	0.4	0.58	0.58	0.748571	0.76	0.904286	0.54	0.681429	0.24	0.291429	0.81	0.874286	0.77	0.847143	0.66	0.822857	0.23	0.468571	0.57	0.768571	0.75	0.817143	0.52	0.618571	0.2	0.151429	0.81	0.821429	0.79	0.781429	0.66	0.752857	0.26	0.441429	0.58	0.665714	0.76
#874	0.75	0.908571	0.54	0.6	0.3	0.377143	0.81	0.837143	0.75	0.835714	0.66	0.775714	0.26	0.437143	0.62	0.768571	0.79	0.898333	0.59	0.7	0.22	0.236667	0.81	0.871667	0.78	0.885	0.66	0.808333	0.21	0.406667	0.58	0.733333	0.8	0.823333	0.62	0.618333	0.13	0.116667	0.81	0.811667	0.76	0.791667	0.66	0.751667	0.24	0.435	0.52	0.695	0.72
#875	0.76	0.931429	0.53	0.605714	0.33	0.415714	0.81	0.87	0.76	0.811429	0.66	0.811429	0.23	0.457143	0.64	0.774286	0.76	0.913333	0.56	0.675	0.19	0.218333	0.81	0.88	0.77	0.871667	0.66	0.823333	0.28	0.433333	0.62	0.831667	0.72	0.851429	0.51	0.604286	0.15	0.18	0.81	0.841429	0.78	0.788571	0.66	0.805714	0.23	0.514286	0.63	0.761429	0.75
#876	0.73	0.8525	0.54	0.665	0.27	0.33875	0.81	0.84875	0.76	0.79125	0.66	0.80625	0.29	0.525	0.57	0.7075	0.76	0.844286	0.53	0.575714	0.22	0.238571	0.81	0.817143	0.78	0.851429	0.66	0.77	0.23	0.501429	0.67	0.798571	0.77	0.84875	0.52	0.58	0.16	0.18625	0.81	0.835	0.78	0.84375	0.66	0.7625	0.27	0.43375	0.69	0.75375	0.75
#877	0.79	0.923333	0.53	0.628333	0.3	0.373333	0.81	0.87	0.76	0.871667	0.66	0.76	0.4	0.445	0.65	0.763333	0.73	0.903333	0.53	0.646667	0.24	0.268333	0.81	0.856667	0.78	0.803333	0.66	0.815	0.27	0.531667	0.72	0.85	0.74	0.814286	0.53	0.638571	0.21	0.218571	0.81	0.814286	0.79	0.79	0.66	0.755714	0.21	0.431429	0.59	0.715714	0.68
#878	0.75	0.92125	0.53	0.585	0.3	0.4175	0.81	0.86	0.76	0.83125	0.66	0.8	0.28	0.48375	0.62	0.79125	0.76	0.855	0.51	0.61875	0.24	0.25625	0.81	0.84125	0.77	0.83	0.66	0.7775	0.36	0.5875	0.49	0.66375	0.77	0.921667	0.51	0.615	0.19	0.256667	0.81	0.865	0.78	0.871667	0.66	0.756667	0.32	0.43	0.54	0.666667	0.74
#879	0.76	0.92375	0.53	0.63625	0.3	0.4025	0.81	0.88	0.76	0.85625	0.66	0.81875	0.36	0.56	0.69	0.85	0.77	0.905	0.51	0.59625	0.23	0.27125	0.81	0.86375	0.79	0.85375	0.66	0.8	0.28	0.48	0.51	0.6725	0.76	0.885556	0.52	0.593333	0.17	0.212222	0.81	0.868889	0.78	0.83	0.66	0.821111	0.33	0.548889	0.5	0.701111	0.77
#880	0.74	0.9375	0.52	0.5625	0.29	0.44375	0.81	0.89125	0.76	0.8425	0.66	0.84625	0.34	0.6025	0.66	0.84875	0.74	0.838571	0.53	0.67	0.21	0.234286	0.81	0.832857	0.77	0.801429	0.66	0.794286	0.35	0.52	0.63	0.788571	0.75	0.928571	0.57	0.627143	0.2	0.24	0.81	0.878571	0.8	0.905714	0.66	0.821429	0.24	0.451429	0.72	0.844286	0.75
#881	0.77	0.91	0.52	0.594286	0.31	0.397143	0.81	0.855714	0.75	0.828571	0.66	0.778571	0.23	0.39	0.64	0.734286	0.74	0.885	0.55	0.5425	0.12	0.17125	0.81	0.8625	0.77	0.87625	0.66	0.81	0.21	0.49125	0.75	0.8525	0.74	0.827143	0.54	0.565714	0.16	0.17	0.81	0.77	0.77	0.767143	0.66	0.711429	0.31	0.457143	0.55	0.662857	0.77
#882	0.76	0.858889	0.53	0.621111	0.32	0.394444	0.81	0.834444	0.77	0.774444	0.66	0.79	0.22	0.476667	0.68	0.801111	0.76	0.918571	0.53	0.647143	0.24	0.274286	0.81	0.875714	0.77	0.842857	0.66	0.81	0.26	0.472857	0.57	0.745714	0.8	0.794	0.59	0.688	0.16	0.124	0.81	0.804	0.78	0.81	0.66	0.722	0.35	0.492	0.61	0.696	0.75
#883	0.77	0.921429	0.54	0.65	0.32	0.372857	0.81	0.875714	0.76	0.85	0.66	0.798571	0.37	0.542857	0.69	0.812857	0.74	0.906667	0.53	0.66	0.24	0.26	0.81	0.863333	0.78	0.855	0.66	0.801667	0.19	0.443333	0.51	0.716667	0.76	0.915714	0.52	0.644286	0.16	0.182857	0.81	0.871429	0.77	0.86	0.66	0.812857	0.35	0.554286	0.53	0.724286	0.77
#884	0.78	0.925	0.52	0.625	0.32	0.37625	0.81	0.8825	0.77	0.86375	0.66	0.805	0.42	0.5625	0.76	0.85625	0.76	0.927143	0.57	0.677143	0.18	0.187143	0.81	0.901429	0.77	0.892857	0.66	0.857143	0.24	0.545714	0.65	0.815714	0.77	0.8525	0.52	0.56125	0.15	0.17	0.81	0.84875	0.78	0.84375	0.66	0.77875	0.48	0.57	0.5	0.6825	0.76
#885	0.73	0.855	0.53	0.63375	0.28	0.34375	0.81	0.83125	0.76	0.82375	0.66	0.77	0.2	0.40875	0.69	0.80125	0.73	0.814286	0.53	0.67	0.21	0.228571	0.81	0.824286	0.78	0.774286	0.66	0.771429	0.25	0.454286	0.62	0.728571	0.76	0.92	0.54	0.676667	0.2	0.263333	0.81	0.876667	0.78	0.845	0.66	0.8	0.23	0.375	0.62	0.738333	0.75
#886	0.77	0.924286	0.53	0.61	0.31	0.42	0.81	0.867143	0.77	0.825714	0.66	0.802857	0.32	0.471429	0.57	0.722857	0.78	0.88625	0.51	0.545	0.21	0.25125	0.81	0.86125	0.77	0.87125	0.66	0.79125	0.35	0.54125	0.54	0.7	0.74	0.831429	0.53	0.552857	0.17	0.151429	0.81	0.804286	0.78	0.805714	0.66	0.757143	0.37	0.575714	0.6	0.731429	0.75
#887	0.78	0.908333	0.54	0.658333	0.3	0.34	0.81	0.87	0.76	0.871667	0.66	0.786667	0.27	0.455	0.65	0.78	0.75	0.85	0.52	0.575	0.21	0.24625	0.81	0.82625	0.77	0.83375	0.66	0.78625	0.2	0.4575	0.66	0.8075	0.72	0.898571	0.51	0.624286	0.16	0.225714	0.81	0.844286	0.8	0.854286	0.66	0.784286	0.25	0.421429	0.66	0.797143	0.74
#888	0.76	0.907143	0.53	0.615714	0.29	0.335714	0.81	0.851429	0.76	0.854286	0.66	0.791429	0.33	0.505714	0.56	0.711429	0.75	0.841429	0.54	0.635714	0.24	0.234286	0.81	0.842857	0.77	0.781429	0.66	0.791429	0.3	0.58	0.65	0.79	0.76	0.93	0.57	0.638333	0.18	0.245	0.81	0.88	0.79	0.895	0.66	0.8	0.27	0.461667	0.74	0.858333	0.77
#889	0.78	0.927143	0.52	0.627143	0.31	0.39	0.81	0.885714	0.76	0.884286	0.66	0.802857	0.22	0.39	0.59	0.74	0.76	0.82	0.56	0.67	0.18	0.0671429	0.81	0.84	0.77	0.834286	0.66	0.798571	0.3	0.541429	0.63	0.751429	0.75	0.82125	0.53	0.64875	0.19	0.21125	0.81	0.825	0.79	0.78125	0.66	0.7675	0.24	0.4425	0.6	0.7225	0.75
#890	0.77	0.927143	0.51	0.635714	0.31	0.358571	0.81	0.88	0.76	0.877143	0.66	0.792857	0.31	0.457143	0.64	0.755714	0.78	0.906	0.55	0.66	0.25	0.304	0.81	0.86	0.77	0.874	0.66	0.752	0.23	0.318	0.71	0.79	0.75	0.817143	0.52	0.608571	0.17	0.175714	0.81	0.801429	0.79	0.768571	0.66	0.744286	0.27	0.447143	0.54	0.657143	0.75
#891	0.76	0.925	0.54	0.633333	0.35	0.463333	0.81	0.858333	0.76	0.803333	0.66	0.785	0.28	0.441667	0.72	0.825	0.75	0.911111	0.53	0.644444	0.26	0.323333	0.81	0.876667	0.78	0.871111	0.66	0.835556	0.21	0.517778	0.72	0.87	0.77	0.8325	0.53	0.6175	0.16	0.16625	0.81	0.8275	0.79	0.78875	0.66	0.76875	0.36	0.5225	0.66	0.71625	0.73
#892	0.76	0.85	0.54	0.652857	0.29	0.314286	0.81	0.84	0.75	0.794286	0.66	0.775714	0.33	0.521429	0.61	0.731429	0.76	0.908571	0.52	0.612857	0.23	0.325714	0.81	0.851429	0.76	0.81	0.66	0.787143	0.34	0.501429	0.63	0.781429	0.75	0.925	0.54	0.68	0.21	0.273333	0.81	0.878333	0.76	0.861667	0.66	0.803333	0.22	0.373333	0.64	0.771667	0.75
#893	0.79	0.916667	0.55	0.623333	0.3	0.396667	0.81	0.876667	0.76	0.858333	0.66	0.775	0.25	0.405	0.69	0.8	0.77	0.835714	0.54	0.644286	0.21	0.135714	0.81	0.831429	0.77	0.808571	0.66	0.774286	0.26	0.465714	0.57	0.747143	0.77	0.926667	0.52	0.625	0.22	0.275	0.81	0.87	0.79	0.851667	0.66	0.771667	0.33	0.428333	0.61	0.7	0.77
#894	0.78	0.92	0.59	0.718	0.3	0.336	0.81	0.876	0.76	0.85	0.66	0.816	0.24	0.506	0.71	0.852	0.78	0.937143	0.53	0.582857	0.22	0.257143	0.81	0.878571	0.77	0.9	0.66	0.798571	0.25	0.392857	0.62	0.768571	0.76	0.921667	0.53	0.54	0.19	0.258333	0.81	0.855	0.78	0.835	0.66	0.79	0.3	0.516667	0.62	0.761667	0.79
#895	0.79	0.912857	0.54	0.605714	0.29	0.388571	0.81	0.871429	0.77	0.827143	0.66	0.795714	0.27	0.482857	0.5	0.665714	0.76	0.928571	0.52	0.617143	0.25	0.364286	0.81	0.868571	0.77	0.827143	0.66	0.797143	0.35	0.515714	0.65	0.802857	0.74	0.915556	0.55	0.495556	0.14	0.185556	0.81	0.871111	0.78	0.878889	0.66	0.818889	0.38	0.574444	0.7	0.862222	0.74
#896	0.78	0.93	0.51	0.55375	0.32	0.40625	0.81	0.87125	0.76	0.84875	0.66	0.785	0.3	0.43125	0.45	0.6075	0.76	0.93125	0.53	0.65375	0.25	0.35375	0.81	0.885	0.77	0.86625	0.66	0.82875	0.18	0.39625	0.58	0.76625	0.76	0.843333	0.54	0.646667	0.19	0.186667	0.81	0.815	0.78	0.795	0.66	0.753333	0.31	0.508333	0.65	0.755	0.77
#897	0.76	0.89	0.53	0.573333	0.3	0.322222	0.81	0.868889	0.76	0.85	0.66	0.822222	0.24	0.558889	0.6	0.794444	0.77	0.8575	0.52	0.58	0.21	0.25625	0.81	0.825	0.77	0.7925	0.66	0.77	0.25	0.4325	0.64	0.77125	0.76	0.905714	0.54	0.642857	0.2	0.214286	0.81	0.874286	0.79	0.851429	0.66	0.814286	0.29	0.524286	0.64	0.807143	0.8
#898	0.76	0.90875	0.52	0.64625	0.31	0.36125	0.81	0.87375	0.75	0.8525	0.66	0.8075	0.34	0.5075	0.61	0.7625	0.77	0.907143	0.54	0.615714	0.23	0.3	0.81	0.851429	0.77	0.822857	0.66	0.768571	0.27	0.414286	0.56	0.69	0.8	0.84	0.6	0.698333	0.15	0.16	0.81	0.865	0.79	0.856667	0.66	0.776667	0.2	0.371667	0.63	0.763333	0.73
#899	0.76	0.852857	0.53	0.635714	0.29	0.312857	0.81	0.832857	0.77	0.814286	0.66	0.767143	0.45	0.538571	0.43	0.578571	0.77	0.925	0.53	0.62875	0.26	0.32625	0.81	0.88125	0.78	0.8625	0.66	0.81125	0.31	0.50875	0.61	0.76	0.74	0.838571	0.54	0.624286	0.16	0.197143	0.81	0.841429	0.78	0.84	0.66	0.794286	0.31	0.582857	0.62	0.785714	0.77
#900	0.78	0.921667	0.53	0.643333	0.3	0.39	0.81	0.87	0.76	0.853333	0.66	0.773333	0.23	0.285	0.64	0.723333	0.78	0.86	0.54	0.638571	0.23	0.257143	0.81	0.841429	0.77	0.838571	0.66	0.761429	0.24	0.395714	0.61	0.71	0.68	0.91625	0.51	0.60875	0.14	0.19875	0.81	0.88875	0.77	0.865	0.66	0.8625	0.24	0.595	0.59	0.8075	0.77
#901	0.75	0.924286	0.52	0.638571	0.31	0.377143	0.81	0.875714	0.76	0.837143	0.66	0.82	0.32	0.52	0.66	0.817143	0.76	0.836667	0.57	0.695	0.19	0.195	0.81	0.833333	0.77	0.813333	0.66	0.795	0.3	0.531667	0.69	0.808333	0.8	0.937143	0.51	0.585714	0.2	0.28	0.81	0.881429	0.78	0.887143	0.66	0.784286	0.21	0.338571	0.68	0.792857	0.74
#902	0.77	0.928571	0.53	0.642857	0.31	0.382857	0.81	0.872857	0.77	0.86	0.66	0.801429	0.33	0.558571	0.62	0.771429	0.79	0.926667	0.58	0.648333	0.24	0.326667	0.81	0.875	0.77	0.856667	0.66	0.79	0.21	0.376667	0.65	0.791667	0.79	0.814286	0.55	0.602857	0.13	0.15	0.81	0.811429	0.79	0.827143	0.66	0.75	0.22	0.394286	0.66	0.757143	0.77
#903	0.8	0.93	0.54	0.613333	0.31	0.373333	0.81	0.866667	0.76	0.85	0.66	0.76	0.25	0.31	0.48	0.57	0.75	0.92	0.54	0.666667	0.27	0.361667	0.81	0.868333	0.77	0.835	0.66	0.793333	0.27	0.463333	0.69	0.816667	0.79	0.916667	0.54	0.618333	0.18	0.251667	0.81	0.853333	0.79	0.845	0.66	0.78	0.3	0.438333	0.6	0.701667	0.75
#904	0.76	0.9225	0.55	0.65125	0.34	0.45375	0.81	0.87875	0.78	0.83	0.66	0.82625	0.24	0.5225	0.54	0.77125	0.75	0.83	0.54	0.65625	0.23	0.23125	0.81	0.82875	0.78	0.79375	0.66	0.77375	0.25	0.47875	0.56	0.6975	0.78	0.88	0.6	0.655	0.11	0.0633333	0.81	0.838333	0.79	0.841667	0.66	0.776667	0.33	0.513333	0.68	0.771667	0.78
#905	0.76	0.848571	0.53	0.638571	0.28	0.31	0.81	0.835714	0.76	0.785714	0.66	0.768571	0.22	0.4	0.63	0.725714	0.75	0.925	0.56	0.55625	0.19	0.28375	0.81	0.88125	0.77	0.8475	0.66	0.8375	0.26	0.58875	0.66	0.8375	0.77	0.91625	0.52	0.6325	0.18	0.20625	0.81	0.87875	0.78	0.895	0.66	0.80625	0.22	0.41125	0.56	0.68375	0.76
#906	0.77	0.928333	0.53	0.643333	0.29	0.378333	0.81	0.873333	0.77	0.858333	0.66	0.778333	0.34	0.436667	0.72	0.83	0.78	0.928571	0.51	0.6	0.22	0.274286	0.81	0.877143	0.76	0.875714	0.66	0.781429	0.26	0.408571	0.68	0.8	0.8	0.815	0.56	0.633333	0.13	0.143333	0.81	0.825	0.77	0.838333	0.66	0.73	0.31	0.416667	0.7	0.773333	0.75
#907	0.77	0.875	0.5	0.58	0.28	0.35375	0.81	0.85375	0.77	0.85875	0.66	0.77125	0.34	0.5075	0.65	0.76875	0.78	0.812857	0.52	0.61	0.22	0.221429	0.81	0.817143	0.78	0.81	0.66	0.741429	0.24	0.354286	0.74	0.781429	0.73	0.91375	0.53	0.64625	0.18	0.23375	0.81	0.87375	0.78	0.8675	0.66	0.82	0.24	0.4475	0.57	0.7525	0.75
#908	0.77	0.92	0.53	0.613333	0.31	0.391667	0.81	0.855	0.76	0.818333	0.66	0.763333	0.25	0.356667	0.54	0.643333	0.8	0.926667	0.53	0.626667	0.23	0.301667	0.81	0.875	0.78	0.86	0.66	0.778333	0.64	0.636667	0.55	0.66	0.74	0.898571	0.52	0.585714	0.12	0.204286	0.81	0.845714	0.8	0.808571	0.66	0.802857	0.22	0.498571	0.72	0.838571	0.73
#909	0.78	0.926667	0.55	0.668333	0.34	0.451667	0.81	0.875	0.76	0.845	0.66	0.785	0.23	0.383333	0.45	0.635	0.75	0.92	0.53	0.657143	0.24	0.271429	0.81	0.877143	0.77	0.852857	0.66	0.82	0.24	0.454286	0.66	0.787143	0.7	0.895	0.52	0.5975	0.15	0.20875	0.81	0.85	0.78	0.84375	0.66	0.81625	0.25	0.5275	0.59	0.775	0.76
#910	0.75	0.934286	0.53	0.662857	0.33	0.445714	0.81	0.884286	0.75	0.852857	0.66	0.81	0.25	0.428571	0.6	0.762857	0.78	0.923333	0.54	0.641667	0.24	0.31	0.81	0.871667	0.78	0.878333	0.66	0.768333	0.3	0.366667	0.45	0.55	0.77	0.901667	0.52	0.551667	0.2	0.228333	0.81	0.846667	0.78	0.81	0.66	0.758333	0.28	0.458333	0.67	0.773333	0.75
#911	0.75	0.923333	0.54	0.661667	0.33	0.443333	0.81	0.865	0.75	0.816667	0.66	0.791667	0.24	0.42	0.62	0.758333	0.76	0.922857	0.54	0.612857	0.27	0.351429	0.81	0.867143	0.78	0.85	0.66	0.797143	0.22	0.435714	0.71	0.838571	0.77	0.92	0.52	0.611429	0.19	0.237143	0.81	0.872857	0.77	0.872857	0.66	0.79	0.22	0.407143	0.71	0.825714	0.68
#912	0.78	0.92125	0.53	0.6275	0.32	0.39125	0.81	0.88	0.75	0.84	0.66	0.81	0.25	0.48125	0.57	0.75125	0.79	0.815	0.58	0.688333	0.18	0.203333	0.81	0.835	0.78	0.81	0.66	0.773333	0.29	0.466667	0.56	0.69	0.76	0.911667	0.52	0.601667	0.23	0.306667	0.81	0.848333	0.79	0.835	0.66	0.761667	0.22	0.368333	0.7	0.801667	0.75
#913	0.75	0.84875	0.52	0.65	0.29	0.30125	0.81	0.8475	0.76	0.8325	0.66	0.7675	0.28	0.4425	0.57	0.67125	0.76	0.915	0.58	0.675	0.24	0.325	0.81	0.871667	0.78	0.848333	0.66	0.801667	0.32	0.475	0.62	0.771667	0.77	0.791429	0.57	0.672857	0.13	0.0685714	0.81	0.83	0.79	0.824286	0.66	0.785714	0.31	0.525714	0.63	0.787143	0.78
#914	0.76	0.925	0.54	0.635	0.32	0.408333	0.81	0.861667	0.76	0.833333	0.66	0.791667	0.21	0.463333	0.58	0.758333	0.73	0.8525	0.53	0.63	0.2	0.22	0.81	0.855	0.78	0.79875	0.66	0.82875	0.23	0.5725	0.62	0.7875	0.81	0.92	0.55	0.582	0.2	0.246	0.81	0.848	0.79	0.854	0.66	0.728	0.36	0.446	0.58	0.656	0.75
#915	0.79	0.935	0.52	0.568333	0.31	0.398333	0.81	0.858333	0.76	0.838333	0.66	0.766667	0.24	0.325	0.53	0.6	0.78	0.784	0.6	0.706	0.2	0.178	0.81	0.816	0.78	0.812	0.66	0.75	0.29	0.454	0.73	0.794	0.75	0.857143	0.53	0.63	0.16	0.18	0.81	0.841429	0.77	0.784286	0.66	0.784286	0.3	0.564286	0.52	0.702857	0.72
#916	0.77	0.913333	0.53	0.663333	0.32	0.348333	0.81	0.866667	0.76	0.871667	0.66	0.781667	0.24	0.425	0.54	0.67	0.74	0.802857	0.53	0.66	0.25	0.237143	0.81	0.821429	0.76	0.768571	0.66	0.762857	0.29	0.491429	0.65	0.775714	0.76	0.92	0.53	0.6	0.15	0.231429	0.81	0.877143	0.8	0.865714	0.66	0.805714	0.19	0.377143	0.57	0.717143	0.75
#917	0.81	0.938571	0.53	0.548571	0.33	0.45	0.81	0.882857	0.76	0.867143	0.66	0.802857	0.29	0.501429	0.65	0.787143	0.77	0.922857	0.53	0.618571	0.22	0.31	0.81	0.875714	0.78	0.865714	0.66	0.808571	0.22	0.422857	0.68	0.832857	0.75	0.84	0.54	0.657143	0.18	0.168571	0.81	0.831429	0.78	0.792857	0.66	0.777143	0.23	0.435714	0.64	0.784286	0.76
#918	0.77	0.911429	0.57	0.658571	0.29	0.365714	0.81	0.872857	0.77	0.85	0.66	0.81	0.26	0.501429	0.51	0.71	0.75	0.917143	0.54	0.641429	0.25	0.357143	0.81	0.872857	0.76	0.84	0.66	0.812857	0.24	0.465714	0.68	0.828571	0.78	0.918333	0.55	0.56	0.22	0.293333	0.81	0.87	0.79	0.876667	0.66	0.79	0.42	0.578333	0.6	0.74	0.75
#919	0.78	0.882857	0.53	0.611429	0.3	0.301429	0.81	0.857143	0.76	0.814286	0.66	0.772857	0.25	0.472857	0.53	0.688571	0.78	0.85625	0.52	0.6175	0.22	0.27875	0.81	0.84125	0.78	0.84125	0.66	0.76375	0.2	0.39375	0.71	0.775	0.75	0.898571	0.52	0.625714	0.17	0.177143	0.81	0.86	0.78	0.842857	0.66	0.795714	0.38	0.532857	0.64	0.757143	0.75
#920	0.77	0.85	0.55	0.661429	0.29	0.325714	0.81	0.837143	0.75	0.797143	0.66	0.765714	0.31	0.502857	0.7	0.79	0.75	0.917143	0.54	0.642857	0.24	0.338571	0.81	0.865714	0.76	0.807143	0.66	0.798571	0.23	0.454286	0.6	0.74	0.75	0.924286	0.54	0.654286	0.22	0.291429	0.81	0.875714	0.79	0.85	0.66	0.814286	0.29	0.542857	0.63	0.785714	0.72
#921	0.75	0.91375	0.57	0.6225	0.32	0.39625	0.81	0.8675	0.77	0.84	0.66	0.8225	0.28	0.5275	0.53	0.74	0.78	0.924286	0.54	0.64	0.23	0.345714	0.81	0.874286	0.76	0.854286	0.66	0.798571	0.35	0.478571	0.49	0.64	0.78	0.91	0.51	0.524286	0.17	0.224286	0.81	0.855714	0.78	0.825714	0.66	0.78	0.25	0.398571	0.65	0.758571	0.74
#922	0.76	0.915	0.55	0.59625	0.27	0.33625	0.81	0.8725	0.76	0.84	0.66	0.835	0.29	0.58	0.59	0.785	0.77	0.901667	0.54	0.651667	0.24	0.31	0.81	0.865	0.78	0.836667	0.66	0.775	0.23	0.386667	0.66	0.783333	0.76	0.915714	0.51	0.541429	0.16	0.222857	0.81	0.862857	0.78	0.857143	0.66	0.778571	0.24	0.395714	0.63	0.765714	0.76
#923	0.81	0.935714	0.57	0.672857	0.29	0.364286	0.81	0.888571	0.76	0.872857	0.66	0.814286	0.19	0.395714	0.61	0.757143	0.76	0.92	0.52	0.55	0.21	0.302857	0.81	0.86	0.77	0.845714	0.66	0.807143	0.21	0.458571	0.62	0.772857	0.75	0.917143	0.54	0.631429	0.2	0.255714	0.81	0.868571	0.79	0.865714	0.66	0.804286	0.23	0.441429	0.62	0.768571	0.74
#924	0.78	0.865	0.57	0.666667	0.26	0.315	0.81	0.848333	0.75	0.825	0.66	0.775	0.45	0.596667	0.65	0.788333	0.74	0.925714	0.51	0.628571	0.21	0.268571	0.81	0.885714	0.77	0.89	0.66	0.818571	0.24	0.451429	0.49	0.677143	0.77	0.838571	0.53	0.587143	0.17	0.178571	0.81	0.812857	0.8	0.798571	0.66	0.752857	0.28	0.44	0.67	0.735714	0.72
#925	0.76	0.825714	0.57	0.672857	0.24	0.262857	0.81	0.855714	0.76	0.804286	0.66	0.814286	0.24	0.544286	0.68	0.784286	0.77	0.922857	0.53	0.575714	0.21	0.297143	0.81	0.87	0.78	0.875714	0.66	0.804286	0.34	0.52	0.6	0.737143	0.75	0.88125	0.5	0.53375	0.14	0.1975	0.81	0.8225	0.78	0.81125	0.66	0.765	0.29	0.47375	0.7	0.7925	0.7
#926	0.77	0.922857	0.51	0.635714	0.3	0.352857	0.81	0.881429	0.77	0.875714	0.66	0.797143	0.32	0.471429	0.69	0.78	0.76	0.781667	0.54	0.631667	0.23	0.205	0.81	0.778333	0.78	0.758333	0.66	0.716667	0.26	0.438333	0.63	0.721667	0.73	0.821429	0.52	0.614286	0.12	0.0757143	0.81	0.81	0.79	0.764286	0.66	0.767143	0.25	0.494286	0.57	0.69	0.77
#927	0.76	0.922857	0.54	0.66	0.32	0.381429	0.81	0.878571	0.77	0.832857	0.66	0.824286	0.23	0.484286	0.67	0.811429	0.76	0.84625	0.53	0.61	0.25	0.275	0.81	0.82375	0.77	0.795	0.66	0.77	0.2	0.3925	0.53	0.675	0.77	0.91	0.53	0.645714	0.19	0.278571	0.81	0.864286	0.79	0.841429	0.66	0.792857	0.37	0.515714	0.57	0.705714	0.75
#928	0.77	0.915	0.54	0.675	0.3	0.311667	0.81	0.88	0.77	0.866667	0.66	0.803333	0.22	0.386667	0.59	0.733333	0.79	0.937143	0.52	0.618571	0.26	0.344286	0.81	0.885714	0.78	0.874286	0.66	0.797143	0.3	0.351429	0.68	0.805714	0.76	0.90125	0.53	0.55625	0.13	0.1475	0.81	0.83875	0.79	0.82	0.66	0.7925	0.22	0.47375	0.51	0.695	0.72
#929	0.75	0.91375	0.52	0.61125	0.32	0.3975	0.81	0.865	0.76	0.835	0.66	0.80375	0.24	0.4475	0.57	0.7075	0.76	0.855714	0.53	0.638571	0.23	0.227143	0.81	0.835714	0.78	0.797143	0.66	0.771429	0.23	0.414286	0.59	0.737143	0.79	0.903333	0.58	0.683333	0.18	0.196667	0.81	0.871667	0.78	0.893333	0.66	0.798333	0.26	0.463333	0.56	0.726667	0.72
#930	0.76	0.938571	0.54	0.598571	0.31	0.42	0.81	0.885714	0.76	0.86	0.66	0.824286	0.29	0.512857	0.65	0.79	0.73	0.793333	0.56	0.625	0.19	0.213333	0.81	0.803333	0.79	0.783333	0.66	0.765	0.27	0.52	0.61	0.741667	0.74	0.8675	0.51	0.58	0.16	0.1775	0.81	0.84125	0.78	0.84375	0.66	0.79625	0.33	0.55625	0.7	0.82375	0.73
#931	0.78	0.88	0.52	0.56125	0.31	0.34375	0.81	0.85625	0.76	0.8375	0.66	0.7825	0.26	0.4775	0.65	0.7775	0.8	0.928333	0.57	0.638333	0.2	0.263333	0.81	0.876667	0.78	0.876667	0.66	0.793333	0.25	0.43	0.64	0.755	0.76	0.91	0.54	0.652	0.19	0.242	0.81	0.848	0.78	0.842	0.66	0.772	0.42	0.538	0.69	0.782	0.76
#932	0.76	0.914286	0.54	0.544286	0.27	0.371429	0.81	0.867143	0.76	0.87	0.66	0.794286	0.27	0.434286	0.52	0.614286	0.75	0.86	0.53	0.6175	0.23	0.25375	0.81	0.84125	0.77	0.7875	0.66	0.7875	0.35	0.55375	0.62	0.77625	0.73	0.815714	0.53	0.654286	0.13	0.137143	0.81	0.817143	0.78	0.76	0.66	0.787143	0.25	0.501429	0.63	0.794286	0.77
#933	0.75	0.93	0.55	0.62375	0.32	0.375	0.81	0.875	0.75	0.865	0.66	0.825	0.26	0.455	0.7	0.845	0.73	0.921667	0.52	0.641667	0.23	0.326667	0.81	0.865	0.78	0.818333	0.66	0.81	0.27	0.435	0.59	0.723333	0.73	0.911429	0.53	0.667143	0.21	0.251429	0.81	0.874286	0.78	0.871429	0.66	0.814286	0.24	0.495714	0.59	0.768571	0.72
#934	0.79	0.935	0.58	0.731667	0.29	0.355	0.81	0.898333	0.77	0.873333	0.66	0.835	0.24	0.481667	0.55	0.75	0.75	0.9375	0.51	0.615	0.25	0.3225	0.81	0.89125	0.77	0.86625	0.66	0.8325	0.34	0.535	0.5	0.69625	0.76	0.878571	0.58	0.631429	0.1	0.118571	0.81	0.828571	0.78	0.842857	0.66	0.8	0.28	0.552857	0.52	0.755714	0.72
#935	0.72	0.87625	0.54	0.61125	0.29	0.2775	0.81	0.83375	0.76	0.8325	0.66	0.79375	0.35	0.575	0.6	0.78125	0.73	0.832857	0.52	0.632857	0.21	0.198571	0.81	0.82	0.77	0.768571	0.66	0.777143	0.29	0.487143	0.65	0.748571	0.78	0.902857	0.52	0.522857	0.18	0.245714	0.81	0.847143	0.8	0.86	0.66	0.774286	0.33	0.437143	0.61	0.691429	0.77
#936	0.78	0.925	0.53	0.6375	0.31	0.40125	0.81	0.88375	0.77	0.86625	0.66	0.8075	0.33	0.49875	0.68	0.815	0.76	0.92	0.54	0.64375	0.25	0.30625	0.81	0.8725	0.77	0.81625	0.66	0.8175	0.27	0.4975	0.48	0.695	0.72	0.85875	0.57	0.52125	0.09	0.08375	0.81	0.80375	0.79	0.77625	0.66	0.78	0.21	0.51875	0.64	0.7675	0.72
#937	0.77	0.937143	0.54	0.561429	0.32	0.424286	0.81	0.878571	0.76	0.835714	0.66	0.814286	0.21	0.424286	0.71	0.851429	0.78	0.917143	0.58	0.578571	0.19	0.317143	0.81	0.872857	0.78	0.848571	0.66	0.832857	0.25	0.507143	0.63	0.832857	0.75	0.897143	0.52	0.601429	0.17	0.221429	0.81	0.862857	0.79	0.817143	0.66	0.794286	0.3	0.511429	0.66	0.804286	0.78
#938	0.77	0.867143	0.51	0.602857	0.29	0.32	0.81	0.84	0.77	0.837143	0.66	0.754286	0.24	0.372857	0.67	0.777143	0.75	0.824286	0.56	0.665714	0.22	0.212857	0.81	0.83	0.78	0.734286	0.66	0.794286	0.34	0.601429	0.64	0.781429	0.73	0.8125	0.55	0.63875	0.17	0.1475	0.81	0.81875	0.78	0.80375	0.66	0.76875	0.27	0.4725	0.63	0.75125	0.7
#939	0.76	0.926667	0.54	0.676667	0.33	0.43	0.81	0.88	0.75	0.828333	0.66	0.796667	0.25	0.411667	0.5	0.643333	0.79	0.908	0.55	0.626	0.24	0.306	0.81	0.854	0.77	0.858	0.66	0.746	0.25	0.336	0.57	0.656	0.77	0.908571	0.51	0.605714	0.16	0.174286	0.81	0.862857	0.78	0.881429	0.66	0.782857	0.21	0.36	0.59	0.731429	0.76
#940	0.77	0.921667	0.54	0.623333	0.3	0.388333	0.81	0.858333	0.76	0.83	0.66	0.781667	0.28	0.403333	0.55	0.685	0.75	0.922857	0.53	0.651429	0.25	0.344286	0.81	0.875714	0.78	0.857143	0.66	0.8	0.23	0.387143	0.62	0.748571	0.76	0.925	0.53	0.645	0.18	0.248333	0.81	0.868333	0.79	0.861667	0.66	0.79	0.44	0.535	0.71	0.821667	0.74
#941	0.77	0.926667	0.53	0.596667	0.31	0.395	0.81	0.858333	0.76	0.81	0.66	0.773333	0.47	0.511667	0.57	0.643333	0.77	0.926667	0.52	0.6	0.23	0.301667	0.81	0.856667	0.78	0.851667	0.66	0.761667	0.24	0.321667	0.49	0.59	0.8	0.921429	0.59	0.637143	0.17	0.184286	0.81	0.894286	0.8	0.904286	0.66	0.837143	0.25	0.518571	0.46	0.687143	0.75
#942	0.75	0.93375	0.53	0.59	0.3	0.37125	0.81	0.89125	0.76	0.84	0.66	0.85375	0.19	0.53125	0.61	0.85	0.77	0.931429	0.52	0.615714	0.25	0.302857	0.81	0.881429	0.77	0.888571	0.66	0.802857	0.25	0.4	0.55	0.678571	0.78	0.928571	0.52	0.544286	0.18	0.245714	0.81	0.878571	0.78	0.862857	0.66	0.795714	0.27	0.444286	0.59	0.735714	0.75
#943	0.78	0.91125	0.52	0.6475	0.31	0.36375	0.81	0.88	0.76	0.8525	0.66	0.80125	0.29	0.46875	0.59	0.7325	0.78	0.872857	0.58	0.655714	0.2	0.277143	0.81	0.844286	0.76	0.847143	0.66	0.788571	0.4	0.572857	0.58	0.727143	0.76	0.918333	0.56	0.665	0.23	0.301667	0.81	0.873333	0.79	0.868333	0.66	0.793333	0.31	0.468333	0.47	0.651667	0.74
#944	0.77	0.927143	0.54	0.561429	0.31	0.395714	0.81	0.865714	0.76	0.821429	0.66	0.807143	0.27	0.488571	0.65	0.777143	0.78	0.921667	0.54	0.593333	0.22	0.333333	0.81	0.855	0.75	0.801667	0.66	0.795	0.28	0.415	0.74	0.841667	0.77	0.848571	0.52	0.632857	0.16	0.171429	0.81	0.834286	0.79	0.822857	0.66	0.751429	0.29	0.397143	0.64	0.707143	0.76
#945	0.75	0.92	0.54	0.674286	0.34	0.41	0.81	0.877143	0.76	0.847143	0.66	0.82	0.38	0.584286	0.63	0.818571	0.8	0.916667	0.59	0.701667	0.25	0.281667	0.81	0.883333	0.78	0.875	0.66	0.806667	0.37	0.53	0.61	0.761667	0.74	0.87125	0.54	0.53875	0.15	0.18875	0.81	0.80375	0.8	0.82875	0.66	0.76125	0.45	0.595	0.54	0.73375	0.76
#946	0.79	0.844286	0.52	0.62	0.28	0.294286	0.81	0.83	0.76	0.818571	0.66	0.735714	0.26	0.355714	0.52	0.628571	0.77	0.925	0.54	0.603333	0.24	0.281667	0.81	0.858333	0.78	0.878333	0.66	0.775	0.23	0.406667	0.71	0.8	0.76	0.92	0.5	0.596667	0.13	0.137778	0.81	0.888889	0.79	0.896667	0.66	0.836667	0.23	0.526667	0.58	0.766667	0.76
#947	0.76	0.86375	0.54	0.62625	0.3	0.34375	0.81	0.83625	0.76	0.7825	0.66	0.785	0.3	0.51625	0.74	0.82875	0.74	0.82	0.58	0.66375	0.26	0.19	0.81	0.82875	0.78	0.785	0.66	0.78875	0.39	0.61375	0.72	0.80125	0.72	0.916667	0.53	0.623333	0.18	0.216667	0.81	0.863333	0.78	0.828333	0.66	0.828333	0.24	0.511667	0.58	0.785	0.75
#948	0.81	0.914286	0.57	0.515714	0.27	0.391429	0.81	0.851429	0.75	0.845714	0.66	0.791429	0.25	0.497143	0.59	0.73	0.75	0.905714	0.52	0.57	0.21	0.277143	0.81	0.852857	0.78	0.825714	0.66	0.797143	0.29	0.491429	0.66	0.767143	0.72	0.857143	0.56	0.631429	0.11	0.138571	0.81	0.841429	0.79	0.827143	0.66	0.811429	0.24	0.544286	0.62	0.782857	0.75
#949	0.8	0.925	0.55	0.591667	0.3	0.405	0.81	0.851667	0.76	0.796667	0.66	0.77	0.19	0.315	0.71	0.8	0.75	0.802857	0.53	0.628571	0.19	0.164286	0.81	0.802857	0.78	0.818571	0.66	0.744286	0.23	0.4	0.62	0.744286	0.73	0.892857	0.52	0.542857	0.12	0.151429	0.81	0.81	0.79	0.825714	0.66	0.768571	0.31	0.502857	0.48	0.701429	0.73
#950	0.79	0.917143	0.52	0.617143	0.31	0.407143	0.81	0.867143	0.75	0.845714	0.66	0.78	0.28	0.422857	0.59	0.692857	0.77	0.925714	0.52	0.668571	0.26	0.298571	0.81	0.89	0.77	0.884286	0.66	0.814286	0.23	0.427143	0.7	0.82	0.75	0.92625	0.57	0.6275	0.21	0.265	0.81	0.8875	0.77	0.89375	0.66	0.83375	0.22	0.465	0.62	0.82625	0.79
#951	0.78	0.93125	0.51	0.5725	0.3	0.37625	0.81	0.89125	0.76	0.8875	0.66	0.815	0.18	0.43125	0.53	0.69875	0.78	0.826667	0.53	0.63	0.24	0.211667	0.81	0.825	0.77	0.853333	0.66	0.736667	0.3	0.445	0.67	0.745	0.76	0.914	0.54	0.64	0.2	0.266	0.81	0.85	0.78	0.826	0.66	0.766	0.24	0.404	0.58	0.7	0.75
#952	0.76	0.83375	0.53	0.60125	0.32	0.34875	0.81	0.8225	0.76	0.79625	0.66	0.76875	0.39	0.54375	0.72	0.81125	0.78	0.925	0.52	0.61	0.24	0.30375	0.81	0.8725	0.78	0.8625	0.66	0.79875	0.35	0.53875	0.6	0.7175	0.75	0.87	0.6	0.615714	0.19	0.171429	0.81	0.857143	0.8	0.864286	0.66	0.814286	0.22	0.498571	0.52	0.754286	0.77
#953	0.77	0.865714	0.54	0.61	0.31	0.335714	0.81	0.828571	0.76	0.775714	0.66	0.77	0.34	0.537143	0.65	0.78	0.78	0.918333	0.53	0.641667	0.25	0.328333	0.81	0.873333	0.78	0.876667	0.66	0.77	0.29	0.395	0.75	0.836667	0.76	0.808571	0.53	0.618571	0.2	0.18	0.81	0.818571	0.78	0.79	0.66	0.752857	0.31	0.471429	0.5	0.644286	0.73
#954	0.76	0.927143	0.51	0.6	0.29	0.38	0.81	0.865714	0.76	0.85	0.66	0.8	0.22	0.414286	0.72	0.797143	0.74	0.918333	0.53	0.666667	0.23	0.306667	0.81	0.871667	0.77	0.866667	0.66	0.79	0.23	0.355	0.59	0.688333	0.78	0.922	0.56	0.62	0.16	0.218	0.81	0.866	0.79	0.85	0.66	0.782	0.3	0.366	0.47	0.618	0.72
#955	0.77	0.93	0.53	0.637143	0.29	0.377143	0.81	0.874286	0.76	0.862857	0.66	0.808571	0.18	0.372857	0.52	0.695714	0.78	0.915	0.56	0.618333	0.21	0.325	0.81	0.858333	0.78	0.821667	0.66	0.79	0.26	0.415	0.58	0.711667	0.74	0.861111	0.52	0.634444	0.18	0.236667	0.81	0.843333	0.8	0.845556	0.66	0.786667	0.28	0.496667	0.47	0.653333	0.72
#956	0.78	0.85	0.51	0.56375	0.29	0.31375	0.81	0.84375	0.76	0.83125	0.66	0.7725	0.29	0.46125	0.68	0.79	0.78	0.925	0.52	0.596667	0.24	0.31	0.81	0.855	0.8	0.841667	0.66	0.766667	0.32	0.393333	0.57	0.653333	0.71	0.8225	0.54	0.66375	0.15	0.145	0.81	0.82875	0.79	0.7975	0.66	0.79625	0.24	0.5575	0.6	0.79625	0.74
#957	0.76	0.924286	0.52	0.614286	0.31	0.411429	0.81	0.865714	0.76	0.848571	0.66	0.795714	0.2	0.401429	0.7	0.818571	0.76	0.828571	0.52	0.572857	0.21	0.25	0.81	0.795714	0.77	0.777143	0.66	0.74	0.23	0.421429	0.64	0.741429	0.78	0.815	0.57	0.665	0.18	0.145	0.81	0.815	0.8	0.825	0.66	0.746667	0.26	0.373333	0.61	0.735	0.77
#958	0.76	0.932857	0.53	0.66	0.32	0.444286	0.81	0.884286	0.77	0.852857	0.66	0.811429	0.38	0.527143	0.55	0.735714	0.72	0.85	0.56	0.651429	0.16	0.207143	0.81	0.841429	0.78	0.797143	0.66	0.81	0.34	0.577143	0.56	0.79	0.72	0.836667	0.53	0.641667	0.15	0.146667	0.81	0.823333	0.79	0.761667	0.66	0.778333	0.35	0.525	0.62	0.716667	0.78
#959	0.77	0.842857	0.53	0.615714	0.3	0.29	0.81	0.834286	0.76	0.82	0.66	0.75	0.23	0.431429	0.72	0.778571	0.73	0.922857	0.51	0.638571	0.22	0.294286	0.81	0.877143	0.78	0.851429	0.66	0.822857	0.23	0.475714	0.53	0.695714	0.79	0.918333	0.53	0.581667	0.18	0.25	0.81	0.845	0.78	0.823333	0.66	0.765	0.35	0.441667	0.6	0.655	0.76
#960	0.77	0.91625	0.54	0.65375	0.32	0.39125	0.81	0.87375	0.76	0.8175	0.66	0.815	0.21	0.48375	0.64	0.7825	0.77	0.892857	0.53	0.614286	0.21	0.26	0.81	0.838571	0.77	0.84	0.66	0.77	0.23	0.405714	0.56	0.71	0.72	0.837143	0.51	0.648571	0.16	0.181429	0.81	0.821429	0.79	0.832857	0.66	0.768571	0.22	0.412857	0.68	0.79	0.73
#961	0.76	0.931429	0.52	0.601429	0.31	0.397143	0.81	0.867143	0.76	0.858571	0.66	0.802857	0.3	0.464286	0.49	0.662857	0.78	0.93125	0.51	0.60125	0.23	0.31	0.81	0.88875	0.78	0.88625	0.66	0.8125	0.3	0.4325	0.63	0.7775	0.79	0.785	0.57	0.648333	0.12	0.0633333	0.81	0.805	0.78	0.81	0.66	0.746667	0.3	0.478333	0.63	0.743333	0.79
#962	0.79	0.918571	0.52	0.602857	0.31	0.39	0.81	0.867143	0.76	0.838571	0.66	0.775714	0.29	0.418571	0.5	0.608571	0.78	0.92	0.54	0.636667	0.23	0.318333	0.81	0.866667	0.75	0.853333	0.66	0.771667	0.32	0.405	0.55	0.643333	0.75	0.932857	0.52	0.657143	0.2	0.29	0.81	0.884286	0.79	0.881429	0.66	0.797143	0.28	0.425714	0.64	0.785714	0.78
#963	0.79	0.924286	0.55	0.607143	0.31	0.372857	0.81	0.878571	0.76	0.878571	0.66	0.811429	0.28	0.5	0.55	0.714286	0.78	0.847143	0.5	0.594286	0.21	0.222857	0.81	0.828571	0.77	0.84	0.66	0.727143	0.17	0.271429	0.58	0.671429	0.73	0.921429	0.51	0.644286	0.17	0.217143	0.81	0.874286	0.78	0.84	0.66	0.825714	0.32	0.538571	0.55	0.714286	0.75
#964	0.78	0.847143	0.58	0.672857	0.25	0.3	0.81	0.848571	0.75	0.808571	0.66	0.794286	0.21	0.458571	0.64	0.715714	0.76	0.804286	0.53	0.625714	0.26	0.245714	0.81	0.81	0.76	0.754286	0.66	0.745714	0.2	0.407143	0.75	0.791429	0.72	0.911429	0.52	0.594286	0.14	0.208571	0.81	0.864286	0.78	0.841429	0.66	0.827143	0.26	0.478571	0.58	0.764286	0.75
#965	0.77	0.9125	0.52	0.66375	0.31	0.3925	0.81	0.87875	0.77	0.875	0.66	0.81	0.3	0.51125	0.43	0.62875	0.75	0.912857	0.52	0.625714	0.23	0.258571	0.81	0.868571	0.77	0.852857	0.66	0.802857	0.37	0.514286	0.55	0.677143	0.76	0.918571	0.53	0.608571	0.17	0.211429	0.81	0.861429	0.8	0.848571	0.66	0.8	0.22	0.411429	0.53	0.712857	0.78
#966	0.78	0.917143	0.53	0.662857	0.32	0.364286	0.81	0.882857	0.76	0.864286	0.66	0.79	0.25	0.474286	0.54	0.7	0.79	0.91375	0.57	0.67125	0.23	0.2875	0.81	0.875	0.77	0.8675	0.66	0.8175	0.25	0.4925	0.68	0.82625	0.75	0.833333	0.56	0.628333	0.1	0.0833333	0.81	0.835	0.78	0.793333	0.66	0.795	0.25	0.49	0.75	0.845	0.75
#967	0.78	0.93125	0.52	0.5875	0.3	0.34375	0.81	0.8875	0.77	0.8925	0.66	0.81625	0.56	0.66125	0.56	0.74375	0.74	0.888571	0.53	0.565714	0.21	0.335714	0.81	0.847143	0.77	0.785714	0.66	0.811429	0.4	0.661429	0.71	0.845714	0.73	0.9	0.55	0.664286	0.17	0.188571	0.81	0.854286	0.78	0.857143	0.66	0.808571	0.28	0.527143	0.52	0.725714	0.73
#968	0.77	0.84	0.53	0.624286	0.29	0.318571	0.81	0.822857	0.77	0.794286	0.66	0.757143	0.2	0.365714	0.65	0.724286	0.76	0.742857	0.57	0.598571	0.2	0.144286	0.81	0.752857	0.78	0.744286	0.66	0.71	0.31	0.522857	0.53	0.664286	0.74	0.812857	0.53	0.628571	0.2	0.224286	0.81	0.804286	0.78	0.757143	0.66	0.745714	0.22	0.434286	0.56	0.692857	0.78
#969	0.76	0.852857	0.55	0.558571	0.25	0.32	0.81	0.82	0.76	0.81	0.66	0.768571	0.32	0.485714	0.59	0.754286	0.77	0.925714	0.57	0.657143	0.24	0.358571	0.81	0.881429	0.78	0.87	0.66	0.804286	0.3	0.47	0.51	0.678571	0.75	0.924286	0.52	0.625714	0.16	0.227143	0.81	0.874286	0.78	0.871429	0.66	0.811429	0.2	0.395714	0.7	0.838571	0.72
#970	0.77	0.931667	0.53	0.643333	0.3	0.39	0.81	0.87	0.77	0.863333	0.66	0.778333	0.42	0.503333	0.78	0.866667	0.77	0.913333	0.52	0.541667	0.23	0.283333	0.81	0.855	0.77	0.866667	0.66	0.768333	0.28	0.423333	0.62	0.733333	0.76	0.8375	0.54	0.67875	0.19	0.12625	0.81	0.84625	0.79	0.825	0.66	0.7925	0.28	0.54125	0.58	0.74	0.74
#971	0.77	0.922857	0.51	0.567143	0.29	0.357143	0.81	0.867143	0.76	0.834286	0.66	0.78	0.24	0.388571	0.67	0.742857	0.78	0.9275	0.52	0.5875	0.24	0.3025	0.81	0.875	0.77	0.87625	0.66	0.80875	0.28	0.425	0.73	0.835	0.8	0.921667	0.56	0.651667	0.18	0.245	0.81	0.873333	0.79	0.883333	0.66	0.773333	0.34	0.47	0.58	0.68	0.71
#972	0.78	0.922857	0.52	0.612857	0.3	0.342857	0.81	0.865714	0.76	0.861429	0.66	0.791429	0.33	0.485714	0.59	0.714286	0.76	0.926667	0.54	0.668333	0.26	0.341667	0.81	0.873333	0.79	0.84	0.66	0.793333	0.34	0.471667	0.74	0.85	0.76	0.877143	0.53	0.635714	0.16	0.127143	0.81	0.851429	0.79	0.847143	0.66	0.781429	0.2	0.404286	0.57	0.697143	0.76
#973	0.77	0.92	0.53	0.632857	0.3	0.347143	0.81	0.867143	0.76	0.838571	0.66	0.801429	0.21	0.412857	0.57	0.715714	0.75	0.852857	0.52	0.612857	0.21	0.251429	0.81	0.822857	0.77	0.802857	0.66	0.765714	0.41	0.517143	0.67	0.788571	0.79	0.914286	0.55	0.63	0.18	0.191429	0.81	0.878571	0.79	0.878571	0.66	0.801429	0.2	0.385714	0.63	0.778571	0.77
#974	0.76	0.825714	0.54	0.64	0.32	0.338571	0.81	0.818571	0.76	0.771429	0.66	0.761429	0.24	0.441429	0.6	0.715714	0.76	0.86	0.54	0.627143	0.24	0.261429	0.81	0.831429	0.78	0.77	0.66	0.772857	0.3	0.48	0.59	0.705714	0.81	0.875714	0.58	0.665714	0.15	0.202857	0.81	0.86	0.79	0.862857	0.66	0.778571	0.23	0.384286	0.53	0.657143	0.75
#975	0.78	0.928333	0.52	0.586667	0.3	0.363333	0.81	0.858333	0.75	0.846667	0.66	0.746667	0.22	0.303333	0.61	0.705	0.75	0.918571	0.52	0.594286	0.23	0.302857	0.81	0.862857	0.77	0.85	0.66	0.802857	0.3	0.502857	0.65	0.798571	0.77	0.882	0.59	0.724	0.14	0.106	0.81	0.868	0.78	0.868	0.66	0.812	0.31	0.536	0.71	0.848	0.77
#976	0.79	0.927143	0.55	0.55	0.32	0.442857	0.81	0.87	0.77	0.854286	0.66	0.807143	0.25	0.485714	0.68	0.795714	0.77	0.845714	0.57	0.632857	0.18	0.182857	0.81	0.848571	0.77	0.824286	0.66	0.79	0.18	0.43	0.6	0.785714	0.76	0.93125	0.52	0.6175	0.21	0.2775	0.81	0.8775	0.79	0.85875	0.66	0.8175	0.27	0.47625	0.52	0.73	0.71
#977	0.77	0.9025	0.52	0.65125	0.3	0.36875	0.81	0.8725	0.75	0.855	0.66	0.80625	0.22	0.45375	0.59	0.7575	0.72	0.92	0.52	0.598571	0.18	0.24	0.81	0.85	0.78	0.864286	0.66	0.812857	0.22	0.477143	0.65	0.76	0.76	0.915	0.53	0.618333	0.16	0.23	0.81	0.86	0.79	0.851667	0.66	0.771667	0.33	0.426667	0.59	0.673333	0.78
#978	0.76	0.92625	0.54	0.545	0.3	0.41125	0.81	0.87125	0.75	0.8425	0.66	0.81875	0.22	0.485	0.59	0.7475	0.75	0.924286	0.53	0.572857	0.24	0.324286	0.81	0.871429	0.77	0.835714	0.66	0.814286	0.24	0.457143	0.64	0.81	0.75	0.83	0.52	0.625714	0.17	0.107143	0.81	0.825714	0.8	0.83	0.66	0.751429	0.26	0.48	0.62	0.715714	0.76
#979	0.75	0.872857	0.53	0.645714	0.28	0.302857	0.81	0.84	0.77	0.81	0.66	0.777143	0.23	0.412857	0.66	0.772857	0.75	0.905	0.53	0.6575	0.25	0.29625	0.81	0.87375	0.77	0.85625	0.66	0.82	0.23	0.4925	0.55	0.75125	0.79	0.886	0.57	0.688	0.17	0.138	0.81	0.854	0.78	0.874	0.66	0.774	0.27	0.448	0.61	0.758	0.75
#980	0.77	0.925714	0.53	0.627143	0.34	0.394286	0.81	0.872857	0.76	0.848571	0.66	0.797143	0.25	0.454286	0.74	0.834286	0.78	0.907143	0.53	0.632857	0.22	0.304286	0.81	0.874286	0.78	0.858571	0.66	0.792857	0.31	0.521429	0.58	0.708571	0.73	0.8775	0.53	0.58625	0.17	0.225	0.81	0.81625	0.78	0.80375	0.66	0.78	0.3	0.52	0.58	0.73625	0.73
#981	0.76	0.913333	0.54	0.606667	0.33	0.438333	0.81	0.848333	0.76	0.788333	0.66	0.77	0.23	0.4	0.45	0.611667	0.76	0.931429	0.53	0.628571	0.26	0.32	0.81	0.877143	0.77	0.852857	0.66	0.807143	0.28	0.464286	0.63	0.805714	0.76	0.887143	0.58	0.502857	0.08	0.0528571	0.81	0.83	0.78	0.817143	0.66	0.821429	0.35	0.627143	0.69	0.867143	0.7
#982	0.78	0.92	0.53	0.602857	0.31	0.405714	0.81	0.857143	0.76	0.814286	0.66	0.775714	0.24	0.4	0.71	0.815714	0.78	0.875	0.51	0.60125	0.22	0.23625	0.81	0.8625	0.78	0.84625	0.66	0.78125	0.35	0.50375	0.5	0.6025	0.75	0.918333	0.52	0.643333	0.19	0.25	0.81	0.861667	0.78	0.845	0.66	0.786667	0.34	0.443333	0.58	0.695	0.73
#983	0.79	0.897143	0.52	0.564286	0.29	0.338571	0.81	0.84	0.77	0.818571	0.66	0.75	0.4	0.471429	0.49	0.598571	0.76	0.928571	0.53	0.634286	0.26	0.362857	0.81	0.87	0.79	0.841429	0.66	0.8	0.21	0.368571	0.59	0.757143	0.74	0.908571	0.53	0.662857	0.17	0.181429	0.81	0.868571	0.78	0.857143	0.66	0.807143	0.26	0.47	0.68	0.824286	0.75
#984	0.76	0.928571	0.54	0.632857	0.33	0.424286	0.81	0.874286	0.76	0.845714	0.66	0.81	0.47	0.617143	0.65	0.791429	0.74	0.92	0.56	0.624286	0.24	0.294286	0.81	0.868571	0.77	0.85	0.66	0.792857	0.45	0.588571	0.71	0.842857	0.74	0.925556	0.5	0.597778	0.12	0.171111	0.81	0.885556	0.77	0.892222	0.66	0.823333	0.21	0.451111	0.57	0.73	0.76
#985	0.77	0.835714	0.54	0.635714	0.28	0.31	0.81	0.824286	0.78	0.778571	0.66	0.761429	0.21	0.424286	0.67	0.745714	0.76	0.834286	0.52	0.645714	0.22	0.225714	0.81	0.837143	0.77	0.827143	0.66	0.757143	0.19	0.335714	0.55	0.641429	0.78	0.881429	0.6	0.601429	0.17	0.132857	0.81	0.832857	0.78	0.871429	0.66	0.785714	0.24	0.51	0.66	0.801429	0.73
#986	0.77	0.86	0.52	0.605	0.29	0.35125	0.81	0.8275	0.76	0.7825	0.66	0.76625	0.23	0.4575	0.68	0.78875	0.75	0.84	0.56	0.63	0.16	0.138571	0.81	0.862857	0.76	0.825714	0.66	0.828571	0.31	0.585714	0.68	0.834286	0.74	0.805	0.52	0.61625	0.17	0.12375	0.81	0.81375	0.8	0.8025	0.66	0.75875	0.31	0.55625	0.59	0.735	0.75
#987	0.79	0.923333	0.56	0.645	0.3	0.383333	0.81	0.868333	0.76	0.865	0.66	0.768333	0.2	0.281667	0.74	0.821667	0.76	0.8	0.52	0.545714	0.19	0.158571	0.81	0.781429	0.78	0.82	0.66	0.722857	0.27	0.437143	0.64	0.73	0.75	0.826667	0.56	0.701667	0.19	0.188333	0.81	0.836667	0.8	0.808333	0.66	0.79	0.2	0.508333	0.54	0.738333	0.72
#988	0.74	0.924286	0.53	0.668571	0.29	0.361429	0.81	0.881429	0.76	0.852857	0.66	0.824286	0.25	0.52	0.62	0.8	0.78	0.821667	0.57	0.64	0.18	0.19	0.81	0.818333	0.77	0.78	0.66	0.75	0.3	0.441667	0.51	0.635	0.78	0.858333	0.57	0.663333	0.12	0.143333	0.81	0.851667	0.78	0.828333	0.66	0.791667	0.23	0.441667	0.75	0.846667	0.73
#989	0.78	0.928333	0.53	0.605	0.32	0.378333	0.81	0.88	0.75	0.886667	0.66	0.778333	0.3	0.468333	0.63	0.74	0.75	0.791667	0.54	0.658333	0.22	0.211667	0.81	0.813333	0.78	0.81	0.66	0.741667	0.39	0.531667	0.54	0.67	0.78	0.918333	0.53	0.641667	0.19	0.25	0.81	0.868333	0.78	0.861667	0.66	0.771667	0.27	0.335	0.62	0.693333	0.77
#990	0.77	0.862857	0.52	0.607143	0.28	0.302857	0.81	0.832857	0.76	0.765714	0.66	0.768571	0.31	0.46	0.62	0.708571	0.79	0.815	0.54	0.616667	0.23	0.186667	0.81	0.821667	0.78	0.786667	0.66	0.725	0.29	0.415	0.67	0.748333	0.77	0.785714	0.57	0.53	0.1	0.0685714	0.81	0.744286	0.78	0.785714	0.66	0.682857	0.27	0.438571	0.59	0.678571	0.76
#991	0.78	0.925556	0.53	0.614444	0.33	0.4	0.81	0.88	0.76	0.856667	0.66	0.812222	0.26	0.481111	0.58	0.714444	0.78	0.896667	0.54	0.62	0.24	0.313333	0.81	0.858333	0.77	0.843333	0.66	0.758333	0.32	0.448333	0.65	0.73	0.8	0.911667	0.58	0.683333	0.18	0.17	0.81	0.875	0.76	0.885	0.66	0.808333	0.25	0.488333	0.54	0.753333	0.76
#992	0.75	0.924286	0.54	0.667143	0.32	0.415714	0.81	0.875714	0.77	0.838571	0.66	0.817143	0.28	0.5	0.72	0.852857	0.77	0.92	0.55	0.676667	0.25	0.33	0.81	0.875	0.76	0.836667	0.66	0.798333	0.33	0.47	0.55	0.683333	0.77	0.923333	0.52	0.55	0.16	0.225	0.81	0.866667	0.78	0.86	0.66	0.795	0.3	0.473333	0.59	0.706667	0.74
#993	0.76	0.914286	0.54	0.654286	0.32	0.378571	0.81	0.87	0.76	0.84	0.66	0.812857	0.3	0.508571	0.7	0.821429	0.75	0.8975	0.51	0.61875	0.23	0.28625	0.81	0.85625	0.77	0.81875	0.66	0.81375	0.25	0.50375	0.56	0.74	0.76	0.912857	0.54	0.601429	0.17	0.148571	0.81	0.862857	0.79	0.87	0.66	0.801429	0.21	0.378571	0.75	0.854286	0.75
#994	0.76	0.9375	0.53	0.6175	0.33	0.4375	0.81	0.8825	0.76	0.85375	0.66	0.82125	0.3	0.47875	0.56	0.765	0.75	0.801667	0.56	0.671667	0.22	0.19	0.81	0.813333	0.76	0.755	0.66	0.768333	0.31	0.536667	0.68	0.783333	0.76	0.877143	0.52	0.588571	0.15	0.14	0.81	0.834286	0.78	0.87	0.66	0.762857	0.27	0.432857	0.7	0.821429	0.74
#995	0.77	0.857143	0.52	0.632857	0.29	0.328571	0.81	0.842857	0.75	0.81	0.66	0.764286	0.34	0.49	0.7	0.802857	0.77	0.8675	0.5	0.59125	0.21	0.17625	0.81	0.85875	0.79	0.85	0.66	0.77875	0.25	0.4425	0.76	0.845	0.79	0.921667	0.56	0.563333	0.18	0.251667	0.81	0.881667	0.77	0.876667	0.66	0.798333	0.33	0.481667	0.52	0.705	0.75
#996	0.74	0.925714	0.53	0.654286	0.33	0.424286	0.81	0.874286	0.75	0.851429	0.66	0.814286	0.25	0.497143	0.61	0.787143	0.78	0.91625	0.55	0.6275	0.25	0.33	0.81	0.87875	0.77	0.86625	0.66	0.8075	0.23	0.46375	0.49	0.69625	0.75	0.822857	0.53	0.658571	0.18	0.171429	0.81	0.822857	0.78	0.81	0.66	0.764286	0.54	0.598571	0.61	0.711429	0.77
#997	0.76	0.9125	0.52	0.60375	0.3	0.36	0.81	0.86375	0.76	0.83375	0.66	0.8025	0.3	0.50125	0.56	0.7075	0.76	0.928571	0.53	0.658571	0.25	0.355714	0.81	0.875714	0.77	0.858571	0.66	0.804286	0.26	0.41	0.67	0.814286	0.69	0.88	0.49	0.485	0.07	0.011	0.81	0.841	0.78	0.785	0.66	0.821	0.24	0.609	0.59	0.818	0.72
#998	0.77	0.91	0.53	0.61125	0.3	0.39375	0.81	0.8625	0.76	0.82875	0.66	0.8025	0.25	0.50125	0.52	0.7	0.78	0.857143	0.52	0.645714	0.26	0.285714	0.81	0.851429	0.78	0.841429	0.66	0.774286	0.19	0.375714	0.53	0.691429	0.77	0.9225	0.54	0.59	0.18	0.22125	0.81	0.88	0.78	0.88625	0.66	0.815	0.22	0.44625	0.57	0.7175	0.75
#999	0.74	0.925	0.54	0.658333	0.31	0.411667	0.81	0.866667	0.76	0.846667	0.66	0.791667	0.3	0.47	0.59	0.74	0.78	0.92	0.56	0.66	0.22	0.3	0.81	0.874286	0.76	0.852857	0.66	0.807143	0.24	0.435714	0.62	0.752857	0.79	0.916667	0.53	0.62	0.17	0.235	0.81	0.865	0.78	0.878333	0.66	0.763333	0.29	0.398333	0.7	0.796667	0.76
#1000	0.77	0.925	0.54	0.636667	0.33	0.448333	0.81	0.865	0.76	0.816667	0.66	0.783333	0.26	0.428333	0.54	0.7	0.76	0.9225	0.52	0.62625	0.25	0.33875	0.81	0.8775	0.78	0.86625	0.66	0.80875	0.21	0.41875	0.75	0.85625	0.77	0.915	0.53	0.638333	0.2	0.255	0.81	0.865	0.78	0.858333	0.66	0.763333	0.21	0.266667	0.55	0.643333	0.77
[truncated: 191 more columns]
