# Supplementary material for: Modular gateway-ness connectivity and structural core organization in maritime network science
Source: Nat Commun. 2020 Jun 5;11:2849. doi: 10.1038/s41467-020-16619-5 (PMC7275034; doi:10.1038/s41467-020-16619-5)
Supplement: Supplementary file 4 — Source data [file 41467_2020_16619_MOESM4_ESM.zip › Structural-core-master/code/Article code/Expected output/Basic_topological_properties_and_economic_small_world_ness/Fig. 2 Basic topological properties of the GLSN (d).csv]

# Nodes	977.0
# Edges	16680.0
<K>	34.145
<C>	0.713
<L>	2.671
Assortativity	-0.024
