# Supplementary material for: Modular gateway-ness connectivity and structural core organization in maritime network science
Source: Nat Commun. 2020 Jun 5;11:2849. doi: 10.1038/s41467-020-16619-5 (PMC7275034; doi:10.1038/s41467-020-16619-5)
Supplement: Supplementary file 4 — Source data [file 41467_2020_16619_MOESM4_ESM.zip › Structural-core-master/code/Article code/Expected output/Gateway_hub_structural_core/Fig. 8 Statistics of the core, feeder and local connections (b).xlsx]

## Sheet: Sheet1
types of connections	Link percentage	Length percentage	Length percentage / Link percentage
core	3.2	6.4	2
feeder	32.7	48.7	1.5
local	64.1	44.9	0.7
