# Supplementary material for: Modular gateway-ness connectivity and structural core organization in maritime network science
Source: Nat Commun. 2020 Jun 5;11:2849. doi: 10.1038/s41467-020-16619-5 (PMC7275034; doi:10.1038/s41467-020-16619-5)
Supplement: Supplementary file 4 — Source data [file 41467_2020_16619_MOESM4_ESM.zip › Structural-core-master/code/Article code/Expected output/Multiscale_modularity_and_hubs_diversity/Fig. 3 Multiscale modular communities in the GLSN (a).xlsx]

## Sheet: Sheet1
	Q	the size of each module
GLSN	0.472	[168, 103, 213, 146, 18, 141, 188]
Module 1	0.379	[4, 41, 51, 38, 34]
Module 2	0.309	[37, 15, 21, 30]
Module 3	0.291	[64, 34, 56, 28, 31]
Module 4	0.356	[52, 34, 31, 29]
Module 5	--	--
Module 6	0.496	[23, 32, 17, 42, 27]
Module 7	0.384	[36, 22, 73, 57]
