# Supplementary material for: Modular gateway-ness connectivity and structural core organization in maritime network science
Source: Nat Commun. 2020 Jun 5;11:2849. doi: 10.1038/s41467-020-16619-5 (PMC7275034; doi:10.1038/s41467-020-16619-5)
Supplement: Supplementary file 4 — Source data [file 41467_2020_16619_MOESM4_ESM.zip › Structural-core-master/code/Article code/Expected output/Structural_embeddedness_and_economic_performance_of_ports/Table 1 Pearson correlation coefficients between network indicators and port capacity.csv]

Network indicators	GLSN	C1	C2	C3	C4	C5	C6	C7
B	(0.76, '**')	(0.84, '**')	(0.91, '**')	(0.91, '**')	(0.92, '**')	(0.8, '**')	(0.92, '**')	(0.87, '**')
Z	(0.5, '**')	(0.49, '**')	(0.52, '**')	(0.59, '**')	(0.64, '**')	(0.6, '*')	(0.55, '**')	(0.7, '**')
P	(0.38, '**')	(0.58, '**')	(0.46, '**')	(0.52, '**')	(0.54, '**')	(0.16, nan)	(0.34, '**')	(0.56, '**')
K	(0.77, '**')	(0.78, '**')	(0.84, '**')	(0.81, '**')	(0.9, '**')	(0.99, '**')	(0.86, '**')	(0.84, '**')
BC	(0.68, '**')	(0.56, '**')	(0.84, '**')	(0.83, '**')	(0.91, '**')	(0.89, '**')	(0.89, '**')	(0.77, '**')
phi	(0.62, '**')	(0.79, '**')	(0.8, '**')	(0.66, '**')	(0.69, '**')	(1.0, '**')	(0.71, '**')	(0.83, '**')
rho_C	(0.26, '**')	(0.65, '**')	(0.58, '**')	(0.14, nan)	(0.28, '*')	(0.99, '**')	(0.25, '*')	(0.62, '**')
rho_CM	(0.58, '**')	(0.79, '**')	(0.81, '**')	(0.59, '**')	(0.66, '**')	(0.99, '**')	(0.67, '**')	(0.84, '**')
