# Supplementary material for: Modular gateway-ness connectivity and structural core organization in maritime network science
Source: Nat Commun. 2020 Jun 5;11:2849. doi: 10.1038/s41467-020-16619-5 (PMC7275034; doi:10.1038/s41467-020-16619-5)
Supplement: Supplementary file 4 — Source data [file 41467_2020_16619_MOESM4_ESM.zip › Structural-core-master/code/Article code/Multiscale_modularity_and_hubs_diversity.py]

#! python3
# -*- coding: utf-8 -*-
"""

@author: Qian Pan
@e-mail: qianpan_93@163.com
"""


from configure import *


def edge_plot():
    dict_q = {}
    dict_community = dict(zip(Nodes['id'], Nodes['Community']))
    q = round(community.modularity(dict_community, G), 3)
    dict_q['GLSN'] = q

    dict_num_nodes = {}
    num_nodes = Nodes.groupby('Community')['id'].count().values.tolist()
    dict_num_nodes['GLSN'] = num_nodes

    communities = sorted(pd.unique(Nodes['Community']))
    for module in communities:

        if module == 5:
            dict_q['Module 5'] = np.nan
            dict_num_nodes['Module 5'] = np.nan
        else:
            data = Nodes[Nodes['Community'] == module]
            sub_nodes = data['id']
            dict_comm = dict(zip(Nodes['id'], Nodes['sub_Community']))
            sub_g = nx.subgraph(G, sub_nodes)
            q = round(community.modularity(dict_comm, sub_g), 3)
            dict_q['Module {}'.format(module)] = q
            nnodes = data.groupby('sub_Community')['id'].count().values.tolist()
            dict_num_nodes['Module {}'.format(module)] = nnodes

    df_res = pd.DataFrame()
    df_res['Q'] = pd.Series(dict_q)
    df_res['the size of each module'] = pd.Series(dict_num_nodes)

    if SAVE_RESULT:
        save_path = os.path.join('output', 'Multiscale_modularity_and_hubs_diversity')
        if os.path.exists(save_path):
            pass
        else:
            os.makedirs(save_path)
        filename = 'Fig. 3 Multiscale modular communities in the GLSN (a).xlsx'
        df_res.to_excel(save_path + '/' + filename, index=True, na_rep='--')
        print('The result file "{}" saved at: "{}"'.format(filename, save_path))
        print()

    degree = pd.Series(dict(nx.degree(G)))
    Nodes['K'] = Nodes['id'].apply(degree.get)
    Nodes.sort_values(['Community', 'K'], ascending=[True, False], inplace=True)

    nodelist = Nodes['id'].values
    am = nx.to_numpy_matrix(G, nodelist=nodelist)

    am_data = pd.DataFrame(data=am, index=nodelist, columns=nodelist)

    fig, ax = plt.subplots(nrows=1, ncols=1, figsize=(8, 8))

    ax.imshow(am_data, cmap=plt.cm.Greys)

    ticks = Nodes.groupby('Community')['id'].count()
    ticks = ticks.cumsum().values.tolist()
    ticks.insert(0, 0)
    ax.set_xticks(ticks)
    ax.set_yticks(ticks)
    ax.grid(color='gray', linestyle='-', linewidth=1.5)

    ax.set_xlabel('Module', fontsize=26)
    ax.set_ylabel('Module', fontsize=26)

    pltstyle.axes_style(ax)
    ax.set_xticklabels(['0', '1', '2', '3', '4', '5', '6', '7'], fontsize=14)
    ax.set_yticklabels(['0', '1', '2', '3', '4', '5', '6', '7'], fontsize=14)

    if SAVE_RESULT:
        save_path = os.path.join('output', 'Multiscale_modularity_and_hubs_diversity')
        if os.path.exists(save_path):
            pass
        else:
            os.makedirs(save_path)
        filename = 'Fig. 3 Multiscale modular communities in the GLSN (e).png'
        plt.savefig(save_path + '/' + filename, bbox_inches='tight')
        print('The result file "{}" saved at: "{}"'.format(filename, save_path))
        print()
    else:
        plt.show()
    plt.close('all')


def cal_zscore(data):
    means = np.mean(data)
    std = np.std(data, ddof=1)
    data = (data - means) / std

    return data


def cal_bzp(Edges, Nodes, community_col, degree_col):
    nodes_copy = Nodes.apply(pd.to_numeric, errors='coerce')
    if nodes_copy[community_col].isna().any():
        nas = [np.nan] * len(nodes_copy)
        nodes_copy['B'] = nas
        nodes_copy['Z'] = nas
        nodes_copy['P'] = nas
    else:
        edges_copy = Edges.copy()
        tmp = Edges['source'].copy()
        edges_copy['source'] = edges_copy['target']
        edges_copy['target'] = tmp
        Edges = pd.concat([Edges, edges_copy], axis=0)
        dict_module = dict(zip(nodes_copy['id'], nodes_copy[community_col]))
        dict_degree = dict(zip(nodes_copy['id'], nodes_copy[degree_col]))
        new_cols = ['Community_source', 'Community_target']
        Edges[new_cols] = Edges[['source', 'target']].applymap(dict_module.get)

        port_intra_links = []
        port_extra_links = []
        list_p = []
        for port in nodes_copy['id']:
            port_links = Edges.loc[(Edges['source'] == port)]
            intra_links = port_links[port_links['Community_source'] == port_links['Community_target']]
            port_intra_links.append(len(intra_links))
            extra_links = port_links[port_links['Community_source'] != port_links['Community_target']]
            port_extra_links.append(len(extra_links))

            k_is = port_links.groupby('Community_target')['Community_source'].count()
            k = dict_degree.get(port)
            if k_is.empty:
                p = np.nan
            else:
                p = round(1 - sum((k_is / k) ** 2), 4)
            list_p.append(p)

        nodes_copy['B'] = port_extra_links
        nodes_copy['Z'] = port_intra_links
        nodes_copy['P'] = list_p
        nodes_copy[['B', 'Z']] = nodes_copy.groupby(community_col, as_index=False)['B', 'Z'].apply(cal_zscore).round(4)
    return nodes_copy


def hubs_diversity():
    df_bzp = cal_bzp(Edges, Nodes, 'Community', 'K')
    df_bzp = df_bzp[['id', 'Community', 'K', 'B', 'Z', 'P']]

    communities = sorted(pd.unique(Nodes['Community']))
    df_bzp_sub_all = pd.DataFrame()
    for module in communities:
        df_nodes = Nodes[Nodes['Community'] == module]
        nodelist = df_nodes['id'].values
        sub_g = nx.subgraph(G, nodelist)
        df_edges = nx.to_pandas_edgelist(sub_g)
        df_bzp_sub = cal_bzp(df_edges, df_nodes, 'sub_Community', 'sub_K')
        df_bzp_sub_all = pd.concat([df_bzp_sub_all, df_bzp_sub], axis=0)
    df_bzp_sub_all = df_bzp_sub_all[['id', 'B', 'Z', 'P']]
    df_bzp_sub_all.rename(columns={'B': 'B_sub', 'Z': 'Z_sub', 'P': 'P_sub'}, inplace=True)
    df_nodes = pd.merge(df_bzp, df_bzp_sub_all, on='id', suffixes=('', '_sub'))

    return df_nodes


def plot_role(data, param, threshold):
    data = data.apply(pd.to_numeric, errors='coerce')
    fig = plt.figure(figsize=(9, 1.3))
    ax1 = fig.add_subplot(121)
    data_b = data.sort_values(param, ascending=False)
    ax1.plot(range(1, len(data)+1), data_b[param], 'bo', markersize=1.5)
    ax1.set_xlim([-5, 1000])

    anno_dict = dict(arrowstyle="-", linestyle=pltstyle.get_linestyles('loosely dashed'),
                      color='r', linewidth=3)

    pltstyle.axes_style(ax1)

    ax1.set_yticks([np.floor(data[param].min()), threshold, np.ceil(data[param].max())])
    ax1.set_ylabel(r'${}$'.format(param), fontsize=26)

    param_sub = param + '_sub'
    ax2 = fig.add_subplot(122)
    data_sub = data[data['Community'] != 5]
    data_b_sub = data_sub.sort_values(['Community', param_sub], ascending=[True, False])

    ax2.plot(range(1, len(data_sub) + 1), data_b_sub[param_sub], 'bo', markersize=threshold)
    ax2.set_xlim([1, len(data_sub)])

    ylims = [np.floor(data[param].min()) - 0.03, np.ceil(data[param].max())]
    ax1.set_ylim(ylims)
    ax2.set_ylim(ylims)
    if param == 'B':
        ax1.set_yticks([-1.0, 1.5, 8.0])
    if param == 'P':
        ax1.set_yticks([0, 0.7, 1.0])
    if param == 'Z':
        ax1.set_yticks([-2.0, 1.5, 5.0])
    ax1.set_xticks([])
    ax2.set_xticks([])
    ax2.set_yticks([])

    ax1.annotate("", xy=(ax1.get_xlim()[0], threshold), xytext=(ax1.get_xlim()[1], threshold), arrowprops=anno_dict)
    ax2.annotate("", xy=(ax2.get_xlim()[0], threshold), xytext=(ax2.get_xlim()[1], threshold), arrowprops=anno_dict)

    arrow_dict = pltstyle.anno_style('k')
    nnodes = data_sub.groupby('Community')['id'].count().values
    nnodes = list(nnodes.cumsum())
    nnodes.pop()

    for i in nnodes:
        ax2.annotate("", xy=(i, ax2.get_ylim()[0]), xytext=(i, ax2.get_ylim()[1]), arrowprops=arrow_dict)

    pltstyle.axes_style(ax2)
    plt.tight_layout(pad=-0.35)
    if SAVE_RESULT:
        save_path = os.path.join('output', 'Multiscale_modularity_and_hubs_diversity')
        if os.path.exists(save_path):
            pass
        else:
            os.makedirs(save_path)
        filename = "Fig. 4 Ports' outside-module degree... " + param + ".png"
        plt.savefig(save_path + '/' + filename, bbox_inches='tight')
        print('The result file "{}" saved at: "{}"'.format(filename, save_path))
        print()
    else:
        plt.show()
    plt.close('all')


def startup():
    print()
    print('*********************************')
    print("Location in the manuscript text: ")
    print('Subsection titled "Multiscale modularity and hubs diversity"')
    print('Section titled "Results"')
    print('*********************************')
    print()
    print('-----------------------------------------------------------------------------')
    print('Output:')
    print()
    edge_plot()

    df_nodes = hubs_diversity()
    params = ['P', 'B', 'Z']
    thresholds = [0.7, 1.5, 1.5]
    for param, threshold in zip(params, thresholds):
        plot_role(df_nodes, param, threshold)
