# Supplementary material for: Modular gateway-ness connectivity and structural core organization in maritime network science
Source: Nat Commun. 2020 Jun 5;11:2849. doi: 10.1038/s41467-020-16619-5 (PMC7275034; doi:10.1038/s41467-020-16619-5)
Supplement: Supplementary file 4 — Source data [file 41467_2020_16619_MOESM4_ESM.zip › Structural-core-master/code/Demo/Expected output/Gateway_hub_structural_core/Fig. 8 Statistics of the core, feeder and local connections (c).xlsx]

## Sheet: Sheet1
types of connections	shipping distance of all paths between non-core ports	Distance percentage / Link percentage (Left)	shipping distance of paths between non-core ports traveling through structural-core	Distance percentage / Link percentage (Right)
core	16.05	5	42.5	13.3
feeder	73.13	2.2	57.5	1.8
local	10.82	0.2
