# Supplementary material for: Modular gateway-ness connectivity and structural core organization in maritime network science
Source: Nat Commun. 2020 Jun 5;11:2849. doi: 10.1038/s41467-020-16619-5 (PMC7275034; doi:10.1038/s41467-020-16619-5)
Supplement: Supplementary file 4 — Source data [file 41467_2020_16619_MOESM4_ESM.zip › Structural-core-master/code/Demo/Expected output/Structural_embeddedness_and_economic_performance_of_ports/Table 1 Pearson correlation coefficients between network indicators and port capacity.csv]

Network indicators	GLSN	C1	C2	C3	C4	C5
B	(0.83, '**')	(0.96, '**')	(0.93, '**')	(0.8, '**')	(0.97, '**')	(0.92, '**')
Z	(0.63, '**')	(0.8, '**')	(0.64, '**')	(0.75, '**')	(0.68, '**')	(0.42, nan)
P	(0.4, '**')	(0.46, '*')	(0.57, '**')	(0.63, '*')	(0.57, '**')	(0.57, nan)
K	(0.91, '**')	(0.96, '**')	(0.91, '**')	(0.82, '**')	(0.95, '**')	(0.91, '**')
BC	(0.93, '**')	(0.98, '**')	(0.79, '**')	(0.76, '**')	(0.96, '**')	(0.93, '**')
phi	(0.53, '**')	(0.68, '**')	(0.52, '*')	(0.52, nan)	(0.69, '**')	(0.54, nan)
rho_C	(-0.24, '*')	(-0.48, '*')	(0.03, nan)	(-0.23, nan)	(-0.06, nan)	(-0.27, nan)
rho_CM	(0.4, '**')	(0.5, '*')	(0.5, '*')	(0.41, nan)	(0.59, '**')	(0.49, nan)
