# Supplementary material for: Modular gateway-ness connectivity and structural core organization in maritime network science
Source: Nat Commun. 2020 Jun 5;11:2849. doi: 10.1038/s41467-020-16619-5 (PMC7275034; doi:10.1038/s41467-020-16619-5)
Supplement: Supplementary file 4 — Source data [file 41467_2020_16619_MOESM4_ESM.zip › Structural-core-master/code/Demo/data/Edges.csv]

498	533
498	532
498	515
498	505
498	517
498	237
498	909
498	918
498	794
498	151
498	150
498	144
498	366
498	369
498	457
498	162
498	163
498	154
498	795
498	479
533	532
533	515
533	505
533	517
533	237
533	909
533	918
533	794
533	151
533	150
533	144
533	366
533	369
533	457
533	162
533	163
533	154
533	795
533	479
532	515
532	505
532	517
532	237
532	909
532	918
532	794
532	151
532	150
532	144
532	366
532	369
532	457
532	162
532	163
532	154
532	795
532	479
515	505
515	517
515	237
515	909
515	918
515	794
515	151
515	150
515	144
515	366
515	369
515	457
515	162
515	163
515	154
515	795
515	479
505	517
505	237
505	909
505	918
505	794
505	151
505	150
505	144
505	366
505	369
505	457
505	162
505	163
505	154
505	795
505	479
517	237
517	909
517	918
517	794
517	151
517	150
517	144
517	366
517	369
517	457
517	162
517	163
517	154
517	795
517	479
237	909
237	918
237	794
237	151
237	150
237	144
237	366
237	369
237	457
237	162
237	163
237	154
237	795
237	479
909	918
909	794
909	151
909	150
909	144
909	366
909	369
909	457
909	162
909	163
909	154
909	795
909	479
918	794
918	151
918	150
918	144
918	366
918	369
918	457
918	162
918	163
918	154
918	795
918	479
794	151
794	150
794	144
794	366
794	369
794	457
794	162
794	163
794	154
794	795
794	479
151	150
151	144
151	366
151	369
151	457
151	162
151	163
151	154
151	795
151	479
150	144
150	366
150	369
150	457
150	162
150	163
150	154
150	795
150	479
144	366
144	369
144	457
144	162
144	163
144	154
144	795
144	479
366	369
366	457
366	162
366	163
366	154
366	795
366	479
369	457
369	162
369	163
369	154
369	795
369	479
457	162
457	163
457	154
457	795
457	479
162	163
162	154
162	795
162	479
163	154
163	795
163	479
154	795
154	479
795	479
517	541
517	558
517	422
517	418
533	541
533	558
533	422
533	418
541	558
541	515
541	794
541	151
541	150
541	422
541	418
541	163
541	162
541	795
558	515
558	794
558	151
558	150
558	422
558	418
558	163
558	162
558	795
515	422
515	418
794	422
794	418
151	422
151	418
150	422
150	418
422	418
422	163
422	162
422	795
418	163
418	162
418	795
517	506
517	802
517	171
515	506
515	802
515	171
532	506
532	802
532	171
506	802
506	151
506	171
506	163
506	162
802	151
802	171
802	163
802	162
151	171
171	163
171	162
515	530
515	301
515	226
515	175
533	530
533	301
533	226
533	175
533	171
530	517
530	301
530	226
530	795
530	151
530	163
530	175
530	422
530	171
530	162
530	144
517	301
517	226
517	175
301	226
301	795
301	151
301	163
301	175
301	422
301	171
301	162
301	144
226	795
226	151
226	163
226	175
226	422
226	171
226	162
226	144
795	175
795	171
151	175
163	175
175	422
175	171
175	162
175	144
422	171
422	144
171	144
232	262
232	263
232	250
232	240
232	794
232	834
232	150
232	163
232	422
232	367
232	369
232	171
232	162
232	151
232	154
262	263
262	250
262	240
262	794
262	834
262	150
262	163
262	422
262	367
262	369
262	171
262	162
262	151
262	154
263	250
263	240
263	794
263	834
263	150
263	163
263	422
263	367
263	369
263	171
263	162
263	151
263	154
250	240
250	794
250	834
250	150
250	163
250	422
250	367
250	369
250	171
250	162
250	151
250	154
240	794
240	834
240	150
240	163
240	422
240	367
240	369
240	171
240	162
240	151
240	154
794	834
794	367
794	171
834	150
834	163
834	422
834	367
834	369
834	171
834	162
834	151
834	154
150	367
150	171
163	367
422	367
422	369
422	154
367	369
367	171
367	162
367	151
367	154
369	171
171	154
505	911
505	422
505	176
505	171
532	911
532	422
532	176
533	911
533	176
911	794
911	163
911	422
911	176
911	171
911	162
794	176
163	176
422	176
176	171
176	162
911	150
911	151
911	795
176	150
176	151
176	795
517	567
517	544
517	737
517	413
517	421
517	424
515	567
515	544
515	737
515	413
515	421
515	424
533	567
533	544
533	737
533	413
533	421
533	424
567	544
567	530
567	498
567	737
567	795
567	794
567	150
567	151
567	413
567	421
567	424
567	162
567	163
544	530
544	498
544	737
544	795
544	794
544	150
544	151
544	413
544	421
544	424
544	162
544	163
530	498
530	737
530	794
530	150
530	413
530	421
530	424
498	737
498	413
498	421
498	424
737	795
737	794
737	150
737	151
737	413
737	421
737	424
737	162
737	163
795	413
795	421
795	424
794	413
794	421
794	424
150	413
150	421
150	424
151	413
151	421
151	424
413	421
413	424
413	162
413	163
421	424
421	162
421	163
424	162
424	163
794	152
794	123
794	109
794	72
794	696
794	728
794	719
794	714
794	185
794	855
794	852
152	154
152	150
152	151
152	418
152	424
152	123
152	109
152	72
152	696
152	728
152	719
152	714
152	457
152	422
152	163
152	162
152	795
152	185
152	855
152	852
154	418
154	424
154	123
154	109
154	72
154	696
154	728
154	719
154	714
154	185
154	855
154	852
150	123
150	109
150	72
150	696
150	728
150	719
150	714
150	185
150	855
150	852
151	123
151	109
151	72
151	696
151	728
151	719
151	714
151	185
151	855
151	852
418	424
418	123
418	109
418	72
418	696
418	728
418	719
418	714
418	457
418	185
418	855
418	852
424	123
424	109
424	72
424	696
424	728
424	719
424	714
424	457
424	422
424	185
424	855
424	852
123	109
123	72
123	696
123	728
123	719
123	714
123	457
123	422
123	163
123	162
123	795
123	185
123	855
123	852
109	72
109	696
109	728
109	719
109	714
109	457
109	422
109	163
109	162
109	795
109	185
109	855
109	852
72	696
72	728
72	719
72	714
72	457
72	422
72	163
72	162
72	795
72	185
72	855
72	852
696	728
696	719
696	714
696	457
696	422
696	163
696	162
696	795
696	185
696	855
696	852
728	719
728	714
728	457
728	422
728	163
728	162
728	795
728	185
728	855
728	852
719	714
719	457
719	422
719	163
719	162
719	795
719	185
719	855
719	852
714	457
714	422
714	163
714	162
714	795
714	185
714	855
714	852
457	422
457	185
457	855
457	852
422	185
422	855
422	852
163	185
163	855
163	852
162	185
162	855
162	852
795	185
795	855
795	852
185	855
185	852
855	852
286	267
286	268
286	265
286	795
286	834
286	151
286	162
286	163
286	367
286	369
286	422
286	150
286	794
267	268
267	265
267	795
267	834
267	151
267	162
267	163
267	367
267	369
267	422
267	150
267	794
268	265
268	795
268	834
268	151
268	162
268	163
268	367
268	369
268	422
268	150
268	794
265	795
265	834
265	151
265	162
265	163
265	367
265	369
265	422
265	150
265	794
795	834
795	367
163	283
163	977
163	325
163	322
163	224
163	374
163	377
162	283
162	977
162	325
162	322
162	224
162	374
162	377
150	802
150	283
150	977
150	325
150	322
150	224
150	374
150	377
151	283
151	977
151	325
151	322
151	224
151	374
151	377
802	283
802	977
802	325
802	322
802	224
802	422
802	374
802	377
802	457
283	977
283	325
283	322
283	224
283	422
283	374
283	377
283	457
977	325
977	322
977	224
977	422
977	374
977	377
977	457
325	322
325	224
325	422
325	374
325	377
325	457
322	224
322	422
322	374
322	377
322	457
224	422
224	374
224	377
224	457
422	374
422	377
374	377
374	457
377	457
501	532
501	515
501	506
501	498
501	224
501	922
501	162
501	163
501	144
501	150
501	151
532	224
532	922
515	224
515	922
506	498
506	224
506	922
506	144
506	150
498	224
498	922
224	922
224	144
922	162
922	163
922	144
922	150
922	151
501	802
501	301
532	301
506	301
498	802
498	301
224	301
922	802
922	301
144	802
150	301
802	301
286	224
286	240
286	250
286	262
286	237
286	911
286	918
286	144
286	171
286	154
224	240
224	250
224	262
224	237
224	911
224	918
224	794
224	171
224	154
240	237
240	911
240	918
240	144
250	237
250	911
250	918
250	144
262	237
262	911
262	918
262	144
237	911
237	171
237	422
911	918
911	144
911	154
918	171
918	422
942	237
942	262
942	263
942	257
942	250
942	240
942	224
942	909
942	794
942	163
942	175
942	176
942	422
942	162
942	151
237	263
237	257
237	175
237	176
262	257
262	909
262	175
262	176
263	257
263	224
263	909
263	175
263	176
257	250
257	240
257	224
257	909
257	794
257	163
257	175
257	176
257	422
257	162
257	151
250	909
250	175
250	176
240	909
240	175
240	176
224	909
224	175
224	176
909	175
909	176
909	422
794	175
175	176
286	232
286	905
232	905
232	911
232	918
232	144
905	911
905	918
905	794
905	151
905	171
905	422
905	163
905	162
905	144
795	977
795	325
795	326
162	326
171	457
171	152
171	909
171	977
171	325
171	326
171	737
422	326
422	737
367	457
367	152
367	909
367	977
367	325
367	326
367	737
457	326
457	737
163	326
152	909
152	977
152	325
152	326
152	737
151	326
150	326
794	977
794	325
794	326
909	977
909	325
909	326
909	737
977	326
977	737
325	326
325	737
326	737
498	286
498	910
501	286
501	910
501	794
532	286
532	910
515	286
515	910
286	910
910	794
910	151
910	162
910	163
532	418
501	909
501	418
501	422
909	418
517	176
515	176
532	175
505	175
515	232
515	152
517	232
517	152
532	232
532	152
232	795
232	152
532	226
498	226
498	171
498	418
498	422
226	794
226	418
171	418
501	171
501	505
501	918
501	152
501	737
505	152
505	737
532	737
918	152
918	737
152	144
144	737
505	910
505	802
517	910
910	802
910	144
163	679
163	676
163	667
163	666
163	671
163	678
162	679
162	676
162	667
162	666
162	671
162	678
150	679
150	676
150	667
150	666
150	671
150	678
151	679
151	676
151	667
151	666
151	671
151	678
794	802
794	679
794	676
794	667
794	666
794	671
794	678
802	679
802	676
802	667
802	666
802	671
802	678
802	855
679	676
679	667
679	666
679	671
679	678
679	855
676	667
676	666
676	671
676	678
676	855
667	666
667	671
667	678
667	855
666	671
666	678
666	855
671	678
671	855
678	855
498	502
498	942
498	176
498	175
502	532
502	515
502	506
502	501
502	942
502	910
502	802
502	176
502	175
502	422
502	171
502	163
502	151
532	942
515	942
506	942
506	910
506	176
506	175
506	422
501	942
501	176
501	175
942	910
942	802
942	171
910	176
910	175
910	422
910	171
802	176
802	175
163	673
162	673
151	673
794	673
855	673
855	737
679	673
679	852
679	737
676	673
676	852
676	737
667	673
667	852
667	737
673	852
673	737
673	150
852	737
151	724
151	717
151	160
150	724
150	717
150	160
162	724
162	717
162	160
163	724
163	717
163	160
422	724
422	717
422	160
424	724
424	717
424	160
123	724
123	717
123	160
72	724
72	717
72	160
728	724
728	717
728	160
724	719
724	717
724	160
719	717
719	160
717	160
163	323
163	318
163	136
162	323
162	318
162	136
151	323
151	318
151	136
794	322
794	323
794	318
794	136
977	323
977	318
977	136
322	323
322	318
322	136
322	152
323	318
323	136
323	152
318	136
318	152
136	152
515	420
515	429
515	834
532	413
532	421
532	420
532	429
532	834
501	413
501	421
501	420
501	429
501	834
498	420
498	429
498	834
794	420
794	429
150	420
150	429
150	910
413	420
413	429
413	834
413	910
421	420
421	429
421	834
421	910
420	429
420	834
420	910
429	834
429	910
834	910
163	167
163	165
163	141
163	140
163	174
163	170
163	143
163	178
163	180
163	179
163	139
162	167
162	165
162	141
162	140
162	174
162	170
162	143
162	178
162	180
162	179
162	139
171	167
171	165
171	141
171	140
171	174
171	170
171	143
171	178
171	180
171	179
171	139
175	154
175	150
175	167
175	165
175	141
175	140
175	174
175	170
175	143
175	178
175	180
175	179
175	139
176	154
176	167
176	165
176	141
176	140
176	174
176	170
176	143
176	178
176	180
176	179
176	139
154	167
154	165
154	141
154	140
154	174
154	170
154	143
154	178
154	180
154	179
154	139
150	167
150	165
150	141
150	140
150	174
150	170
150	143
150	178
150	180
150	179
150	139
167	165
167	141
167	140
167	174
167	170
167	143
167	178
167	180
167	179
167	139
165	141
165	140
165	174
165	170
165	143
165	178
165	180
165	179
165	139
141	140
141	174
141	170
141	143
141	178
141	180
141	179
141	139
140	174
140	170
140	143
140	178
140	180
140	179
140	139
174	170
174	143
174	178
174	180
174	179
174	139
170	143
170	178
170	180
170	179
170	139
143	178
143	180
143	179
143	139
178	180
178	179
178	139
180	179
180	139
179	139
150	323
794	283
283	323
283	910
283	834
977	910
977	834
322	910
322	834
323	325
323	910
323	834
325	910
325	834
240	802
250	802
257	802
257	144
909	802
285	940
285	232
285	268
285	267
285	737
285	795
285	152
285	150
285	151
285	163
285	162
285	373
285	377
285	429
285	412
285	422
285	171
285	161
940	232
940	268
940	267
940	737
940	795
940	152
940	150
940	151
940	163
940	162
940	373
940	377
940	429
940	412
940	422
940	171
940	161
232	268
232	267
232	737
232	373
232	377
232	429
232	412
232	161
268	737
268	152
268	373
268	377
268	429
268	412
268	171
268	161
267	737
267	152
267	373
267	377
267	429
267	412
267	171
267	161
737	373
737	377
737	429
737	412
737	161
795	373
795	377
795	429
795	412
795	161
152	373
152	377
152	429
152	412
152	161
150	373
150	412
150	161
151	373
151	429
151	412
151	161
163	373
163	429
163	412
163	161
162	373
162	429
162	412
162	161
373	377
373	429
373	412
373	422
373	171
373	161
377	429
377	412
377	171
377	161
429	412
429	422
429	171
429	161
412	422
412	171
412	161
422	161
171	161
422	679
422	680
422	678
422	674
422	676
163	680
163	674
162	680
162	674
151	680
151	674
150	680
150	674
795	679
795	680
795	678
795	674
795	676
794	680
794	674
679	680
679	674
680	678
680	674
680	676
680	852
678	674
678	852
674	676
674	852
286	263
286	257
286	922
286	802
262	910
262	922
262	802
263	910
263	922
263	802
257	910
257	922
257	171
240	910
240	922
910	922
922	171
922	422
144	283
144	977
144	325
144	322
152	283
286	940
286	152
940	263
940	250
940	257
940	794
940	144
263	144
263	152
250	152
257	150
257	152
517	286
505	286
176	922
176	918
176	916
175	922
175	918
175	916
422	916
163	916
162	916
151	916
802	918
802	916
802	154
922	918
922	916
922	154
918	916
916	154
250	910
501	517
501	795
501	250
498	250
505	301
505	250
517	250
301	250
795	250
517	161
532	161
515	161
498	161
163	722
163	720
162	722
162	720
144	123
144	109
144	72
144	696
144	722
144	720
151	722
151	720
150	722
150	720
422	722
422	720
123	722
123	720
109	722
109	720
72	722
72	720
696	722
696	720
722	720
515	474
515	679
515	676
515	667
515	666
515	671
515	678
474	532
474	505
474	498
474	679
474	676
474	667
474	666
474	671
474	678
474	301
532	679
532	676
532	667
532	666
532	671
532	678
505	679
505	676
505	667
505	666
505	671
505	678
498	679
498	676
498	667
498	666
498	671
498	678
679	301
676	301
667	301
666	301
671	301
678	301
942	232
942	905
942	215
942	218
942	217
942	418
232	215
232	218
232	217
232	802
232	175
232	176
232	418
905	215
905	218
905	217
905	802
905	175
905	176
905	418
215	218
215	217
215	802
215	175
215	176
215	418
215	422
215	163
215	162
215	151
218	217
218	802
218	175
218	176
218	418
218	422
218	163
218	162
218	151
217	802
217	175
217	176
217	418
217	422
217	163
217	162
217	151
802	418
175	418
176	418
756	754
756	746
756	941
756	240
756	977
756	325
756	323
756	322
756	136
756	911
756	918
754	746
754	941
754	240
754	977
754	325
754	323
754	322
754	136
754	911
754	918
746	941
746	240
746	977
746	325
746	323
746	322
746	136
746	911
746	918
941	240
941	977
941	325
941	323
941	322
941	136
941	911
941	918
240	977
240	325
240	323
240	322
240	136
977	911
977	918
325	136
325	911
325	918
323	911
323	918
322	911
322	918
136	911
136	918
918	926
918	928
918	837
926	928
926	802
926	794
926	837
926	151
926	366
926	369
926	422
926	163
926	162
928	802
928	794
928	837
928	151
928	366
928	369
928	422
928	163
928	162
802	837
802	366
802	369
794	837
837	151
837	366
837	369
837	422
837	163
837	162
366	422
501	533
501	334
501	977
501	325
501	322
501	77
501	366
501	369
501	424
501	373
501	377
501	72
505	334
505	977
505	325
505	322
505	77
505	424
505	413
505	421
505	429
505	373
505	377
505	72
533	334
533	977
533	325
533	322
533	77
533	429
533	373
533	377
533	72
515	334
515	977
515	325
515	322
515	77
515	373
515	377
515	72
334	977
334	325
334	322
334	77
334	366
334	369
334	424
334	163
334	422
334	413
334	421
334	429
334	373
334	377
334	72
977	77
977	366
977	369
977	424
977	413
977	421
977	429
977	373
977	72
325	77
325	366
325	369
325	424
325	413
325	421
325	429
325	373
325	72
322	77
322	366
322	369
322	424
322	413
322	421
322	429
322	373
322	72
77	366
77	369
77	424
77	163
77	422
77	413
77	421
77	429
77	373
77	377
77	72
366	424
366	413
366	421
366	429
366	373
366	377
366	72
369	424
369	413
369	421
369	429
369	373
369	377
369	72
424	429
424	373
424	377
422	413
422	421
413	373
413	377
413	72
421	373
421	377
421	72
429	72
373	72
377	72
418	367
418	369
171	366
170	366
170	369
161	144
161	367
161	366
144	367
367	366
746	909
746	226
746	748
909	226
909	756
909	748
226	918
226	756
226	748
918	748
756	748
746	360
746	286
746	210
909	323
909	322
909	360
909	286
909	210
226	977
226	323
226	322
[truncated: 463 more rows]
