# Supplementary material for: Modular gateway-ness connectivity and structural core organization in maritime network science
Source: Nat Commun. 2020 Jun 5;11:2849. doi: 10.1038/s41467-020-16619-5 (PMC7275034; doi:10.1038/s41467-020-16619-5)
Supplement: Supplementary file 4 — Source data [file 41467_2020_16619_MOESM4_ESM.zip › Structural-core-master/code/Demo/data/Nodes.csv]

Capacity	id	Country Code	K	BC	CC	idx	Community	B	Z	P	phi	rho_C	rho_CM
105531	160	TWN	12	0	0.503448276	16	1	-0.7045	-0.5866	0.1528	0.572004479	1.297137072	0.218402688
105531	717	CHL	12	0	0.503448276	110	1	-0.7045	-0.5866	0.1528	0.155226343	1.065024238	0.014585269
105531	724	CHL	12	0	0.503448276	114	1	-0.7045	-0.5866	0.1528	0.321693122	1.191712938	0.081334447
84180	720	CHL	11	0	0.501718213	112	1	-0.6677	-0.8299	0.314	0.288738434	1.169137926	0.065393275
84180	722	CHL	11	0	0.501718213	113	1	-0.6677	-0.8299	0.314	0.239485944	1.133376641	0.043784835
268100	719	CHL	24	0.000350226	0.528985507	111	1	-0.5573	0.3863	0.3507	0.401147903	1.236200996	0.122280618
268100	728	PER	24	0.000350226	0.528985507	115	1	-0.5573	0.3863	0.3507	0.591930541	1.291814058	0.22777809
162569	714	CHL	21	0	0.523297491	109	1	-0.5573	0.0215	0.39	0.306025075	1.178832764	0.073240495
429123	123	MEX	28	0.000874949	0.536764706	4	1	-0.4837	0.6296	0.4107	0.445773525	1.255498444	0.146455799
229806	185	MUS	24	0.000374578	0.528985507	30	1	-0.4837	0.1431	0.4479	0.445773525	1.255498444	0.146455799
323592	109	MEX	25	0.000362768	0.530909091	3	1	-0.4837	0.2647	0.448	0.197740113	1.102008591	0.028116799
323592	696	COL	25	0.000362768	0.530909091	108	1	-0.4837	0.2647	0.448	0.42133653	1.24316229	0.132676356
67237	888	TGO	9	0	0.496598639	133	1	-0.5941	-1.3164	0.4938	0.515763136	1.279499814	0.18550442
73251	216	RUS	16	0	0.525179856	33	1	-0.5205	-0.7083	0.5703	0.313877875	1.188351971	0.077763098
393340	855	ZAF	30	0.001147314	0.542750929	128	1	-0.2262	0.0215	0.5711	0.740392157	1.221778409	0.289230588
509987	852	ZAF	36	0.002347554	0.55513308	126	1	-0.0422	0.1431	0.5725	0.548048923	1.296978835	0.20578179
156703	215	ROU	22	0.000155234	0.536764706	32	1	-0.3734	-0.465	0.6281	0.262300019	1.152545792	0.053813288
156703	217	UKR	22	0.000155234	0.536764706	34	1	-0.3734	-0.465	0.6281	0.147078014	1.061297016	0.012783645
156703	218	UKR	22	0.000155234	0.536764706	35	1	-0.3734	-0.465	0.6281	0.271180333	1.158119796	0.057591328
68698	364	USA	12	0	0.51048951	65	1	-0.5205	-1.1948	0.6528	0.162217728	1.066223868	0.015968975
654432	424	JPN	53	0.00639234	0.610878661	79	1	0.289	1.1161	0.6757	1	1.138176765	0.3556
877439	418	KOR	46	0.003412948	0.586345382	75	1	0.1418	0.7512	0.6909	0.885080645	1.239696679	0.368163306
82932	926	BHR	11	0	0.517730496	141	1	-0.5205	-1.3164	0.6942	0.192008977	1.096382094	0.026017755
82932	928	SAU	11	0	0.517730496	142	1	-0.5205	-1.3164	0.6942	0.491895078	1.270023765	0.171665193
305495	905	TUR	26	0.000396701	0.546816479	134	1	-0.2262	-0.465	0.6953	0.824390244	1.249937521	0.341226829
511804	374	USA	37	0.004337573	0.5703125	71	1	0.1418	-0.3434	0.7217	0.306025075	1.178832764	0.073240495
652872	72	PAN	53	0.012604381	0.610878661	0	1	0.3993	0.7512	0.7305	0.683173077	1.255581937	0.268273077
143974	320	USA	18	0.000149335	0.525179856	58	1	-0.2998	-1.1948	0.7346	0.633971292	1.275238937	0.246659604
753586	457	RUS	52	0.004816551	0.608333333	81	1	0.4729	0.3863	0.7544	0.592215256	1.284126618	0.226230146
346456	942	LBN	30	0.000821458	0.557251908	145	1	0.0314	-0.8299	0.7556	0.515763136	1.279499814	0.18550442
6454987	162	CHN	128	0.087497768	0.890243902	18	1	2.7542	2.089	0.7877	1	1.097614136	0.316133333
4242640	422	KOR	110	0.048331838	0.802197802	78	1	2.1287	1.9674	0.7883	1	1.071	0.292
7144109	163	CHN	131	0.094640206	0.906832298	19	1	2.8646	2.089	0.7885	1	1	0.272
6929523	151	CHN	119	0.064556981	0.843930636	13	1	2.4231	2.089	0.791	1	1.115914166	0.336678571
83341	941	ISR	11	0	0.423188406	144	2	-1.273	-0.8965	0	0.455216535	1.248403061	0.149666462
77770	210	DJI	12	0	0.433234421	31	2	-1.273	-0.7742	0	0.39628483	1.233131863	0.119567939
155540	748	IND	12	0	0.433234421	118	2	-1.273	-0.7742	0	0.239485944	1.133376641	0.043784835
69417	259	ITA	18	0	0.459119497	45	2	-1.273	-0.0407	0	0.822299652	1.257791259	0.342853659
152758	754	IND	22	0.000303623	0.464968153	119	2	-1.273	0.4482	0	0.672080773	1.264215844	0.264430641
308298	746	IND	27	0.00100751	0.474025974	117	2	-1.273	1.0595	0	0.737556561	1.227057541	0.289374057
308298	756	PAK	27	0.00100751	0.474025974	120	2	-1.273	1.0595	0	0.572004479	1.297137072	0.218402688
187430	136	BHS	17	0.000794133	0.528985507	5	2	-0.8518	-0.7742	0.4637	0.666666667	1.273094146	0.263669979
196158	238	ITA	10	0	0.475570033	40	2	-1.0203	-1.3855	0.48	0.39628483	1.233131863	0.119567939
196158	287	EGY	10	0	0.475570033	55	2	-1.0203	-1.3855	0.48	0.345584416	1.202175877	0.092598636
242204	318	USA	33	0.002085211	0.563706564	57	2	-0.2621	0.326	0.5399	0.739348371	1.279415885	0.304506266
146468	360	USA	23	0.001740038	0.534798535	64	2	-0.4306	-0.652	0.5784	1	1.235571312	0.414581699
505320	323	USA	34	0.004273374	0.563706564	60	2	-0.0936	0.2037	0.5952	0.739348371	1.279415885	0.304506266
773503	257	FRA	34	0.001678465	0.565891473	44	2	-0.0936	0.2037	0.5969	0.742837177	1.255836196	0.300248078
1239937	240	ESP	47	0.008727292	0.595918367	41	2	0.4119	1.0595	0.6166	1	1.235571312	0.414581699
651893	922	ARE	35	0.002159727	0.568093385	140	2	0.0749	0.0815	0.6318	0.572004479	1.297137072	0.218402688
878396	262	ITA	44	0.005961573	0.588709677	46	2	0.4119	0.6927	0.6415	0.684027778	1.247924239	0.266701389
1095843	322	USA	60	0.012154572	0.629310345	59	2	1.0858	1.6707	0.6528	0.948616601	1.22272915	0.390264822
71444	370	USA	10	0	0.443768997	69	2	-0.8518	-1.63	0.66	0.220101886	1.121494985	0.036553463
903362	263	ITA	45	0.00640074	0.591093117	47	2	0.5804	0.5705	0.6706	0.956709957	1.222702831	0.393722944
1317335	977	USA	63	0.013473288	0.637554585	146	2	1.3386	1.6707	0.6762	0.886699507	1.20844377	0.357199507
1323163	918	ARE	64	0.017909908	0.640350877	139	2	1.4228	1.6707	0.6797	0.88034188	1.177381293	0.341532764
729253	911	SAU	32	0.002743016	0.561538462	137	2	0.0749	-0.2852	0.6816	0.285639068	1.170788951	0.064545347
1288522	325	USA	64	0.014033286	0.640350877	61	2	1.4228	1.6707	0.6821	0.737556561	1.227057541	0.289374057
474274	226	ESP	29	0.002768069	0.54887218	37	2	-0.0094	-0.5297	0.6825	0.949275362	1.233742627	0.395576087
1064488	910	SAU	45	0.004664373	0.591093117	136	2	0.7488	0.326	0.6904	0.783574879	1.240455536	0.317008696
142888	74	PAN	11	1.17E-05	0.447852761	1	2	-0.7676	-1.63	0.6942	0.39628483	1.233131863	0.119567939
142888	251	ITA	11	1.17E-05	0.447852761	43	2	-0.7676	-1.63	0.6942	0.091440158	1.024297553	0.002927327
574836	301	MAR	45	0.008006741	0.591093117	56	2	0.8331	0.2037	0.6943	0.847619048	1.230140245	0.346285714
1094283	224	MLT	47	0.005076787	0.595918367	36	2	0.8331	0.4482	0.7089	0.836707152	1.246223555	0.346186235
614979	283	EGY	26	0.001115466	0.546816479	52	2	-0.0094	-0.8965	0.7101	0.147078014	1.061297016	0.012783645
1002363	250	ESP	45	0.002931671	0.591093117	42	2	0.7488	0.326	0.7101	0.93	1.21996054	0.381193333
1415520	286	EGY	61	0.012964283	0.632034632	54	2	1.6755	0.9372	0.7304	0.74025974	1.271301652	0.30288961
1153988	909	OMN	49	0.005907013	0.600823045	135	2	1.2543	0.0815	0.748	0.601960784	1.279966346	0.230537535
284892	837	THA	24	0.00111128	0.542750929	125	2	0.1591	-1.3855	0.7708	0.601960784	1.279966346	0.230537535
2072429	144	CHN	57	0.006556455	0.621276596	10	2	2.0125	-0.0407	0.7738	0.88034188	1.177381293	0.341532764
102858	420	JPN	11	0	0.505190311	76	3	-1.3653	-1.0555	0.6281	0.585103785	1.29351564	0.224507692
165876	544	RUS	16	0	0.51048951	95	3	-1.1304	-0.6762	0.6562	0.20583148	1.107346418	0.030828021
165876	567	SWE	16	0	0.51048951	97	3	-1.1304	-0.6762	0.6562	0.39628483	1.233131863	0.119567939
201740	541	POL	12	0	0.503448276	94	3	-1.1304	-1.4348	0.6806	0.147078014	1.061297016	0.012783645
201740	558	DNK	12	0	0.503448276	96	3	-1.1304	-1.4348	0.6806	0.381444099	1.234539431	0.113272283
349595	413	JPN	34	0.001007357	0.565891473	74	3	-0.3473	0.8411	0.699	1	1.173131327	0.381166667
112468	502	FRA	14	0	0.51048951	86	3	-1.0521	-1.2451	0.7041	0.649759348	1.278650064	0.255871159
215802	479	PRT	20	0	0.536764706	83	3	-0.8954	-0.4865	0.71	0.441127695	1.255578213	0.144288557
422846	421	JPN	41	0.002456074	0.581673307	77	3	0.2009	0.8411	0.7234	1	1.199043126	0.395247619
277019	334	CAN	26	0.00085949	0.54887218	63	3	-0.4256	-0.4865	0.7367	0.572004479	1.297137072	0.218402688
1190907	533	DEU	47	0.00271221	0.595918367	93	3	0.4358	1.41	0.7433	0.961904762	1.218723416	0.393147619
1826611	517	GBR	45	0.002422501	0.591093117	90	3	0.3575	1.2204	0.7477	0.798449612	1.231873998	0.322413068
609299	506	BEL	21	8.69E-05	0.523297491	88	3	-0.5822	-1.0555	0.7483	0.306025075	1.178832764	0.073240495
149559	77	PAN	29	0.000746742	0.55513308	2	3	-0.1907	-0.4865	0.7491	0.837837838	1.226937407	0.340518018
346624	530	DEU	22	0.000199381	0.532846715	91	3	-0.6605	-0.6762	0.7562	0.28372093	1.172488842	0.064147804
660466	237	ITA	40	0.004292787	0.579365079	39	3	0.6707	-0.4865	0.7588	0.783574879	1.240455536	0.317008696
1447331	498	FRA	55	0.006586062	0.616033755	84	3	1.1406	1.2204	0.7656	0.963157895	1.211486583	0.389357895
3127870	515	NLD	66	0.010943259	0.646017699	89	3	1.6887	1.979	0.7736	--	--	--
1252131	501	GBR	48	0.002507449	0.598360656	85	3	0.8273	0.6514	0.7752	0.571722718	1.288347847	0.216395333
605543	366	USA	43	0.002290501	0.586345382	66	3	0.5141	0.4618	0.7777	0.668797954	1.267612626	0.263558824
1509575	505	BEL	52	0.004716794	0.608333333	87	3	1.2189	0.4618	0.7788	--	--	--
2844525	532	DEU	53	0.005671288	0.610878661	92	3	1.2189	0.6514	0.7796	1	1.0793	0.297333333
1157792	369	USA	59	0.011798423	0.626609442	68	3	1.767	0.4618	0.7889	0.683173077	1.255581937	0.268273077
99713	139	CHN	17	0	0.506944444	6	4	-0.5827	0.0406	0.2076	0.091440158	1.024297553	0.002927327
99713	140	CHN	17	0	0.506944444	7	4	-0.5827	0.0406	0.2076	0.106268739	1.030807946	0.004575466
99713	141	CHN	17	0	0.506944444	8	4	-0.5827	0.0406	0.2076	0.091440158	1.024297553	0.002927327
99713	143	CHN	17	0	0.506944444	9	4	-0.5827	0.0406	0.2076	0.091440158	1.024297553	0.002927327
99713	165	CHN	17	0	0.506944444	20	4	-0.5827	0.0406	0.2076	0.155226343	1.065024238	0.014585269
99713	167	CHN	17	0	0.506944444	21	4	-0.5827	0.0406	0.2076	0.121344446	1.040142472	0.006958096
99713	174	CHN	17	0	0.506944444	24	4	-0.5827	0.0406	0.2076	0.192008977	1.096382094	0.026017755
99713	178	CHN	17	0	0.506944444	27	4	-0.5827	0.0406	0.2076	0.101689322	1.028792342	0.004022092
99713	179	CHN	17	0	0.506944444	28	4	-0.5827	0.0406	0.2076	0.133892842	1.053351029	0.009930171
99713	180	CHN	17	0	0.506944444	29	4	-0.5827	0.0406	0.2076	0.096101971	1.026273931	0.003396435
74646	675	BRA	14	0	0.506944444	103	4	-0.5399	-0.5436	0.3367	0.162217728	1.066223868	0.015968975
180452	170	CHN	19	0.000387726	0.51590106	22	4	-0.4971	0.0406	0.3546	0.386438765	1.232191118	0.115062646
74727	858	NAM	14	0	0.505190311	129	4	-0.4971	-0.6896	0.4388	0.361862496	1.217745522	0.101958721
74727	859	AGO	14	0	0.505190311	130	4	-0.4971	-0.6896	0.4388	0.557777778	1.304509	0.212397576
74727	863	AGO	14	0	0.505190311	131	4	-0.4971	-0.6896	0.4388	0.285639068	1.170788951	0.064545347
74727	871	COG	14	0	0.505190311	132	4	-0.4971	-0.6896	0.4388	0.591930541	1.291814058	0.22777809
216610	853	ZAF	25	0.000827324	0.527075812	127	4	-0.3258	0.3326	0.4576	0.585103785	1.29351564	0.224507692
186427	673	BRA	18	7.46E-05	0.514084507	101	4	-0.3687	-0.5436	0.5123	0.386438765	1.232191118	0.115062646
84000	474	GBR	11	0	0.425655977	82	4	-0.4543	-1.2737	0.562	0.92	1.218662165	0.376027692
93754	674	BRA	12	0	0.503448276	102	4	-0.4115	-1.2737	0.5694	0.229284229	1.126223812	0.039767271
93754	680	BRA	12	0	0.503448276	107	4	-0.4115	-1.2737	0.5694	0.162217728	1.066223868	0.015968975
371452	666	URY	26	0.000956832	0.536764706	98	4	-0.1974	0.0406	0.5888	0.455216535	1.248403061	0.149666462
576987	676	BRA	30	0.001504769	0.544776119	104	4	-0.1118	0.3326	0.6156	0.361862496	1.217745522	0.101958721
576987	679	BRA	30	0.001504769	0.544776119	106	4	-0.1118	0.3326	0.6156	0.627069133	1.279735232	0.24393963
483233	667	ARG	27	0.001035609	0.538745387	99	4	-0.1546	0.0406	0.6173	0.515763136	1.279499814	0.18550442
87430	916	ARE	10	0	0.508710801	138	4	-0.4115	-1.5658	0.64	0.361862496	1.217745522	0.101958721
296806	671	BRA	18	0.000374072	0.521428571	100	4	-0.283	-0.8356	0.6481	0.47768595	1.260790055	0.162894628
390560	678	BRA	23	0.000804287	0.530909091	105	4	-0.1546	-0.5436	0.6692	0.345584416	1.202175877	0.092598636
1239087	176	CHN	65	0.016438336	0.643171806	26	4	0.8729	2.085	0.7077	1	1.147152833	0.364963636
931991	175	CHN	62	0.013476001	0.634782609	25	4	0.9157	1.5009	0.7294	1	1.211484461	0.402875
1177221	154	CHN	68	0.01887263	0.651785714	15	4	1.2154	1.3549	0.7522	0.886021505	1.229843165	0.364980645
69000	145	CHN	6	0	0.493243243	11	4	-0.4971	-1.8579	0.7778	0.239485944	1.133376641	0.043784835
1765444	802	MYS	68	0.012930102	0.651785714	123	4	1.4722	0.4787	0.779	1	1.185962895	0.388824176
2924169	171	CHN	93	0.035651366	0.733668342	23	4	2.1144	1.939	0.7848	1	1.127079744	0.347
4583041	150	HKG	123	0.08140069	0.863905325	12	4	3.1847	2.6692	0.7883	1	1.106427864	0.326952381
5029748	794	SGP	106	0.051292027	0.784946237	121	4	2.9706	0.9168	0.7909	1	1.087805556	0.3091
94848	285	EGY	18	0	0.51590106	53	5	-1.008	0.0846	0.4938	0.742837177	1.255836196	0.300248078
94848	412	JPN	18	0	0.51590106	73	5	-1.008	0.0846	0.4938	0.885080645	1.239696679	0.368163306
321205	267	SVN	27	0.000646306	0.546816479	50	5	-0.7125	1.0996	0.5981	0.468266457	1.256337073	0.157477183
321205	268	ITA	27	0.000646306	0.546816479	51	5	-0.7125	1.0996	0.5981	0.250627615	1.141327058	0.048386088
183636	940	ISR	24	0.000312059	0.540740741	143	5	-0.6534	0.0846	0.6632	0.572004479	1.297137072	0.218402688
325554	161	TWN	26	0.000330615	0.534798535	17	5	-0.5943	0.3383	0.6657	0.468266457	1.256337073	0.157477183
65691	266	ITA	9	0	0.498293515	49	5	-1.008	-2.1992	0.6667	0.543502614	1.301639378	0.204304518
278567	429	JPN	39	0.001699273	0.577075099	80	5	0.174	0.3383	0.7377	0.85210084	1.225794081	0.347147899
296768	326	USA	15	0	0.525179856	62	5	-0.7125	-1.9455	0.7378	0.706557377	1.260000603	0.281869945
226357	265	HRV	16	0.000124651	0.525179856	48	5	-0.7716	-1.438	0.7422	0.28372093	1.172488842	0.064147804
379604	373	USA	37	0.001214745	0.57254902	70	5	0.1149	0.0846	0.7568	0.455216535	1.248403061	0.149666462
1547406	152	TWN	58	0.006622747	0.623931624	14	5	1.2378	0.5921	0.7592	1	1.159328043	0.372681818
1006709	367	USA	39	0.004824075	0.57480315	67	5	0.2922	-0.1692	0.7613	0.517499151	1.276302458	0.185747537
642925	232	GRC	43	0.002211092	0.586345382	38	5	0.3513	0.5921	0.7701	0.855614973	1.220244828	0.346490196
612699	834	VNM	36	0.001622064	0.5703125	124	5	0.2922	-0.9305	0.7762	0.621296296	1.285913191	0.242181481
616069	377	CAN	54	0.007336547	0.613445378	72	5	1.0605	0.3383	0.7785	0.649759348	1.278650064	0.255871159
1158715	737	LKA	55	0.008807533	0.616033755	116	5	1.0014	0.8459	0.7868	0.837837838	1.226937407	0.340518018
2266582	795	MYS	84	0.020783976	0.701923077	122	5	2.6563	1.0996	0.7877	1	1.222580339	0.40825
