# Supplementary material for: Modular gateway-ness connectivity and structural core organization in maritime network science
Source: Nat Commun. 2020 Jun 5;11:2849. doi: 10.1038/s41467-020-16619-5 (PMC7275034; doi:10.1038/s41467-020-16619-5)
Supplement: Supplementary file 4 — Source data [file 41467_2020_16619_MOESM4_ESM.zip › Structural-core-master/code/Supplementary information code/Expected output/Supplementary note 10_1/Supplementary Table 6 Pearson correlation coefficients...2015-Increasing removal.xlsx]

## Sheet: GLSN of 2015_Increasing removal
Network indicators	percent of removed routes	GLSN	C
B	10	0.75	0.9
	20	0.76	0.89
	30	0.76	0.89
	40	0.77	0.88
	50	0.8	0.91
BC	10	0.69	0.82
	20	0.71	0.82
	30	0.71	0.82
	40	0.72	0.84
	50	0.77	0.86
K	10	0.78	0.87
	20	0.78	0.86
	30	0.79	0.87
	40	0.8	0.89
	50	0.81	0.88
P	10	0.39	0.48
	20	0.39	0.47
	30	0.4	0.48
	40	0.4	0.45
	50	0.41	0.47
Z	10	0.48	0.58
	20	0.47	0.57
	30	0.47	0.58
	40	0.47	0.56
	50	0.49	0.59
phi	10	0.63	0.8
	20	0.65	0.79
	30	0.65	0.8
	40	0.66	0.82
	50	0.66	0.78
rho_C	10	0.26	0.49
	20	0.29	0.46
	30	0.28	0.47
	40	0.28	0.51
	50	0.29	0.41
rho_CM	10	0.58	0.78
	20	0.61	0.77
	30	0.6	0.77
	40	0.6	0.79
	50	0.61	0.75
