# Supplementary material for: Modular gateway-ness connectivity and structural core organization in maritime network science
Source: Nat Commun. 2020 Jun 5;11:2849. doi: 10.1038/s41467-020-16619-5 (PMC7275034; doi:10.1038/s41467-020-16619-5)
Supplement: Supplementary file 4 — Source data [file 41467_2020_16619_MOESM4_ESM.zip › Structural-core-master/code/Supplementary information code/Expected output/Supplementary note 10_1/Supplementary Table 6 Pearson correlation coefficients...2015-Random removal.xlsx]

## Sheet: GLSN of 2015_Random removal
Network indicators	percent of removed routes	GLSN	C
B	10	0.74	0.89
	20	0.75	0.89
	30	0.75	0.89
	40	0.75	0.89
	50	0.74	0.89
BC	10	0.68	0.81
	20	0.69	0.81
	30	0.7	0.8
	40	0.7	0.8
	50	0.71	0.8
K	10	0.77	0.86
	20	0.78	0.86
	30	0.79	0.86
	40	0.79	0.86
	50	0.8	0.85
P	10	0.39	0.48
	20	0.39	0.5
	30	0.4	0.51
	40	0.4	0.53
	50	0.41	0.54
Z	10	0.48	0.57
	20	0.48	0.57
	30	0.49	0.57
	40	0.49	0.57
	50	0.5	0.57
phi	10	0.63	0.8
	20	0.64	0.81
	30	0.66	0.81
	40	0.67	0.81
	50	0.68	0.81
rho_C	10	0.27	0.55
	20	0.29	0.55
	30	0.31	0.56
	40	0.32	0.57
	50	0.34	0.58
rho_CM	10	0.58	0.78
	20	0.59	0.78
	30	0.61	0.78
	40	0.63	0.79
	50	0.64	0.79
