# Supplementary material for: Modular gateway-ness connectivity and structural core organization in maritime network science
Source: Nat Commun. 2020 Jun 5;11:2849. doi: 10.1038/s41467-020-16619-5 (PMC7275034; doi:10.1038/s41467-020-16619-5)
Supplement: Supplementary file 4 — Source data [file 41467_2020_16619_MOESM4_ESM.zip › Structural-core-master/code/Supplementary information code/Expected output/Supplementary note 10_2/Supplementary Fig. 21 Edge distributions....(b)-method #2.xlsx]

## Sheet: GLSN of 2015_method #2
real GLSN	percent of edges: 10%	percent of edges: 20%	percent of edges: 30%	percent of edges: 40%	percent of edges: 50%
17.8	55.7	55.8	55.9	55.9	55.9
