# Supplementary material for: Modular gateway-ness connectivity and structural core organization in maritime network science
Source: Nat Commun. 2020 Jun 5;11:2849. doi: 10.1038/s41467-020-16619-5 (PMC7275034; doi:10.1038/s41467-020-16619-5)
Supplement: Supplementary file 4 — Source data [file 41467_2020_16619_MOESM4_ESM.zip › Structural-core-master/code/Supplementary information code/Expected output/Supplementary note 10_2/Supplementary Table 8 Pearson correlation coefficients...2015...-method #1.xlsx]

## Sheet: GLSN of 2015_method #1
Network indicators	percent of edges	GLSN	C
B	10	0.73	0.87
	20	0.73	0.86
	30	0.72	0.86
	40	0.72	0.85
	50	0.71	0.85
BC	10	0.7	0.83
	20	0.71	0.83
	30	0.72	0.82
	40	0.72	0.82
	50	0.73	0.81
K	10	0.77	0.85
	20	0.77	0.84
	30	0.77	0.83
	40	0.77	0.83
	50	0.77	0.83
P	10	0.29	0.33
	20	0.22	0.25
	30	0.17	0.18
	40	0.13	0.13
	50	0.1	0.09
Z	10	0.47	0.56
	20	0.47	0.56
	30	0.47	0.56
	40	0.47	0.56
	50	0.47	0.56
phi	10	0.62	0.79
	20	0.62	0.79
	30	0.62	0.78
	40	0.62	0.78
	50	0.62	0.77
rho_C	10	0.26	0.53
	20	0.26	0.52
	30	0.26	0.51
	40	0.26	0.51
	50	0.27	0.51
rho_CM	10	0.58	0.77
	20	0.57	0.77
	30	0.57	0.76
	40	0.57	0.76
	50	0.57	0.75
