# Supplementary material for: Modular gateway-ness connectivity and structural core organization in maritime network science
Source: Nat Commun. 2020 Jun 5;11:2849. doi: 10.1038/s41467-020-16619-5 (PMC7275034; doi:10.1038/s41467-020-16619-5)
Supplement: Supplementary file 4 — Source data [file 41467_2020_16619_MOESM4_ESM.zip › Structural-core-master/code/Supplementary information code/Expected output/Supplementary note 10_2/Supplementary Table 8 Pearson correlation coefficients...2015...-method #2.xlsx]

## Sheet: GLSN of 2015_method #2
Network indicators	percent of edges	GLSN	C
B	10	0.76	0.82
	20	0.76	0.82
	30	0.76	0.82
	40	0.76	0.82
	50	0.76	0.82
BC	10	0.83	0.88
	20	0.83	0.88
	30	0.83	0.88
	40	0.83	0.88
	50	0.83	0.88
K	10	0.77	0.82
	20	0.77	0.82
	30	0.77	0.82
	40	0.77	0.82
	50	0.77	0.82
P	10	0.15	0.19
	20	0.15	0.19
	30	0.15	0.19
	40	0.15	0.19
	50	0.15	0.19
Z	10	0.71	0.77
	20	0.71	0.77
	30	0.71	0.77
	40	0.71	0.77
	50	0.71	0.77
phi	10	0.65	0.73
	20	0.65	0.74
	30	0.65	0.74
	40	0.65	0.73
	50	0.65	0.74
rho_C	10	-0.33	-0.39
	20	-0.3	-0.37
	30	-0.3	-0.38
	40	-0.31	-0.39
	50	-0.31	-0.38
rho_CM	10	0.57	0.66
	20	0.58	0.67
	30	0.58	0.67
	40	0.58	0.67
	50	0.59	0.68
