# Supplementary material for: Modular gateway-ness connectivity and structural core organization in maritime network science
Source: Nat Commun. 2020 Jun 5;11:2849. doi: 10.1038/s41467-020-16619-5 (PMC7275034; doi:10.1038/s41467-020-16619-5)
Supplement: Supplementary file 4 — Source data [file 41467_2020_16619_MOESM4_ESM.zip › Structural-core-master/code/Supplementary information code/Expected output/Supplementary note 10_2/Supplementary Table 8 Pearson correlation coefficients...2015...-method #3.xlsx]

## Sheet: GLSN of 2015_method #3
Network indicators	percent of edges	GLSN	C
B	10	0.74	0.89
	20	0.74	0.89
	30	0.74	0.88
	40	0.75	0.87
	50	0.76	0.86
BC	10	0.74	0.85
	20	0.77	0.86
	30	0.79	0.87
	40	0.8	0.88
	50	0.82	0.88
K	10	0.77	0.86
	20	0.77	0.86
	30	0.77	0.86
	40	0.77	0.85
	50	0.77	0.84
P	10	0.36	0.44
	20	0.33	0.4
	30	0.3	0.37
	40	0.26	0.33
	50	0.23	0.29
Z	10	0.47	0.55
	20	0.48	0.54
	30	0.5	0.54
	40	0.52	0.55
	50	0.56	0.58
phi	10	0.59	0.78
	20	0.59	0.77
	30	0.6	0.76
	40	0.61	0.75
	50	0.61	0.74
rho_C	10	-0.06	0.28
	20	-0.33	-0.03
	30	-0.54	-0.35
	40	-0.61	-0.55
	50	-0.61	-0.68
rho_CM	10	0.45	0.67
	20	0.4	0.62
	30	0.31	0.56
	40	0.27	0.5
	50	0.2	0.41
