# Supplementary material for: Modular gateway-ness connectivity and structural core organization in maritime network science
Source: Nat Commun. 2020 Jun 5;11:2849. doi: 10.1038/s41467-020-16619-5 (PMC7275034; doi:10.1038/s41467-020-16619-5)
Supplement: Supplementary file 4 — Source data [file 41467_2020_16619_MOESM4_ESM.zip › Structural-core-master/code/Supplementary information code/Expected output/Supplementary note 10_3/Supplementary Table 10 Pearson correlation coefficients...GLSN of 2015.xlsx]

## Sheet: Sheet1
Network indicators	GLSN	C
B	0.58	0.74
BC	0.63	0.7
K	0.75	0.82
P	0.14	0.27
Z	0.59	0.74
phi	0.67	0.8
rho_C	0.18	0.57
rho_CM	0.63	0.77
