# Supplementary material for: Modular gateway-ness connectivity and structural core organization in maritime network science
Source: Nat Commun. 2020 Jun 5;11:2849. doi: 10.1038/s41467-020-16619-5 (PMC7275034; doi:10.1038/s41467-020-16619-5)
Supplement: Supplementary file 4 — Source data [file 41467_2020_16619_MOESM4_ESM.zip › Structural-core-master/code/Supplementary information code/Expected output/Supplementary note 5/Supplementary Table 2 Pearson correlation coefficients....xlsx]

## Sheet: Sheet1
Network indicators	GLSN (Pearson correlation coefficients)	Communities (Pearson correlation coefficients)	GLSN (Standard errors)	Communities (Standard errors)
B	0.74	0.88	0.001	0
Z	0.47	0.57	0.001	0.001
P	0.39	0.46	0	0.001
K	0.77	0.87	0	0
BC	0.68	0.82	0	0.001
phi	0.62	0.8	0	0
rho_C	0.26	0.55	0	0.001
rho_CM	0.58	0.79	0	0.001
