# Supplementary material for: Modular gateway-ness connectivity and structural core organization in maritime network science
Source: Nat Commun. 2020 Jun 5;11:2849. doi: 10.1038/s41467-020-16619-5 (PMC7275034; doi:10.1038/s41467-020-16619-5)
Supplement: Supplementary file 4 — Source data [file 41467_2020_16619_MOESM4_ESM.zip › Structural-core-master/code/Supplementary information code/Expected output/Supplementary note 6/Supplementary Table 4 Summary of data...topological centrality of structural-core...modules.csv]

Structure-core ports	Structure-core ports	Structure-core ports	1000 random port sets	1000 random port sets	1000 random port sets	1000 random port sets	1000 random port sets	1000 random port sets	1000 random port sets	1000 random port sets
Module	by node (%)	by link (%)	by node (Mean (%))	by node (SD (%))	by node (Max (%))	by node (Min (%))	by link (Mean (%)	by link (SD (%))	by link (Max (%))	by link (Min (%))
1	69.0	13.67	14.932342457391744	6.125671006789746	35.11618896587766	1.8584772476744862	0.5582403220848481	0.5516389767785628	3.447595826311449	0.0
2	68.52	13.37	17.101545640500845	8.232757605032075	49.503635346756155	0.13845873565312442	0.7079202194203151	0.8135917851819203	5.136070192959304	0.0
3	85.22	15.39	15.13421759195505	6.402665244823122	38.834225813165816	1.0496321780368472	0.567905960188311	0.559257381320415	3.6032310941122616	0.0
4	73.09	11.77	10.384760051179688	7.567428606218701	42.648056605602406	0.03791128758704631	0.241135577099376	0.4202289553386686	3.1801711510292185	0.0
6	85.21	31.58	16.752346728903085	11.181003995429284	70.54944485470351	0.4092473642843592	0.7072644100435762	1.3698125735188496	9.025579245230157	0.0
7	44.28	4.58	8.384343819148803	4.911573588528874	27.59012856931574	0.02845465362926173	0.1683777486242266	0.27212870948250373	2.556596508585738	0.0
