# Supplementary material for: Modular gateway-ness connectivity and structural core organization in maritime network science
Source: Nat Commun. 2020 Jun 5;11:2849. doi: 10.1038/s41467-020-16619-5 (PMC7275034; doi:10.1038/s41467-020-16619-5)
Supplement: Supplementary file 4 — Source data [file 41467_2020_16619_MOESM4_ESM.zip › Structural-core-master/code/Supplementary information code/Expected output/Supplementary note 8/Supplementary Fig. 16 Statistics of the core, feeder and local connections (c).xlsx]

## Sheet: Sheet1
types of connections	shipping distance of all paths between non-core ports	Distance percentage / Link percentage (Left)	shipping distance of paths between non-core ports traveling through structural-core	Distance percentage / Link percentage (Right)
core	13.5	4.2	53.6	16.8
feeder	57.9	1.8	40.8	1.2
local	28.6	0.4	5.6	0.1
