# Supplementary material for: Modular gateway-ness connectivity and structural core organization in maritime network science
Source: Nat Commun. 2020 Jun 5;11:2849. doi: 10.1038/s41467-020-16619-5 (PMC7275034; doi:10.1038/s41467-020-16619-5)
Supplement: Supplementary file 4 — Source data [file 41467_2020_16619_MOESM4_ESM.zip › Structural-core-master/code/Supplementary information code/Expected output/Supplementary note 9/Supplementary Table 5 Pearson correlation coefficients...across datasets-GLSN of 2015.xlsx]

## Sheet: Sheet1
GLSN of	Network indicators	dataset	GLSN	C
2015	B	All routes	0.74	0.88
		FC International routes	0.8	0.94
		FC routes	0.78	0.93
		International routes	0.75	0.89
	BC	All routes	0.68	0.82
		FC International routes	0.76	0.75
		FC routes	0.77	0.8
		International routes	0.67	0.82
	K	All routes	0.77	0.87
		FC International routes	0.83	0.88
		FC routes	0.82	0.88
		International routes	0.78	0.86
	P	All routes	0.39	0.46
		FC International routes	0.44	0.57
		FC routes	0.44	0.57
		International routes	0.38	0.47
	Z	All routes	0.47	0.57
		FC International routes	0.53	0.55
		FC routes	0.49	0.59
		International routes	0.51	0.58
	phi	All routes	0.62	0.8
		FC International routes	0.69	0.81
		FC routes	0.69	0.83
		International routes	0.62	0.79
	rho_C	All routes	0.26	0.55
		FC International routes	0.3	0.46
		FC routes	0.31	0.53
		International routes	0.26	0.53
	rho_CM	All routes	0.58	0.79
		FC International routes	0.65	0.8
		FC routes	0.66	0.82
		International routes	0.6	0.79
