# Supplementary material for: Modular gateway-ness connectivity and structural core organization in maritime network science
Source: Nat Commun. 2020 Jun 5;11:2849. doi: 10.1038/s41467-020-16619-5 (PMC7275034; doi:10.1038/s41467-020-16619-5)
Supplement: Supplementary file 4 — Source data [file 41467_2020_16619_MOESM4_ESM.zip › Structural-core-master/code/Supplementary information code/configure.py]

#! python3
# -*- coding: utf-8 -*-
"""

@author: Qian Pan
@e-mail: qianpan_93@163.com
"""


import sys
import multiprocessing as mp
import shutil
import os
import warnings
import time
import random
import pandas as pd
import numpy as np
import powerlaw
from scipy import stats
import networkx as nx
import itertools
import matplotlib.pyplot as plt
from matplotlib.ticker import MultipleLocator
from src import pltstyle
import community
from sklearn.metrics import r2_score
import seaborn as sns


YEAR = '2015'
DATASET = 'All'
METHOD = 'P'
SAVE_RESULT = True
iters = 1000
dis_col = 'Distance(SR,unit:km)'
plt.rcParams.update({'font.family': 'Arial'})
np.seterr(divide='ignore', invalid='ignore')

warnings.filterwarnings("ignore")

Edges = pd.read_csv('../data/GLSN data/Edges_' + YEAR + '_' + DATASET + '_' + METHOD + '.csv', header=None)
Edges.columns = ['source', 'target']
G = nx.from_pandas_edgelist(Edges, 'source', 'target', create_using=nx.Graph(), edge_attr=None)
Nodes = pd.read_csv('../data/Other data/Nodes_' + YEAR + '_' + DATASET + '_' + METHOD + '.csv')
