# Supplementary material for: Modular gateway-ness connectivity and structural core organization in maritime network science
Source: Nat Commun. 2020 Jun 5;11:2849. doi: 10.1038/s41467-020-16619-5 (PMC7275034; doi:10.1038/s41467-020-16619-5)
Supplement: Supplementary file 4 — Source data [file 41467_2020_16619_MOESM4_ESM.zip › Structural-core-master/code/Supplementary information code/note1.py]

#! python3
# -*- coding: utf-8 -*-
"""

@author: Qian Pan
@e-mail: qianpan_93@163.com
"""


from configure import *


def startup():
    print('*********************************')
    print("Location in the manuscript text: ")
    print('Section titled "Supplementary note 1: Statistical significance of the economic small-world-ness'
          ' of the GLSN"')
    print('*********************************')
    print()
    print('***************************RUN TIME WARNING***************************')
    print('It needs 9 minutes for corresponding experiments.')
    print()
    print('---------------------------------------------------------------------------------------------------')
    print('Output:')
    print()
    from src import effi_empirical
    p1 = mp.Process(target=effi_empirical.startup, args=('Distance(SR,unit:km)', ))
    p2 = mp.Process(target=effi_empirical.startup, args=('Distance(GC,unit:km)', ))
    p1.start()
    p2.start()
    p1.join()
    p2.join()
