# Supplementary material for: Modular gateway-ness connectivity and structural core organization in maritime network science
Source: Nat Commun. 2020 Jun 5;11:2849. doi: 10.1038/s41467-020-16619-5 (PMC7275034; doi:10.1038/s41467-020-16619-5)
Supplement: Supplementary file 4 — Source data [file 41467_2020_16619_MOESM4_ESM.zip › Structural-core-master/code/Supplementary information code/note10_1.py]

#! python3
# -*- coding: utf-8 -*-
"""

@author: Qian Pan
@e-mail: qianpan_93@163.com
"""


from configure import *


def startup():
    data_path = os.path.join('../', 'data', 'note10_1')
    if os.path.exists(data_path):
        print('*********************************')
        print("Location in the manuscript text: ")
        print('Subsection titled "(1) Constraints of the number of shipping routes"')
        print('Section titled "Supplementary note 10: Influence of the constraints on the structural core of the GLSN"')
        print('*********************************')
        print()
        print('***************************RUN TIME WARNING***************************')
        print('It needs 2 days for 1000 iterations of the corresponding experiments.')
        print()
        print('---------------------------------------------------------------------------------------------------')
        print('Output:')
        print()
        print('**********************************************************************************************')
        print('Note: The number of iterations of the experiment: in your test, {}; in '
              'the manuscript, 1000.'.format(iters))
        print('**********************************************************************************************')
        print()
        from src import note10_1_Inc
        from src import note10_1_Rand
        p1 = mp.Process(target=note10_1_Inc.startup, args=(iters, ))
        p2 = mp.Process(target=note10_1_Rand.startup, args=(iters, ))
        p1.start()
        p2.start()
        p1.join()
        p2.join()

    else:
        print()
        print('Please download (in this link: https://doi.org/10.6084/m9.figshare.12136236.v1) zip files first!')
        sys.exit()
