# Supplementary material for: Modular gateway-ness connectivity and structural core organization in maritime network science
Source: Nat Commun. 2020 Jun 5;11:2849. doi: 10.1038/s41467-020-16619-5 (PMC7275034; doi:10.1038/s41467-020-16619-5)
Supplement: Supplementary file 4 — Source data [file 41467_2020_16619_MOESM4_ESM.zip › Structural-core-master/code/Supplementary information code/note8.py]

#! python3
# -*- coding: utf-8 -*-
"""

@author: Qian Pan
@e-mail: qianpan_93@163.com
"""


from configure import *


class LFCConnection:
    def __init__(self, num_sc):
        self.Distance_col = 'Distance(GC,unit:km)'
        self.NUM_SC = num_sc
        self.list_core_ports = Nodes.sort_values('B', ascending=False)['id'][:self.NUM_SC].values
        self.list_non_core_port = list(set(Nodes['id']).difference(set(self.list_core_ports)))

    def core_connections_importance(self):
        df_dis = pd.read_csv('../data/Other data/Distance_SR_GC_' + YEAR + '.csv')
        dict_dis = dict(zip(df_dis['Edge'].astype(str), df_dis[self.Distance_col]))
        df_edges = Edges.copy()
        df_edges['Edge'] = df_edges['source'].astype(str) + '--' + df_edges['target'].astype(str)
        df_edges['Distance'] = df_edges['Edge'].apply(dict_dis.get)

        # core connections
        core_ix = df_edges['source'].isin(self.list_core_ports) & df_edges['target'].isin(self.list_core_ports)
        df_edges.loc[core_ix, 'LFC'] = 'core'

        # local connections
        local_ix = df_edges['source'].isin(self.list_non_core_port) & df_edges['target'].isin(self.list_non_core_port)
        df_edges.loc[local_ix, 'LFC'] = 'local'

        # feeder connections
        feeder_ix = (~core_ix) & (~local_ix)
        df_edges.loc[feeder_ix, 'LFC'] = 'feeder'

        link_percentage = round(df_edges.groupby('LFC')['source'].count() / len(df_edges) * 100, 1)
        len_percentage = round(df_edges.groupby('LFC')['Distance'].sum() / df_edges['Distance'].sum() * 100, 1)

        df_res_b = pd.concat([link_percentage, len_percentage], axis=1)
        df_res_b['types of connections'] = df_res_b.index
        df_res_b.rename(columns={'source': 'Link percentage', 'Distance': 'Length percentage'}, inplace=True)
        df_res_b['Length percentage / Link percentage'] = round(df_res_b['Length percentage'] / df_res_b['Link percentage'], 1)
        df_res_b = df_res_b[['types of connections', 'Link percentage', 'Length percentage', 'Length percentage / Link percentage']]

        dis_mean = df_edges.groupby('LFC')['Distance'].mean()
        dis_std = df_edges.groupby('LFC')['Distance'].std()
        all_edges_mean = df_edges['Distance'].mean()
        all_edges_std = df_edges['Distance'].std()

        print('The in-text result:')
        print()
        print('"First, core connections themselves tend to be longer than feeder and local connections (Supplementary Fig. 16b). '
              'Measured by real nautical distance (hereafter referred to as distance), the average length of core '
              'connections (average = {:.0f} km, SD = {:.0f} km) is {:.1f} times of the average over all inter-port '
              'connections (average = {:.0f} km, SD = {:.0f} km); feeder connections (average= {:.0f} km, SD = {:.0f} km)'
              ', {:.1f} times; local connections (average = {:.0f} km, SD= {:.0f} km), {:.1f} times."'.format(
            dis_mean['core'], dis_std['core'], dis_mean['core'] / all_edges_mean, all_edges_mean, all_edges_std,
            dis_mean['feeder'], dis_std['feeder'], dis_mean['feeder'] / all_edges_mean, dis_mean['local'],
            dis_std['local'], dis_mean['local'] / all_edges_mean))
        print()

        if SAVE_RESULT:
            save_path = os.path.join('output', 'Supplementary note 8')
            if os.path.exists(save_path):
                pass
            else:
                os.makedirs(save_path)
            filename = 'Supplementary Fig. 16 Statistics of the core, feeder and local connections (b).xlsx'
            df_res_b.to_excel(save_path + '/' + filename, index=False)
            print('The result file "{}" saved at: "{}"'.format(filename, save_path))
            print()

        return df_edges

    def write_glsn_non_core_sp(self):
        # non core sp
        list_non_core_sp = []
        for s, port_s in enumerate(self.list_non_core_port[:-1]):
            for port_t in self.list_non_core_port[s + 1:]:
                path = nx.all_shortest_paths(G, source=port_s, target=port_t)
                for p in path:
                    list_non_core_sp.append(p)
        non_core_sp = pd.Series(list_non_core_sp)
        save_path = os.path.join('output', 'process')
        if os.path.exists(save_path):
            pass
        else:
            os.makedirs(save_path)
        non_core_sp.to_csv(save_path + '/nsc_sp.csv', header=False, index=False)

        # non core sp travel through core connections
        core_edges = Edges[(Edges['source'].isin(self.list_core_ports)) & (Edges['target'].isin(self.list_core_ports))]
        list_source = core_edges['source'].values.tolist()
        list_target = core_edges['target'].values.tolist()
        tuple_edges = list((zip(list_source, list_target)))  # core edges
        tuple_edges_re = list((zip(list_target, list_source)))  # source-target reversed core edges
        central_ports = set(self.list_core_ports)
        list_sp = []
        for s, port_s in enumerate(self.list_non_core_port[:-1]):
            for port_t in self.list_non_core_port[s + 1:]:
                shortest_paths = nx.all_shortest_paths(G, source=port_s, target=port_t)

                for path in shortest_paths:
                    union_nodes = central_ports.intersection(path)
                    num_union = len(union_nodes)
                    if num_union >= 2:
                        union_indexes = [path.index(each) for each in union_nodes]
                        union_indexes = sorted(union_indexes)
                        for i in range(len(union_indexes) - 1):
                            index_diff = union_indexes[i + 1] - union_indexes[i]
                            if index_diff < 2:
                                edge = (path[union_indexes[i]], path[union_indexes[i + 1]])
                                if edge in tuple_edges or edge in tuple_edges_re:
                                    list_sp.append(path)
                                    break

        sp = pd.Series(list_sp)
        save_path = os.path.join('output', 'process')
        if os.path.exists(save_path):
            pass
        else:
            os.makedirs(save_path)
        sp.to_csv(save_path + "/nsc_sp_travel_through_sc.csv", header=False, index=False)

    @staticmethod
    def pr_lfc(edges):
        def process_edge_data(edges):
            df_edge_copy = edges.copy()
            s_cols = [col for col in edges.columns if 'source' in col]
            t_cols = [col for col in edges.columns if 'target' in col]
            tmp = edges[s_cols].copy()
            df_edge_copy[s_cols] = df_edge_copy[t_cols]
            df_edge_copy[t_cols] = tmp
            df_edge = pd.concat([edges, df_edge_copy], axis=0)
            df_edge.index = range(0, len(df_edge))

            edge_merged = []
            for ind in df_edge.index:
                edge = (df_edge.loc[ind, 'source'], df_edge.loc[ind, 'target'])
                edge_merged.append(edge)

            df_edge['Edge'] = edge_merged
            return df_edge

        def process_sp_data(spdata, path_sp_split):
            spdata.columns = ['SP']

            # create dataframe columns names, forward: E，reversed: RE
            pair_cols = ['E' + str(i) for i in range(10)]

            # create forward dataframe
            data_split_sp = []
            for ind in spdata.index:
                sp = eval(spdata.ix[ind, 'SP'])
                sp_pair = list(zip(sp, np.roll(sp, -1)))[:-1]
                pair_series = dict(zip(*[pair_cols, sp_pair]))
                data_split_sp.append(pair_series)

            data_split_sp = pd.DataFrame(data_split_sp)
            data_split_sp.to_csv(path_sp_split, index=False)
            del data_split_sp

        def get_propertys_(df_edge, data_splited):
            edge2distance = dict(zip(df_edge['Edge'].astype(str), df_edge['Distance']))
            edge2property = dict(zip(df_edge['Edge'].astype(str), df_edge['LFC']))
            col_origin = data_splited.columns
            property_cols = ['LFC' + str(i) for i in range(10)]
            distance_cols = ['Distance' + str(i) for i in range(10)]
            for i, col_i in enumerate(col_origin):
                data_splited[property_cols[i]] = data_splited[col_i].apply(edge2property.get)
                data_splited[distance_cols[i]] = data_splited[col_i].apply(edge2distance.get)
            data_splited.drop(columns=col_origin, inplace=True)
            return data_splited

        PATH_SPS = ['output/process/nsc_sp.csv', 'output/process/nsc_sp_travel_through_sc.csv']
        PATH_SP_SPLIT = ['output/process/nsc_sp_splited_st.csv',
                         'output/process/nsc_sp_travel_through_sc_splited_st.csv']

        df_res_c = pd.DataFrame()
        for ix, PATH_SP in enumerate(PATH_SPS):
            df_edge = process_edge_data(edges)
            spdata = pd.read_csv(PATH_SP, header=None)
            process_sp_data(spdata, PATH_SP_SPLIT[ix])

            data_split_sp = pd.read_csv(PATH_SP_SPLIT[ix], low_memory=False)
            data_sp = get_propertys_(df_edge, data_split_sp)

            # calculate Distance sumation
            d_cols = [col for col in data_sp.columns if 'Distance' in col]
            data_sp['Distance_sum'] = data_sp[d_cols].sum(axis=1)

            # combine with original dataframe to measure
            sp_data_ori = pd.read_csv(PATH_SP, header=None)
            sp_data_ori.columns = ['SP']
            data_all = pd.concat([sp_data_ori, data_sp], axis=1)

            distance_col = [col for col in data_all.columns if 'Distance' in col and col != 'Distance_sum']
            property_col = [col for col in data_all.columns if 'LFC' in col]

            df_property_dis = pd.DataFrame()
            for d_col, p_col in zip(distance_col, property_col):
                lfc_dis = data_all.groupby(p_col, as_index=True)[d_col].sum()
                df_property_dis = pd.concat([df_property_dis, lfc_dis], axis=0)

            df_property_dis.columns = ['Distance']
            df_property_dis['LFC'] = df_property_dis.index

            df_res = df_property_dis.groupby('LFC', as_index=False)['Distance'].sum()
            if PATH_SP == 'output/process/nsc_sp.csv':
                df_res['shipping distance of all paths between non-core ports'] = round(df_res['Distance'] / (data_all['Distance_sum'].sum()) * 100, 1)
            else:
                df_res['shipping distance of paths between non-core ports traveling through structural-core'] = round(
                    df_res['Distance'] / (data_all['Distance_sum'].sum()) * 100, 1)
            df_res.drop(columns=['LFC', 'Distance'], inplace=True)
            df_res_c = pd.concat([df_res_c, df_res], axis=1)

        df_res_c.index = range(len(df_res_c))
        df_res_c['types of connections'] = ['core', 'feeder', 'local']
        ix_1 = df_res_c['types of connections'] == 'core'
        ix_2 = df_res_c['types of connections'] == 'feeder'
        ix_3 = df_res_c['types of connections'] == 'local'
        df_res_c.loc[ix_1, 'Distance percentage / Link percentage (Left)'] = round(df_res_c.loc[ix_1, 'shipping distance of all paths between non-core ports'] / 3.2, 1)
        df_res_c.loc[ix_2, 'Distance percentage / Link percentage (Left)'] = round(df_res_c.loc[ix_2, 'shipping distance of all paths between non-core ports'] / 32.7, 1)
        df_res_c.loc[ix_3, 'Distance percentage / Link percentage (Left)'] = round(df_res_c.loc[ix_3, 'shipping distance of all paths between non-core ports'] / 64.1, 1)

        df_res_c.loc[ix_1, 'Distance percentage / Link percentage (Right)'] = round(df_res_c.loc[
                                                                       ix_1, 'shipping distance of paths between non-core ports traveling through structural-core'] / 3.2, 1)
        df_res_c.loc[ix_2, 'Distance percentage / Link percentage (Right)'] = round(df_res_c.loc[
                                                                       ix_2, 'shipping distance of paths between non-core ports traveling through structural-core'] / 32.7, 1)
        df_res_c.loc[ix_3, 'Distance percentage / Link percentage (Right)'] = round(df_res_c.loc[
                                                                       ix_3, 'shipping distance of paths between non-core ports traveling through structural-core'] / 64.1, 1)

        df_res_c = df_res_c[['types of connections', 'shipping distance of all paths between non-core ports',
                             'Distance percentage / Link percentage (Left)',
                             'shipping distance of paths between non-core ports traveling through structural-core',
                             'Distance percentage / Link percentage (Right)']]
        if SAVE_RESULT:
            save_path = os.path.join('output', 'Supplementary note 8')
            if os.path.exists(save_path):
                pass
            else:
                os.makedirs(save_path)
            filename = 'Supplementary Fig. 16 Statistics of the core, feeder and local connections (c).xlsx'
            df_res_c.to_excel(save_path + '/' + filename, index=False)
            print('The result file "{}" saved at: "{}"'.format(filename, save_path))
            print()

        del_path = 'output/process'
        if os.path.exists(del_path):
            shutil.rmtree(del_path)
        else:
            pass


def startup():
    print('*********************************')
    print("Location in the manuscript text: ")
    print('Section titled "Supplementary note 8: Significant importance of core connections in supporting '
          'long-distance maritime transportation; calculations are based on great-circle distance"')
    print('*********************************')
    print()
    print('***************************RUN TIME WARNING***************************')
    print('It needs 2 hours for corresponding experiments.')
    print()
    print('---------------------------------------------------------------------------------------------------')
    print('Output:')
    print()

    num_sc_nodes = 37
    instance = LFCConnection(num_sc_nodes)
    df_edges = instance.core_connections_importance()
    instance.write_glsn_non_core_sp()
    instance.pr_lfc(df_edges)
