# Supplementary material for: Modular gateway-ness connectivity and structural core organization in maritime network science
Source: Nat Commun. 2020 Jun 5;11:2849. doi: 10.1038/s41467-020-16619-5 (PMC7275034; doi:10.1038/s41467-020-16619-5)
Supplement: Supplementary file 4 — Source data [file 41467_2020_16619_MOESM4_ESM.zip › Structural-core-master/code/Supplementary information code/src/histgram_B_sub.py]

from configure import *


def autolabel(rects, ax):
    # attach some text labels
    for rect in rects:
        height = rect.get_height()
        if height != 0:
            ax.text(rect.get_x()+rect.get_width()/2., 1*height, '%d' % int(height),
                     ha='center', va='bottom', fontsize=24)


def hist_style(ax):
    ax.spines['right'].set_visible(False)
    ax.spines['top'].set_visible(False)
    ax.tick_params(axis='both', direction='in', which='major', width=2.5, length=6, labelsize=20)
    ax.set_xlim(ax.get_xlim()[0] - 0.4, ax.get_xlim()[1])
    ax.spines['right'].set_visible(False)
    ax.spines['top'].set_visible(False)
    ax.spines['bottom'].set_linewidth(2)
    ax.spines['left'].set_linewidth(2)


def plot_hist(dict_num_ports):
    plt.rcParams.update({'font.family': 'Arial'})
    n_rows = 2
    n_cols = 3
    fig, axes = plt.subplots(nrows=n_rows, ncols=n_cols, figsize=(8, 6))
    comms = list(dict_num_ports.keys())
    ix = 0
    for i in range(n_rows):
        for j in range(n_cols):
            ax = axes[i][j]
            y = dict_num_ports[comms[ix]]
            x = np.arange(1, len(y)+1, 1)
            rects = ax.bar(x, y, facecolor='k', alpha=0.7, width=0.4)
            hist_style(ax)
            ax.set_xlabel(r'sub-modules', fontsize=20, labelpad=2)
            ax.set_ylabel(r'# ports', fontsize=20, labelpad=3)
            ax.set_xticks(x)
            autolabel(rects, ax)
            ax.set_ylim([0, max(y)])
            ax.set_title('Module {}'.format(comms[ix]), fontsize=20, pad=30)
            if max(y) < 7:
                ax.set_yticks(np.arange(0, max(y)+1, 1))
            else:
                ax.set_yticks(np.arange(0, max(y) + 1, 2))
            ix += 1
    plt.tight_layout()
    if SAVE_RESULT:
        save_path = os.path.join('output', 'Supplementary note 6')
        if os.path.exists(save_path):
            pass
        else:
            os.makedirs(save_path)
        filename = 'Supplementary Fig. 11 Results for the structural-core...submodular gateway hubs (b).png'
        fig.savefig(save_path + '/' + filename, bbox_inches='tight')
        print('The result file "{}" saved at: "{}"'.format(filename, save_path))
    else:
        plt.show()
    plt.close('all')


def startup(dict_num_ports):
    plot_hist(dict_num_ports)
