# Supplementary material for: Modular gateway-ness connectivity and structural core organization in maritime network science
Source: Nat Commun. 2020 Jun 5;11:2849. doi: 10.1038/s41467-020-16619-5 (PMC7275034; doi:10.1038/s41467-020-16619-5)
Supplement: Supplementary file 4 — Source data [file 41467_2020_16619_MOESM4_ESM.zip › Structural-core-master/code/data/GLSN data/Edges_2015_All_L.csv]

175	176
176	163
163	422
422	413
413	412
412	424
424	367
367	375
375	370
370	377
377	375
375	422
422	168
168	164
164	163
163	175
794	422
422	176
163	171
171	361
361	360
360	422
163	794
430	412
412	421
421	424
424	413
413	427
427	367
375	373
373	370
370	376
376	430
794	778
778	822
822	784
784	324
324	361
361	794
816	808
808	804
804	801
801	789
789	767
767	317
317	356
356	360
171	175
422	396
396	413
421	732
732	703
703	702
702	122
122	322
322	323
323	328
328	360
360	367
367	422
532	505
505	486
486	263
263	769
769	794
794	840
840	834
834	851
851	154
154	150
150	152
152	423
423	163
176	171
171	424
413	360
361	322
322	317
317	532
328	326
326	322
322	360
422	426
426	175
163	162
162	422
422	366
366	369
369	163
285	940
940	232
232	268
268	267
267	232
232	737
737	795
795	152
150	151
151	163
162	373
373	377
377	429
429	412
412	422
422	171
162	161
161	151
151	795
795	285
162	150
151	802
802	283
283	977
977	325
325	322
322	224
224	283
283	802
802	150
422	374
374	377
377	457
457	163
286	267
268	265
265	286
286	795
795	834
834	151
151	162
163	367
367	369
369	422
163	150
151	794
794	286
905	215
215	217
217	218
218	216
216	215
215	905
905	286
795	150
422	377
374	424
421	422
794	905
498	533
533	532
532	515
515	505
505	517
517	498
498	237
237	909
909	918
918	794
151	144
144	366
369	457
457	162
163	144
144	151
151	154
154	151
795	479
479	498
794	977
977	322
323	318
318	136
136	794
794	152
152	163
162	152
152	151
794	909
909	977
325	326
326	909
909	737
795	162
162	171
171	150
422	77
77	360
360	364
364	318
318	320
320	323
323	457
457	171
152	366
366	123
123	109
109	366
366	424
424	152
834	794
794	283
283	325
322	320
323	283
283	737
737	794
794	150
163	379
379	367
369	176
422	123
123	322
323	327
327	150
422	977
977	327
327	322
322	138
138	422
422	450
450	162
162	977
977	329
329	325
325	171
794	162
322	283
144	152
283	144
232	262
262	263
263	250
250	240
240	232
232	794
834	150
154	794
794	232
150	138
138	123
123	77
77	703
703	111
111	116
116	705
705	81
81	457
457	422
379	377
374	379
379	162
161	144
144	150
151	367
367	366
366	161
163	76
76	323
323	326
977	76
76	152
162	366
369	429
429	171
152	161
369	373
373	152
163	123
123	696
696	728
728	724
724	719
719	728
728	123
123	152
109	95
95	696
696	732
732	728
422	72
72	111
111	322
977	334
334	111
111	457
837	794
283	287
287	238
238	334
325	238
238	287
287	283
283	918
794	837
323	325
283	910
910	794
163	977
322	422
837	151
151	377
373	374
422	152
422	373
377	424
424	422
422	418
418	150
429	421
421	413
413	171
163	418
418	163
369	378
378	424
422	382
382	171
151	366
369	152
152	367
367	152
837	834
150	366
369	150
150	837
501	505
505	533
533	515
515	334
322	77
77	366
369	424
424	163
429	373
377	369
366	72
72	77
77	322
334	501
323	77
429	413
413	152
413	429
429	72
77	318
323	977
162	144
151	76
76	360
418	162
422	379
374	371
371	377
424	138
109	138
138	424
424	162
429	448
448	366
162	367
421	171
421	420
420	429
429	366
151	421
424	389
389	422
422	175
171	378
152	154
151	418
418	424
424	123
109	72
72	696
719	714
714	728
696	72
72	109
109	457
795	185
185	855
855	852
852	794
696	109
109	171
367	976
976	974
974	144
77	111
325	320
320	111
111	77
422	144
145	144
144	154
369	145
171	170
170	163
369	171
918	926
926	928
928	802
802	794
144	367
429	374
375	372
372	374
371	433
433	456
456	448
448	420
420	424
424	429
429	163
152	160
160	366
418	160
160	152
367	13
13	11
11	18
18	12
12	40
40	369
366	12
11	15
15	13
13	37
37	976
976	377
323	703
703	72
72	13
13	18
11	1
1	8
8	12
12	13
13	77
703	328
515	474
474	502
502	498
498	977
703	40
40	28
28	18
11	12
8	4
4	77
322	328
328	515
40	44
44	43
43	366
24	16
16	10
10	11
366	377
370	366
366	37
37	24
151	11
18	24
24	152
152	11
24	424
150	18
11	24
24	162
794	46
46	764
764	794
794	20
20	71
71	965
965	794
46	31
31	38
38	32
32	794
20	11
15	802
794	24
802	24
13	8
12	24
144	24
24	19
19	11
11	8
4	5
5	12
12	446
446	176
152	837
837	31
31	32
32	20
20	152
162	11
150	24
24	13
13	4
12	429
794	795
795	13
12	794
794	18
18	6
6	5
5	2
2	8
12	4
4	1
1	795
795	51
51	57
57	58
58	797
797	795
150	819
819	764
46	51
51	33
33	819
819	152
802	17
17	794
20	795
20	15
769	20
18	23
23	1
1	2
2	4
4	6
5	8
237	240
240	257
257	262
262	246
246	237
237	184
184	185
185	18
794	741
741	737
737	911
911	232
232	237
150	58
58	61
61	51
51	52
52	171
802	20
20	18
13	1
12	150
151	160
160	163
12	802
152	18
422	446
446	171
51	24
11	7
7	152
46	28
28	39
39	37
12	14
14	58
58	769
769	846
846	819
819	839
839	769
158	152
152	171
163	412
422	974
974	58
58	52
52	41
41	28
28	13
13	2
12	28
28	158
794	759
759	764
24	422
15	769
769	802
474	532
515	498
498	263
263	287
287	20
18	15
15	794
802	741
737	735
735	287
287	224
224	263
263	474
505	502
502	40
11	855
855	853
853	505
24	58
58	51
769	60
60	51
61	802
58	60
60	62
62	58
802	51
51	49
49	54
54	58
61	60
60	794
2	3
3	337
337	8
58	64
64	61
60	54
49	59
59	62
150	816
816	810
810	803
803	151
150	803
803	801
801	798
798	151
422	975
975	974
974	972
972	971
971	970
970	966
966	967
967	969
969	974
37	47
47	45
45	56
56	964
964	970
970	65
65	52
41	42
42	37
13	39
37	44
43	30
30	36
36	29
29	35
35	34
34	12
24	52
52	57
57	65
65	24
7	18
24	28
41	39
30	11
65	37
13	22
22	13
13	21
21	22
22	2
22	14
14	7
7	13
424	976
976	424
44	50
50	53
53	55
55	48
48	37
37	52
52	37
970	37
39	12
37	41
42	12
13	40
40	14
14	13
13	30
30	44
30	13
6	12
6	9
9	13
152	382
382	974
975	973
973	968
968	970
966	972
972	967
969	976
976	819
819	817
817	150
24	33
61	63
63	52
52	12
422	430
430	421
424	58
33	422
424	970
964	52
52	42
37	30
43	40
40	152
19	18
58	63
63	60
60	52
52	18
964	43
39	52
52	424
58	59
59	52
24	25
25	33
33	46
46	759
11	16
16	19
28	27
27	41
41	13
6	11
13	29
35	36
36	13
37	367
532	486
486	250
250	257
257	255
255	263
263	266
266	232
232	910
910	918
918	929
929	935
935	746
746	737
794	851
851	152
361	317
317	471
471	505
224	267
265	266
266	267
267	224
224	802
802	224
941	905
905	218
216	905
905	941
941	746
746	802
151	422
802	941
286	262
263	257
240	286
286	910
910	922
922	802
802	171
802	286
224	240
257	224
224	909
909	802
802	144
942	237
237	262
794	942
286	224
250	262
237	911
911	918
144	171
286	232
232	905
905	232
232	286
286	911
151	171
794	911
911	286
286	940
940	263
257	286
286	263
150	422
942	232
215	218
217	905
232	802
802	175
176	418
802	942
941	948
948	940
285	232
232	144
802	735
735	754
754	746
501	532
515	506
506	498
498	224
224	922
922	162
802	301
301	501
533	530
530	515
515	517
517	301
301	226
226	795
795	226
226	515
501	498
498	505
301	151
795	250
250	301
532	517
505	286
794	515
498	226
226	794
171	418
794	226
226	532
505	144
794	532
515	286
794	498
515	910
910	802
802	515
502	532
506	501
498	942
942	910
802	176
802	498
532	506
802	517
517	533
533	541
541	558
558	533
795	517
505	911
795	505
505	163
794	517
515	232
232	795
795	232
232	515
498	737
737	161
163	737
737	517
150	413
429	150
501	909
794	418
515	918
737	501
501	794
460	458
458	457
457	421
413	417
417	441
458	427
427	424
424	458
421	160
160	150
150	840
840	802
769	810
816	845
845	160
160	429
412	391
391	845
845	829
829	842
842	421
176	179
179	163
176	180
180	179
179	177
177	154
154	179
175	178
178	175
175	162
150	159
159	144
179	148
176	159
159	154
176	144
163	140
140	160
160	158
176	154
150	167
167	165
165	141
141	140
140	174
174	170
170	143
143	141
141	162
162	178
178	180
179	174
174	139
163	154
162	165
167	166
166	170
180	163
163	180
164	144
144	164
175	164
164	175
164	179
179	164
164	154
154	164
164	153
153	164
144	142
142	144
163	174
174	163
176	162
162	176
162	154
154	162
171	154
154	171
145	154
154	145
154	146
146	154
154	148
148	154
769	806
769	766
766	782
802	813
813	796
796	769
766	776
776	772
769	772
772	766
766	797
797	786
786	806
766	785
785	793
793	791
791	787
787	800
800	772
772	761
761	773
773	763
763	765
776	777
776	806
806	789
789	777
777	759
759	760
760	786
786	804
766	814
814	776
776	782
782	806
806	783
783	799
799	768
768	779
779	788
788	775
775	778
778	784
784	771
771	789
789	780
780	787
769	782
782	789
766	767
767	778
778	799
799	806
806	784
784	757
757	771
771	790
790	777
766	774
774	782
782	844
844	797
797	806
806	790
790	772
772	805
805	814
814	792
792	789
789	793
790	776
766	757
784	844
772	797
797	774
774	769
766	779
779	787
422	170
170	416
416	169
169	422
422	845
845	422
163	389
389	396
396	176
176	174
174	175
175	389
396	163
446	444
444	162
163	444
444	175
162	845
845	163
446	175
175	446
457	460
460	456
456	424
396	440
440	457
389	161
161	158
158	150
158	161
161	412
144	160
160	396
429	428
428	424
424	160
144	421
418	170
422	462
462	456
456	422
456	455
455	422
422	447
447	452
452	426
426	418
422	420
448	443
443	422
426	162
422	434
434	446
446	428
420	412
413	418
422	437
437	447
447	445
445	440
440	422
418	167
165	422
162	429
175	412
421	176
170	160
161	163
175	170
170	162
160	162
171	412
412	396
389	171
424	170
413	163
163	421
421	163
413	164
396	164
173	174
174	412
413	173
176	412
413	175
422	383
383	384
384	393
393	422
389	387
387	422
389	413
175	429
421	179
396	405
405	387
387	398
398	399
399	385
389	173
173	171
171	145
144	155
155	151
150	845
845	819
150	176
457	170
446	429
396	403
403	408
408	393
393	175
460	150
420	411
411	422
163	158
422	174
174	171
418	446
426	429
396	395
422	404
404	399
450	446
163	178
413	402
402	396
150	412
421	419
419	158
152	176
171	161
152	170
422	463
463	464
464	460
460	422
460	466
466	460
460	463
463	460
460	467
460	469
469	468
468	460
460	175
396	175
422	429
418	389
396	382
382	163
440	447
452	422
418	415
415	424
429	427
427	421
413	419
419	414
414	405
405	408
403	407
407	399
422	415
415	426
426	150
144	388
388	422
413	428
428	453
453	389
389	395
395	405
405	384
384	402
402	439
439	425
425	396
396	447
447	387
387	411
411	443
443	461
461	409
409	448
448	383
383	420
420	406
406	400
400	440
440	414
414	393
393	419
145	408
408	412
162	407
407	408
387	163
163	388
388	407
387	383
383	176
171	407
383	162
163	409
409	447
445	461
461	439
439	163
439	447
440	425
425	163
466	457
446	162
163	446
422	400
406	407
407	401
401	390
390	422
437	460
460	437
444	418
426	160
160	154
160	446
426	174
422	449
449	440
440	439
439	409
409	422
396	420
420	407
407	405
405	439
439	408
408	455
455	447
440	456
456	403
403	431
431	452
452	386
386	445
445	409
448	175
418	175
170	446
446	170
405	175
163	407
408	402
402	388
388	406
406	383
162	413
419	411
411	424
418	420
420	433
433	448
447	456
456	454
454	453
453	422
413	456
447	462
462	448
443	438
438	394
394	389
389	399
399	387
387	384
402	398
398	383
383	452
416	422
456	459
459	448
448	453
453	416
162	412
162	421
456	445
445	422
383	396
396	398
398	390
390	405
384	160
152	845
845	152
160	382
382	383
414	426
163	165
165	164
164	422
439	432
432	426
422	405
405	413
412	406
406	408
408	426
419	422
421	403
403	426
458	467
467	463
457	463
463	466
457	467
465	467
467	465
460	163
382	150
420	389
426	460
446	173
173	446
421	418
418	437
437	423
423	389
389	451
451	392
392	405
384	397
397	445
447	394
394	400
426	171
436	450
450	163
163	436
450	176
175	173
173	179
165	166
166	412
424	167
421	173
151	845
413	399
399	163
150	832
832	837
837	803
803	837
837	842
842	803
174	429
421	164
420	413
413	170
396	170
175	421
414	429
424	164
424	433
433	176
171	172
172	412
413	390
390	163
414	163
164	162
429	164
419	163
424	410
410	163
163	837
837	840
840	837
834	162
151	832
832	840
837	162
412	389
389	151
150	825
825	817
819	825
825	163
422	834
163	442
442	176
171	794
795	769
766	819
819	163
163	834
837	171
834	848
848	150
144	424
151	429
413	160
802	796
796	794
144	429
389	152
152	412
163	851
851	150
150	769
769	834
796	150
450	175
151	842
842	819
819	450
845	171
837	769
150	446
144	446
802	918
918	756
756	794
834	418
834	446
851	155
155	145
145	446
834	426
794	846
846	845
845	154
802	849
849	802
802	795
794	807
807	832
832	834
163	751
751	795
751	794
795	160
152	840
151	158
396	446
175	152
851	148
148	150
769	422
413	151
834	152
152	429
170	151
152	846
846	825
825	152
766	845
144	412
834	154
151	769
151	796
794	766
766	794
151	446
163	145
145	150
813	794
144	845
794	849
849	163
419	161
813	795
795	807
807	150
161	429
446	389
418	161
795	845
161	446
161	150
769	767
766	152
152	766
795	803
803	152
158	837
144	834
851	151
845	834
419	396
396	150
851	147
147	150
412	419
845	794
845	412
433	163
837	845
413	837
834	420
766	150
437	426
424	419
413	794
834	429
845	429
420	419
422	837
840	412
424	837
834	412
412	160
751	813
846	389
396	171
150	156
156	144
162	389
413	176
420	426
837	851
450	171
171	450
837	148
851	144
834	171
396	399
399	162
399	160
176	170
148	151
152	446
170	150
150	175
389	408
408	413
422	160
152	848
419	160
413	407
396	426
426	152
147	149
149	150
158	834
834	802
802	834
152	829
829	817
766	161
152	769
795	819
817	794
794	810
810	812
812	816
816	809
809	803
829	794
340	801
801	802
813	816
794	820
820	807
795	849
851	848
848	841
841	794
816	803
795	806
806	813
795	766
767	795
795	837
837	795
837	802
834	807
802	767
802	766
766	771
771	769
794	798
798	803
816	796
794	806
806	794
794	816
812	803
803	794
794	767
794	770
770	771
771	795
842	152
832	795
808	795
794	848
851	841
841	795
794	831
831	851
848	795
150	155
794	771
795	851
802	803
802	808
808	815
815	795
802	798
796	798
802	806
806	802
770	769
796	840
834	796
767	771
771	781
781	757
757	776
802	815
815	798
798	816
812	808
808	809
809	801
820	832
832	794
801	794
812	794
148	147
147	848
819	794
820	150
150	820
151	840
840	816
809	815
808	811
811	810
810	840
802	742
742	741
741	813
834	850
850	851
155	156
156	152
146	148
148	149
834	146
161	145
145	161
161	159
150	146
146	147
158	144
158	157
157	150
154	153
145	412
421	396
396	408
408	433
433	422
149	151
845	825
825	835
835	823
825	829
829	819
819	829
829	830
830	833
833	817
817	821
821	826
826	835
155	159
845	155
968	819
150	976
162	145
845	828
828	835
845	843
843	836
836	758
758	827
827	833
845	817
817	842
842	830
833	818
818	828
828	824
819	833
833	826
826	830
830	818
158	145
145	152
834	847
847	834
157	152
160	161
158	162
161	845
846	151
286	289
289	290
290	295
295	292
292	288
224	310
310	224
224	226
226	297
297	301
301	240
905	953
953	950
950	285
940	941
941	950
950	953
953	905
266	260
260	268
260	264
264	268
250	242
242	236
236	308
308	300
300	250
266	264
260	905
905	942
942	948
948	285
285	290
290	260
262	245
245	232
905	948
285	245
245	262
240	297
297	480
480	263
246	263
263	290
295	246
263	953
905	950
950	245
950	940
240	242
257	238
238	232
232	244
244	905
950	238
238	240
905	238
238	300
300	297
226	238
905	904
904	216
216	948
948	950
905	963
963	961
961	905
263	308
308	238
238	259
259	263
242	308
308	250
948	286
286	285
285	286
286	942
950	289
290	293
293	905
905	303
303	308
308	950
238	942
948	947
947	285
285	301
266	943
943	285
941	943
943	264
250	255
263	232
950	250
263	943
285	242
262	308
300	262
244	943
943	244
242	263
300	305
305	307
307	306
306	312
312	311
224	243
243	249
249	252
252	260
266	268
267	265
265	258
258	254
254	224
255	308
515	301
301	224
224	905
215	953
905	952
952	224
224	301
297	506
285	287
287	286
287	218
216	244
244	287
226	240
240	225
225	310
310	301
963	959
959	218
218	214
214	244
244	224
232	265
260	232
244	950
232	246
246	232
941	257
246	940
950	232
244	948
941	949
949	232
285	942
942	943
943	232
267	264
948	232
295	232
232	310
310	313
313	232
232	308
308	232
953	232
215	221
221	215
224	295
295	289
224	948
948	946
946	942
285	224
942	944
944	946
946	943
943	287
224	297
297	280
280	301
224	308
300	307
307	312
311	309
310	298
298	310
313	303
224	949
949	947
947	286
940	905
905	940
267	269
269	232
953	264
250	480
480	255
259	245
245	264
264	308
300	312
312	310
310	296
260	948
948	287
238	285
238	263
259	246
246	245
245	238
240	247
247	259
259	940
941	232
232	259
250	247
247	240
240	263
307	311
311	310
905	220
220	905
255	256
256	310
[truncated: 2,410 more rows]
