# Supplementary material for: Modular gateway-ness connectivity and structural core organization in maritime network science
Source: Nat Commun. 2020 Jun 5;11:2849. doi: 10.1038/s41467-020-16619-5 (PMC7275034; doi:10.1038/s41467-020-16619-5)
Supplement: Supplementary file 4 — Source data [file 41467_2020_16619_MOESM4_ESM.zip › Structural-core-master/code/data/GLSN data/Edges_2015_FC_P.csv]

163	162
163	422
163	366
163	369
162	422
162	366
162	369
422	366
422	369
366	369
285	940
285	232
285	268
285	267
285	737
285	795
285	152
285	150
285	151
285	163
285	162
285	373
285	377
285	429
285	412
285	422
285	171
285	161
940	232
940	268
940	267
940	737
940	795
940	152
940	150
940	151
940	163
940	162
940	373
940	377
940	429
940	412
940	422
940	171
940	161
232	268
232	267
232	737
232	795
232	152
232	150
232	151
232	163
232	162
232	373
232	377
232	429
232	412
232	422
232	171
232	161
268	267
268	737
268	795
268	152
268	150
268	151
268	163
268	162
268	373
268	377
268	429
268	412
268	422
268	171
268	161
267	737
267	795
267	152
267	150
267	151
267	163
267	162
267	373
267	377
267	429
267	412
267	422
267	171
267	161
737	795
737	152
737	150
737	151
737	163
737	162
737	373
737	377
737	429
737	412
737	422
737	171
737	161
795	152
795	150
795	151
795	163
795	162
795	373
795	377
795	429
795	412
795	422
795	171
795	161
152	150
152	151
152	163
152	162
152	373
152	377
152	429
152	412
152	422
152	171
152	161
150	151
150	163
150	162
150	373
150	377
150	429
150	412
150	422
150	171
150	161
151	163
151	162
151	373
151	377
151	429
151	412
151	422
151	171
151	161
163	373
163	377
163	429
163	412
163	171
163	161
162	373
162	377
162	429
162	412
162	171
162	161
373	377
373	429
373	412
373	422
373	171
373	161
377	429
377	412
377	422
377	171
377	161
429	412
429	422
429	171
429	161
412	422
412	171
412	161
422	171
422	161
171	161
163	802
163	283
163	977
163	325
163	322
163	224
163	374
163	457
162	802
162	283
162	977
162	325
162	322
162	224
162	374
162	457
150	802
150	283
150	977
150	325
150	322
150	224
150	374
150	457
151	802
151	283
151	977
151	325
151	322
151	224
151	374
151	457
802	283
802	977
802	325
802	322
802	224
802	422
802	374
802	377
802	457
283	977
283	325
283	322
283	224
283	422
283	374
283	377
283	457
977	325
977	322
977	224
977	422
977	374
977	377
977	457
325	322
325	224
325	422
325	374
325	377
325	457
322	224
322	422
322	374
322	377
322	457
224	422
224	374
224	377
224	457
422	374
422	457
374	377
374	457
377	457
286	267
286	268
286	265
286	795
286	834
286	151
286	162
286	163
286	367
286	369
286	422
286	150
286	794
267	265
267	834
267	367
267	369
267	794
268	265
268	834
268	367
268	369
268	794
265	795
265	834
265	151
265	162
265	163
265	367
265	369
265	422
265	150
265	794
795	834
795	367
795	369
795	794
834	151
834	162
834	163
834	367
834	369
834	422
834	150
834	794
151	367
151	369
151	794
162	367
162	794
163	367
163	794
367	369
367	422
367	150
367	794
369	150
369	794
422	794
150	794
905	215
905	217
905	218
905	216
905	286
905	795
905	150
905	151
905	163
905	422
905	377
905	374
905	424
905	421
905	162
905	794
215	217
215	218
215	216
215	286
215	795
215	150
215	151
215	163
215	422
215	377
215	374
215	424
215	421
215	162
215	794
217	218
217	216
217	286
217	795
217	150
217	151
217	163
217	422
217	377
217	374
217	424
217	421
217	162
217	794
218	216
218	286
218	795
218	150
218	151
218	163
218	422
218	377
218	374
218	424
218	421
218	162
218	794
216	286
216	795
216	150
216	151
216	163
216	422
216	377
216	374
216	424
216	421
216	162
216	794
286	377
286	374
286	424
286	421
795	374
795	424
795	421
150	424
150	421
151	424
151	421
163	424
163	421
422	424
422	421
377	424
377	421
377	794
374	424
374	421
374	794
424	421
424	162
424	794
421	162
421	794
498	533
498	532
498	515
498	505
498	517
498	237
498	909
498	918
498	794
498	151
498	150
498	144
498	366
498	369
498	457
498	162
498	163
498	154
498	795
498	479
533	532
533	515
533	505
533	517
533	237
533	909
533	918
533	794
533	151
533	150
533	144
533	366
533	369
533	457
533	162
533	163
533	154
533	795
533	479
532	515
532	505
532	517
532	237
532	909
532	918
532	794
532	151
532	150
532	144
532	366
532	369
532	457
532	162
532	163
532	154
532	795
532	479
515	505
515	517
515	237
515	909
515	918
515	794
515	151
515	150
515	144
515	366
515	369
515	457
515	162
515	163
515	154
515	795
515	479
505	517
505	237
505	909
505	918
505	794
505	151
505	150
505	144
505	366
505	369
505	457
505	162
505	163
505	154
505	795
505	479
517	237
517	909
517	918
517	794
517	151
517	150
517	144
517	366
517	369
517	457
517	162
517	163
517	154
517	795
517	479
237	909
237	918
237	794
237	151
237	150
237	144
237	366
237	369
237	457
237	162
237	163
237	154
237	795
237	479
909	918
909	794
909	151
909	150
909	144
909	366
909	369
909	457
909	162
909	163
909	154
909	795
909	479
918	794
918	151
918	150
918	144
918	366
918	369
918	457
918	162
918	163
918	154
918	795
918	479
794	144
794	366
794	457
794	154
794	479
151	144
151	366
151	154
151	479
150	144
150	366
150	154
150	479
144	366
144	369
144	457
144	162
144	163
144	154
144	795
144	479
366	457
366	154
366	795
366	479
369	457
369	154
369	479
457	154
457	795
457	479
162	154
162	479
163	154
163	479
154	795
154	479
795	479
163	323
163	318
163	136
162	323
162	318
162	136
151	323
151	318
151	136
794	977
794	322
794	323
794	318
794	136
794	152
977	323
977	318
977	136
977	152
322	323
322	318
322	136
322	152
323	318
323	136
323	152
318	136
318	152
136	152
163	326
162	326
152	909
152	325
152	326
151	326
150	326
794	325
794	326
794	737
794	171
909	977
909	325
909	326
909	737
909	171
909	422
977	326
977	737
977	795
977	171
325	326
325	737
325	795
325	171
326	737
326	795
326	171
326	422
171	367
367	152
171	77
171	360
171	364
171	318
171	320
171	323
171	457
150	77
150	360
150	364
150	318
150	320
150	323
151	77
151	360
151	364
151	320
162	77
162	360
162	364
162	320
163	77
163	360
163	364
163	320
422	77
422	360
422	364
422	318
422	320
422	323
77	360
77	364
77	318
77	320
77	323
77	457
360	364
360	318
360	320
360	323
360	457
364	318
364	320
364	323
364	457
318	320
318	457
320	323
320	457
323	457
794	123
794	109
151	123
151	109
152	366
152	123
152	109
152	424
366	123
366	109
366	424
123	109
123	424
109	424
834	283
834	325
834	322
834	320
834	323
834	737
794	283
794	320
283	320
283	323
283	737
325	320
325	323
322	320
322	737
320	737
323	737
176	171
176	163
176	379
176	367
176	369
171	379
171	369
163	379
379	367
379	369
150	123
150	327
151	327
152	327
163	123
163	327
422	123
422	327
123	322
123	323
123	327
322	327
323	327
162	327
162	138
162	450
163	138
163	450
422	138
422	450
977	327
977	138
977	450
327	138
327	450
322	138
322	450
138	450
171	329
163	329
162	329
977	329
329	325
144	152
144	283
144	977
144	325
144	322
152	283
232	262
232	263
232	250
232	240
232	794
232	834
232	367
232	369
232	154
262	263
262	250
262	240
262	794
262	834
262	150
262	163
262	422
262	367
262	369
262	171
262	162
262	151
262	154
263	250
263	240
263	794
263	834
263	150
263	163
263	422
263	367
263	369
263	171
263	162
263	151
263	154
250	240
250	794
250	834
250	150
250	163
250	422
250	367
250	369
250	171
250	162
250	151
250	154
240	794
240	834
240	150
240	163
240	422
240	367
240	369
240	171
240	162
240	151
240	154
834	171
834	154
422	154
367	154
171	154
422	703
422	111
422	116
422	705
422	81
171	138
171	123
171	703
171	111
171	116
171	705
171	81
163	703
163	111
163	116
163	705
163	81
162	123
162	703
162	111
162	116
162	705
162	81
152	138
152	77
152	703
152	111
152	116
152	705
152	81
152	457
151	138
151	703
151	111
151	116
151	705
151	81
150	138
150	703
150	111
150	116
150	705
150	81
138	123
138	77
138	703
138	111
138	116
138	705
138	81
138	457
123	77
123	703
123	111
123	116
123	705
123	81
123	457
77	703
77	111
77	116
77	705
77	81
703	111
703	116
703	705
703	81
703	457
111	116
111	705
111	81
111	457
116	705
116	81
116	457
705	81
705	457
81	457
150	379
151	379
379	377
379	374
379	162
161	144
161	367
161	366
144	367
367	366
152	76
150	76
151	76
162	76
163	76
76	323
76	326
76	325
76	977
323	326
171	366
366	429
369	429
152	369
161	369
366	373
369	373
152	696
152	728
152	724
152	719
151	696
151	728
151	724
151	719
150	696
150	728
150	724
150	719
162	696
162	728
162	724
162	719
163	696
163	728
163	724
163	719
123	696
123	728
123	724
123	719
696	728
696	724
696	719
728	724
728	719
724	719
152	95
152	732
151	95
151	732
150	109
150	95
150	732
162	109
162	95
162	732
163	109
163	95
163	732
123	95
123	732
109	95
109	696
109	732
109	728
95	696
95	732
95	728
696	732
732	728
171	72
171	322
171	334
162	72
162	334
163	72
163	334
422	72
422	334
72	111
72	322
72	325
72	977
72	334
72	457
111	322
111	325
111	977
111	334
322	334
325	334
977	334
334	457
837	794
837	737
837	283
837	287
837	238
837	334
837	977
837	322
837	325
837	918
794	287
794	238
794	334
737	287
737	238
737	334
737	918
283	287
283	238
283	334
283	918
287	238
287	334
287	977
287	322
287	325
287	918
238	334
238	977
238	322
238	325
238	918
334	918
977	918
322	918
325	918
150	910
151	910
794	910
283	910
977	910
977	834
322	910
323	910
325	910
910	834
794	373
837	151
837	150
837	377
837	373
837	374
837	422
837	152
373	374
374	152
150	418
151	418
152	418
163	418
422	418
373	424
373	418
374	418
377	418
424	418
171	421
171	413
162	413
163	413
422	413
377	413
373	421
373	413
429	421
429	413
421	413
418	366
418	369
171	424
171	378
171	382
163	378
163	382
422	378
422	382
424	369
424	378
424	382
366	378
366	382
369	378
369	382
378	382
837	834
837	366
837	369
834	366
501	505
501	533
501	515
501	334
501	977
501	325
501	322
501	77
501	366
501	369
501	424
501	163
501	422
501	413
501	421
501	429
501	373
501	377
501	72
505	334
505	977
505	325
505	322
505	77
505	424
505	422
505	413
505	421
505	429
505	373
505	377
505	72
533	334
533	977
533	325
533	322
533	77
533	424
533	422
533	413
533	421
533	429
533	373
533	377
533	72
515	334
515	977
515	325
515	322
515	77
515	424
515	422
515	413
515	421
515	429
515	373
515	377
515	72
334	77
334	366
334	369
334	424
334	413
334	421
334	429
334	373
334	377
977	77
977	366
977	369
977	424
977	413
977	421
977	429
977	373
325	77
325	366
325	369
325	424
325	413
325	421
325	429
325	373
322	77
322	366
322	369
322	424
322	413
322	421
322	429
322	373
77	366
77	369
77	424
77	413
77	421
77	429
77	373
77	377
77	72
366	413
366	421
366	377
366	72
369	413
369	421
369	377
369	72
424	413
424	429
424	72
413	72
421	72
429	72
373	72
377	72
977	320
325	318
323	72
323	366
323	369
323	429
323	413
72	152
72	318
72	320
366	318
366	320
369	318
369	320
429	318
429	320
413	152
413	318
413	320
152	320
422	144
422	76
144	76
144	360
76	360
422	379
422	371
418	162
418	379
418	371
162	371
163	371
379	371
374	371
371	377
418	367
171	109
422	109
424	138
138	109
413	448
421	448
429	448
448	366
448	369
367	424
367	421
429	420
413	420
421	420
420	366
420	369
152	421
144	421
144	429
144	373
144	377
144	413
150	413
151	413
424	389
424	175
389	422
389	175
389	171
389	378
422	175
175	171
175	378
794	418
794	72
794	696
794	728
794	719
794	714
794	185
794	855
794	852
152	154
152	714
152	185
152	855
152	852
154	418
154	424
154	123
154	109
154	72
154	696
154	728
154	719
154	714
154	185
154	855
154	852
150	72
150	714
150	185
150	855
150	852
151	72
151	714
151	185
151	855
151	852
418	123
418	109
418	72
418	696
418	728
418	719
418	714
418	457
418	795
418	185
418	855
418	852
424	696
424	728
424	719
424	714
424	457
424	185
424	855
424	852
123	72
123	714
123	795
123	185
123	855
123	852
109	72
109	719
109	714
109	457
109	795
109	185
109	855
109	852
72	696
72	728
72	719
72	714
72	795
72	185
72	855
72	852
696	714
696	457
696	422
696	795
696	185
696	855
696	852
728	714
728	457
728	422
728	795
728	185
728	855
728	852
719	714
719	457
719	422
719	795
719	185
719	855
719	852
714	457
714	422
714	163
714	162
714	795
714	185
714	855
714	852
457	185
457	855
457	852
422	185
422	855
422	852
163	185
163	855
163	852
162	185
162	855
162	852
795	185
795	855
795	852
185	855
185	852
855	852
171	696
162	976
162	974
163	976
163	974
367	976
367	974
976	974
976	144
974	144
144	72
144	77
144	111
144	323
144	320
111	323
111	320
145	144
145	154
145	150
145	151
145	367
145	369
171	170
170	163
170	162
170	366
170	369
918	926
918	928
918	802
918	422
926	928
926	802
926	794
926	837
926	151
926	366
926	369
926	422
926	163
926	162
928	802
928	794
928	837
928	151
928	366
928	369
928	422
928	163
928	162
802	794
802	837
802	366
802	369
837	163
837	162
150	160
151	160
152	160
160	366
160	369
160	422
160	418
369	13
369	11
369	18
369	12
369	40
367	13
367	11
367	18
367	12
367	40
13	11
13	18
13	12
13	40
11	18
11	12
11	40
18	12
18	40
12	40
377	12
377	18
377	11
377	15
377	13
377	37
377	976
373	12
373	18
373	11
373	15
373	13
373	37
373	976
369	15
369	37
369	976
366	12
366	18
366	11
366	15
366	13
366	37
366	976
12	15
12	37
12	976
18	15
18	37
18	976
11	15
11	37
11	976
15	13
15	37
15	976
13	37
13	976
37	976
328	323
328	703
328	72
328	13
328	18
328	11
328	1
328	8
328	12
328	77
323	703
323	13
323	18
323	11
323	1
323	8
323	12
703	72
703	13
703	18
703	11
703	1
703	8
703	12
72	13
72	18
72	11
72	1
72	8
72	12
13	1
13	8
13	77
18	1
18	8
18	77
11	1
11	8
11	77
1	8
1	12
1	77
8	12
8	77
12	77
515	474
515	502
515	111
515	703
515	40
515	28
515	18
515	11
515	12
515	8
515	4
515	328
474	502
474	498
474	977
474	322
474	111
474	703
474	40
474	28
474	18
474	11
474	12
474	8
474	4
474	77
474	328
502	498
502	977
502	322
502	111
502	703
502	40
502	28
502	18
502	11
502	12
502	8
502	4
502	77
502	328
498	977
498	322
498	111
498	703
498	40
498	28
498	18
498	11
498	12
498	8
498	4
498	77
498	328
977	703
977	40
977	28
977	18
977	11
977	12
977	8
977	4
977	328
322	703
322	40
322	28
322	18
322	11
322	12
322	8
322	4
322	328
111	40
111	28
111	18
111	11
111	12
111	8
111	4
111	328
703	40
703	28
703	4
40	28
40	8
40	4
40	77
40	328
28	18
28	11
28	12
28	8
28	4
28	77
28	328
18	4
11	4
12	4
8	4
4	77
4	328
366	40
366	44
366	43
369	44
369	43
40	44
40	43
44	43
152	11
152	18
152	24
150	11
150	18
150	24
151	11
151	18
151	24
11	24
18	24
424	412
424	11
424	18
424	24
412	11
412	18
412	24
422	11
422	18
422	24
163	11
163	18
163	24
162	11
162	18
162	24
144	18
144	11
144	24
794	46
794	764
46	764
802	20
802	11
802	15
794	20
794	11
794	15
20	11
20	15
794	24
794	18
24	20
18	20
794	13
794	8
794	12
802	24
802	18
802	13
802	8
802	12
24	13
24	8
24	12
171	11
171	18
171	24
429	24
429	13
429	4
429	8
429	12
413	24
413	13
413	4
413	8
413	12
422	13
422	4
422	8
422	12
163	13
163	4
163	8
163	12
151	13
151	4
151	8
151	12
150	13
150	4
150	8
150	12
24	4
13	4
795	13
795	12
795	18
795	6
795	5
795	2
795	8
794	6
794	5
794	2
18	6
18	5
18	2
6	5
6	2
6	8
6	13
5	2
5	8
5	13
2	8
2	13
795	24
795	4
795	1
794	4
794	1
24	1
4	1
795	51
795	57
795	58
795	797
51	57
51	58
51	797
57	58
57	797
58	797
163	175
163	819
163	764
163	46
163	51
163	33
175	176
175	150
175	819
175	764
175	46
175	51
175	33
175	152
176	150
176	819
176	764
176	46
176	51
176	33
176	152
171	819
171	764
171	46
171	51
171	33
150	819
150	764
150	46
150	51
150	33
819	764
819	46
819	51
819	33
819	152
764	51
764	33
764	152
46	51
46	33
46	152
51	33
51	152
33	152
424	20
424	15
412	20
412	794
412	15
422	20
422	15
171	20
171	15
163	20
163	15
162	20
162	15
24	15
11	795
20	795
795	15
794	769
794	23
769	20
769	15
769	11
769	18
769	23
769	1
769	2
769	4
769	6
769	5
769	8
769	12
769	13
769	24
20	23
20	1
20	2
20	4
20	6
20	5
20	8
20	12
20	13
15	23
15	1
15	2
15	4
15	6
15	5
15	8
11	23
11	2
11	6
11	5
18	23
23	1
23	2
23	4
23	6
23	5
23	8
23	12
23	13
23	24
1	2
1	6
1	5
2	4
2	12
2	24
4	6
4	5
6	12
6	24
5	12
5	24
237	240
237	257
237	262
237	246
237	184
237	185
237	18
237	11
237	15
237	20
237	741
237	737
237	911
237	232
240	257
240	246
240	184
240	185
240	18
240	11
240	15
240	20
240	741
240	737
240	911
257	262
257	246
257	184
257	185
257	18
257	11
257	15
257	20
257	794
257	741
257	737
257	911
257	232
262	246
262	184
[truncated: 10,653 more rows]
