# Supplementary material for: Modular gateway-ness connectivity and structural core organization in maritime network science
Source: Nat Commun. 2020 Jun 5;11:2849. doi: 10.1038/s41467-020-16619-5 (PMC7275034; doi:10.1038/s41467-020-16619-5)
Supplement: Supplementary file 4 — Source data [file 41467_2020_16619_MOESM4_ESM.zip › Structural-core-master/code/data/Other data/2015_BC_Random.csv]

1	2	5	12	18	151	163	794	795	21	424	3	8	337	4	6	9	11	14	16	19	27	28	40	41	77	144	162	171	176	322	328	429	474	515	802	977	7	22	24	46	51	152	422	446	37	158	412	839	846
0.000285682	0.000369948	0.000144739	0.002258046	0.003731997	0.019922602	0.046611458	0.030920618	0.013833293	6.83E-07	0.01930965	7.23E-05	0.003066867	1.13E-06	0.000941429	0.000158967	8.62E-07	0.003372489	0.000186153	8.95E-05	0.000552296	0.000917282	0.001307862	0.00033386	0.000629294	0.009370275	0.008190607	0.02574995	0.02461829	0.019017175	0.010318042	0.003715825	0.00815565	0.009184603	0.054859959	0.014002113	0.009489962	7.20E-05	3.15E-06	0.001894359	0.000459351	0.000353886	0.016934651	0.047969303	0.005718999	0.000775253	0.001329981	0.008494667	6.04E-05	0.000582326
0.00020887	0.000978954	0.000340536	0.002825949	0.002250794	0.024783376	0.049505575	0.031337225	0.015553296	4.51E-06	0.018998226	1.44E-06	0.001336976	2.94E-06	0.001114251	7.76E-05	7.92E-07	0.003527935	0.000219783	0.000124861	0.000305651	4.46E-05	0.002133553	0.000835016	0.000692586	0.006602719	0.006876208	0.030437226	0.023351395	0.017159149	0.009891566	0.001380442	0.006949835	0.009881351	0.058816201	0.016470516	0.008532976	0.000143647	2.60E-05	0.002975546	0.000826936	0.000361842	0.014992147	0.041284789	0.003467796	0.001278015	0.001426886	0.006508143	2.87E-05	0.000485085
0.000609061	0.000443713	0.0001642	0.002544692	0.002118857	0.021182879	0.040421698	0.033167866	0.010813211	2.52E-06	0.024602175	4.97E-06	0.001990836	0	0.000855771	0.000323642	9.47E-08	0.003743737	0.000344216	0.000100316	0.000769308	1.54E-05	0.001570765	0.000585755	0.000673572	0.007363568	0.010024961	0.026351587	0.020628527	0.020189422	0.014290321	0.002246639	0.009599855	0.009542239	0.051203878	0.016962677	0.006725309	0.000207433	2.53E-05	0.002703372	0.000361925	0.002580495	0.021054761	0.041123694	0.00465942	0.001015078	0.001686455	0.008655123	3.39E-05	0.001101075
0.000408461	0.000181915	0.000380471	0.002549247	0.002799124	0.02322603	0.04574533	0.032289395	0.01570225	4.75E-06	0.017679931	2.95E-06	0.001811691	5.46E-07	0.000915442	0.000183517	1.17E-05	0.003658822	0.000143617	7.45E-05	0.00085201	1.58E-05	0.000919124	0.001511238	0.000674421	0.007387752	0.006548069	0.028067275	0.025434786	0.017146034	0.012114945	0.00216091	0.008949107	0.008478188	0.055773494	0.015243466	0.00963573	6.32E-05	3.19E-07	0.002241616	0.000450491	0.000578875	0.018789988	0.039372093	0.005192498	0.000686197	0.002493724	0.007604628	5.13E-05	0.00109369
0.000204828	0.00139052	0.000182353	0.003080167	0.001810696	0.023917313	0.044058332	0.028618386	0.015128209	2.42E-06	0.019969464	7.17E-07	0.001288885	1.32E-07	0.001127669	9.68E-05	4.67E-07	0.00362119	0.000328108	5.64E-05	0.00078725	0.000171094	0.001027956	0.000463228	0.000536724	0.007092582	0.011734579	0.032794294	0.020696584	0.020641987	0.014657056	0.001381863	0.006411354	0.010795135	0.056639779	0.013721984	0.010213085	0.000103366	2.06E-06	0.002022672	0.000470791	0.000371799	0.017351841	0.038806463	0.005030647	0.000924181	0.001843562	0.008176734	6.00E-05	0.000737629
0.000328792	0.00027255	0.000262706	0.003765642	0.002720239	0.028566285	0.04606257	0.027187554	0.013353217	4.82E-06	0.020297773	5.01E-07	0.001841711	9.28E-07	0.000775065	0.000176729	3.20E-07	0.002805991	0.000168552	0.000193667	0.000563298	7.81E-05	0.00166472	0.000735098	0.000564967	0.005227169	0.011637376	0.035753356	0.025168271	0.017259128	0.013952404	0.002483228	0.008499195	0.008675861	0.053460502	0.014755573	0.008711408	0.00011196	1.13E-05	0.002900365	0.000517479	0.000762256	0.013791766	0.042300257	0.003316077	0.001268821	0.001372624	0.007945842	5.15E-05	0.000767771
0.000297564	0.000461504	0.000145441	0.003022634	0.004294969	0.023984018	0.040447111	0.0319195	0.017331544	1.00E-06	0.02185347	1.34E-05	0.001183901	8.04E-07	0.000782996	0.00025609	5.42E-07	0.002641837	0.000122805	0.000240335	0.000515464	7.21E-05	0.001643331	0.000296134	0.001005038	0.006776993	0.008188576	0.031583687	0.023588286	0.018223463	0.01053932	0.001479324	0.008025667	0.012702291	0.052986097	0.01368924	0.010806759	5.48E-05	5.36E-07	0.001535557	0.000493526	0.000608328	0.01519255	0.047478439	0.004919287	0.000803995	0.001198175	0.008661984	1.28E-05	0.000677735
0.000232662	0.00037289	0.000204916	0.003401609	0.001923265	0.023153223	0.046462138	0.034610851	0.017087737	3.50E-06	0.020761201	4.10E-07	0.001573146	7.77E-06	0.000861191	0.000109783	2.45E-07	0.004922163	0.000215899	5.87E-05	0.000980058	3.66E-05	0.005216581	0.000629701	0.000417639	0.008477229	0.010135857	0.028928955	0.018491316	0.018585959	0.010652107	0.003672235	0.009081459	0.009593469	0.057218743	0.013760997	0.008442928	0.000135231	2.44E-05	0.002783756	0.000370656	0.00049016	0.014404161	0.042611774	0.003686586	0.001053089	0.000872367	0.009121467	4.39E-05	0.000630914
0.000212091	0.000484953	0.001084156	0.00302339	0.002400434	0.019526186	0.050936774	0.030697726	0.014126912	4.38E-05	0.019066876	1.14E-06	0.002071069	1.47E-06	0.000844682	0.000126834	8.25E-06	0.002635503	0.000112654	6.81E-05	0.000416695	3.42E-05	0.001399383	0.000969154	0.000537775	0.005536969	0.00935826	0.032791899	0.020056666	0.019649135	0.011609808	0.002828919	0.006019347	0.006580795	0.059942393	0.015036763	0.007751793	0.000186555	2.24E-06	0.002361313	0.000342462	0.000420778	0.014976054	0.040119983	0.003254137	0.001466416	0.002302397	0.008826816	4.76E-05	0.000883152
0.000300984	0.000696358	0.000366889	0.003103606	0.002670634	0.022544387	0.050547092	0.032489805	0.015696061	5.19E-06	0.020031088	9.80E-07	0.001880867	7.30E-06	0.001227806	0.000163004	4.70E-07	0.005422931	0.000106111	0.000124538	0.000445908	6.79E-05	0.001397066	0.000479364	0.000392785	0.007610353	0.008524446	0.0320132	0.020735114	0.018999826	0.010341138	0.00220269	0.007444732	0.008629559	0.051085668	0.013590231	0.010106137	0.000194424	4.64E-06	0.002274191	0.001062951	0.00066068	0.020880298	0.042495796	0.005084758	0.001001135	0.00161602	0.009397771	0.000205409	0.000300277
0.00028507	0.000547136	0.00040235	0.002834831	0.002397621	0.02083345	0.047435668	0.031863844	0.012707989	2.27E-06	0.022032984	7.04E-05	0.001414073	1.31E-05	0.000815033	0.000167559	6.30E-07	0.005928721	0.000108429	0.000105018	0.000604589	7.86E-05	0.000913831	0.000844436	0.000587247	0.005449859	0.00787543	0.035018363	0.021416369	0.01823173	0.013112504	0.003451814	0.005875104	0.011486743	0.059528907	0.017452086	0.008841524	0.000150041	1.51E-05	0.001907241	0.000431839	0.000871031	0.01780203	0.040577368	0.004546219	0.0016237	0.001541974	0.01016805	0.000115772	0.001014322
0.000350429	0.000664453	0.000175943	0.002369519	0.003629992	0.017918701	0.042516201	0.035876138	0.013547546	1.73E-06	0.022703769	3.90E-07	0.002644087	7.21E-07	0.00099912	0.000156645	1.58E-07	0.003848124	0.000220982	0.000156819	0.000608956	3.91E-05	0.001201462	0.000752361	0.000909296	0.007658934	0.007056092	0.030999075	0.019035311	0.02102168	0.014231655	0.002177771	0.008129006	0.009056283	0.058309184	0.017433467	0.009197454	0.000241072	4.61E-06	0.002399394	0.000560993	0.000329033	0.016767939	0.040482958	0.004707826	0.00174509	0.002402653	0.008049021	7.03E-05	0.000651092
0.000259069	0.00021905	0.000512662	0.002235034	0.002421822	0.019740876	0.050366612	0.031786196	0.013886122	2.23E-05	0.022241031	1.50E-06	0.002381993	9.05E-06	0.001004497	0.000312743	2.14E-06	0.004696909	0.0005618	0.000171388	0.000626731	3.53E-05	0.00136764	0.0005444	0.002789768	0.006531253	0.007163646	0.029496411	0.02160955	0.020903057	0.011419462	0.002618825	0.006121713	0.010008437	0.052732473	0.014863082	0.011677548	0.000134162	9.51E-06	0.001920287	0.000426151	0.00062665	0.02063348	0.04156559	0.004108345	0.000871296	0.001443625	0.00869836	7.05E-05	0.000406194
0.000481039	0.001246239	0.000251613	0.002616336	0.003147011	0.020718162	0.04379065	0.035193574	0.01532585	4.35E-06	0.024351228	2.40E-07	0.001621578	4.35E-07	0.001253549	0.000229724	1.67E-06	0.003764163	0.000252179	7.10E-05	0.00036944	0.000106204	0.001008302	0.000475279	0.001098899	0.005943191	0.011363079	0.025822565	0.020270561	0.017022333	0.01018312	0.003113029	0.007269613	0.008673404	0.054887659	0.012139984	0.010094404	0.000134238	1.83E-05	0.004323462	0.000399909	0.000395579	0.016608022	0.042605275	0.004174692	0.001696944	0.001741081	0.006574738	8.56E-05	0.000431113
0.000210319	0.000262214	0.000351597	0.00292155	0.002501656	0.0214521	0.048782251	0.031362269	0.016714821	5.80E-06	0.021150745	1.99E-06	0.001174594	1.97E-06	0.001306509	0.000188124	1.82E-06	0.004615667	0.00218476	6.89E-05	0.000576695	7.39E-05	0.0015633	0.000317681	0.001084709	0.007857053	0.00747758	0.031745794	0.018489098	0.019490621	0.012870816	0.002422808	0.006096294	0.009637301	0.057849038	0.013426331	0.007752929	0.000182109	1.10E-05	0.002507114	0.000575458	0.001461217	0.016452289	0.040982659	0.005094109	0.000900444	0.00165061	0.006796194	4.51E-05	0.000566816
0.000420529	0.000599835	0.000223665	0.003746675	0.001846249	0.020313745	0.048019585	0.032805555	0.013638931	9.96E-06	0.019813266	1.79E-06	0.00169257	6.89E-07	0.001885613	0.000208257	2.74E-07	0.002336706	0.000151199	0.000111442	0.000648219	5.13E-05	0.001842314	0.000862825	0.000631992	0.007793483	0.007084954	0.02859388	0.022471446	0.017530061	0.010067932	0.002407791	0.007024989	0.009918656	0.050890818	0.013046351	0.007479708	0.000117006	1.30E-05	0.002321542	0.000624988	0.000385963	0.018988394	0.044069594	0.004546857	0.001826281	0.001354943	0.007276871	4.45E-05	0.001050066
0.00025325	0.00059522	0.000239563	0.003293999	0.00286801	0.019486538	0.042004963	0.029794324	0.015085797	1.82E-06	0.021152496	3.43E-06	0.002778951	1.54E-06	0.00088822	0.000103176	2.10E-07	0.002396003	0.000207848	0.000122773	0.00044977	6.37E-05	0.001851015	0.000597051	0.000549442	0.004737249	0.010877506	0.026007845	0.020832685	0.020333969	0.014486228	0.002034941	0.009136175	0.008337779	0.051120124	0.015923682	0.007321903	7.08E-05	2.03E-06	0.004062466	0.000592261	0.000655256	0.016678111	0.04282187	0.003646494	0.001133188	0.001614512	0.008145002	2.93E-05	0.000752687
0.000439678	0.000870318	0.000334668	0.003498062	0.003703191	0.023678197	0.046976302	0.034715427	0.013640099	4.72E-06	0.020114283	3.84E-07	0.002642907	1.57E-06	0.001091706	0.000128407	3.58E-07	0.004230342	0.000273052	0.000165197	0.001318401	1.82E-05	0.001598814	0.00064281	0.000668324	0.007217704	0.011832423	0.031684874	0.022559967	0.018577119	0.01125842	0.001931949	0.007489591	0.007589318	0.058146702	0.017445539	0.008532678	0.000167007	1.28E-05	0.001793243	0.000421212	0.001118955	0.017688538	0.045501139	0.003771139	0.001372823	0.001916638	0.007893425	3.91E-05	0.000523345
0.000140303	0.000429018	0.0002278	0.002688704	0.002172208	0.024307723	0.046784381	0.032955334	0.014426064	1.29E-05	0.022303283	1.37E-06	0.002473895	1.19E-06	0.000672536	0.000315441	2.35E-06	0.002812303	0.000677461	8.22E-05	0.000674065	5.22E-05	0.00196829	0.000581277	0.000452107	0.009184796	0.009941546	0.026914546	0.016079737	0.021497835	0.011600927	0.002504089	0.005898898	0.009889779	0.053703923	0.013389519	0.009182707	8.29E-05	6.07E-07	0.001547136	0.001034429	0.000585842	0.016588028	0.042323212	0.004676829	0.001328402	0.001523919	0.008086705	9.14E-05	0.000864531
0.000225743	0.000510617	0.000172088	0.003380932	0.003875989	0.025879385	0.043093819	0.036373226	0.014194598	2.96E-06	0.022318894	3.60E-07	0.00221887	2.44E-06	0.001659628	0.000202924	1.53E-06	0.004698163	0.000619809	0.000136327	0.001137055	3.70E-05	0.001530413	0.000546834	0.000449033	0.006772754	0.0101079	0.032614665	0.019789639	0.021507037	0.013702864	0.002510219	0.006380669	0.008255822	0.051490383	0.015150214	0.009681134	8.50E-05	2.09E-05	0.002000052	0.000426392	0.000860513	0.01642709	0.043995396	0.003294325	0.000767181	0.003164404	0.008176033	8.94E-05	0.000605325
0.000116629	0.000823123	0.000528302	0.005156582	0.002135646	0.025984259	0.043023091	0.03305851	0.011780648	1.12E-05	0.0209929	6.31E-06	0.002280113	4.83E-07	0.00123606	0.000183521	1.37E-06	0.00449902	0.000172752	6.17E-05	0.000466605	2.34E-05	0.001364487	0.000519373	0.000520352	0.008073752	0.008324037	0.03118705	0.017130079	0.018844908	0.009789548	0.002240293	0.011022238	0.009502027	0.053972772	0.013489332	0.00871799	4.50E-05	2.59E-06	0.001994279	0.000719879	0.00048346	0.015867137	0.047424998	0.003568116	0.000694113	0.001507042	0.010219709	6.10E-05	0.000514564
0.000347044	0.000195837	0.000274911	0.002560217	0.002401695	0.023936906	0.040641718	0.033457641	0.016209651	2.20E-06	0.024982128	9.87E-07	0.001519491	1.91E-07	0.001539672	0.000179746	1.61E-05	0.002842453	0.00023198	0.000107206	0.000230623	4.19E-05	0.001182116	0.001000011	0.000593809	0.007775478	0.00812749	0.02648436	0.02122639	0.020978988	0.011198653	0.003142422	0.007414998	0.009438701	0.059291982	0.012533707	0.009125174	6.30E-05	7.42E-06	0.001643415	0.000795345	0.000595295	0.019700998	0.038750205	0.004126285	0.000772126	0.001971219	0.00841446	6.13E-05	0.001093255
0.000246851	0.00058264	0.000281137	0.003821821	0.002660646	0.018146838	0.045600702	0.030235581	0.013654851	4.26E-06	0.018628273	5.74E-06	0.001532387	1.73E-06	0.000979135	0.00060207	6.70E-07	0.003241995	0.002412929	0.000130668	0.000656065	3.93E-05	0.000887441	0.000909815	0.000856514	0.005375328	0.00837146	0.030104584	0.024105601	0.018068244	0.011543291	0.004609661	0.00964146	0.008858313	0.055311005	0.015644819	0.007072952	7.74E-05	3.60E-06	0.002492138	0.000704975	0.000420787	0.01641144	0.043076152	0.003657676	0.001579917	0.001518798	0.009433597	0.000110084	0.00078828
0.000281753	0.000488441	0.000432976	0.002570143	0.004721352	0.023177047	0.041928807	0.033949125	0.01626815	3.99E-06	0.024280868	2.59E-07	0.001850626	1.32E-06	0.001204806	0.000185522	3.33E-06	0.002659531	0.000220262	0.000194931	0.000367714	7.70E-05	0.001735814	0.000733208	0.000439512	0.007419992	0.0092545	0.030263676	0.021750485	0.016489802	0.011782378	0.001753553	0.01029319	0.012094899	0.048804289	0.01432314	0.008206332	0.000151378	1.06E-05	0.002799928	0.000506409	0.000560106	0.016642131	0.040678752	0.005109318	0.001363622	0.002238918	0.009838686	8.64E-05	0.001013533
0.000240829	0.001046307	0.000200999	0.002020864	0.002489062	0.022535174	0.045221312	0.028947827	0.016665411	5.97E-06	0.023214148	6.50E-07	0.002819752	9.60E-07	0.000639912	9.81E-05	2.83E-06	0.002537554	0.000118649	0.000103808	0.000720195	0.000122211	0.001531545	0.000387803	0.000564752	0.005790693	0.008395202	0.035261686	0.018871532	0.020417642	0.017161158	0.002287745	0.009271782	0.008319012	0.052390875	0.017039642	0.009091947	0.000111681	2.66E-06	0.00198997	0.000336145	0.000800648	0.017673597	0.042955011	0.004254943	0.001202246	0.001760828	0.010116042	6.20E-05	0.000325188
0.000269668	0.000273902	0.00010686	0.002987858	0.002423491	0.022162115	0.045151223	0.035024214	0.014932694	6.34E-06	0.021808566	2.71E-06	0.002814867	1.47E-06	0.0012084	0.000400393	1.00E-06	0.002963363	0.000220609	0.000176568	0.001222503	3.69E-05	0.002158893	0.000344747	0.000580981	0.007366389	0.010558579	0.029155418	0.022980819	0.020940204	0.011226233	0.002569353	0.009240235	0.009120562	0.051662432	0.017242626	0.008644113	0.000122936	8.61E-06	0.002577271	0.000738576	0.001546199	0.015838834	0.043627896	0.003761188	0.001195943	0.001769871	0.007681814	3.32E-05	0.000497876
0.000273509	0.000331667	0.000235067	0.002994189	0.002628993	0.021323083	0.047842945	0.035439427	0.01478226	2.30E-06	0.02323747	1.21E-06	0.00272771	1.64E-06	0.000930015	0.000117604	1.32E-07	0.004987914	0.000177361	0.000110609	0.00049029	1.97E-05	0.000765356	0.000655799	0.000315386	0.005914714	0.009042002	0.028215011	0.023992882	0.018909143	0.014072688	0.002257386	0.009722459	0.008179736	0.057834315	0.013944237	0.006819121	0.000321362	6.91E-06	0.002609742	0.000770084	0.000606698	0.014527332	0.034879568	0.005933105	0.001447409	0.001513395	0.009771842	0.00010002	0.000441092
0.000283456	0.000225365	0.000632749	0.003238118	0.002389624	0.020464134	0.044139092	0.031520449	0.013424852	2.88E-06	0.022840052	2.57E-06	0.00165421	1.82E-06	0.000434239	0.000382309	2.83E-06	0.003884765	0.000263695	8.53E-05	0.00234571	3.36E-05	0.001028138	0.000353012	0.000428507	0.006900257	0.008998648	0.032834374	0.017511487	0.01963481	0.011442422	0.003482138	0.009709014	0.009151793	0.059937555	0.014178294	0.009167022	3.56E-05	2.07E-05	0.003048858	0.000681445	0.000743957	0.016169051	0.042175095	0.003382772	0.000659673	0.001254124	0.008805386	9.66E-05	0.000449699
0.000180851	0.000799439	0.000229865	0.003371987	0.002042366	0.021658153	0.045199355	0.034256918	0.011923968	7.28E-06	0.020153269	1.12E-05	0.004329359	6.58E-07	0.001280766	0.000121779	4.95E-07	0.003766081	0.000242971	0.000165938	0.000359114	6.15E-05	0.001347313	0.000415728	0.00115649	0.007536216	0.012083202	0.031596852	0.021259122	0.023031585	0.012639081	0.002331639	0.00779368	0.008720204	0.050773363	0.01458146	0.010510237	0.000146526	6.17E-06	0.003252993	0.001187096	0.000906111	0.020726119	0.042332946	0.004942775	0.000643938	0.001409129	0.009443212	4.73E-05	0.000790834
0.00037953	0.000446296	0.000334566	0.002707786	0.003263651	0.020757326	0.049325434	0.034615085	0.013822178	1.67E-05	0.019169565	5.51E-06	0.001430052	5.72E-06	0.000893467	0.000258393	1.28E-06	0.002883776	0.000285895	7.20E-05	0.000514047	0.000125408	0.00111993	0.000778104	0.000766346	0.008460136	0.009487208	0.034082614	0.0239615	0.018826009	0.009553397	0.002451709	0.006961055	0.009007426	0.049580488	0.013660032	0.009644228	7.32E-05	3.71E-05	0.003647788	0.000526078	0.000631213	0.016994255	0.039725172	0.004701196	0.002191555	0.001816448	0.006893898	3.44E-05	0.000428597
0.000460658	0.000311453	0.000247225	0.00317674	0.001397749	0.023650808	0.047084576	0.033394267	0.015347065	6.73E-06	0.01983194	2.71E-07	0.001953272	1.77E-06	0.001469743	0.00031635	1.39E-06	0.00456141	0.00050051	0.000119105	0.000796461	5.40E-05	0.00125483	0.000548283	0.001127159	0.00694067	0.006838004	0.030704327	0.025283816	0.017219354	0.010629494	0.004031237	0.010422511	0.007858447	0.049093472	0.013515315	0.007864483	9.40E-05	3.63E-06	0.001573702	0.000415418	0.000488161	0.014853821	0.046743789	0.004443586	0.000799113	0.001983827	0.006179348	3.26E-05	0.000887958
0.000350824	0.000404407	0.000409047	0.00312797	0.003066666	0.023050477	0.043907635	0.035186154	0.011867557	4.83E-06	0.019716058	3.79E-07	0.001489457	1.46E-06	0.000914853	0.000241096	0	0.002838327	0.000217477	0.000115266	0.000311355	5.06E-05	0.001987586	0.000328679	0.000970235	0.009206301	0.010669713	0.030158205	0.020769855	0.016632075	0.009495629	0.002314382	0.008601552	0.009627842	0.053233907	0.015511123	0.010710503	6.77E-05	4.64E-06	0.001437587	0.000490733	0.000711985	0.015649731	0.035215066	0.004328817	0.001434979	0.001774075	0.00862489	2.84E-05	0.002386871
0.00014814	0.00045199	0.000333265	0.003319388	0.002185195	0.026310404	0.043033416	0.032621878	0.014318339	2.65E-06	0.020252986	1.12E-06	0.00152549	5.26E-06	0.000773259	0.000217348	2.04E-06	0.004246868	0.000141113	0.000130297	0.000613281	5.58E-05	0.002283297	0.000710044	0.000885732	0.00872802	0.010579088	0.031790812	0.02010648	0.024130361	0.010131167	0.002268798	0.00678462	0.010257504	0.059264067	0.014252495	0.008323288	0.000183651	7.63E-06	0.001640434	0.000874845	0.000826023	0.014469212	0.036251531	0.005499636	0.001219005	0.001305206	0.008910915	2.14E-05	0.000535235
0.000206602	0.000209513	0.000209755	0.004373812	0.004171459	0.023267772	0.041145572	0.036022932	0.013767913	1.55E-05	0.023413911	2.08E-07	0.002362059	7.93E-07	0.000832415	9.72E-05	3.52E-06	0.006044413	0.000142237	0.000193415	0.000463945	1.41E-05	0.001477192	0.000422741	0.000593973	0.005714323	0.00971066	0.034504436	0.022266649	0.02304376	0.009028318	0.002052236	0.008774849	0.00857854	0.056066293	0.0158475	0.00976541	0.000254646	3.15E-06	0.002180184	0.000555934	0.000677044	0.014161438	0.04444236	0.00526124	0.000867565	0.00152538	0.01051959	1.74E-05	0.000387398
0.000687303	0.000523164	0.000237972	0.00302514	0.002041635	0.021197967	0.041870953	0.034018021	0.01547872	1.56E-05	0.019795197	2.89E-06	0.001621471	1.23E-06	0.000916028	0.000159496	6.74E-07	0.004097199	0.000185456	0.000130285	0.000516392	3.13E-05	0.000859941	0.000558636	0.000323026	0.006120644	0.011513611	0.02724181	0.018755401	0.024334055	0.012730625	0.002080068	0.005679437	0.008639596	0.053167632	0.014462808	0.010197159	0.000194557	1.21E-06	0.002513814	0.000606197	0.000571159	0.018519221	0.044025642	0.004700518	0.001587153	0.001776795	0.006547284	6.81E-05	0.001248373
0.000263292	0.00073413	0.000133089	0.004344514	0.001946426	0.019783029	0.048240393	0.033418587	0.01424283	3.77E-06	0.020350202	2.91E-07	0.001054788	7.91E-07	0.000897002	9.46E-05	1.15E-05	0.003246289	0.000600256	0.000175473	0.000407278	4.18E-05	0.001155479	0.000711698	0.000453606	0.009476313	0.009329797	0.027994201	0.019971988	0.018738586	0.011096348	0.003109118	0.006924103	0.008329933	0.048735766	0.016014805	0.009754485	0.000120193	1.80E-06	0.001664805	0.000370853	0.000763446	0.013583231	0.040525225	0.004488222	0.001462922	0.004456846	0.008220968	2.25E-05	0.000506563
0.000162419	0.000513278	0.000354792	0.002594084	0.002441525	0.022091272	0.044727155	0.033812723	0.015335969	1.05E-05	0.01846269	4.07E-07	0.00125421	4.12E-06	0.000879443	0.00023492	2.32E-06	0.002883016	0.000494455	0.000131758	0.001038154	1.51E-05	0.001126977	0.000801766	0.000555634	0.008413997	0.008559234	0.031646874	0.019883936	0.019040224	0.010619599	0.001795281	0.007441904	0.010197854	0.053520385	0.014876414	0.010880162	0.000130835	1.37E-05	0.002983013	0.00055475	0.000785411	0.019444256	0.04534935	0.004448615	0.001194861	0.001916931	0.006766419	2.24E-05	0.001404594
0.000381328	0.000267688	0.000156656	0.003398516	0.002453862	0.023262656	0.046020957	0.030928631	0.013881557	2.23E-07	0.020727822	1.41E-07	0.0014868	3.03E-07	0.000797629	0.00025705	8.07E-07	0.002866904	0.002205605	0.000116284	0.000802384	2.48E-05	0.003023559	0.002498493	0.000758603	0.007292818	0.009403182	0.026757007	0.02185175	0.020400062	0.010301362	0.001711122	0.006627609	0.009924195	0.054125785	0.014663834	0.008466405	0.000150703	7.19E-06	0.001225907	0.000480219	0.000811186	0.014749585	0.044758015	0.004202679	0.001590775	0.001125336	0.009116918	3.29E-05	0.000646271
0.000225081	0.000670077	0.000233804	0.003998301	0.002268763	0.023059625	0.04507437	0.032761142	0.014589628	5.63E-06	0.021522418	4.21E-06	0.002335277	4.85E-06	0.000731558	0.000166318	1.30E-06	0.003072128	0.000189994	8.05E-05	0.000565188	0.000144886	0.002042941	0.000440853	0.000466299	0.008616356	0.011887113	0.025694758	0.024633303	0.018398258	0.01111272	0.00117056	0.007435636	0.010163266	0.055402435	0.016439958	0.007317051	8.38E-05	3.08E-06	0.002354228	0.000446142	0.000515916	0.019685427	0.047406238	0.004053906	0.001085131	0.001888541	0.009535587	3.92E-05	0.000807304
0.000561605	0.000644591	0.000253562	0.002213835	0.002896804	0.021292187	0.042892203	0.034747313	0.015918261	7.74E-06	0.021635852	5.87E-06	0.001244523	2.06E-07	0.000697517	0.000263535	1.63E-06	0.003499669	0.000166634	7.43E-05	0.000485468	5.26E-05	0.001812042	0.000788223	0.000631291	0.00706217	0.012876647	0.028262024	0.021398687	0.019344604	0.009650049	0.00140468	0.005924633	0.00852681	0.048266456	0.017006216	0.010469474	0.000151723	1.09E-06	0.002668357	0.000282644	0.000525505	0.0169847	0.047110293	0.004688597	0.001282942	0.001547208	0.009089674	6.28E-05	0.000360164
0.00025007	0.000271763	0.000163051	0.002614596	0.002165833	0.019108328	0.043983979	0.03354428	0.015674054	2.03E-06	0.020302241	1.32E-06	0.001662182	8.70E-07	0.001996626	0.00013239	2.91E-07	0.004060316	0.000452951	6.67E-05	0.00099717	0.000177621	0.001886127	0.00030134	0.000873583	0.008049668	0.009919677	0.029557685	0.023148585	0.022515269	0.010172848	0.00247205	0.007482731	0.010416265	0.049626689	0.0132871	0.008522906	0.000225698	1.44E-05	0.001892611	0.000982942	0.000626104	0.014756032	0.03993664	0.004566638	0.001882027	0.001365965	0.010244106	6.58E-05	0.001231527
0.000250069	0.000375312	0.000432528	0.004776452	0.004566906	0.021964838	0.045339623	0.034508811	0.01197312	1.36E-06	0.017780637	7.05E-07	0.001420502	3.12E-06	0.000922936	0.000237821	6.17E-07	0.003347136	0.000255986	7.06E-05	0.000865246	3.31E-05	0.001265811	0.000410281	0.000735509	0.008263421	0.007610889	0.028271834	0.022893292	0.019024572	0.014550637	0.0027461	0.008989905	0.009410109	0.052717935	0.01682247	0.008676034	0.000101496	3.27E-06	0.002396681	0.000526325	0.000923942	0.016975772	0.037042565	0.005378298	0.001011621	0.002121139	0.008714614	4.53E-05	0.000932165
0.000529234	0.00047357	0.000209697	0.003128911	0.00316886	0.022210728	0.047647038	0.032316029	0.013788433	2.80E-05	0.018078517	2.02E-06	0.002589992	1.01E-07	0.000867596	0.000119838	2.27E-06	0.003173227	0.000348433	0.000123376	0.000538698	3.05E-05	0.001446778	0.000320211	0.000560917	0.008216835	0.009663465	0.033869102	0.024058623	0.01937173	0.013196154	0.004151274	0.009244968	0.01061309	0.051093259	0.013195615	0.008692582	8.55E-05	6.63E-06	0.003354876	0.000542388	0.00064515	0.01338886	0.043202559	0.003312963	0.00083127	0.001124425	0.0080789	5.05E-05	0.000531343
0.000341239	0.000336723	0.002224519	0.002416961	0.002336395	0.022705851	0.047395478	0.035304205	0.013710186	1.54E-05	0.021160595	3.43E-06	0.002210392	2.03E-06	0.000871947	0.000510209	2.27E-06	0.002590625	0.00020266	0.000155616	0.000472863	5.12E-05	0.00300358	0.000314003	0.000416714	0.007162045	0.011344426	0.027746316	0.021464671	0.020380568	0.013542154	0.001521269	0.008143978	0.010652984	0.059583492	0.016712601	0.007948881	0.000128917	8.16E-06	0.00289265	0.000541756	0.0005674	0.012896509	0.044513439	0.004761215	0.001304896	0.001888011	0.008095633	4.49E-05	0.000426163
0.000840495	0.00030422	0.001338241	0.001978564	0.001968386	0.023033901	0.047718832	0.031168563	0.014782279	2.26E-05	0.023993198	1.16E-06	0.001322094	7.55E-07	0.001028798	0.000277723	1.77E-06	0.002669121	0.000136917	0.000202294	0.000576389	2.78E-05	0.002082011	0.000472171	0.001570484	0.004612942	0.006724896	0.025534853	0.017797302	0.02100583	0.010040827	0.002446256	0.007158376	0.008976562	0.056690264	0.016586361	0.007987516	6.61E-05	2.15E-05	0.002189626	0.000367479	0.000922051	0.017746172	0.038985011	0.004509436	0.000762423	0.001007852	0.008354513	0.000125292	0.000420129
0.000386876	0.000451534	0.000519577	0.003966761	0.003024549	0.023157686	0.046300438	0.029705538	0.013178521	3.10E-05	0.021711367	3.59E-06	0.001837759	6.74E-06	0.00121441	0.000236179	6.35E-06	0.003223189	0.000160996	0.000133246	0.000909889	4.02E-05	0.00244726	0.000218534	0.000607335	0.006791772	0.01050752	0.033183816	0.019453334	0.020463666	0.012863606	0.002231289	0.008407838	0.009657993	0.05294578	0.016444284	0.009865127	0.000146104	1.48E-06	0.002584407	0.000764216	0.000565045	0.015839899	0.040291211	0.002398887	0.001115859	0.001274696	0.005605071	5.17E-05	0.000662521
0.000579357	0.0003766	0.000184489	0.002180961	0.002301051	0.020808251	0.04810585	0.035128903	0.013711524	2.28E-06	0.021374553	9.07E-07	0.001330788	1.62E-06	0.000932867	0.00018351	9.78E-07	0.004509943	0.000213595	0.000159484	0.001463017	7.01E-05	0.001035988	0.000556007	0.000575919	0.009178842	0.010322705	0.030503731	0.020685679	0.020632514	0.010885305	0.001757661	0.008704122	0.009654999	0.053849518	0.015410721	0.01016135	0.000215095	9.62E-06	0.002985694	0.000503254	0.000710683	0.01476776	0.041796255	0.004303646	0.001049081	0.001803124	0.00645918	6.43E-05	0.000395973
0.000278489	0.000421135	0.000202792	0.003494071	0.00202729	0.022822204	0.045015603	0.036137113	0.014886917	9.96E-06	0.025282816	1.69E-06	0.00163448	6.08E-06	0.000695386	0.00013664	2.82E-07	0.002787461	0.000313042	0.0002298	0.000649968	2.55E-05	0.001813052	0.002393714	0.000524452	0.007763653	0.008277994	0.028999556	0.021713446	0.020600736	0.009564114	0.001760755	0.008195161	0.009954745	0.050627854	0.016206271	0.00910712	0.000451097	6.52E-06	0.002614933	0.000342909	0.002589997	0.012917666	0.041837395	0.004350911	0.001303181	0.001246954	0.008209415	4.02E-05	0.000799282
0.000105874	0.000156371	0.000541394	0.003525847	0.001966764	0.020719873	0.045116708	0.03169847	0.012898046	1.20E-05	0.023772559	8.08E-08	0.001923698	1.75E-06	0.001695568	0.000317572	1.83E-06	0.003990388	0.000157857	0.000152781	0.000901445	2.49E-05	0.000905337	0.000720955	0.000428735	0.007378013	0.009310824	0.033738553	0.021677952	0.02110334	0.010016647	0.001881228	0.006517539	0.009497402	0.050882746	0.016093007	0.008930491	8.52E-05	1.39E-06	0.00226862	0.000687361	0.000653287	0.015273378	0.040822489	0.004115989	0.001119289	0.001667157	0.006618569	9.12E-05	0.000391936
0.000240201	0.00068257	0.000154222	0.002882944	0.002390114	0.02208786	0.042311798	0.030342248	0.01692086	1.21E-05	0.018896608	0	0.002449781	2.55E-07	0.001277247	0.000208817	1.60E-06	0.00273759	0.000440334	7.55E-05	0.000766722	3.27E-05	0.002289337	0.000499342	0.00041809	0.007904158	0.008610407	0.031079829	0.02452677	0.016883791	0.011937061	0.001892605	0.005438299	0.010101732	0.053840639	0.015084708	0.009760691	0.000226239	2.98E-06	0.001977392	0.000735624	0.000510879	0.016355831	0.041178805	0.005345488	0.000504487	0.001135745	0.006642469	4.08E-05	0.000573704
0.000134188	0.00056335	0.000239709	0.002855906	0.001727358	0.024136462	0.045386878	0.03616018	0.013127247	2.42E-06	0.020927986	2.04E-06	0.001079289	2.22E-06	0.001186271	0.000287211	3.20E-06	0.003159301	0.000182673	5.32E-05	0.000799588	5.46E-05	0.001242999	0.000426544	0.000483535	0.008239012	0.010646331	0.031145505	0.022079224	0.01873254	0.011134906	0.002531935	0.008795844	0.011863465	0.052901812	0.014801865	0.008122018	7.73E-05	1.88E-05	0.003265636	0.000800301	0.000920753	0.01769628	0.039272667	0.003791511	0.00069426	0.002664378	0.007899511	2.97E-05	0.000449004
0.000421183	0.000401174	0.000432208	0.002898459	0.003985831	0.025714128	0.04322701	0.029228582	0.010721018	9.82E-06	0.019452842	6.46E-07	0.002075947	2.47E-07	0.001091031	0.000201	3.15E-06	0.003225725	0.000336674	5.62E-05	0.000257804	7.83E-05	0.001168449	0.000404229	0.00120313	0.005207217	0.009463901	0.031656487	0.022842384	0.02032786	0.012706229	0.002574618	0.006246609	0.011474913	0.054776338	0.014113636	0.011465712	0.000136486	1.05E-06	0.002656073	0.000652471	0.000851403	0.016135681	0.040486502	0.002712149	0.00100372	0.001795831	0.008878884	6.69E-05	0.000767947
0.000477386	0.000263345	0.000484689	0.002538637	0.002287379	0.026181285	0.047473667	0.034756242	0.013022369	3.30E-06	0.018862741	1.18E-06	0.001507206	5.88E-07	0.000836527	0.000168999	3.56E-07	0.002576389	0.00030214	8.14E-05	0.000457199	3.72E-05	0.001077534	0.00041179	0.000414058	0.009981325	0.010666697	0.035222404	0.027061355	0.022059431	0.010641405	0.002364956	0.006253351	0.007526062	0.054651964	0.012304756	0.010630034	0.00019458	1.54E-05	0.002779907	0.000526292	0.001311028	0.016479376	0.041560898	0.004255068	0.001241614	0.000986938	0.007778325	3.20E-05	0.000396978
0.0002905	0.000228343	0.000272855	0.003014525	0.003263444	0.022762409	0.048419818	0.031441164	0.012127017	3.55E-06	0.021571377	6.96E-07	0.002064174	7.97E-06	0.001531713	0.000134232	1.18E-05	0.003650321	0.000265719	0.000136295	0.000755949	1.42E-05	0.001045687	0.000683215	0.000726931	0.008787985	0.011213785	0.025722955	0.023107145	0.016708836	0.009719428	0.001304622	0.009883527	0.011248739	0.053277232	0.016060898	0.009252496	0.000120345	2.83E-05	0.001835295	0.000615329	0.000562073	0.019022522	0.0409394	0.003680136	0.001355352	0.001592085	0.007134482	7.70E-05	0.000654389
0.000184018	0.000466536	0.000539056	0.003998552	0.002729902	0.023360755	0.046128495	0.040150263	0.013682494	5.42E-07	0.017780017	1.55E-06	0.001329086	0	0.001074806	0.000322541	8.62E-07	0.004814565	0.000313609	0.000654394	0.001423536	4.43E-05	0.001735335	0.000571804	0.00211723	0.006792382	0.010186116	0.034676938	0.023823858	0.019236049	0.011134581	0.002294785	0.006036692	0.011647352	0.050987788	0.015258244	0.007362033	0.000162972	1.01E-05	0.002402969	0.000464288	0.000532411	0.015390377	0.03849528	0.006331625	0.001580978	0.001735244	0.006840765	3.78E-05	0.000713771
0.000361227	0.002499895	0.00020845	0.004096177	0.003306092	0.023604372	0.048528331	0.032522151	0.013042471	2.87E-06	0.019956849	3.89E-07	0.001048606	4.43E-07	0.000877994	0.000193638	1.77E-05	0.004152951	0.000138132	0.00012883	0.000507186	4.48E-05	0.001343242	0.00060634	0.000243825	0.005924561	0.010428253	0.031420324	0.019720319	0.018562036	0.013528274	0.003172744	0.009217592	0.010249509	0.050124575	0.012250598	0.007937339	5.63E-05	5.05E-06	0.001446005	0.000783023	0.000611238	0.021147238	0.038260192	0.003513284	0.001084463	0.001482992	0.007008954	0.000104747	0.000602408
0.000163154	0.00048173	0.000330566	0.003331785	0.002705552	0.019212717	0.045024986	0.033169321	0.020488667	2.24E-05	0.024674218	2.97E-05	0.002247147	1.23E-06	0.002809102	9.99E-05	1.37E-06	0.003518742	0.000169564	0.000121757	0.000676309	4.16E-05	0.000874179	0.000806862	0.000478274	0.006202161	0.009406581	0.028975762	0.017835302	0.019929452	0.011920415	0.002137881	0.009134952	0.009983643	0.054259988	0.015459968	0.009199988	9.32E-05	2.12E-06	0.002416068	0.00031887	0.001027498	0.016255649	0.040054931	0.005172299	0.001185885	0.002157768	0.007401725	0.0001029	0.000498958
0.000272796	0.000249531	0.000205643	0.002205796	0.002176044	0.018654512	0.046182716	0.03367974	0.016629008	1.43E-06	0.019338517	1.30E-07	0.001733871	2.12E-06	0.001669278	0.000105013	3.51E-06	0.003787279	0.000417286	9.93E-05	0.000762921	1.31E-05	0.001268722	0.000846282	0.00065511	0.006427539	0.011230145	0.02634697	0.020833991	0.018430873	0.009897468	0.004285988	0.006171537	0.008797404	0.056963157	0.016202625	0.00960379	7.75E-05	1.36E-06	0.002469219	0.000289585	0.00058752	0.016271883	0.041347002	0.0046336	0.001506712	0.001403772	0.008325092	4.50E-05	0.000373877
0.000262818	0.000630468	0.000160993	0.002944873	0.003963422	0.021384803	0.043226084	0.034093632	0.016445222	3.69E-07	0.022884802	1.12E-06	0.001495461	2.51E-06	0.000760996	0.000134859	2.14E-06	0.003176222	0.000409695	0.000166988	0.000650755	4.42E-05	0.00108156	0.000544203	0.001205739	0.006520611	0.011148893	0.02963203	0.021220235	0.01961269	0.008802932	0.003647346	0.008221251	0.012724568	0.056843991	0.011222186	0.008368153	0.000112614	2.39E-06	0.002845303	0.000381044	0.000961568	0.017361834	0.043671449	0.004510796	0.001341708	0.00114745	0.010124522	2.28E-05	0.000533568
0.000191151	0.000309381	0.000265963	0.003690835	0.002419201	0.02172984	0.042955841	0.031607258	0.019857762	3.57E-06	0.024832709	1.60E-06	0.00150405	3.66E-07	0.000823325	0.000196698	1.69E-07	0.003016599	0.000170408	0.000105908	0.001080297	4.36E-05	0.001568667	0.000429484	0.000587519	0.006164438	0.00867773	0.029028951	0.023450734	0.018009737	0.010357731	0.002591357	0.009509641	0.009226821	0.059215548	0.01666752	0.006913008	7.88E-05	4.40E-05	0.002007538	0.000554388	0.0004017	0.015208406	0.042092407	0.005743374	0.001416361	0.001912242	0.009580688	3.12E-05	0.000649951
0.000159206	0.000271494	0.000523807	0.002589576	0.002314292	0.02208905	0.046761131	0.030834761	0.013896874	2.96E-06	0.025005074	1.17E-06	0.003282988	2.05E-06	0.001006499	0.000449287	1.49E-06	0.003481682	0.000162907	0.000102642	0.001044069	8.56E-05	0.001542464	0.001087631	0.000528774	0.007422265	0.008072264	0.034240471	0.022437381	0.018399078	0.008177063	0.002606759	0.006009519	0.01233734	0.055737103	0.016862852	0.010196818	8.78E-05	2.07E-06	0.001984353	0.000552673	0.000774804	0.01284989	0.043107207	0.005878453	0.001444806	0.001331642	0.008792505	2.66E-05	0.000454042
0.000237632	0.000395316	0.000225156	0.002692088	0.006456318	0.019744431	0.042717952	0.030770232	0.015510612	5.88E-06	0.022441423	3.98E-06	0.002169942	9.14E-08	0.000725544	0.000160365	2.76E-07	0.004221482	0.000288176	0.000131519	0.00040258	3.97E-05	0.001577864	0.000339166	0.000295617	0.007124489	0.010509004	0.032257066	0.024211561	0.017094874	0.01239302	0.00287819	0.008040088	0.00773512	0.052780494	0.01276833	0.008920819	0.000193826	3.76E-06	0.002003623	0.000678421	0.001207374	0.01426562	0.041148944	0.003889575	0.000751649	0.001844565	0.005436957	0.000104242	0.00137053
0.000286458	0.000427505	0.000191141	0.002820224	0.00227297	0.020075343	0.045930173	0.033968157	0.014238276	6.47E-06	0.019150298	2.62E-06	0.001662984	1.74E-06	0.000814841	0.000337474	1.74E-06	0.002955705	0.000266332	4.61E-05	0.000534002	5.96E-05	0.002020839	0.000662694	0.000406187	0.007498677	0.008368052	0.033327429	0.01838263	0.01907266	0.011549045	0.001450467	0.006874663	0.008896581	0.05187825	0.015546123	0.007569445	7.90E-05	3.05E-06	0.00219074	0.000668515	0.001020134	0.015105678	0.036226227	0.004041572	0.001012652	0.001140076	0.00828144	5.35E-05	0.000625717
0.000150321	0.000679011	0.000272976	0.003043847	0.002399628	0.020581203	0.044549298	0.033091126	0.014574379	1.22E-05	0.025137079	8.94E-07	0.001173978	4.42E-07	0.001005961	0.000102025	1.50E-06	0.003516605	0.000281508	0.000117805	0.001654338	5.45E-05	0.001765669	0.000556207	0.000853837	0.005970806	0.010378096	0.031612293	0.01967426	0.022665512	0.0110681	0.00198523	0.00600709	0.013236609	0.050552388	0.014184347	0.008405222	0.000115954	8.97E-07	0.002491796	0.000441189	0.001458314	0.016084537	0.043076347	0.004219948	0.00056971	0.001596526	0.007623088	5.19E-05	0.001473773
0.000244174	0.000418487	0.000181741	0.002186532	0.004880763	0.020582511	0.045092169	0.036635673	0.014444459	4.06E-06	0.02227304	6.11E-06	0.001602924	4.73E-07	0.001204629	0.000198747	1.86E-06	0.004578573	0.000295719	8.48E-05	0.001295298	4.87E-05	0.001440828	0.000558735	0.000697888	0.006358922	0.010891257	0.033018471	0.025101641	0.019012969	0.011156185	0.004282201	0.005831444	0.007145246	0.053798293	0.016146602	0.008032297	9.06E-05	4.07E-06	0.002942286	0.000942472	0.000695475	0.016714642	0.04208502	0.007261512	0.001074293	0.001895598	0.009062213	7.04E-05	0.001075841
0.000150262	0.000422304	0.000209859	0.003520416	0.003134042	0.022401908	0.043156789	0.033006266	0.011134984	4.04E-06	0.017389166	2.42E-06	0.001459821	3.52E-06	0.001841252	0.000174427	2.28E-06	0.004225044	0.000326553	0.000119773	0.000522875	9.61E-05	0.000808933	0.000390172	0.00041881	0.006991454	0.010978819	0.031709126	0.02172314	0.016187996	0.010632368	0.002475403	0.0095672	0.010092852	0.053255999	0.017361293	0.009141413	0.000197951	7.37E-06	0.002173334	0.000321871	0.000425065	0.014512693	0.042608222	0.004289912	0.001595628	0.002133717	0.006589072	4.89E-05	0.001577768
0.000348751	0.002119284	0.000328473	0.002313879	0.003054819	0.02304374	0.048874679	0.042754457	0.012670884	1.07E-06	0.020484363	6.37E-06	0.003583448	3.56E-08	0.001582284	0.000129091	2.02E-06	0.003401516	0.000393773	0.000185975	0.000765694	1.18E-05	0.001524409	0.00063586	0.000472164	0.006902026	0.009071776	0.029612829	0.021692258	0.020892031	0.011735238	0.001897405	0.009119308	0.00939168	0.048728899	0.017098892	0.00895393	4.90E-05	2.79E-06	0.002647664	0.000615012	0.00040813	0.016641191	0.038189319	0.004538454	0.001388077	0.001186236	0.007823286	2.94E-05	0.000322096
0.000218406	0.001511332	0.000114614	0.00323163	0.003333198	0.023778603	0.044577164	0.033467003	0.013168781	1.08E-05	0.023409301	2.10E-06	0.001555084	1.39E-06	0.000864856	0.000259461	2.15E-06	0.003341804	0.001144602	0.000129491	0.000480051	3.24E-05	0.001474206	0.000679107	0.000401373	0.008695352	0.008775329	0.030041056	0.02059	0.023229602	0.01061035	0.002147619	0.007203906	0.010054666	0.050269154	0.012839538	0.00919906	6.40E-05	5.55E-05	0.00155872	0.000553265	0.000356281	0.015375587	0.045692286	0.004818935	0.000758563	0.003097358	0.008237866	4.89E-05	0.000554227
0.000324828	0.000881187	0.00022304	0.00179606	0.002468911	0.022029981	0.048812505	0.030573929	0.018053811	2.02E-05	0.018150855	6.35E-06	0.001997641	1.71E-06	0.001250777	0.000198503	0	0.002400624	0.000112836	8.80E-05	0.000499744	2.24E-05	0.00118599	0.000439253	0.000695642	0.006857422	0.008012803	0.030143855	0.021024015	0.021873037	0.00916058	0.001941908	0.008006173	0.00928287	0.052314834	0.016641578	0.009719478	0.000148198	7.00E-06	0.003264029	0.000476176	0.000818628	0.018190567	0.041614132	0.00555107	0.000948325	0.001803879	0.007348723	1.97E-05	0.001819585
0.0001508	0.000346419	0.000293598	0.00334702	0.001680059	0.024883541	0.048149255	0.03190071	0.013655183	2.19E-06	0.023506001	7.45E-07	0.001658092	2.90E-06	0.000932438	0.000253057	3.93E-06	0.00329799	0.000144926	0.000147115	0.000721692	3.13E-05	0.001124972	0.000501274	0.000384267	0.007556341	0.007734252	0.025885981	0.020650905	0.019434548	0.010072301	0.001257549	0.006528804	0.011439914	0.054823945	0.017856994	0.010244262	0.000151832	6.09E-06	0.002870185	0.000557218	0.001461946	0.016455922	0.039799618	0.00319807	0.00105178	0.002111496	0.006931384	6.30E-05	0.000460802
0.000306411	0.00048895	0.000101095	0.002499059	0.002526535	0.023029307	0.0469037	0.038360827	0.013820937	3.24E-06	0.021542282	9.70E-07	0.001325149	8.83E-07	0.000609641	0.00015524	1.12E-06	0.003708183	0.000531574	0.000126998	0.000445569	5.42E-05	0.00176683	0.000610384	0.000539422	0.007824638	0.007789147	0.028555211	0.021672085	0.016577553	0.011158564	0.00248982	0.006510545	0.007905595	0.059150209	0.015235373	0.009855448	0.000148305	1.09E-05	0.002168655	0.000935264	0.000560094	0.016560357	0.04565607	0.004603844	0.002025237	0.001200738	0.00686223	4.10E-05	0.000936137
0.000707869	0.000390175	0.000294123	0.004437001	0.003183919	0.022076323	0.04585699	0.033000163	0.012662073	5.05E-06	0.019507469	1.20E-06	0.002123836	4.63E-06	0.000478363	0.000160622	1.35E-07	0.002613105	0.000125595	0.000137457	0.000667892	4.95E-05	0.001297595	0.000631025	0.000299253	0.007490887	0.010276325	0.034595081	0.019253723	0.019596409	0.009657613	0.001765134	0.00768205	0.009131244	0.060815592	0.017979994	0.007746899	7.91E-05	6.69E-06	0.002241965	0.000688046	0.000514878	0.014099647	0.04125873	0.005948559	0.001520786	0.002192152	0.007155075	3.35E-05	0.000413927
0.000226206	0.000335469	0.000145848	0.003329328	0.001805749	0.019649818	0.049120614	0.039328427	0.012935491	1.42E-06	0.022600374	3.49E-07	0.00159904	1.43E-05	0.001438693	0.000842212	3.16E-05	0.003242529	0.000144524	6.39E-05	0.000429551	3.25E-05	0.001246008	0.000757848	0.000723084	0.007858342	0.008487883	0.033168289	0.020431985	0.020652645	0.011328027	0.001489105	0.008437315	0.008835804	0.055159902	0.017075663	0.009507519	9.10E-05	5.54E-06	0.003005148	0.000524389	0.000602516	0.016001537	0.039464836	0.003248221	0.002067067	0.001709097	0.010912951	4.89E-05	0.000672742
0.000354368	0.000259347	0.000164547	0.002253289	0.002286574	0.025637	0.047123758	0.036585712	0.014779141	5.16E-06	0.022294889	1.76E-06	0.00229746	2.93E-06	0.000988187	0.000102538	6.67E-08	0.004657673	0.000204926	7.12E-05	0.000549472	4.06E-05	0.001874334	0.000410982	0.00045867	0.007098991	0.009951116	0.031757103	0.020245896	0.01693295	0.010910775	0.001549744	0.008102383	0.009165479	0.050711854	0.011826792	0.007936735	7.31E-05	3.89E-06	0.002384569	0.000666718	0.000565317	0.017420421	0.041105069	0.00364804	0.000984554	0.002062954	0.006227946	4.99E-05	0.000500122
0.000172307	0.002424261	0.000156314	0.00274323	0.002561316	0.022172047	0.051390891	0.034326771	0.016896951	5.19E-06	0.025010932	6.17E-07	0.004610687	2.23E-06	0.000958212	0.000229996	1.65E-06	0.002888689	0.000305422	0.000125038	0.000482824	9.21E-05	0.001756074	0.000993021	0.000725216	0.009224056	0.00895565	0.030608531	0.021241265	0.019001724	0.01022452	0.00156664	0.007664884	0.010601351	0.052752113	0.015087338	0.007405986	0.000151451	2.27E-06	0.002085683	0.00044537	0.00054485	0.014147837	0.0340687	0.003968002	0.001288486	0.003848699	0.008519584	3.32E-05	0.000586963
0.000199477	0.000360145	0.000176817	0.004005181	0.002384472	0.021555516	0.046865042	0.032241728	0.013373258	1.12E-06	0.023456505	6.02E-07	0.002083633	6.49E-06	0.00087235	0.000194789	1.87E-06	0.002739741	0.000273417	0.000102484	0.00074502	2.91E-05	0.001481913	0.000494074	0.000227629	0.006438623	0.010737326	0.030631618	0.021569047	0.019867176	0.012096433	0.003343244	0.008566991	0.010422061	0.053605904	0.015624023	0.010159664	0.000445967	9.47E-06	0.001943769	0.000271501	0.000638835	0.016135864	0.046361389	0.004525907	0.001894276	0.001325111	0.007434371	0.000100427	0.000350796
0.000197785	0.000847773	0.000187621	0.002831556	0.0022688	0.022251804	0.043387933	0.030568849	0.012244878	5.23E-06	0.024117018	9.50E-07	0.001449489	1.01E-06	0.002558813	0.000213406	6.01E-07	0.002469401	0.000243411	8.50E-05	0.00042287	3.64E-05	0.001856057	0.000699117	0.000846058	0.010259546	0.010839757	0.029534694	0.021499182	0.017706858	0.012562229	0.001815571	0.007014375	0.010045909	0.055133583	0.01820724	0.00795689	9.91E-05	7.90E-06	0.001748621	0.000404142	0.001119609	0.014250678	0.042730003	0.006838949	0.001685326	0.002360796	0.00805843	5.43E-05	0.000385123
0.000285493	0.000413488	0.000274586	0.005069388	0.00244599	0.023739035	0.051524702	0.034099424	0.014273608	1.50E-06	0.021583505	1.34E-06	0.002088549	4.29E-06	0.001309421	0.000125131	9.22E-07	0.00371159	0.000228817	7.55E-05	0.000504241	6.99E-05	0.001375876	0.000957199	0.000937887	0.00660305	0.006957296	0.026417923	0.01835435	0.019771148	0.012945519	0.001867441	0.009363031	0.010486952	0.055094525	0.01373793	0.007353436	0.000204445	2.10E-06	0.001912107	0.000784135	0.000839233	0.012175453	0.037869505	0.004066822	0.001019041	0.000774641	0.007289762	5.13E-05	0.000612747
0.000181088	0.000359365	0.000587201	0.003197282	0.001828122	0.024890132	0.044103491	0.032175586	0.0136405	1.69E-06	0.024695292	9.00E-07	0.002702414	4.37E-06	0.000933961	0.000577299	8.44E-06	0.003688514	0.00024916	0.000211405	0.000697429	0.000225449	0.00118723	0.000610934	0.000661905	0.007827696	0.010257663	0.030762059	0.021530432	0.021399035	0.011664461	0.002358483	0.008601807	0.009320259	0.049753312	0.013193903	0.006573316	0.00014048	1.71E-06	0.002492217	0.000589364	0.000764404	0.02086675	0.040629822	0.004543836	0.000626115	0.002173412	0.007245277	6.42E-05	0.000794159
0.000973463	0.000340816	0.000106513	0.004927404	0.002977153	0.025512314	0.050362413	0.035798209	0.015918447	1.76E-05	0.022752667	5.65E-06	0.003533877	8.53E-05	0.002069656	0.000361947	1.61E-06	0.004098831	0.000611124	0.000182497	0.00076974	4.36E-05	0.001803333	0.000622017	0.000736148	0.007190332	0.00753609	0.032225185	0.019017643	0.021814033	0.010061768	0.001929134	0.006634664	0.008422497	0.051828353	0.014891605	0.00765194	0.000575584	8.12E-06	0.0019227	0.00027429	0.000645097	0.017155099	0.037623554	0.003700725	0.002682958	0.00158176	0.008457771	5.11E-05	0.001897255
0.000358689	0.00042534	0.000159616	0.002993224	0.001913764	0.019172481	0.039089523	0.03684879	0.012631845	1.86E-06	0.022174948	3.11E-07	0.00245432	4.93E-07	0.001334608	0.000595482	2.25E-07	0.005016489	0.000454419	0.000127308	0.000816664	2.48E-05	0.002080303	0.000678557	0.000728106	0.005451301	0.011233323	0.030296537	0.024715207	0.017335044	0.011869748	0.002487376	0.007085917	0.008861276	0.053005706	0.018066342	0.008762848	0.000108825	2.24E-06	0.001881958	0.00059002	0.001160243	0.015464569	0.041045103	0.002784732	0.000804052	0.0020264	0.007002347	4.85E-05	0.000601227
0.000339137	0.000709578	0.000609746	0.003457468	0.002028232	0.02043437	0.049315072	0.03290248	0.012302233	7.39E-06	0.021948244	3.81E-06	0.001687422	1.82E-07	0.000961001	8.63E-05	3.06E-07	0.003859451	0.000161169	8.46E-05	0.000541542	5.93E-05	0.0013633	0.000591962	0.000377608	0.005950655	0.010033157	0.032530381	0.020820768	0.015880388	0.010158841	0.002259146	0.007908367	0.009521271	0.053531708	0.01459887	0.007861241	0.000162593	8.82E-06	0.002176876	0.000437446	0.000372285	0.016239455	0.040603073	0.003716545	0.000754104	0.002087727	0.009257316	1.81E-05	0.000550562
0.000228397	0.000390126	0.000163336	0.00276478	0.002745667	0.021391845	0.049665266	0.030439868	0.016792893	7.42E-06	0.020092252	7.68E-07	0.001657712	8.45E-07	0.001039781	0.000139742	1.70E-06	0.004681136	0.000241354	3.76E-05	0.000289623	3.17E-05	0.001191151	0.000959155	0.000614248	0.005941961	0.007230178	0.02704726	0.019460523	0.021077519	0.010852841	0.002352554	0.007433185	0.010669835	0.054032582	0.013499084	0.008427212	0.00022572	3.10E-06	0.003762168	0.000234014	0.000307092	0.017717692	0.043271916	0.002850052	0.001189927	0.00295642	0.007633594	2.51E-05	0.000512101
0.00025445	0.000416419	0.000559892	0.003453536	0.00454836	0.022795005	0.047026105	0.033250398	0.014238054	7.60E-06	0.020549515	1.90E-06	0.001327057	1.03E-05	0.00064044	0.000190125	2.65E-07	0.002804828	0.00027137	0.000231895	0.000543499	3.02E-05	0.001912692	0.000699755	0.000580282	0.00690036	0.009584991	0.029598461	0.02009513	0.018807518	0.01410761	0.001815192	0.007422944	0.012167871	0.053577324	0.015129709	0.009988621	0.000210614	3.59E-06	0.002656155	0.000454051	0.000400021	0.018412527	0.039522041	0.004194429	0.000826183	0.001671873	0.008101437	8.06E-05	0.000609748
0.000841276	0.000370213	0.000408062	0.002560445	0.002092779	0.018482956	0.050045855	0.032972851	0.013858074	4.24E-06	0.018993418	1.38E-05	0.003694015	3.02E-06	0.000576033	0.000119736	1.21E-05	0.003705034	0.000386696	0.000240332	0.000648928	3.97E-05	0.001026746	0.000490426	0.000363081	0.006193288	0.012636791	0.030036558	0.023066355	0.01673616	0.012774731	0.002517274	0.007322877	0.006974761	0.051576296	0.013397587	0.009421558	0.00020709	7.16E-06	0.004503437	0.000322795	0.000779496	0.015455403	0.04499126	0.003621407	0.000883844	0.001432763	0.007018517	0.000337936	0.000476113
0.000461122	0.000348696	0.000213013	0.003630156	0.003359772	0.021793036	0.05271247	0.032843626	0.014879695	0.000144832	0.018377332	3.10E-07	0.00159401	6.63E-07	0.001308524	0.000182528	4.56E-06	0.004353859	0.000228568	9.87E-05	0.000489022	5.47E-05	0.001606041	0.000499098	0.000787476	0.005232587	0.008044032	0.03384859	0.022152089	0.020266114	0.010469219	0.003074242	0.007958133	0.009035084	0.052008951	0.014174828	0.007216948	9.45E-05	3.18E-05	0.003386085	0.001636124	0.000365479	0.017193772	0.044041139	0.003990217	0.001194723	0.001595115	0.00816112	3.02E-05	0.000876488
0.000249308	0.00025639	0.000276931	0.002067455	0.002201051	0.018419236	0.041168294	0.042177438	0.017468335	4.36E-06	0.020688256	1.07E-06	0.00124447	1.11E-06	0.001017896	0.000178544	2.10E-06	0.002892111	0.000172485	5.50E-05	0.000573321	3.18E-05	0.001488382	0.000515634	0.000636613	0.00581635	0.010581304	0.027556974	0.022660406	0.019846326	0.011687677	0.002319263	0.005343254	0.008513459	0.049383427	0.013968332	0.011049435	6.12E-05	7.77E-06	0.001882464	0.000493217	0.000959804	0.016436768	0.04425674	0.0039614	0.003181482	0.001161127	0.007507485	5.54E-05	0.000716902
0.000180261	0.000219259	0.000836416	0.002474295	0.002062393	0.021254781	0.046348612	0.033682367	0.014224112	7.39E-06	0.02346495	1.83E-07	0.001634875	2.46E-06	0.001053787	0.00010321	0	0.002382373	0.000149554	6.66E-05	0.000354878	0.000676331	0.002032315	0.000665868	0.000463013	0.007642447	0.010412538	0.030002679	0.021669568	0.018849641	0.01084829	0.002673785	0.007887555	0.012001927	0.052577282	0.020785893	0.00649287	9.07E-05	1.61E-06	0.002718334	0.000432193	0.000629014	0.018427437	0.038171846	0.003768832	0.001019834	0.00110766	0.007003341	3.47E-05	0.0006904
0.000153735	0.000683653	0.000837163	0.002722968	0.001958472	0.020830294	0.049824454	0.031861904	0.011739005	5.83E-05	0.023743083	0	0.001714201	1.89E-06	0.001522343	0.000194208	3.88E-07	0.003554728	0.000132773	8.90E-05	0.000594227	7.35E-05	0.001503573	0.000821322	0.000556023	0.008792763	0.009724854	0.030302642	0.01900755	0.022170598	0.011474801	0.00239886	0.00630057	0.00890287	0.054485025	0.016115128	0.011595192	5.42E-05	1.61E-05	0.00297012	0.00071202	0.000580736	0.016260055	0.041155929	0.00396374	0.000854157	0.001493892	0.007678305	5.10E-05	0.000476466
0.000761113	0.000449795	0.000167745	0.003194107	0.004146573	0.022182629	0.047874233	0.034068008	0.012778764	2.01E-05	0.020708718	0	0.00207115	7.72E-07	0.001452418	0.000210872	4.24E-07	0.00417838	0.000243047	0.000129373	0.000555383	2.17E-05	0.001474821	0.0008494	0.000461874	0.009282963	0.008584013	0.029181649	0.020774766	0.016644111	0.0107459	0.002104631	0.007668757	0.011108784	0.051861252	0.018642846	0.009475652	0.000116422	1.97E-06	0.002692066	0.000432713	0.000476026	0.016564132	0.042381887	0.00408795	0.001176439	0.001813377	0.007867219	3.38E-05	0.000669768
0.000133341	0.000560321	0.000190636	0.002877097	0.002819603	0.019562919	0.047187043	0.032673381	0.016026804	2.09E-06	0.023469356	7.19E-07	0.001643358	2.55E-07	0.000707649	0.000441025	6.59E-07	0.003560678	0.000502992	0.000127714	0.00078183	2.53E-05	0.00118315	0.000539404	0.000435855	0.007657327	0.011875697	0.030204004	0.019676554	0.014601514	0.01287259	0.002153673	0.009565616	0.00920431	0.059887545	0.017049265	0.007504001	6.70E-05	3.15E-06	0.001684208	0.000233518	0.000718763	0.016174358	0.040688738	0.00496701	0.001558192	0.001671869	0.006456778	3.72E-05	0.000836291
0.000235788	0.000379254	0.000189242	0.002708692	0.002569809	0.024946341	0.042474785	0.03450608	0.013038477	2.19E-07	0.023512021	6.64E-07	0.002278612	1.87E-06	0.000929307	0.000229144	3.18E-06	0.002945232	0.000247591	7.80E-05	0.000551947	4.20E-05	0.001830113	0.000637397	0.000536823	0.007458156	0.00751999	0.028867038	0.023395367	0.019359914	0.010964228	0.001841166	0.00602522	0.009260219	0.052907507	0.020952813	0.00956903	0.000786593	1.25E-06	0.002406972	0.00040843	0.0007661	0.017453566	0.042583616	0.00645031	0.001145034	0.002499774	0.007539117	4.45E-05	0.000516509
0.000186641	0.000627534	0.00030114	0.00403918	0.002522182	0.025338889	0.04364997	0.034737428	0.016416825	7.42E-06	0.022114388	2.31E-07	0.002179575	4.63E-06	0.000674351	0.000161529	9.30E-07	0.005036753	0.00020504	0.000169691	0.000632721	7.62E-05	0.00137282	0.00045223	0.000616062	0.008242221	0.008211252	0.02893092	0.021422548	0.017526891	0.011303687	0.003395602	0.007423943	0.010421688	0.057873438	0.017707743	0.010742719	0.000183361	1.84E-06	0.004034748	0.000642579	0.000564702	0.014035605	0.037683537	0.0048276	0.001523028	0.00118888	0.008565402	1.07E-05	0.001068611
0.00024237	0.000572396	0.000327805	0.002483138	0.002056043	0.019439076	0.052162279	0.036843299	0.014236864	2.76E-06	0.021456488	8.07E-07	0.001622087	3.19E-07	0.000679894	0.000147378	1.22E-06	0.00313055	0.000223812	0.000240242	0.000555273	5.52E-05	0.00105664	0.00039472	0.000485027	0.00685885	0.009138469	0.031504195	0.01900956	0.017905831	0.01141617	0.001472687	0.005986633	0.008692432	0.045658676	0.014750062	0.007794293	0.000102349	2.89E-05	0.003724624	0.000747603	0.000550068	0.014024973	0.042450627	0.004269327	0.001198755	0.003786515	0.011803907	9.44E-05	0.001697962
5.60E-05	0.000634108	0.000170851	0.002491626	0.003619661	0.020299935	0.044186657	0.036840832	0.013986325	1.13E-05	0.022531418	1.04E-06	0.001831365	2.69E-06	0.00072612	0.000323748	1.18E-06	0.005468292	0.000181334	0.000131221	0.000971063	4.67E-05	0.001146192	0.00056704	0.000399429	0.007687434	0.010659983	0.026949647	0.020468126	0.020918431	0.011329781	0.002025459	0.007900788	0.009327556	0.053757389	0.011678764	0.009946656	0.000143142	3.45E-06	0.002524146	0.001006233	0.002029644	0.014007632	0.04272515	0.004708765	0.000808614	0.001595486	0.008624483	9.39E-05	0.000776399
0.000404324	0.000770854	0.000381862	0.002362653	0.003939337	0.020314437	0.043823817	0.036037427	0.01264455	1.31E-05	0.02051367	5.08E-06	0.001203554	3.85E-05	0.000678034	9.58E-05	6.10E-07	0.003432055	0.000254042	0.000246161	0.00082505	2.93E-05	0.001695566	0.000932466	0.000441419	0.006811221	0.007472976	0.032950132	0.023058032	0.015324067	0.010347182	0.001730653	0.007812266	0.009854967	0.054479711	0.014312315	0.009232427	8.34E-05	4.00E-06	0.00461823	0.000650761	0.000884009	0.01464894	0.040599361	0.004391083	0.001157121	0.001316237	0.007603058	1.64E-05	0.000513107
0.000507546	0.00043917	0.000190388	0.003092506	0.002614021	0.024185893	0.04486085	0.034531825	0.013710623	1.05E-05	0.019655692	1.33E-06	0.001875103	4.72E-07	0.000920828	0.000448103	5.37E-06	0.003004823	0.000280357	0.000170877	0.000731931	4.23E-05	0.00187496	0.00047921	0.000884009	0.004710004	0.007655933	0.029802001	0.023009673	0.016987557	0.010074898	0.002478026	0.007897891	0.011767824	0.052843215	0.016493513	0.008269281	0.000455964	3.48E-06	0.002475117	0.000791299	0.000957275	0.016875724	0.045186948	0.004110321	0.001059858	0.001623586	0.008166342	3.78E-05	0.000482022
0.000245936	0.000398135	0.000391278	0.002597214	0.001923628	0.02684148	0.046973863	0.037441401	0.013675966	3.21E-06	0.021950596	6.89E-07	0.001642226	3.59E-06	0.000951718	0.000674521	5.11E-06	0.002985819	0.000396137	8.91E-05	0.000679611	5.97E-05	0.001214009	0.000408775	0.000620937	0.006238542	0.009277479	0.031311968	0.02195045	0.025477506	0.009117813	0.003177557	0.008302997	0.011404054	0.050706272	0.01411176	0.010936138	0.000212266	8.46E-06	0.001752811	0.000361984	0.000546328	0.015937808	0.042041207	0.003054604	0.001304031	0.00132789	0.007623763	4.83E-05	0.000966617
0.000294591	0.000177851	0.00020589	0.002846031	0.0019976	0.022679512	0.047758465	0.032861673	0.015251166	2.53E-05	0.022817241	4.78E-06	0.001551393	9.51E-07	0.00070729	0.000229976	6.47E-07	0.003599864	0.000229229	6.41E-05	0.000808162	0.000373522	0.002349491	0.000393335	0.000483367	0.007423844	0.009700264	0.030032183	0.019203228	0.019984598	0.012720228	0.002436512	0.007046633	0.007636688	0.054145169	0.016624393	0.007250656	3.64E-05	9.10E-06	0.002488088	0.002656115	0.001014156	0.015980254	0.041751391	0.002814003	0.001022186	0.001209285	0.008732073	4.13E-05	0.000664166
0.000583735	0.000229827	0.000143098	0.003304361	0.002490127	0.019500315	0.048196301	0.030167907	0.014274316	6.44E-06	0.02131053	2.66E-06	0.001532301	1.56E-06	0.001312034	0.000312737	1.31E-07	0.002342929	0.000256202	0.000108602	0.000434332	2.11E-05	0.001738308	0.000493885	0.000660804	0.008639275	0.009091571	0.029326442	0.021983999	0.020601236	0.014159972	0.002752032	0.008213776	0.008667766	0.054588805	0.016281903	0.010695071	0.00015781	2.35E-06	0.002914332	0.000519393	0.000497732	0.014996512	0.041381955	0.00345323	0.001511823	0.000933245	0.00819941	0.000262907	0.000382944
0.000208544	0.000378254	0.000221955	0.004413497	0.002917828	0.02155573	0.046632048	0.03724101	0.011007008	7.62E-07	0.023549598	6.63E-07	0.001350155	3.33E-07	0.000666175	0.000327173	9.99E-07	0.007038862	0.000139944	8.45E-05	0.000526435	0.000114372	0.001713549	0.000701453	0.002626445	0.008520187	0.006882391	0.02950671	0.020005804	0.020737119	0.009495302	0.002044876	0.007017616	0.010819125	0.053141671	0.015835015	0.008704574	5.67E-05	1.17E-06	0.00236639	0.000399623	0.000754694	0.017596606	0.039386831	0.006368212	0.001050883	0.002726152	0.006879235	5.94E-05	0.001006402
0.000271799	0.000319422	0.000210966	0.003424185	0.004140008	0.020350611	0.050027869	0.029310679	0.015478396	0.000419962	0.023425139	2.41E-06	0.001461392	0	0.000867111	6.73E-05	7.88E-07	0.004193431	0.000489471	9.63E-05	0.000768849	2.21E-05	0.001145041	0.000816297	0.000508386	0.005738313	0.009445579	0.029906555	0.020472039	0.016498597	0.01618308	0.001532929	0.009936612	0.011635803	0.05911972	0.014898958	0.008380403	5.98E-05	1.70E-05	0.001417684	0.00041787	0.000560196	0.015714738	0.044627227	0.00367482	0.001138635	0.001688832	0.006907829	2.53E-05	0.000519975
0.000165383	0.000380305	0.00023545	0.003559337	0.003701479	0.020853832	0.046585031	0.03506844	0.016708761	3.93E-06	0.018794024	7.53E-07	0.001306555	1.48E-06	0.002892194	0.000110046	1.89E-06	0.002891715	0.000160418	8.34E-05	0.000663286	2.75E-05	0.00112116	0.000376737	0.00218214	0.005705684	0.009843349	0.034593452	0.017539888	0.019188882	0.009412156	0.002039754	0.006900544	0.011992088	0.055624873	0.014481678	0.009586743	0.000174535	2.35E-05	0.001854568	0.000647603	0.001139922	0.015711671	0.044909686	0.004200309	0.000966267	0.001784842	0.009452399	8.79E-05	0.000608754
0.000600313	0.000332149	0.000131977	0.002472639	0.002492443	0.021845302	0.056514018	0.029826277	0.015035573	1.43E-06	0.020975342	6.99E-07	0.001819001	1.40E-06	0.001169972	0.000166248	7.02E-07	0.002596112	0.000930893	0.000183446	0.000493024	6.40E-06	0.003731742	0.000259767	0.000602111	0.005050463	0.008678661	0.029942821	0.020518887	0.018068462	0.011845536	0.002071718	0.007888653	0.010777327	0.046851218	0.012597757	0.010646577	0.000531982	1.57E-07	0.002084481	0.000380133	0.001014433	0.014298935	0.044002577	0.003476959	0.001154612	0.001760613	0.007543384	3.99E-05	0.000727985
0.00023637	0.002376664	0.000203579	0.004792111	0.002129804	0.016978091	0.044566106	0.030877546	0.013482567	6.28E-06	0.019811098	7.51E-06	0.001593225	2.09E-06	0.001504762	5.56E-05	2.70E-06	0.004606005	0.000258503	9.24E-05	0.00049838	5.73E-05	0.001709961	0.000339902	0.000622461	0.005106595	0.010150932	0.028955395	0.022673051	0.015252977	0.010649382	0.003175225	0.008702641	0.009742812	0.057188706	0.015939504	0.007926252	0.000193668	1.21E-06	0.002522198	0.000430054	0.000410959	0.016101805	0.04185005	0.004324835	0.000676372	0.001406941	0.009786955	7.37E-05	0.00066654
0.000133284	0.000308163	0.00041109	0.003379499	0.001899149	0.019937709	0.047986997	0.033439114	0.013615418	1.16E-06	0.022533781	1.45E-06	0.002354738	1.07E-06	0.001541221	0.000263101	2.53E-06	0.003742665	0.000317009	6.25E-05	0.000942877	1.44E-05	0.001058541	0.000484397	0.001709263	0.006854903	0.008352859	0.024297188	0.019183292	0.01896371	0.010425555	0.002045707	0.006737047	0.00823485	0.053719514	0.012948025	0.008506757	5.70E-05	3.59E-06	0.002964699	0.000351614	0.00157071	0.017305076	0.046973133	0.003803693	0.000945051	0.001358468	0.006595982	4.78E-05	0.000761714
0.00028	0.000325375	0.000426535	0.003248546	0.002630315	0.017785854	0.047205978	0.031273593	0.016412252	3.19E-06	0.021183741	6.68E-07	0.001221417	2.13E-06	0.000954565	0.000344502	1.19E-07	0.002692833	0.000363009	8.01E-05	0.000754598	9.78E-05	0.001610142	0.000349999	0.000612029	0.006924453	0.007659916	0.027061178	0.022149539	0.016627915	0.011368251	0.002089682	0.008037977	0.009341945	0.055153283	0.017538509	0.00835423	9.77E-05	2.58E-06	0.002162317	0.00071531	0.001096968	0.015057591	0.041196983	0.005348868	0.001224757	0.002604948	0.006431804	0.000268708	0.002396883
0.000394751	0.000719141	0.000161742	0.003008951	0.002209274	0.01969873	0.044878267	0.039594792	0.012826611	9.81E-06	0.02038119	4.05E-06	0.001390473	2.76E-07	0.005442296	0.000145286	0	0.002898016	0.000181864	7.08E-05	0.001240935	2.90E-05	0.00108943	0.000473502	0.0006859	0.005982717	0.007115128	0.030182601	0.020549767	0.016746985	0.01185798	0.003350663	0.007866926	0.011119976	0.055059023	0.018694075	0.007952208	0.000184692	3.07E-06	0.001735722	0.000594818	0.00077893	0.015262673	0.044546267	0.003706642	0.001619998	0.001661052	0.006536208	6.08E-05	0.00076124
0.000220515	0.000547126	0.000209312	0.002688465	0.002027103	0.021789687	0.048469371	0.033750029	0.010728878	9.35E-06	0.020080165	2.30E-06	0.001833659	4.82E-07	0.000802497	9.18E-05	1.21E-06	0.003079539	0.000198692	0.000191289	0.000708591	4.49E-05	0.001015521	0.00054791	0.000446285	0.007308015	0.009299481	0.030547983	0.021715795	0.020543685	0.009978133	0.002086194	0.007036664	0.013043853	0.060454699	0.017180874	0.009815871	0.000105993	2.68E-05	0.002919129	0.000553123	0.000633161	0.013611004	0.045462787	0.002528329	0.00076351	0.003068202	0.007560911	2.50E-05	0.00061221
0.000352703	0.000759426	0.000280105	0.002135476	0.003025787	0.019514383	0.046351406	0.038714149	0.017413743	8.28E-06	0.019249335	8.10E-08	0.003105484	0	0.001184497	0.000195339	1.66E-06	0.003480341	0.000549891	9.63E-05	0.000312862	1.58E-05	0.000651902	0.000347191	0.00059393	0.007311126	0.011232623	0.028528851	0.0205596	0.02063144	0.01160471	0.002180215	0.007097597	0.009257904	0.047564116	0.015545584	0.009146405	5.72E-05	1.30E-05	0.002097537	0.000581598	0.00047659	0.01700347	0.045314561	0.004161449	0.000894536	0.001372397	0.007453339	5.57E-05	0.000514246
0.000234241	0.000504907	0.000324436	0.002360218	0.003357334	0.023410025	0.04810787	0.032885491	0.015075244	2.52E-06	0.021567273	1.54E-07	0.001738791	1.98E-06	0.000779392	0.000263494	1.65E-05	0.003258526	0.000280041	5.07E-05	0.000621335	3.67E-05	0.001179696	0.000918793	0.000885022	0.007604285	0.010825986	0.029856411	0.0198303	0.020179022	0.012772115	0.003485393	0.007869596	0.00866866	0.049060001	0.017348369	0.008774807	0.000162524	3.61E-05	0.002564509	0.000459093	0.000737588	0.018447982	0.037872334	0.004416376	0.00062149	0.001385341	0.006879629	6.32E-05	0.000508498
0.000693035	0.000438283	0.000182471	0.004459198	0.002481913	0.020831101	0.043998346	0.036801607	0.014889821	9.52E-06	0.021582212	5.01E-07	0.001495788	1.33E-06	0.001143476	0.000130768	1.30E-06	0.00280652	0.000156386	4.93E-05	0.00061831	1.54E-05	0.001155235	0.000728189	0.000387118	0.00615565	0.009727418	0.034632211	0.022915958	0.02155397	0.01176622	0.002828839	0.00809125	0.008705684	0.050762528	0.015927201	0.011305908	0.000179529	7.85E-06	0.001776447	0.000323739	0.001043526	0.012566266	0.042566955	0.003938089	0.001467768	0.004153618	0.007260441	4.99E-05	0.000611877
0.00045703	0.000479894	0.000482699	0.002944079	0.002791421	0.023167813	0.05126105	0.033959443	0.017554417	9.22E-06	0.017513613	8.22E-06	0.001582184	5.53E-07	0.001019097	0.000184359	7.89E-07	0.003099277	0.000303779	0.000331023	0.000853845	5.90E-05	0.001843859	0.000511428	0.000633019	0.00758282	0.009645853	0.03350282	0.023395819	0.018459999	0.014310843	0.002243042	0.006576482	0.007865406	0.052374627	0.012472191	0.007111784	0.000213007	2.45E-06	0.001774659	0.000307458	0.000823586	0.018898709	0.041465748	0.005564128	0.000993017	0.001977157	0.008319896	4.23E-05	0.002624488
0.000184536	0.000737725	0.000331549	0.003009213	0.002699252	0.021444444	0.046827723	0.035721493	0.013523087	1.84E-06	0.021286305	0	0.002071244	0	0.003252702	0.000165545	8.31E-07	0.003927171	0.000265978	8.57E-05	0.000524991	3.34E-05	0.001459609	0.000726494	0.000308978	0.005854324	0.01286365	0.033415088	0.024949392	0.021137348	0.011249309	0.001792844	0.008546639	0.008877094	0.049557282	0.012458076	0.008764321	0.00051399	1.37E-06	0.002115267	0.000377406	0.000996452	0.016735713	0.040051333	0.006008678	0.001051269	0.001030158	0.006795798	1.22E-05	0.000508018
0.000252114	0.000496225	0.000212192	0.003223944	0.00248472	0.024397425	0.043953813	0.034507901	0.011271102	3.97E-06	0.022560198	8.40E-07	0.00236348	4.98E-06	0.000891493	0.000171666	2.53E-06	0.004901904	0.000230936	6.08E-05	0.000516763	1.75E-05	0.002164105	0.000312456	0.000416416	0.007265467	0.008608999	0.029383219	0.019686366	0.020967572	0.010556137	0.002148511	0.005981436	0.009767055	0.048959813	0.014735654	0.0097579	0.00032591	6.37E-06	0.001613152	0.000485792	0.001080484	0.014879909	0.042384082	0.003268737	0.00103175	0.001652626	0.009623078	3.42E-05	0.000700001
0.000309816	0.000436768	0.000194825	0.00269569	0.002549284	0.021758001	0.050090662	0.029684109	0.014800722	5.83E-06	0.020361987	3.30E-07	0.002932597	2.82E-06	0.00096635	9.55E-05	1.16E-06	0.003135902	0.000207261	0.000399146	0.000659902	1.22E-05	0.001466157	0.00045782	0.000841609	0.007772669	0.01119521	0.031054163	0.020284639	0.020622597	0.011322237	0.001333687	0.007772106	0.00953432	0.059739771	0.014670317	0.009279993	8.89E-05	5.95E-06	0.001681438	0.000525679	0.00093785	0.017898469	0.037136243	0.005524823	0.002071393	0.003452655	0.007790466	1.66E-05	0.001377877
0.0002347	0.002381386	0.000202475	0.002770129	0.002078906	0.02247614	0.048591761	0.029760304	0.013030125	2.48E-06	0.025412355	0	0.001756566	9.57E-08	0.000554995	0.000229142	1.23E-05	0.003914042	0.000430159	7.61E-05	0.000379215	5.17E-05	0.001257893	0.00141759	0.00083539	0.008817989	0.007221006	0.026596595	0.01818927	0.020473633	0.011647165	0.003343571	0.008036475	0.009264697	0.052869059	0.014160246	0.008142434	0.000248376	1.24E-05	0.00137583	0.000586846	0.000546588	0.014902029	0.040239331	0.005495651	0.001191454	0.002339839	0.011810608	3.26E-05	0.00070984
0.000311877	0.000575626	0.000640768	0.002663732	0.002548732	0.022996675	0.047392391	0.032893027	0.010644452	1.98E-06	0.023914537	3.54E-05	0.001726971	7.62E-07	0.000605851	0.000288025	2.79E-06	0.004195949	0.000121899	9.88E-05	0.000310369	0.000101144	0.000792412	0.000436199	0.000886568	0.009142961	0.008717436	0.029598919	0.021343087	0.018128392	0.014035045	0.003934353	0.007532685	0.010577201	0.052186222	0.013158413	0.010518746	0.000170182	3.96E-06	0.00159094	0.000449268	0.000733541	0.017077528	0.039951399	0.005552269	0.000849456	0.001353641	0.009228583	6.74E-05	0.000908247
0.000248326	0.000605992	0.000123694	0.003665952	0.002055459	0.022881797	0.046918151	0.033227072	0.013833054	2.89E-07	0.018134417	3.17E-07	0.001798313	2.39E-06	0.000760954	0.000250517	9.49E-07	0.0032024	0.00051334	5.26E-05	0.000754409	4.14E-05	0.001590365	0.000729145	0.000439485	0.00697691	0.009077407	0.032431992	0.022358075	0.016959542	0.010355238	0.003612674	0.008652627	0.010788425	0.051299698	0.01423798	0.008956524	0.000241627	1.06E-05	0.002280516	0.000711457	0.000447303	0.016163308	0.04062166	0.003621893	0.000906606	0.00129343	0.010757784	8.91E-05	0.000474892
0.000243982	0.00031776	0.000310637	0.003308515	0.003490474	0.023346743	0.045523173	0.034165814	0.013740576	2.54E-06	0.021923925	3.25E-06	0.002151083	6.78E-07	0.000701536	0.000141226	2.52E-06	0.003769249	0.000312719	6.15E-05	0.00066469	2.46E-05	0.00127829	0.000825854	0.000606657	0.006624022	0.008917334	0.027839442	0.022950693	0.018348809	0.010696235	0.002516014	0.008273536	0.009482174	0.059708469	0.018626486	0.00895378	0.000281027	1.60E-05	0.002024008	0.000414439	0.00070536	0.014569468	0.036569928	0.003928041	0.001349705	0.001755214	0.008442848	9.70E-05	0.000368723
0.000433135	0.00085904	0.000285111	0.002710259	0.00258532	0.019118018	0.046557283	0.034351339	0.010067367	7.95E-06	0.018368871	1.09E-06	0.001323449	6.14E-07	0.000865531	7.76E-05	1.09E-06	0.00299253	0.000245572	8.51E-05	0.003152763	5.94E-05	0.00161747	0.000719282	0.000395378	0.007262134	0.010405786	0.027929141	0.026300546	0.022948329	0.011508052	0.004653497	0.009390066	0.009103781	0.048426364	0.015583582	0.007233692	0.000214542	6.04E-06	0.001578793	0.000586637	0.00065159	0.01873539	0.03911088	0.004088636	0.002038098	0.00195645	0.007795112	3.79E-05	0.000495732
0.001652521	0.000478097	0.000248137	0.003838655	0.002422412	0.024678993	0.045577945	0.034580447	0.013823805	5.86E-06	0.019724588	2.03E-06	0.001220302	1.71E-06	0.000852847	0.000182555	2.63E-06	0.003394328	0.001243722	0.000128201	0.001368881	5.30E-05	0.000645719	0.000368735	0.000541774	0.006465635	0.009669917	0.031848082	0.018890094	0.02015331	0.011392872	0.002159227	0.006976576	0.011481468	0.052060344	0.014298133	0.008485176	0.000113934	1.07E-05	0.003047277	0.000371089	0.000716404	0.013283384	0.043477139	0.00377556	0.001206277	0.001213454	0.007756075	6.52E-05	0.00068233
0.000334055	0.000272542	0.000255788	0.003729308	0.002947009	0.021405962	0.046266715	0.032805413	0.013806302	6.79E-07	0.021191302	4.48E-07	0.001509089	1.11E-06	0.001123722	0.000292622	1.00E-06	0.003276546	0.000277525	4.69E-05	0.00158115	3.56E-05	0.001291999	0.001111927	0.000439988	0.006388478	0.006757038	0.030869873	0.020147113	0.018571153	0.011385966	0.001769702	0.006764514	0.008807397	0.050346293	0.015917704	0.008990797	0.000102953	1.67E-05	0.002039537	0.000455566	0.001181327	0.014473088	0.044272999	0.004193352	0.001015992	0.002367525	0.007724152	4.48E-05	0.000732656
0.000250072	0.000485799	0.000237241	0.002425707	0.002872623	0.024848364	0.046418585	0.028407477	0.010486839	4.21E-06	0.026354992	4.31E-06	0.001204092	2.33E-07	0.001324398	0.000256872	1.59E-06	0.004421208	0.00054767	0.000221592	0.000472546	3.34E-05	0.001545669	0.000595771	0.000522628	0.006293161	0.009076299	0.031206201	0.021242927	0.016927031	0.013372218	0.001557547	0.007043787	0.010884469	0.054878044	0.015219118	0.007642822	3.84E-05	9.30E-06	0.002319341	0.000452719	0.001029926	0.01800817	0.04390376	0.005199989	0.001087213	0.002178243	0.008780639	2.47E-05	0.000617162
0.000363332	0.000437848	0.000294072	0.003537281	0.002481305	0.020888967	0.047713735	0.038863278	0.017155503	6.21E-06	0.01966304	3.06E-06	0.002180101	2.99E-06	0.001068623	0.000155469	1.56E-06	0.002887745	0.000278801	3.95E-05	0.00039246	5.05E-05	0.002445265	0.000525732	0.000490497	0.005443114	0.00826585	0.028728328	0.020394112	0.021709724	0.012889422	0.002833249	0.007475183	0.013196482	0.054157882	0.018738698	0.011111413	0.000145455	2.03E-06	0.002373916	0.000799821	0.000532282	0.014604727	0.038766062	0.0048794	0.000842317	0.001385292	0.008983705	7.34E-05	0.000539747
0.000226183	0.000421134	0.000278717	0.002442811	0.002082397	0.023454834	0.04956645	0.035716644	0.013610063	3.49E-06	0.020985557	1.68E-06	0.001557567	5.61E-07	0.000802012	9.11E-05	3.91E-06	0.003392993	0.000236332	0.000106181	0.000841989	4.82E-05	0.001506887	0.000533197	0.000363803	0.008311522	0.010313394	0.027843059	0.02132465	0.022577482	0.015076608	0.002299813	0.008244101	0.009050549	0.051283163	0.015600641	0.0097761	9.10E-05	3.78E-06	0.001965324	0.000411912	0.000590538	0.016607773	0.039597427	0.005657028	0.001397357	0.001695289	0.008074467	0.000116581	0.000429946
0.000233586	0.001177289	0.001651759	0.00304657	0.002030152	0.025722014	0.047498312	0.0349872	0.014061515	4.24E-08	0.024464152	1.86E-06	0.001310727	1.45E-06	0.001281548	0.000154038	5.99E-07	0.003558983	0.000278848	0.000106238	0.00043629	1.31E-05	0.001156405	0.000425947	0.000571522	0.006894558	0.00784362	0.029930495	0.022989828	0.022225061	0.010816526	0.001842422	0.006205097	0.007536288	0.050208345	0.014464071	0.009754023	9.26E-05	1.67E-06	0.003740949	0.000393916	0.000384613	0.014990661	0.041117496	0.005207859	0.000836696	0.002176029	0.006158159	9.03E-05	0.001016631
0.000340286	0.000277557	0.000340191	0.003510425	0.002498819	0.024021635	0.047881313	0.033161282	0.013503774	3.40E-06	0.025818841	1.30E-06	0.003940859	0.002049731	0.000847757	0.000244325	1.40E-07	0.003280882	0.000203412	0.000311827	0.000445432	1.22E-05	0.000749315	0.000772531	0.000757875	0.006205639	0.009790982	0.030639598	0.021505771	0.020740634	0.013018988	0.002241434	0.006938601	0.009014125	0.050492523	0.013802422	0.007518744	6.33E-05	3.76E-06	0.002372555	0.001242996	0.000660358	0.016722569	0.040526444	0.004083043	0.001462708	0.001410195	0.006221705	3.99E-05	0.000973529
0.000308419	0.000328278	0.000778075	0.002993708	0.004440658	0.022295481	0.049129481	0.036779174	0.011914018	3.43E-06	0.016753262	1.92E-06	0.001812928	7.25E-07	0.001394715	0.000187451	2.34E-06	0.004352601	0.000171168	0.000129619	0.00046545	9.66E-05	0.001721271	0.000986755	0.000376758	0.006194995	0.009236344	0.029846884	0.026793397	0.022169196	0.010413646	0.002112738	0.007872843	0.010196985	0.051201737	0.014868259	0.00761267	5.66E-05	1.71E-06	0.001852414	0.000662296	0.000631791	0.014225071	0.040271245	0.004330657	0.00183254	0.001729424	0.007661411	8.05E-05	0.000232081
0.000358691	0.000315862	0.000290259	0.003378686	0.003008076	0.022342035	0.043616431	0.03555561	0.012163762	6.20E-06	0.023195912	1.20E-06	0.001909407	1.42E-07	0.001257631	8.93E-05	5.73E-06	0.005581194	0.000267325	0.000110967	0.001379612	5.84E-05	0.001828436	0.000465102	0.000668501	0.005253542	0.010148905	0.030630766	0.020982903	0.020186204	0.011844442	0.002047803	0.009357656	0.010715629	0.052389776	0.017662532	0.007788214	0.000227495	6.91E-05	0.002021863	0.000360407	0.000496501	0.017055992	0.041035271	0.003595061	0.00116604	0.001664374	0.006949297	4.97E-05	0.000857066
0.000222383	0.000635063	0.000324341	0.002856931	0.001955703	0.024819763	0.047869991	0.037442137	0.014994798	2.25E-06	0.021615468	1.40E-06	0.002049556	5.03E-06	0.001243269	0.000150394	8.29E-07	0.004269076	0.000751814	0.000216174	0.000489377	1.82E-05	0.000968437	0.000423084	0.000773994	0.006917201	0.009487204	0.025301435	0.024651139	0.023530526	0.010628182	0.00164212	0.0067391	0.012042233	0.052155478	0.015947355	0.008439545	0.00010437	4.36E-06	0.001599764	0.00080418	0.000757813	0.014762138	0.040904629	0.004948427	0.001030949	0.001879908	0.0069182	4.33E-05	0.000477378
0.000492985	0.000256767	0.000215214	0.002448516	0.002128074	0.023726223	0.039515259	0.037128444	0.01229777	9.31E-06	0.02068906	6.52E-07	0.001516739	3.76E-07	0.00097739	0.000243582	4.81E-07	0.001943082	0.000230607	4.04E-05	0.000623112	5.11E-05	0.00194208	0.0005028	0.000935424	0.007476945	0.007616668	0.026203013	0.021073607	0.021490928	0.012033439	0.00190979	0.008594497	0.009951091	0.056406739	0.015807733	0.012389438	0.0006494	7.19E-06	0.001541788	0.000466721	0.000266949	0.01604733	0.040362456	0.0036647	0.0013976	0.001076387	0.007108125	3.91E-05	0.00044528
0.000124785	0.000334854	0.00031978	0.004314062	0.002536764	0.02015538	0.04401612	0.032766919	0.015057301	6.45E-06	0.020957625	1.42E-06	0.001704587	6.30E-07	0.000789558	0.00017894	1.81E-06	0.004943433	0.000216345	9.09E-05	0.00045008	2.62E-05	0.001267355	0.000392916	0.000713483	0.007127166	0.010748222	0.030930472	0.020420797	0.020491464	0.010772261	0.002008824	0.007304245	0.009921249	0.048805942	0.018098497	0.007831755	0.000241197	6.32E-06	0.001844686	0.000733232	0.000591567	0.013202854	0.039091167	0.005318771	0.000943356	0.001422603	0.00788396	4.70E-05	0.000610863
0.000663876	0.00046509	0.000269482	0.003042911	0.001701007	0.021900131	0.049203061	0.035173192	0.013665006	5.38E-06	0.020282246	0	0.002653633	3.50E-07	0.000944178	0.000144339	0	0.003342019	0.000339613	0.000278763	0.000505613	0.000181299	0.001655756	0.000366615	0.00060266	0.006433343	0.011548326	0.030770169	0.022631552	0.022811663	0.010015385	0.003626792	0.007287413	0.010568016	0.049147177	0.017482397	0.007962117	9.11E-05	1.05E-05	0.003267597	0.000665933	0.000590794	0.014725088	0.040122432	0.005810435	0.000827077	0.001649834	0.008125984	0.000122119	0.000582162
0.000201688	0.000454046	0.00012196	0.002730722	0.002288545	0.020993097	0.043866883	0.037177205	0.013303517	2.29E-06	0.024903834	0	0.002251455	8.24E-07	0.000895044	0.000126945	1.57E-06	0.003420427	0.000218286	5.39E-05	0.000657187	2.48E-05	0.001674202	0.000490626	0.00199966	0.008061513	0.008792543	0.0293509	0.022100563	0.025029413	0.010915188	0.00191838	0.009103545	0.012324645	0.052096119	0.013336143	0.011397358	0.000150079	3.97E-06	0.002891594	0.000419303	0.001134558	0.01713884	0.042342934	0.003809116	0.001419454	0.001684718	0.007445382	9.69E-05	0.001236085
0.000327821	0.000674809	0.000211153	0.003032209	0.001709111	0.024748736	0.043757919	0.036635051	0.014772811	1.63E-05	0.023355706	2.20E-06	0.001508389	6.64E-07	0.000615194	0.00019863	8.86E-07	0.004061296	0.000218471	8.13E-05	0.00031582	6.56E-05	0.000952823	0.000898826	0.000739884	0.007163754	0.00825702	0.026748925	0.02049521	0.019312937	0.012480735	0.002125452	0.007725105	0.008852665	0.049278331	0.014282975	0.006998717	5.78E-05	1.22E-05	0.002051622	0.000573058	0.000610884	0.016277069	0.043355284	0.003004591	0.001023762	0.001540873	0.00825234	4.19E-05	0.000580489
0.000375293	0.000391265	8.69E-05	0.002874816	0.00297414	0.022573597	0.041226527	0.033811069	0.017928766	4.89E-06	0.019149356	2.15E-06	0.00172122	0	0.000673478	9.11E-05	3.75E-07	0.004057165	0.000369462	0.00029367	0.000407208	1.76E-05	0.001188619	0.000819501	0.000659565	0.005896329	0.009365303	0.034718868	0.021477626	0.015035124	0.01162541	0.00361912	0.009109089	0.012008947	0.057522605	0.013281106	0.005709592	0.00010894	1.35E-05	0.00250892	0.000524576	0.000456857	0.019351425	0.043551257	0.003804778	0.000929567	0.001179454	0.010059082	7.39E-05	0.000898733
0.000491277	0.000449421	0.000145444	0.002156449	0.002600812	0.021897881	0.050921645	0.045971681	0.0127701	2.61E-06	0.01962678	1.78E-06	0.003421317	6.91E-06	0.000986972	0.000176812	2.86E-06	0.003464177	0.00037652	6.12E-05	0.000792141	4.79E-05	0.001607515	0.000708781	0.000612062	0.007028314	0.008944452	0.029242878	0.023386079	0.018551746	0.010741882	0.003268141	0.009551857	0.0104412	0.058425179	0.014222014	0.010153953	9.89E-05	1.19E-05	0.001927787	0.000489518	0.000619749	0.0164464	0.036008747	0.007807767	0.000636376	0.001453508	0.006247657	4.20E-05	0.000548477
0.000297263	0.000482923	0.000182783	0.004087548	0.002206314	0.01934447	0.048402607	0.028562318	0.019498803	4.33E-06	0.018357955	4.90E-06	0.001054376	8.93E-06	0.000689592	0.000120475	3.77E-07	0.003657331	0.000174706	0.000118521	0.000336717	2.11E-05	0.003553961	0.000877601	0.00104788	0.007471477	0.008756876	0.03076457	0.022126358	0.022858391	0.01162421	0.002538323	0.006508532	0.009610275	0.05144821	0.011787328	0.009764116	0.00017883	1.08E-06	0.001474027	0.000456636	0.00060079	0.016270905	0.049153157	0.004218048	0.000830112	0.001181592	0.008292867	5.85E-05	0.000621172
0.000158542	0.00095318	0.00031294	0.004625534	0.002976686	0.022579607	0.040179357	0.03150034	0.014533843	6.97E-06	0.021801264	4.03E-07	0.001980275	4.70E-06	0.001169408	0.000269089	2.88E-06	0.003916325	0.000301056	0.000154967	0.001013156	1.22E-05	0.002424747	0.001501903	0.00044614	0.008562983	0.008460096	0.028449723	0.021144974	0.020575068	0.014900193	0.001988765	0.012076005	0.011080206	0.055023965	0.011657083	0.009420598	8.08E-05	1.02E-05	0.003991557	0.00066247	0.000715396	0.015569384	0.038131929	0.004818595	0.000769671	0.00135209	0.006907056	3.11E-05	0.000690158
0.000211886	0.000387294	0.000832655	0.003664131	0.002294722	0.021193367	0.047082475	0.03245172	0.014036371	5.80E-05	0.022416252	8.83E-06	0.001866169	3.61E-06	0.000932827	0.000230019	4.63E-06	0.002304044	0.000189459	0.000100565	0.000457621	3.42E-05	0.000967459	0.0003329	0.000325401	0.007817359	0.008766298	0.029645467	0.023331507	0.020518994	0.012091538	0.001613204	0.005570077	0.008944514	0.049615285	0.016875363	0.010197603	0.00011179	1.27E-06	0.002243514	0.00032508	0.00104884	0.014272163	0.042757923	0.004101583	0.000785373	0.002622864	0.008433123	4.35E-05	0.000673649
0.000460624	0.000683114	0.000300725	0.003472103	0.002720602	0.020901539	0.052224578	0.037912634	0.01364809	5.71E-07	0.019805706	2.55E-06	0.001031257	1.70E-07	0.001939213	0.000123236	1.14E-06	0.00245172	0.000924979	0.000113196	0.0004815	3.04E-05	0.002566127	0.00040194	0.000602555	0.006701309	0.007709955	0.027088333	0.023260606	0.018942725	0.011109684	0.002931344	0.007408423	0.008901493	0.049636782	0.018578499	0.009916094	4.45E-05	7.42E-06	0.001973372	0.000874814	0.000765193	0.01934245	0.038501895	0.005830837	0.001034224	0.001665916	0.00734569	9.92E-05	0.000459405
0.00013476	0.000497499	0.000151177	0.003180647	0.004192789	0.024545064	0.047733754	0.032748787	0.013458494	1.21E-06	0.019103243	1.50E-06	0.001554768	4.14E-06	0.002319526	0.000403712	2.60E-07	0.003346897	0.000765446	9.34E-05	0.000693379	4.69E-05	0.001383821	0.000220299	0.000878576	0.006468862	0.009152278	0.037820941	0.019834364	0.019395477	0.01431941	0.002600784	0.005963181	0.008636659	0.045941442	0.012692952	0.008178657	0.000313584	6.26E-06	0.003120413	0.000818148	0.00103932	0.014897691	0.042337899	0.004221651	0.001422727	0.002075588	0.011436834	8.54E-05	0.000842101
0.000244097	0.000748662	0.000224632	0.003363415	0.002156596	0.022379135	0.050477145	0.034456734	0.013297195	2.25E-06	0.024970552	6.66E-07	0.002312029	1.21E-06	0.001441672	0.000626084	4.58E-06	0.004920582	0.000293121	0.000110237	0.000747771	0.00018964	0.001243367	0.000556271	0.000518584	0.006737019	0.012338609	0.028993569	0.021152854	0.020337273	0.010883501	0.00245118	0.00709006	0.009551094	0.055213512	0.015316883	0.007599232	7.06E-05	1.12E-05	0.002308547	0.001078852	0.000575194	0.015450139	0.040267209	0.003809459	0.000985594	0.00191577	0.00727718	5.83E-05	0.000634377
0.000401221	0.000238594	0.000126201	0.003286048	0.002844099	0.019594732	0.047574507	0.035640682	0.016312194	2.39E-05	0.01854189	0	0.001904756	0	0.000665391	0.001121627	1.38E-06	0.003338507	0.000377482	4.74E-05	0.000478425	4.81E-05	0.001866292	0.001025524	0.000570202	0.007410839	0.007352884	0.029768833	0.020850474	0.019963797	0.014684865	0.001415866	0.007974509	0.008033552	0.052834532	0.016345031	0.008287662	0.000101543	3.08E-06	0.00211486	0.00064621	0.000593182	0.018244007	0.042889932	0.006596408	0.001359993	0.00154883	0.006922778	1.85E-05	0.000911326
0.000133858	0.000681461	0.001440396	0.003329519	0.002723727	0.023492955	0.04666346	0.036993743	0.01350155	6.23E-06	0.021890793	7.04E-07	0.003126162	3.69E-07	0.000771983	0.000557595	1.22E-06	0.002467851	0.000238554	0.000165785	0.000564825	5.52E-05	0.001445912	0.000849707	0.000546631	0.008944046	0.008423189	0.028329223	0.020220938	0.020836148	0.012919163	0.003719785	0.006049447	0.015679629	0.048342567	0.013205284	0.007931695	0.000109374	6.05E-06	0.001590388	0.000637353	0.000648723	0.01740352	0.041226957	0.005372086	0.000757624	0.001075378	0.007870919	7.23E-05	0.000588871
0.000137759	0.000259676	0.000184766	0.003993101	0.001783701	0.021609286	0.039762666	0.032408272	0.010686879	1.86E-05	0.02128817	1.61E-06	0.0013293	2.68E-06	0.000812258	0.000233336	9.31E-07	0.003582115	0.000265011	0.00011488	0.000550486	3.03E-05	0.001187768	0.00054796	0.000384549	0.007263277	0.008304181	0.029024054	0.018790514	0.018836206	0.015015403	0.002933028	0.006474288	0.008396013	0.053418471	0.014242341	0.009444371	0.000113044	7.04E-06	0.002096955	0.000657113	0.001000507	0.013644945	0.044493066	0.003416238	0.000800467	0.001330074	0.008505882	9.50E-05	0.000385857
0.000346782	0.000432457	0.00060247	0.00252279	0.002760323	0.022003524	0.049241777	0.033646358	0.013911931	9.35E-06	0.018594544	2.58E-05	0.0018434	8.78E-07	0.001302554	7.23E-05	4.29E-06	0.003207649	0.000252063	0.000182732	0.000401991	2.13E-05	0.001179065	0.000460256	0.000482737	0.007374895	0.010016344	0.030500684	0.023269233	0.01917883	0.011625055	0.00161407	0.007381758	0.01130329	0.051969676	0.013383356	0.010034111	5.43E-05	8.80E-06	0.00259376	0.00071642	0.000617003	0.018100673	0.041339836	0.003482227	0.001108296	0.001433022	0.00748817	3.68E-05	0.000978206
0.000393434	0.000462592	0.000325193	0.002647692	0.002380283	0.024111128	0.047530083	0.030142218	0.015557614	1.08E-05	0.02047825	6.36E-06	0.000951982	3.21E-08	0.001000037	0.000209822	3.29E-06	0.002891141	0.000139543	0.000255553	0.000429524	4.49E-05	0.001522231	0.000635613	0.000347846	0.008390331	0.012591728	0.026042827	0.020440334	0.023930307	0.013878149	0.002497419	0.007894094	0.011013432	0.049273873	0.014076045	0.011133044	0.0003261	5.73E-06	0.002013948	0.000420311	0.000500911	0.015927986	0.039824857	0.00491204	0.001023217	0.002493095	0.007051183	4.61E-05	0.000701037
0.000167005	0.000203445	0.000181182	0.002527481	0.003636016	0.024195727	0.040922033	0.036176344	0.013256539	1.44E-06	0.01940291	2.38E-06	0.001440825	5.10E-07	0.000893558	0.000193771	8.25E-08	0.005587353	0.000137146	0.000126739	0.000451546	3.46E-05	0.001054358	0.000442285	0.000708923	0.008542256	0.009515373	0.030794535	0.02201088	0.019503184	0.011280289	0.002479332	0.008083162	0.008225533	0.056247793	0.016665132	0.008569684	0.000109633	1.16E-05	0.00216306	0.001456126	0.000981549	0.018729589	0.039796851	0.004344496	0.003624121	0.001783089	0.008071835	2.51E-05	0.000511383
0.000196278	0.000393933	0.000219068	0.003114962	0.002036671	0.026605424	0.044684752	0.031377105	0.01523692	9.22E-06	0.02238236	9.85E-07	0.001409554	2.18E-06	0.00144206	0.000282662	1.46E-07	0.003937788	0.000893679	0.000255142	0.000555383	1.78E-05	0.001490454	0.000444222	0.000504825	0.007225838	0.010373733	0.033513919	0.022026551	0.01826181	0.013830449	0.002163207	0.007695532	0.009324561	0.054551997	0.016519792	0.007929577	8.99E-05	1.91E-06	0.002489527	0.000437056	0.00061656	0.014516719	0.043002551	0.004504165	0.002362493	0.00216692	0.009354797	0.000101883	0.000406021
0.000264313	0.00041916	0.000147257	0.002686403	0.002560209	0.021147972	0.048732993	0.034761866	0.012810028	2.69E-06	0.01982422	2.65E-07	0.002604164	6.58E-07	0.000955431	0.000429895	8.01E-07	0.00274533	0.000335483	5.29E-05	0.000599855	0.000162786	0.001956605	0.000705047	0.000438742	0.008535939	0.008914559	0.031414759	0.023418537	0.020354625	0.011325652	0.002763285	0.008723124	0.007387512	0.052113981	0.012766427	0.010966346	0.000288327	7.14E-06	0.001433832	0.000357188	0.000681122	0.015063905	0.042511058	0.004525733	0.000988002	0.001636557	0.007066381	4.75E-05	0.00036069
0.000125356	0.000901404	0.00039953	0.005422755	0.002640884	0.02138205	0.04693759	0.034036862	0.011799432	1.30E-06	0.022385187	3.69E-06	0.001841505	2.80E-06	0.001183323	0.000284293	3.80E-07	0.003521751	0.000384362	6.50E-05	0.000501861	4.55E-05	0.002741086	0.001243549	0.000475979	0.005644711	0.010014402	0.030999573	0.020178438	0.019174991	0.011132954	0.002623645	0.006718138	0.008235534	0.049929857	0.015658914	0.009871909	7.18E-05	5.59E-06	0.003409816	0.00070985	0.000398572	0.017668705	0.046080984	0.003711771	0.001050229	0.00147127	0.00869489	5.19E-05	0.000625522
0.000280705	0.000520166	0.000190507	0.004855071	0.003451197	0.021715329	0.044584128	0.038318142	0.013762052	1.48E-05	0.024071906	1.05E-06	0.001731852	5.03E-07	0.0009828	0.00027926	0	0.004488545	0.000272198	9.85E-05	0.000782723	5.08E-05	0.001314551	0.000371198	0.000425701	0.006690889	0.009874044	0.032690427	0.021360566	0.018512273	0.010141483	0.003996281	0.008655358	0.010081558	0.053752119	0.014693599	0.009082147	0.000215283	1.53E-05	0.001758964	0.000779998	0.000816496	0.0167617	0.044013401	0.005432155	0.001235339	0.001663978	0.007717862	0.000195815	0.000583146
0.000397183	0.0002746	0.00027712	0.002659692	0.003261446	0.024747538	0.047464518	0.032857547	0.013622858	5.98E-06	0.019287646	1.10E-06	0.001466469	2.00E-07	0.001538872	7.77E-05	4.29E-06	0.00306069	0.000184596	8.33E-05	0.000521054	0.000112782	0.001637026	0.000849549	0.00054279	0.006807718	0.009430442	0.030738347	0.022514274	0.018929069	0.010172659	0.001960465	0.008022776	0.008444651	0.053865553	0.016405759	0.010593252	7.82E-05	1.26E-06	0.002215769	0.000378589	0.001104883	0.01584093	0.042979679	0.005012125	0.000832411	0.001950841	0.007396622	4.87E-05	0.000841193
0.00014803	0.000228231	0.000137332	0.003882131	0.002190141	0.01916242	0.049582394	0.037288753	0.011262543	2.60E-05	0.022696529	5.04E-07	0.001379619	5.15E-07	0.001516968	0.000124405	4.17E-06	0.003580555	0.000244652	0.000192123	0.000284595	5.64E-05	0.001342152	0.000592599	0.000737157	0.008131601	0.0091626	0.030550941	0.021181895	0.02275341	0.010449515	0.001774628	0.006362609	0.008695586	0.056033527	0.016436053	0.008328668	0.000203288	1.14E-05	0.001595278	0.000560276	0.000939493	0.016363785	0.040461883	0.006585696	0.000956474	0.00137068	0.009291395	4.83E-05	0.000293057
0.000194082	0.000302729	0.000134017	0.003003039	0.002509058	0.02191131	0.044565077	0.041540175	0.014750773	0.000121552	0.021427215	2.33E-07	0.001040373	6.04E-07	0.001038895	0.000167438	1.05E-06	0.003229886	0.000642136	4.01E-05	0.000860036	1.77E-05	0.001592222	0.000428557	0.000504671	0.006088817	0.007390456	0.027120035	0.020381755	0.017246054	0.012771034	0.003358057	0.006903343	0.010781076	0.052415427	0.015777571	0.009370409	8.76E-05	4.28E-06	0.001830206	0.001011945	0.000713386	0.018352538	0.04179402	0.004734735	0.001129709	0.00166755	0.008735413	5.35E-05	0.000602924
0.000327665	0.000291082	0.000214586	0.003380337	0.002199772	0.021782357	0.045557431	0.034278485	0.012377755	2.12E-05	0.017452301	1.87E-05	0.001922427	1.41E-06	0.000814099	0.000245395	8.00E-06	0.004127129	0.00018287	8.08E-05	0.000743935	1.67E-05	0.00120701	0.000398009	0.000456233	0.008999652	0.009525052	0.028606246	0.020762615	0.021179365	0.009120822	0.001626639	0.006185067	0.009240212	0.053165362	0.01499442	0.009278955	0.000181405	1.67E-05	0.002476541	0.000524756	0.000408066	0.016701324	0.047955497	0.003380951	0.001868805	0.002152927	0.007991444	7.61E-05	0.000658166
0.000661515	0.000395183	0.000454713	0.002513324	0.00270725	0.023575016	0.041905923	0.03242546	0.014376394	2.09E-06	0.020222043	2.89E-06	0.001908925	1.26E-06	0.001089773	0.000178146	7.57E-07	0.003264655	0.000345674	0.000252245	0.000532212	6.36E-05	0.001198298	0.001157663	0.000649806	0.007039611	0.009517775	0.033831877	0.022562362	0.020828987	0.013283778	0.001642438	0.007433716	0.008380936	0.052249119	0.014321512	0.009343158	0.000152207	4.28E-06	0.001880081	0.000419661	0.00052954	0.016831416	0.041955382	0.003440476	0.000655372	0.003187892	0.007497307	4.95E-05	0.00075127
0.000397354	0.00280663	0.000155739	0.002738142	0.002596098	0.015869505	0.041960206	0.028908702	0.011567964	1.57E-05	0.02605302	4.83E-07	0.001775274	2.16E-06	0.001716668	0.00017021	3.38E-06	0.003467952	0.000211912	4.46E-05	0.00137844	3.77E-05	0.001472367	0.00038121	0.000598194	0.007568303	0.009799428	0.031120121	0.020773717	0.018729937	0.012028457	0.001691393	0.006429581	0.010299298	0.050787354	0.01786562	0.009730723	6.98E-05	1.00E-05	0.002328186	0.00033434	0.000553271	0.014308055	0.042733347	0.004053271	0.002140572	0.001248567	0.010496568	1.81E-05	0.000844157
0.000421372	0.000476414	0.000511002	0.002567961	0.001943475	0.023559301	0.048031646	0.030944859	0.013026237	2.08E-05	0.022373617	0	0.001304424	6.94E-06	0.000785454	0.000249768	1.69E-06	0.005170563	0.000284681	8.17E-05	0.000298802	5.18E-05	0.001405378	0.001274092	0.000570384	0.007373773	0.011596197	0.029944966	0.021972171	0.018202431	0.013061565	0.001174379	0.006883886	0.00871764	0.055640469	0.015714013	0.009563393	8.44E-05	1.21E-05	0.003099974	0.00077282	0.000571925	0.015623766	0.039076573	0.003509983	0.002009765	0.002278759	0.007540415	0.000129733	0.000411957
0.000143796	0.000265057	0.002352426	0.003563277	0.005494915	0.02326278	0.045004071	0.031414639	0.01330719	3.05E-05	0.01933512	2.84E-06	0.001636457	2.67E-06	0.000834647	0.000489132	2.66E-06	0.002766133	0.000336326	7.46E-05	0.000652464	3.07E-05	0.001334832	0.000680243	0.000440081	0.005983162	0.009261521	0.028262656	0.018814804	0.02114382	0.014831898	0.001722262	0.007028346	0.010364149	0.052935769	0.013868449	0.008864136	4.05E-05	1.74E-05	0.002510441	0.00027952	0.00084584	0.016118639	0.036928043	0.004672098	0.001463797	0.001935779	0.008133228	2.18E-05	0.000596001
0.000646474	0.001299296	0.000113029	0.004141807	0.002126842	0.021409322	0.051684833	0.031158763	0.012599041	6.62E-07	0.021304484	6.88E-07	0.001899977	2.34E-06	0.000934534	0.000192144	3.09E-06	0.003491054	0.000295721	9.02E-05	0.001262121	6.76E-05	0.001748144	0.000715141	0.000406812	0.009229953	0.009670076	0.030223057	0.022038117	0.020077099	0.011652024	0.003003379	0.00758549	0.009813067	0.048270555	0.015175865	0.00795245	0.000226744	3.83E-07	0.002053898	0.000408494	0.000648763	0.019896036	0.046747021	0.005324471	0.002173104	0.002570915	0.008451814	3.53E-05	0.000421493
0.000299896	0.000302308	0.000173787	0.003439224	0.003537089	0.023428719	0.045285647	0.035463742	0.015012471	9.81E-06	0.02258983	9.60E-07	0.002494765	4.89E-06	0.002091485	0.000241826	2.13E-06	0.003095459	0.000199062	0.000353006	0.000542248	6.96E-05	0.001518358	0.000475714	0.000764269	0.007618524	0.007847933	0.026634997	0.023969815	0.018365035	0.010574415	0.003068912	0.006206902	0.010037879	0.05282349	0.014674482	0.00903179	6.19E-05	3.40E-06	0.001485178	0.000451409	0.000366458	0.018582239	0.041600579	0.003572335	0.000639103	0.002653798	0.007226977	4.33E-05	0.000420274
0.000197045	0.000446756	0.000220647	0.003755797	0.00278084	0.021135869	0.048003555	0.034707402	0.013347541	6.71E-06	0.019340032	2.47E-06	0.001986506	7.92E-07	0.002235002	0.000234112	1.26E-06	0.003492303	0.0003707	0.000141123	0.000291733	4.46E-05	0.00147129	0.001112467	0.000677376	0.006051771	0.008745243	0.02697169	0.019446271	0.017582118	0.014691913	0.001496697	0.006991717	0.008508022	0.052181096	0.015568395	0.008085628	0.000372651	2.94E-06	0.002681297	0.000991422	0.002008865	0.016583233	0.044066956	0.004428237	0.001084993	0.00157767	0.008680948	3.56E-05	0.000638798
0.000172968	0.000696171	0.000172228	0.002344021	0.002256768	0.019966073	0.048880326	0.039830898	0.013009067	2.91E-06	0.023918598	9.94E-08	0.002178359	3.88E-07	0.001605803	0.000158606	1.62E-06	0.004394175	0.000408095	6.23E-05	0.000524181	2.72E-05	0.000924416	0.000434206	0.000512865	0.009549324	0.007108032	0.028335836	0.021595282	0.021256993	0.011571579	0.002368903	0.006389198	0.009438302	0.058937398	0.013304574	0.009600129	0.00011889	1.45E-05	0.002110592	0.000472974	0.000541896	0.016098961	0.040068676	0.003644548	0.001562661	0.003152149	0.00636971	0.000129038	0.000416185
0.000327716	0.000175427	0.000327896	0.004298197	0.004165069	0.020034998	0.049596085	0.03795241	0.016546317	4.12E-06	0.018662152	6.12E-07	0.001677926	6.73E-06	0.000863235	0.000114814	1.41E-05	0.002578363	0.000174849	0.000216291	0.000445989	6.91E-05	0.001549538	0.000658785	0.001039017	0.007988351	0.008794884	0.026591878	0.023704147	0.019319438	0.010465397	0.002303745	0.007554338	0.008996971	0.055034147	0.016281341	0.011185659	8.72E-05	5.62E-06	0.002570147	0.000335839	0.000910943	0.016500879	0.038542105	0.003650661	0.001107507	0.001737461	0.007940085	0.000150454	0.000779484
0.000246643	0.000345946	0.000191025	0.004837006	0.00177565	0.019123696	0.046241783	0.030555006	0.015566397	3.17E-06	0.021863407	9.96E-07	0.002816311	9.84E-07	0.0005439	0.000210184	4.20E-06	0.004778763	0.000310759	0.000147178	0.000423727	0.000119488	0.002057859	0.000435642	0.000803689	0.006479343	0.010572452	0.028200124	0.022046879	0.018598713	0.01111204	0.002232074	0.007791518	0.010949241	0.052758295	0.014935529	0.010102541	0.000233557	3.35E-06	0.002174843	0.000276119	0.001221208	0.018416329	0.043894729	0.004650061	0.001425157	0.001326233	0.007478924	7.89E-05	0.00074132
0.000304189	0.000287513	0.000436367	0.002525549	0.002722364	0.023716454	0.044370796	0.035886826	0.016714578	3.65E-06	0.01838919	3.12E-06	0.001673226	1.29E-06	0.000578865	0.000132151	5.83E-07	0.004262899	0.000240106	9.93E-05	0.000867102	9.58E-05	0.001092499	0.000612035	0.000609871	0.00689225	0.008816435	0.035191446	0.025378008	0.016453872	0.015204455	0.00263717	0.007811644	0.008527036	0.054843776	0.016620853	0.008053395	9.76E-05	2.36E-06	0.004375037	0.000640688	0.000515863	0.015861515	0.039753083	0.003495072	0.001446488	0.001304763	0.007405468	8.47E-05	0.000428757
0.000337655	0.000360995	0.000386528	0.002367968	0.001483681	0.021368587	0.046528031	0.033859716	0.014194444	2.28E-05	0.019207134	8.31E-06	0.001919748	1.02E-06	0.001397075	0.000147591	9.48E-07	0.005956383	0.000387867	8.62E-05	0.000621559	0.000219526	0.001028802	0.001142907	0.000774755	0.007244579	0.011338889	0.032947621	0.024121596	0.020657797	0.011682896	0.001770696	0.006015815	0.006641797	0.058162882	0.017219831	0.007765957	0.000102333	8.73E-06	0.002687981	0.000517383	0.000592743	0.01859217	0.035327104	0.005886281	0.000930678	0.001910734	0.005979951	0.000106331	0.001119941
0.000222613	0.000485718	0.000105289	0.002469764	0.002325098	0.01859242	0.046007723	0.035745402	0.015084661	2.48E-06	0.018331582	1.79E-06	0.002619386	4.92E-06	0.000824062	0.000424709	9.81E-07	0.004386971	0.000233096	0.000248183	0.000975575	0.000219978	0.001394561	0.000860867	0.000667135	0.009454323	0.007013455	0.032331688	0.019534622	0.018277172	0.012456601	0.002819537	0.007204859	0.010486124	0.055093093	0.016399365	0.011807318	9.74E-05	1.66E-05	0.001833555	0.000763553	0.000621886	0.017428698	0.041693864	0.00380302	0.001399482	0.001160451	0.007641199	6.34E-05	0.000614919
0.000198088	0.000459804	0.000184105	0.00225751	0.002428094	0.021640657	0.045849409	0.033739148	0.01718993	0.002051661	0.017983226	4.15E-05	0.002292417	3.80E-07	0.000981989	0.000154191	2.44E-07	0.004062124	0.000262617	4.73E-05	0.000672702	3.59E-05	0.001127268	0.000975309	0.000680782	0.005783755	0.009145656	0.030474331	0.021969349	0.019839791	0.011278084	0.001975912	0.008461735	0.010529131	0.049952822	0.016543447	0.009852179	8.44E-05	7.19E-06	0.002360856	0.000438953	0.001193664	0.016483333	0.045653264	0.003458214	0.000980088	0.001129293	0.008030721	0.000110191	0.000428511
0.000257619	0.000473325	0.000203945	0.003739754	0.002457462	0.02137131	0.046538261	0.031171728	0.012891331	5.25E-06	0.023048039	1.36E-07	0.002064848	7.32E-07	0.000725734	0.000356424	1.40E-07	0.003645055	0.000609146	0.000338973	0.000319718	0.000303932	0.001700051	0.000686493	0.000889436	0.007931953	0.008346835	0.028339283	0.017726874	0.025597771	0.012197711	0.001966704	0.006215409	0.009300737	0.048977653	0.016564708	0.009264531	0.000117449	4.00E-06	0.003105197	0.000501792	0.000957659	0.015282792	0.038237553	0.004200905	0.000760978	0.001511394	0.006944382	0.000184353	0.000486738
0.000112412	0.000432817	0.000191187	0.002785166	0.002607699	0.020450914	0.0497316	0.038483696	0.012705468	3.93E-06	0.020338718	6.28E-06	0.001561303	3.61E-06	0.001051597	0.000400479	1.10E-05	0.002741188	0.000397875	0.000166067	0.001038705	9.19E-05	0.001319902	0.000428573	0.000867862	0.008098895	0.008501084	0.030841027	0.018983643	0.018424168	0.012420496	0.002736298	0.005975671	0.007914604	0.055663489	0.013656888	0.008132055	0.000150898	2.73E-06	0.003970567	0.000768436	0.000814232	0.01715904	0.037453931	0.004451651	0.000903244	0.001544692	0.007663184	5.59E-05	0.000433049
0.000214722	0.000353733	0.000394289	0.002964164	0.001853073	0.024337717	0.048581515	0.033270848	0.014503571	2.03E-06	0.0229488	2.03E-06	0.001303096	1.89E-06	0.001193097	0.000330233	1.28E-06	0.003814522	0.000152662	0.000118862	0.000575937	5.43E-05	0.001325494	0.000585879	0.000896793	0.007133427	0.008602377	0.025099897	0.020212145	0.020055852	0.012739416	0.001637065	0.007799748	0.007906924	0.052924509	0.015387141	0.008675245	0.000173803	4.39E-06	0.002271771	0.000425623	0.000787834	0.017141978	0.045141182	0.003187039	0.001471229	0.001916019	0.007729567	0.000675298	0.000681906
0.00019395	0.000577668	0.000335789	0.004200807	0.002210676	0.024985697	0.047375993	0.033458896	0.013061568	3.89E-06	0.019260309	5.63E-07	0.001956356	3.38E-06	0.001301403	8.00E-05	6.64E-07	0.004455215	0.000188547	0.000206031	0.000843518	3.29E-05	0.000999696	0.00083679	0.000562936	0.00634423	0.009498496	0.031929991	0.02169311	0.019052111	0.010983592	0.001596105	0.008420555	0.008562131	0.053094764	0.016195615	0.009356182	7.06E-05	5.44E-07	0.001933235	0.000883697	0.000430794	0.014406619	0.040441566	0.006841289	0.003748572	0.002115242	0.006832242	5.19E-05	0.000504799
0.000286309	0.000439877	0.000222899	0.00277916	0.00270543	0.026613228	0.047947214	0.035946389	0.015959108	1.90E-06	0.021810754	1.24E-06	0.001264582	6.51E-06	0.00078908	0.000964007	8.04E-06	0.003416341	0.000378142	9.35E-05	0.000593745	4.34E-05	0.001427986	0.000483478	0.000605204	0.006778173	0.009350761	0.028357392	0.021030724	0.021966998	0.011579762	0.002239399	0.007931686	0.011353897	0.048137255	0.014500637	0.008546655	0.000133594	4.82E-06	0.001610331	0.000547129	0.000575806	0.014049089	0.043368076	0.005657101	0.001495952	0.001902092	0.007723645	6.37E-05	0.00104466
0.000206849	0.000135113	0.000131709	0.002918254	0.002676408	0.023336522	0.046587266	0.034146382	0.014609894	8.50E-06	0.018447777	0	0.00180705	3.96E-06	0.001299915	0.000289145	5.03E-07	0.004851758	0.000183889	5.81E-05	0.000724809	3.10E-05	0.000951334	0.000485983	0.000873603	0.007433809	0.010331141	0.029197045	0.02068838	0.021199815	0.010274653	0.00247188	0.007228084	0.012264396	0.050553094	0.016164272	0.009667786	0.000101282	8.19E-06	0.003682234	0.000605972	0.001489458	0.018459882	0.0450302	0.00272105	0.000931889	0.003292918	0.006845883	9.45E-05	0.001179749
0.000282174	0.00033554	0.000197631	0.003451579	0.003131443	0.020929761	0.04772244	0.036265506	0.014160953	1.84E-06	0.019703211	2.46E-06	0.001541116	1.13E-06	0.000777658	7.10E-05	3.98E-06	0.002883009	0.000220643	9.91E-05	0.001008916	2.27E-05	0.001236859	0.000603865	0.000395733	0.008970176	0.009391375	0.027336272	0.024829025	0.021070448	0.010854307	0.002415614	0.008631533	0.007969202	0.053710899	0.014980498	0.007480341	0.000145227	6.00E-06	0.001844554	0.000662395	0.001004912	0.021342557	0.0411295	0.005970868	0.000759263	0.00147883	0.009731161	5.66E-05	0.000540114
0.000304449	0.000504386	0.000156259	0.003350419	0.00190643	0.021336859	0.051579659	0.032618125	0.012568927	1.02E-05	0.022024199	2.21E-06	0.002022933	6.40E-07	0.000899445	0.000462174	4.77E-06	0.002692979	0.000165833	0.000156157	0.000368194	2.20E-05	0.002691384	0.000657372	0.000578582	0.006677881	0.008037257	0.026455891	0.023926382	0.023846219	0.009703185	0.002457731	0.006695508	0.009266224	0.051584185	0.013483565	0.008899465	5.83E-05	0.000120416	0.001926289	0.000687309	0.000826245	0.01563771	0.037670414	0.007384454	0.001345704	0.001823234	0.008476774	9.02E-05	0.000677167
0.000328742	0.000637885	0.000167256	0.001939647	0.002326647	0.024523189	0.039933766	0.035472944	0.012308785	1.44E-05	0.021834428	8.44E-07	0.001607257	3.04E-07	0.001370016	0.000141243	1.24E-06	0.004219259	0.000274147	0.00010914	0.00107675	6.41E-05	0.001241216	0.000486872	0.000501226	0.006984854	0.008261202	0.03264597	0.021255019	0.024294245	0.011161852	0.001831506	0.007216564	0.009022505	0.059029042	0.015130186	0.009965996	0.00014303	9.44E-07	0.002059548	0.00041907	0.00042898	0.018201533	0.038492545	0.004273406	0.001037217	0.001598482	0.007767015	6.61E-05	0.000549958
0.000346191	0.001022734	0.000179364	0.002342675	0.003843782	0.024268809	0.043828986	0.034121462	0.013699946	1.34E-05	0.020223622	5.87E-06	0.001625437	1.17E-06	0.000615338	0.000120992	1.93E-06	0.003898156	0.00037245	0.000181279	0.00252774	2.19E-05	0.001521799	0.000528483	0.001080486	0.007549483	0.009408837	0.030303373	0.021199657	0.019671289	0.011324534	0.002074599	0.010527342	0.008823025	0.051829035	0.016318069	0.008298233	0.000205584	0.002051618	0.001922277	0.00049985	0.000339137	0.016181072	0.041826792	0.004239371	0.002836113	0.001210334	0.007375793	0.000109733	0.000405293
0.000216291	0.000398085	0.000130599	0.002979477	0.004161761	0.024611251	0.044777046	0.032255936	0.01335028	2.11E-06	0.023759232	5.67E-07	0.001212561	7.61E-07	0.00109468	0.000256754	1.68E-06	0.003457827	0.000112455	4.05E-05	0.000604902	0.000109721	0.001729106	0.000879831	0.000581733	0.006586109	0.01095968	0.026889996	0.021006598	0.016418196	0.011456257	0.001547946	0.005701235	0.010656736	0.054745265	0.014980255	0.010069317	8.73E-05	7.92E-06	0.001746296	0.0004577	0.000611278	0.017089681	0.042874877	0.006080274	0.000700846	0.001333356	0.006996711	8.38E-05	0.000480906
0.000543559	0.000470731	0.000233735	0.003254971	0.002508356	0.023927859	0.043149488	0.033151202	0.012878839	9.09E-07	0.021060378	1.36E-07	0.002116646	1.61E-06	0.000682376	0.000159045	1.11E-06	0.002258083	0.000239217	0.00011513	0.00064358	4.62E-05	0.002870568	0.000517767	0.000334727	0.007875673	0.008565604	0.03132419	0.018644077	0.021254805	0.009134854	0.002568202	0.008932832	0.009077575	0.053439804	0.016761491	0.008698996	0.000111109	8.37E-06	0.002467572	0.000444437	0.000566061	0.019649109	0.042073444	0.004608845	0.000907486	0.003797274	0.007067562	9.02E-05	0.000911924
0.000284643	0.000755855	0.000363004	0.003523563	0.002461393	0.020083154	0.042127096	0.037989964	0.012458069	3.48E-06	0.022061111	2.91E-06	0.003094454	4.94E-07	0.000776857	0.002164782	9.61E-07	0.002311024	0.00046264	7.77E-05	0.000592381	6.53E-05	0.000846722	0.000742242	0.000553662	0.007652523	0.008536549	0.029758124	0.022180636	0.017246063	0.017211566	0.002399687	0.007110818	0.010095437	0.054751957	0.0136377	0.011651689	0.000149798	1.57E-05	0.002135113	0.000655493	0.000800856	0.019560198	0.044385896	0.004432782	0.001543905	0.00170694	0.009172432	0.000119225	0.000843803
0.000270338	0.00089918	0.000240973	0.002606559	0.001912824	0.024853784	0.048930481	0.034364911	0.011987499	1.78E-06	0.022445634	1.64E-06	0.001308625	2.04E-06	0.000707571	0.000175552	1.38E-06	0.004899744	0.000159603	0.000188927	0.000775112	3.21E-05	0.001067583	0.000512318	0.001577748	0.007309884	0.008951783	0.028238056	0.021189143	0.021880972	0.012557798	0.003338022	0.007731644	0.009168101	0.052646385	0.019424315	0.007476389	6.45E-05	4.94E-06	0.00256508	0.000495755	0.000646974	0.015667786	0.043583268	0.003720736	0.001500778	0.001470815	0.006648174	3.15E-05	0.002812451
0.000297369	0.000415719	0.000295724	0.003333922	0.0058741	0.024455822	0.049430537	0.030020865	0.011648027	6.33E-07	0.017945621	1.39E-06	0.001476202	1.76E-06	0.001432016	0.000198798	5.01E-07	0.003367969	0.000298268	0.000106926	0.000627811	0.000122517	0.003118329	0.002356882	0.000621909	0.00748749	0.009359253	0.035008615	0.02322847	0.019420954	0.011189825	0.002254421	0.008554137	0.010447257	0.051800377	0.012672449	0.009203981	0.00020034	1.33E-05	0.002358021	0.000713889	0.000941202	0.013109638	0.037506117	0.006085752	0.000897172	0.002073712	0.006226794	6.16E-05	0.000461634
0.000494833	0.0009404	0.000221991	0.002726817	0.002322618	0.023919949	0.046985802	0.030994742	0.012431283	1.67E-06	0.021329003	9.76E-07	0.001160275	6.40E-07	0.001372955	0.000168025	4.06E-07	0.004204753	0.000565179	0.000113354	0.000471026	1.37E-05	0.00195604	0.00052576	0.000567166	0.007992551	0.006505354	0.03322253	0.021842516	0.020572053	0.012510588	0.001880391	0.00836139	0.008300129	0.048614168	0.014018734	0.007912531	0.000182912	2.39E-06	0.001507977	0.000459207	0.000652498	0.015764836	0.041618389	0.003441	0.001111687	0.001462826	0.007924712	9.86E-05	0.000878776
0.000394687	0.00067542	0.000105401	0.003180096	0.005018109	0.023668629	0.047900035	0.034372841	0.013274098	3.42E-06	0.02078859	4.09E-06	0.001181913	1.67E-06	0.000803633	0.000167881	1.09E-06	0.003805284	0.000136787	8.20E-05	0.000497705	3.67E-05	0.001413379	0.000570125	0.000326036	0.009180253	0.006971993	0.032128644	0.023194373	0.016088998	0.011348232	0.002797411	0.009412053	0.010621287	0.052652697	0.015881118	0.007428205	0.000129289	3.95E-06	0.002575975	0.000668846	0.002807294	0.016114468	0.039479712	0.004461023	0.001211505	0.003177861	0.007032607	3.85E-05	0.000793087
0.000597944	0.000473271	0.000175138	0.002379152	0.002245456	0.022913252	0.047298195	0.031647722	0.013948542	4.06E-06	0.019401329	1.71E-06	0.001350802	7.26E-07	0.000730306	0.000163088	1.08E-06	0.004592825	0.000235666	7.94E-05	0.000981089	0.000119186	0.000975832	0.000483448	0.000458007	0.007106191	0.011368254	0.028303511	0.021830028	0.020756227	0.010494434	0.002578298	0.008888563	0.009486348	0.055741579	0.016458548	0.007478026	0.000262291	3.21E-06	0.001261231	0.000365193	0.000359184	0.017048215	0.046596395	0.003372076	0.001687144	0.001481447	0.008390071	3.39E-05	0.000391425
0.000530462	0.000449864	0.000199281	0.002314177	0.003126538	0.021796751	0.045593319	0.035040389	0.0183834	6.64E-06	0.020601191	2.42E-06	0.002416676	6.82E-07	0.001100915	0.000172473	6.74E-07	0.003867183	0.000288316	0.000133271	0.000320167	2.70E-05	0.002058459	0.000435829	0.000695841	0.008860798	0.008414072	0.026780314	0.023319754	0.018916161	0.010365682	0.001273853	0.006656075	0.011761692	0.053433521	0.01472023	0.009705675	0.000139669	1.37E-05	0.003586103	0.00030605	0.00160537	0.01585835	0.037766125	0.005291996	0.000982367	0.001652119	0.008136015	0.000124958	0.001266424
0.000210236	0.00037248	0.000472904	0.00558905	0.003092463	0.022116268	0.047424046	0.0311523	0.016086283	1.60E-05	0.021629309	2.02E-06	0.001549261	3.19E-06	0.000773982	0.000387498	6.26E-08	0.002232491	0.000253689	0.000142354	0.000502911	2.26E-05	0.001927137	0.000607542	0.000865199	0.006399084	0.006552994	0.033535754	0.022078932	0.020767344	0.013084209	0.002889104	0.007210741	0.0099662	0.054580177	0.01463244	0.008214996	0.00014907	1.02E-05	0.001776251	0.000821945	0.000674812	0.013885561	0.038260597	0.004396343	0.000687689	0.00188486	0.007838961	0.000106303	0.000431974
0.00022321	0.000269846	0.000144938	0.002685589	0.002325217	0.024471621	0.042698606	0.031967328	0.01538336	5.76E-06	0.018196414	3.40E-07	0.004429506	1.67E-06	0.000599349	0.000172473	1.19E-06	0.002964322	0.000209601	2.65E-05	0.001102087	4.09E-05	0.001832603	0.000557294	0.000760694	0.00652137	0.00887132	0.033294834	0.018436059	0.017897514	0.011937822	0.001599264	0.007157611	0.010541872	0.053237469	0.019688009	0.00834296	0.000188575	3.48E-06	0.001422605	0.000344443	0.00093912	0.013671975	0.04067976	0.004630358	0.000844268	0.00333817	0.008576081	7.42E-05	0.000687726
0.000347152	0.000474803	0.000270292	0.003141068	0.001592764	0.024241756	0.045732141	0.029133779	0.012905197	7.71E-06	0.020015971	1.17E-05	0.003168282	4.05E-06	0.001069423	0.000301221	2.80E-07	0.00523995	0.00011476	8.31E-05	0.000648957	7.21E-05	0.001980353	0.000607855	0.002627286	0.005892334	0.008633365	0.029824416	0.021244928	0.018968387	0.010444827	0.001836982	0.007222739	0.01172225	0.055487704	0.014376524	0.009082862	0.000304877	5.88E-06	0.003443592	0.000760223	0.000295426	0.015227837	0.043556578	0.003798337	0.001816895	0.001489442	0.007512451	5.11E-05	0.000530969
0.000249573	0.000203984	0.00011942	0.004612067	0.003684436	0.023437955	0.044920847	0.036878413	0.01515413	1.85E-06	0.022366497	2.27E-06	0.001665227	1.18E-06	0.000866836	0.000286421	3.20E-06	0.002856049	0.00025658	6.84E-05	0.000586067	0.00011711	0.001347716	0.000734788	0.000923182	0.007388096	0.010361967	0.032436836	0.021184135	0.01878246	0.009546295	0.00238434	0.009155082	0.010084713	0.051895026	0.01802725	0.008831587	6.91E-05	2.46E-06	0.002618565	0.002513377	0.00060209	0.015701613	0.039788496	0.003953948	0.001086203	0.002028825	0.005535126	7.27E-05	0.000606427
0.000207034	0.00095253	0.000142886	0.002720464	0.001987101	0.021955046	0.046668641	0.030501003	0.016109043	6.60E-07	0.023422615	0	0.003218848	1.77E-06	0.001308388	0.002241095	9.50E-08	0.00320779	0.000277421	0.000122506	0.000497017	5.65E-05	0.00108578	0.000487696	0.000621156	0.007696971	0.011036242	0.028093136	0.019668563	0.017922999	0.011197279	0.002462706	0.007649598	0.011849976	0.052081023	0.016659762	0.00861426	0.000126492	9.55E-06	0.001805364	0.00045317	0.000400924	0.016390841	0.041119949	0.00509687	0.001272748	0.001812344	0.008235855	7.48E-05	0.000583653
0.00042203	0.000445437	0.000201331	0.003804382	0.001736641	0.019673361	0.039360811	0.030374432	0.015756328	3.96E-06	0.020490049	7.23E-07	0.001540423	1.15E-06	0.001136817	9.22E-05	6.83E-07	0.004204915	0.000141881	0.002137903	0.000553041	5.77E-05	0.001704938	0.000718782	0.002848674	0.008191529	0.00798659	0.02839628	0.02101696	0.019944462	0.009218128	0.002082116	0.007449988	0.01049659	0.05493144	0.01615494	0.009132547	8.61E-05	6.99E-06	0.002082222	0.000426974	0.000564322	0.018518814	0.039242018	0.004635814	0.001567395	0.00119356	0.008049831	3.89E-05	0.000711899
0.000390594	0.000431171	0.000149333	0.005247914	0.003447428	0.020941298	0.040147849	0.031882978	0.017739103	3.13E-06	0.022838624	3.05E-06	0.001274825	2.35E-06	0.000610498	0.000215195	3.78E-07	0.003679175	0.002190745	6.22E-05	0.000489268	3.46E-05	0.00176335	0.000345282	0.000680647	0.00816932	0.010083574	0.026852285	0.021306382	0.019843712	0.011468267	0.00210093	0.007304392	0.010207755	0.06075657	0.01701294	0.00946349	9.26E-05	1.34E-05	0.001961567	0.001178325	0.000766496	0.016733409	0.040113947	0.004874872	0.001427663	0.001674712	0.008186519	2.17E-05	0.001187153
0.00224411	0.000491657	0.000167051	0.00278876	0.002139182	0.020910244	0.044599441	0.033170153	0.014322928	2.23E-06	0.022304284	1.70E-06	0.001096756	7.29E-07	0.000886709	0.000104187	1.60E-06	0.003076711	0.000398547	5.21E-05	0.000583421	6.68E-05	0.001441567	0.000658769	0.000384651	0.009684879	0.007401596	0.029260966	0.020593198	0.022441748	0.010655349	0.002135622	0.008606254	0.009375652	0.058542267	0.016923955	0.012336159	0.000295984	3.57E-06	0.002251409	0.000561667	0.000428868	0.017309504	0.042375968	0.004269547	0.001034334	0.002257913	0.00817865	8.08E-05	0.000336565
0.000132903	0.000457211	0.000215266	0.00256971	0.001863495	0.021258813	0.044987961	0.034799335	0.016104754	3.38E-06	0.017750943	1.05E-06	0.001718092	1.43E-07	0.000977377	0.000165323	2.70E-07	0.003580945	0.000190797	0.000202989	0.000651512	3.23E-05	0.003514287	0.000544255	0.000730538	0.008594274	0.008256524	0.029557176	0.019784469	0.020723837	0.009429076	0.001939969	0.006645434	0.010104341	0.059098016	0.013107846	0.008430648	0.000123979	4.57E-06	0.00193568	0.000379608	0.000585588	0.016027231	0.041153358	0.004007082	0.000824264	0.001267526	0.007836351	9.05E-05	0.000696559
0.000192357	0.000419605	0.000214318	0.00251415	0.002057259	0.019136432	0.049635679	0.037457005	0.011786089	6.32E-07	0.02102187	1.32E-06	0.001603036	2.33E-06	0.001362109	0.000188908	7.67E-07	0.003591292	0.000255755	0.000128985	0.000934034	6.49E-05	0.001531383	0.001009275	0.000584765	0.008303926	0.009911145	0.030525108	0.02107924	0.018740844	0.013967177	0.002755611	0.008332013	0.01376378	0.050024319	0.013685598	0.008448332	0.000113645	1.83E-07	0.001976435	0.000389687	0.000583612	0.017234227	0.042034868	0.005427531	0.001076147	0.001731642	0.008514506	0.000153413	0.000796887
0.00045092	0.000410001	0.000164065	0.002281825	0.002051232	0.023472099	0.043045356	0.032189948	0.013561023	3.85E-06	0.025059378	2.78E-06	0.002050651	4.38E-07	0.002878874	0.000171537	5.82E-07	0.00310857	0.000336832	9.74E-05	0.000725801	8.51E-05	0.00140701	0.000411077	0.000555837	0.007614743	0.011606413	0.035398714	0.021710675	0.01851803	0.009367085	0.002310617	0.00793694	0.00931487	0.055058972	0.015341653	0.008061914	7.10E-05	1.46E-05	0.001981618	0.000418231	0.000604139	0.015347636	0.044175999	0.003125242	0.001277032	0.001188776	0.007412181	4.56E-05	0.000521708
0.000171101	0.000827369	0.000550469	0.003684353	0.004487711	0.020815755	0.045173458	0.031682827	0.015802743	2.71E-06	0.022552859	0	0.001801466	7.80E-06	0.000950866	0.00010686	0	0.003128901	0.000328799	6.04E-05	0.000917279	4.43E-05	0.001433118	0.000842342	0.000397699	0.006904544	0.009574403	0.031475454	0.024588928	0.019766609	0.010692506	0.003206068	0.007778151	0.008108313	0.047796047	0.015279275	0.009295788	0.000106306	5.76E-06	0.00220868	0.000443626	0.000535403	0.016635905	0.035739586	0.003062534	0.000797028	0.003742816	0.006890344	9.51E-05	0.000717718
0.000392264	0.000186859	8.50E-05	0.002811503	0.002856884	0.022184742	0.049164985	0.035707747	0.014468299	6.81E-07	0.01800843	6.60E-06	0.002779648	1.92E-07	0.001664233	9.53E-05	4.68E-07	0.002730441	0.000267916	8.37E-05	0.00045077	0.001374828	0.002161877	0.000636223	0.000663632	0.007077687	0.010797291	0.031464853	0.021170345	0.019474921	0.010939482	0.002130884	0.009073725	0.010484141	0.053557319	0.015694682	0.011167613	9.60E-05	2.46E-06	0.001364754	0.00050015	0.000500609	0.016707002	0.045807542	0.005034812	0.000718629	0.002997781	0.008450356	8.28E-05	0.001161565
0.000294475	0.001476049	0.000435801	0.002466796	0.002470767	0.02334582	0.041816155	0.030576659	0.01411741	8.64E-06	0.019448444	1.68E-06	0.001881871	2.69E-06	0.001529353	0.000300338	1.64E-06	0.001995535	0.00044737	8.84E-05	0.000454784	3.22E-05	0.001551066	0.000414836	0.000962357	0.006263246	0.010133482	0.031046005	0.020273402	0.015616026	0.010199339	0.002231843	0.005730784	0.010667416	0.047381694	0.015806588	0.009123174	0.000190063	1.04E-05	0.002602886	0.000604654	0.000631671	0.014899478	0.043507375	0.00607896	0.000877967	0.001913793	0.007434397	7.20E-05	0.00086383
0.000347021	0.000469307	0.000162553	0.00391089	0.001789243	0.021389498	0.04166285	0.034536684	0.017796534	5.63E-06	0.02082884	3.04E-06	0.001369946	4.55E-06	0.001146863	0.000125772	1.79E-07	0.003428467	0.000155741	0.000121564	0.000803988	5.52E-05	0.001119801	0.000647679	0.000365217	0.00784549	0.011580963	0.029112015	0.023512216	0.022000395	0.010503244	0.001427361	0.009561112	0.008744081	0.053413996	0.014017489	0.008030393	0.000253301	8.10E-06	0.001486968	0.000553145	0.001230327	0.015435016	0.046563474	0.005239053	0.002549002	0.001236068	0.008098763	7.01E-05	0.000812443
0.000217963	0.000926742	0.000187548	0.004099591	0.003070547	0.021433496	0.043245844	0.032485927	0.019793003	1.08E-05	0.018963235	5.89E-07	0.002384467	1.86E-06	0.001030842	0.000440304	5.76E-06	0.002504569	0.000424396	0.000106568	0.000884254	2.78E-05	0.001021121	0.000307296	0.000879177	0.007007915	0.010331612	0.031511641	0.020498082	0.022089667	0.010809901	0.001681514	0.006091285	0.009146749	0.054524846	0.013521207	0.011612407	7.24E-05	8.86E-06	0.001440085	0.000471641	0.000795127	0.01493497	0.040591186	0.004693325	0.0012562	0.001298066	0.00864047	8.46E-05	0.000518552
0.00014153	0.000577981	0.000240903	0.003913668	0.002309379	0.022049448	0.052805662	0.030923644	0.014480127	5.01E-06	0.023313642	4.69E-06	0.001244907	1.66E-07	0.000703063	0.00042467	8.88E-07	0.003037155	0.000511005	6.73E-05	0.000541452	4.78E-05	0.000739919	0.000711549	0.000385171	0.006448966	0.008311514	0.030156026	0.022053966	0.019021188	0.011455498	0.002634888	0.007316842	0.0095703	0.053742128	0.01188738	0.008924588	0.000125213	3.18E-06	0.001920657	0.000415749	0.000569508	0.017267106	0.040385806	0.004813479	0.000834859	0.001736029	0.00811258	0.000124453	0.000990946
0.000176824	0.000540605	0.000280047	0.003441675	0.002167657	0.021422903	0.046787925	0.039033197	0.014711343	7.69E-07	0.023859622	3.23E-06	0.001406948	2.06E-06	0.000940992	0.000291542	3.30E-06	0.002670845	0.000180108	7.79E-05	0.000631274	4.82E-05	0.0008516	0.000439769	0.000771199	0.006149436	0.009428111	0.031011693	0.019367985	0.0196139	0.011910342	0.002442396	0.007198793	0.008355141	0.052052799	0.017175444	0.007615331	0.000127649	4.51E-06	0.002112995	0.000444204	0.000494224	0.015398485	0.039081265	0.003829037	0.001268075	0.002274406	0.007802604	2.97E-05	0.000793197
0.000568628	0.000625082	0.000374877	0.002371885	0.002353935	0.021960365	0.051569522	0.033672201	0.011639118	1.28E-05	0.028220259	3.05E-07	0.001584267	1.80E-07	0.001325634	0.00014299	2.55E-06	0.00282829	0.000147353	0.000123274	0.000368481	5.65E-05	0.000899514	0.00048117	0.000703051	0.005895206	0.009742353	0.029459308	0.021798916	0.017914435	0.009364552	0.001681316	0.008306386	0.007695446	0.054370109	0.016467651	0.009383027	0.000151296	2.91E-05	0.003479184	0.000613713	0.000699235	0.017570748	0.042507701	0.00338292	0.000979457	0.003600538	0.006411557	4.33E-05	0.000470832
0.000165673	0.000446036	0.000275809	0.003589631	0.003425233	0.018796193	0.047660821	0.032521582	0.017020711	3.88E-06	0.020641152	1.03E-05	0.001553307	1.66E-06	0.000738509	0.000236783	1.01E-06	0.003415187	0.000194838	0.000117739	0.000407166	1.66E-05	0.001594605	0.000361752	0.00039865	0.007857658	0.009716373	0.026626539	0.021125956	0.01938847	0.011794214	0.002166407	0.006688916	0.009947276	0.053187314	0.014214087	0.010084847	0.000168754	3.23E-06	0.003353087	0.000679408	0.000428816	0.013607677	0.043105936	0.005450052	0.001691411	0.001269492	0.006293373	7.68E-05	0.000402933
0.000324368	0.00045991	0.00023357	0.003766069	0.002560349	0.020224151	0.049696147	0.029500683	0.015445734	5.14E-06	0.019458875	7.77E-07	0.001737827	4.60E-07	0.001480815	0.000275183	4.28E-06	0.00524313	0.000221079	0.000234934	0.000654355	1.28E-05	0.001328707	0.000780036	0.00044729	0.005407445	0.010798389	0.030106828	0.020914155	0.021328776	0.011102249	0.001251238	0.006994369	0.008379065	0.054172028	0.014601918	0.010118835	0.000137889	3.04E-06	0.002667148	0.000490573	0.000649893	0.015982715	0.039637258	0.00465628	0.000886601	0.002111942	0.008494399	3.14E-05	0.001242738
0.000471081	0.000526543	0.000664469	0.004658258	0.002798976	0.022898766	0.048798582	0.03407389	0.010989093	1.25E-05	0.02151443	1.10E-06	0.001085214	3.22E-06	0.000833353	0.000384674	8.11E-07	0.00362564	0.000282256	7.64E-05	0.000670257	6.45E-05	0.001300475	0.000557923	0.001115441	0.005803714	0.010638789	0.032257944	0.020153345	0.019067503	0.011349838	0.001777746	0.00786809	0.007070879	0.052323258	0.016630967	0.006129208	0.000120606	1.80E-05	0.002502787	0.00065751	0.00041835	0.017010791	0.037552178	0.006353544	0.000943349	0.003034202	0.007808497	4.35E-05	0.000276773
0.000248702	0.000556287	0.000284687	0.00214463	0.0027705	0.024545733	0.048839373	0.037532693	0.011063658	1.02E-05	0.022195556	2.57E-07	0.002356652	1.95E-06	0.001416114	0.000290919	1.23E-06	0.003982406	0.000499744	7.52E-05	0.000602479	1.91E-05	0.0017361	0.000454553	0.00081665	0.006615718	0.008808507	0.029133749	0.023989658	0.023675044	0.013267127	0.001537962	0.00830448	0.010108648	0.052947174	0.015915802	0.007938735	0.000217025	2.28E-05	0.003160957	0.001377989	0.000678507	0.016136366	0.041316507	0.004398967	0.000838665	0.003247831	0.0075739	3.51E-05	0.000576654
0.000339971	0.000632558	0.000268002	0.003357914	0.002569789	0.023524345	0.045060741	0.034429598	0.013980286	1.27E-06	0.020595409	8.88E-07	0.001287479	1.19E-06	0.000631054	0.000602071	4.54E-06	0.00380991	0.000266875	0.000116377	0.000509104	1.45E-05	0.002089998	0.000454315	0.000469943	0.005990802	0.008222408	0.028559131	0.021144682	0.017797457	0.010471391	0.002508464	0.010184508	0.008903157	0.060915266	0.013837278	0.007716783	0.00014876	5.23E-06	0.002739742	0.000413386	0.000509982	0.014546852	0.044744308	0.004823566	0.000621454	0.00193794	0.007594256	2.81E-05	0.000775932
0.000305012	0.001510991	0.000132952	0.004932025	0.002905029	0.02495412	0.04742376	0.03281697	0.012341446	1.57E-05	0.019662926	5.84E-07	0.001370568	1.20E-06	0.000971396	0.000176581	1.36E-06	0.003097998	0.00019744	7.59E-05	0.000747051	5.06E-05	0.001538347	0.000617858	0.000863538	0.008351003	0.009311066	0.024786746	0.022386986	0.019139169	0.010487978	0.002427486	0.009300249	0.010887675	0.052736089	0.020944444	0.00985181	0.000558618	1.26E-05	0.001721701	0.000715646	0.000700471	0.015469751	0.045915168	0.002481644	0.00098078	0.0016605	0.007832381	0.000159741	0.00050794
0.000308538	0.000814754	0.000316478	0.001996405	0.001812038	0.021141892	0.046287096	0.034794014	0.014186455	8.72E-07	0.019098045	1.01E-06	0.001304289	7.09E-07	0.001111596	0.000195934	3.95E-07	0.003099172	0.000175985	5.30E-05	0.000500899	1.95E-05	0.001032462	0.000580021	0.000311687	0.007448107	0.007572978	0.037034778	0.02459225	0.019407036	0.011718387	0.002189745	0.009898151	0.008059452	0.0525713	0.016678862	0.008966806	0.00020318	1.32E-05	0.002859602	0.000651246	0.000539509	0.014341876	0.039777688	0.00376656	0.001561182	0.001631422	0.006973095	3.97E-05	0.000358968
0.000163648	0.000414811	0.000164115	0.003702952	0.002700343	0.021005593	0.054117751	0.031518927	0.015765217	3.44E-06	0.021249915	7.24E-06	0.002377197	3.29E-06	0.001313116	0.000925665	1.51E-06	0.003247337	0.000599687	9.50E-05	0.00037496	3.84E-05	0.001463726	0.000889117	0.000473719	0.005881142	0.013390562	0.02904006	0.02245193	0.01878056	0.009815218	0.002914426	0.007555852	0.01031187	0.051763255	0.012718036	0.008786421	0.000117651	3.65E-06	0.001746639	0.000780693	0.000608693	0.019013026	0.04459559	0.004152488	0.002868595	0.001856925	0.009475485	7.95E-05	0.000576125
0.000309886	0.000349397	0.000358042	0.002803486	0.002751659	0.019528398	0.048245757	0.036291386	0.014117249	7.24E-06	0.021818506	1.10E-06	0.001165184	1.31E-07	0.000838111	0.000145208	7.00E-07	0.004094629	0.000236494	8.32E-05	0.001071852	2.97E-05	0.002103744	0.000381854	0.000513674	0.006901492	0.011466085	0.03204255	0.022467256	0.016955712	0.012658252	0.002287085	0.008139506	0.00921428	0.058058935	0.017454646	0.008537095	0.00013334	1.82E-05	0.002442732	0.000540875	0.000748478	0.015165418	0.039002196	0.00366663	0.000770356	0.001832788	0.006745098	5.02E-05	0.002416412
0.000323022	0.000653312	0.000170859	0.004103645	0.002952486	0.024521073	0.048716383	0.03249782	0.013718297	1.70E-05	0.02371525	7.07E-07	0.00165819	0	0.000902128	0.000208069	4.33E-07	0.003270719	0.0003365	0.000235893	0.000593317	4.18E-05	0.000834831	0.000763154	0.000997647	0.007475208	0.008831847	0.025727726	0.018888718	0.019780745	0.011093291	0.002140262	0.008204331	0.008250623	0.057865332	0.014666218	0.008843943	0.000108388	5.01E-06	0.001987816	0.000483559	0.00108778	0.018440148	0.043841515	0.004723903	0.001609536	0.001856047	0.006657871	1.75E-05	0.000771587
0.000265125	0.000473615	0.000345647	0.003616254	0.003138422	0.024363615	0.044413971	0.0314672	0.016186621	3.06E-06	0.019817751	6.05E-06	0.002232827	5.53E-06	0.002078354	0.000268128	8.43E-07	0.004883584	0.002258498	8.15E-05	0.002870221	3.71E-05	0.001995531	0.000616904	0.000716628	0.009146182	0.011500282	0.034024078	0.021708554	0.019282166	0.010495627	0.002121498	0.007147268	0.007797616	0.053777695	0.014931387	0.00884279	0.000155395	5.19E-06	0.0013421	0.000478521	0.000807761	0.016570474	0.038815909	0.003285652	0.000988398	0.001852357	0.009155866	0.000123428	0.001101246
0.000245304	0.000287348	0.000457328	0.002708745	0.002821828	0.02238286	0.041728554	0.035337764	0.012934838	7.17E-06	0.023111863	4.39E-07	0.001282908	0	0.00080461	0.000185032	2.10E-08	0.003253565	0.000223148	9.70E-05	0.000666528	3.72E-05	0.001232992	0.000362521	0.000712767	0.007243184	0.007788411	0.028307985	0.021844926	0.018648807	0.011108286	0.001848913	0.008348429	0.010305554	0.056369072	0.013639724	0.007343347	0.000318847	6.74E-06	0.001738459	0.000474719	0.000613079	0.011876469	0.04609152	0.00388485	0.001140781	0.002300869	0.009856719	6.00E-05	0.000727032
0.00011123	0.000338005	0.000248263	0.001861565	0.002266031	0.020890357	0.046762785	0.035609712	0.01781423	1.24E-05	0.020741587	2.13E-06	0.000951552	5.80E-07	0.001032015	0.000246337	2.32E-06	0.004108483	0.000198891	0.000298151	0.002672595	3.12E-05	0.001188937	0.000386516	0.001237519	0.006982939	0.009306958	0.027633352	0.019808241	0.018598183	0.010915433	0.00431379	0.007491108	0.008729016	0.050792049	0.01390839	0.0094942	0.000198157	3.54E-06	0.002563087	0.000881844	0.000431633	0.021881848	0.043143855	0.003686057	0.001240542	0.000906187	0.0067068	1.72E-05	0.001245406
0.000203403	0.00056399	0.000249283	0.002800494	0.003150373	0.018968399	0.045532211	0.037686818	0.015672994	4.22E-06	0.020868569	5.41E-07	0.001512762	2.23E-06	0.00069792	0.000101193	3.84E-07	0.002581577	0.000189577	9.62E-05	0.00043165	4.20E-05	0.000800754	0.00060253	0.000519257	0.006376005	0.009123555	0.029435914	0.021548971	0.021673873	0.012471032	0.002883361	0.008593138	0.010154211	0.059250552	0.014054935	0.008186234	0.000137624	2.12E-06	0.002429651	0.000248492	0.001026584	0.012720451	0.044968044	0.004983977	0.000856763	0.001960681	0.00908343	8.73E-05	0.000607298
0.000247136	0.000298935	0.000365044	0.004634334	0.002054027	0.021622154	0.047582543	0.031966834	0.012463004	2.45E-06	0.021896813	1.83E-06	0.001316729	0	0.001103483	0.000294319	1.44E-06	0.003703239	0.000322729	0.000155085	0.000395385	5.47E-05	0.000918668	0.000441925	0.001031011	0.009033635	0.008575356	0.030605076	0.02156974	0.023209435	0.010832606	0.003696808	0.007043421	0.01118828	0.056881129	0.014068786	0.011660392	0.000264316	4.41E-06	0.002484342	0.000851431	0.000867443	0.014278359	0.046465693	0.005333876	0.000856521	0.001258644	0.00809359	0.000134141	0.000678824
0.00039351	0.000584398	0.000159123	0.002245957	0.002109362	0.022767061	0.047765565	0.033434645	0.014070344	3.44E-06	0.020873696	7.68E-07	0.001124484	8.35E-06	0.000857665	0.000220203	3.48E-06	0.005438729	0.000135386	0.000115667	0.000591186	3.59E-05	0.001468332	0.000609638	0.000834394	0.00531814	0.010308202	0.02692245	0.020734416	0.021758681	0.009510686	0.001871201	0.005822221	0.010563663	0.054703461	0.016287182	0.009430578	0.000127199	1.25E-05	0.002499759	0.000500579	0.000786403	0.018050792	0.040282111	0.00498435	0.00120722	0.001872651	0.009151002	3.04E-05	0.000714613
0.001765072	0.000291738	0.000349801	0.001995392	0.003252606	0.024124056	0.043457904	0.039758376	0.014328838	4.20E-06	0.024062324	4.93E-06	0.001804131	2.04E-05	0.001379631	0.000393145	2.76E-07	0.00380207	0.00015502	0.000102218	0.000819441	4.98E-05	0.001135946	0.0007499	0.000427158	0.00672145	0.008705358	0.032933017	0.027627316	0.018672521	0.010775579	0.001968532	0.00521748	0.007753234	0.056540965	0.017706019	0.010490232	0.000210926	1.13E-05	0.001949654	0.000897722	0.000629682	0.016757064	0.042728293	0.004607078	0.000982026	0.001065074	0.006881229	9.76E-05	0.00054584
0.000268298	0.000450645	0.000170324	0.002346513	0.001534788	0.022115478	0.047238352	0.035860459	0.01357962	7.67E-06	0.016411137	3.73E-07	0.001273055	1.37E-05	0.001201513	0.000170311	2.69E-07	0.002696641	0.000492962	0.000118796	0.00040644	0.000116046	0.002108784	0.00038297	0.000605816	0.008287287	0.008428776	0.030418059	0.022787409	0.021379154	0.01405297	0.001922294	0.006764089	0.010676289	0.052168921	0.014357826	0.010716865	0.000137833	1.42E-05	0.002211915	0.000726264	0.000390365	0.016581141	0.042005733	0.004765059	0.000775519	0.001379476	0.008440347	2.66E-05	0.001161217
0.000276289	0.000358128	0.000291258	0.003324739	0.002731713	0.017605625	0.050370825	0.036862403	0.014864094	1.37E-05	0.01979426	1.09E-06	0.001049253	1.30E-07	0.00104575	0.000148731	2.17E-06	0.003313369	0.000306691	7.99E-05	0.002425847	4.76E-05	0.002321067	0.000475421	0.000485872	0.004857382	0.009860105	0.031137004	0.023644686	0.019988102	0.010357744	0.002161368	0.007698748	0.008472616	0.051520484	0.012210713	0.010000788	9.69E-05	1.87E-06	0.001793398	0.000949529	0.000632199	0.017491996	0.041796623	0.003154349	0.001025772	0.00140461	0.011305044	0.000358734	0.000802269
0.000209978	0.000451196	0.000157506	0.002732517	0.002617673	0.02511165	0.048996264	0.031938491	0.01311555	6.04E-06	0.022949348	5.02E-06	0.001703114	3.47E-06	0.000746056	0.000180107	4.55E-06	0.003294057	0.000177454	8.65E-05	0.000692152	3.82E-05	0.002188081	0.000373204	0.000579537	0.006595568	0.009228695	0.02946258	0.021166347	0.01897458	0.010584054	0.002001098	0.006780662	0.008163492	0.050458926	0.015101183	0.009111206	7.05E-05	4.86E-06	0.002121557	0.000661899	0.000465677	0.017794564	0.041269684	0.004367257	0.001006537	0.001709331	0.00948957	3.48E-05	0.000497447
0.000284607	0.000451669	0.000182741	0.00271879	0.002826329	0.02039389	0.041566614	0.027927577	0.015772877	1.17E-06	0.019133178	5.10E-06	0.001829866	4.34E-07	0.0006859	9.30E-05	2.56E-06	0.003212062	0.000290099	7.20E-05	0.000411021	0.000229112	0.001997475	0.000397075	0.000391428	0.007186467	0.008603341	0.030555867	0.024391271	0.016208851	0.010532599	0.002417445	0.0071472	0.0104805	0.053453359	0.013903281	0.008065942	0.000147667	5.07E-06	0.001901846	0.00091044	0.000716618	0.014168116	0.047312361	0.00308272	0.000891297	0.001482074	0.00832367	4.72E-05	0.002312384
0.000183935	0.000379107	0.000290589	0.002764434	0.001984564	0.021196579	0.040246245	0.036565237	0.01407351	9.35E-06	0.023279972	5.08E-07	0.002672234	0	0.000986187	0.000174218	2.03E-06	0.002268729	0.00023855	0.00015683	0.000498743	1.17E-05	0.001334724	0.000683441	0.000858904	0.006063867	0.008620663	0.03029491	0.022458203	0.018690403	0.011439152	0.002891175	0.009408117	0.009427578	0.053443385	0.014191599	0.008671082	0.000102993	2.08E-06	0.001893388	0.000629937	0.000618465	0.01697878	0.042398881	0.003374215	0.001239825	0.001430607	0.009061447	8.01E-05	0.000625028
0.00017285	0.000757466	0.000241208	0.003749807	0.002977194	0.022902327	0.047094272	0.033308183	0.012804289	3.91E-06	0.018093778	1.78E-06	0.001860745	0	0.001016673	0.000115282	4.45E-07	0.002969134	0.000162517	8.69E-05	0.000695123	8.10E-05	0.001212628	0.000737164	0.001185318	0.007822905	0.008959643	0.028534334	0.022221486	0.018747329	0.013536972	0.002586807	0.007559101	0.010792209	0.053738821	0.014086295	0.009105683	5.70E-05	3.65E-06	0.001727948	0.001101451	0.000411783	0.012461927	0.042008493	0.003825039	0.001496326	0.001225602	0.010020528	7.09E-05	0.001190647
0.000453741	0.000554817	9.29E-05	0.00307645	0.003090757	0.021346017	0.044641296	0.030657996	0.013635044	4.50E-06	0.021329273	1.03E-06	0.001759732	4.03E-06	0.000887768	0.000165349	1.45E-06	0.002835725	0.000250775	0.000113319	0.000794711	9.27E-05	0.002093747	0.000859358	0.001026571	0.006161245	0.010289813	0.028296266	0.024899245	0.019821847	0.009982109	0.003898329	0.007503655	0.008841375	0.05552424	0.015500655	0.009272172	0.000161777	1.13E-05	0.002709645	0.000601347	0.000930102	0.01966375	0.037071919	0.005836487	0.001352646	0.001154293	0.007519283	0.000110104	0.00061266
0.00019745	0.000422393	0.000230915	0.00280117	0.003190914	0.027319491	0.03903708	0.033811012	0.011909652	7.60E-06	0.019464721	8.20E-06	0.001402077	1.19E-06	0.000736863	0.0001987	3.01E-07	0.003904674	0.000355292	0.000102829	0.000597152	4.09E-05	0.001285447	0.000546019	0.000403506	0.006410029	0.008784073	0.026443445	0.020572486	0.020846787	0.0114052	0.00233023	0.005873212	0.009883322	0.050545646	0.015728849	0.008650349	0.000126109	3.10E-06	0.002110603	0.000395702	0.00042719	0.017063244	0.043710298	0.005733179	0.000763395	0.001564673	0.010283099	3.99E-05	0.000391558
0.000176823	0.001210761	0.000225152	0.003055042	0.00250746	0.024755199	0.042264229	0.034305351	0.014074598	1.24E-05	0.019503502	7.08E-07	0.00140182	4.08E-07	0.001122749	0.00011585	4.98E-06	0.003208399	0.00088669	0.000121314	0.00049172	2.21E-05	0.002349122	0.000330906	0.000510239	0.008100211	0.010099394	0.028779635	0.022244416	0.021821208	0.012711159	0.003015099	0.00616684	0.007712077	0.054281727	0.015702376	0.008791395	6.56E-05	1.75E-06	0.001563833	0.001007059	0.000541215	0.014632443	0.042679357	0.00379461	0.001026453	0.001493315	0.011174495	3.33E-05	0.000465087
0.000312869	0.000513554	0.000703225	0.004086659	0.00197134	0.021580644	0.044110027	0.038655846	0.013235756	7.98E-06	0.022592399	9.40E-07	0.001860124	3.43E-07	0.000661989	0.000601468	5.00E-07	0.003150736	0.000340851	0.000240496	0.000864712	1.94E-05	0.002299049	0.000376325	0.000583666	0.007428926	0.007518681	0.030667263	0.02189335	0.020424441	0.011778262	0.003967169	0.007395268	0.009221683	0.054566671	0.015170594	0.007976845	8.75E-05	6.58E-06	0.002429474	0.000761804	0.000611564	0.017488122	0.036992782	0.005115534	0.001114132	0.002281059	0.00914139	9.84E-05	0.000354925
0.000370462	0.000330653	0.000356838	0.002137578	0.003277813	0.020512171	0.04831987	0.032558341	0.01305789	3.43E-05	0.020532455	6.13E-07	0.001389188	1.35E-06	0.000923036	0.000111391	0	0.004623471	0.000265553	8.28E-05	0.000709469	2.37E-05	0.001376242	0.000486317	0.000498172	0.007270355	0.010592498	0.034596339	0.022433	0.020062895	0.010009197	0.002438855	0.008434835	0.009064647	0.047683105	0.018128458	0.007392659	0.000253206	2.60E-05	0.003311277	0.000526669	0.001320975	0.016216897	0.044048469	0.003948607	0.001957781	0.001201677	0.008582311	4.95E-05	0.000590397
0.000253524	0.000233472	0.00032788	0.002894609	0.002255503	0.023048233	0.048838854	0.030138679	0.016201919	7.45E-07	0.020309243	1.38E-06	0.002590814	1.44E-06	0.000567455	0.000188845	1.39E-06	0.003856752	0.000433158	3.67E-05	0.001781362	5.78E-05	0.00141509	0.000243582	0.001666996	0.008709552	0.008912095	0.029265649	0.01906397	0.017841991	0.010816215	0.002306821	0.008144699	0.008919258	0.051130631	0.01489809	0.009622913	0.000130766	8.63E-06	0.003567904	0.000415963	0.001239844	0.017545278	0.039093856	0.003655897	0.001116347	0.001659978	0.006755534	1.55E-05	0.000599122
0.000269295	0.000466689	0.000240577	0.002440997	0.003380263	0.025419292	0.048501352	0.032326658	0.013274289	1.02E-06	0.022348502	9.98E-07	0.00133563	1.41E-06	0.001202981	0.000276051	6.48E-06	0.002884541	0.000201834	4.51E-05	0.000542512	4.37E-05	0.002457476	0.000724869	0.001163716	0.006312363	0.009844415	0.028116926	0.023259047	0.023753983	0.011680269	0.002242706	0.005404522	0.010517679	0.056053903	0.015566509	0.009136562	0.000174883	1.10E-05	0.002327516	0.00043748	0.001010806	0.018855843	0.040113173	0.003634882	0.000856948	0.000877039	0.006795015	2.08E-05	0.000573949
0.000311288	0.000437629	0.000306777	0.004201494	0.004043835	0.021633773	0.044715149	0.032320861	0.013186134	6.02E-06	0.017705303	1.35E-06	0.001363652	4.48E-07	0.000519598	0.000213945	2.41E-05	0.003625938	0.000188168	6.85E-05	0.002286198	0.000164202	0.001396653	0.001131578	0.000572162	0.008348653	0.009219049	0.030525864	0.019432769	0.017485077	0.012388044	0.001761572	0.009613871	0.008325325	0.055667662	0.014620581	0.006980695	0.000124947	2.55E-05	0.006253601	0.000554229	0.000572144	0.018409442	0.040797852	0.0047265	0.000884555	0.00153053	0.007654374	2.61E-05	0.001865615
0.000383125	0.000669095	0.000109181	0.00320158	0.003197422	0.023993587	0.04982706	0.028276838	0.011312637	2.47E-06	0.019356048	1.93E-06	0.001245318	8.31E-07	0.001404906	0.000194848	7.11E-06	0.002746432	0.000266754	0.0001946	0.000454707	3.98E-05	0.000815326	0.000493808	0.000448149	0.007337519	0.009417229	0.030769333	0.021799596	0.019533091	0.015888136	0.002173314	0.007283137	0.012241987	0.048820378	0.015678872	0.009168011	0.000321292	1.09E-05	0.003124393	0.000729713	0.000751172	0.018838814	0.039523298	0.005390791	0.001680657	0.001870337	0.012357512	1.78E-05	0.000383906
0.00012492	0.000825573	0.000178829	0.002812311	0.001554093	0.023508158	0.046874023	0.03724765	0.01303354	1.63E-06	0.020446954	1.47E-06	0.002149534	2.11E-07	0.001396777	0.0001441	5.05E-06	0.003903397	0.000617191	0.000145247	0.000515359	5.85E-05	0.001128531	0.000393412	0.000618838	0.006709092	0.007596878	0.027121665	0.01935936	0.017066891	0.011247641	0.002168494	0.007041241	0.010016329	0.051588522	0.01775041	0.01050003	8.16E-05	7.01E-06	0.002568651	0.000711696	0.000885635	0.015675894	0.044761243	0.004991677	0.000982193	0.00133214	0.007278077	0.000100401	0.000384169
0.000246823	0.000521848	0.000366356	0.004588009	0.001978889	0.019582733	0.043627991	0.034232442	0.013320612	1.07E-05	0.018284683	8.11E-07	0.001633674	5.45E-07	0.001133106	0.00015956	8.07E-07	0.002568608	0.000228101	7.97E-05	0.001076709	0.000122886	0.001632448	0.000740507	0.000517209	0.005987259	0.011030139	0.02907822	0.021107966	0.017261029	0.010795483	0.002648337	0.009210426	0.009358271	0.055622212	0.01314442	0.008387692	0.000101088	6.59E-06	0.001698443	0.000407906	0.000524752	0.016157494	0.038478493	0.003720304	0.001360953	0.002319607	0.006951318	0.00026754	0.001641201
0.000246948	0.000225183	0.000301908	0.004729523	0.001974857	0.021481109	0.047960334	0.033579445	0.013789671	9.58E-06	0.021686762	1.42E-06	0.002423228	8.74E-07	0.000516527	0.000143138	7.80E-07	0.002202364	0.000264794	5.29E-05	0.000330337	3.29E-05	0.001143119	0.000808052	0.000431652	0.006222697	0.008893322	0.030757706	0.024769909	0.020896968	0.011755814	0.002392586	0.008887571	0.007554193	0.052840543	0.016896219	0.011600311	6.72E-05	5.37E-06	0.002484869	0.000370059	0.000635472	0.016024539	0.040837412	0.004302726	0.001219039	0.002346462	0.008020814	2.78E-05	0.000962069
0.000327749	0.000306499	0.000209505	0.003141935	0.002043618	0.024783727	0.043724656	0.034407726	0.014939615	2.21E-06	0.020716563	2.62E-06	0.002371951	2.75E-07	0.000700259	0.00011113	3.03E-06	0.003338021	0.000155509	0.000462391	0.000439378	4.27E-05	0.004449226	0.000921195	0.000839413	0.007173477	0.008531211	0.031867245	0.023575042	0.01967018	0.014609623	0.002402519	0.005620727	0.008902184	0.055829185	0.013011855	0.009904298	0.000245976	6.26E-06	0.00182112	0.000490106	0.000578904	0.012652757	0.042974151	0.004560148	0.000935557	0.001889652	0.008077973	8.03E-05	0.000661216
0.000438072	0.00065644	0.000323771	0.00250713	0.002212073	0.019359697	0.042985774	0.030405455	0.014430548	1.04E-05	0.024342358	2.81E-07	0.001480995	2.03E-05	0.000685816	6.16E-05	1.74E-06	0.003953893	0.000356025	0.000287716	0.000501876	2.07E-05	0.001966951	0.000517033	0.000595136	0.008085171	0.011391654	0.028323143	0.022843559	0.017199994	0.011995165	0.001238651	0.006954506	0.010444314	0.057051114	0.012253911	0.010953745	0.000159371	4.04E-06	0.002667779	0.000438174	0.000971217	0.016565708	0.041799942	0.002961833	0.001435919	0.001479187	0.009290188	3.36E-05	0.000595535
0.000436144	0.000441317	0.000500261	0.003180625	0.002630942	0.018917379	0.047303197	0.032023112	0.011937795	8.28E-06	0.024516312	9.86E-07	0.001667928	3.21E-07	0.000963905	0.000286735	0	0.002901552	0.000254864	0.000171929	0.000591992	5.61E-05	0.001256386	0.000445039	0.000546775	0.006284517	0.010267914	0.03439682	0.022626561	0.016218009	0.01210655	0.002742848	0.008710047	0.011133811	0.057019864	0.01557606	0.008936131	8.97E-05	1.90E-06	0.002038814	0.000658701	0.00058724	0.015889437	0.042038721	0.003494097	0.000658145	0.001368462	0.009582807	8.02E-05	0.000812429
0.000444968	0.000521765	0.000134733	0.005412553	0.002319389	0.018024556	0.044790323	0.035702842	0.014248897	1.68E-05	0.019015586	0	0.001642256	8.07E-07	0.003141085	0.000204629	6.11E-07	0.005094099	0.000308467	0.000183864	0.000531134	8.76E-05	0.001024001	0.000338811	0.000466341	0.006841488	0.008981974	0.035123366	0.024562281	0.018395746	0.012919902	0.002720464	0.007350902	0.010644349	0.053711043	0.017361793	0.008156986	0.000184393	1.53E-06	0.003413833	0.000592782	0.000991493	0.017072283	0.040076322	0.003044177	0.001648337	0.00147822	0.007244941	0.000109398	0.000726019
0.000112729	0.000703577	0.000404156	0.003045478	0.003148655	0.024693098	0.045114275	0.033034634	0.013388245	4.20E-06	0.017045528	4.83E-07	0.002500486	1.29E-06	0.001066491	0.000241543	0	0.002338013	0.00054158	4.37E-05	0.000394405	1.64E-05	0.001736707	0.00241516	0.001350881	0.00557312	0.008811172	0.024890604	0.018311954	0.017987922	0.008868905	0.004422248	0.007076883	0.010843889	0.047462399	0.014105992	0.007385129	0.000458481	9.82E-06	0.002612264	0.000562852	0.000665229	0.016211426	0.044422671	0.003817274	0.001079187	0.001201006	0.00879488	3.46E-05	0.001634009
0.000712568	0.000617332	0.000241032	0.003780012	0.001842096	0.024223733	0.041655839	0.029763276	0.014866299	2.21E-05	0.020829467	7.23E-07	0.001454677	1.92E-06	0.001330583	0.000116522	9.31E-06	0.005077806	0.000156526	0.000125979	0.000649031	0.000182303	0.001003399	0.000653578	0.000390686	0.005777867	0.009249241	0.029642811	0.021195114	0.021085708	0.010759025	0.003289419	0.008555822	0.012079948	0.051388868	0.017547373	0.009152739	0.000112405	1.33E-06	0.001752136	0.000372598	0.00066745	0.016912977	0.04054117	0.002885239	0.000857529	0.001647463	0.008074166	9.35E-05	0.000323785
0.000181274	0.000442711	0.000445455	0.002302306	0.002234395	0.021349217	0.047586778	0.032435056	0.016834337	3.31E-06	0.018395248	6.42E-06	0.001797069	2.12E-06	0.001044038	0.000206746	4.05E-07	0.002692762	0.000253509	9.16E-05	0.000521351	2.33E-05	0.001498206	0.000455202	0.000367583	0.006661866	0.008479701	0.02902269	0.022187247	0.023861614	0.01138668	0.001666927	0.009777055	0.008613179	0.052818705	0.015959657	0.00984352	7.46E-05	5.53E-06	0.003129181	0.000594112	0.000520641	0.014279789	0.040713041	0.006201942	0.00136568	0.001451532	0.009188807	9.63E-05	0.000729804
0.000307775	0.000276227	0.000270554	0.002608041	0.004674033	0.024271589	0.047350389	0.031086805	0.011291201	3.23E-06	0.022437929	1.94E-07	0.001464462	6.68E-07	0.00127892	0.000228229	1.44E-06	0.004031412	0.000274982	0.000222842	0.000463707	5.21E-05	0.001907124	0.000598003	0.000366594	0.008697551	0.008973466	0.026190732	0.023579275	0.019580934	0.012831967	0.003062457	0.008135564	0.009114421	0.055877249	0.015205774	0.009464061	0.000111379	1.51E-06	0.00229271	0.000489719	0.001503256	0.016422764	0.042070224	0.003322954	0.001709276	0.001192133	0.007437498	7.62E-05	0.000742045
0.000145322	0.000535943	0.000119367	0.004028592	0.001744031	0.023168642	0.04324524	0.030297871	0.012054056	1.22E-05	0.022181548	7.81E-06	0.002135934	5.26E-07	0.002868857	0.000284804	2.56E-07	0.004887258	0.000175136	9.16E-05	0.000621727	8.13E-05	0.001547189	0.000487746	0.00058874	0.008197459	0.010273761	0.026906875	0.019303123	0.020710167	0.010781585	0.00196888	0.008823511	0.010285313	0.052491184	0.013181008	0.010476815	5.66E-05	5.14E-06	0.001626797	0.000569973	0.001118499	0.019337081	0.043396041	0.004343495	0.000883575	0.001695994	0.009927701	3.44E-05	0.000524203
0.000528366	0.002575629	0.000206221	0.002661961	0.001724158	0.021301771	0.051250754	0.03646257	0.012948094	1.38E-06	0.017824562	7.80E-07	0.001658675	1.72E-07	0.0008614	0.000202038	3.41E-06	0.002236907	0.000349364	0.000202822	0.000817225	2.50E-05	0.001409768	0.00056102	0.000429553	0.005545725	0.011563991	0.026670773	0.021869659	0.020256706	0.011802226	0.001606244	0.007454321	0.008510525	0.05518923	0.01403459	0.008458642	0.000145135	5.87E-07	0.002209178	0.000411762	0.000806847	0.015468762	0.038636001	0.003262736	0.001280373	0.002644487	0.006858261	3.96E-05	0.000482436
0.000512596	0.000573649	0.000168016	0.002529655	0.001669767	0.019119144	0.045656096	0.029006476	0.013417478	2.25E-06	0.01880197	2.97E-06	0.001237087	6.20E-07	0.001387356	0.000857144	9.06E-07	0.003692447	0.000342183	0.000144786	0.000599	0.000607036	0.001009678	0.000693856	0.00051239	0.007815461	0.008094161	0.030353111	0.024630774	0.017914268	0.011654035	0.001845465	0.011147845	0.010286138	0.052366022	0.016893509	0.007841933	0.000116131	3.47E-06	0.0022054	0.000459319	0.000833451	0.016850976	0.043247585	0.005072	0.001256351	0.001765102	0.008327063	2.26E-05	0.000531185
0.000350757	0.000474259	0.000704143	0.002587101	0.004230136	0.021777366	0.048166682	0.033322524	0.013070074	4.28E-06	0.020887458	6.02E-06	0.001938012	8.04E-06	0.00074118	0.000216808	2.77E-06	0.004820631	0.000295024	0.00013011	0.001131095	5.75E-05	0.001687051	0.000602954	0.000480863	0.006586064	0.009818624	0.023763364	0.017672564	0.020247795	0.01411246	0.002423407	0.009028054	0.008592863	0.052624221	0.014777708	0.009647176	5.64E-05	1.33E-05	0.001717011	0.00057155	0.000691799	0.018898512	0.046072279	0.004321045	0.001335135	0.002978053	0.006108579	3.41E-05	0.001472149
0.000414388	0.000492825	0.000330489	0.005524174	0.003930487	0.021989851	0.043499755	0.034990527	0.012607588	1.55E-05	0.024453958	5.48E-07	0.001795511	1.19E-06	0.000705654	0.000164962	2.34E-06	0.003997893	0.00024849	0.000125928	0.000625325	9.61E-05	0.001233378	0.000669187	0.000587843	0.006933723	0.007164082	0.032532489	0.02002753	0.019889194	0.012296517	0.001216103	0.008243824	0.01327919	0.049536859	0.015287484	0.009233218	5.33E-05	8.46E-05	0.003494333	0.000501349	0.000345233	0.016233003	0.038348073	0.003280283	0.001496639	0.001853873	0.008168346	1.39E-05	0.000469152
0.000232906	0.000439314	0.000366593	0.002829084	0.003102257	0.019723354	0.047463226	0.031244472	0.014095383	1.66E-05	0.022818654	2.89E-06	0.001408528	1.27E-06	0.002928246	0.000547217	1.11E-06	0.002212359	0.000183665	0.002095655	0.001412835	0.000105828	0.001889622	0.000921336	0.000582899	0.007650778	0.009391426	0.030470404	0.020598468	0.017859886	0.010749204	0.00219727	0.009330571	0.008160738	0.052853157	0.014049813	0.007342927	0.000163531	1.74E-06	0.001839514	0.000809088	0.000719438	0.0160223	0.0405119	0.003230408	0.001156526	0.0019013	0.007854993	0.000118778	0.000452738
0.000421791	0.000346306	0.000343802	0.002882041	0.002921434	0.023363118	0.046360538	0.033686716	0.013224604	2.02E-06	0.024057619	1.01E-05	0.003267396	1.92E-06	0.00095582	0.000150082	5.52E-06	0.003859649	0.000444431	0.000194776	0.000939304	1.57E-05	0.00072845	0.000738629	0.001067365	0.006490146	0.008830761	0.032877965	0.021220682	0.022038711	0.011374795	0.001572015	0.008714998	0.008261231	0.05516811	0.01555396	0.008729999	0.000127432	3.69E-06	0.002094396	0.00039077	0.002569951	0.016868133	0.040265617	0.006888288	0.001271653	0.001259936	0.007175251	3.60E-05	0.000809126
0.00032098	0.000271215	0.000845722	0.002505072	0.004292528	0.020693324	0.044420729	0.035702233	0.012216163	3.30E-06	0.020775756	1.06E-06	0.001850233	1.40E-07	0.000818773	0.000510774	1.88E-05	0.002734117	0.000294977	0.00013362	0.000775195	7.60E-05	0.001185841	0.000645787	0.000953679	0.007681817	0.009949184	0.030224507	0.019342384	0.015012967	0.010804101	0.002872471	0.007078276	0.012064343	0.05165771	0.015948377	0.01035343	0.000111784	3.12E-06	0.004616945	0.000438746	0.000776704	0.015559742	0.040847101	0.004272108	0.001109941	0.002504292	0.006810256	0.00011384	0.000804626
0.00024942	0.000549217	0.000205445	0.002799431	0.001656225	0.020740933	0.047415745	0.035248638	0.013204495	3.07E-06	0.017990018	1.58E-07	0.001123098	3.75E-06	0.000620226	0.000170445	1.02E-06	0.002092493	0.000254448	0.000113436	0.002519208	0.000138443	0.001288822	0.001010441	0.000559175	0.008143108	0.011394285	0.029092987	0.020630568	0.020918463	0.009540253	0.003170524	0.008116102	0.011188203	0.05333405	0.017069936	0.008400174	0.000182819	1.19E-05	0.002328307	0.000912408	0.001580375	0.015357106	0.037426906	0.004492664	0.000854824	0.001767067	0.008476162	7.61E-05	0.001108011
0.000452596	0.000189573	0.000122735	0.003531432	0.001872097	0.019856617	0.047118854	0.030866213	0.015218735	3.13E-06	0.0247256	3.65E-06	0.001548839	1.37E-06	0.001733542	6.92E-05	1.84E-06	0.00379177	0.000233351	0.000102082	0.000491121	3.98E-05	0.001229859	0.000387204	0.000658021	0.007056013	0.008827536	0.029611784	0.020111357	0.016820026	0.010671956	0.002382396	0.008042861	0.009589157	0.058561256	0.013790642	0.007931049	0.000138738	2.25E-06	0.002335457	0.001110853	0.000861568	0.013495366	0.045950843	0.00431318	0.00115623	0.001408773	0.008041402	1.64E-05	0.000867334
0.000534388	0.001666207	0.000276579	0.003339121	0.004397624	0.021921421	0.044160136	0.031419523	0.0151136	1.11E-06	0.022443919	1.76E-06	0.00207844	2.69E-06	0.001279921	0.000137586	1.17E-05	0.002829665	0.00016694	0.000108626	0.000793696	4.30E-05	0.000839793	0.000607239	0.000611564	0.006751665	0.009258634	0.034850899	0.020642044	0.018442217	0.010303476	0.002010044	0.00772417	0.010164412	0.054540434	0.012935949	0.010221728	0.000106369	1.18E-05	0.001916504	0.000431923	0.000585455	0.015033769	0.041469303	0.004375275	0.003174536	0.002050776	0.006849133	0.000120367	0.000651888
0.000252947	0.000370296	0.00011848	0.004687078	0.003024171	0.021962142	0.044193053	0.0353744	0.016243575	6.97E-06	0.019001872	1.26E-06	0.001624503	4.10E-06	0.000908361	0.000415	2.11E-06	0.003368142	0.000333177	0.000176844	0.000636381	6.23E-05	0.00267679	0.000991729	0.000309988	0.007006529	0.009791035	0.030696151	0.02333141	0.017464485	0.010446166	0.002856836	0.009122427	0.009845485	0.054014568	0.013881429	0.01007209	8.87E-05	3.27E-06	0.002366112	0.000612862	0.000754387	0.018294647	0.042356218	0.006529809	0.000796122	0.001873794	0.007266512	4.64E-05	0.002707553
0.000151265	0.000390508	0.000213369	0.003101715	0.002349099	0.021670092	0.048261664	0.032587326	0.014923675	1.34E-06	0.025731551	6.83E-07	0.002063689	4.66E-06	0.00054552	0.000127957	2.13E-07	0.003205645	0.00027319	0.000148001	0.000377741	3.58E-05	0.001527703	0.000771119	0.000826815	0.007619915	0.009486988	0.031869107	0.025305032	0.018365163	0.011855384	0.002322134	0.006351861	0.008887484	0.057301253	0.014546567	0.01259365	7.11E-05	9.49E-06	0.001637137	0.00047595	0.000656911	0.01903096	0.037989891	0.005909393	0.001346953	0.001735676	0.00824573	6.20E-05	0.000395951
0.000213246	0.000343192	0.000282803	0.002764495	0.002252227	0.024217228	0.044795276	0.032911519	0.013479975	1.29E-05	0.02121453	2.13E-06	0.00114422	1.13E-06	0.001003982	0.000173506	1.93E-06	0.002955989	0.000126196	8.03E-05	0.0011575	6.23E-05	0.000823345	0.000657235	0.000926977	0.009774973	0.008544111	0.030689884	0.022165283	0.021954815	0.011575219	0.001501805	0.007969205	0.009932227	0.049707373	0.014670138	0.010560767	0.000133896	2.57E-06	0.002424174	0.000498071	0.001102496	0.015600749	0.039784994	0.003675289	0.000835546	0.001373761	0.007140108	6.26E-05	0.000763174
0.000592535	0.000381035	0.000394888	0.003108907	0.002712849	0.019905787	0.047853033	0.035283388	0.015025819	4.88E-06	0.020404698	0	0.001389322	2.54E-06	0.000902946	0.000159067	2.18E-07	0.003213376	0.000139486	0.000279458	0.000558404	3.06E-05	0.001790697	0.000685744	0.000707247	0.007181525	0.008177173	0.027882012	0.021589842	0.019972061	0.0132919	0.002283253	0.008019178	0.008507101	0.060833847	0.013851436	0.008590769	0.000170607	2.26E-06	0.00122783	0.000709425	0.000507742	0.018797018	0.042344474	0.004089508	0.003327654	0.001976841	0.008298424	5.00E-05	0.000936751
0.000323999	0.00042272	0.000372837	0.003115225	0.001976199	0.020848412	0.047308151	0.027319485	0.011517916	3.56E-06	0.021506435	2.57E-06	0.001732405	3.05E-07	0.000991827	0.000192349	3.20E-06	0.002877637	0.0002043	9.05E-05	0.000734961	3.31E-05	0.002029128	0.000695229	0.000475528	0.009635069	0.008181401	0.031841345	0.022903376	0.020319359	0.010082619	0.001934644	0.009005754	0.010741549	0.049870446	0.013493467	0.009407452	0.00011044	4.80E-06	0.002478524	0.00081321	0.000995331	0.014094045	0.046875415	0.005020119	0.003161613	0.001191605	0.008830753	2.41E-05	0.000558038
0.000232661	0.000935108	0.000144516	0.004070681	0.001910234	0.024942324	0.050112778	0.031545918	0.016430893	1.26E-06	0.021102658	1.74E-06	0.001909874	3.13E-06	0.001264497	0.000183263	2.58E-06	0.003125016	0.000193585	0.000118012	0.000506971	4.23E-05	0.00090753	0.000571853	0.000782603	0.006691624	0.009183982	0.031792659	0.023156228	0.01966562	0.009403284	0.002696078	0.008073622	0.008907914	0.0583409	0.014816038	0.008167843	0.000204609	1.87E-06	0.002215149	0.000439461	0.000531103	0.017153881	0.042787548	0.003499143	0.001366263	0.001782733	0.00860816	6.77E-05	0.000528759
0.000423608	0.000217616	0.000315952	0.003029775	0.002513201	0.027483151	0.044023069	0.029961025	0.013025124	3.11E-06	0.018391491	1.25E-06	0.001873409	4.98E-06	0.000808611	0.000122487	2.08E-07	0.003384188	6.92E-05	0.000178132	0.000444582	3.97E-05	0.001290379	0.000302854	0.000407935	0.008255989	0.009445408	0.03201416	0.019399395	0.018678882	0.011470324	0.001947165	0.007088087	0.011699443	0.05393326	0.014617783	0.009736262	0.000282458	4.47E-06	0.002259233	0.00069333	0.000469441	0.013510256	0.040521448	0.005357826	0.000854288	0.001982167	0.007431431	5.85E-05	0.000710566
0.000280584	0.000349223	0.000132566	0.002149992	0.003939808	0.02216056	0.04658808	0.028448961	0.01341774	4.40E-06	0.021577577	2.97E-07	0.0028326	2.63E-06	0.001168324	0.00024306	1.10E-07	0.003843053	0.000437241	0.000239028	0.000756938	2.40E-05	0.001237582	0.00089481	0.000497589	0.006007418	0.010042881	0.03156455	0.023316272	0.023635299	0.011927169	0.001462418	0.007374767	0.009958731	0.054093509	0.014142083	0.011132967	0.00032056	4.21E-06	0.002389618	0.000672044	0.000451801	0.018160689	0.043284625	0.00587117	0.001356036	0.001756522	0.007463531	8.64E-05	0.000681959
0.000373053	0.001336247	0.000371203	0.003251671	0.001818914	0.020420115	0.042703129	0.03167928	0.014136616	5.96E-06	0.020689099	1.60E-06	0.00097496	1.42E-06	0.001176791	0.000103855	1.58E-06	0.003864755	0.000205217	8.31E-05	0.000255014	5.04E-05	0.002150323	0.000458347	0.000652213	0.007120918	0.009567133	0.027479626	0.021994136	0.023238532	0.013647154	0.002207904	0.008072848	0.008469223	0.055792162	0.012617031	0.008878923	0.000101622	3.02E-06	0.002199842	0.000399578	0.00054704	0.017545288	0.041632759	0.003850139	0.00154109	0.001191277	0.007557549	0.000190528	0.000848006
0.000160391	0.000463744	0.000225962	0.005059027	0.00185689	0.022198403	0.049145815	0.031744078	0.014118659	1.04E-06	0.022788574	1.92E-06	0.001293555	9.11E-07	0.000812255	0.000189901	1.98E-06	0.005053502	0.000346524	0.000162333	0.000636426	8.54E-05	0.001255964	0.000551003	0.000458999	0.006524832	0.008092908	0.030328425	0.01835194	0.019289682	0.010342532	0.002971658	0.00711135	0.00871541	0.051024164	0.016776617	0.009218569	0.000463963	2.43E-06	0.002193364	0.000842853	0.000650996	0.016845112	0.041151284	0.003410028	0.000553203	0.003888029	0.006038647	5.02E-05	0.000575821
0.000158115	0.000304532	0.000271391	0.002834515	0.002986817	0.023529388	0.043420154	0.034206687	0.014784187	1.18E-05	0.019673602	8.06E-07	0.001962074	7.03E-06	0.001479872	0.000254541	9.34E-07	0.00279592	0.000629933	0.000200773	0.000991593	0.000102072	0.002962771	0.000856372	0.001077386	0.005719325	0.008413214	0.032322122	0.024096645	0.022508804	0.010672492	0.002901745	0.008504006	0.009322868	0.055233354	0.01387022	0.009256829	0.000123478	3.47E-06	0.00239275	0.00027591	0.000582162	0.017710529	0.041670551	0.004014523	0.001273043	0.001769462	0.007540956	6.37E-05	0.001067283
0.000290317	0.000850198	0.000281691	0.00272978	0.003673356	0.0209875	0.042301642	0.033967252	0.014229697	3.07E-06	0.020138711	7.70E-07	0.001359894	1.08E-05	0.001023625	0.000138238	4.12E-07	0.003454929	0.000385416	0.000228361	0.000274943	3.58E-05	0.001241696	0.000691822	0.001038441	0.006230647	0.008497984	0.032431122	0.01935107	0.020237423	0.010300811	0.002057142	0.008396923	0.008598247	0.055916444	0.01422052	0.007467333	8.10E-05	7.64E-06	0.001681607	0.000820984	0.000567445	0.018536526	0.040559173	0.003555737	0.001413168	0.001832691	0.009920626	0.000157278	0.002760402
0.000237306	0.000732565	0.000486503	0.004853778	0.002098291	0.019185665	0.047108734	0.033225379	0.013594462	2.59E-06	0.020759508	5.75E-07	0.003200433	2.47E-07	0.001150608	9.59E-05	1.79E-06	0.003087083	0.000260665	0.000102996	0.000851863	1.01E-05	0.001966815	0.000312315	0.000571934	0.007397787	0.008545622	0.029884761	0.02497041	0.019012986	0.010936916	0.002017715	0.006970008	0.009092689	0.049884367	0.015320554	0.008646952	5.71E-05	1.61E-06	0.001899775	0.000681722	0.000387227	0.018068292	0.042369168	0.005178774	0.001334155	0.001166357	0.006447672	5.94E-05	0.000493726
0.000399725	0.000438117	0.000231793	0.002495183	0.003344921	0.023790129	0.040104139	0.03764232	0.012993248	2.57E-05	0.021845443	4.92E-07	0.002343251	1.70E-06	0.001193456	7.83E-05	4.50E-07	0.004015728	0.000225305	0.000401567	0.000555363	4.27E-05	0.001383591	0.000870041	0.00120567	0.007721212	0.01448698	0.031459486	0.019034703	0.018451785	0.010921141	0.001613125	0.00760259	0.009486868	0.054295124	0.014745909	0.010780971	0.000142929	5.42E-06	0.001995231	0.000798639	0.00083118	0.014721868	0.040806345	0.007626563	0.000894057	0.001822237	0.009103723	6.87E-05	0.000508161
0.000252867	0.000575787	0.000309527	0.002849155	0.001933912	0.020994895	0.048480958	0.037420823	0.012892847	8.12E-06	0.022371914	6.65E-07	0.001171825	6.01E-06	0.001545295	0.000163869	1.47E-06	0.003702369	0.000100549	0.000262664	0.000639105	4.27E-05	0.001512152	0.00067093	0.000379606	0.008688167	0.009131518	0.032458292	0.02389762	0.017099738	0.01079179	0.003197728	0.007145413	0.009689555	0.052723559	0.016640052	0.014671077	0.000246096	3.44E-06	0.00173196	0.000333387	0.000682387	0.014329866	0.04066799	0.004424379	0.000930636	0.003336249	0.006758037	7.39E-05	0.000544694
0.000355824	0.000388605	0.000164584	0.003124584	0.003042231	0.023375497	0.046638884	0.035518111	0.014564556	1.72E-05	0.017267853	1.14E-06	0.001410797	2.68E-06	0.002235057	0.000487478	3.40E-06	0.0044876	0.00015156	0.000114758	0.000546186	0.002076058	0.00138729	0.00049945	0.000511446	0.006159233	0.010423606	0.03704856	0.024848245	0.01951136	0.009604729	0.00223573	0.006420425	0.007410465	0.055776232	0.014874524	0.007194846	0.000103026	5.04E-06	0.001511301	0.000464738	0.00070073	0.018335765	0.038415687	0.003953412	0.000942075	0.002184774	0.008814272	0.000144657	0.000596693
0.000370133	0.000379931	0.000162792	0.00229121	0.003105307	0.024413674	0.047593297	0.03013169	0.015784545	4.06E-07	0.020263985	8.98E-07	0.001697241	1.88E-06	0.000581073	0.000139655	2.77E-06	0.003521957	0.000150064	0.00025338	0.000540122	1.95E-05	0.001345008	0.000355078	0.000719396	0.007758131	0.009774464	0.029043981	0.020947631	0.020999058	0.011656951	0.001800413	0.008794237	0.007632593	0.058407078	0.015262019	0.007473414	0.000244519	5.28E-06	0.002176787	0.000800735	0.001712179	0.016849292	0.040064247	0.004107294	0.001255921	0.001169774	0.00614757	2.54E-05	0.000341564
0.000717028	0.000325722	0.000265808	0.002527003	0.001856506	0.021064238	0.05036373	0.036025616	0.012665931	4.23E-06	0.017053095	1.23E-06	0.001645783	4.99E-07	0.001043988	0.000146684	5.86E-07	0.006229876	0.000203975	8.28E-05	0.000553202	0.000129037	0.001182422	0.001091713	0.000558072	0.00662571	0.007047062	0.03115968	0.025266355	0.017507823	0.010461271	0.002505798	0.01009583	0.008413208	0.057563871	0.016427854	0.009390138	0.000185997	9.25E-06	0.001725991	0.001185112	0.000869619	0.018524856	0.039129615	0.00447599	0.002724592	0.001690366	0.007390132	1.99E-05	0.000785149
0.000195896	0.00032185	0.000596342	0.004633761	0.002018108	0.020378988	0.045163469	0.02938404	0.01300591	5.37E-06	0.02577119	1.81E-05	0.001792989	1.92E-06	0.000598832	0.000317076	1.99E-06	0.003901293	0.000255258	6.61E-05	0.001358507	3.67E-05	0.001237772	0.000506109	0.001021205	0.00658281	0.010220792	0.030579614	0.023653193	0.019114202	0.01179957	0.00129796	0.006729854	0.009083828	0.046589716	0.017517173	0.01003273	4.85E-05	1.03E-06	0.00225953	0.00048484	0.0005062	0.015761208	0.041778213	0.003537674	0.001251505	0.001800571	0.007423157	5.47E-05	0.000673854
0.000225743	0.000383527	0.000376706	0.003791348	0.003025766	0.026457471	0.041150012	0.027245546	0.012297839	5.03E-06	0.019780174	7.26E-07	0.001187031	2.52E-07	0.000781636	0.000163527	3.51E-07	0.004326559	0.002450624	7.43E-05	0.000505212	4.04E-05	0.001541312	0.00058785	0.000886647	0.007011488	0.00796089	0.028970775	0.025011467	0.017832225	0.010763012	0.002057144	0.005975436	0.008701365	0.060215154	0.014262585	0.00958485	0.000127772	1.97E-06	0.00182928	0.000679224	0.000899399	0.016144074	0.04152228	0.003902762	0.00090747	0.00175586	0.006698894	7.05E-05	0.000487241
0.00021249	0.000377194	0.000295316	0.002191547	0.002859249	0.020750704	0.048341128	0.034997251	0.012556429	2.73E-06	0.022722729	0	0.001227064	5.81E-06	0.0018445	0.000178584	2.34E-06	0.004171007	0.000276292	0.000338734	0.002432452	0.000245225	0.000856988	0.000758804	0.000397248	0.007145531	0.011328653	0.029253504	0.019796929	0.021124196	0.012078166	0.002643313	0.005550491	0.009448133	0.055490469	0.012144531	0.009327846	5.92E-05	4.65E-06	0.002221126	0.000845102	0.000440757	0.016916499	0.041280376	0.005289063	0.000965615	0.001891439	0.008089246	7.88E-05	0.000700612
0.000294496	0.000359501	0.000438171	0.002697309	0.00178911	0.022748665	0.043225123	0.031629519	0.012260095	2.12E-05	0.021432292	3.94E-06	0.002086658	2.33E-07	0.001999292	0.000349368	1.37E-06	0.003358527	0.000250553	0.000248173	0.000583133	4.03E-05	0.001928839	0.000594093	0.00104365	0.006530406	0.010876761	0.02810089	0.019361626	0.019213851	0.012496229	0.00201239	0.010330967	0.009981565	0.049544457	0.015704219	0.009880759	0.000205432	7.64E-06	0.002233346	0.000524883	0.000748988	0.01479797	0.043426965	0.007420959	0.001239283	0.002151976	0.007612781	2.44E-05	0.000631731
0.000273754	0.000437492	0.000211151	0.002438595	0.00311778	0.018974771	0.046983006	0.038100446	0.015367692	1.49E-05	0.02050512	1.70E-06	0.001738225	8.78E-07	0.000668362	0.000292642	1.74E-06	0.00330958	0.000313463	5.71E-05	0.00103982	2.25E-05	0.001356036	0.000376299	0.000694073	0.007434129	0.008894258	0.035038884	0.023403019	0.018483666	0.009818724	0.003689895	0.006788835	0.010731595	0.048082702	0.014554677	0.008018316	0.000187562	6.95E-06	0.00211747	0.000340471	0.000813044	0.015527822	0.044013033	0.00446644	0.001225315	0.001550787	0.006415661	3.48E-05	0.001196529
0.000177151	0.000381132	0.000471674	0.002033987	0.002044843	0.02950477	0.04381904	0.035107613	0.013951209	2.67E-06	0.022664374	2.44E-07	0.001104484	1.58E-07	0.001357909	0.000168436	6.59E-07	0.002846599	0.000329491	0.000197606	0.000609216	2.42E-05	0.000974531	0.000876388	0.000679299	0.006826899	0.010465916	0.029088443	0.021076363	0.019886552	0.01038898	0.00188743	0.008769324	0.013651198	0.055557171	0.012053289	0.008784362	0.000188865	7.96E-06	0.001912617	0.000282519	0.000577789	0.012984432	0.038723416	0.004583415	0.00101939	0.002640334	0.008490314	6.73E-05	0.000673956
0.000176773	0.000536837	0.000408875	0.002621746	0.002791884	0.021615522	0.040046686	0.034427643	0.01455481	2.87E-06	0.025483868	3.19E-06	0.00143859	6.06E-06	0.000928773	0.000347162	1.88E-06	0.003525493	0.000125355	6.22E-05	0.000548134	2.95E-05	0.001768665	0.000506269	0.00049396	0.007773754	0.010893799	0.03181841	0.021861641	0.019143394	0.01211787	0.002780211	0.006896307	0.009060957	0.049988919	0.016123815	0.008528094	0.000115975	7.04E-06	0.002670725	0.000496023	0.000670876	0.015008243	0.039203745	0.006009348	0.001509199	0.001608635	0.006879458	6.76E-05	0.000677962
0.000496322	0.000363502	0.000154848	0.003126312	0.001929953	0.019473345	0.043332657	0.033563455	0.015550967	1.54E-05	0.023434188	2.68E-06	0.001625065	1.78E-06	0.002544712	0.000109696	1.20E-06	0.003143391	0.000189788	0.000113356	0.000605127	3.43E-05	0.002179807	0.000255303	0.001174109	0.006143927	0.010905313	0.027681862	0.019525594	0.019022883	0.010694318	0.002679694	0.007739938	0.0136494	0.05386036	0.01724922	0.008118128	0.000179428	1.12E-05	0.002894206	0.000722121	0.000470763	0.019175592	0.039087696	0.005225142	0.00128084	0.001038302	0.006163643	4.47E-05	0.000590129
0.000273636	0.00084442	0.000230756	0.002352861	0.002108302	0.019176244	0.044454501	0.029900828	0.013725219	9.80E-06	0.021093846	5.78E-07	0.002310773	1.85E-06	0.001220741	0.000192631	8.00E-07	0.002851347	0.000266412	5.09E-05	0.000741598	2.46E-05	0.001645251	0.000733093	0.000628541	0.005886187	0.010686227	0.029935194	0.019941343	0.016184925	0.012124891	0.002907856	0.006721907	0.008376412	0.052249108	0.013667777	0.008444022	0.000331565	1.06E-05	0.003794139	0.000372955	0.00149153	0.016539596	0.041129447	0.00526008	0.001952522	0.001197004	0.008589686	7.49E-05	0.000962229
0.000121235	0.000360448	0.000298978	0.004907118	0.002361429	0.026224376	0.048742479	0.037353786	0.01428533	4.43E-06	0.023642922	7.28E-06	0.00152589	8.39E-07	0.001056514	0.000595487	1.27E-06	0.002890103	0.000301417	9.22E-05	0.000504411	4.45E-05	0.001595083	0.000897916	0.00044225	0.007015597	0.009246357	0.029973355	0.016871357	0.016542673	0.011525726	0.002496028	0.008403782	0.008696598	0.050542512	0.014845771	0.010563918	7.57E-05	4.63E-06	0.002006918	0.001315842	0.000708718	0.014809026	0.036624968	0.005429926	0.001003635	0.001220152	0.008110767	7.54E-05	0.001166794
0.000763204	0.000390315	0.002276408	0.003953719	0.003345159	0.019853176	0.043874672	0.031995288	0.019526699	4.56E-07	0.021093159	4.70E-06	0.002084403	1.51E-07	0.00299675	0.000155742	1.96E-05	0.003432548	9.19E-05	0.000313962	0.000529407	6.55E-05	0.001443467	0.000375753	0.000478706	0.00901008	0.007880439	0.031878915	0.021339199	0.021059444	0.011191244	0.00363826	0.007996125	0.009089086	0.051076413	0.016181298	0.011202796	0.000161087	1.65E-05	0.002391363	0.00059647	0.000913841	0.019221875	0.044478783	0.004754026	0.001193906	0.00205896	0.005392198	5.24E-05	0.001350787
0.000250709	0.000354588	0.000134863	0.002262408	0.002145513	0.021065747	0.047407564	0.031376674	0.015190536	4.18E-06	0.021919058	2.08E-06	0.00166145	4.89E-07	0.001230013	0.000170497	1.22E-06	0.002718482	0.000250745	0.000461574	0.00053815	1.75E-05	0.002556633	0.000444616	0.000443018	0.007282778	0.009341213	0.030410686	0.021354735	0.019207885	0.013153616	0.002338136	0.008519003	0.007581521	0.054882701	0.014208696	0.008861054	0.000385784	6.40E-05	0.002178192	0.000582046	0.000385826	0.014839882	0.041832599	0.002866575	0.001112717	0.002270993	0.007855577	1.69E-05	0.00028823
0.000427002	0.000260669	0.000585453	0.002858344	0.002130568	0.01997835	0.042356402	0.035459574	0.013890891	4.93E-06	0.020006667	1.25E-06	0.00185234	2.61E-06	0.000739585	0.000225221	3.95E-06	0.002018505	0.000147874	0.000130881	0.000882099	2.38E-05	0.001891638	0.000716661	0.000754658	0.006806691	0.009695744	0.03449622	0.024812897	0.017965638	0.011554951	0.002528754	0.007643786	0.009949464	0.056086716	0.015785748	0.008539469	0.000241814	2.77E-06	0.002729927	0.000488804	0.000461855	0.018213801	0.04368764	0.003850589	0.001500496	0.002559708	0.005881896	4.80E-05	0.000520563
0.0002353	0.000522354	0.000237398	0.002486777	0.003149368	0.02024562	0.04671307	0.030665617	0.012491533	6.70E-06	0.021989703	9.32E-06	0.001850204	1.62E-06	0.001613929	0.000344853	1.01E-06	0.002590066	0.000330163	0.00030613	0.00061945	3.76E-05	0.001478113	0.001298583	0.000239716	0.006577186	0.009527341	0.032563442	0.021211273	0.018900614	0.014562858	0.002638999	0.00983522	0.011467286	0.051772795	0.014226617	0.006822667	0.000108646	1.09E-05	0.001437893	0.00023861	0.000792119	0.017173145	0.04678803	0.003794511	0.001744534	0.001541104	0.006364703	4.03E-05	0.000470208
0.000378701	0.000206796	0.000885199	0.002974651	0.002382852	0.022904042	0.049535358	0.036683276	0.015464908	1.77E-06	0.020377096	4.83E-07	0.001675233	1.19E-06	0.000798665	0.000299121	6.47E-06	0.005437216	0.000356176	0.000248574	0.000665767	3.78E-05	0.001711662	0.000432776	0.002380105	0.006696031	0.008768001	0.029471842	0.022011185	0.019556968	0.010226848	0.001944043	0.008398684	0.008464284	0.050155266	0.015353502	0.011028439	0.000113591	9.07E-06	0.002355072	0.000688648	0.000510854	0.016352113	0.046928022	0.003854747	0.000949172	0.002191948	0.009376761	0.000117417	0.000997715
0.000467617	0.000750257	0.000249163	0.003895224	0.003218066	0.019219412	0.046197638	0.034762256	0.012819799	4.11E-05	0.019673559	8.10E-07	0.002371766	5.10E-07	0.000804374	0.000115047	6.29E-07	0.004858602	0.000609449	0.000124123	0.000832211	6.18E-05	0.000828847	0.000505031	0.000589877	0.006715502	0.00890958	0.031119476	0.02147415	0.021100253	0.01152225	0.002671075	0.007155714	0.00848645	0.056091557	0.014050263	0.007949613	0.000102451	3.76E-06	0.00254723	0.000577357	0.00254454	0.012949928	0.044513167	0.004768464	0.002032982	0.001667552	0.006654408	9.31E-05	0.00056399
0.000319107	0.000335687	0.000248533	0.002841015	0.002841749	0.028995108	0.041848549	0.030850891	0.011986941	7.46E-06	0.02219015	1.24E-06	0.001911942	3.45E-06	0.000642831	0.000142113	9.14E-08	0.003177379	0.000153086	0.000124685	0.000451684	7.64E-05	0.002080098	0.000932316	0.000805797	0.006381389	0.008595911	0.026502457	0.021214738	0.018461351	0.012893889	0.002649791	0.006532257	0.00875123	0.05381837	0.016183316	0.010373272	9.88E-05	3.05E-06	0.003213866	0.000557069	0.000642704	0.014504999	0.043392403	0.003774259	0.001023042	0.001443709	0.00805776	4.45E-05	0.00085597
0.000176767	0.000298678	0.000204733	0.003365318	0.003100068	0.019942183	0.047336975	0.031685705	0.016098283	1.53E-05	0.021111858	1.75E-06	0.001956229	3.40E-07	0.001254639	9.88E-05	3.42E-06	0.003496734	0.000185873	0.000203962	0.000413929	4.57E-05	0.001306927	0.000659419	0.000917284	0.009813307	0.00977281	0.029444492	0.017773876	0.01888393	0.012279065	0.00180265	0.007524709	0.008342206	0.054067602	0.012817921	0.010208434	0.000160899	1.15E-05	0.001839788	0.0003794	0.000875249	0.015996977	0.043368817	0.003027747	0.00207305	0.002122799	0.007842989	6.15E-05	0.000595396
0.000171298	0.000584349	0.000245672	0.002828249	0.002035163	0.024083413	0.043599719	0.027798318	0.018336531	9.02E-06	0.017249012	0	0.002264265	2.78E-07	0.001086859	0.000124746	5.37E-07	0.002932094	0.000330624	6.37E-05	0.000304225	0.000109474	0.002572604	0.000471524	0.001117985	0.006716442	0.007549806	0.028730982	0.021702655	0.021784375	0.011101108	0.001902955	0.007695774	0.010936973	0.056674419	0.012058257	0.010119918	8.65E-05	8.64E-06	0.001934483	0.000331046	0.000733562	0.016910662	0.042344164	0.005125849	0.001552166	0.001116057	0.008804852	0.000117065	0.000310443
0.000288067	0.000153326	0.000257326	0.003714563	0.004349758	0.022647615	0.041525146	0.036919774	0.015055508	1.14E-05	0.022550464	4.10E-06	0.003041632	6.92E-06	0.001614808	0.000151398	6.09E-07	0.002596436	0.000636868	0.00013103	0.000510212	7.88E-05	0.00181239	0.000730048	0.000401629	0.006884682	0.009144366	0.027374907	0.019617702	0.016477165	0.009820084	0.002027889	0.006446309	0.009671688	0.051416645	0.012881389	0.010128845	0.000792375	8.12E-07	0.002298252	0.000237405	0.000723356	0.01700821	0.042763387	0.004359818	0.001142502	0.001161603	0.009015384	5.24E-05	0.000603378
0.000137341	0.000336932	0.00022383	0.002925051	0.002855265	0.019839061	0.044840671	0.03023371	0.012448296	7.97E-06	0.018593097	2.62E-06	0.001521696	1.28E-06	0.000896034	0.000307546	3.24E-06	0.002762649	0.00021496	0.000115242	0.00078515	7.09E-05	0.002173551	0.000922505	0.000907184	0.007581678	0.009975945	0.034225628	0.022984856	0.017335431	0.008817748	0.001961095	0.00827309	0.008866328	0.052907113	0.018200585	0.012625645	0.000138233	5.40E-06	0.001365727	0.000235703	0.000669028	0.016507125	0.050290606	0.004151192	0.002003374	0.002105666	0.007471855	4.69E-05	0.000639929
0.000611836	0.000484161	0.00012836	0.0026357	0.003283195	0.022190992	0.046464012	0.03019622	0.013960242	4.26E-06	0.022708526	5.14E-06	0.002124214	2.20E-07	0.001543768	0.000218466	2.24E-07	0.003433412	0.000289838	0.000121656	0.000973584	3.61E-05	0.001121966	0.000373886	0.000351448	0.00961037	0.010080097	0.038517902	0.022638416	0.017401757	0.011429582	0.001992693	0.007612525	0.010904134	0.048627506	0.015249046	0.008730513	0.00011642	1.72E-05	0.00238149	0.000403155	0.000548807	0.014604303	0.038512771	0.005158277	0.000892253	0.002176728	0.008778953	8.22E-05	0.00079111
0.000360586	0.000319265	0.00031113	0.003258197	0.002405475	0.024788527	0.045526479	0.034788453	0.012599831	1.33E-05	0.018409735	1.78E-06	0.001096573	7.16E-07	0.000692257	0.00011605	4.85E-06	0.003628328	0.000333211	0.000108452	0.000529346	5.11E-05	0.001287712	0.000365439	0.00046524	0.00700092	0.006599466	0.03038179	0.022490467	0.023206182	0.009897958	0.002977545	0.010489165	0.009437934	0.05084451	0.013785999	0.0080891	8.33E-05	1.98E-05	0.001953212	0.000479804	0.000394627	0.01299139	0.04855938	0.005991869	0.001509885	0.002468532	0.00887714	0.000120899	0.000878316
0.000315747	0.000277166	0.000266102	0.003111927	0.001618984	0.02004789	0.044602393	0.034520142	0.01274049	3.98E-06	0.02571283	6.72E-07	0.001922728	4.77E-06	0.001254792	0.000225551	1.50E-07	0.002748621	0.000378821	0.000108678	0.000454885	2.91E-05	0.001144997	0.000974344	0.000635638	0.009506706	0.008950989	0.029571675	0.02046102	0.019613714	0.011264908	0.001691402	0.00979079	0.00999171	0.054655445	0.014455537	0.008574116	0.000140306	3.54E-06	0.001999564	0.000604002	0.000803233	0.016532754	0.039791458	0.004590439	0.001227475	0.001061622	0.010034995	6.36E-05	0.00051228
0.00023565	0.000230304	0.000135895	0.003733104	0.002054972	0.018381749	0.043415812	0.033097788	0.009082583	8.67E-06	0.023021727	4.61E-06	0.001965539	1.84E-06	0.000703087	0.000313434	1.93E-06	0.005187776	0.000203434	0.000237203	0.001015484	5.74E-05	0.001543034	0.000538378	0.000581803	0.007049403	0.011272184	0.024483349	0.021808122	0.023916161	0.013492187	0.001960734	0.008928739	0.009168871	0.059550207	0.017964191	0.007917212	0.000191121	3.62E-06	0.002065451	0.000492811	0.001031775	0.018796908	0.038975938	0.006280957	0.001236062	0.003354788	0.007183191	2.81E-05	0.000556656
0.000324396	0.00051458	0.000101802	0.004797432	0.001832299	0.022661899	0.046406394	0.034477199	0.010122258	8.50E-06	0.019720245	5.85E-07	0.001772261	2.22E-06	0.001624858	0.000193934	3.08E-06	0.005005003	0.000245528	5.82E-05	0.000568173	0.000148145	0.001348564	0.000634138	0.000609042	0.00803221	0.010225598	0.027525913	0.023252619	0.022381522	0.012164869	0.002349699	0.007187064	0.011082036	0.052816336	0.016781183	0.008992155	0.000370627	1.58E-05	0.002537117	0.000550853	0.000676308	0.019213596	0.044270714	0.003311343	0.001260013	0.001595829	0.007695995	3.69E-05	0.000703733
0.000180846	0.000334782	0.000284767	0.003378887	0.002332465	0.017483916	0.047696611	0.029627829	0.013960587	5.47E-06	0.021543576	1.31E-06	0.001042469	2.03E-06	0.001286129	0.000144811	2.57E-07	0.003281904	0.000229615	0.000120039	0.001245705	5.89E-05	0.001102998	0.000479219	0.000477031	0.008742873	0.008424813	0.029944816	0.021975462	0.018802553	0.009150884	0.002185722	0.006086998	0.009955449	0.053248819	0.013839846	0.00831601	0.000135725	4.84E-05	0.004237247	0.00082049	0.000603642	0.016783882	0.044633893	0.007510187	0.000956441	0.001914097	0.006460459	3.58E-05	0.000464522
0.000260479	0.000375237	0.000288022	0.00352471	0.001823195	0.018361689	0.048327384	0.03560782	0.011479625	1.56E-06	0.02007466	4.06E-07	0.001138611	8.53E-07	0.000845359	0.000160973	2.50E-06	0.003355784	0.00052863	0.000133953	0.001011046	4.25E-05	0.001044819	0.000698757	0.000601314	0.007614757	0.009383988	0.032152341	0.020255623	0.015451015	0.011016527	0.001803014	0.008032808	0.008409663	0.054879021	0.016477438	0.009462582	0.000179729	1.60E-05	0.00188876	0.000690398	0.00049633	0.017824273	0.039628038	0.00540646	0.000744517	0.001092509	0.008579275	9.19E-05	0.002606534
0.000482852	0.000356918	0.002346245	0.002269964	0.002139197	0.023208884	0.050117456	0.031905653	0.015828796	3.90E-06	0.021467251	7.88E-07	0.001581159	1.77E-06	0.000731927	0.000220427	6.33E-08	0.003376928	0.000234111	0.000135294	0.000827289	9.14E-05	0.001411674	0.000685809	0.000698382	0.007829402	0.008618251	0.028567332	0.022146807	0.017673504	0.010778304	0.002228192	0.007008504	0.010968385	0.051420394	0.013253201	0.009892563	0.000547993	9.21E-06	0.00248428	0.000642209	0.000607143	0.018054293	0.037907464	0.005227545	0.001195668	0.001763777	0.007297484	0.000186264	0.000749436
0.000424202	0.000223208	0.000459075	0.00340307	0.002762694	0.018341044	0.049658857	0.035588778	0.013384767	4.72E-06	0.022569586	2.71E-06	0.001146496	5.60E-05	0.00097793	0.000153508	6.60E-07	0.005117726	0.000174544	8.11E-05	0.001117973	2.46E-05	0.002136152	0.001079902	0.000803631	0.005929285	0.010830805	0.026924909	0.021085049	0.017669551	0.011881876	0.002395396	0.006109754	0.011908991	0.051234954	0.014128778	0.008500127	9.42E-05	5.13E-06	0.002121619	0.000577035	0.00075089	0.01464904	0.04317599	0.003291127	0.002180442	0.001903854	0.006150379	0.000712012	0.000866443
0.000896399	0.000572765	0.000227234	0.003508004	0.002172044	0.020782562	0.042410068	0.030613534	0.013146685	9.64E-06	0.0205774	3.35E-07	0.001364422	3.75E-07	0.000830618	0.000176355	2.53E-07	0.00291144	0.000244104	6.67E-05	0.000676411	4.04E-05	0.001798763	0.000544169	0.000228242	0.006276153	0.011587283	0.033219526	0.023419218	0.017879434	0.010019986	0.002037769	0.007962262	0.011513996	0.053005296	0.014884807	0.007503818	0.000257615	1.34E-05	0.002123401	0.000465949	0.000946302	0.017614424	0.044766546	0.004499947	0.001058776	0.001409933	0.008606381	3.59E-05	0.000834877
0.000161671	0.000373387	0.000263069	0.003632519	0.002481645	0.019549169	0.044500487	0.036215588	0.014211867	6.79E-06	0.01882001	3.82E-06	0.000948855	1.54E-06	0.001331622	0.000337715	0	0.004452919	0.000272113	0.000595053	0.000986733	2.69E-05	0.0011897	0.00055354	0.000536958	0.007328349	0.011511086	0.035973666	0.021071582	0.02007557	0.013098474	0.002229231	0.006134067	0.008000503	0.047788259	0.01446338	0.008707886	0.000203481	1.13E-05	0.003316566	0.000719896	0.001395459	0.015225241	0.044738068	0.003498704	0.000687894	0.001281548	0.008644571	7.13E-05	0.000595388
0.000203689	0.000365145	0.000365572	0.003969878	0.002356328	0.028307006	0.037707472	0.03472632	0.015314615	3.51E-06	0.023794838	2.59E-07	0.001389419	6.72E-07	0.000668733	0.000231005	3.28E-06	0.003018025	0.000214047	0.000100576	0.000577176	2.32E-05	0.001536608	0.000482736	0.000321427	0.007459552	0.008313813	0.03072927	0.022708066	0.025948286	0.011832409	0.00243083	0.006679785	0.008905323	0.05313627	0.014042079	0.00811106	0.00045462	5.00E-06	0.002229315	0.000400441	0.001644379	0.014436907	0.039909601	0.005618917	0.000990804	0.001743018	0.011353411	6.83E-05	0.000384071
0.0001347	0.000529313	0.000537178	0.002440647	0.002490956	0.025827397	0.04834182	0.029864293	0.014120072	8.81E-06	0.019907458	2.39E-06	0.001272644	4.61E-06	0.000483809	0.000240902	1.20E-06	0.003015787	0.000136369	3.42E-05	0.001200251	4.67E-05	0.001638798	0.000615626	0.00198718	0.005832813	0.009794789	0.033577158	0.022157641	0.019040613	0.011071211	0.003031731	0.007498307	0.008860007	0.049370751	0.014313741	0.007428564	0.00012911	1.63E-07	0.002008607	0.000261614	0.000808522	0.01517017	0.045334979	0.004422855	0.000868714	0.000937746	0.009401484	4.07E-05	0.000434043
0.000183535	0.000611398	0.000288651	0.002633851	0.002319824	0.020720866	0.047127348	0.033071793	0.017502265	4.96E-06	0.020777358	2.84E-06	0.001537074	5.97E-07	0.000725857	0.000153595	0	0.005569812	8.52E-05	5.86E-05	0.000654325	7.05E-05	0.00151948	0.000866879	0.000688081	0.009820349	0.009293452	0.035210739	0.022636249	0.021234514	0.010722377	0.003055078	0.006397442	0.008937984	0.057872082	0.014462325	0.009278998	0.001059942	6.11E-06	0.003886433	0.000443917	0.000885532	0.01506038	0.042949619	0.005442708	0.00123515	0.001158683	0.009385845	3.27E-05	0.000580482
0.000201858	0.00035786	0.00017837	0.00338357	0.002588205	0.024195651	0.04353077	0.033969138	0.017242177	3.04E-06	0.022439271	2.51E-06	0.002085911	7.22E-06	0.001188724	0.000650744	2.45E-07	0.004355072	0.000340693	0.000164669	0.000633953	2.96E-05	0.001767585	0.00115923	0.000780287	0.008010537	0.008890352	0.02827856	0.024707055	0.017857984	0.010420656	0.002306402	0.007544054	0.009996534	0.056383779	0.01503118	0.008709609	0.000179851	2.69E-06	0.00173305	0.000432047	0.000754958	0.017762479	0.044571974	0.004631437	0.00093817	0.001179096	0.00873713	4.06E-05	0.001420999
0.000293939	0.000341591	0.000545359	0.002456541	0.001950873	0.019607206	0.043767405	0.03611211	0.012793404	6.03E-06	0.022093937	6.26E-07	0.002468021	8.70E-07	0.000990201	0.000151597	8.18E-08	0.003853403	0.000195204	4.99E-05	0.000652102	1.85E-05	0.001176592	0.000643417	0.000498062	0.006511917	0.008449342	0.029366666	0.019541556	0.017926861	0.010717677	0.001934436	0.008327612	0.009390445	0.055697575	0.014711527	0.009244005	0.000476169	3.63E-06	0.001368809	0.000846556	0.000729164	0.016253671	0.042975973	0.005192099	0.000918184	0.00142162	0.006751381	0.00017915	0.000322404
0.000317683	0.000512329	0.000202343	0.003276066	0.002486724	0.026534207	0.044784083	0.031778787	0.011555666	1.46E-05	0.022682015	6.29E-07	0.001395381	1.78E-06	0.001192097	0.000170439	1.47E-06	0.004515855	0.000551401	0.000133512	0.00041024	1.65E-05	0.001143354	0.000851439	0.000645796	0.005113808	0.009383738	0.031509817	0.022760402	0.019294118	0.012037415	0.001373384	0.008170198	0.008866014	0.055993581	0.016434264	0.008959435	0.000142021	2.97E-07	0.001582756	0.000509664	0.000370278	0.01347243	0.041564259	0.007158225	0.001342914	0.001234146	0.008625879	0.000135572	0.000579885
0.000206245	0.000389293	0.000872044	0.002862161	0.001928741	0.022747085	0.047732489	0.033680165	0.015869588	1.10E-05	0.022081052	5.17E-08	0.001083097	0	0.001131086	0.000160816	0	0.005205453	0.000233824	4.32E-05	0.001037763	5.48E-05	0.001066028	0.000436479	0.000416061	0.006417421	0.007706851	0.030943872	0.022209639	0.020492384	0.010891914	0.00163865	0.008431895	0.009378284	0.054846147	0.012399167	0.009202298	0.000115072	2.28E-05	0.001740831	0.000773488	0.00058034	0.014159982	0.043908406	0.004113306	0.00120702	0.001678286	0.011121373	0.000237057	0.001076632
0.000160389	0.000417783	0.000218054	0.002218666	0.001729793	0.022224318	0.044869914	0.028485173	0.015102473	2.57E-06	0.022372144	9.70E-05	0.001733505	7.09E-07	0.00075458	0.000225699	1.11E-07	0.00298262	0.000136347	0.000102647	0.000607247	6.33E-05	0.001050826	0.000573445	0.000602821	0.007282407	0.008501509	0.027382821	0.021795832	0.019360085	0.012381413	0.00267604	0.006533718	0.012088428	0.057651393	0.015260463	0.009448966	0.000142445	1.39E-06	0.002817313	0.000343643	0.000528093	0.015365339	0.042454731	0.003742602	0.001222847	0.001693651	0.007409955	0.000115079	0.000669352
0.000197894	0.000372142	0.000237986	0.002153312	0.001969446	0.02591242	0.046965948	0.032863915	0.014047835	5.77E-06	0.019681169	0	0.001835066	0	0.000696306	0.000122615	6.00E-08	0.003587502	7.97E-05	0.002163464	0.000737369	3.74E-05	0.003134931	0.000494493	0.000618185	0.006868718	0.007964056	0.026241518	0.019083951	0.023918485	0.010753136	0.003586229	0.005473079	0.0084807	0.053113435	0.014076094	0.009845229	9.12E-05	4.46E-06	0.0018801	0.000338026	0.000624036	0.01389078	0.043445189	0.004902765	0.002467189	0.002206622	0.00788931	7.13E-05	0.000530625
0.00030177	0.000576626	0.000231069	0.00249874	0.001979365	0.023277176	0.04691174	0.033693496	0.011302947	4.26E-06	0.019349864	6.06E-08	0.003898883	7.52E-07	0.001463273	0.00028843	6.46E-05	0.004235969	0.000120006	0.000111488	0.000459107	3.14E-05	0.000953881	0.001025809	0.000489669	0.006700584	0.010196085	0.028523498	0.025051643	0.01972509	0.012290299	0.002114126	0.007556993	0.010231607	0.050551864	0.015033559	0.01074716	0.00013192	5.81E-06	0.002876222	0.000531733	0.00045621	0.019076223	0.040075668	0.0027865	0.002949187	0.002981353	0.009247509	0.000143254	0.000827752
0.000227757	0.000594075	0.000160501	0.003076305	0.002284687	0.020961503	0.045531111	0.036096013	0.014356429	6.10E-06	0.021468271	7.48E-07	0.001617776	3.27E-07	0.000661719	9.56E-05	3.84E-07	0.003908086	0.000256291	7.75E-05	0.000762803	2.81E-05	0.001268725	0.000485056	0.001105061	0.006834261	0.008509726	0.027603337	0.02116179	0.017916742	0.009648474	0.002795631	0.007533057	0.010934259	0.052413887	0.015724033	0.009196426	0.000151634	9.66E-06	0.001686387	0.000340708	0.000667657	0.015030745	0.042985764	0.005118037	0.000995886	0.002189996	0.012594219	0.000100257	0.000473622
0.000469483	0.001342884	0.000189588	0.002288487	0.001911248	0.022263554	0.039087631	0.035854539	0.01194527	3.07E-06	0.022073503	7.51E-07	0.002028638	0	0.000971793	0.00012496	3.01E-07	0.002567504	0.000231588	6.94E-05	0.000618361	7.43E-05	0.002287376	0.000606357	0.000576816	0.006807242	0.009055046	0.027765443	0.025208161	0.021240593	0.010742475	0.001248267	0.00823823	0.009746804	0.055458717	0.017000703	0.006503833	6.66E-05	8.00E-06	0.002167126	0.000373628	0.000845584	0.017868423	0.038411968	0.003625706	0.000678819	0.003222331	0.007494042	2.94E-05	0.000870938
0.000274152	0.002411882	0.000209066	0.003298321	0.00180135	0.020512065	0.045115788	0.037719739	0.012511849	7.44E-06	0.023066444	5.18E-07	0.003407452	1.49E-06	0.001179656	0.000129375	9.98E-07	0.005350886	0.000199814	0.000102248	0.000682183	2.44E-05	0.00125757	0.000873218	0.001281031	0.007702418	0.010654584	0.032227817	0.02066646	0.01986305	0.011376983	0.002557557	0.00910335	0.009245258	0.053473017	0.016649225	0.009621944	0.000269562	1.07E-06	0.001845361	0.002388164	0.000680535	0.014160047	0.043153226	0.004046492	0.001085599	0.001751266	0.007652794	3.79E-05	0.000481744
0.000147349	0.000522345	0.0002789	0.004780899	0.001805667	0.023214653	0.044244397	0.030700274	0.012914691	3.57E-06	0.020310384	5.97E-06	0.002255738	1.78E-07	0.000964898	0.000238706	1.55E-07	0.003284461	0.000142352	8.63E-05	0.000591203	4.14E-05	0.001496738	0.000455201	0.000768116	0.008439508	0.00934441	0.028106641	0.021655312	0.022447444	0.011636725	0.001793965	0.00884341	0.00806044	0.054791303	0.015930876	0.010291768	0.000229984	1.30E-05	0.004158419	0.001038714	0.000584702	0.015456869	0.04228367	0.003318552	0.00097908	0.001912972	0.008400149	4.98E-05	0.000499232
0.00023273	0.000282253	0.000255111	0.002757352	0.002016183	0.020633772	0.044411651	0.033116465	0.012480321	2.97E-05	0.021828604	9.86E-07	0.001382494	1.23E-07	0.000833967	0.000166821	1.14E-06	0.004063083	0.000129852	0.000291842	0.000656083	4.17E-05	0.001735374	0.000585068	0.000474445	0.008180639	0.008670268	0.030726548	0.017839338	0.022474772	0.014249516	0.001766745	0.009301785	0.008637901	0.056572246	0.015842158	0.008709156	9.50E-05	5.96E-06	0.002198034	0.000599068	0.000594268	0.013971799	0.044339448	0.003651211	0.001573278	0.001481579	0.008708837	1.16E-05	0.000498723
0.000183951	0.000372814	9.03E-05	0.004661109	0.002463863	0.023116238	0.041545924	0.035374633	0.015457281	9.72E-06	0.023113657	5.06E-06	0.002080612	2.48E-06	0.000917439	8.33E-05	4.78E-06	0.005086058	0.000160881	0.000128237	0.000470016	4.30E-05	0.001232493	0.001744511	0.000371572	0.008874595	0.009335771	0.030768867	0.02213864	0.018262957	0.012218001	0.002683442	0.006787892	0.00879878	0.051798149	0.014660671	0.009125724	0.000109203	2.25E-06	0.002193116	0.000374337	0.001336023	0.016332496	0.04602927	0.003535739	0.001069723	0.002306857	0.00825693	1.28E-05	0.000412712
0.000357029	0.000221276	0.000309384	0.003500417	0.002551771	0.020173894	0.047193292	0.033385771	0.014253507	7.03E-06	0.019640992	9.84E-07	0.001339192	6.45E-07	0.001533246	0.000170946	5.64E-07	0.004416643	0.000284884	6.59E-05	0.000651912	2.07E-05	0.001076976	0.00068809	0.000664869	0.006284937	0.008567822	0.030440161	0.020272911	0.02207193	0.011788704	0.002033157	0.008972538	0.010463877	0.060539989	0.01754348	0.011181612	0.000176056	3.22E-06	0.00157296	0.00024613	0.000834818	0.015143251	0.04259386	0.004333667	0.001352531	0.001333239	0.006594566	6.84E-05	0.000574755
0.000375209	0.000570665	8.44E-05	0.002935566	0.001778867	0.026439568	0.046521953	0.034259744	0.016065288	7.83E-06	0.023328536	1.27E-05	0.003004406	4.79E-07	0.000527544	0.000203843	5.60E-07	0.002949256	0.00020303	0.000251584	0.000423482	6.85E-05	0.001716525	0.000558318	0.000420049	0.007651494	0.010598174	0.029833653	0.022186966	0.018928033	0.011777649	0.002337304	0.005950348	0.009495477	0.051391772	0.01567408	0.012200227	0.000267719	2.46E-05	0.001185188	0.000502816	0.000580948	0.018231626	0.043099136	0.003799188	0.001779664	0.001567993	0.007290204	8.22E-05	0.000359071
0.000199926	0.000499948	0.000328375	0.003407997	0.002071012	0.019259695	0.041100732	0.034116469	0.014661571	7.17E-06	0.023439243	5.62E-06	0.001812874	2.28E-06	0.000603651	8.94E-05	1.01E-06	0.002799073	0.000401433	0.000196721	0.000306951	2.91E-05	0.002150914	0.001862868	0.000681952	0.005946353	0.009447912	0.030321926	0.023775027	0.018467642	0.010581681	0.001723147	0.008427428	0.00874309	0.049058212	0.014727345	0.007035963	0.000103171	1.57E-06	0.001635382	0.00063508	0.000909873	0.016153001	0.046814013	0.004851105	0.001802513	0.001805835	0.008818511	4.27E-05	0.002170247
0.000256007	0.00037135	0.000337092	0.002292178	0.002092756	0.023224967	0.04979717	0.033605491	0.011449112	5.38E-06	0.022554674	2.31E-07	0.001599715	1.24E-07	0.000715397	0.000400288	1.59E-06	0.003372346	0.000236423	9.78E-05	0.000388926	4.09E-05	0.001167879	0.000775686	0.000569993	0.006371948	0.010073392	0.02954429	0.023979129	0.018535109	0.013743998	0.001850925	0.006897688	0.009021563	0.050105586	0.018510754	0.007580225	4.36E-05	1.18E-06	0.002357546	0.00062971	0.000502332	0.014338014	0.039023608	0.003472744	0.002019993	0.002884924	0.008917017	5.56E-05	0.000450609
0.000330656	0.000425023	0.000300534	0.002900836	0.001571371	0.020526488	0.045382674	0.03637324	0.014282514	3.91E-06	0.018783889	1.92E-06	0.001529446	1.45E-06	0.001014563	0.000374707	1.57E-06	0.002289363	0.000224542	0.000103245	0.000428888	8.40E-05	0.001254819	0.001420682	0.000324877	0.007094899	0.010971223	0.030654543	0.022311894	0.020791106	0.011863357	0.002445506	0.007251045	0.008327643	0.059365689	0.016354691	0.00806029	0.000116723	4.72E-06	0.001603894	0.000477201	0.000599517	0.018045774	0.045709733	0.003290369	0.000891962	0.00177916	0.008199817	5.44E-05	0.001270485
0.000215643	0.000253294	0.000229949	0.002481321	0.00266526	0.024240115	0.049304051	0.032079748	0.017019469	2.77E-06	0.020621868	1.86E-07	0.001871891	0	0.000916005	0.000141245	1.29E-06	0.002982943	0.000342394	6.66E-05	0.000762251	7.16E-05	0.001041223	0.00060959	0.000691047	0.008022507	0.008152502	0.031900285	0.024691291	0.018199758	0.009403921	0.002116938	0.007781004	0.007489089	0.052238033	0.0172969	0.007250463	4.44E-05	1.45E-05	0.002241634	0.000749766	0.001097397	0.01577307	0.040795917	0.003636508	0.000788066	0.0011223	0.006231253	7.22E-05	0.000602411
0.000293007	0.000425326	0.000229829	0.004096432	0.003848197	0.025813155	0.044582436	0.031558388	0.013275456	1.66E-06	0.022009383	1.63E-06	0.001230499	4.15E-07	0.000881733	8.95E-05	9.22E-07	0.003060845	0.000276976	0.000114414	0.000783717	2.56E-05	0.001713594	0.000451203	0.000405784	0.008063213	0.009197699	0.02998261	0.021734451	0.0206914	0.010669871	0.002159641	0.006457156	0.010602339	0.053224776	0.011095612	0.009697531	7.55E-05	8.83E-06	0.002977088	0.000635681	0.000852406	0.016004331	0.044540032	0.002595161	0.001272597	0.003012965	0.009497022	6.84E-05	0.000864672
0.000288765	0.000292034	0.000277184	0.003252719	0.002715573	0.022736126	0.044845161	0.032473171	0.01413453	9.64E-06	0.02240406	1.43E-06	0.001341213	8.04E-07	0.001062295	0.000208653	2.82E-07	0.003314455	0.000273312	0.000160402	0.000844749	4.52E-05	0.001913616	0.000432113	0.000682427	0.005933802	0.009440001	0.027133369	0.020697402	0.020833999	0.011390006	0.002394866	0.006851795	0.009404398	0.060440136	0.013294035	0.009052087	0.000673791	3.96E-06	0.002106053	0.000576058	0.000402985	0.016981107	0.040632844	0.006357897	0.000898484	0.001458247	0.007619152	0.002091329	0.00048074
0.000293715	0.000343275	0.000421319	0.002848314	0.002157737	0.019741717	0.05112679	0.03073167	0.012540394	4.03E-06	0.020018447	5.23E-06	0.001637519	2.50E-07	0.000624446	0.000329833	1.72E-06	0.005448734	0.000421218	0.000151365	0.000544078	8.43E-05	0.0021901	0.000619345	0.000585172	0.006417113	0.008256431	0.028121744	0.021181297	0.019391221	0.011297358	0.00206602	0.006109471	0.011351846	0.053758019	0.014949426	0.009217129	9.37E-05	9.71E-07	0.002240788	0.00035968	0.00059652	0.019337986	0.04332625	0.003647819	0.000840144	0.001492282	0.008846399	5.39E-05	0.001029101
0.000390528	0.000375172	0.000234249	0.002810403	0.002177348	0.023143803	0.047259466	0.031502522	0.010984804	7.52E-06	0.022423039	1.14E-06	0.004067924	2.92E-07	0.001507547	0.000323935	3.36E-06	0.002989424	0.000225828	6.78E-05	0.000776554	1.46E-05	0.001994698	0.000657757	0.001500875	0.006624957	0.007409846	0.030511013	0.020462867	0.022165879	0.010508729	0.002501641	0.007397889	0.011334944	0.050907641	0.020417374	0.009903598	6.95E-05	6.94E-06	0.001864395	0.000564661	0.000506795	0.018883172	0.045002026	0.003868345	0.001198066	0.00180718	0.008485518	6.49E-05	0.003356537
0.000586729	0.000509249	0.000287133	0.002599036	0.001768002	0.0238876	0.045684572	0.035274662	0.014290938	6.72E-06	0.021254206	2.90E-06	0.001646452	5.82E-07	0.00081226	0.00020608	2.31E-06	0.002939449	0.000209667	6.21E-05	0.000492405	6.96E-05	0.00139729	0.000419032	0.000598009	0.006137248	0.00761384	0.023823575	0.020563551	0.019014835	0.012392871	0.002407749	0.007539622	0.007929198	0.058862645	0.016417009	0.009561989	0.00023991	4.05E-06	0.00165835	0.000956211	0.000450313	0.020838175	0.042114196	0.003270396	0.001207012	0.001740236	0.009673187	5.55E-05	0.001146206
0.000412012	0.000210237	0.000327449	0.002894389	0.003013147	0.024465222	0.047225779	0.035050158	0.014322781	3.26E-06	0.016333021	1.89E-06	0.003825205	9.37E-07	0.000677743	0.000128676	2.69E-06	0.003441691	0.000410482	0.00022789	0.000621084	5.12E-05	0.001558148	0.00063928	0.000556239	0.007147408	0.008789637	0.029373668	0.020680122	0.02146418	0.010839922	0.002921979	0.007895483	0.01069736	0.051455969	0.015223412	0.008971745	0.000121215	4.84E-06	0.001489949	0.001751976	0.00081347	0.016398084	0.038054878	0.004385604	0.001228402	0.001216611	0.009840424	8.50E-05	0.001453028
0.000243786	0.000292833	0.000251067	0.002566541	0.002239675	0.021813599	0.04531	0.033620428	0.015467482	7.02E-06	0.022299785	2.01E-06	0.001588075	1.18E-06	0.000635224	0.000234795	5.94E-06	0.004126537	0.001520907	0.000128855	0.000488478	1.60E-05	0.001073441	0.000575777	0.000923692	0.009071611	0.010423224	0.029816719	0.02087525	0.020352145	0.012682532	0.0020108	0.007960218	0.008141902	0.060328185	0.015766068	0.011110812	0.000154671	3.72E-06	0.002384027	0.000437671	0.001140932	0.01641206	0.03869599	0.003747659	0.001145564	0.001441748	0.007248719	3.19E-05	0.000634392
0.0001471	0.000641374	0.000509805	0.002690955	0.00271782	0.019701198	0.037994213	0.03676358	0.01384345	1.23E-06	0.022448043	3.81E-07	0.001646192	1.20E-06	0.001563103	0.00025993	4.63E-06	0.003910963	0.000171957	0.000110616	0.00047773	8.87E-06	0.001494657	0.000394922	0.000740702	0.00807702	0.008924694	0.030653147	0.023014437	0.019676354	0.010810464	0.002568512	0.008897973	0.007129152	0.051623294	0.015838809	0.009530044	3.26E-05	1.21E-05	0.001694024	0.001280139	0.001138764	0.014420702	0.040193344	0.004101228	0.001204749	0.002306676	0.009910344	0.000237219	0.000694658
0.000261349	0.000218678	0.000275153	0.003059948	0.001927891	0.020911374	0.047096501	0.031543201	0.013458829	5.31E-06	0.019854765	3.56E-06	0.002135249	1.62E-06	0.000945217	0.000209116	7.35E-06	0.003566589	0.000321787	5.93E-05	0.000840098	4.29E-05	0.002690136	0.000371824	0.000613186	0.007349436	0.009383893	0.029025861	0.024024898	0.019183911	0.012606273	0.001842785	0.006643073	0.012620338	0.057430751	0.012210264	0.009095665	6.18E-05	3.53E-06	0.001551197	0.000633221	0.000860988	0.014635135	0.04757124	0.004641308	0.00060887	0.001547393	0.007203534	0.000132378	0.000338171
0.000555834	0.000748574	0.000284977	0.002562122	0.004534141	0.021179907	0.042043782	0.035014697	0.013986272	9.05E-06	0.01956826	3.05E-07	0.001621334	2.77E-06	0.001260232	0.000209715	1.13E-06	0.002843056	0.000438875	2.61E-05	0.000957415	8.01E-05	0.00139566	0.000436444	0.000779243	0.006886857	0.015064229	0.023319652	0.0191705	0.021415347	0.012769406	0.001934873	0.009399985	0.01051658	0.050519025	0.01484195	0.008565896	0.000309439	1.43E-05	0.001386543	0.000668979	0.001235751	0.01681798	0.040648416	0.004073799	0.001386967	0.001387079	0.00627078	4.49E-05	0.000786801
0.000279605	0.002367867	0.000191435	0.003295204	0.002061582	0.021881303	0.040272899	0.032782726	0.015850089	3.31E-06	0.01923494	4.38E-07	0.001192541	6.74E-07	0.000590811	0.000167761	2.79E-07	0.003649834	0.00012716	7.93E-05	0.001195079	6.88E-05	0.001708664	0.000500137	0.000995459	0.008917894	0.008800496	0.032083446	0.023290718	0.019660534	0.012295221	0.001705081	0.008795719	0.009171129	0.053844919	0.01632877	0.00747024	8.57E-05	9.10E-06	0.001990955	0.000574192	0.000939822	0.014938177	0.043914061	0.00376555	0.000904003	0.002283967	0.007101787	1.50E-05	0.000979673
0.00017948	0.000411724	0.000288265	0.002507709	0.002408373	0.017230791	0.044239436	0.042434988	0.015237836	9.56E-06	0.019244453	1.33E-07	0.002316059	7.28E-07	0.000963972	0.000202874	2.18E-06	0.004004861	0.000275213	0.000180284	0.0006829	4.29E-05	0.000929899	0.000749122	0.000511094	0.008348321	0.010066602	0.031289834	0.020839379	0.017223045	0.010097298	0.002052954	0.00786702	0.008315408	0.052890489	0.015979048	0.008130771	0.00021932	5.35E-07	0.003604016	0.000631072	0.000595006	0.016708719	0.041101089	0.0049316	0.000580867	0.001414981	0.006996419	0.000219957	0.000351184
0.00220468	0.000385195	0.000183407	0.004174373	0.002608304	0.016696131	0.046119526	0.028620562	0.014895997	1.82E-06	0.020765735	7.10E-06	0.00180147	1.41E-06	0.001963517	0.000146242	8.39E-08	0.003715234	0.000231687	8.01E-05	0.000910314	3.62E-05	0.002041732	0.000899037	0.000804121	0.0077687	0.010158029	0.027394572	0.026197207	0.020435788	0.012608436	0.001796352	0.006621136	0.009803706	0.056075708	0.016949231	0.007577052	0.00051902	3.18E-06	0.003574788	0.000992223	0.000983132	0.016853283	0.041937822	0.004697521	0.001088417	0.003836175	0.006464777	5.77E-05	0.000502684
8.53E-05	0.000477115	0.000217006	0.00301059	0.002059372	0.018261686	0.046893838	0.036858642	0.013762758	3.28E-05	0.021361763	1.91E-06	0.001377682	4.57E-06	0.000921999	0.000131503	1.41E-06	0.003480818	0.000106502	0.000577715	0.000574696	4.69E-05	0.001259591	0.000718331	0.000798786	0.008001643	0.009303279	0.028674459	0.019996103	0.01776675	0.010461577	0.002083342	0.007130023	0.012147144	0.051705507	0.019411564	0.008034166	6.23E-05	8.34E-07	0.002095534	0.000617503	0.003410783	0.016725747	0.042391885	0.003122142	0.000832833	0.001212431	0.00892148	3.85E-05	0.000304526
0.000226209	0.000351278	0.000195659	0.003159485	0.003665212	0.025214523	0.044183694	0.031294524	0.014060803	2.82E-06	0.018437549	3.93E-06	0.001972754	1.86E-07	0.001317395	0.000146301	2.36E-06	0.004280724	0.000974988	0.000121232	0.000684505	4.32E-05	0.001291515	0.000566628	0.001326561	0.007098191	0.008217819	0.030201006	0.024370362	0.019798896	0.010635643	0.00305544	0.00733118	0.009472118	0.045943065	0.014249669	0.009813337	0.000120729	6.71E-06	0.002564341	0.000938224	0.001524257	0.019348685	0.046090717	0.006628489	0.001249639	0.00151456	0.007094789	4.75E-05	0.000648637
0.000289235	0.001540065	0.00043514	0.003380301	0.002172313	0.024435524	0.042496609	0.028065497	0.015473651	3.03E-06	0.020456533	3.61E-06	0.001291957	6.05E-07	0.000627708	0.00023477	8.22E-07	0.00219909	0.000166585	8.99E-05	0.000345295	2.11E-05	0.001977517	0.000919411	0.000402723	0.007796474	0.008361512	0.028217575	0.023497102	0.019170288	0.01196134	0.002119308	0.006036382	0.009595681	0.056972545	0.013572108	0.01184183	0.000135596	2.54E-05	0.001916335	0.000525837	0.000935128	0.018044346	0.041016594	0.005552741	0.001293693	0.002100072	0.008074765	8.80E-05	0.000505816
0.000247953	0.000218695	0.000335154	0.007090491	0.00187341	0.019546703	0.050094854	0.032373055	0.014883333	7.90E-06	0.017114548	3.39E-07	0.001830823	1.62E-06	0.000875283	0.002138532	1.75E-06	0.003013219	0.00024075	4.90E-05	0.000533587	4.28E-05	0.001401454	0.000945141	0.000601252	0.007761411	0.010917644	0.031207281	0.024301399	0.021735249	0.013418697	0.003407826	0.008415041	0.008211053	0.057073836	0.017550051	0.009377614	8.54E-05	3.88E-05	0.001976644	0.000350056	0.000895714	0.013446107	0.039900919	0.004524785	0.000805907	0.002100992	0.007111825	3.72E-05	0.001041902
0.000175477	0.000564593	0.000346284	0.002257964	0.001408927	0.02116301	0.038011332	0.031823592	0.012730309	8.45E-06	0.022631504	4.63E-07	0.001811645	7.87E-07	0.000971674	0.000315599	2.07E-06	0.001930298	0.000299767	0.000117306	0.000577879	7.00E-05	0.001224166	0.000536743	0.000993997	0.009921286	0.010758351	0.031769552	0.022590026	0.019802015	0.010984191	0.003611301	0.006423521	0.008673181	0.053154644	0.015492752	0.010226147	0.000139362	7.12E-07	0.001872228	0.000443049	0.000916187	0.016119465	0.044401236	0.005797696	0.002055221	0.001592909	0.008405369	2.37E-05	0.00071231
0.00051413	0.000658966	0.000168069	0.004559738	0.002824181	0.025315923	0.044930479	0.035877886	0.011599472	1.88E-05	0.023057818	9.51E-07	0.001217498	6.07E-07	0.001001603	0.000199763	6.70E-07	0.002497005	0.000178431	0.000157192	0.000258683	9.60E-06	0.001224009	0.000809965	0.001165215	0.006445896	0.01043982	0.031684968	0.024894714	0.018373147	0.01314222	0.002661875	0.007551262	0.01068432	0.058338963	0.01367701	0.007397833	9.57E-05	2.37E-06	0.002552585	0.000411808	0.000616626	0.017475394	0.042334461	0.002763898	0.001188555	0.001427716	0.008668643	3.52E-05	0.00131225
0.000175224	0.000705591	0.00024504	0.002783633	0.002447538	0.023932249	0.044636802	0.031050285	0.01697383	5.23E-06	0.01899019	3.14E-06	0.001296728	1.03E-06	0.001207162	0.00016222	1.89E-06	0.00323422	0.000148058	4.45E-05	0.000458929	7.22E-05	0.001854905	0.002562091	0.000780827	0.007766013	0.007636687	0.032639664	0.027251027	0.017303466	0.010723753	0.002290087	0.007271865	0.009618406	0.045884887	0.015806412	0.010159916	0.000424614	6.04E-06	0.001955779	0.000507517	0.00076032	0.013013675	0.041728629	0.003466558	0.001089018	0.00142739	0.010573703	3.20E-05	0.000402262
0.000309288	0.00033806	0.000244576	0.002062914	0.002436855	0.019959953	0.044199609	0.033738083	0.01293036	6.76E-06	0.019871805	3.97E-07	0.002221184	0	0.000495905	5.90E-05	3.93E-06	0.002602391	0.000572177	8.85E-05	0.000994247	3.05E-05	0.002538979	0.00029724	0.00093094	0.00749974	0.008778568	0.029754078	0.024065664	0.016378258	0.010683918	0.002374861	0.008050711	0.009675973	0.05604249	0.013101858	0.006646691	0.000154115	8.52E-06	0.002123719	0.000488094	0.000521084	0.015011205	0.04382505	0.005137197	0.001260725	0.002324552	0.007862923	4.50E-05	0.001142898
0.000265869	0.000475637	0.000347974	0.002183617	0.003415899	0.023252517	0.050824011	0.03315928	0.017184908	2.78E-06	0.024006156	0	0.001975127	1.02E-06	0.001796181	0.000333593	6.82E-06	0.004330408	0.000244661	0.000169125	0.000598629	1.75E-05	0.00152	0.000331879	0.000623329	0.006107029	0.009862519	0.028188102	0.020254391	0.01841296	0.008182812	0.002164228	0.006286072	0.00784617	0.057788852	0.015983405	0.007695362	0.000167993	4.88E-06	0.001424718	0.000534014	0.000485514	0.016889676	0.039690587	0.002943076	0.001295504	0.001557811	0.011192054	8.56E-05	0.000632595
0.000354095	0.000590266	0.000422942	0.003257591	0.002739806	0.024613532	0.045218127	0.032815767	0.016738908	8.12E-06	0.022403315	5.18E-07	0.002130909	1.52E-06	0.001017562	0.000133269	4.29E-06	0.002712222	0.000118273	6.56E-05	0.000693381	1.12E-05	0.001920371	0.000842057	0.000812569	0.006022509	0.009951711	0.029257805	0.02062915	0.018636541	0.01295	0.002041119	0.00968756	0.010480675	0.057166493	0.016518272	0.009391092	8.96E-05	1.64E-06	0.004003745	0.000550036	0.000470887	0.016116338	0.04027672	0.002619343	0.000930886	0.001799853	0.007106522	3.27E-05	0.001180238
0.000510074	0.000454869	0.000388334	0.002947454	0.002510011	0.020823382	0.049575279	0.03148409	0.013790874	7.26E-06	0.022546456	2.95E-06	0.002324841	9.96E-07	0.000830126	0.000114702	5.50E-07	0.00383688	0.000185259	0.000120411	0.000904168	6.25E-05	0.000921349	0.000516664	0.000784262	0.00645793	0.008425468	0.029035562	0.025116549	0.019679791	0.013313672	0.001847224	0.005250416	0.009163777	0.05804812	0.015281867	0.009219902	8.19E-05	1.92E-06	0.002155308	0.000303972	0.000445025	0.016752953	0.040739736	0.003456387	0.002118428	0.001123103	0.00930772	4.41E-05	0.000838388
0.000164638	0.000638985	0.000208274	0.002936771	0.002597014	0.022733283	0.046341815	0.0365258	0.014534774	9.45E-06	0.022315076	1.26E-06	0.002524233	9.27E-07	0.001221979	0.000127772	1.89E-06	0.00346793	0.000348721	8.41E-05	0.000521955	0.000140231	0.001394134	0.001138964	0.000789163	0.006577148	0.00791384	0.027099975	0.022909186	0.01954466	0.011974829	0.004047442	0.010486302	0.009739014	0.049323378	0.016715234	0.008763314	5.47E-05	2.19E-06	0.001989654	0.000359638	0.001599997	0.017621394	0.035276355	0.005008223	0.000904143	0.002215281	0.006076971	4.30E-05	0.000605166
0.000567542	0.000926007	0.000249375	0.002508033	0.001944978	0.022863839	0.042289803	0.031683308	0.014490277	4.09E-06	0.021850192	4.82E-07	0.002248609	5.17E-07	0.000599471	0.000169036	1.57E-06	0.002910876	0.000144857	6.78E-05	0.00074417	2.82E-05	0.001789295	0.000539078	0.0008366	0.007435146	0.008362335	0.028754658	0.024623487	0.02347034	0.008342099	0.002612955	0.007848769	0.012049533	0.048890404	0.020077465	0.01027568	0.000158142	1.27E-05	0.001423778	0.000657328	0.000655225	0.014030705	0.042665389	0.003292785	0.001282556	0.004177269	0.006059669	0.000242655	0.00077861
0.000601168	0.000445439	0.000602761	0.003210381	0.00245511	0.01891867	0.04652897	0.034604309	0.015110279	7.28E-06	0.017513286	9.84E-06	0.001734117	3.16E-07	0.001025578	0.000154423	6.18E-08	0.00567875	0.000166582	0.000122199	0.000815417	5.00E-05	0.00109976	0.001013355	0.000401434	0.007256738	0.008513792	0.03062464	0.020710865	0.018891958	0.011721725	0.001981281	0.007628252	0.010967254	0.054850282	0.013074237	0.011038428	0.000202008	7.88E-06	0.002547751	0.000215271	0.000623404	0.015441418	0.040289335	0.00473958	0.001181544	0.001725686	0.010233629	3.09E-05	0.000576061
0.000265385	0.00031169	0.000321387	0.003324574	0.001931788	0.020849016	0.040967816	0.034630384	0.012028291	4.13E-06	0.021765862	1.99E-06	0.001815364	1.27E-06	0.000969396	0.000290708	8.88E-05	0.006270781	0.000199594	8.10E-05	0.0005516	3.25E-05	0.002709226	0.000980762	0.000565862	0.006870914	0.008641331	0.028658079	0.01855077	0.016373831	0.010982106	0.004357538	0.009540588	0.010361366	0.054859344	0.015625068	0.009315199	0.000186678	5.68E-06	0.00210032	0.000587802	0.000496903	0.015636181	0.041782375	0.003865362	0.00083031	0.002482823	0.009309991	7.11E-05	0.000607762
0.000318731	0.00054667	0.000202042	0.002585273	0.004360701	0.023538745	0.048654837	0.035108196	0.014083694	3.79E-05	0.022218379	1.59E-06	0.001388576	2.31E-06	0.000888661	0.000477389	3.15E-07	0.004038908	0.001295863	6.04E-05	0.000625514	4.45E-05	0.001819029	0.000990052	0.000300946	0.007048132	0.00870257	0.028880443	0.019896208	0.021992019	0.012183368	0.002648782	0.006961291	0.008406888	0.05880315	0.012964511	0.009046038	0.000256546	1.20E-05	0.002026087	0.001160432	0.000399637	0.016195888	0.042065993	0.004005728	0.00133426	0.001492259	0.008359826	4.06E-05	0.000539946
0.000315678	0.000225747	0.001129187	0.002850827	0.003206485	0.02271461	0.045489615	0.039318475	0.015485788	4.79E-06	0.025937543	3.60E-06	0.00165864	1.46E-06	0.000988494	0.000101796	1.62E-06	0.00298514	0.000504393	0.000110499	0.000561652	3.83E-05	0.000733836	0.002489381	0.00066225	0.006287343	0.008460952	0.029979179	0.022079039	0.01815391	0.010773411	0.001807165	0.008387984	0.008806207	0.052778532	0.016148416	0.00783931	7.70E-05	4.66E-06	0.002839719	0.000659603	0.000499149	0.015877277	0.041915966	0.004834838	0.001053177	0.001108363	0.00776603	7.97E-05	0.000273557
0.000301004	0.000346738	0.000202328	0.003057874	0.001557726	0.024096554	0.044705982	0.031283906	0.015381013	1.69E-05	0.022364561	2.47E-06	0.001977436	1.87E-07	0.000755302	0.000982553	0	0.003032835	0.000176364	8.05E-05	0.000440571	6.15E-05	0.001162176	0.000608051	0.000640675	0.006439253	0.009896903	0.026694657	0.024536733	0.017687244	0.012849601	0.002482043	0.005656757	0.008284945	0.057482424	0.015288806	0.008335274	0.000308365	4.21E-06	0.003432484	0.000350005	0.000573638	0.019328174	0.041754254	0.003233621	0.001583539	0.001417069	0.006222657	2.83E-05	0.001142511
0.000224522	0.000309195	0.000299138	0.002430592	0.002571574	0.02224038	0.048992495	0.036484625	0.013457783	4.14E-06	0.020906344	2.81E-06	0.003345793	4.85E-07	0.001012262	0.000215744	2.06E-06	0.004196541	0.000619122	0.000101562	0.000491495	1.82E-05	0.003435591	0.000511595	0.000424003	0.008054429	0.006717314	0.03331851	0.019349316	0.019042792	0.01224349	0.002145953	0.006663163	0.011231127	0.052051611	0.016421647	0.006119414	0.000154979	9.21E-06	0.003857136	0.000410111	0.000765409	0.019427476	0.034464871	0.004591594	0.000825182	0.001150033	0.008307966	2.48E-05	0.001056486
0.000140522	0.000368086	0.00023895	0.003019037	0.001833943	0.021925797	0.046840854	0.032738661	0.015627893	2.85E-06	0.021071986	3.56E-06	0.001244449	9.58E-07	0.001139251	0.00015455	0	0.003076632	0.00027941	0.00012991	0.000211106	5.01E-05	0.002116322	0.000603397	0.000569586	0.008556488	0.007918123	0.035372315	0.024306471	0.017904763	0.009346374	0.001956176	0.006965184	0.009257034	0.049334725	0.016864854	0.007941787	0.000121377	6.20E-06	0.002127531	0.000822002	0.000757309	0.013684064	0.038507239	0.00329503	0.001257958	0.001726146	0.006843435	0.000130577	0.000497935
0.000142555	0.000465471	0.000265351	0.002602334	0.002373596	0.02177455	0.042177393	0.031958227	0.013903865	4.47E-06	0.023780373	1.25E-07	0.002145991	5.17E-07	0.00124435	0.000187945	4.47E-06	0.002601169	0.000213904	8.08E-05	0.00059259	4.85E-05	0.001219025	0.000654211	0.000464465	0.005784449	0.010011612	0.026167574	0.02212277	0.022099717	0.012039966	0.00200619	0.008910384	0.009745633	0.053957958	0.014686046	0.010402297	6.09E-05	6.09E-06	0.002448258	0.000405139	0.000702055	0.015764198	0.041980331	0.006183525	0.001501356	0.001453381	0.0074156	7.38E-05	0.000852858
0.000242483	0.000743479	0.000489163	0.003118408	0.003998604	0.021104553	0.048554385	0.033357326	0.015828101	4.41E-06	0.019028508	2.95E-06	0.001747477	7.45E-07	0.000928879	8.88E-05	1.56E-06	0.004336799	0.0007817	0.000121694	0.000538673	2.97E-05	0.001744065	0.0008144	0.000450102	0.00917424	0.009172185	0.030249325	0.021382401	0.018340507	0.011754126	0.002506662	0.00904219	0.008227481	0.056134234	0.017974243	0.010911604	5.84E-05	1.45E-06	0.0017515	0.000232076	0.000472332	0.013367523	0.041684286	0.003955552	0.000930468	0.001265238	0.006540588	5.76E-05	0.000519099
0.000528062	0.00089379	0.000239081	0.002433564	0.00180104	0.020670076	0.043571699	0.03005815	0.015497673	2.62E-06	0.02236076	0	0.001508363	4.48E-06	0.001192269	0.000297798	1.28E-06	0.00235847	0.00014458	0.000169825	0.000520288	5.19E-05	0.001339847	0.000464543	0.000560679	0.007030536	0.010158464	0.03589477	0.018804822	0.021501789	0.012001791	0.001697108	0.010354684	0.009443421	0.053637667	0.017637345	0.008772913	8.85E-05	3.30E-06	0.001458021	0.000420772	0.000528073	0.017874638	0.044182982	0.00388375	0.000926441	0.00239308	0.008472293	2.08E-05	0.002347535
0.000325001	0.000290821	0.000257713	0.00382715	0.002617323	0.023990043	0.048269777	0.034664317	0.0160945	1.56E-05	0.018738402	6.70E-06	0.003902991	2.87E-07	0.001850638	0.000122072	1.78E-06	0.005627431	0.000469997	8.28E-05	0.002890865	3.35E-05	0.001418492	0.000571429	0.000459592	0.007638562	0.008182928	0.028467383	0.017313106	0.017774007	0.010677539	0.00322068	0.010125582	0.009793661	0.054629363	0.01426265	0.009393179	0.000145343	4.80E-06	0.002647793	0.001594127	0.000553326	0.017878447	0.043468607	0.005974591	0.00172175	0.001626388	0.007644303	4.48E-05	0.000609026
0.000425107	0.000432112	0.000160634	0.003471551	0.002494668	0.021263429	0.050844468	0.029516966	0.011846727	8.30E-06	0.018231484	4.00E-06	0.001968612	4.50E-06	0.000790205	7.11E-05	1.99E-06	0.003205507	0.000432166	9.26E-05	0.000511073	7.52E-05	0.001535924	0.000956845	0.001564337	0.007557762	0.013242489	0.029357066	0.019837199	0.020963929	0.013082745	0.002009801	0.007417443	0.009836167	0.051129504	0.013915319	0.010023396	8.33E-05	2.17E-05	0.002048424	0.000839383	0.000803719	0.018876565	0.045143345	0.004481816	0.000857774	0.002795836	0.009608794	5.21E-05	0.000695009
0.000873839	0.000826782	0.000201452	0.003654803	0.003920436	0.022551111	0.047764854	0.036920476	0.013293073	1.80E-06	0.018574913	1.69E-06	0.001575657	6.87E-07	0.001602942	0.000221058	1.63E-06	0.003447234	0.000213204	0.000130629	0.000738298	8.05E-05	0.002171078	0.000693986	0.000671072	0.006759254	0.01123136	0.028217603	0.020789707	0.017511271	0.011057803	0.001619521	0.012034121	0.010665376	0.047870503	0.018375827	0.011166487	6.98E-05	3.26E-06	0.001644491	0.000545556	0.001571062	0.017573864	0.038219893	0.005152283	0.001669725	0.001516321	0.006066644	9.37E-05	0.001567501
0.000311414	0.000487206	0.000225802	0.004400704	0.001671957	0.020555455	0.04282124	0.030815084	0.012646146	1.41E-05	0.018742958	2.31E-06	0.001512848	3.39E-06	0.000735869	0.000133928	4.66E-06	0.003451919	0.000324531	0.00014083	0.000463073	4.31E-05	0.001385819	0.000975862	0.000931938	0.010401877	0.009960399	0.031547879	0.019324713	0.022800688	0.011400609	0.002560078	0.007573514	0.010247794	0.055273045	0.018491062	0.008528931	0.000353166	1.33E-05	0.001785461	0.001488963	0.000636372	0.015646068	0.048324201	0.005955761	0.001457349	0.000831847	0.006110562	3.55E-05	0.000364258
0.000162203	0.000500843	0.000222363	0.003152266	0.002945021	0.023144561	0.050067198	0.036270891	0.013247696	2.40E-06	0.023354416	8.42E-06	0.001430674	0.000121312	0.001035285	0.000164783	5.37E-07	0.004318512	0.000312608	0.000250459	0.00083474	1.09E-05	0.001644401	0.000755397	0.000547981	0.006600355	0.008084571	0.030943302	0.018115281	0.018251267	0.009782126	0.001512299	0.007509004	0.009010841	0.056686667	0.015093164	0.007416608	9.56E-05	2.67E-06	0.002149647	0.000321849	0.000416794	0.015688244	0.044424223	0.003546957	0.003084379	0.003182873	0.005968748	0.000124434	0.000621439
0.000224517	0.000503594	0.000252677	0.003218239	0.001862893	0.024937061	0.047582433	0.033947933	0.015263655	1.49E-05	0.023796412	2.31E-07	0.00113721	9.03E-07	0.001033951	0.000696553	1.53E-06	0.002695846	0.000395181	9.70E-05	0.001281369	5.83E-05	0.000963924	0.000442152	0.001285789	0.005732394	0.008083463	0.031725433	0.018794554	0.020343863	0.009230452	0.001793192	0.00804354	0.013347569	0.054090486	0.013532689	0.008093155	0.000127249	3.38E-06	0.001834459	0.000702445	0.000656567	0.015076609	0.045589413	0.004133995	0.001325639	0.002948948	0.009640522	4.20E-05	0.000672857
0.000305998	0.0003426	0.000180091	0.002402496	0.002753441	0.021940079	0.047454654	0.033220095	0.015029258	3.08E-06	0.021312777	7.48E-07	0.00185903	4.51E-06	0.001958985	0.000200369	3.99E-06	0.00647529	0.000272551	8.29E-05	0.000944073	3.72E-05	0.001524183	0.000705264	0.000513006	0.009295169	0.009726048	0.030501683	0.023420328	0.019171881	0.012904416	0.001626332	0.008422623	0.013055309	0.052895566	0.016113015	0.009125036	0.000159533	2.16E-05	0.001622251	0.000438777	0.000466421	0.018301743	0.041541953	0.004960522	0.001298229	0.001604877	0.009544953	5.93E-05	0.000437755
0.0002319	0.000432	0.000298609	0.002668472	0.003450098	0.020690375	0.049192654	0.029724503	0.015174142	1.30E-06	0.023653307	0	0.00114656	2.83E-07	0.001147687	0.000713611	7.94E-07	0.003428242	0.000250246	3.20E-05	0.000789313	6.85E-05	0.001574222	0.000526287	0.000532186	0.006097279	0.010153174	0.031237236	0.02097692	0.019669289	0.012213583	0.001609096	0.006983935	0.008322015	0.053911963	0.015483921	0.009445665	0.000191142	8.84E-06	0.001459776	0.000912742	0.000630373	0.013453952	0.042188962	0.003611628	0.001030975	0.002029322	0.009751653	4.61E-05	0.000402234
0.000123341	0.000386243	0.000212261	0.003152509	0.001883057	0.023455953	0.048899937	0.035062682	0.015029712	3.37E-06	0.018494646	2.25E-06	0.002131055	6.32E-07	0.00130373	0.000265197	3.56E-06	0.003464923	0.000300716	4.44E-05	0.000610866	6.57E-05	0.001891316	0.000723692	0.000760653	0.00611435	0.012904771	0.03235233	0.018540769	0.018127841	0.012757092	0.002026641	0.00808316	0.011172396	0.050042465	0.016864321	0.011093183	0.000190696	5.31E-05	0.001607207	0.000487857	0.00068544	0.017828909	0.042680965	0.003778638	0.00081362	0.001785766	0.008709756	3.88E-05	0.002822483
0.000602707	0.000256947	0.00015008	0.002569548	0.005039592	0.02336379	0.041738318	0.03304853	0.014331658	3.28E-06	0.02258724	3.62E-06	0.001218031	2.89E-06	0.001017881	0.000166039	7.66E-07	0.003429727	0.000244581	5.39E-05	0.002571104	5.05E-05	0.000927316	0.000635688	0.000492571	0.006902729	0.009286302	0.030723689	0.021142853	0.021164963	0.008858803	0.001755215	0.007231507	0.010241631	0.056185917	0.013916243	0.009443629	0.000283901	9.86E-06	0.002953195	0.001012741	0.000465179	0.013587019	0.042392424	0.004375357	0.001538924	0.001358146	0.008357685	9.32E-05	0.000708192
0.000296783	0.000228368	0.000192715	0.002940077	0.001786586	0.02550499	0.046382248	0.033784482	0.013099612	7.90E-06	0.02100567	2.48E-05	0.001907274	1.87E-06	0.000855529	0.000281819	1.55E-06	0.002901418	0.000179535	0.000326726	0.000483843	2.06E-05	0.001108718	0.000930321	0.000703935	0.007844993	0.008820501	0.035438113	0.020439207	0.020097713	0.014783446	0.001585104	0.007971383	0.006792632	0.048852657	0.016192285	0.010800883	0.000108026	2.69E-06	0.002152157	0.00041133	0.00066835	0.0158255	0.039231523	0.004426798	0.001080929	0.000915172	0.010068332	3.26E-05	0.000442614
0.00042822	0.00065738	0.000457835	0.003130837	0.002481747	0.018686154	0.042565865	0.034428662	0.012951401	9.63E-06	0.019142433	4.70E-07	0.00363222	3.09E-06	0.000787634	0.000177726	4.64E-07	0.003995312	0.00022261	0.000209973	0.000429934	4.16E-05	0.001227118	0.000403469	0.000308279	0.01303203	0.009847768	0.030339825	0.020249929	0.017935669	0.011007274	0.003526732	0.00752049	0.010495456	0.057285133	0.015693564	0.008737992	0.000196213	1.45E-06	0.003482874	0.000648341	0.000619851	0.016752858	0.043804654	0.004210303	0.001290791	0.001263243	0.008469572	4.71E-05	0.00062976
0.00023892	0.000341823	0.000306955	0.002614053	0.001718094	0.022501782	0.044160847	0.031211452	0.013332704	5.52E-06	0.024127509	8.01E-06	0.002529191	5.33E-07	0.001551149	0.000216676	5.09E-07	0.002674968	0.000192174	3.20E-05	0.00046388	0.000748947	0.001035967	0.000882372	0.000317384	0.006204217	0.008034067	0.02970532	0.020982439	0.016211012	0.011585809	0.00228705	0.008025026	0.009559336	0.051385875	0.016167731	0.008799827	0.000145594	2.71E-06	0.003184718	0.000611035	0.000871012	0.016064154	0.046231145	0.004010146	0.001107374	0.004205174	0.009687056	3.41E-05	0.00070652
0.000320914	0.000626325	0.000229642	0.002309282	0.00167977	0.019529221	0.04346019	0.032696932	0.016772547	1.10E-06	0.020073812	1.74E-06	0.00151076	4.45E-07	0.001512862	0.000180943	1.65E-06	0.003171465	0.000731896	0.000221446	0.000539802	8.03E-05	0.000875604	0.000476837	0.000743396	0.008894324	0.007127555	0.02970216	0.023159816	0.024228321	0.011664187	0.002191414	0.008522666	0.00900116	0.0523665	0.015077948	0.009200226	0.000110833	8.25E-06	0.001445591	0.000456106	0.000545535	0.016203952	0.044577156	0.00378063	0.001201931	0.001623608	0.007674679	0.000136058	0.000518957
0.000194616	0.000395309	0.001688162	0.003710697	0.003067408	0.023932833	0.043998524	0.02988281	0.011506781	1.72E-06	0.023038058	5.55E-06	0.001742159	3.78E-06	0.000778902	0.000327363	1.21E-06	0.003732925	0.000209462	0.000224041	0.00146361	0.000100666	0.001397609	0.000376913	0.000917688	0.008403411	0.010418494	0.028131268	0.024870026	0.020083759	0.008803313	0.001669607	0.007888099	0.013308353	0.052316299	0.01664387	0.008054049	0.000140703	3.80E-06	0.002922965	0.000421095	0.001139284	0.017568685	0.037742838	0.004584127	0.000653115	0.000823245	0.009754655	3.41E-05	0.000539503
0.000485581	0.000537311	0.000145571	0.00368931	0.003466002	0.024415712	0.046818129	0.033669797	0.013770147	5.20E-06	0.020926825	5.61E-07	0.001179435	1.55E-06	0.001181428	0.000687657	1.73E-06	0.002339053	0.000126237	0.00013971	0.001167769	5.71E-05	0.001697148	0.00070587	0.000402799	0.008279745	0.008350904	0.031154568	0.020212269	0.021810963	0.011241859	0.001572666	0.005813934	0.007185552	0.055226756	0.013184606	0.012742429	5.61E-05	1.34E-06	0.002252048	0.000499288	0.002957666	0.015547884	0.041374571	0.003132443	0.001215562	0.001980206	0.007542172	2.54E-05	0.000616654
0.000468653	0.000450476	0.000161767	0.002806718	0.002160517	0.0199014	0.046904208	0.03200929	0.01356435	1.15E-05	0.021585453	3.31E-06	0.002987776	3.84E-07	0.00051301	0.000225816	2.62E-06	0.003656448	0.000215384	0.000300168	0.000438991	6.33E-05	0.001007374	0.000710564	0.001114589	0.006652923	0.007456629	0.029915237	0.024807741	0.016649102	0.012397118	0.003307395	0.006852238	0.008390602	0.053112415	0.016005401	0.007492681	5.78E-05	1.29E-05	0.002267094	0.00060406	0.000896032	0.014723848	0.045131394	0.003949546	0.00102312	0.001867708	0.010964543	6.44E-05	0.000606186
0.000155592	0.000549247	0.00021716	0.002856302	0.002482211	0.019701982	0.047267912	0.032348921	0.015802828	3.72E-06	0.018245063	1.33E-06	0.002040181	1.12E-06	0.001350181	0.000244171	0	0.002873854	0.000153601	7.01E-05	0.000394156	3.18E-05	0.001256402	0.000372653	0.000596555	0.009453282	0.009301695	0.03476481	0.018708112	0.019298645	0.012117393	0.002047875	0.007613485	0.009048046	0.052952663	0.013519915	0.011674287	0.000146761	5.63E-06	0.002530523	0.000688187	0.000779315	0.017719244	0.035259912	0.003601413	0.001175687	0.001482325	0.01102514	7.31E-05	0.000790086
0.000558832	0.000251924	0.000368019	0.002082457	0.001732871	0.020472807	0.043643648	0.033703252	0.012679148	8.40E-08	0.023564154	6.44E-07	0.001558727	1.07E-06	0.00166427	0.000243307	2.84E-06	0.003434168	0.000351141	0.000149347	0.001166761	4.34E-05	0.001969965	0.00276477	0.000606737	0.006913255	0.009828419	0.03089524	0.020004914	0.022029017	0.012176675	0.002703133	0.006427817	0.009528859	0.052447955	0.015914416	0.008475697	0.000187664	3.04E-06	0.001714898	0.000951703	0.001142449	0.014278843	0.041280241	0.003760863	0.001404664	0.001046769	0.007438715	4.76E-05	0.000835796
0.000254003	0.00084499	0.000280017	0.00335571	0.002311629	0.020710665	0.042186787	0.03794614	0.014721393	2.11E-06	0.017035648	2.41E-07	0.0016273	1.57E-06	0.000972659	0.000306542	7.85E-07	0.002713869	0.000367939	8.45E-05	0.00078731	6.18E-05	0.0023467	0.000624289	0.000684827	0.005845753	0.012781154	0.033029901	0.023940065	0.022988057	0.00967809	0.002669929	0.008518258	0.008184097	0.056747394	0.014491418	0.007763586	0.000139411	5.99E-06	0.001633545	0.000506396	0.000704053	0.017808885	0.045679466	0.004032194	0.001224395	0.00138026	0.006466532	8.80E-05	0.000492748
0.000184245	0.000287607	0.00013667	0.003206298	0.002244507	0.023876154	0.050714381	0.038342778	0.015674481	1.37E-05	0.018778159	3.33E-06	0.001701222	3.21E-07	0.000947646	0.000165179	6.15E-07	0.004006975	0.000367263	0.000254079	0.00136606	5.39E-05	0.000913814	0.00111605	0.000428543	0.007527692	0.007743835	0.028709326	0.020617589	0.021186158	0.010000782	0.002332343	0.006506778	0.008150636	0.052046436	0.01583346	0.006888629	7.67E-05	6.38E-06	0.002863976	0.000645768	0.000469459	0.014272231	0.041548539	0.005510691	0.003135806	0.001481405	0.006040339	6.76E-05	0.000654874
0.000226731	0.000802014	0.000245822	0.003327864	0.002750418	0.022134256	0.042366377	0.036637265	0.014910227	1.28E-05	0.023057655	1.03E-07	0.001957366	9.26E-07	0.000534764	0.001213895	7.42E-07	0.003401437	0.000689295	6.64E-05	0.000571023	0.000145323	0.002063807	0.00047493	0.000937576	0.005844647	0.008804262	0.030282418	0.020520513	0.019054144	0.011269112	0.001458189	0.007408631	0.009012406	0.053234294	0.015040824	0.010854747	8.99E-05	6.25E-06	0.001409274	0.000524147	0.00047361	0.019665585	0.03591115	0.004049806	0.001327241	0.001260187	0.008303179	5.69E-05	0.000379788
0.000138309	0.000482734	0.000530196	0.002370876	0.002171004	0.026185482	0.042656829	0.031993993	0.012476389	6.64E-06	0.019227916	6.01E-06	0.00169181	1.56E-06	0.001975543	9.54E-05	2.37E-06	0.004628061	0.000253631	0.000278422	0.000361698	0.000150693	0.001109061	0.000539757	0.00100998	0.008146969	0.007837564	0.029419232	0.021397623	0.020550043	0.011071123	0.003349034	0.008237876	0.009896623	0.0545675	0.014887893	0.007582964	0.000170118	1.11E-06	0.00247583	0.000463432	0.000491264	0.017572899	0.038073758	0.005865622	0.001468184	0.001083787	0.008566053	9.82E-06	0.002505267
0.000260368	0.000341123	0.000627866	0.002973409	0.001958573	0.018118888	0.045615625	0.029913876	0.013795345	9.33E-07	0.018687572	1.74E-06	0.001080384	8.36E-07	0.00130836	0.000209959	3.47E-07	0.003108394	0.000334708	3.11E-05	0.000456463	4.38E-05	0.001196761	0.00102222	0.000505648	0.007248015	0.010811713	0.025449026	0.022694405	0.019508543	0.011236948	0.003336382	0.006298342	0.00761003	0.058994653	0.019201019	0.008487209	0.000165529	8.89E-06	0.001329688	0.000526155	0.00090107	0.016344931	0.040847567	0.004361164	0.000769596	0.002212329	0.008504616	0.000142236	0.000494671
0.000170897	0.0004267	0.000358626	0.00315096	0.003308875	0.023866208	0.051318818	0.029733511	0.013153292	3.70E-06	0.019562277	4.01E-07	0.002176543	7.02E-07	0.000829706	6.67E-05	2.52E-06	0.004987801	0.000270609	0.00010369	0.001020008	3.97E-05	0.00144511	0.000572674	0.000462262	0.006521436	0.010526267	0.0296552	0.024760238	0.019682939	0.008680764	0.002113701	0.005233574	0.010301801	0.05668132	0.015216994	0.006775944	0.000202796	2.52E-06	0.003940717	0.000355547	0.001275213	0.016700674	0.042132404	0.003949522	0.002848092	0.001893739	0.007546464	7.46E-05	0.001057987
0.000140468	0.000488745	0.000654361	0.003661717	0.001662022	0.024619437	0.043180262	0.031680753	0.016571658	3.21E-06	0.022375485	1.98E-06	0.002137312	5.02E-06	0.00111977	0.000188118	1.02E-06	0.003420913	0.000641001	5.86E-05	0.000361628	0.000184758	0.0011105	0.000805233	0.001164301	0.005807826	0.008241489	0.030616606	0.019592482	0.021533108	0.010168261	0.001870034	0.007903927	0.008963706	0.048167703	0.017086669	0.008991019	6.25E-05	9.19E-06	0.002887004	0.000518698	0.001414866	0.015635162	0.036660376	0.00541964	0.0008976	0.002876422	0.008802005	7.76E-05	0.000598787
0.00017155	0.000309766	0.000337675	0.002187116	0.002078463	0.021691815	0.049330155	0.033627702	0.013300406	9.23E-06	0.022288239	2.43E-06	0.002740049	2.54E-06	0.000806933	0.000157243	2.64E-06	0.002994932	0.000165795	0.00021501	0.000580327	6.29E-05	0.001177247	0.000493561	0.000577871	0.006507668	0.008866098	0.028791103	0.019182333	0.020646699	0.011110643	0.002197074	0.008151251	0.011195314	0.052205619	0.015830094	0.010376593	0.000115114	2.17E-06	0.001312686	0.000470942	0.000437943	0.013895868	0.040943001	0.004121865	0.001115517	0.001514079	0.006945036	0.000300888	0.000394523
0.000165357	0.000362611	0.000195365	0.001996765	0.002379663	0.021334301	0.041519688	0.037360814	0.013967182	2.88E-06	0.020406828	2.03E-06	0.001643808	2.31E-07	0.001211912	0.000174696	0	0.003762917	0.000266424	9.29E-05	0.000513698	2.62E-05	0.001704487	0.000681461	0.000384457	0.005773246	0.007933094	0.031164296	0.02228832	0.023353321	0.009992776	0.002867034	0.008551672	0.008103361	0.054744645	0.015470708	0.01017898	0.000137032	1.33E-05	0.002754364	0.000317619	0.000520946	0.013998338	0.041833305	0.003744793	0.00088399	0.001233671	0.007948304	4.36E-05	0.000786053
0.000544499	0.002401766	0.000494737	0.003756033	0.002411994	0.025097179	0.047101052	0.034743591	0.011220579	4.21E-06	0.020836958	0	0.001395232	2.31E-07	0.000778887	0.001037337	9.89E-08	0.002639699	0.000330707	9.63E-05	0.000846288	5.25E-05	0.001501955	0.002288433	0.000280481	0.007537902	0.010201334	0.030920447	0.023113785	0.022187768	0.014614784	0.001133728	0.0115601	0.012091977	0.051575106	0.013584104	0.008305202	7.17E-05	3.59E-06	0.001905232	0.000533119	0.001325919	0.015282496	0.039384828	0.003888805	0.001309865	0.001520001	0.01055655	3.29E-05	0.000555345
0.000277222	0.000277439	0.000486898	0.003640353	0.002071835	0.02143985	0.04591894	0.031379084	0.013631702	1.14E-05	0.020340348	8.84E-07	0.001699866	8.80E-06	0.002869214	6.07E-05	4.42E-06	0.002333448	0.000339369	9.87E-05	0.000753619	1.58E-05	0.000973269	0.00054177	0.000821817	0.007171193	0.008427598	0.031333294	0.024411854	0.019241884	0.011574458	0.004001157	0.006068581	0.010701106	0.052658127	0.018067426	0.007964046	0.000113594	3.05E-06	0.001862725	0.000684748	0.000843931	0.013556435	0.043309581	0.005099636	0.002531551	0.001683341	0.005519868	8.07E-05	0.000677862
0.000315625	0.000666594	0.000159873	0.002714972	0.001590855	0.024207073	0.045377887	0.0341397	0.017199078	5.93E-06	0.018274225	1.05E-06	0.002088326	1.52E-06	0.000838245	0.000185776	3.80E-06	0.006164948	0.000446669	0.000113131	0.000939979	2.46E-05	0.002207583	0.000664503	0.000504256	0.00729112	0.009095076	0.028134874	0.020817051	0.021824668	0.012831562	0.001749528	0.006996349	0.010416633	0.051404009	0.015578919	0.010197054	0.000195937	8.63E-06	0.001157397	0.000590776	0.000628707	0.015922379	0.038987139	0.003916716	0.001530507	0.004085945	0.007534508	3.65E-05	0.000714622
0.000219515	0.00041282	0.000470441	0.002472487	0.00314926	0.022115782	0.044194089	0.036002516	0.018005004	5.71E-06	0.019286894	1.03E-06	0.00134961	3.88E-07	0.001174255	0.000154556	3.96E-06	0.002243677	0.000131678	0.000103273	0.000628684	4.74E-05	0.001298801	0.000724956	0.000626095	0.008752316	0.006860472	0.027831109	0.020700712	0.021416365	0.010474388	0.002199324	0.006085984	0.01032136	0.05426213	0.015344636	0.009975376	0.000240575	1.56E-06	0.001531475	0.000456693	0.000732118	0.018433305	0.041185875	0.003240927	0.001241621	0.001417627	0.008547108	6.14E-05	0.000739234
0.000198675	0.000607179	0.000325608	0.00385078	0.002141844	0.019986279	0.052092836	0.03473159	0.012083873	5.00E-06	0.020968949	1.97E-06	0.001698868	1.86E-06	0.001302666	0.000103534	8.66E-07	0.002843566	0.000215461	7.88E-05	0.000395893	1.87E-05	0.001490581	0.001510853	0.000575771	0.0067301	0.008833076	0.030984818	0.024379518	0.017629134	0.011460585	0.001818997	0.006224362	0.01025771	0.053980084	0.016340434	0.008307661	0.000130989	2.15E-06	0.002415649	0.001017799	0.000636303	0.01521144	0.03995324	0.004051433	0.001419217	0.001610796	0.006924775	2.89E-05	0.000818142
0.000535544	0.000258674	0.0001156	0.003024429	0.003099867	0.021411811	0.043484779	0.037099237	0.01374462	1.47E-05	0.02054645	9.46E-07	0.002146676	7.20E-07	0.000568512	0.000230597	6.31E-06	0.002983866	0.000224889	7.17E-05	0.000375701	4.09E-05	0.001579046	0.000418153	0.000584442	0.007217799	0.007621116	0.028706111	0.024867768	0.02062129	0.010978323	0.00191955	0.009093875	0.008357989	0.05326127	0.015080187	0.009182066	0.000118048	5.20E-05	0.002373809	0.000722349	0.000461508	0.015672526	0.04114206	0.005606439	0.000996544	0.001953223	0.012320196	5.37E-05	0.0005088
0.000123109	0.000571349	0.000123823	0.003400428	0.003116529	0.021391393	0.043779974	0.034453832	0.015104224	9.90E-06	0.021007478	1.26E-06	0.0015933	5.94E-07	0.001463222	0.000149362	3.90E-06	0.003489216	0.000244009	6.87E-05	0.000539342	3.18E-05	0.001147806	0.000711263	0.000546348	0.008277376	0.011739697	0.026961611	0.024458622	0.018352074	0.01027408	0.002205959	0.006988102	0.009530283	0.053348244	0.017413947	0.008391846	8.23E-05	1.60E-05	0.002692006	0.00056039	0.000825235	0.015400853	0.043800353	0.003112268	0.000995842	0.002684325	0.006967028	2.91E-05	0.000884031
0.000216886	0.000497857	0.000166585	0.002386017	0.002272506	0.02322985	0.049187949	0.033674307	0.013633768	2.58E-06	0.022601557	6.15E-07	0.001777154	2.78E-06	0.000567633	0.000254683	4.04E-08	0.003340547	0.000273238	0.000190731	0.000362757	5.57E-05	0.000924129	0.000459626	0.000591173	0.00800524	0.009307895	0.031367218	0.023243589	0.015581272	0.011376759	0.003217762	0.006276724	0.008846345	0.048030888	0.013883597	0.007611898	0.000294922	7.05E-05	0.001230691	0.000839076	0.000735752	0.015411645	0.040001003	0.003848342	0.000672812	0.001667239	0.008755961	6.08E-05	0.000681934
0.000475032	0.000445309	0.000209867	0.002353768	0.004597764	0.018824057	0.042621496	0.038609991	0.013686164	4.66E-06	0.019367292	1.13E-06	0.001892271	8.57E-07	0.000858029	0.000191884	5.99E-07	0.003039113	0.00018102	8.27E-05	0.000551462	1.37E-05	0.001165475	0.003346091	0.000404363	0.007100928	0.009769001	0.029041785	0.021838812	0.016542302	0.011245045	0.003106336	0.00632069	0.011143022	0.049700595	0.020593587	0.009259189	9.77E-05	1.64E-05	0.002528736	0.000494913	0.000806104	0.014408624	0.041997836	0.003864496	0.001710946	0.001033484	0.008877687	4.55E-05	0.000341297
0.000196227	0.000707437	0.000210498	0.0033745	0.001664738	0.022167119	0.044737871	0.035424671	0.016987308	5.68E-06	0.024360062	2.62E-06	0.001592507	1.58E-06	0.001051442	0.000422766	5.14E-07	0.005779018	0.000400317	9.07E-05	0.00058413	1.61E-05	0.001345467	0.00079664	0.000435425	0.005734439	0.007373474	0.032144192	0.020821326	0.019688355	0.012178185	0.001992649	0.006428095	0.008587612	0.049239956	0.014376281	0.009384434	0.000333515	3.97E-06	0.002538396	0.000699244	0.000513493	0.017445224	0.044106925	0.003759487	0.001071208	0.001670447	0.006971771	4.61E-05	0.000989593
0.000147856	0.002338526	0.000255159	0.002836126	0.001878196	0.020599414	0.047521946	0.039228994	0.013562968	1.20E-05	0.024433378	7.87E-06	0.0012164	4.40E-07	0.000769025	0.000180145	1.63E-06	0.005319302	8.77E-05	0.000269728	0.000561273	1.33E-05	0.001420679	0.000474984	0.002559095	0.007058455	0.010636136	0.029992033	0.020567247	0.019343774	0.011414399	0.001502446	0.007270974	0.012977241	0.051507191	0.015642604	0.010198475	0.000183403	1.24E-06	0.002121379	0.000341695	0.002665249	0.017341962	0.042746757	0.003171641	0.001279764	0.001900827	0.006460384	1.78E-05	0.000720533
0.00031201	0.000463549	0.000223208	0.003087684	0.001885956	0.021272625	0.04648086	0.034684492	0.014023718	1.57E-06	0.021054084	1.24E-06	0.002681178	9.66E-07	0.00132897	0.000262096	4.24E-07	0.003028954	0.000214885	9.80E-05	0.000623304	5.10E-05	0.001307967	0.000454325	0.000631622	0.007008591	0.010665634	0.029397971	0.019611468	0.021024722	0.010760339	0.002277869	0.006216524	0.010838759	0.058469041	0.012659617	0.009687589	0.000156147	6.55E-06	0.001699501	0.000301011	0.000514626	0.017108407	0.04578383	0.003882214	0.000858436	0.002631786	0.008329009	8.13E-05	0.000655233
0.000258553	0.000618945	0.000149131	0.002516505	0.002262772	0.021368851	0.043414257	0.030634024	0.01059118	6.44E-06	0.019227082	1.55E-05	0.001294562	3.06E-06	0.000750447	0.000384776	1.28E-06	0.004593634	0.000157381	0.000291071	0.000750558	7.35E-05	0.001555712	0.000647327	0.000544684	0.009721372	0.009438468	0.027279229	0.025450546	0.019804992	0.010838952	0.002125116	0.006921746	0.00942234	0.055227547	0.014992903	0.007644297	8.62E-05	4.84E-06	0.002344808	0.000207197	0.000403454	0.015803917	0.04139663	0.003607015	0.001069792	0.001774937	0.008095	6.77E-05	0.000745408
0.000224601	0.000393275	0.000292589	0.003587567	0.002380842	0.020055792	0.047787632	0.032260474	0.012705513	4.59E-06	0.020903821	5.33E-06	0.001620061	2.06E-06	0.000805016	0.00018035	1.12E-06	0.004461606	0.000135518	4.90E-05	0.001733176	0.000103455	0.001474861	0.000322884	0.000438715	0.005774991	0.010309733	0.030648823	0.021342658	0.020089303	0.010613725	0.001689953	0.00687301	0.009414724	0.055437028	0.014093198	0.007773365	9.30E-05	2.84E-06	0.002293713	0.000491376	0.000401861	0.016995165	0.045011888	0.00446514	0.00103066	0.001732955	0.008704299	1.99E-05	0.000568646
0.000153329	0.000416365	0.000761181	0.003443664	0.002479286	0.023693266	0.048947848	0.033410001	0.012337652	3.69E-06	0.021529659	3.19E-07	0.001563866	0	0.001317742	0.000200414	4.22E-07	0.002317811	0.000198691	0.000105136	0.000838343	0.000137289	0.001296557	0.000360952	0.000405774	0.006291695	0.012439576	0.031894836	0.019227867	0.015871605	0.012764828	0.00338755	0.008287777	0.009778582	0.05660379	0.012043815	0.007486833	0.000165057	1.73E-05	0.002478509	0.000557494	0.001197179	0.018307024	0.042284911	0.003884911	0.00130578	0.001736808	0.011311498	6.41E-05	0.000401882
0.000144931	0.000410475	0.000463849	0.002573771	0.001727974	0.018208277	0.045546681	0.031847055	0.013688611	3.36E-07	0.021069593	6.47E-06	0.001409022	8.22E-06	0.001189078	0.000126957	7.83E-06	0.004574261	0.000626667	0.000136478	0.00047571	2.04E-05	0.002625829	0.000807056	0.00049786	0.008438766	0.00777653	0.028166684	0.019879501	0.021420082	0.01524716	0.001592296	0.008219157	0.010764743	0.062378211	0.011695457	0.010459773	0.000130645	4.58E-06	0.002624039	0.000839292	0.000881153	0.01581422	0.042807701	0.003828271	0.002531308	0.001766447	0.00717043	8.76E-05	0.000744516
0.000174758	0.000943804	0.00018063	0.001987427	0.001994527	0.025776058	0.044088913	0.036440436	0.012588615	5.46E-06	0.019714261	5.96E-07	0.001318973	3.73E-06	0.000798476	0.000117261	1.40E-06	0.003126821	0.000147606	0.00012104	0.003428211	4.93E-05	0.001373401	0.000455466	0.001198042	0.006174678	0.009086682	0.030508564	0.018266985	0.018548825	0.012442373	0.001913514	0.006202316	0.00961846	0.05021985	0.014439789	0.012678669	9.94E-05	2.76E-07	0.002444689	0.000442563	0.00043057	0.019864794	0.047002367	0.003755053	0.001398365	0.001440141	0.010136283	5.68E-05	0.00082491
0.00021903	0.000658619	0.000577495	0.001916661	0.002081203	0.020369749	0.046724296	0.037605153	0.013363412	8.25E-06	0.021539572	1.93E-07	0.002336167	8.84E-06	0.000629462	0.000335212	1.78E-06	0.004272727	0.00023317	0.000138507	0.000389065	7.08E-05	0.001230053	0.000355023	0.000843715	0.005540275	0.011176663	0.026262241	0.021324413	0.016298847	0.011205701	0.00182145	0.008863165	0.009053059	0.046941583	0.016212465	0.008488809	0.000284428	2.56E-06	0.001408611	0.001354808	0.000616934	0.020325572	0.04345089	0.004030498	0.001170571	0.001138743	0.008633147	6.78E-05	0.000730531
0.000657192	0.000680012	0.000202064	0.004689603	0.003150017	0.018868279	0.049904449	0.034934918	0.012629562	2.28E-06	0.02044893	9.52E-07	0.000958268	4.82E-06	0.001052035	0.000335613	6.81E-07	0.00456115	0.000295635	4.41E-05	0.000832388	4.97E-05	0.002760663	0.000940105	0.000506023	0.007203827	0.009331376	0.027723645	0.026761589	0.021074956	0.010100166	0.002179021	0.006403947	0.01071614	0.051773849	0.017588583	0.008259105	0.000356204	2.85E-06	0.002350535	0.000595904	0.000526874	0.015908382	0.038578014	0.00314197	0.00119446	0.001562639	0.011828513	4.68E-05	0.000964863
0.000226842	0.002399224	0.000265704	0.003409586	0.002395274	0.025213536	0.041895433	0.033132266	0.013343454	1.16E-05	0.015880384	7.98E-07	0.002143443	1.80E-06	0.000593627	0.00026054	1.08E-07	0.003054157	0.000161988	5.77E-05	0.001131773	1.01E-05	0.001245098	0.000323802	0.000667792	0.00561551	0.009672328	0.031880645	0.022939062	0.022481837	0.012988919	0.003595549	0.00909087	0.009458011	0.044331292	0.012544609	0.007912212	7.98E-05	4.55E-06	0.001850775	0.000528556	0.001324034	0.015317993	0.03977614	0.004027561	0.00099957	0.001872322	0.009159499	0.000156788	0.000734342
0.000598857	0.000245467	0.00101043	0.003522844	0.002405751	0.021307128	0.047821427	0.032425204	0.016677263	1.50E-05	0.019054536	0	0.002618979	1.16E-05	0.000755185	0.000254833	4.70E-07	0.002943802	0.000646364	0.000136249	0.00053153	6.54E-05	0.001563534	0.000501239	0.000564248	0.006247	0.007136938	0.028190789	0.023144172	0.01765828	0.01519639	0.003092829	0.008618196	0.008989753	0.047247266	0.013509737	0.008947459	0.00016182	1.36E-06	0.002974633	0.000417303	0.001110585	0.016128977	0.044396488	0.004500783	0.001109288	0.002174428	0.008381919	5.41E-05	0.000762373
0.000229898	0.000690243	0.000359285	0.003078698	0.002569377	0.020214905	0.045710133	0.032857364	0.013989771	2.67E-06	0.022357349	4.30E-06	0.001494305	7.47E-07	0.001409233	0.000348349	2.54E-06	0.002332895	0.000346325	7.90E-05	0.000573107	5.91E-05	0.001331258	0.000657792	0.000909042	0.006292073	0.006825033	0.02833556	0.021114473	0.018984427	0.012001976	0.001873574	0.008212192	0.010889272	0.061182396	0.015900394	0.008243022	7.70E-05	2.07E-06	0.001955206	0.00052514	0.001265804	0.015724335	0.040441746	0.004835585	0.001101434	0.001980905	0.00660611	3.43E-05	0.00055177
0.000231425	0.0003454	0.000298337	0.002993748	0.002169108	0.018924407	0.043489063	0.035383827	0.013095299	4.57E-06	0.025479226	1.40E-07	0.00166721	9.04E-07	0.001102651	0.00020971	5.80E-07	0.003882194	0.000158083	0.000172567	0.000276157	3.21E-05	0.001730038	0.000913022	0.000966161	0.007432119	0.009151226	0.030830506	0.020798642	0.022460218	0.010512235	0.003633392	0.008257862	0.008105557	0.057952184	0.013643054	0.010730376	4.76E-05	3.64E-06	0.001529217	0.000449202	0.000601615	0.018605454	0.041921655	0.004838565	0.001185171	0.002920653	0.006648214	4.69E-05	0.000821935
0.000473494	0.000496994	0.000265713	0.003397541	0.002855208	0.020864443	0.049039724	0.03081788	0.010920505	4.80E-06	0.020239487	8.75E-07	0.002152672	3.26E-06	0.001142184	0.000160852	8.04E-07	0.003790348	0.000294901	8.44E-05	0.001069404	6.11E-05	0.002316551	0.000411028	0.001409157	0.005851135	0.006222637	0.026394445	0.022890817	0.0192321	0.010634943	0.004024264	0.008868947	0.006840783	0.053872802	0.013545681	0.010131541	5.92E-05	4.59E-05	0.002329602	0.000308046	0.000594443	0.015080779	0.037834895	0.004976646	0.001084294	0.002153148	0.007669662	6.44E-05	0.000308828
0.000216527	0.000591862	0.000293049	0.003261146	0.003100075	0.021497863	0.043636105	0.032602133	0.012253967	6.47E-06	0.019162969	2.68E-07	0.001406868	4.82E-06	0.000638415	0.000113186	9.37E-06	0.002876565	0.000204194	7.72E-05	0.000630189	8.02E-05	0.001519886	0.000777103	0.000530153	0.00764859	0.008076927	0.024255181	0.020453339	0.020555294	0.01270675	0.002612858	0.008472593	0.009370543	0.062637461	0.019238394	0.00850489	0.000176113	4.52E-06	0.002818926	0.000535328	0.000606528	0.017063231	0.043280462	0.004202534	0.000583706	0.001077453	0.007849214	6.48E-05	0.000965078
0.000259056	0.000765419	0.000166654	0.002297683	0.003381599	0.022095257	0.048187419	0.031193816	0.012397077	7.69E-06	0.022093708	1.01E-05	0.002487937	3.85E-07	0.003182006	0.000199672	1.71E-06	0.004480731	0.000292716	0.000197019	0.000436255	6.35E-05	0.001957571	0.00055485	0.000523702	0.007340798	0.011217434	0.031274562	0.02184835	0.015810377	0.010087197	0.001805269	0.0087717	0.010355335	0.054029628	0.014475786	0.009386024	0.000167838	3.01E-06	0.002483175	0.000601556	0.000653666	0.016182714	0.03881985	0.006772986	0.002664384	0.001551721	0.004997408	0.000163199	0.000364931
0.000194353	0.000470025	0.000207734	0.002903247	0.002957175	0.023908003	0.044200114	0.031763302	0.012958153	3.50E-06	0.018680795	0	0.002753654	9.63E-07	0.00152642	0.000124731	2.19E-06	0.003148342	0.000230476	0.000104823	0.000539141	5.10E-05	0.00142828	0.000467629	0.001125929	0.007998485	0.009637602	0.029783515	0.021442324	0.019148419	0.014666546	0.00196161	0.0071496	0.01027954	0.052896508	0.013085618	0.00905473	6.07E-05	1.47E-06	0.001544021	0.000723464	0.000516193	0.015117168	0.038777116	0.004455066	0.000828201	0.001288381	0.008659697	2.46E-05	0.000617947
0.000139856	0.000678495	0.000212483	0.002426281	0.002332995	0.023522705	0.043902649	0.034585954	0.012946415	3.98E-06	0.021492747	3.24E-06	0.001145335	4.94E-07	0.00131403	0.000119966	2.66E-06	0.002792813	0.000166832	0.000383547	0.00061516	3.72E-05	0.001263844	0.000503929	0.000579904	0.005553218	0.007393434	0.030874266	0.018896737	0.020667798	0.012231357	0.001512756	0.007138741	0.010211438	0.055383312	0.015148456	0.00803656	8.88E-05	1.01E-05	0.001856495	0.000700108	0.000812981	0.015431641	0.039944023	0.005320549	0.001149007	0.00103218	0.006453509	6.02E-05	0.000520687
0.000205513	0.000599244	0.000295862	0.004859367	0.001891271	0.023700646	0.044550112	0.032685808	0.013499239	3.41E-06	0.02192071	9.30E-07	0.001346592	2.97E-07	0.001128085	0.000183672	1.26E-06	0.002825556	7.40E-05	0.000172441	0.000837993	8.39E-05	0.001238056	0.000484589	0.0005265	0.007223492	0.011084111	0.0293281	0.022802809	0.018948222	0.011803766	0.002245992	0.007806551	0.00910443	0.05200311	0.016789995	0.009121411	5.58E-05	9.56E-06	0.001440438	0.000550148	0.000540624	0.022006381	0.043109846	0.006151787	0.001151953	0.00196745	0.007655287	6.96E-05	0.000420149
0.000426732	0.000201735	0.000154682	0.003519506	0.002784024	0.019515347	0.047658627	0.033059582	0.014031634	4.87E-06	0.017320232	1.14E-06	0.001257154	6.81E-07	0.00080246	0.000148966	3.93E-07	0.004110055	0.00016874	0.000126934	0.000438226	4.38E-05	0.001316213	0.000510758	0.000638122	0.005620794	0.01038289	0.029877153	0.023402072	0.017567176	0.012697713	0.001782494	0.009158151	0.008766409	0.048976842	0.016037493	0.013582071	0.000118828	3.08E-05	0.001794198	0.000425358	0.000812917	0.015877389	0.041489508	0.005928875	0.000988356	0.00346622	0.005114424	5.41E-05	0.00046317
0.000141796	0.00052937	0.000247362	0.00296246	0.002619302	0.022249516	0.04980106	0.032785291	0.015443607	2.74E-06	0.023744155	6.61E-07	0.001742726	7.17E-07	0.00075149	0.000486308	1.32E-07	0.003521349	0.002189873	9.80E-05	0.001442782	3.51E-05	0.003884192	0.000678602	0.000527241	0.006059802	0.011442026	0.02410322	0.020019165	0.021501755	0.011851224	0.002524606	0.008618928	0.01004025	0.052236607	0.013216264	0.008876171	0.00014032	1.08E-06	0.001308134	0.000673856	0.000425592	0.014439197	0.044214989	0.004848679	0.001523191	0.001133697	0.009018972	5.24E-05	0.000466783
0.000264422	0.000349272	0.000155161	0.003199374	0.002392464	0.019630464	0.045121235	0.033281073	0.015554115	9.73E-06	0.022297487	2.02E-06	0.001622084	2.88E-06	0.000450873	0.00019682	1.17E-07	0.003198235	0.000684617	0.000196598	0.000414835	0.00012503	0.002299689	0.000623974	0.000724397	0.006317111	0.00929728	0.02692759	0.018448966	0.019936769	0.010930222	0.00227182	0.007198228	0.007930159	0.051901147	0.014543272	0.009746574	0.000160012	5.00E-06	0.001721656	0.001768199	0.000923794	0.01672824	0.036536347	0.003954206	0.000690042	0.002081504	0.007628981	8.01E-05	0.00114464
0.000482397	0.000367726	0.000383367	0.005693425	0.001944842	0.024412954	0.048983577	0.034274943	0.011927362	2.46E-05	0.02579422	3.06E-06	0.001557736	0	0.001155507	0.000143078	3.46E-05	0.003566723	0.000180409	6.06E-05	0.000472966	4.09E-05	0.001129592	0.001051284	0.000611282	0.008847492	0.007300338	0.034653932	0.019149218	0.02009254	0.010187422	0.002970286	0.006854809	0.010084693	0.050297318	0.014376769	0.012366372	0.000153963	1.53E-06	0.003166992	0.000343966	0.000640137	0.016298097	0.042966736	0.003507844	0.001493618	0.001545085	0.00964894	0.000520677	0.001312148
0.000139492	0.001243089	0.000183148	0.004537793	0.002036421	0.022300439	0.052210205	0.032875369	0.016231397	4.70E-07	0.020227675	8.08E-08	0.001523522	1.84E-07	0.00207477	0.000317488	7.98E-06	0.002198962	0.000218746	0.000110191	0.000437414	3.96E-05	0.001189835	0.000326944	0.000779802	0.005889749	0.008091409	0.032465954	0.018846672	0.022263685	0.012137631	0.001288392	0.008139859	0.010653655	0.054975592	0.013517355	0.011720153	0.000143673	7.69E-06	0.002331459	0.000488803	0.001062236	0.013628446	0.039622934	0.004535634	0.001496499	0.002201873	0.006571808	0.000105727	0.000713664
0.00075162	0.000396989	0.000420038	0.004272411	0.002342698	0.021905605	0.048455044	0.033423962	0.014043313	8.70E-05	0.019711799	1.68E-06	0.002291823	1.97E-06	0.001028304	0.000107897	2.21E-06	0.003633548	0.000144621	0.000111188	0.000674427	3.47E-05	0.003013143	0.000463146	0.000574044	0.006852819	0.009999772	0.027141049	0.021040275	0.020313197	0.013568815	0.001916183	0.007786793	0.009328995	0.049693754	0.012711687	0.008042624	0.000371287	3.43E-06	0.002047672	0.000555668	0.000781505	0.016243198	0.046874878	0.004288576	0.000745671	0.003574788	0.007421674	2.22E-05	0.000702925
0.000179992	0.000362662	0.000267111	0.002751703	0.00180167	0.021832701	0.047019438	0.032195373	0.017068851	6.46E-06	0.021659055	1.88E-06	0.00182986	5.86E-07	0.001007179	0.000180485	6.43E-07	0.002966885	0.000379915	0.000178497	0.001431331	1.83E-05	0.001338603	0.000411488	0.000582075	0.012152823	0.008212557	0.031954304	0.017259659	0.021126764	0.01296148	0.001729512	0.008296229	0.010900174	0.047293294	0.017711474	0.008459949	0.000209863	3.28E-05	0.001271866	0.00031831	0.000472764	0.017597113	0.036616644	0.004258496	0.001497782	0.001656224	0.006639574	6.20E-05	0.000650005
0.000267779	0.000552471	0.000117676	0.003154871	0.001824544	0.017504204	0.046497284	0.033204307	0.016460544	1.27E-06	0.019416535	3.45E-08	0.003777911	9.65E-07	0.000820958	0.00020139	2.30E-07	0.003251267	0.000136363	0.000111858	0.000634769	1.82E-05	0.00133874	0.000702227	0.001212982	0.006383755	0.007195476	0.027640551	0.018472984	0.019836856	0.010164643	0.003366461	0.007920331	0.010194359	0.049842062	0.01682398	0.009854071	8.56E-05	9.63E-06	0.001209861	0.000409348	0.000682716	0.018825929	0.039608222	0.004146904	0.001320568	0.00151019	0.006716588	7.48E-05	0.000335729
0.00027855	0.000718226	0.00036468	0.003394056	0.005025574	0.022918644	0.043163846	0.03138812	0.010900333	3.67E-06	0.02370372	8.95E-06	0.002099843	2.61E-06	0.000940533	0.000176514	4.33E-06	0.003207757	0.000288437	0.000144655	0.001040287	4.78E-05	0.001541168	0.000637662	0.000625067	0.005701145	0.010055291	0.030549688	0.022672526	0.019139104	0.012225812	0.001949728	0.00669001	0.010974932	0.051259582	0.012812845	0.008570767	0.000213256	5.13E-06	0.002975758	0.001364443	0.000712712	0.015686556	0.041417757	0.004169455	0.001101892	0.001644429	0.007556037	0.000111308	0.00082149
0.000275299	0.000753824	0.000444788	0.002922008	0.001665354	0.019240439	0.046192098	0.035134212	0.016281359	2.20E-06	0.021556115	1.15E-06	0.001891698	2.60E-06	0.000582051	0.000342844	0	0.003385908	0.00038809	0.000165764	0.00048436	1.51E-05	0.0010442	0.000486857	0.000497066	0.008672687	0.012224682	0.032247432	0.020897804	0.022053465	0.009659958	0.001323798	0.00910033	0.010323559	0.054272397	0.019373384	0.006873962	0.00012273	1.19E-05	0.002265327	0.000459157	0.00051862	0.014752013	0.041355978	0.004539424	0.00084353	0.001712481	0.006940315	6.20E-05	0.000268339
0.000288152	0.000399512	0.000202017	0.002044722	0.001310838	0.020689519	0.047449787	0.032963702	0.01032685	1.09E-05	0.022359217	1.11E-07	0.001951593	1.52E-05	0.001285866	0.000190441	1.14E-06	0.002819159	0.000286575	5.67E-05	0.000835028	3.64E-05	0.001220855	0.000697507	0.000549992	0.007289626	0.013143883	0.028437447	0.021876388	0.018642291	0.012080653	0.002834117	0.006680234	0.008698869	0.060776572	0.015432031	0.008416275	4.17E-05	3.16E-06	0.002857985	0.000542702	0.000782536	0.018373946	0.040869269	0.004081999	0.000874035	0.001032519	0.008889943	6.04E-05	0.000531581
0.000464878	0.000402366	0.000346191	0.003164212	0.001691795	0.021226613	0.047248385	0.034824814	0.013062762	1.35E-05	0.023232696	4.21E-07	0.001406352	6.61E-08	0.000535211	0.000225989	9.56E-07	0.002316499	0.000270316	0.000324135	0.001045169	1.67E-05	0.001443932	0.000626707	0.000456185	0.006132504	0.009474079	0.031613524	0.023359424	0.017288363	0.01030343	0.00512241	0.006645829	0.006926217	0.055802415	0.013147913	0.008497704	0.000132869	2.91E-06	0.001330007	0.000300576	0.000744873	0.017560192	0.037967323	0.005753925	0.002435976	0.002371755	0.008359494	2.09E-05	0.0011408
0.000345595	0.000757886	0.000218362	0.004409842	0.00227113	0.023842147	0.047545985	0.032888269	0.014970401	5.99E-06	0.027215369	1.58E-06	0.002093807	0	0.002081029	0.000274328	1.72E-06	0.004729184	9.16E-05	0.00013494	0.000457844	9.45E-06	0.001362537	0.000916778	0.000342604	0.009506327	0.009795984	0.034703656	0.020953262	0.019436799	0.009860937	0.003415372	0.007612079	0.011128494	0.049446459	0.01416037	0.007848411	0.000262264	4.42E-06	0.002805602	0.000886957	0.000946974	0.01438975	0.037088837	0.004302679	0.000706562	0.00179923	0.009794222	5.23E-05	0.000590583
0.000190243	0.000389302	0.000225136	0.002579327	0.004847349	0.021625014	0.042684303	0.03462624	0.013252592	2.32E-05	0.027367119	5.05E-06	0.001364125	2.63E-07	0.000560274	0.000158261	1.14E-06	0.004771674	0.000201672	0.000102866	0.000723526	2.67E-05	0.001613219	0.000624174	0.000701385	0.006761601	0.008289298	0.027594027	0.023324036	0.020807352	0.010904298	0.001614033	0.009836072	0.0091654	0.052676495	0.015331388	0.006978577	6.06E-05	1.01E-05	0.003329749	0.000348611	0.000292451	0.017625896	0.040350403	0.003369206	0.000817995	0.001170354	0.00726714	3.10E-05	0.000942561
0.00033604	0.000526986	0.000349564	0.004330337	0.002919285	0.023550372	0.048713656	0.031736471	0.013028317	9.16E-06	0.021405644	7.15E-07	0.001273912	1.50E-06	0.00084012	0.000117514	1.16E-06	0.004252364	0.000161931	0.002120674	0.000560008	6.49E-05	0.001282982	0.000697599	0.000404663	0.005970809	0.007185151	0.028175741	0.021694925	0.019422256	0.009529166	0.002812292	0.007134119	0.007879272	0.056594233	0.014707138	0.009280856	0.000327734	1.23E-06	0.002599779	0.000602494	0.000717225	0.016978219	0.043434748	0.006165545	0.000844653	0.002403603	0.007838553	4.00E-05	0.000663215
0.000311989	0.000458655	0.000389211	0.003411355	0.002908776	0.01971708	0.048413245	0.035386992	0.011461686	3.93E-06	0.020351943	2.66E-06	0.001269162	1.03E-06	0.000979124	0.000313661	0	0.002001196	0.000270903	5.42E-05	0.000481897	4.43E-05	0.000871239	0.000335088	0.000314341	0.007276359	0.009566071	0.031140049	0.020547498	0.019950613	0.011054233	0.001689066	0.007917836	0.009966367	0.05689753	0.014903306	0.012479027	8.66E-05	2.55E-06	0.001909679	0.00027809	0.000582593	0.017960145	0.042691437	0.00315696	0.000812696	0.002136723	0.00663562	4.90E-05	0.000592092
0.000297348	0.000390106	0.002229552	0.003554003	0.002908315	0.021856238	0.044559717	0.039272038	0.015244855	3.63E-05	0.019929883	1.78E-06	0.001814002	1.67E-07	0.001194162	0.000362622	2.22E-05	0.00433521	0.000225965	0.00016661	0.001141712	0.000252458	0.001474385	0.000284314	0.000794308	0.00625701	0.009570017	0.030592586	0.023901133	0.018863947	0.012358166	0.002021789	0.007040184	0.010000679	0.054897535	0.014443818	0.008516465	0.000144862	2.22E-06	0.002559118	0.000981635	0.00128709	0.014009725	0.045405733	0.003104002	0.001419325	0.002483578	0.006136686	4.95E-05	0.000891403
0.0013698	0.000867635	0.000371925	0.002319033	0.002551043	0.022497286	0.047194617	0.034861358	0.012020247	7.19E-06	0.021031468	1.57E-06	0.002035377	5.78E-07	0.001223123	0.000252014	8.73E-07	0.004083797	0.00016086	5.95E-05	0.000583012	2.02E-05	0.001717896	0.000651326	0.00054488	0.005413316	0.00867853	0.030485029	0.019756042	0.019665285	0.0118461	0.003304282	0.006911459	0.010377465	0.058534216	0.01581059	0.009034931	0.000118161	1.07E-05	0.001331604	0.000853549	0.000413315	0.014523241	0.037046258	0.004850841	0.000834038	0.001451278	0.007051107	6.31E-05	0.000608273
0.000107498	0.000232309	0.000265219	0.002744022	0.002336986	0.019978725	0.049403815	0.029209323	0.01419653	7.60E-06	0.018757293	1.13E-06	0.000991335	1.44E-06	0.001781071	0.000353557	1.17E-05	0.003604645	0.000193677	1.70E-05	0.000532618	7.02E-05	0.001298722	0.000799899	0.002126398	0.007153535	0.011524765	0.031748906	0.021589241	0.018624217	0.011400004	0.00224064	0.007253286	0.008184744	0.049605595	0.015691042	0.01166851	0.000177217	2.33E-06	0.00325672	0.000766024	0.000868789	0.01778488	0.039943497	0.003690804	0.001369332	0.003239726	0.00918726	3.28E-05	0.00096379
0.000911455	0.000380791	0.000200278	0.002869325	0.002601446	0.027678199	0.044729346	0.036040014	0.014013526	4.43E-06	0.021439031	2.70E-07	0.003723608	1.39E-06	0.001164048	0.001309822	4.63E-06	0.004225001	0.000172281	0.000226392	0.00058966	3.14E-05	0.001092864	0.000490529	0.000565698	0.00662985	0.007066647	0.029115432	0.020578684	0.020497028	0.009976875	0.001367658	0.007631697	0.009593367	0.058422721	0.015520956	0.008976742	0.000100518	1.60E-06	0.004743824	0.000315697	0.000859699	0.013244132	0.038584869	0.00423377	0.001046356	0.001408757	0.006561774	5.45E-05	0.000885309
0.000151917	0.001082988	0.00022226	0.002381026	0.002452548	0.020558797	0.049305472	0.036045243	0.013922203	7.95E-06	0.018750012	1.76E-07	0.001463805	1.64E-07	0.000826058	0.000258738	1.97E-06	0.003532775	0.000197704	6.42E-05	0.001037621	5.22E-05	0.001234254	0.000425216	0.000570122	0.007045125	0.006694635	0.03044441	0.021608241	0.020490213	0.013102401	0.001804685	0.009576307	0.010250369	0.053466323	0.014676403	0.009735613	0.00011134	3.15E-06	0.002508748	0.000598147	0.000502686	0.014131132	0.039825532	0.003670064	0.001152039	0.003140698	0.006162644	0.000394817	0.000440367
0.000129264	0.000438029	0.000278235	0.002446127	0.005766007	0.020636472	0.040373411	0.035974956	0.016471197	0.00047473	0.021302031	7.87E-06	0.002166299	5.19E-07	0.000642981	0.000184832	8.95E-07	0.004395056	0.00022477	0.000111496	0.000400059	1.98E-05	0.002264029	0.000483141	0.00088289	0.007872608	0.007216052	0.023492166	0.023538023	0.02003856	0.012600128	0.002566237	0.008894033	0.011005292	0.054170595	0.013018834	0.009998856	6.36E-05	2.52E-06	0.002541002	0.000463053	0.000790461	0.017150772	0.043946217	0.004149147	0.000803867	0.001544558	0.007288623	1.83E-05	0.000662068
0.000232501	0.000402401	0.000177549	0.001920267	0.002231236	0.021006816	0.040966648	0.034632643	0.013060931	2.35E-06	0.022655646	9.04E-07	0.001147083	1.37E-06	0.00064807	0.000463623	5.92E-06	0.004089483	0.000167202	8.77E-05	0.001678534	2.42E-05	0.001351691	0.000586226	0.00046024	0.007277666	0.00768062	0.030262185	0.024063525	0.022847542	0.011987542	0.001662785	0.009213914	0.008133362	0.058737453	0.014160548	0.009916434	9.06E-05	1.52E-06	0.001558666	0.000623705	0.000584857	0.017541929	0.036387983	0.005202252	0.000759245	0.001979396	0.007440497	5.61E-05	0.000662872
0.000167007	0.000381191	0.000197912	0.002613966	0.002947982	0.02237134	0.051819564	0.031105592	0.011830711	5.06E-05	0.022196363	1.60E-06	0.001346023	1.93E-06	0.000651851	9.63E-05	1.51E-06	0.003068563	0.000289149	0.00010323	0.000333384	0.000348455	0.00093445	0.000875193	0.000688504	0.006389746	0.010402453	0.028986895	0.02292037	0.019222359	0.013463421	0.002195785	0.009775397	0.010243236	0.047248607	0.015806856	0.009248024	0.000149736	4.10E-06	0.001840103	0.0004462	0.000499845	0.017022694	0.043479298	0.004034422	0.000880037	0.001866565	0.006601322	3.94E-05	0.000442222
0.00015983	0.000358365	0.000352412	0.003690414	0.001739931	0.021048908	0.048944103	0.029808347	0.012654437	5.37E-06	0.021575094	5.90E-06	0.00159583	1.73E-06	0.001456088	0.000455322	7.48E-07	0.003024589	0.000225408	0.000147423	0.000474055	5.10E-05	0.00186291	0.000934719	0.000499962	0.007123921	0.009973871	0.030102298	0.021898894	0.021722757	0.010402107	0.002181964	0.008439502	0.00831265	0.055422264	0.014976777	0.009858191	0.000242851	1.22E-06	0.001585207	0.000313783	0.001139283	0.015161909	0.043749772	0.005228265	0.000782328	0.002662563	0.00631884	8.20E-05	0.000294767
0.000285682	0.000369948	0.000144739	0.002258046	0.003731997	0.019922602	0.046611458	0.030920618	0.013833293	6.83E-07	0.01930965	7.23E-05	0.003066867	1.13E-06	0.000941429	0.000158967	8.62E-07	0.003372489	0.000186153	8.95E-05	0.000552296	0.000917282	0.001307862	0.00033386	0.000629294	0.009370275	0.008190607	0.02574995	0.02461829	0.019017175	0.010318042	0.003715825	0.00815565	0.009184603	0.054859959	0.014002113	0.009489962	7.20E-05	3.15E-06	0.001894359	0.000459351	0.000353886	0.016934651	0.047969303	0.005718999	0.000775253	0.001329981	0.008494667	6.04E-05	0.000582326
0.000294227	0.000539114	0.000267211	0.003627986	0.002956623	0.022322227	0.043578226	0.033795983	0.015666635	1.29E-06	0.022684705	1.25E-05	0.002424997	1.90E-06	0.000485331	0.000345544	6.97E-07	0.005421753	0.000263493	0.000140101	0.000693213	4.02E-05	0.001542234	0.000427062	0.00061822	0.00724459	0.012200869	0.028079208	0.020940394	0.016863781	0.009932221	0.002499405	0.007021947	0.009923488	0.050869964	0.018634678	0.00822011	9.68E-05	1.83E-06	0.003737279	0.000414235	0.001364359	0.015618225	0.043578846	0.003090476	0.000701527	0.001903288	0.006516482	7.84E-05	0.001191913
0.00013517	0.00036133	0.000179307	0.003890203	0.001662213	0.022921878	0.046165416	0.031053669	0.012979668	4.24E-06	0.021246865	6.62E-06	0.001678175	3.36E-06	0.00092002	0.000187702	5.28E-07	0.002802205	9.58E-05	9.59E-05	0.000386602	0.000221143	0.001837931	0.001268924	0.0043493	0.008346155	0.009293948	0.029315664	0.019947356	0.020569184	0.01323894	0.001869488	0.006824738	0.010578564	0.050653166	0.014679423	0.00730697	9.14E-05	7.65E-06	0.002101543	0.001210632	0.001039064	0.015408828	0.043611291	0.003785724	0.002254659	0.001892134	0.005868321	0.000118824	0.000573995
0.000341845	0.000507634	0.000294159	0.003805765	0.00272661	0.022614562	0.048281615	0.03031412	0.015352587	1.11E-06	0.022737999	3.14E-07	0.001972676	8.03E-07	0.000807245	0.000191981	1.50E-05	0.003958622	0.000202361	0.000190445	0.000519191	4.22E-05	0.001142885	0.000808405	0.000455943	0.007689854	0.008544884	0.03202568	0.02075923	0.018715772	0.011359439	0.003895653	0.00722388	0.010747579	0.048112018	0.012157374	0.0069559	0.000108849	1.84E-05	0.001797787	0.000456253	0.000978613	0.01882458	0.039653437	0.004186157	0.000742347	0.002196439	0.008861028	6.93E-05	0.000620867
0.000226396	0.000804045	0.000732675	0.002977842	0.002504803	0.020807909	0.051648795	0.035114401	0.015962236	3.87E-06	0.022224467	1.54E-05	0.002614021	8.24E-06	0.001158718	0.000207546	4.32E-07	0.003385906	0.000452038	0.00036143	0.000729218	5.99E-05	0.00159183	0.000490721	0.000642262	0.006939769	0.010532113	0.028272238	0.02312884	0.016229346	0.011202516	0.002289787	0.006846868	0.010468144	0.054659069	0.012745674	0.009913056	0.000148807	2.98E-06	0.00181601	0.000551199	0.000464099	0.015752951	0.04029618	0.004312195	0.000465195	0.001805654	0.008105657	2.63E-05	0.000569925
0.000201268	0.000794056	0.000212938	0.003043887	0.003252946	0.025076446	0.047708078	0.03169231	0.012984348	1.58E-07	0.020756367	0	0.003586631	5.28E-07	0.000845681	0.000249697	5.84E-07	0.002654801	0.000329132	2.89E-05	0.000572044	0.00011316	0.001173887	0.000319474	0.000674658	0.008462672	0.008837919	0.030496671	0.021290374	0.016825776	0.00839402	0.00243661	0.006957051	0.010947202	0.051826332	0.013524957	0.010353511	0.000151342	6.70E-06	0.00171008	0.000463869	0.000754018	0.016430829	0.040907822	0.005440682	0.002017933	0.002317335	0.00875334	5.36E-05	0.001231924
0.000283971	0.001137431	0.000241383	0.002638531	0.001707945	0.022874166	0.046217737	0.035019454	0.013536986	2.68E-05	0.022193017	5.64E-07	0.00421962	2.29E-06	0.00286842	0.000271432	4.24E-07	0.003073716	0.000170426	0.000147033	0.000941202	5.30E-05	0.001156803	0.000691087	0.000501423	0.006048688	0.007962984	0.028269332	0.023175439	0.021095832	0.010368099	0.001503825	0.008094041	0.0100201	0.056851667	0.019362622	0.009410199	0.000202971	3.42E-06	0.002233451	0.000438674	0.000498518	0.01614532	0.039464388	0.00384118	0.000661069	0.001873866	0.006856189	5.19E-05	0.000699404
0.000453252	0.000329107	0.000132419	0.002351828	0.003195912	0.021149182	0.045297223	0.034686037	0.013696706	3.75E-06	0.02704806	4.27E-06	0.001380079	2.86E-07	0.000843511	0.000271768	2.45E-06	0.005121035	8.37E-05	0.000106328	0.000773555	2.81E-05	0.002061233	0.000824788	0.000261651	0.008558931	0.012796432	0.030884032	0.021593499	0.01978685	0.012526064	0.001914289	0.009017198	0.008889721	0.049628511	0.016736142	0.007157042	0.000104016	9.66E-06	0.00388921	0.001378925	0.000340176	0.016585294	0.039280031	0.002711603	0.001166775	0.001965115	0.009529074	2.78E-05	0.000497067
0.000309898	0.000488157	0.000228531	0.002956487	0.002389868	0.021773549	0.047190784	0.03142751	0.013078978	7.96E-06	0.022589673	1.26E-06	0.001917907	2.02E-06	0.002270143	0.000146528	1.32E-07	0.002525862	0.000217942	0.000100739	0.000754446	5.98E-05	0.001147867	0.001341284	0.001121587	0.007216375	0.007835662	0.028060388	0.024807527	0.023735775	0.010287431	0.002729742	0.008818514	0.010161589	0.048096798	0.013462019	0.007890318	0.000183305	3.43E-05	0.002855703	0.00019706	0.000901041	0.017037913	0.041854186	0.00352277	0.000938067	0.001170946	0.007560284	0.000119157	0.001931173
0.000266732	0.000389653	0.000339691	0.003036145	0.001507844	0.024915038	0.044676049	0.034173903	0.016753786	4.86E-06	0.017739752	1.77E-05	0.0017157	2.67E-06	0.001081898	0.000119362	4.89E-06	0.003862284	0.000194041	0.000156096	0.000712291	1.78E-05	0.001283069	0.000422057	0.000449248	0.005980677	0.011756455	0.029418783	0.017893301	0.023757851	0.011969385	0.002570636	0.007337736	0.011119385	0.051759711	0.01593551	0.006739494	1.00E-04	4.72E-05	0.001901956	0.000552756	0.000343267	0.01568483	0.043179859	0.00342495	0.001634279	0.001308067	0.008707604	7.73E-05	0.000791868
0.00029522	0.001137039	0.000288499	0.002413286	0.003667501	0.021282352	0.051855815	0.035086898	0.014175427	2.16E-06	0.02207498	5.87E-06	0.003616024	6.36E-06	0.000931784	0.000197847	1.49E-06	0.003464458	0.000146349	0.000168841	0.000592213	4.02E-05	0.00153628	0.000691643	0.000822939	0.005518115	0.009182923	0.027254696	0.021919253	0.020368687	0.014545245	0.003603494	0.00713895	0.011118189	0.048074279	0.014201453	0.008211482	0.000121501	1.41E-05	0.003043259	0.000418807	0.000592685	0.015705242	0.039853125	0.00375608	0.000740763	0.001941877	0.007249696	4.41E-05	0.00123849
0.000205612	0.000643807	0.00011015	0.004306344	0.002421033	0.021170243	0.042869828	0.039161178	0.015359645	2.39E-05	0.023000737	1.44E-06	0.002086432	1.00E-06	0.001177986	8.95E-05	3.02E-06	0.00459389	0.000322444	7.09E-05	0.000509937	2.12E-05	0.001802461	0.000659874	0.000693729	0.006078161	0.006191091	0.029373313	0.018077271	0.026737852	0.014298478	0.0014924	0.008107823	0.011574127	0.051783514	0.014537673	0.010077092	9.63E-05	7.60E-06	0.00275566	0.0032836	0.000512822	0.015334778	0.048636635	0.004113879	0.001327984	0.001478951	0.009779582	3.29E-05	0.000675715
0.000238436	0.000389221	0.000243262	0.002376089	0.002395794	0.022732434	0.049044636	0.033302085	0.015621885	1.28E-06	0.019356228	0	0.001664067	3.16E-07	0.001497921	0.000129639	0	0.003115342	0.000194612	0.000101527	0.001399903	5.86E-05	0.000976201	0.00078012	0.00042043	0.006951734	0.010065079	0.030493714	0.021987844	0.02150452	0.010581604	0.002477329	0.0086161	0.013168028	0.047057932	0.016284426	0.006920449	0.000307461	7.17E-06	0.003478921	0.000567678	0.000741435	0.014609317	0.045502834	0.004002877	0.001376053	0.001971258	0.007244375	4.41E-05	0.000686627
0.000560436	0.000342992	0.000205525	0.003006913	0.002801001	0.024030812	0.045120697	0.03020788	0.013972124	3.02E-06	0.021156753	0	0.003494402	6.57E-07	0.001501009	0.000114146	2.88E-06	0.002968842	0.000180558	0.000162008	0.000727038	1.48E-05	0.001027703	0.000518135	0.000697304	0.005450064	0.008868563	0.02639341	0.023274459	0.01778037	0.011746079	0.00141459	0.009161469	0.01150802	0.054415092	0.0172	0.008222964	0.000199944	5.75E-06	0.003229637	0.000449402	0.000526998	0.014482983	0.040189653	0.002605476	0.001197719	0.001653614	0.007999188	1.24E-05	0.000498813
0.000385814	0.000322886	0.000437716	0.003615137	0.002289922	0.023564063	0.044726099	0.03292908	0.011437773	6.40E-06	0.021159494	2.27E-06	0.001910693	1.87E-06	0.003129244	7.54E-05	1.48E-06	0.004687004	0.000220011	0.000273776	0.000576794	0.00020198	0.002140782	0.001538508	0.000518285	0.00664723	0.01036991	0.030902644	0.024734419	0.017695676	0.010618955	0.002456155	0.006528645	0.008230369	0.057039416	0.01607032	0.008880506	0.000198132	1.12E-05	0.002762752	0.000473585	0.001296396	0.016038779	0.043106634	0.005006057	0.001258122	0.001653493	0.011255797	4.92E-05	0.000726211
0.000275788	0.000814428	0.000339881	0.002216619	0.003468558	0.021190694	0.04821304	0.036568932	0.013710042	6.04E-06	0.017097825	5.06E-07	0.001641002	1.00E-06	0.001040021	9.90E-05	8.15E-07	0.002893627	0.000481558	5.78E-05	0.000465933	2.16E-05	0.001718704	0.001232403	0.000662841	0.006437538	0.008770241	0.025705867	0.023384319	0.017019411	0.010723894	0.003018906	0.007290795	0.008766585	0.050788473	0.014174358	0.01125757	0.000106303	7.42E-06	0.003932969	0.000751088	0.000481317	0.016712542	0.044830775	0.006354191	0.000788554	0.001275591	0.007358624	0.00010478	0.000439567
0.000228956	0.000755822	0.000206618	0.002673704	0.003324765	0.021905336	0.046703918	0.028942151	0.014596659	1.84E-05	0.022491177	4.08E-06	0.002324319	9.47E-08	0.000771517	0.00032216	1.17E-06	0.003264669	0.000377873	0.000137009	0.000625528	4.22E-05	0.001603679	0.000410685	0.000710254	0.00761468	0.012610989	0.032222103	0.02478612	0.01859822	0.012021787	0.001673752	0.008797499	0.010499712	0.052256359	0.019554792	0.009189661	8.91E-05	7.65E-06	0.001738837	0.000523644	0.003217598	0.01559606	0.041749814	0.004465511	0.002064794	0.002636854	0.007508133	5.15E-05	0.000736749
0.00067861	0.000448016	0.000154382	0.002901984	0.00185464	0.01911088	0.046370446	0.035113417	0.014123887	1.46E-05	0.021195642	1.61E-06	0.002099582	1.25E-06	0.001031827	0.000204295	2.55E-07	0.003057282	0.002202809	8.66E-05	0.000627837	2.91E-05	0.003013032	0.000618843	0.000451245	0.008683431	0.009929771	0.029496344	0.019602696	0.020280171	0.011665292	0.00227315	0.009304804	0.009742911	0.050776455	0.015556915	0.008153105	4.39E-05	2.49E-06	0.002104852	0.000529997	0.000682394	0.019735624	0.045299425	0.003020023	0.001277263	0.001782608	0.011382731	4.23E-05	0.000987391
0.000294578	0.000669571	0.00024053	0.006054306	0.002577451	0.021369289	0.041434976	0.030631314	0.014256616	2.68E-05	0.019493525	1.84E-06	0.001836888	4.86E-07	0.000830348	0.000191847	1.03E-06	0.004413194	0.000208952	9.09E-05	0.001627104	2.62E-05	0.001056003	0.000413009	0.000603386	0.00754673	0.010951606	0.029277981	0.018928266	0.022065801	0.011477177	0.004146021	0.008403639	0.009095456	0.054166767	0.016474251	0.008319701	0.000147162	3.80E-07	0.001521827	0.000235259	0.001285478	0.019132987	0.041687517	0.004014217	0.000919146	0.001194225	0.008221978	3.47E-05	0.001072158
0.000272244	0.00054433	0.00013804	0.002720345	0.002447818	0.024060946	0.043477224	0.036354037	0.013773655	1.45E-06	0.0213272	8.42E-07	0.001642986	8.80E-06	0.000796745	0.000173933	2.29E-06	0.003181173	0.000225255	0.000339766	0.000375965	8.38E-05	0.001609549	0.000836546	0.000539789	0.007403449	0.008276915	0.030481027	0.019696786	0.021931301	0.010180261	0.002017522	0.007510797	0.00863536	0.054944012	0.016284773	0.010531698	0.000114317	1.54E-06	0.001489982	0.001609334	0.000502858	0.016215491	0.043441812	0.003524941	0.001464305	0.001625045	0.007129769	3.88E-05	0.000577064
0.000349988	0.000386323	0.00015304	0.00460505	0.002180374	0.019806823	0.045396572	0.033405794	0.013448841	1.77E-05	0.021399015	1.26E-05	0.001564577	1.30E-06	0.001097472	0.000124864	1.77E-06	0.004985973	0.000602442	0.000324838	0.000487859	0.000108639	0.002657379	0.000389818	0.000558153	0.006955463	0.007841642	0.028679754	0.020405485	0.018971277	0.015343378	0.002049702	0.010413201	0.009459313	0.056271752	0.013703619	0.008478779	0.000236009	8.38E-06	0.002260502	0.000688509	0.000600436	0.017272685	0.044422792	0.002988087	0.00118945	0.001388428	0.007468993	8.57E-05	0.000484351
0.000299859	0.001447312	0.000395223	0.002330527	0.003929974	0.025052663	0.046057635	0.035400174	0.012842922	3.80E-05	0.021552637	8.70E-07	0.001807984	2.11E-06	0.001317224	0.00019958	7.88E-07	0.004001884	0.00027496	8.35E-05	0.000415935	3.09E-05	0.002650855	0.000436834	0.000663196	0.007727745	0.009064091	0.033442254	0.021672376	0.01918351	0.01065972	0.001484935	0.007811261	0.010313222	0.051886021	0.016393876	0.008129363	0.00012106	2.88E-06	0.00215885	0.000306962	0.000571084	0.016804398	0.047154547	0.003984565	0.00141809	0.001243189	0.006249523	0.000298121	0.000881925
0.000495795	0.000389947	0.00014361	0.003115331	0.003288627	0.018960491	0.044767285	0.033831116	0.013256786	2.68E-06	0.018362298	9.61E-07	0.001608983	3.50E-07	0.00066713	0.000317677	2.06E-06	0.003693327	0.000344786	0.000133669	0.000550341	6.04E-05	0.001618217	0.00097834	0.000503321	0.008508858	0.008462316	0.029822676	0.021103993	0.020728675	0.012172357	0.001905806	0.007380605	0.009118049	0.053758901	0.015861828	0.01168094	0.000103178	2.33E-06	0.001900706	0.001357556	0.000584675	0.01718937	0.042514828	0.00418797	0.001928625	0.001223475	0.006487703	7.19E-05	0.001238595
0.000419297	0.000396936	0.000205638	0.003863628	0.003992994	0.023569995	0.046079859	0.032252869	0.013357055	1.26E-06	0.019359024	9.27E-07	0.003235523	8.12E-07	0.001076572	0.000278078	3.30E-06	0.003501194	0.000204605	0.000153084	0.000863223	8.41E-05	0.002332944	0.002150363	0.000718365	0.00798245	0.008432723	0.028762493	0.024486363	0.017363818	0.011408793	0.002374349	0.008889411	0.009882907	0.049826095	0.01601754	0.009843299	9.61E-05	0.002053273	0.00252253	0.00070074	0.001097305	0.015797622	0.041309126	0.003250304	0.001292871	0.001451636	0.007473791	0.000120375	0.000499424
0.000392656	0.000319183	0.000502048	0.003457527	0.002023086	0.020553053	0.044309011	0.031708609	0.014060698	1.45E-05	0.021496138	1.54E-06	0.001854134	5.37E-07	0.002657298	0.000142477	2.34E-06	0.003072156	0.000684214	0.00014302	0.000324139	8.67E-05	0.001268962	0.000665029	0.00040387	0.007373988	0.007877413	0.028926656	0.022000996	0.021714617	0.010466702	0.001744169	0.008250142	0.009293232	0.053459037	0.015027277	0.009160188	0.000154255	8.74E-07	0.001564142	0.000658858	0.000565791	0.016139285	0.042762345	0.00455069	0.001368012	0.001422109	0.00834345	8.46E-05	0.000404456
0.000336954	0.000373936	0.000134186	0.003480133	0.002786736	0.023694838	0.041984541	0.03601997	0.014165676	3.15E-05	0.020546612	2.39E-06	0.002078914	9.18E-07	0.001066965	0.000620603	1.99E-06	0.003487777	0.00030612	0.002194352	0.001600636	5.02E-05	0.003486762	0.000489286	0.000747496	0.006829173	0.009728099	0.029451338	0.021735292	0.023174407	0.012471623	0.001655343	0.010636176	0.009049119	0.051276738	0.014653508	0.009383594	9.93E-05	2.08E-06	0.002872309	0.000434854	0.000554137	0.020627416	0.042642481	0.004481592	0.001292411	0.001230241	0.009449315	0.000101445	0.000532805
0.000673548	0.000431393	0.000249444	0.004101608	0.002494303	0.022329789	0.045948769	0.036129101	0.011723961	4.55E-06	0.02157312	1.74E-06	0.00266557	7.55E-06	0.001189159	0.000262663	3.75E-06	0.003498184	0.002436331	0.000186001	0.000558881	5.44E-05	0.001314682	0.000812367	0.000468125	0.006838438	0.009948839	0.031628932	0.024643587	0.015312341	0.010883678	0.001541856	0.008126044	0.007762707	0.051359283	0.018624566	0.007292245	0.000143923	7.35E-06	0.001989995	0.000741413	0.000564762	0.01605084	0.041913867	0.004541089	0.001498305	0.002665963	0.007226577	5.58E-05	0.002348155
0.000227254	0.00066346	0.000262023	0.002710518	0.003461684	0.023397987	0.048436197	0.032873073	0.015634036	2.02E-06	0.02117196	9.62E-07	0.001757014	2.32E-06	0.000985368	0.002150158	1.19E-06	0.003499733	0.00022573	9.50E-05	0.00094264	4.30E-05	0.001732343	0.000543418	0.000557088	0.008283697	0.010466813	0.030376509	0.021395185	0.017958004	0.01197414	0.001809419	0.00665634	0.009615197	0.049412667	0.0174583	0.009688582	0.000196395	1.34E-05	0.001648906	0.000779322	0.000569345	0.017616125	0.042175053	0.004870002	0.001240939	0.001244226	0.007366573	2.97E-05	0.000605037
0.000148681	0.00036368	0.000303246	0.003080867	0.002004324	0.022436274	0.044876913	0.031579083	0.013192952	2.08E-05	0.019755912	8.20E-06	0.00231007	0	0.000579222	0.000324604	9.49E-07	0.004403667	0.000176954	0.000103835	0.000346938	6.06E-05	0.001349269	0.000713166	0.001034675	0.008916545	0.006361408	0.028984766	0.019421696	0.019165772	0.010539679	0.002732088	0.008838128	0.009325568	0.05606154	0.013183989	0.009263082	0.00070857	2.29E-06	0.003125633	0.000563055	0.000624192	0.017231546	0.04765453	0.005050507	0.002109914	0.001487538	0.007664878	6.90E-05	0.000796057
0.000326744	0.000472969	0.000370612	0.002879374	0.002937676	0.022093117	0.042265953	0.036113704	0.012931367	1.73E-05	0.018753293	0	0.001799733	3.60E-06	0.000702818	9.24E-05	1.61E-06	0.00294714	0.000270213	5.52E-05	0.0006411	2.58E-05	0.00125577	0.000431044	0.000831529	0.008044051	0.008117751	0.030959058	0.024117748	0.018276608	0.014255647	0.002601279	0.006392882	0.010854851	0.057953854	0.01371379	0.010476405	0.000190917	5.96E-06	0.002004208	0.00085828	0.000727114	0.017173215	0.04578539	0.004059801	0.002163547	0.001995991	0.008574421	7.26E-05	0.000638163
0.000260641	0.001667254	0.000224353	0.003146686	0.001916248	0.020457381	0.053399693	0.032232204	0.014189256	1.95E-06	0.022204634	2.60E-07	0.001695028	2.39E-07	0.000847561	9.46E-05	1.17E-06	0.003729774	0.000284387	0.000124851	0.000600789	2.32E-05	0.001160467	0.000527153	0.000508103	0.007722189	0.007234427	0.029743669	0.023500537	0.020735891	0.011366823	0.00204693	0.009877753	0.009056162	0.046697544	0.017709112	0.008426956	0.000110306	3.76E-07	0.002108226	0.000419936	0.001385975	0.01853373	0.039716079	0.004801222	0.001247419	0.001860788	0.009216658	4.05E-05	0.000786629
0.000519189	0.000557653	8.86E-05	0.003174478	0.002628897	0.021401607	0.042183108	0.031753994	0.014232405	4.53E-06	0.02215342	1.19E-06	0.001345133	6.51E-07	0.001191498	0.000252551	7.93E-07	0.004079196	0.000301958	0.000127577	0.001041052	5.25E-05	0.000970327	0.000336632	0.000570456	0.007633619	0.008332253	0.030889086	0.020462129	0.018183168	0.01157133	0.001847316	0.008319326	0.009871755	0.051516954	0.015948129	0.009315637	0.000156781	9.59E-06	0.001310149	0.000949819	0.001553571	0.015219803	0.040256706	0.00414276	0.001260715	0.001523817	0.008743678	8.67E-05	0.000918372
0.00021197	0.001517922	0.000119921	0.002720691	0.00266507	0.022726619	0.041581752	0.035219415	0.014417193	1.50E-05	0.0178396	2.56E-06	0.001589776	5.01E-08	0.000782866	0.000380179	1.61E-06	0.002678629	0.000203392	0.000172061	0.000570867	3.23E-05	0.002053704	0.000640317	0.00034669	0.010074693	0.010308806	0.033170113	0.023874936	0.020252821	0.01298883	0.002745877	0.007769004	0.008345629	0.052819098	0.014929342	0.010750311	0.000119306	1.67E-05	0.00193339	0.000901668	0.000663282	0.015433614	0.039169597	0.005052099	0.001394405	0.00252574	0.008075896	0.000130597	0.000500158
0.000382086	0.000907133	0.00019116	0.003024929	0.001890405	0.019130646	0.044988514	0.03304179	0.015403803	3.38E-06	0.019849372	8.98E-07	0.001477686	7.07E-07	0.00077576	0.000337034	1.52E-06	0.005091264	0.000217981	9.87E-05	0.000406128	2.51E-05	0.001059837	0.00096289	0.000517404	0.009472585	0.009219972	0.030063077	0.020696795	0.020159623	0.010631868	0.002039063	0.006287134	0.008659105	0.054095229	0.019198604	0.006721473	0.000111897	2.23E-05	0.00276451	0.000304292	0.000715033	0.015936145	0.041455185	0.003666809	0.001312983	0.001829774	0.008811404	6.83E-05	0.000828736
0.000360603	0.000418689	0.000354486	0.002237003	0.002587311	0.023965713	0.041775528	0.029334782	0.013054288	4.95E-06	0.022581326	9.98E-07	0.001309529	2.05E-07	0.00100507	9.07E-05	0	0.003020048	0.000274491	0.000121642	0.000656616	7.93E-05	0.00123534	0.00087453	0.000775547	0.007289859	0.009594367	0.029895869	0.022088956	0.020317479	0.01263579	0.002316181	0.00743192	0.010018063	0.051519219	0.01624592	0.008844064	7.38E-05	8.63E-06	0.003061235	0.000523601	0.001115178	0.019282834	0.037500636	0.003291816	0.001140053	0.002580959	0.008708815	0.000101842	0.000954763
0.000300582	0.000207242	0.000377453	0.003324444	0.002931369	0.019198308	0.048096119	0.034041675	0.011811051	3.95E-06	0.020377544	4.35E-06	0.00203152	1.79E-07	0.00101439	0.000228713	3.86E-06	0.004908542	0.00029805	0.000117761	0.00037679	4.14E-05	0.001896402	0.001252787	0.00080494	0.007666145	0.009597299	0.02967869	0.024142866	0.016831185	0.011798935	0.002564078	0.008782634	0.008972381	0.057563351	0.015091407	0.009006843	0.000187777	3.90E-06	0.002032512	0.000403487	0.000772975	0.016798193	0.036974321	0.004692395	0.001058411	0.001524516	0.007698778	8.84E-05	0.000561334
0.000350806	0.00051704	0.000236331	0.002733183	0.002282153	0.02162953	0.048428579	0.035112273	0.013290766	2.00E-06	0.018579393	5.02E-06	0.002673008	2.19E-06	0.00072885	0.000508147	1.79E-06	0.002338267	0.000146112	0.000162832	0.000735148	6.36E-05	0.001818404	0.00069862	0.000466753	0.006221627	0.009875842	0.034443233	0.02014094	0.021050749	0.011047457	0.002067023	0.005906493	0.011290642	0.05823312	0.017530425	0.00934122	6.50E-05	5.09E-06	0.001518315	0.00041757	0.000595416	0.014645803	0.03921894	0.003639194	0.001232619	0.002052486	0.008580715	4.30E-05	0.000701778
0.000304991	0.000348772	0.000138569	0.002929899	0.002894069	0.022653381	0.045325292	0.035256578	0.012673739	8.38E-06	0.022834517	6.00E-08	0.001309426	2.03E-07	0.000876904	0.00032011	5.39E-07	0.00286104	0.000230985	0.000123933	0.000362736	3.00E-05	0.001308251	0.000476187	0.00094545	0.006755447	0.009303691	0.030541401	0.024912169	0.019074414	0.010124585	0.002227303	0.006794709	0.01084432	0.05017293	0.015484863	0.009807944	0.000185039	2.06E-06	0.002152274	0.000750632	0.001021481	0.018431012	0.040580865	0.004187593	0.001059607	0.001975729	0.008286822	7.39E-05	0.000850531
0.000195206	0.000304998	0.000316345	0.003460465	0.002794601	0.022696966	0.042870766	0.034132548	0.012132938	1.41E-06	0.024489188	4.87E-06	0.001776494	1.44E-06	0.001107049	0.00228662	5.24E-07	0.005232973	0.00043722	7.81E-05	0.000574522	6.00E-05	0.001368548	0.000621258	0.000358297	0.006226545	0.010239804	0.028582706	0.025498006	0.020979975	0.009000494	0.001786006	0.006943436	0.009272817	0.049934169	0.01231447	0.00905512	0.000222919	2.90E-06	0.002482195	0.00039219	0.000643115	0.015104723	0.040509398	0.005040418	0.000675201	0.001660605	0.009304465	5.15E-05	0.001110731
0.000180916	0.000323768	0.000247263	0.002235676	0.002877303	0.023174605	0.041059998	0.036295742	0.014218488	7.35E-07	0.016247637	2.11E-06	0.001515669	1.24E-06	0.000632196	0.000140217	1.47E-06	0.003477344	0.000211874	0.000148085	0.000571396	1.25E-05	0.001875181	0.000818429	0.000520382	0.006945517	0.008839891	0.029038895	0.024570627	0.020011405	0.010835493	0.002144693	0.007145543	0.008333483	0.05546096	0.016168896	0.012716241	0.000139355	2.30E-06	0.002417992	0.000696928	0.000550613	0.015995676	0.040384828	0.005414595	0.000730426	0.001476444	0.007256572	4.31E-05	0.001844711
0.000195482	0.000365181	0.000230121	0.002390032	0.001783888	0.01993075	0.04912294	0.036714745	0.018127701	3.81E-06	0.0202714	5.02E-06	0.003259149	1.80E-06	0.001540214	0.000244134	4.30E-06	0.004062574	0.000306953	7.49E-05	0.000727432	1.98E-05	0.002081414	0.000443292	0.000926816	0.005309375	0.009088595	0.026277599	0.022833382	0.019460845	0.011917389	0.001371876	0.006962658	0.011491994	0.051084778	0.011862444	0.009769834	0.000164418	1.27E-05	0.002443502	0.000276847	0.000839922	0.016584544	0.045465751	0.003749012	0.001737635	0.001584841	0.007329944	4.74E-05	0.000608035
0.000253761	0.00035179	0.000223124	0.003760546	0.002255504	0.022551905	0.049307912	0.037899186	0.014868159	4.57E-06	0.020938977	9.12E-07	0.001979375	9.62E-07	0.001006603	0.000172606	2.36E-06	0.002571191	0.000207126	0.000134585	0.00059677	0.000114187	0.001918303	0.001078335	0.000413207	0.007957896	0.011954037	0.027590623	0.026385761	0.017223125	0.011627807	0.001525597	0.007943514	0.010421443	0.049738779	0.017476595	0.009399771	0.000179136	2.45E-06	0.002261278	0.000545384	0.000748747	0.017077983	0.045395851	0.004794108	0.001506085	0.002183005	0.008984027	2.44E-05	0.001611498
0.000504849	0.001672708	0.000154779	0.002618706	0.002450179	0.026437958	0.043425566	0.040050346	0.011733956	6.97E-06	0.01923553	1.91E-06	0.001810031	3.19E-06	0.000610547	0.000178987	9.17E-07	0.00410051	0.000371772	5.85E-05	0.000481957	3.81E-05	0.001377645	0.000669312	0.000473397	0.00562358	0.010979897	0.02920788	0.019428014	0.018353839	0.013356051	0.003924244	0.005075694	0.008199624	0.050367098	0.012552331	0.008075965	0.00012379	1.99E-06	0.001831121	0.000343231	0.000610954	0.015812769	0.041635115	0.004746292	0.001161503	0.001657672	0.008474406	0.000104024	0.000626145
0.000250115	0.000692155	0.00110106	0.002250529	0.002009696	0.021248968	0.045862426	0.032407808	0.013611143	1.00E-05	0.021903838	3.67E-07	0.001775786	1.39E-06	0.001009296	0.000148328	3.97E-07	0.004752236	0.00019012	0.000150246	0.000454031	3.19E-05	0.001198784	0.000392044	0.000712917	0.005300466	0.010240703	0.031753747	0.022309625	0.022760328	0.010806368	0.00160068	0.008079642	0.014709971	0.057481018	0.014162839	0.010711831	0.000211997	3.34E-06	0.001934893	0.001179986	0.000714406	0.019658715	0.038334537	0.003883589	0.001235165	0.002162803	0.007864355	8.20E-05	0.000325551
0.000156064	0.000233219	0.0004164	0.002809747	0.002288532	0.020650272	0.043781788	0.033665053	0.017753514	5.87E-06	0.021788083	9.27E-07	0.001578325	8.52E-06	0.000962441	0.000153684	1.65E-06	0.00262702	0.000187588	0.000111149	0.000959975	5.83E-05	0.001234677	0.000428337	0.002233305	0.005919653	0.00838952	0.029187074	0.019974094	0.017698983	0.011309238	0.002959207	0.006590856	0.01034053	0.049347149	0.016386582	0.010367373	0.000188002	2.01E-06	0.002402215	0.000696228	0.001029356	0.018914774	0.044429544	0.004942717	0.00138691	0.001588651	0.010351968	8.86E-05	0.000853223
0.000150732	0.0003104	0.000399813	0.004028804	0.001599667	0.024860658	0.046891786	0.033079185	0.015615053	5.00E-06	0.019439482	5.41E-06	0.001981253	9.76E-07	0.000716686	7.37E-05	1.74E-07	0.004336488	0.000377376	5.83E-05	0.000380942	2.81E-05	0.001437892	0.000509035	0.000630308	0.006917329	0.011797208	0.032306444	0.019356966	0.02032502	0.0117909	0.002546378	0.008689393	0.009675978	0.053873115	0.015412161	0.008989773	0.000118276	1.53E-05	0.00323844	0.000556272	0.000589402	0.017205283	0.041913854	0.004680676	0.001450676	0.001279185	0.007225883	3.35E-05	0.000379114
0.000413726	0.000634332	0.000199703	0.005441459	0.001902034	0.018481212	0.044685236	0.035513717	0.014582205	1.43E-05	0.022977065	7.28E-07	0.002429565	1.22E-05	0.001399345	0.000414246	6.99E-06	0.006058041	0.000127555	0.000103828	0.000620275	0.000205078	0.001454346	0.000527449	0.001763955	0.007779037	0.01190711	0.028715258	0.020602021	0.018002781	0.012546903	0.002460777	0.006251655	0.008494124	0.055893335	0.014341951	0.01174004	0.000185425	3.45E-06	0.002272099	0.000537875	0.002035215	0.019159605	0.040438022	0.004012943	0.00353502	0.001379297	0.006960813	2.61E-05	0.000383894
0.000266298	0.000553338	0.000291226	0.004355446	0.003279876	0.02179173	0.043292883	0.032146639	0.011859754	1.12E-05	0.021001149	1.69E-07	0.002175011	2.01E-06	0.000713086	0.000211384	6.93E-07	0.004033662	0.001331779	0.000585687	0.000565943	4.53E-05	0.002054274	0.000350351	0.000460946	0.007130999	0.010441777	0.031893911	0.026137351	0.021954887	0.010227607	0.001735417	0.008014276	0.009587298	0.058025259	0.016578556	0.009534932	0.000145171	3.85E-06	0.002429254	0.000575837	0.00117141	0.017435507	0.038111589	0.005602292	0.001550535	0.001479573	0.007382843	5.03E-05	0.000365199
0.000685675	0.000745747	0.000213228	0.003009568	0.002538969	0.020602912	0.042885383	0.031078779	0.014206257	5.85E-06	0.020837804	0	0.001543764	9.03E-06	0.001421741	0.000181709	4.01E-07	0.004293355	0.000213781	0.00046226	0.000529548	3.66E-05	0.001453729	0.000559414	0.000988899	0.007508576	0.007403302	0.023733208	0.023089295	0.017365467	0.012746116	0.00195041	0.007644026	0.009269801	0.059489945	0.012870956	0.009271314	5.51E-05	7.86E-06	0.002366474	0.00089512	0.000757839	0.012990278	0.045989354	0.003123687	0.001258423	0.00181023	0.008488949	6.87E-05	0.000340919
0.000220192	0.000299057	9.69E-05	0.00426917	0.002220443	0.02110213	0.045094798	0.036387201	0.013853528	3.68E-06	0.025309533	1.03E-06	0.001553954	9.66E-07	0.000542643	0.00018449	6.05E-07	0.005098877	0.000394711	1.99E-05	0.000677125	0.000196785	0.001803993	0.000816072	0.000458603	0.007492861	0.007415497	0.031861783	0.016769057	0.018276187	0.010366913	0.002003505	0.008041993	0.012489005	0.053166401	0.016421628	0.009555742	0.000164558	4.77E-05	0.001810857	0.000634906	0.000682491	0.014808643	0.039873763	0.003139544	0.00162368	0.002292125	0.008225946	9.03E-05	0.000456471
0.000432862	0.000365335	0.000340531	0.00268829	0.002281598	0.022852771	0.045680585	0.034328969	0.013061194	2.78E-06	0.023521736	0	0.001895897	2.24E-06	0.001253531	0.000206749	2.41E-07	0.003129356	0.000369562	0.000105658	0.000571072	3.85E-05	0.001607985	0.000824424	0.000394773	0.006814222	0.007687425	0.030223718	0.02120178	0.018810884	0.011459277	0.00287558	0.008160846	0.011854946	0.049158503	0.016519654	0.008508602	0.000111214	3.45E-06	0.001606932	0.000966678	0.001167824	0.015652469	0.045114845	0.003932539	0.001134785	0.001688828	0.007346617	0.000115365	0.000604321
0.00029079	0.000446797	0.00026602	0.002652437	0.003098968	0.020504814	0.042692705	0.036946322	0.014372596	2.50E-06	0.02116022	3.79E-07	0.002404832	1.76E-06	0.001224443	0.000195546	7.91E-07	0.005949361	0.000800357	0.000108064	0.000545856	8.02E-05	0.00166184	0.000476228	0.000375234	0.00672801	0.00878027	0.028530591	0.020706423	0.021763151	0.013071122	0.002412122	0.006844776	0.007974686	0.050468841	0.01680769	0.006740068	5.64E-05	5.70E-06	0.002206319	0.000430042	0.003175082	0.019267541	0.040200723	0.003614193	0.000777276	0.003396798	0.008734567	3.19E-05	0.000670266
0.000276858	0.000439165	0.000238236	0.003278094	0.002346891	0.022500093	0.048300339	0.035246802	0.011340469	1.48E-05	0.023088813	8.48E-07	0.002999847	1.21E-06	0.001390296	0.00021563	1.33E-06	0.004198493	0.00032678	6.68E-05	0.000609315	5.45E-05	0.001609098	0.001311785	0.000401573	0.007325381	0.009065442	0.029376965	0.021588201	0.021082449	0.010380852	0.002176734	0.007828684	0.011090833	0.052201542	0.013019039	0.009515859	0.000106341	2.26E-06	0.001636347	0.00041638	0.000638848	0.016442723	0.039845713	0.003601971	0.001278126	0.001367326	0.00669803	5.90E-05	0.000596371
0.000132322	0.00029829	0.000198307	0.003165918	0.004287905	0.021416212	0.045474666	0.038229595	0.014552436	3.25E-06	0.019399656	5.23E-05	0.000969911	2.23E-07	0.000794208	0.000175227	9.23E-08	0.002783473	0.000199512	0.000149721	0.000628698	8.83E-05	0.001288936	0.001119386	0.000550862	0.006507944	0.008885384	0.029785398	0.021626523	0.022884084	0.011630446	0.002056008	0.007959769	0.007880289	0.055275898	0.018666721	0.008718841	8.24E-05	5.51E-06	0.003983825	0.001023874	0.001262857	0.016789728	0.041118924	0.003622919	0.00141411	0.002581974	0.008519748	5.06E-05	0.000494944
0.000235397	0.000581001	0.000132519	0.002372391	0.001662716	0.024608782	0.048327488	0.033820319	0.013447329	2.41E-06	0.019375292	7.52E-07	0.001912718	2.99E-06	0.001067441	0.000152216	1.18E-06	0.003891682	0.00014322	0.000180572	0.000777562	6.20E-05	0.001841597	0.000708746	0.00032465	0.006230988	0.011034841	0.031422181	0.02298313	0.018225215	0.011687041	0.002228105	0.005588083	0.00891359	0.05612764	0.016405432	0.008020712	0.00020431	1.42E-05	0.00142021	0.000958788	0.000565915	0.016318503	0.046551783	0.005512601	0.000703413	0.000918032	0.007027151	5.47E-05	0.000389579
0.000343551	0.000537157	0.000252233	0.002959277	0.001911102	0.020300673	0.047061738	0.031804985	0.012884597	2.37E-06	0.022143671	1.24E-06	0.002788049	1.12E-06	0.001083921	0.000126853	2.81E-06	0.003755367	0.000236283	8.67E-05	0.000392132	4.49E-05	0.001019755	0.00054832	0.000880069	0.008233919	0.009371966	0.028870847	0.020481977	0.017608631	0.010918446	0.001658537	0.007656019	0.01171672	0.050226929	0.013845926	0.007907623	9.14E-05	4.46E-06	0.0016478	0.000851147	0.000659035	0.013141455	0.046569622	0.004126635	0.001636631	0.001478921	0.008727781	8.10E-05	0.000530123
0.000519352	0.000192351	0.000305401	0.002844864	0.003345452	0.020320548	0.04600479	0.034750782	0.013125617	9.61E-06	0.01849679	5.03E-06	0.001284846	5.79E-06	0.000903391	0.00011555	6.24E-06	0.002903886	0.000209122	7.35E-05	0.000460634	4.25E-05	0.000791139	0.000606006	0.000292753	0.007026855	0.006958417	0.03420673	0.021913994	0.02100765	0.011327832	0.002143886	0.006944348	0.011038697	0.055544924	0.014803417	0.010459111	0.000151157	1.39E-06	0.003864546	0.002025211	0.000843754	0.018410933	0.037824051	0.004682974	0.000811087	0.000880541	0.009798073	3.10E-05	0.000939051
0.000210368	0.000226268	0.000198643	0.004389425	0.002838011	0.021291034	0.044945022	0.034981589	0.01047813	3.13E-06	0.020254672	0	0.001979236	1.32E-06	0.001439866	0.000317953	6.81E-06	0.004763602	0.000193785	4.96E-05	0.000293458	5.69E-05	0.001149083	0.00055519	0.001198858	0.008053247	0.011427025	0.025975842	0.02129382	0.019509191	0.012462023	0.001518881	0.009959324	0.011138961	0.053556742	0.012294613	0.008252597	0.000123978	4.11E-06	0.001627151	0.000604219	0.001955346	0.017421567	0.040069394	0.003815965	0.000911808	0.004153458	0.007972555	4.26E-05	0.000387932
0.00046352	0.000235574	0.002254672	0.003267212	0.002934988	0.018117923	0.049579609	0.033679979	0.013429262	4.03E-06	0.021321107	2.23E-06	0.001313309	2.36E-06	0.001046505	0.000502815	1.61E-06	0.002975858	0.000190439	9.14E-05	0.000614141	3.09E-05	0.001019689	0.000301931	0.000569806	0.006228195	0.008135175	0.027822595	0.021193075	0.019886998	0.014154594	0.002938863	0.007515941	0.010418381	0.052899287	0.011779256	0.011641595	0.000194508	9.54E-06	0.002245551	0.001715392	0.000640656	0.017913584	0.045622775	0.002978046	0.000949989	0.001984483	0.010031546	5.66E-05	0.000589625
0.000158563	0.000526587	0.000467952	0.00267634	0.001756978	0.022406885	0.048201149	0.032068089	0.013898366	8.80E-07	0.019791969	7.71E-05	0.001242976	4.35E-06	0.000900263	0.000116617	9.69E-07	0.003103216	0.000432857	0.000116519	0.000294942	1.39E-05	0.000950481	0.000402614	0.001790677	0.006714408	0.008775537	0.031028113	0.021085038	0.01940355	0.011147574	0.002065475	0.006395434	0.010438525	0.047132029	0.012598063	0.008867775	9.74E-05	2.64E-06	0.001916682	0.000367833	0.000691633	0.017702006	0.042403151	0.004615134	0.000804103	0.002614527	0.008934559	7.06E-05	0.000302651
0.00052413	0.001008435	0.000408578	0.003696641	0.002268789	0.021560222	0.042003463	0.031187502	0.012303008	7.57E-06	0.024321782	4.79E-07	0.001954758	4.87E-06	0.001238449	0.000617172	7.29E-07	0.005285431	0.000301171	5.51E-05	0.000692767	1.66E-05	0.001062108	0.000942732	0.000422299	0.006899076	0.011978812	0.027363276	0.023106628	0.019915329	0.011300825	0.003628123	0.007927114	0.009352972	0.052320894	0.016060249	0.007718024	0.000151704	4.59E-06	0.004279107	0.000432759	0.00054377	0.016304723	0.041012533	0.003973331	0.001928318	0.001443726	0.007750307	3.09E-05	0.00054863
0.000490982	0.00076937	0.000442297	0.002694998	0.004442811	0.021801188	0.04526992	0.031739937	0.012028281	1.77E-06	0.021852018	7.09E-08	0.002389014	4.95E-06	0.000922751	0.000178221	2.53E-06	0.004015485	0.000261704	0.000109948	0.000374264	7.14E-05	0.00103322	0.00058482	0.001368849	0.007649464	0.008545814	0.029382655	0.024921576	0.017896991	0.012259596	0.00162663	0.010390723	0.009746826	0.049784808	0.015016884	0.0081688	0.000117158	1.45E-05	0.001691616	0.000319299	0.000568305	0.021529866	0.045263186	0.004088492	0.000645134	0.002932036	0.007850638	4.49E-05	0.000733869
0.000127041	0.002041928	0.000443896	0.003025199	0.001849828	0.019002867	0.047260767	0.02941545	0.019618894	1.85E-05	0.019815748	5.52E-07	0.0016795	7.45E-07	0.000695864	0.000133692	1.26E-07	0.003713491	0.000261428	6.69E-05	0.000940739	4.09E-05	0.00178926	0.000791923	0.000299367	0.005368036	0.008220912	0.031150955	0.021340677	0.021736694	0.011657603	0.001729239	0.006620692	0.008433446	0.048198353	0.018152903	0.009342249	8.03E-05	2.04E-06	0.002327082	0.001489977	0.000545778	0.016451963	0.041011285	0.004813375	0.000989815	0.001499369	0.006183676	7.79E-05	0.000495954
0.000451645	0.000635117	0.000223683	0.004220536	0.002559394	0.021182591	0.048866274	0.039194054	0.012532946	1.34E-05	0.021525801	2.07E-07	0.001504601	7.13E-07	0.001580479	0.000204176	1.17E-06	0.004068575	0.000459731	5.17E-05	0.000630471	3.83E-05	0.00167038	0.000446457	0.000400522	0.005725601	0.011255651	0.028710679	0.019831123	0.016487043	0.010631213	0.002253452	0.010454858	0.007195046	0.060120711	0.018684205	0.011056546	0.000139335	3.55E-05	0.00220879	0.000700196	0.000463364	0.018107701	0.040968395	0.002857283	0.000871478	0.001416587	0.007187912	2.16E-05	0.000607844
0.000158282	0.000540947	0.000205534	0.002816303	0.002002132	0.021980065	0.046489201	0.031741858	0.012436471	1.02E-06	0.023120317	2.37E-06	0.001882287	7.12E-07	0.001020229	0.000121365	9.56E-06	0.002216254	0.000221634	0.000182067	0.000667432	2.43E-05	0.001299877	0.000356634	0.000917616	0.00691664	0.009471042	0.031822783	0.021048821	0.021372864	0.010219423	0.002821321	0.005801225	0.008410342	0.056227912	0.015661567	0.008721189	0.000766445	7.27E-06	0.00190052	0.000557448	0.000776111	0.015482039	0.039129213	0.003026851	0.001209244	0.001817742	0.007546981	6.22E-05	0.000402838
0.000243609	0.000740668	0.000264229	0.001796844	0.003290138	0.025322695	0.043115992	0.033568853	0.014359634	1.35E-06	0.020670101	8.58E-08	0.001173273	1.99E-07	0.000750057	0.000339362	1.24E-06	0.00608066	0.000161687	0.000154825	0.002052517	0.00012347	0.001188643	0.000329921	0.000492015	0.007160365	0.007719048	0.027383527	0.020474812	0.021164544	0.013345781	0.002488161	0.00704169	0.009702108	0.052272497	0.01619038	0.009967677	8.99E-05	6.81E-06	0.00205442	0.000482732	0.000565665	0.014630956	0.041124146	0.00525478	0.000903609	0.001534201	0.008244619	6.72E-05	0.000482455
0.000443135	0.000717359	0.000310899	0.002219345	0.003603889	0.0181951	0.04232648	0.032423452	0.016553857	1.06E-05	0.022892785	5.46E-07	0.001681138	8.39E-07	0.00087323	9.46E-05	5.67E-07	0.003439513	0.000522169	0.000209189	0.000487063	1.19E-05	0.001247761	0.000512904	0.000467229	0.006412784	0.010979383	0.02790173	0.022658453	0.020118435	0.015987396	0.001544085	0.007758856	0.008224633	0.057445927	0.019301312	0.008295157	0.0001019	1.28E-05	0.001855764	0.001053695	0.000672867	0.020443006	0.040486949	0.00509869	0.00182684	0.001604365	0.007912857	2.73E-05	0.000892739
0.000278245	0.000605117	0.000308273	0.003337717	0.003002353	0.02505527	0.04252638	0.036284847	0.014970671	1.16E-05	0.022186079	1.89E-06	0.002117361	3.93E-06	0.001873879	0.000331716	5.59E-06	0.003668322	0.000369369	0.00014526	0.000874736	7.28E-05	0.002644578	0.00026312	0.000769279	0.008204726	0.009607109	0.025928552	0.027942966	0.020769064	0.011345625	0.002110869	0.007993854	0.010994631	0.050613381	0.016845392	0.008086376	0.000126898	2.04E-05	0.002345018	0.000296786	0.000337356	0.014924361	0.041505909	0.003572913	0.000817065	0.002584496	0.006307713	0.000116157	0.000805796
0.00024244	0.000286749	0.000149043	0.002458299	0.002956456	0.022378704	0.044457415	0.030769505	0.013643958	3.28E-06	0.020163289	4.53E-06	0.001708954	1.62E-06	0.000882587	0.000192654	1.44E-05	0.003761628	0.00021491	6.23E-05	0.000705078	1.64E-05	0.001173932	0.000297259	0.000702892	0.007981444	0.009671257	0.031156949	0.023017373	0.019738587	0.010914262	0.003363661	0.009466074	0.008654996	0.051069201	0.017360208	0.009193492	0.000116567	1.57E-05	0.00254002	0.000444212	0.000371142	0.015406386	0.045539158	0.004087333	0.000680324	0.001943815	0.008123724	0.000123593	0.001769193
0.000349848	0.00041014	0.000244653	0.003592236	0.00197132	0.021262245	0.045794269	0.03106189	0.01420375	3.79E-06	0.019362292	2.63E-06	0.002095395	4.98E-07	0.001287357	0.000105944	8.98E-06	0.002820759	0.000107791	8.70E-05	0.00048768	2.81E-05	0.001279698	0.000902532	0.000667046	0.00637962	0.009506485	0.032787332	0.023571611	0.01896346	0.011044236	0.002141953	0.006182845	0.00846662	0.053239711	0.014308681	0.009239051	0.000120277	5.63E-06	0.001726024	0.000614346	0.000691647	0.016406148	0.039806514	0.003148251	0.001075536	0.001092019	0.007970644	1.74E-05	0.00073432
0.000391369	0.000372067	0.000495007	0.003124853	0.004395701	0.023086913	0.048665872	0.030087865	0.013319229	2.68E-06	0.02312089	1.24E-06	0.001356055	1.50E-06	0.001517722	0.000125541	7.85E-07	0.002464041	0.000213411	6.25E-05	0.000822644	2.30E-05	0.001967791	0.000572086	0.000534109	0.006927883	0.010595125	0.027092079	0.022642942	0.019138001	0.013632108	0.001595597	0.007367689	0.009930236	0.058964524	0.015304597	0.010437373	0.000295024	9.48E-07	0.002030731	0.000409003	0.000500007	0.018698709	0.038376264	0.005061147	0.000980948	0.002160951	0.006810336	1.40E-05	0.00046417
0.000432497	0.000278601	0.000187857	0.003039168	0.002214059	0.022629926	0.041016943	0.035472359	0.013622945	1.20E-05	0.023972593	2.71E-07	0.001789331	1.22E-06	0.000881509	0.000200169	2.29E-06	0.003024064	0.000135187	7.03E-05	0.000387417	2.98E-05	0.000957397	0.000944413	0.000499667	0.007140225	0.009398942	0.028545461	0.019555049	0.019623449	0.011699447	0.001978884	0.006489068	0.009855423	0.051221652	0.015332381	0.008690461	5.79E-05	6.85E-06	0.002235264	0.000559361	0.000819556	0.019103037	0.042481208	0.003451318	0.001918835	0.001876812	0.008824626	0.000101618	0.000773597
0.003214291	0.000449217	0.00034594	0.00440683	0.001892432	0.024297457	0.045176951	0.038674667	0.01188259	8.82E-06	0.019048743	1.44E-06	0.00126668	2.24E-06	0.002039336	0.000384318	3.27E-06	0.004304418	0.00035187	0.000120365	0.000742929	3.34E-05	0.001578732	0.000640821	0.000541439	0.006538802	0.009387294	0.028209783	0.020123113	0.018936527	0.008987352	0.002546462	0.007587578	0.011420065	0.053023449	0.015444801	0.009072917	0.000111374	3.25E-06	0.001620722	0.001317057	0.000764331	0.015693539	0.036840733	0.007134431	0.001138503	0.001404007	0.007563347	7.23E-05	0.000922292
0.000175479	0.000684572	0.000246332	0.002353625	0.002116691	0.025684518	0.044162121	0.029982377	0.013269401	2.91E-06	0.022771575	4.45E-07	0.001834525	9.43E-07	0.000939405	0.000282478	1.04E-06	0.00406531	0.000187327	5.20E-05	0.000393843	6.00E-05	0.001195179	0.000542855	0.000769567	0.006587555	0.012114729	0.029005572	0.020856286	0.018710056	0.011500314	0.002733531	0.007100806	0.008439198	0.052142707	0.015828472	0.010198014	0.00021211	8.21E-06	0.002771992	0.000560369	0.000512384	0.014002309	0.043067641	0.007714325	0.001586261	0.00219879	0.007287403	0.000221729	0.001182257
0.000538252	0.000246962	0.000192253	0.001975434	0.0029276	0.021884868	0.052479202	0.036244414	0.0108929	1.31E-06	0.022430015	5.28E-07	0.002076312	9.13E-06	0.000616314	0.000134393	4.22E-06	0.004031257	0.000250378	0.000112966	0.00058573	6.27E-05	0.001714303	0.000670149	0.001962754	0.006280853	0.008618274	0.029933939	0.020906073	0.017580279	0.011684231	0.001752745	0.008364689	0.010020966	0.054177057	0.015629056	0.006734508	3.32E-05	0.00011134	0.001684039	0.00048276	0.000505144	0.015851429	0.042779945	0.004205582	0.001385435	0.001162591	0.009043648	2.55E-05	0.000375374
0.000167851	0.00046488	0.000241703	0.002396518	0.00218625	0.023736143	0.047491112	0.036020278	0.013116105	1.49E-05	0.019608819	3.53E-06	0.002249805	6.18E-08	0.001384302	0.000155271	6.06E-07	0.003577555	0.000330465	0.000166922	0.000672797	3.25E-05	0.001208041	0.001144643	0.000455066	0.007408276	0.010218839	0.034216223	0.019994753	0.020799302	0.009365175	0.001536731	0.009295731	0.008217137	0.051289124	0.01302098	0.00984778	8.59E-05	2.78E-06	0.002207573	0.000678241	0.000531835	0.014477195	0.041305566	0.004678419	0.00117457	0.001346182	0.007781051	5.13E-05	0.000369363
0.00048948	0.000604293	0.000221515	0.003617081	0.002751775	0.025187183	0.046514432	0.03240232	0.015814281	3.09E-06	0.021032708	1.03E-06	0.001742828	1.59E-06	0.001675717	8.55E-05	8.17E-06	0.004137251	0.00011898	0.000104138	0.000342075	4.62E-05	0.001185483	0.000446122	0.000477294	0.007390648	0.009172804	0.030025687	0.019633242	0.016682565	0.011233278	0.002412507	0.010185691	0.009133389	0.052509986	0.013623837	0.00895463	0.000218061	3.66E-06	0.002154206	0.000518963	0.000530516	0.015512551	0.044551596	0.003754512	0.001228996	0.001409152	0.009433814	1.18E-05	0.000652802
0.000198343	0.000583467	0.000333031	0.002543899	0.002821012	0.022700233	0.04223765	0.033860601	0.016357214	4.99E-05	0.028455523	3.01E-07	0.001819754	9.29E-07	0.001620331	0.000278187	2.08E-06	0.003296139	0.000360836	9.23E-05	0.000375015	4.33E-05	0.001499489	0.001200414	0.000667843	0.008047107	0.011031904	0.033868511	0.020596929	0.018987099	0.014546724	0.00325024	0.005248033	0.008811205	0.050604436	0.015511264	0.010248361	5.27E-05	1.76E-06	0.001667325	0.000518823	0.003244522	0.0156302	0.043413103	0.005435551	0.001733404	0.001573078	0.007518164	0.000145614	0.000776291
0.000322542	0.000221045	0.000329438	0.002713574	0.004377679	0.019273161	0.042286253	0.030418932	0.011778473	2.43E-06	0.021065296	1.93E-06	0.001830338	2.62E-07	0.000920736	0.000136862	1.26E-06	0.002766568	0.000238656	3.52E-05	0.00037004	0.000104331	0.00332511	0.000991648	0.000756629	0.009686228	0.00969966	0.032970838	0.020194488	0.019351234	0.010014266	0.004164053	0.007299165	0.011779761	0.060002666	0.018857972	0.010088038	0.000102417	3.96E-06	0.001533047	0.001166839	0.000500979	0.014650417	0.044216998	0.002728657	0.000806655	0.003991863	0.008969184	0.000103556	0.000667254
0.000373096	0.000394365	0.000354078	0.004192424	0.002680941	0.025145244	0.040882266	0.030763006	0.016948349	2.20E-06	0.02063677	3.45E-06	0.001321651	7.56E-06	0.001000111	0.000178606	2.85E-06	0.003644834	0.000225676	0.000227021	0.001310192	3.99E-05	0.001150754	0.000418382	0.000474622	0.007668741	0.008002928	0.034087297	0.021431087	0.021346273	0.012127116	0.003227535	0.00705124	0.011686458	0.056839993	0.016945359	0.009396883	0.000124734	1.03E-05	0.00270737	0.000300515	0.000649336	0.016685072	0.042986216	0.00357383	0.000680069	0.001771544	0.009995496	3.75E-05	0.001260726
0.000290446	0.000387345	0.000236853	0.002961392	0.001947865	0.020554476	0.04646819	0.033885649	0.015169789	1.53E-06	0.021595855	2.52E-06	0.001609328	8.95E-07	0.000847165	0.000565862	3.59E-06	0.003287158	0.000184007	0.000112734	0.000483794	3.38E-05	0.001300717	0.000464541	0.000479325	0.007172078	0.008546392	0.031053985	0.020865782	0.019449135	0.013669545	0.001465539	0.009751536	0.010992618	0.054371698	0.014469387	0.008950508	0.000410143	1.94E-06	0.002909079	0.000732041	0.000773248	0.016630227	0.040829267	0.005757294	0.000856261	0.001760643	0.007985698	3.26E-05	0.000773743
0.00028061	0.000366534	6.23E-05	0.002628692	0.002967973	0.019686409	0.047209404	0.029798019	0.011317571	6.37E-06	0.023726833	4.91E-07	0.001383288	4.36E-06	0.001900271	0.000650878	1.70E-05	0.00409705	0.000730929	0.000126447	0.000552446	4.42E-05	0.001965614	0.000850664	0.000460658	0.006874438	0.010880737	0.026722966	0.018443491	0.019598625	0.012256575	0.002053357	0.007412979	0.010256971	0.055301795	0.014149637	0.007565041	0.000107887	3.72E-06	0.00169939	0.000253453	0.000408256	0.014517245	0.041726933	0.005562371	0.000678348	0.001834358	0.007739856	6.60E-05	0.000518953
0.000226234	0.000876968	0.000183211	0.002469374	0.002438102	0.021164132	0.043163792	0.034838733	0.012583104	3.39E-06	0.02261235	2.33E-06	0.002179702	1.97E-07	0.000858124	0.000115828	4.96E-06	0.003168934	0.000418985	0.000117067	0.000949667	4.91E-05	0.001446124	0.00040025	0.000817701	0.007218655	0.009497328	0.032281194	0.020687383	0.020240747	0.013853267	0.002027351	0.006190565	0.009010249	0.053655093	0.012869428	0.007287788	0.000194628	1.07E-05	0.002283766	0.000328768	0.001172876	0.018216156	0.046791167	0.004258663	0.001119041	0.00139346	0.008878892	3.82E-05	0.000514045
0.000225892	0.00032915	0.000191824	0.004813551	0.002315478	0.02082801	0.045560298	0.036567563	0.011493537	3.07E-06	0.021995706	3.42E-07	0.00142296	1.93E-06	0.001277688	0.000135483	9.65E-07	0.003716491	0.000318959	4.58E-05	0.000780787	6.72E-05	0.003273083	0.000480452	0.000500268	0.007861335	0.008410219	0.029927795	0.020841537	0.019857486	0.013094431	0.001773752	0.006868363	0.009707971	0.051158777	0.017032836	0.010301529	0.000116306	6.53E-06	0.001867201	0.0005216	0.000606165	0.015851421	0.039237665	0.004016065	0.001400919	0.003583585	0.009126436	7.51E-05	0.000550475
0.000190241	0.000245965	0.000138971	0.003013301	0.002998078	0.024124752	0.042583823	0.033114487	0.010945465	7.56E-06	0.018443178	1.80E-06	0.00113347	4.04E-07	0.001449723	0.000133131	1.36E-06	0.004601276	0.000410658	6.66E-05	0.000442616	8.03E-05	0.001621162	0.000475224	0.000489957	0.006886742	0.011229852	0.03080798	0.019762176	0.019042967	0.012007924	0.003322725	0.008452617	0.011247689	0.056703434	0.014556502	0.011189057	0.000456536	3.21E-06	0.002118062	0.000556271	0.001098798	0.015396045	0.038597868	0.005199956	0.001227952	0.001396028	0.008752563	2.84E-05	0.000588534
0.000426433	0.000413069	0.000173092	0.003678157	0.001837986	0.024869943	0.047039728	0.031836577	0.013588611	1.19E-05	0.023452398	1.23E-06	0.001989477	9.24E-07	0.000761143	0.000108713	1.68E-06	0.002910711	0.000578391	0.00015684	0.000319254	5.94E-05	0.001306995	0.000966329	0.001017687	0.005268751	0.009729678	0.0261455	0.018534759	0.02273845	0.009117767	0.004185837	0.00930793	0.01038775	0.058552773	0.014842085	0.009431596	9.05E-05	4.46E-06	0.001898582	0.000812618	0.000717635	0.015446134	0.040480739	0.005400142	0.000597576	0.002124515	0.009911274	7.41E-05	0.001396237
0.000229945	0.000464439	0.000145844	0.002275215	0.002318262	0.021382608	0.049304293	0.032655112	0.01141321	1.14E-05	0.020746441	4.49E-06	0.001224439	4.51E-07	0.001168913	0.000215132	1.24E-06	0.004592213	0.000205985	0.000144986	0.000739863	7.40E-05	0.003512891	0.000714447	0.000613623	0.008196126	0.007828149	0.028891666	0.021493989	0.0205367	0.012761702	0.002321048	0.008459669	0.011035517	0.057537409	0.013702767	0.008854118	0.000250002	1.25E-05	0.001634886	0.000508099	0.000432501	0.020251226	0.043789291	0.004239108	0.002422019	0.001297493	0.009745165	5.64E-05	0.001050771
0.000343876	0.000293314	0.000265392	0.002737096	0.00165409	0.01986376	0.043725856	0.035020301	0.014541447	8.22E-06	0.019819278	8.03E-07	0.001590173	7.97E-07	0.00140533	0.000266827	3.87E-06	0.003359418	0.000162753	7.81E-05	0.002595453	0.00011385	0.001617818	0.000654706	0.000450968	0.007950105	0.008322306	0.026569221	0.02172809	0.021929562	0.014051013	0.002469597	0.006900426	0.008571292	0.05081714	0.012893191	0.009711909	0.00015263	6.27E-06	0.003102896	0.002320417	0.000469348	0.016304976	0.041647526	0.00349484	0.001117761	0.00102738	0.007985605	6.17E-05	0.000306502
0.000292493	0.000245104	0.000251263	0.004909234	0.002321076	0.022877382	0.050818762	0.032551477	0.012274355	4.72E-06	0.023893841	1.25E-06	0.002256665	5.54E-07	0.000579761	0.000236907	3.45E-06	0.005023679	9.96E-05	0.000203618	0.001612602	3.13E-05	0.001290262	0.000362751	0.000886513	0.008770136	0.008911636	0.026340906	0.020254407	0.02237321	0.009822133	0.003668639	0.006090722	0.008182101	0.051018905	0.011907039	0.009003195	0.000145186	4.49E-06	0.001711296	0.000441623	0.000479376	0.013639751	0.042945391	0.002568211	0.001439329	0.002340006	0.007565755	4.42E-05	0.001512111
0.000616134	0.000230657	0.00027934	0.002384502	0.003270773	0.022429226	0.047690536	0.035789397	0.012241401	3.49E-06	0.023120509	0.000125739	0.001126303	3.37E-07	0.000985536	0.000110581	4.26E-06	0.003143209	0.000164128	0.000124233	0.000607432	2.77E-05	0.002269263	0.000695676	0.001008068	0.007157876	0.009483072	0.029764985	0.021171418	0.019445902	0.014063109	0.001812139	0.006137432	0.010968028	0.051253416	0.015040971	0.010062281	0.000241072	1.27E-05	0.001814384	0.00076878	0.000776632	0.015269686	0.040207902	0.004401444	0.00088159	0.001746944	0.007925219	4.96E-05	0.000502177
0.000145294	0.000451671	0.000855717	0.003031019	0.002062719	0.021987633	0.042264172	0.036045618	0.016586736	1.24E-06	0.022974789	0	0.001778918	9.04E-06	0.001182983	0.000174624	2.02E-06	0.002986981	0.000533036	0.000127997	0.002304641	0.000123731	0.001260641	0.00034458	0.000727201	0.008158741	0.008947444	0.032204943	0.021141619	0.018233466	0.00991432	0.001781141	0.00578901	0.012392054	0.052331367	0.012705758	0.007079311	0.00012275	7.57E-06	0.003931192	0.000448518	0.000788716	0.014369668	0.039410899	0.005374264	0.002295403	0.002178111	0.008213626	0.00012731	0.000775178
0.000235808	0.000750841	0.000734588	0.004151329	0.004132639	0.024656257	0.042042575	0.03317059	0.011758146	2.96E-06	0.018888367	1.14E-06	0.001853637	6.59E-06	0.001386186	0.000177268	9.17E-07	0.002180355	0.000619807	0.000166945	0.001053211	8.64E-05	0.001423795	0.000737187	0.000777357	0.006902494	0.010509046	0.032855661	0.020129295	0.023599219	0.013198591	0.002094494	0.008301028	0.008442843	0.056597151	0.017143281	0.011390702	0.000195051	5.78E-06	0.002716605	0.000370229	0.001015329	0.018728456	0.041169802	0.003934191	0.001077873	0.001617875	0.008175078	4.52E-05	0.000663871
0.000271539	0.00037002	0.000127812	0.002496348	0.002050396	0.021187208	0.044055231	0.033941625	0.017053811	6.87E-06	0.022597735	9.10E-06	0.003294996	7.63E-06	0.000863886	0.000198526	3.76E-06	0.004187901	0.000122422	0.000119897	0.001272532	3.15E-05	0.00125876	0.000559555	0.000342169	0.007166081	0.010065903	0.028241741	0.023049985	0.01985402	0.012246646	0.00236529	0.005737831	0.00767944	0.052389028	0.014142002	0.008914907	9.10E-05	2.87E-06	0.001983701	0.000530047	0.000812156	0.017506499	0.038570011	0.002876097	0.001587709	0.002879785	0.008216438	6.54E-05	0.000635023
0.000423753	0.000375921	0.000161459	0.00295018	0.001668838	0.016791966	0.048103944	0.031729069	0.012185081	8.05E-07	0.022354604	9.11E-08	0.001901196	3.92E-07	0.001043684	0.000269677	1.56E-06	0.004126802	0.000263101	5.29E-05	0.000644112	0.000245243	0.001643534	0.000888895	0.001136331	0.006733317	0.010867581	0.033284988	0.022653769	0.019917693	0.010353409	0.003621592	0.007811685	0.008514048	0.056276676	0.015334679	0.010269902	7.74E-05	4.10E-06	0.003679261	0.000830834	0.000787996	0.017250118	0.037632063	0.004562437	0.000964824	0.001191012	0.00679387	4.78E-05	0.000584206
0.000556584	0.000726452	0.000189037	0.005164584	0.001920009	0.022095195	0.051686757	0.029802136	0.01247093	7.44E-06	0.02078336	8.77E-06	0.001892037	1.68E-07	0.000781578	0.000220476	2.27E-07	0.004172184	0.000232218	0.000110553	0.000711647	4.47E-05	0.001933576	0.001221876	0.000762537	0.006843569	0.009907832	0.028425402	0.020534187	0.020018362	0.012076992	0.003323851	0.009183119	0.008454709	0.052335654	0.0180283	0.008832011	0.000163756	7.15E-06	0.002799263	0.000449161	0.001513589	0.01765044	0.04586342	0.004633147	0.000701563	0.00209999	0.008625807	1.27E-05	0.000866284
0.000338898	0.001495862	0.000188513	0.00267139	0.002075686	0.023868527	0.049393703	0.0348573	0.012715572	1.12E-05	0.02203747	5.19E-06	0.001734992	2.80E-07	0.000779271	0.000158247	4.51E-06	0.002883752	0.000294856	0.000116034	0.000474599	8.21E-05	0.001463171	0.000635302	0.000249567	0.007465464	0.010326764	0.034310668	0.022377414	0.017269303	0.010568914	0.001568974	0.009608678	0.0071198	0.051272849	0.014522493	0.010328776	7.86E-05	8.61E-06	0.002154602	0.000875069	0.000457132	0.015274456	0.041484092	0.003278618	0.000665424	0.002110109	0.007944987	3.58E-05	0.000493659
0.000375643	0.000963454	0.000468099	0.003099855	0.002071379	0.025430329	0.046809645	0.034220238	0.016745635	1.80E-05	0.017633228	3.23E-06	0.001203603	4.59E-07	0.001003507	0.00030497	2.14E-06	0.003914603	0.000217529	0.000557719	0.000451269	4.92E-05	0.001693889	0.00046756	0.000347282	0.008581857	0.015095836	0.029841325	0.018720756	0.020286582	0.009468663	0.002828115	0.007637582	0.010025318	0.059408777	0.013258251	0.009901883	0.000149787	3.54E-05	0.003214168	0.000756117	0.000732462	0.02113574	0.038611019	0.003771512	0.00111735	0.002841416	0.008849159	1.32E-05	0.00138042
0.000135382	0.000948565	0.000361258	0.002835938	0.00226249	0.021349061	0.041922801	0.033350699	0.01387372	4.44E-06	0.022615629	1.91E-06	0.002772808	1.58E-06	0.000816041	0.000267948	2.04E-06	0.003438346	0.001485748	0.000239567	0.000536854	8.47E-05	0.001119304	0.000408586	0.000614768	0.006262736	0.009089794	0.030069546	0.020865671	0.019509109	0.011668085	0.003185162	0.005908939	0.008709878	0.05729353	0.016249518	0.007759197	0.000440158	6.99E-06	0.002068645	0.000409125	0.000396347	0.015538488	0.044594305	0.004476349	0.001110595	0.001269287	0.007639723	6.21E-05	0.000407609
0.00032565	0.000391819	0.000173915	0.003596564	0.001730843	0.025700746	0.04337931	0.033464346	0.013699997	1.21E-06	0.017346216	1.65E-06	0.00164687	6.74E-07	0.001164573	0.000277139	3.83E-06	0.003671424	0.000160999	0.000184502	0.000243985	6.78E-05	0.001468507	0.000540287	0.000660937	0.008010573	0.008127602	0.031753632	0.022349009	0.019678149	0.011747981	0.001757784	0.009943533	0.009752767	0.056028904	0.016441015	0.010299172	0.000149284	7.96E-06	0.002495515	0.001660529	0.000877872	0.016215401	0.039786848	0.004768242	0.001388449	0.001499141	0.009802992	2.79E-05	0.000407707
0.000311509	0.000380825	0.000529014	0.002847068	0.002506285	0.02173702	0.048741007	0.029678948	0.013221413	1.31E-06	0.025807634	1.47E-06	0.002030134	1.07E-06	0.000778922	0.000221298	2.25E-07	0.00562739	0.000315127	0.000170117	0.001268418	0.000112582	0.001172941	0.000353451	0.000406292	0.006322028	0.008753916	0.031338802	0.019878092	0.019590787	0.00974314	0.001837795	0.008405453	0.010275589	0.052006559	0.01076077	0.008824592	0.000121601	1.38E-07	0.001794612	0.000307765	0.000650793	0.016892224	0.046138063	0.004758651	0.001403609	0.001084119	0.0073049	9.41E-05	0.00076239
0.000354449	0.000655852	0.00039864	0.002218915	0.005190388	0.02330775	0.039903024	0.033554554	0.012675531	4.03E-06	0.0214584	4.48E-06	0.001476754	1.76E-06	0.00039478	0.000329953	1.55E-06	0.002912788	0.000232604	0.000262284	0.000478571	7.03E-05	0.001011573	0.00048305	0.000474191	0.006445372	0.010402103	0.029992885	0.020492191	0.019026342	0.008648716	0.00405113	0.00573037	0.007467788	0.052786218	0.016948893	0.012098464	0.000128872	1.01E-06	0.002114097	0.000441703	0.000878911	0.013683668	0.045815629	0.004837264	0.000785539	0.002574651	0.008652004	3.00E-05	0.000622117
0.000272672	0.002858013	0.000433599	0.003734684	0.002616294	0.026723912	0.042685351	0.030706798	0.014886199	2.38E-06	0.018795623	4.87E-06	0.001761778	1.65E-05	0.001072185	0.00029908	3.00E-07	0.003672295	0.000207734	0.000134853	0.000821367	0.000335589	0.00209275	0.001446711	0.000611712	0.008289654	0.007105072	0.024402443	0.022873936	0.018433276	0.010162705	0.002155645	0.008454179	0.01064756	0.051299433	0.01391773	0.007267179	0.000142488	2.43E-06	0.002335279	0.000455496	0.000734809	0.017482996	0.041279169	0.003654721	0.001283756	0.001381882	0.008344472	0.000122731	0.000887873
0.000752691	0.000465158	0.000119979	0.003143143	0.001799512	0.027198822	0.046076967	0.034189921	0.011219397	1.93E-06	0.019769796	1.45E-06	0.002138493	1.24E-07	0.00080886	0.000130513	3.81E-06	0.004315278	0.000249138	4.95E-05	0.000534711	0.002102846	0.002562779	0.000737789	0.000663154	0.006421969	0.009703808	0.028725605	0.02136333	0.017084108	0.011106121	0.002335554	0.006297871	0.007368233	0.053042562	0.017013623	0.008581603	0.000144556	1.52E-05	0.001924329	0.000721052	0.000673674	0.018994028	0.045218751	0.004449336	0.001338695	0.001149568	0.008569728	5.07E-05	0.000320741
0.000187918	0.000495836	0.000211764	0.00248301	0.003326481	0.027069699	0.045797705	0.030787807	0.013448931	7.31E-06	0.020704118	2.61E-06	0.00268286	6.51E-07	0.000849988	0.000323348	0	0.002955295	0.000145073	0.000101928	0.000396447	3.96E-05	0.001550629	0.000537204	0.000524569	0.00745387	0.011835276	0.034700803	0.023178173	0.021422195	0.01172481	0.003003279	0.006942028	0.007873612	0.052706423	0.015102898	0.010504779	0.000135965	6.61E-06	0.002967552	0.000750993	0.000945195	0.015810492	0.042858169	0.004728609	0.001179792	0.001191099	0.009258463	2.39E-05	0.001657329
0.000212077	0.001222057	0.000737463	0.005983404	0.002937552	0.019658234	0.043091939	0.033773398	0.016398348	9.87E-06	0.021668167	1.11E-06	0.002170754	1.27E-06	0.001365627	0.000215464	3.13E-06	0.002960434	0.000182517	0.000105825	0.00058143	0.000414134	0.001570973	0.00081607	0.000775655	0.006667748	0.009484599	0.028591603	0.020466056	0.019760987	0.01232245	0.001707968	0.008131961	0.011264729	0.057855146	0.015466067	0.008107672	0.000141243	2.01E-06	0.001803514	0.001370744	0.000528726	0.014762051	0.045233012	0.004871816	0.001063846	0.002280291	0.005735939	0.000134765	0.000415412
0.000263578	0.000400958	0.000343005	0.002978093	0.002217422	0.025816807	0.041189867	0.039493012	0.012591085	9.83E-06	0.019791681	3.06E-07	0.00197663	1.57E-06	0.00098315	0.000233705	2.39E-06	0.004103958	0.000195206	0.000226097	0.000344919	3.90E-05	0.001742082	0.000530501	0.000847983	0.006064041	0.010157674	0.026360952	0.021679736	0.01804403	0.013800185	0.003709926	0.007859509	0.009332328	0.053317174	0.015446554	0.007910543	0.000282503	3.27E-06	0.001815455	0.000769441	0.00041996	0.019751758	0.047247871	0.005021041	0.001006888	0.001377038	0.006949386	3.33E-05	0.000504876
0.000204191	0.000670895	0.000248865	0.003433021	0.002953894	0.020392364	0.046521534	0.035684401	0.014080174	3.71E-06	0.021824105	1.41E-06	0.002534718	1.72E-06	0.000712981	0.000180745	6.72E-07	0.003126947	0.000175744	4.57E-05	0.00104583	4.92E-05	0.00158896	0.000965363	0.000984537	0.008966322	0.007792101	0.030969125	0.024471562	0.018103834	0.011129331	0.00187724	0.007046519	0.008999638	0.058069643	0.012891455	0.008552708	9.47E-05	5.58E-07	0.002619214	0.001014394	0.001020717	0.015709556	0.042762713	0.00423032	0.001490778	0.002239023	0.009800096	2.27E-05	0.00065782
0.000342545	0.000363962	0.000510189	0.004891896	0.003013789	0.023666477	0.044426314	0.037717438	0.012335239	1.02E-05	0.017866814	1.37E-06	0.000945998	1.05E-06	0.001046449	0.000239808	3.61E-07	0.003924133	0.000190735	6.41E-05	0.000602631	2.18E-05	0.001721335	0.000559598	0.000622771	0.005273004	0.008370275	0.026439516	0.023781657	0.019407938	0.012551139	0.002540496	0.008929873	0.008646133	0.04991266	0.016476932	0.008198449	0.000142594	1.31E-05	0.002241703	0.000337996	0.001001819	0.018330371	0.039134638	0.004393378	0.001147132	0.001689281	0.01000737	0.000372635	0.000479466
0.000176832	0.000277633	0.000709576	0.002783462	0.003287316	0.021420233	0.048953587	0.032672	0.013455033	1.15E-06	0.021168231	4.31E-06	0.002413805	7.47E-07	0.001085756	0.000478181	0	0.003178184	0.000146011	0.000116663	0.000478776	3.04E-05	0.000971035	0.000716543	0.000414323	0.007399948	0.008356512	0.034176441	0.024144339	0.02064427	0.008718994	0.001944652	0.012609822	0.009545028	0.04852678	0.014456119	0.010186063	0.000217707	8.88E-06	0.001645743	0.000738982	0.001136714	0.014929089	0.046387057	0.004703691	0.000615828	0.001314846	0.007291273	0.000112892	0.00038547
0.00036896	0.001363204	0.000222447	0.003617043	0.003330016	0.022624426	0.047821463	0.031758368	0.013192473	2.17E-06	0.026513153	4.90E-06	0.001739581	4.14E-06	0.00096725	0.000127109	1.24E-06	0.002654139	0.00048473	0.000624929	0.000576843	2.29E-05	0.001869605	0.000557583	0.000539116	0.007917286	0.008560233	0.031732695	0.020937438	0.02105164	0.009075196	0.002672923	0.008956045	0.010167956	0.057176331	0.014675867	0.008174882	0.000216684	4.22E-06	0.001577021	0.000920625	0.000464348	0.015605424	0.040255584	0.005356825	0.000839426	0.001065527	0.008796838	3.17E-05	0.000959086
0.000322338	0.000929605	6.82E-05	0.003703651	0.00406909	0.026056271	0.044308614	0.037012366	0.012682429	2.98E-06	0.022622014	5.17E-07	0.001671644	1.84E-06	0.000796157	0.000152811	2.84E-07	0.002636216	0.000152812	0.000161412	0.000729662	3.99E-05	0.001470587	0.000735841	0.000420599	0.007677702	0.008769854	0.031289759	0.023116064	0.01902804	0.010225852	0.001440589	0.006982141	0.012545029	0.050816968	0.012333409	0.010592312	0.000172174	1.37E-05	0.002628284	0.000425182	0.001858879	0.015981677	0.043084914	0.004346325	0.000886953	0.002036179	0.008407148	6.76E-05	0.000561111
0.000210501	0.002300404	0.000998823	0.003035966	0.002323574	0.01989946	0.041266951	0.032167889	0.014292459	1.55E-05	0.022456299	1.54E-06	0.002518214	4.48E-07	0.001171856	0.000193453	6.37E-07	0.003825052	0.000284815	0.00011161	0.00144147	2.79E-05	0.002020036	0.000605094	0.000588999	0.007230422	0.009468169	0.033299558	0.017514938	0.022176044	0.014827387	0.002518576	0.006519836	0.007753558	0.053778329	0.016874129	0.007282417	5.35E-05	4.46E-06	0.001882588	0.00071731	0.000419261	0.015396354	0.039397978	0.006137736	0.001073498	0.001946771	0.005475258	3.40E-05	0.00056421
0.000731386	0.000351068	0.000274625	0.002436493	0.003505107	0.024309684	0.043976749	0.032145961	0.014471423	3.24E-06	0.023471144	6.91E-06	0.001774964	6.25E-07	0.001754946	0.000353479	4.10E-06	0.004605163	0.000344387	0.000141627	0.000702523	8.02E-05	0.001693386	0.000521712	0.000795904	0.00664398	0.008773612	0.032667148	0.023924878	0.018720458	0.009836339	0.003969485	0.008427495	0.010965007	0.048932769	0.015551773	0.010109059	0.000166662	8.80E-06	0.002559173	0.000695255	0.000845065	0.014247429	0.038253298	0.004586972	0.000966031	0.00144257	0.00834832	6.69E-05	0.000521058
0.000419209	0.00021942	0.00017924	0.00306589	0.003526819	0.020980104	0.048386509	0.029921731	0.013196587	1.37E-05	0.017371091	0	0.001715074	5.49E-07	0.000755044	0.000858062	1.58E-06	0.003113797	0.00022381	7.58E-05	0.00090291	5.29E-05	0.001250409	0.0009222	0.00059852	0.007580944	0.008846605	0.032283637	0.025809156	0.02086617	0.012547123	0.002869335	0.007504073	0.009997839	0.05463609	0.016104679	0.008523616	0.000129619	3.93E-06	0.00236257	0.001074749	0.000618598	0.013561482	0.041515714	0.003229762	0.000809389	0.001064691	0.009219639	1.73E-05	0.00036856
0.000233237	0.001008464	0.000158226	0.003622581	0.002585957	0.02477095	0.049347791	0.041972933	0.014685262	1.74E-05	0.018686383	5.38E-07	0.001653191	4.17E-06	0.001572792	9.14E-05	6.08E-07	0.003632996	0.000272478	0.000197675	0.000966193	0.001351097	0.001199313	0.000515591	0.000568475	0.008866644	0.010416282	0.029870272	0.020204125	0.019984173	0.01299483	0.002150625	0.010178984	0.00868811	0.051789654	0.012706833	0.008254079	0.000233413	4.41E-06	0.001907085	0.000768877	0.000789449	0.017284397	0.039837003	0.00381016	0.000932293	0.001477033	0.008253639	0.000137896	0.000458632
0.000259495	0.000424165	0.000476881	0.002931565	0.002911268	0.024254709	0.046138406	0.031803215	0.012676747	8.99E-05	0.021800105	1.30E-06	0.001997764	0	0.001161755	0.000114445	1.19E-05	0.003776629	0.000300477	0.000124396	0.000540973	6.44E-05	0.00187501	0.000264328	0.001059457	0.006696869	0.009353618	0.031726726	0.022586335	0.023454988	0.010352637	0.001391407	0.006910845	0.011569254	0.056005278	0.013869691	0.00814784	8.54E-05	7.83E-06	0.001088701	0.000357452	0.000554528	0.018320327	0.038871709	0.0039502	0.001201551	0.001002591	0.006073786	0.000143334	0.00065439
0.000379447	0.000565213	0.000212243	0.003382442	0.002123769	0.021203863	0.041953786	0.033476982	0.017108834	1.61E-06	0.021379724	3.09E-06	0.001766724	4.69E-06	0.000719474	0.000235199	6.81E-06	0.003776097	0.000293554	9.23E-05	0.000949528	3.35E-05	0.001064783	0.000740817	0.00029315	0.007177981	0.010263358	0.033632688	0.020377656	0.017232597	0.011008888	0.003284933	0.009435112	0.010414884	0.053384867	0.013515116	0.008721957	7.62E-05	1.28E-05	0.002223555	0.001186662	0.000875946	0.016535339	0.045486411	0.004286563	0.001475002	0.00197959	0.007375286	7.68E-05	0.000599634
0.000456502	0.000350628	0.000126719	0.00428025	0.002473521	0.020873867	0.043902146	0.032066214	0.017526054	1.34E-05	0.019757166	1.87E-06	0.002140145	9.37E-07	0.001006211	0.000220896	9.95E-07	0.003434072	0.000214012	0.000121972	0.000534262	6.04E-05	0.001649117	0.000583242	0.000668051	0.005153945	0.010169323	0.030947637	0.021886635	0.017905411	0.01158924	0.002038787	0.006465628	0.009874338	0.057300591	0.011316869	0.011595279	0.000645656	5.47E-06	0.002561225	0.000295342	0.000796747	0.01471668	0.042966296	0.00533935	0.001768565	0.001610771	0.007930231	5.29E-05	0.000453024
0.000354698	0.000396822	0.000263999	0.003876889	0.00240358	0.023752487	0.041531969	0.035947408	0.014234732	7.03E-06	0.018607724	2.80E-06	0.003757474	1.10E-06	0.000960505	0.00014266	1.27E-06	0.00296892	0.000260468	0.000131669	0.000899041	9.97E-05	0.00155998	0.000408335	0.00060153	0.006541771	0.008913767	0.028575664	0.022656864	0.019029717	0.01535438	0.002669938	0.006469591	0.010960419	0.052080038	0.016918578	0.008705219	0.000147596	8.62E-06	0.002488581	0.000869771	0.001434313	0.016478774	0.048744128	0.002587343	0.001118675	0.000954043	0.008021809	0.000283291	0.002786576
0.000566873	0.000471771	0.000299158	0.001901474	0.003798502	0.021791094	0.046438035	0.034453432	0.014441515	6.33E-07	0.02462148	3.59E-06	0.003834712	4.05E-06	0.000595503	0.00043036	1.75E-06	0.00422173	0.00019154	8.69E-05	0.000426977	0.000142247	0.00185523	0.00097338	0.000742195	0.006590591	0.006543492	0.030698631	0.020368745	0.022236718	0.009293941	0.001934172	0.008677538	0.011295914	0.054557023	0.011713651	0.012031429	0.000116131	2.68E-06	0.002525604	0.000493237	0.000809127	0.012535014	0.047655272	0.003186609	0.000752763	0.001764239	0.007261614	9.80E-05	0.000580342
0.000430158	0.000457813	0.000343061	0.002515731	0.003834867	0.020578144	0.043006981	0.02782058	0.013244962	9.83E-06	0.022244768	1.68E-06	0.001835466	5.80E-06	0.000693088	0.000260732	2.54E-06	0.003450022	0.000391885	4.83E-05	0.000330175	6.89E-05	0.002524155	0.001969612	0.001078161	0.006994988	0.010055814	0.029740114	0.020620142	0.020649353	0.010687803	0.00224931	0.007547589	0.011600635	0.057485268	0.015265255	0.010276355	0.000149131	6.52E-06	0.00295846	0.000418236	0.00072212	0.014901335	0.04250895	0.004455007	0.001229255	0.001312013	0.009726744	8.68E-05	0.000449829
0.000331949	0.000320668	0.000219237	0.002450985	0.00173741	0.02007911	0.049561989	0.038201156	0.013458279	6.10E-06	0.018517683	1.53E-06	0.002167948	0	0.001110391	0.00013416	9.64E-07	0.003383942	0.000302189	0.000103464	0.000277542	3.82E-05	0.000995189	0.000544093	0.000418162	0.007459277	0.008014447	0.031162349	0.019913814	0.018252624	0.013003992	0.003295352	0.00632065	0.009090467	0.050138992	0.014031225	0.009529524	0.000139718	5.64E-06	0.004220107	0.000631323	0.000878583	0.015824604	0.037266116	0.004482249	0.001287689	0.001274756	0.009155705	0.000126015	0.000728848
0.000202523	0.000592217	0.000165235	0.002531625	0.002292771	0.019408873	0.048124407	0.02970801	0.012399969	7.54E-06	0.02044914	6.77E-07	0.003166763	3.34E-07	0.001066519	0.000185516	2.24E-06	0.002424499	0.000332081	0.000140801	0.000542028	3.16E-05	0.000945941	0.000432951	0.000629329	0.008078349	0.008906074	0.028603828	0.021459598	0.018560042	0.010816164	0.002373143	0.006261333	0.010422935	0.056257734	0.011582801	0.008816151	0.000101019	4.77E-06	0.001696895	0.002534432	0.0015016	0.015759695	0.046173542	0.005334519	0.001501744	0.002222682	0.006818181	3.49E-05	0.000432188
0.000664301	0.000895566	0.000359625	0.003025881	0.003755254	0.025117808	0.0471053	0.031755163	0.014267414	9.29E-06	0.017449172	9.85E-07	0.002761444	3.94E-06	0.001382214	9.45E-05	2.96E-07	0.002623364	0.00029058	0.000112394	0.000502052	1.63E-05	0.001640315	0.000484072	0.000365268	0.007903054	0.006962502	0.032989489	0.02238247	0.018928534	0.013645487	0.0018686	0.007616531	0.011611903	0.05369118	0.015339274	0.008050131	0.000175965	6.93E-06	0.0020901	0.00055705	0.000474988	0.01527733	0.041878978	0.004161666	0.002356258	0.001430048	0.006922739	4.30E-05	0.000865452
0.000198169	0.00033079	0.000437433	0.002619372	0.002599046	0.021381813	0.051055474	0.032139152	0.01100112	4.73E-07	0.018521249	3.74E-07	0.001193428	4.61E-07	0.001187896	6.36E-05	1.90E-06	0.002421925	0.000138712	0.000220554	0.000924409	9.51E-06	0.001186872	0.000347698	0.000366236	0.00736286	0.008235935	0.031352836	0.023534637	0.018283472	0.012340011	0.001970764	0.008007046	0.009766556	0.056281842	0.017537597	0.01155573	0.00013093	1.37E-05	0.002208283	0.000550117	0.000906016	0.015233497	0.043377873	0.003851803	0.000972102	0.00099337	0.008559641	3.54E-05	0.00090271
0.000290912	0.000345791	0.000391855	0.003839823	0.003259045	0.020896249	0.045385674	0.029821292	0.018811857	2.23E-06	0.021715724	3.26E-06	0.00138635	9.70E-07	0.000462461	0.000114658	6.05E-07	0.00291255	0.000184869	5.45E-05	0.001336349	4.08E-05	0.001212114	0.000487674	0.00076796	0.010243081	0.008136017	0.027352354	0.021326666	0.02060282	0.010557172	0.003247685	0.008473165	0.008043844	0.047581004	0.014753162	0.009759756	0.000128406	1.80E-05	0.001833263	0.00087786	0.00081079	0.014279634	0.03959776	0.006349747	0.001198852	0.001403358	0.008614162	0.000460362	0.000701336
0.000223528	0.000258266	0.000154646	0.002961402	0.002064013	0.024015691	0.046503617	0.038503242	0.014674663	1.04E-05	0.020389135	1.91E-07	0.001309345	7.22E-07	0.001098157	0.000201629	2.33E-05	0.006824225	0.000377994	6.69E-05	0.001759949	7.12E-05	0.001552081	0.000670479	0.000505719	0.005480039	0.007752067	0.029488146	0.02010914	0.020951649	0.012413693	0.002195938	0.00817462	0.011960697	0.052124867	0.018475569	0.008157673	0.000104131	4.79E-06	0.002541176	0.00045013	0.000581755	0.014354288	0.040927996	0.003604198	0.001658371	0.002895798	0.007800907	4.36E-05	0.000730917
0.000313978	0.000246801	0.000172707	0.002410098	0.001835968	0.020982117	0.047369605	0.033513617	0.016201874	2.08E-06	0.022591981	1.44E-06	0.002352995	3.83E-07	0.000577917	0.000183109	5.53E-08	0.00442956	0.000208013	0.000316651	0.000384918	3.80E-05	0.001307741	0.000595731	0.000753415	0.005606907	0.009784412	0.031202346	0.020732668	0.020164734	0.007586648	0.001773241	0.00619346	0.009440863	0.055625323	0.015905202	0.007289173	0.002173634	6.23E-05	0.004916261	0.00057299	0.000634682	0.015297025	0.041649586	0.005521132	0.002017087	0.001266281	0.008127689	4.44E-05	0.000386406
0.000430804	0.001066782	0.000425717	0.002749399	0.002078116	0.023170998	0.041309155	0.033811707	0.012786817	1.26E-05	0.024379262	8.10E-06	0.001193695	6.11E-07	0.001406528	0.000115654	1.32E-07	0.002951113	0.000268696	0.000282457	0.000928206	3.26E-05	0.001444545	0.000609237	0.001748758	0.008927358	0.008211683	0.030697176	0.024596944	0.021702011	0.011350826	0.002558519	0.005839701	0.010840441	0.052346439	0.014693073	0.011149773	0.000355552	4.79E-06	0.002709057	0.000354715	0.00053485	0.017475403	0.041526473	0.004138463	0.001407627	0.002740451	0.006652301	0.000189046	0.000427506
0.002230761	0.000364769	0.000198216	0.003784418	0.003189267	0.021155382	0.047942516	0.036272489	0.010489981	2.57E-06	0.020459126	5.86E-07	0.001719437	3.64E-06	0.001403327	0.000310112	9.00E-07	0.003253369	0.000280346	6.43E-05	0.000579075	3.96E-05	0.001607563	0.000618771	0.000960679	0.005898002	0.010250199	0.027021333	0.019374469	0.018538438	0.012546724	0.002358737	0.008069827	0.009062566	0.054057571	0.01696006	0.009656377	0.000107971	6.60E-06	0.003421854	0.000411367	0.000849839	0.019352464	0.040452352	0.006785167	0.000804163	0.002035449	0.008942459	4.93E-05	0.000526513
0.000193237	0.000278411	0.000474217	0.003044593	0.002347644	0.023601142	0.04816442	0.032801508	0.015918045	3.52E-05	0.019257125	1.93E-06	0.002089504	1.45E-06	0.000638602	0.00029722	3.37E-07	0.004712729	0.000194254	5.20E-05	0.000314459	2.11E-05	0.001302909	0.000332095	0.000361888	0.006513082	0.009471665	0.029722926	0.022596714	0.01848509	0.012002376	0.002094571	0.010680502	0.011738577	0.052427085	0.014436709	0.008603662	0.00010666	9.82E-07	0.001618647	0.000556815	0.000597361	0.016830487	0.043261198	0.005415291	0.001313974	0.000839203	0.008505041	7.48E-05	0.000648963
0.000853299	0.000457608	0.001324296	0.002103331	0.001371979	0.020041126	0.045082185	0.03508105	0.016710027	4.17E-06	0.020429384	7.42E-06	0.002345202	6.87E-07	0.000623786	8.56E-05	1.53E-06	0.004262818	0.000129032	8.44E-05	0.000553953	1.11E-05	0.001280592	0.000783741	0.000737392	0.008351316	0.010795856	0.029638027	0.021960517	0.018622054	0.011173155	0.004317218	0.008847761	0.008675194	0.048202996	0.013970582	0.008166658	7.59E-05	3.96E-06	0.002925393	0.000539263	0.001283768	0.016036713	0.043670648	0.00366289	0.002455824	0.001797924	0.006971368	2.76E-05	0.000663413
0.000250564	0.000569856	0.000106619	0.002373797	0.002342577	0.021927436	0.045931537	0.03345936	0.014828014	5.19E-06	0.023432813	1.17E-06	0.002592194	7.80E-07	0.000822676	0.000252743	3.84E-07	0.004170157	0.002336695	8.51E-05	0.001833713	7.75E-05	0.001029888	0.000554457	0.000395091	0.007671376	0.009113664	0.030578351	0.018682112	0.01763071	0.011466925	0.001670824	0.009289866	0.00823749	0.051411834	0.017580794	0.007846699	0.000197278	1.93E-06	0.001577245	0.000413503	0.000448307	0.017418803	0.041425282	0.00317033	0.001030489	0.001482914	0.008005987	3.35E-05	0.000622931
0.000175148	0.000393938	0.000541565	0.002914694	0.002818241	0.020313536	0.045232848	0.035582094	0.01396221	4.00E-06	0.021454916	1.12E-07	0.00269573	4.87E-06	0.001140351	0.000378459	4.81E-06	0.003169637	0.000240398	9.32E-05	0.000499983	4.33E-05	0.001308653	0.00067805	0.000332129	0.007007496	0.010718578	0.033006407	0.024881045	0.018606611	0.011506059	0.001691295	0.005629553	0.010403273	0.050625232	0.017955434	0.007691176	0.001477192	6.89E-06	0.001638084	0.001450961	0.000607397	0.015743108	0.043708318	0.004869629	0.001066216	0.001796405	0.008249023	2.71E-05	0.001244093
0.000199896	0.000572291	0.000334281	0.003496006	0.002154746	0.021504417	0.047732113	0.032466185	0.018153804	1.09E-05	0.01795224	1.64E-05	0.001239639	3.07E-08	0.00110255	0.000294202	1.83E-07	0.005906513	0.000522258	0.000237627	0.000381441	3.74E-05	0.001653123	0.000927216	0.000736089	0.0077583	0.008046007	0.030362249	0.02270967	0.020349498	0.010576259	0.00200367	0.007369143	0.009726909	0.053107388	0.012983808	0.010852528	0.000132606	2.18E-06	0.001942083	0.001106973	0.000685693	0.020012922	0.037747153	0.004179179	0.00112666	0.001775543	0.006959855	3.46E-05	0.000592446
0.000215143	0.000556212	0.000354043	0.004391056	0.003424289	0.022581726	0.047069848	0.033502921	0.014813116	8.74E-07	0.018326738	1.85E-05	0.001612893	8.08E-07	0.000856473	0.000171787	1.36E-06	0.003512218	0.000311905	0.000225652	0.000656347	3.14E-05	0.001185315	0.00043845	0.000470955	0.008790874	0.011898072	0.032359578	0.020341241	0.017186687	0.010913929	0.001544926	0.007063702	0.008207006	0.056144943	0.015013609	0.010290159	5.31E-05	1.62E-06	0.00128856	0.000576826	0.002601395	0.01735461	0.040089056	0.003293708	0.002973149	0.001326828	0.007495955	0.000158588	0.000527696
0.000216527	0.000305424	0.00032036	0.002867732	0.00242285	0.022956921	0.045834661	0.031198902	0.011559642	3.85E-06	0.020667097	3.56E-06	0.00128687	2.65E-06	0.001376299	0.000226917	2.77E-07	0.002511952	0.000180879	0.000156167	0.00051644	4.16E-05	0.001610176	0.000670356	0.000445436	0.008184586	0.009024318	0.029558649	0.024949431	0.014536939	0.011332757	0.002080792	0.007597531	0.008789892	0.054181307	0.016444352	0.010644707	5.31E-05	4.23E-06	0.0018798	0.000468214	0.000587232	0.018338142	0.035900282	0.003017143	0.00094732	0.001949998	0.009677942	5.14E-05	0.000562791
0.000267779	0.000920323	0.000290173	0.002473949	0.001770656	0.019319833	0.05152294	0.035211374	0.013151442	8.64E-07	0.021714175	2.69E-06	0.002921669	5.63E-07	0.000546022	0.000149304	1.18E-06	0.004215369	0.000260489	6.20E-05	0.000447517	1.53E-05	0.001676583	0.000640479	0.000964902	0.007475302	0.007814767	0.028356536	0.024385395	0.021029256	0.010693347	0.002257762	0.006905487	0.007786588	0.057236117	0.014538045	0.006982037	8.14E-05	1.34E-06	0.001402512	0.000548008	0.000581767	0.014332613	0.040838071	0.003024882	0.001064515	0.001857413	0.010152415	0.000239197	0.000766234
0.000228247	0.000498011	0.000130671	0.002023761	0.003203275	0.024565545	0.048517907	0.032268824	0.010170307	2.14E-05	0.019990373	3.51E-07	0.001358089	9.72E-07	0.000666888	0.000106671	8.29E-07	0.003327143	0.000279729	8.22E-05	0.000947763	5.22E-05	0.001343289	0.00059431	0.000835174	0.005806784	0.009703016	0.02466012	0.017686288	0.018579293	0.009983314	0.001943007	0.008210073	0.011195902	0.059236219	0.01546467	0.010407026	0.000231603	0.000112019	0.002343814	0.000497551	0.001111516	0.019192033	0.043130873	0.003531477	0.001867003	0.001375458	0.009081694	2.35E-05	0.001174252
0.000218833	0.000355675	0.000248111	0.003082622	0.001691143	0.022374319	0.044811464	0.039284551	0.015371741	5.23E-06	0.021904488	2.86E-07	0.001821555	0	0.000636753	0.000460131	6.12E-06	0.003022938	0.000165749	0.000260016	0.000462336	3.62E-05	0.001171507	0.000789839	0.000672644	0.012994156	0.007899928	0.028874331	0.021322349	0.019224372	0.009379152	0.002692986	0.006893337	0.009338013	0.052193507	0.014914274	0.009504015	0.000139798	4.37E-06	0.00255335	0.000771674	0.00081482	0.018727544	0.04717114	0.003633326	0.001115309	0.00275685	0.007058231	2.74E-05	0.001607542
0.000140115	0.000334673	0.000467329	0.002642527	0.006453262	0.02172293	0.046253241	0.034124806	0.015584894	1.23E-06	0.023525796	1.06E-05	0.001430923	3.67E-07	0.000714241	0.000210331	2.23E-06	0.00341605	0.000233104	0.000119293	0.000887782	6.00E-05	0.000895864	0.002738734	0.000339133	0.007447537	0.007813468	0.026824872	0.023697938	0.01750475	0.010817733	0.002197698	0.008661148	0.010978307	0.058050832	0.014484817	0.009257201	0.000190956	3.99E-07	0.002438563	0.000601766	0.000811308	0.021541234	0.043472267	0.005154471	0.001243014	0.002173913	0.011408312	5.45E-05	0.000724674
0.000270814	0.000262186	0.000162271	0.003102393	0.001798062	0.023807886	0.040351922	0.0358301	0.012110998	3.20E-06	0.022627503	8.81E-07	0.001320896	6.27E-07	0.002745436	0.000355213	3.67E-06	0.004140778	0.000311109	0.00017156	0.000619865	1.79E-05	0.000875416	0.000347911	0.000523191	0.007252973	0.007716947	0.032479142	0.019997794	0.02025277	0.010880161	0.003854168	0.006677673	0.010864205	0.054252083	0.013852396	0.008696725	8.68E-05	5.77E-06	0.001715026	0.000324004	0.000642965	0.01605617	0.042411355	0.005352694	0.000731732	0.002012906	0.008890951	6.78E-05	0.000463874
0.000159232	0.000376138	0.000335398	0.00271653	0.003671074	0.019295879	0.041050976	0.034022222	0.015432203	1.86E-05	0.018893818	2.71E-06	0.0012962	2.34E-05	0.000744747	0.000210036	4.87E-06	0.003599748	0.000155625	0.000305854	0.001197653	6.52E-05	0.001005813	0.000804102	0.000425081	0.008090717	0.009702297	0.029892675	0.023858391	0.018543532	0.01488408	0.002357599	0.008594142	0.008702754	0.049604638	0.014333203	0.010492804	0.00014942	1.63E-06	0.004567522	0.000538017	0.000951213	0.019068551	0.044486053	0.005822615	0.001094532	0.001270856	0.009842531	5.39E-05	0.000400969
0.000266254	0.000187499	0.000161621	0.002671905	0.002902105	0.023346218	0.044109813	0.034343278	0.014148734	4.19E-05	0.020040792	4.13E-06	0.001799367	1.53E-06	0.000567309	0.000281789	1.35E-05	0.003998496	0.000288764	0.000131526	0.000497499	4.72E-05	0.001651299	0.000369165	0.000707939	0.006966042	0.013545912	0.030177431	0.020740182	0.02196445	0.010740836	0.002102243	0.009762228	0.009563437	0.058515702	0.014123079	0.009561597	4.42E-05	1.21E-05	0.001280586	0.000332524	0.000657671	0.014831108	0.042243822	0.002885177	0.001748885	0.002399313	0.00765199	3.32E-05	0.000808577
0.000252176	0.000860876	0.000613299	0.002254165	0.002192762	0.024059824	0.048642152	0.029888075	0.013178554	5.79E-06	0.018246256	7.68E-06	0.001690546	1.74E-06	0.001424476	0.00112885	1.97E-06	0.003132041	7.40E-05	0.000172611	0.000673409	1.92E-05	0.001103833	0.000330719	0.000597548	0.007296029	0.008106343	0.033143051	0.021966457	0.019457678	0.014725691	0.003545489	0.006814479	0.012215016	0.051853893	0.015101292	0.009435796	0.000278066	7.66E-06	0.002212787	0.000420575	0.000598534	0.017848922	0.044679044	0.003809764	0.001082074	0.001640824	0.006352854	2.18E-05	0.000794444
0.000231394	0.000512955	0.000221756	0.002263159	0.002062139	0.021789274	0.041281555	0.033426521	0.011279899	3.78E-06	0.02252457	1.11E-06	0.001493272	5.06E-07	0.000921609	0.000268251	2.55E-07	0.003604732	0.000234984	8.15E-05	0.000733923	5.37E-05	0.001294446	0.000750987	0.000803414	0.005798819	0.012705846	0.03084357	0.02245309	0.01860559	0.011114339	0.004338395	0.008522141	0.007854523	0.055498951	0.011305331	0.0088004	0.00022872	5.81E-06	0.002116369	0.000412581	0.002783577	0.016193104	0.043022545	0.004625886	0.001490742	0.002038116	0.007310414	3.99E-05	0.001597355
0.000194562	0.000819729	0.000309657	0.002250904	0.002117632	0.022569854	0.047907851	0.032197556	0.013186552	1.46E-06	0.021950916	6.60E-06	0.00146026	6.55E-08	0.000598496	0.000109761	5.98E-07	0.003814833	0.000229912	9.52E-05	0.000512749	0.000268249	0.001805309	0.000559767	0.000568111	0.006927509	0.010856137	0.032753891	0.019045906	0.020108607	0.011048355	0.002030916	0.009204317	0.010175616	0.050435449	0.013942515	0.006881864	0.000405108	1.02E-05	0.003678288	0.000331656	0.000627935	0.018286637	0.045933331	0.003632564	0.001014421	0.004089029	0.008008132	5.84E-05	0.000608223
0.000381704	0.000333762	0.000109529	0.004390843	0.002660308	0.018739361	0.04754996	0.034924963	0.012073388	1.00E-06	0.019499944	2.88E-06	0.001320894	4.45E-06	0.001278267	0.000152943	1.16E-06	0.003309522	0.000280175	0.000232307	0.000625149	2.67E-05	0.001627147	0.000291841	0.000484394	0.00770023	0.008870016	0.027272361	0.023604401	0.020486789	0.014753567	0.003078034	0.009495922	0.009820966	0.052424734	0.012683083	0.007907345	0.000117842	5.86E-06	0.001859737	0.000771219	0.001020797	0.016699692	0.043047844	0.004532598	0.001213373	0.001377953	0.00720859	8.29E-05	0.000493293
0.000239333	0.000538444	0.000254382	0.002589065	0.003104887	0.023021675	0.046103045	0.029553687	0.015520636	4.68E-06	0.022251359	5.25E-07	0.001676122	2.87E-07	0.000583143	0.000208761	2.35E-06	0.00347579	0.000221197	0.000134244	0.000910922	1.85E-05	0.001036988	0.001555271	0.000482471	0.005833886	0.008765332	0.025347231	0.020575066	0.019339694	0.012473837	0.002057968	0.006187849	0.00919521	0.053604209	0.019503715	0.008750366	0.000143521	6.41E-06	0.002238672	0.000500779	0.000777848	0.015190796	0.042307179	0.004798938	0.000899908	0.001942723	0.010800078	0.000113278	0.000601004
0.000306791	0.000368518	0.000483833	0.005941865	0.001643853	0.022145114	0.049188266	0.032922904	0.014844643	4.41E-06	0.019087911	1.11E-06	0.002150175	2.57E-06	0.001348576	0.000233276	1.18E-06	0.003912358	0.000176865	7.57E-05	0.001279836	1.83E-05	0.000870854	0.000519596	0.000588157	0.006380318	0.009629444	0.026252431	0.020672371	0.023645214	0.01282069	0.002941345	0.00738377	0.012178079	0.052373578	0.013252467	0.010022549	0.000394564	6.15E-06	0.002982371	0.000380896	0.000994775	0.014850205	0.041848106	0.00418914	0.001080074	0.002879505	0.007313887	2.69E-05	0.001094976
0.000245678	0.000437411	0.000300241	0.002752266	0.002994011	0.024861626	0.051074996	0.038926985	0.013153623	9.22E-06	0.021777079	1.62E-06	0.002164916	1.05E-06	0.000820822	0.000299302	1.09E-06	0.003440642	0.000319792	7.20E-05	0.0003729	1.68E-05	0.001480247	0.000595662	0.001099122	0.007070173	0.010909642	0.032776961	0.022133002	0.022846902	0.013622349	0.002441827	0.008521649	0.009038149	0.047834909	0.014315019	0.007980852	0.000131279	4.46E-06	0.00148125	0.001056625	0.001887941	0.015871407	0.04242883	0.003800307	0.00088003	0.001543199	0.009082474	8.62E-05	0.00044423
0.000400047	0.001604118	0.000158029	0.00286266	0.004061969	0.022007223	0.044730635	0.032954359	0.015234545	8.06E-06	0.019420913	5.63E-06	0.001273466	1.63E-06	0.000552777	0.000192283	1.48E-06	0.002736786	0.000168009	4.76E-05	0.002497131	2.77E-05	0.001710628	0.000929364	0.000382045	0.006903686	0.01336584	0.02876517	0.01927541	0.016559296	0.009465811	0.003435637	0.007071089	0.008561652	0.057537806	0.013398695	0.007762046	0.000180088	7.41E-06	0.002758196	0.000541385	0.000671605	0.016464099	0.042003676	0.005252782	0.001321046	0.001519099	0.007603983	7.22E-05	0.000759154
0.000233042	0.00074865	0.000167557	0.002849765	0.004323353	0.019962238	0.048230473	0.034439314	0.013181436	2.66E-06	0.020096221	2.72E-07	0.001386638	1.26E-06	0.00075393	0.00021908	9.68E-07	0.003519647	0.000380272	0.00010292	0.001868834	3.73E-05	0.00147987	0.000574546	0.000860995	0.006654587	0.010815081	0.029766014	0.021193278	0.018827327	0.011377192	0.001502962	0.006402737	0.008800348	0.054134884	0.015419488	0.007235268	0.000201777	3.63E-06	0.00227533	0.000568366	0.001159667	0.01634685	0.044169596	0.003539233	0.001691252	0.001799017	0.009323826	6.32E-05	0.000853017
0.000295149	0.0006566	0.000347891	0.00521566	0.002383304	0.025146038	0.044950481	0.033775348	0.014172352	5.12E-06	0.016686465	2.11E-06	0.001390612	2.12E-06	0.001333263	0.000189886	1.76E-06	0.004819686	0.000331729	0.000160632	0.001327365	1.63E-05	0.004091029	0.000626986	0.000595256	0.006726857	0.007562451	0.032181505	0.019851451	0.016160532	0.012872664	0.002849824	0.007713626	0.00903732	0.055831574	0.016292146	0.009217867	0.00211456	2.05E-06	0.001543365	0.000603077	0.000538664	0.01651068	0.044145454	0.003798648	0.001237337	0.001371862	0.005867663	0.000137178	0.000693916
0.000744098	0.000383156	0.000424494	0.004137904	0.002355706	0.021867776	0.042897328	0.032161435	0.01176157	4.10E-06	0.021828922	4.67E-07	0.000867204	9.68E-06	0.001071591	0.000487685	4.38E-06	0.002907766	0.000553402	5.35E-05	0.00087411	3.67E-05	0.001999897	0.001275809	0.000976843	0.006409488	0.008700598	0.027530934	0.019361543	0.021312061	0.01187119	0.003208819	0.010605525	0.010088705	0.049975638	0.014855225	0.010396816	0.000112791	1.75E-06	0.003573977	0.000613462	0.000514049	0.019306794	0.041385433	0.00308957	0.000918934	0.001988966	0.009050301	4.51E-05	0.00113308
0.00034507	0.0004126	0.001558106	0.003761976	0.001941473	0.021350388	0.049129578	0.031634497	0.014477576	1.69E-06	0.023398678	7.58E-07	0.0013773	4.76E-07	0.001080436	0.00019319	3.70E-06	0.004332956	0.000229793	0.000235468	0.000770795	4.78E-05	0.00155736	0.00031934	0.000871017	0.005474229	0.00961806	0.028047471	0.021859988	0.017950094	0.012539912	0.001419268	0.005868053	0.010288312	0.051827904	0.015384969	0.013572906	0.000278975	2.06E-05	0.002368346	0.000341654	0.000941149	0.017480367	0.039849568	0.003586533	0.001755888	0.00227862	0.007347158	0.002186456	0.00048457
0.000135788	0.000448522	0.000297925	0.003435208	0.002410649	0.02237335	0.050801334	0.034369147	0.013141077	2.10E-06	0.021009036	4.31E-07	0.001105025	2.81E-07	0.00083321	0.000127162	1.25E-06	0.004405943	0.000197999	5.77E-05	0.000263302	4.54E-05	0.001413537	0.00018966	0.000372334	0.005947492	0.011402141	0.030458838	0.022500069	0.021598008	0.010023493	0.004529913	0.00674541	0.010856741	0.055517403	0.013803514	0.009335962	9.18E-05	8.46E-07	0.001963073	0.000461933	0.000894405	0.018859893	0.042702405	0.003542984	0.000768926	0.002001092	0.006781292	3.36E-05	0.000672929
0.000261163	0.000357025	0.001052	0.003518105	0.003543554	0.025156633	0.046629038	0.034759079	0.014090894	3.90E-06	0.020873334	1.48E-06	0.001784843	0	0.00111008	7.12E-05	1.71E-07	0.005349379	0.000465009	4.64E-05	0.001586359	3.09E-05	0.001165282	0.000583021	0.000533298	0.007082387	0.008611513	0.030413077	0.024147088	0.022123816	0.011105266	0.001563737	0.006747478	0.010420793	0.051021912	0.015460529	0.009583144	9.47E-05	3.47E-06	0.002102749	0.000482367	0.000913668	0.018055168	0.041277349	0.004436386	0.001210726	0.002121913	0.010445214	2.66E-05	0.000416338
0.000439855	0.000383193	0.000248393	0.003557925	0.002018205	0.023448029	0.048407952	0.037053026	0.014283684	5.15E-06	0.018817759	3.10E-06	0.001315613	1.32E-07	0.001259003	0.002296173	2.08E-07	0.002830813	0.000241394	5.93E-05	0.00027015	7.18E-05	0.001577968	0.000713162	0.00060486	0.004744672	0.009449483	0.030374177	0.02116576	0.017650767	0.013973542	0.002392975	0.007382667	0.006805657	0.054089743	0.014938942	0.007875161	0.000187406	1.59E-05	0.003730429	0.000594958	0.00074951	0.015676506	0.04412265	0.003446875	0.001160926	0.001408633	0.007989213	7.13E-06	0.001478643
0.000220577	0.000422166	0.000244411	0.002615746	0.002488032	0.017765895	0.046856106	0.035406985	0.013850021	4.23E-06	0.020855785	1.47E-06	0.001719501	3.11E-06	0.000659467	0.000779676	1.14E-06	0.003811123	0.000141989	4.28E-05	0.000599885	2.50E-05	0.00134779	0.000679828	0.0009595	0.007433945	0.01024807	0.030393439	0.022440142	0.019280523	0.012623217	0.002761383	0.007219887	0.008154017	0.050389663	0.01363901	0.009377185	0.000140184	3.72E-06	0.002428121	0.000462113	0.00065101	0.013785132	0.041407817	0.005654976	0.001359348	0.002360683	0.007414522	0.000164291	0.000601005
0.000501229	0.000500626	0.000156997	0.004270657	0.002055594	0.01911943	0.04481654	0.030969002	0.01248945	5.26E-06	0.02127361	1.21E-07	0.001858683	6.41E-07	0.001208704	0.0001483	4.04E-06	0.002903554	0.000249117	0.000246301	0.000816844	6.62E-05	0.000868978	0.000600158	0.000454706	0.005710786	0.008234428	0.029317309	0.02285635	0.021512094	0.01190552	0.00139735	0.0067993	0.01017684	0.051536264	0.013184235	0.008654679	0.00022564	2.38E-06	0.002783231	0.000257459	0.000632787	0.014185058	0.045110988	0.003267255	0.001077001	0.001314485	0.009285902	8.23E-05	0.000952975
0.000321675	0.000456959	0.000316039	0.004210632	0.002919275	0.020713934	0.046243991	0.029869242	0.01296291	1.25E-05	0.020109982	1.25E-06	0.001296143	1.71E-06	0.001566663	9.18E-05	4.39E-06	0.003334653	0.000265873	7.12E-05	0.000480362	3.87E-05	0.001533784	0.000433703	0.002491434	0.00701547	0.00850078	0.027518033	0.024390587	0.018045995	0.011640754	0.002106678	0.00679076	0.011319864	0.057473317	0.014489915	0.011865142	8.14E-05	1.98E-06	0.002126506	0.000591777	0.000586447	0.016689916	0.042900635	0.006333969	0.001562615	0.001061965	0.008474474	1.92E-05	0.000617343
0.000188396	0.000492684	0.000546564	0.003416682	0.002003727	0.022658477	0.047785741	0.032258009	0.014212133	9.50E-06	0.016843232	1.81E-06	0.001500443	8.42E-07	0.000741135	0.000120254	4.37E-06	0.002447808	0.000132132	3.69E-05	0.000973874	5.40E-05	0.002499968	0.000444474	0.000316234	0.009317738	0.007462336	0.03135086	0.026588885	0.02273855	0.012224285	0.002999157	0.010196089	0.009538335	0.054770272	0.015244736	0.00878068	0.000149923	3.36E-06	0.002273994	0.000488465	0.000520133	0.016271927	0.041913385	0.003398975	0.001085485	0.001221106	0.006495255	0.000103063	0.000545742
0.000302338	0.000365483	0.000133305	0.003083952	0.002766047	0.020765107	0.043354497	0.033826618	0.016416349	1.48E-05	0.022480293	5.10E-05	0.00223301	1.70E-06	0.001342684	0.000262607	2.77E-06	0.004390916	0.000300617	0.000258867	0.00027566	5.28E-05	0.001208043	0.00065471	0.000761472	0.006458831	0.009022739	0.030052963	0.020453289	0.017835704	0.009411175	0.001641751	0.007906192	0.010227589	0.057744104	0.013221177	0.007562414	0.000617029	5.16E-06	0.002184616	0.000517474	0.000965878	0.015382754	0.041913752	0.004927691	0.001454472	0.00143682	0.012469029	1.23E-05	0.000896886
0.000317154	0.000733124	0.000225644	0.004022603	0.002433984	0.023015707	0.041382164	0.033680437	0.011945447	1.48E-05	0.020070098	3.64E-07	0.001465631	2.02E-06	0.001132564	0.002293433	2.81E-06	0.003655559	0.000229599	4.97E-05	0.000577225	0.000267884	0.001087024	0.000236869	0.000726772	0.008793505	0.009884827	0.034774528	0.023136008	0.022930881	0.012625871	0.002742727	0.006390834	0.009764677	0.053217519	0.017635263	0.008922318	0.000115991	6.52E-05	0.001567271	0.00049442	0.000690226	0.015442984	0.046392415	0.005643623	0.000706018	0.001831694	0.009031508	7.25E-05	0.000799184
0.00055577	0.000327986	0.000476797	0.003737116	0.001637643	0.023832924	0.047381147	0.035192598	0.017589618	1.18E-05	0.019182009	4.15E-07	0.001644159	2.34E-06	0.00068514	0.000210934	5.11E-07	0.002407706	0.000238812	0.000179115	0.00058788	4.12E-05	0.000982851	0.001043157	0.000819816	0.00775555	0.010697003	0.029886309	0.021690396	0.01876508	0.01140181	0.003189303	0.007752511	0.006775579	0.058581667	0.015111729	0.009130767	0.000215512	1.05E-05	0.002449393	0.000578173	0.000733944	0.018207053	0.045469489	0.004103769	0.000866589	0.001873541	0.008396283	6.85E-05	0.00045803
0.000334969	0.000471761	0.000532246	0.002828459	0.00254651	0.022851488	0.044382132	0.035392175	0.016251899	6.32E-06	0.022630126	1.03E-06	0.001665315	9.05E-07	0.000798597	0.000175116	1.95E-06	0.003080373	0.000271001	6.37E-05	0.001452428	1.70E-05	0.00196827	0.000579751	0.000601856	0.007315438	0.008869969	0.029074104	0.019156903	0.018842859	0.010626307	0.002062612	0.008639526	0.009971944	0.05332391	0.011934186	0.010107974	0.000163376	9.92E-06	0.001442951	0.000985443	0.001082331	0.015672601	0.041731743	0.004347158	0.001115116	0.002081952	0.009098552	5.27E-05	0.000690219
0.000249603	0.00024476	0.000103961	0.005132317	0.002686586	0.022930954	0.049474633	0.032994382	0.013846165	1.58E-05	0.018074936	3.31E-07	0.002982663	6.12E-07	0.000596162	0.0006482	1.22E-06	0.003941283	0.000263888	0.000136361	0.000549573	5.87E-05	0.001414152	0.000488675	0.000858231	0.005334265	0.009669291	0.032745715	0.023182648	0.021233265	0.015643939	0.00436297	0.009465588	0.008744999	0.052527761	0.019770103	0.008124796	0.000116954	1.96E-05	0.002013974	0.000388397	0.000674683	0.01428041	0.037900524	0.002619282	0.000658738	0.003498505	0.008058526	0.000118093	0.001042595
0.000882195	0.000574988	0.000239694	0.002368171	0.002394836	0.020985192	0.048570226	0.030034094	0.0150465	1.11E-05	0.02182223	1.10E-06	0.00256198	8.53E-07	0.000671123	0.00015118	1.70E-06	0.002670855	0.0001805	7.52E-05	0.000767236	0.000159558	0.000820314	0.000680089	0.000510773	0.005014808	0.007369482	0.025230084	0.0219152	0.019113198	0.010914888	0.005803623	0.008481687	0.010344771	0.058065879	0.016488624	0.006830822	7.70E-05	1.43E-05	0.002122889	0.00065058	0.000646206	0.014943425	0.043832527	0.00287639	0.001232713	0.001946347	0.007394846	3.45E-05	0.000348799
0.000221863	0.000304628	0.000292355	0.004559182	0.002537023	0.024329191	0.042595333	0.031331322	0.015998356	2.98E-05	0.020418158	1.75E-06	0.001845956	6.66E-07	0.00098989	0.000191007	8.18E-06	0.002857787	0.00015273	0.00016079	0.00042151	6.45E-05	0.001049396	0.000532967	0.000293079	0.006222345	0.00925004	0.032696355	0.022855502	0.021644538	0.011315528	0.002077372	0.009679099	0.009039319	0.05717158	0.014470029	0.008869452	0.000123907	1.74E-06	0.004132943	0.001014055	0.000757323	0.016149606	0.039697705	0.004565997	0.000706396	0.002269816	0.008844687	4.90E-05	0.000897898
0.000248932	0.000404503	0.000274989	0.002982822	0.003015415	0.020719395	0.04289177	0.03719601	0.014222155	2.69E-06	0.02023837	1.31E-06	0.001512876	2.15E-07	0.000602873	0.000125442	3.09E-06	0.004375286	0.000488504	8.56E-05	0.000617167	6.88E-05	0.001138969	0.000605324	0.00049075	0.005850499	0.00982237	0.032130032	0.025831015	0.019114509	0.013277489	0.002040024	0.008271518	0.013021825	0.05550453	0.014084865	0.01017745	0.000158956	6.19E-06	0.001909354	0.000439638	0.000505166	0.012300391	0.049131787	0.004243234	0.001038592	0.00125236	0.006917195	3.54E-05	0.000539969
0.000268381	0.000284406	0.000263117	0.003863612	0.002638496	0.02228312	0.044149724	0.031333852	0.016456418	3.38E-06	0.022472435	2.44E-06	0.001202518	7.07E-07	0.000768475	0.002191975	3.83E-07	0.003893547	0.00014287	7.43E-05	0.000430981	8.88E-05	0.001057098	0.00067816	0.000558411	0.00646304	0.008160163	0.02805991	0.021939893	0.021908098	0.009778919	0.002303647	0.006247992	0.009457964	0.053910264	0.014369126	0.008761772	4.03E-05	9.23E-06	0.001917069	0.000383597	0.000966147	0.013922973	0.043646018	0.003475189	0.001187556	0.002398752	0.006989494	6.48E-05	0.000663004
0.000287879	0.000572017	0.000186661	0.003965573	0.001407413	0.019816062	0.040743469	0.036625614	0.013186941	1.13E-05	0.022029447	0	0.001599597	9.20E-07	0.000439228	6.78E-05	3.47E-06	0.004835759	0.000377993	0.000158981	0.000275112	3.75E-05	0.00151309	0.000740124	0.000466284	0.008964273	0.010932625	0.030403547	0.019056462	0.017086001	0.008371533	0.001812973	0.006559241	0.011627041	0.050817233	0.015282592	0.007722118	5.42E-05	1.77E-05	0.004507894	0.000277209	0.003306075	0.015181466	0.038190802	0.003905977	0.001131519	0.001813574	0.009919843	3.62E-05	0.001258923
0.00041762	0.000508256	0.000173701	0.006214568	0.003059324	0.018910502	0.049904421	0.034369909	0.017023874	9.38E-06	0.020514353	7.42E-07	0.002453309	9.84E-07	0.000979731	0.000332887	4.95E-06	0.003481508	0.000135537	0.000138752	0.0005172	3.84E-05	0.002127695	0.000381168	0.000379648	0.006798859	0.011845949	0.032721169	0.020602377	0.021593355	0.009754599	0.002390588	0.007138062	0.011124082	0.05029596	0.014908499	0.007155512	0.000122202	1.46E-05	0.001742363	0.00055618	0.000738095	0.017535996	0.039421695	0.004136715	0.001249464	0.00314752	0.009126082	0.000101554	0.000455487
0.00025993	0.000516909	0.000119373	0.003471378	0.002295884	0.025225859	0.043410761	0.034592996	0.016074126	4.74E-05	0.023345404	8.11E-08	0.001326561	8.79E-06	0.000571337	0.000180516	8.41E-05	0.003259394	0.000132526	0.000586979	0.000334273	9.14E-06	0.001605056	0.000441269	0.000655856	0.007047958	0.01140868	0.029564048	0.020065933	0.022411229	0.01071063	0.002201076	0.007802911	0.010920935	0.055695082	0.016308953	0.007608829	0.000200471	5.59E-06	0.00232693	0.000500604	0.000423804	0.018714203	0.042382593	0.004083609	0.00113982	0.001120931	0.006674309	0.000137833	0.000604141
0.000463647	0.000450407	0.000887138	0.002831126	0.003191527	0.023141664	0.048099532	0.032336923	0.012985756	1.30E-05	0.020262567	2.86E-06	0.001868077	1.65E-06	0.000982845	0.000235266	1.11E-06	0.005105899	0.000220029	0.000174325	0.000560741	8.07E-05	0.001323347	0.001030016	0.001516581	0.008318726	0.01043212	0.030553366	0.020444631	0.018010509	0.0102581	0.002209755	0.009846091	0.012488133	0.057978784	0.014604277	0.008078595	0.000170737	1.24E-06	0.002223443	0.000615877	0.000489687	0.01576215	0.04450807	0.003065115	0.001161411	0.004239413	0.007772923	4.43E-05	0.000557959
0.000129351	0.000335158	0.000300511	0.003091972	0.002415674	0.025605205	0.048249265	0.038503654	0.012688062	7.31E-06	0.023461429	2.37E-07	0.002062345	5.28E-07	0.000770918	0.000139343	4.55E-06	0.002859239	0.0001911	0.000105886	0.00078985	7.38E-05	0.001403039	0.000843944	0.002674235	0.006878284	0.008099933	0.030874359	0.020277948	0.01934539	0.012213057	0.001820834	0.007473471	0.009177721	0.047380794	0.018106715	0.008563039	5.70E-05	1.75E-06	0.003414682	0.000815097	0.000844932	0.016920984	0.039102292	0.003738602	0.001194509	0.001550894	0.007039226	4.98E-05	0.000369205
0.00032525	0.000488172	0.000157971	0.00248204	0.002125301	0.025418097	0.046541271	0.035547007	0.014443015	3.72E-06	0.022023113	6.39E-07	0.002075257	1.90E-06	0.001065107	0.000268834	1.66E-07	0.002672867	0.000265468	0.00015432	0.000654774	4.88E-05	0.001400259	0.001664973	0.002573705	0.006572323	0.01020993	0.027912775	0.022883129	0.019402333	0.012660854	0.002646422	0.00767591	0.009965468	0.053342357	0.014897056	0.006515314	0.000201746	6.80E-06	0.001852256	0.000488974	0.001087882	0.016940674	0.040110332	0.004329044	0.000890372	0.001684083	0.01106383	0.000130824	0.000971464
0.000210352	0.000429582	0.000229889	0.002851165	0.001876257	0.020596052	0.047853598	0.03544041	0.014199939	1.02E-05	0.02082668	1.03E-05	0.001987398	6.64E-06	0.00185712	0.000175815	3.79E-06	0.004596564	0.000177103	0.000175568	0.000484474	3.48E-05	0.002232351	0.00141326	0.00042951	0.006311549	0.010086666	0.030054743	0.023866454	0.019750977	0.009510857	0.002077494	0.009874035	0.008272065	0.04992399	0.011147225	0.009421312	0.000694576	3.18E-06	0.002149839	0.000515787	0.000613434	0.018358047	0.044763417	0.004857645	0.001572992	0.001599866	0.008212472	7.17E-05	0.000600818
0.000269269	0.000497092	0.000428958	0.005344694	0.001565878	0.02082843	0.043976448	0.033971592	0.014461757	1.20E-06	0.023405849	1.12E-05	0.001603162	8.83E-07	0.000738781	8.68E-05	1.11E-07	0.004978714	0.000370336	0.000200298	0.00130165	3.75E-05	0.001044513	0.000387857	0.000566141	0.009205231	0.011903491	0.032124251	0.021336708	0.018472123	0.011729103	0.002632186	0.008418953	0.008233505	0.050939321	0.017224437	0.009922986	0.000244364	7.95E-06	0.001900533	0.001947187	0.000557153	0.013722285	0.043927045	0.004805668	0.000784991	0.00257182	0.008679488	3.50E-05	0.00160993
0.000372208	0.00033529	0.00017035	0.003301916	0.002323128	0.019442472	0.042765111	0.031979949	0.014657101	3.31E-06	0.021808491	0	0.001763743	2.03E-06	0.000995883	0.000113198	6.35E-07	0.00269837	0.000209695	8.81E-05	0.000763983	0.000108099	0.001544415	0.000390915	0.001444513	0.007041931	0.009121022	0.02974863	0.025059539	0.015714831	0.011920762	0.001866207	0.009437533	0.008175946	0.057979555	0.017746579	0.007937617	7.39E-05	1.14E-05	0.002306716	0.001380222	0.000627188	0.017756255	0.042094895	0.003466379	0.000991942	0.002440039	0.009093236	5.66E-05	0.000778031
0.00047753	0.000300531	0.000324225	0.002943032	0.001826289	0.0212741	0.046368128	0.030772001	0.014885072	4.57E-06	0.023246459	4.19E-07	0.001683276	1.75E-06	0.000940664	0.000206285	1.44E-06	0.004721214	0.000199207	9.73E-05	0.000651409	6.79E-05	0.000958083	0.000521134	0.000504912	0.007253238	0.00982134	0.032444708	0.023223869	0.019350153	0.013227974	0.001656781	0.007326672	0.008307207	0.050463935	0.014517049	0.008271967	0.000381747	6.79E-06	0.003208625	0.000651517	0.000829099	0.016617505	0.037124229	0.004735323	0.000845506	0.002272971	0.006500787	0.000148813	0.000580449
0.000412564	0.000387785	0.000384303	0.002749045	0.002448255	0.020678326	0.04609022	0.032248208	0.01493124	1.78E-06	0.025777691	7.79E-07	0.001535002	1.27E-06	0.000952514	0.000438644	3.87E-06	0.003234806	0.000679333	0.000103844	0.000684055	2.20E-05	0.001947625	0.000841728	0.000479492	0.009202001	0.010020519	0.030944286	0.020910143	0.02090066	0.012269816	0.002270658	0.007588292	0.012599377	0.05190064	0.015440242	0.010058484	0.000143841	2.23E-06	0.00258705	0.0003855	0.001054854	0.014470313	0.040347619	0.005258181	0.001928435	0.001117107	0.006509338	2.14E-05	0.000522138
0.000232535	0.001916662	0.000173723	0.002381085	0.002614847	0.025782058	0.050090254	0.033325015	0.011894611	3.84E-06	0.019887544	0	0.002530477	7.01E-08	0.002168524	0.00029238	2.82E-06	0.003172425	0.000569339	0.000104183	0.000583383	5.74E-05	0.001791494	0.000515193	0.000508134	0.008262642	0.011351028	0.030465552	0.021142876	0.021631144	0.012161036	0.001980589	0.007494484	0.010623828	0.050825615	0.016118472	0.01042953	7.52E-05	1.45E-05	0.003005166	0.001093042	0.0011435	0.018026121	0.036995903	0.00412052	0.001150028	0.001208927	0.008456105	5.46E-05	0.000714175
0.000345905	0.001259991	0.000114788	0.003005379	0.002709129	0.023823903	0.049033367	0.030259281	0.015030083	9.07E-06	0.022066891	1.11E-06	0.001498194	2.67E-06	0.00117755	0.00041663	6.17E-07	0.005371043	0.000626585	5.51E-05	0.000509027	8.37E-05	0.001961999	0.000454667	0.000882348	0.005868957	0.008113496	0.031211031	0.022141695	0.018673902	0.009594482	0.003967099	0.006668921	0.010664656	0.058074285	0.014953376	0.008251756	0.00019452	5.21E-06	0.001841034	0.00042778	0.000585218	0.02067174	0.037703531	0.004239313	0.001514788	0.004533238	0.01006104	0.000326398	0.000501536
0.000207688	0.000533547	0.000157964	0.002800781	0.002306011	0.024601459	0.043207242	0.035134248	0.015176615	8.17E-06	0.019849102	7.60E-07	0.00173365	6.39E-07	0.001269395	0.000183455	3.10E-07	0.003187347	8.37E-05	0.000157706	0.000221239	2.77E-05	0.001383778	0.000830791	0.000724425	0.006575773	0.008771642	0.033032445	0.018265735	0.023139642	0.011932169	0.002793241	0.005516966	0.010066158	0.056277258	0.016207258	0.010889554	5.79E-05	6.83E-06	0.003706196	0.000506657	0.00045116	0.015140936	0.040928616	0.003561977	0.000974691	0.001905968	0.008054726	3.69E-05	0.000653708
0.000279834	0.000435386	0.000288457	0.00420851	0.004352691	0.024477366	0.046715596	0.031822247	0.013032534	1.12E-05	0.02545191	9.01E-07	0.001884245	7.36E-07	0.001323816	0.000188413	1.93E-06	0.003276223	0.000232634	3.36E-05	0.001069571	8.14E-05	0.002684195	0.000486467	0.000534683	0.006968987	0.008241695	0.02969982	0.020532107	0.018265902	0.010116872	0.001509291	0.006532944	0.009434502	0.055123279	0.014738466	0.008701776	8.55E-05	8.68E-07	0.002628682	0.000576818	0.00066633	0.017591555	0.036264996	0.003554094	0.0016389	0.001676713	0.007783512	3.64E-05	0.000807576
0.000244335	0.000389087	0.000134155	0.002347211	0.002979073	0.021193494	0.04503559	0.035042283	0.014032079	5.78E-06	0.021595485	1.04E-06	0.002112261	8.71E-07	0.00087661	9.12E-05	1.74E-06	0.003522714	0.00026375	0.000143714	0.002879963	7.05E-05	0.001795346	0.000510031	0.000781885	0.005270338	0.009355087	0.032487448	0.021871736	0.017385302	0.011587202	0.002643429	0.006917623	0.011945251	0.050974831	0.014658364	0.008759868	9.54E-05	3.27E-05	0.004167848	0.001011473	0.00038705	0.017505189	0.043625405	0.0037328	0.001513718	0.002853226	0.006209512	6.28E-05	0.000522101
0.002223726	0.000368681	0.000245117	0.003576141	0.002244604	0.024292359	0.047192358	0.032580706	0.012921453	7.09E-06	0.021918378	1.71E-07	0.001613052	3.16E-07	0.001270125	0.000186448	0	0.003368311	0.000376515	0.000316852	0.000561145	6.17E-05	0.001184518	0.001184831	0.000494947	0.005746395	0.010117304	0.028136311	0.022707218	0.01814186	0.012140172	0.001741396	0.006420621	0.00976097	0.057712279	0.015002753	0.00891326	0.000214668	2.73E-05	0.002221599	0.000701555	0.000615589	0.015790319	0.040994348	0.005140638	0.001836308	0.001332894	0.008578025	0.000116073	0.001013484
0.000147742	0.000434538	0.000309658	0.003348364	0.002458429	0.021525408	0.046823621	0.038424271	0.014877853	1.28E-06	0.022568489	2.63E-06	0.002879424	1.74E-07	0.000702119	8.95E-05	3.45E-06	0.004539922	0.000227959	0.000197977	0.000960118	5.84E-05	0.001703865	0.000573778	0.000343308	0.006841847	0.009041061	0.027621714	0.024145778	0.018329441	0.011956408	0.00162578	0.00736238	0.010036084	0.046370077	0.015513103	0.006579588	0.000147645	3.81E-05	0.001827733	0.000490459	0.000532226	0.018379127	0.037460935	0.003583531	0.000630946	0.00119079	0.009467135	7.39E-05	0.000562616
0.00025427	0.000471086	0.000108637	0.003090777	0.002619537	0.019988943	0.050502722	0.035913594	0.01523167	7.02E-06	0.020598272	3.28E-07	0.001599151	1.08E-06	0.001139291	9.65E-05	2.23E-07	0.004255525	0.000241962	0.000139445	0.000640411	2.91E-05	0.001041715	0.000897126	0.000829187	0.007180632	0.008860645	0.030747549	0.023483583	0.018924743	0.010914779	0.002047585	0.005968724	0.008698968	0.050360998	0.018635561	0.009819368	5.75E-05	3.22E-05	0.003151845	0.000500069	0.000713318	0.015026349	0.045124864	0.005237151	0.001178072	0.001241282	0.007815646	4.99E-05	0.000597226
0.000223049	0.000383135	0.000186537	0.003805415	0.001940286	0.019056683	0.048468786	0.032609703	0.015599124	2.16E-06	0.023378832	2.65E-06	0.002149334	0	0.000911884	0.000290833	1.27E-06	0.003467948	0.000777279	0.000160211	0.001951772	3.00E-05	0.00415854	0.00070973	0.000669243	0.007425613	0.009534806	0.030161363	0.022246297	0.02069558	0.009331756	0.001712698	0.006817254	0.008600873	0.049809642	0.015058923	0.011062997	8.91E-05	8.09E-06	0.00188476	0.000615101	0.000868586	0.017492748	0.036722661	0.004937608	0.001383589	0.001759763	0.007936931	9.13E-05	0.001332616
0.000272558	0.000242765	0.000309192	0.004509329	0.0029552	0.021287705	0.042812105	0.033410306	0.014204182	1.05E-06	0.02163218	1.21E-06	0.002111523	8.12E-06	0.000728495	0.000110861	1.74E-06	0.002688372	0.000405762	0.002172885	0.000731784	0.000112581	0.001705056	0.000868013	0.000765294	0.006695088	0.010462218	0.029589785	0.023721521	0.018898853	0.012849829	0.002493902	0.00886253	0.00949528	0.053575612	0.015588626	0.007567402	7.94E-05	2.04E-06	0.003134672	0.000546883	0.000733336	0.015387839	0.041021936	0.003483568	0.001153196	0.001297813	0.008550852	0.000173611	0.000477442
0.000363485	0.000311958	0.000453151	0.002974152	0.001941337	0.019931728	0.041388711	0.034980477	0.014704068	1.20E-05	0.020409527	3.28E-07	0.001531356	8.46E-07	0.001394816	0.000167013	4.49E-06	0.003949836	0.000156388	3.81E-05	0.000857555	4.43E-05	0.000673792	0.00055144	0.000560547	0.00703468	0.009083922	0.029804225	0.023419824	0.019544548	0.01053073	0.001662228	0.006848926	0.011956862	0.052318972	0.015742062	0.009554047	0.000112167	1.25E-05	0.00248545	0.00046106	0.001221938	0.015947006	0.044654819	0.003795668	0.000918167	0.001672464	0.006751523	2.11E-05	0.000363402
0.000290649	0.000433766	0.000147852	0.003330503	0.002003493	0.02067275	0.043970486	0.034094547	0.013609663	1.50E-06	0.021518412	1.24E-07	0.001603723	3.72E-06	0.001678584	0.000225155	9.21E-06	0.003500088	0.000161907	0.000234281	0.000698799	6.68E-05	0.001535852	0.000834143	0.000467673	0.00794535	0.010548807	0.028018559	0.018496435	0.018784621	0.009987813	0.001417989	0.012966437	0.008909221	0.057454406	0.017217552	0.011853116	0.000138589	1.35E-05	0.002951567	0.000475851	0.000566267	0.016159572	0.044540225	0.004244282	0.001306656	0.001852504	0.006396194	6.53E-05	0.000358717
0.000137346	0.000497641	0.000209123	0.003243574	0.00367218	0.019733881	0.04822346	0.030825164	0.013733735	1.74E-06	0.019226709	2.62E-06	0.001552768	3.24E-05	0.000920517	0.000129451	6.51E-07	0.007238267	0.000326822	5.77E-05	0.000396071	0.000125629	0.0013042	0.000370515	0.000409418	0.00765309	0.012503564	0.029647496	0.024637364	0.016680058	0.01043033	0.001920784	0.00598733	0.00760354	0.049381166	0.015020522	0.007758692	8.21E-05	1.07E-05	0.002545193	0.000902863	0.000415966	0.019892056	0.041779137	0.005301567	0.000725176	0.001961924	0.007483816	2.98E-05	0.000649816
0.000273154	0.000955783	0.000662986	0.003172825	0.00240221	0.023866867	0.047654759	0.03324196	0.013101152	8.77E-06	0.020641885	3.63E-07	0.001867375	1.75E-06	0.00231936	0.000186218	1.56E-07	0.004835025	0.000415304	0.000385804	0.000499078	9.31E-05	0.002252447	0.000741188	0.000835725	0.007217067	0.008156772	0.029327508	0.026125802	0.017243757	0.011508674	0.002077704	0.006631789	0.006840465	0.045851837	0.010797552	0.010474483	6.95E-05	5.99E-06	0.002422087	0.00084602	0.000940396	0.014120062	0.040042663	0.003523573	0.001170247	0.001400241	0.009420043	9.76E-05	0.00050353
0.000355256	0.000706542	0.000238555	0.002914654	0.003480849	0.024073312	0.046773325	0.031088774	0.013388847	5.46E-06	0.020151594	4.58E-07	0.003297272	1.45E-06	0.000796435	0.000275316	1.69E-07	0.003228618	0.000386054	9.67E-05	0.000815701	5.94E-05	0.001117762	0.000479674	0.000410483	0.006377672	0.008251099	0.029954489	0.021762943	0.019654158	0.010521069	0.002626994	0.008024976	0.009098126	0.050886299	0.01606208	0.007720142	8.19E-05	1.05E-05	0.001834198	0.000601251	0.000786429	0.018521368	0.039658697	0.004277265	0.001116479	0.002312263	0.00762282	7.15E-05	0.000434975
0.000314769	0.000287916	0.000168694	0.003114004	0.003023296	0.02344894	0.041590138	0.032427426	0.014256227	5.88E-06	0.022728782	1.52E-06	0.0016317	1.01E-06	0.001107085	0.000146659	8.38E-07	0.003084898	0.000215658	5.10E-05	0.000984507	3.37E-05	0.001794814	0.000340472	0.0011451	0.007699771	0.008618082	0.028842696	0.019242753	0.020833485	0.010196709	0.001598582	0.007779895	0.009933331	0.060486458	0.014497527	0.011549143	0.000110643	1.42E-05	0.002028977	0.000670904	0.000739427	0.018031841	0.043329435	0.005124756	0.000732708	0.001320162	0.008604679	9.15E-05	0.00051058
0.000232235	0.000242759	0.000544466	0.003173236	0.002497591	0.022663104	0.044921348	0.03638632	0.012940402	5.30E-06	0.023414377	2.29E-07	0.001331564	7.73E-07	0.001054	0.00020276	7.04E-06	0.003178463	0.000144055	0.000250016	0.000809873	3.31E-05	0.002783799	0.000677541	0.00102981	0.012396633	0.013362879	0.027911657	0.023964301	0.019148998	0.010084817	0.00258747	0.008003044	0.009132662	0.050829337	0.013754569	0.007214709	0.000135444	6.02E-06	0.001503167	0.000594917	0.000865973	0.01722462	0.040797303	0.004406349	0.001095982	0.002094649	0.006394925	4.20E-05	0.000506457
0.000486052	0.000372837	0.000258704	0.002909778	0.002763786	0.023026831	0.044674333	0.0349285	0.013416593	4.92E-06	0.019399548	7.47E-07	0.001758849	1.69E-06	0.00098838	0.000105928	9.07E-07	0.003609406	0.000163777	0.00011553	0.000529506	3.07E-05	0.001326499	0.00043478	0.000685559	0.008131601	0.008768525	0.024318758	0.023711243	0.017477672	0.013756127	0.002344293	0.007273324	0.008921047	0.054569038	0.014495234	0.008500787	0.000106492	1.83E-06	0.003033917	0.00046143	0.00078396	0.020830994	0.040398789	0.003848892	0.000690309	0.001204456	0.007201603	7.18E-05	0.000451193
0.000402351	0.000618448	0.000220036	0.002402693	0.002978381	0.020011929	0.045760701	0.033390773	0.012651642	2.00E-05	0.020362895	2.62E-06	0.001864736	5.42E-07	0.00084123	0.000462721	1.87E-06	0.002867665	0.000879383	6.26E-05	0.000651857	7.57E-05	0.002130468	0.000635491	0.000653736	0.007715083	0.008277032	0.025706699	0.020571937	0.016822063	0.011288319	0.003137473	0.00691465	0.011753891	0.055160319	0.016806229	0.012530591	0.000549944	7.94E-06	0.003732053	0.000567655	0.000781894	0.017697617	0.036833064	0.005278906	0.001175627	0.0014927	0.011112841	9.91E-05	0.000779239
0.000168491	0.000829858	0.000239354	0.004440945	0.002992507	0.021890824	0.042964741	0.034181301	0.012173569	2.98E-06	0.019740385	9.23E-05	0.001134718	8.16E-07	0.001343583	0.000138973	2.99E-07	0.003895988	0.00041281	0.000118181	0.000758896	6.34E-05	0.001110399	0.000785162	0.000471522	0.006555505	0.008792527	0.029722099	0.021464389	0.022393913	0.01222114	0.002891361	0.008680526	0.008540353	0.054116151	0.014925822	0.009320846	0.000178082	2.36E-05	0.002639612	0.000452706	0.001328251	0.014543675	0.040257565	0.004399668	0.001105531	0.002430312	0.006884787	5.17E-05	0.00049839
0.000172038	0.000675364	0.000426714	0.004626445	0.00226635	0.025691032	0.048572967	0.029113556	0.013435132	3.25E-05	0.021820073	8.96E-06	0.003055965	1.47E-07	0.001076747	0.000459315	4.61E-06	0.002773787	0.000272395	4.93E-05	0.000638606	0.000171353	0.001268438	0.000684451	0.000948786	0.006144076	0.0089481	0.029009753	0.023062403	0.019408301	0.009346079	0.0032224	0.007568559	0.009072689	0.054059654	0.012998403	0.010737208	0.000143143	1.70E-06	0.002983629	0.00046163	0.000593596	0.015823491	0.040031272	0.003911081	0.001492132	0.001965602	0.007591671	5.31E-05	0.001316085
0.000168753	0.000241123	0.000170642	0.003331793	0.0017405	0.02580355	0.052591932	0.028945016	0.014883439	6.53E-06	0.019852172	4.53E-07	0.002541069	2.81E-07	0.000818516	0.000150709	5.28E-06	0.003334423	0.00030162	0.000112618	0.00120507	5.92E-05	0.002172536	0.000351726	0.000622945	0.00653585	0.009338702	0.026485504	0.024252631	0.015902645	0.01367748	0.003148615	0.008216184	0.006913	0.058068734	0.013594825	0.008162547	5.03E-05	8.38E-06	0.003169875	0.000524801	0.00238795	0.017147728	0.048647818	0.004465169	0.001003331	0.001804702	0.008392143	2.54E-05	0.000318391
0.000524111	0.001266835	0.000249647	0.002599713	0.002152868	0.023576088	0.051604344	0.030966493	0.018552625	1.58E-05	0.022962633	4.80E-06	0.001640958	1.09E-06	0.001632101	0.000101563	1.08E-06	0.003375721	0.000373856	7.08E-05	0.000400895	5.87E-05	0.001098204	0.000761128	0.00065929	0.005523822	0.008477419	0.030886011	0.021167515	0.017362832	0.009740333	0.001966643	0.008874804	0.010718596	0.055302395	0.016199443	0.009413279	7.96E-05	9.07E-06	0.001274817	0.000411598	0.000518804	0.015636965	0.043143329	0.004952185	0.001103791	0.001339934	0.01137792	5.56E-05	0.001094588
0.000461556	0.000429528	0.000267149	0.003759898	0.00359007	0.019425297	0.044849338	0.036655012	0.011147175	8.09E-08	0.023851715	6.33E-07	0.001965566	5.59E-06	0.001296226	0.000142447	3.85E-07	0.002053944	0.000410564	0.000143211	0.000574643	5.60E-05	0.001054593	0.000647521	0.000370115	0.005740709	0.008523237	0.028824628	0.025004846	0.018777579	0.010695417	0.002557352	0.007393378	0.00734751	0.053410735	0.018060188	0.010827905	0.000206931	4.26E-06	0.002094766	0.000346495	0.0012495	0.018527478	0.043575829	0.004236814	0.001163578	0.001818676	0.009043397	5.22E-05	0.000461394
0.000277493	0.000552118	0.000493854	0.003982153	0.003761902	0.021245348	0.050298445	0.034670174	0.011424969	6.53E-06	0.020954121	4.59E-07	0.001549346	2.22E-07	0.000933824	0.000418704	1.34E-06	0.002875792	0.000180138	0.000190083	0.000911353	8.37E-05	0.000834576	0.00032177	0.00051962	0.005916284	0.008631648	0.028647695	0.024981991	0.018190238	0.010178785	0.00253071	0.007051878	0.010194072	0.051809635	0.015367221	0.009733166	0.000137333	8.70E-06	0.001829362	0.000685791	0.001503636	0.018278749	0.042572016	0.003977438	0.001278939	0.001289043	0.006814226	3.38E-05	0.000470506
0.000205746	0.000728106	0.000352836	0.003665091	0.002347045	0.022267197	0.045140167	0.031363047	0.014903369	1.11E-06	0.019034475	5.83E-06	0.002172979	9.14E-08	0.001221115	0.000155618	7.97E-07	0.003062538	0.000439463	9.02E-05	0.000438202	4.60E-05	0.002290863	0.000428128	0.000843809	0.006031513	0.011315532	0.026910028	0.019886337	0.017952406	0.013729784	0.004515769	0.008276668	0.00930069	0.051638142	0.014483141	0.010765075	7.61E-05	9.37E-06	0.004012045	0.000687463	0.000574894	0.016315405	0.040820498	0.005268665	0.000897806	0.001661223	0.008307937	6.22E-05	0.000532655
0.000228471	0.000449008	0.000224272	0.005227697	0.001714602	0.01937766	0.0441784	0.034620272	0.016294293	6.25E-06	0.020936289	5.52E-06	0.001263434	7.05E-07	0.001208277	9.76E-05	3.76E-06	0.004263064	0.000156188	0.000184217	0.00058287	6.47E-05	0.001775156	0.001203418	0.000671028	0.008836934	0.007659485	0.027346775	0.021677356	0.018261905	0.013257594	0.001242317	0.006503419	0.008966688	0.051572214	0.017799564	0.008987574	0.00014771	1.76E-05	0.002456915	0.000747521	0.000816151	0.017772929	0.043599168	0.002943855	0.001075746	0.001827794	0.006280744	6.54E-05	0.000276666
0.000183455	0.000378859	0.000247926	0.003975371	0.002289312	0.019838436	0.043297487	0.03415293	0.015806133	6.95E-06	0.01915681	3.56E-06	0.003052597	2.26E-06	0.00124949	0.000285	5.53E-07	0.003009053	0.00035793	8.20E-05	0.000765767	0.00010299	0.002275387	0.00032312	0.000418147	0.008273704	0.00908192	0.034860352	0.019682303	0.019537882	0.009266911	0.002518434	0.009417244	0.009243771	0.06194649	0.016489034	0.008400884	9.36E-05	1.01E-05	0.002276072	0.000466624	0.000401457	0.016858304	0.04332221	0.003614053	0.001121067	0.001285437	0.00629381	3.62E-05	0.00072043
0.000325182	0.000683885	0.000373074	0.004678742	0.002238289	0.022679337	0.043830438	0.030698429	0.012788445	3.07E-05	0.026080035	1.57E-06	0.00355159	1.29E-06	0.001025683	0.000102843	2.67E-07	0.003249262	0.000171887	0.000102674	0.000377119	4.26E-05	0.002036662	0.000824824	0.000670131	0.006788819	0.01006399	0.030578275	0.02022183	0.021823414	0.011004867	0.002125586	0.006904903	0.008352765	0.053685439	0.015450127	0.012762183	0.000141112	3.82E-05	0.001965469	0.000306639	0.000528083	0.014173776	0.038392527	0.007287377	0.000680508	0.002252173	0.011086798	5.38E-05	0.00085989
0.000495633	0.000236719	0.000228756	0.002798277	0.002818219	0.021820767	0.052297891	0.032799885	0.014216524	4.64E-05	0.022888565	2.69E-05	0.001494833	9.22E-07	0.001129206	0.000212458	5.74E-06	0.003271961	0.000629966	0.000173771	0.000678037	3.90E-05	0.001300991	0.000428771	0.00077196	0.005650826	0.010852704	0.028169453	0.01970062	0.02122917	0.011093993	0.001638048	0.008188311	0.0121562	0.050624973	0.01280817	0.007291776	0.00010597	2.06E-06	0.001918338	0.000511435	0.000616276	0.015008499	0.050261259	0.003274606	0.001215082	0.001875461	0.011141864	3.72E-05	0.000443686
0.000201747	0.000347933	0.000209099	0.0038501	0.002389843	0.022727263	0.048223974	0.035611828	0.015658231	1.39E-06	0.020848167	1.03E-06	0.001346544	4.51E-06	0.001999036	0.000320452	2.14E-07	0.002629753	0.000342131	4.76E-05	0.000588088	0.00010738	0.002169386	0.000427069	0.000570834	0.006777949	0.008218485	0.030592505	0.019348401	0.01703795	0.010146694	0.002120311	0.006930594	0.008546678	0.051713939	0.014784604	0.009118791	8.98E-05	2.26E-06	0.002700056	0.000396185	0.001083489	0.015168511	0.041375605	0.003482567	0.002305999	0.003537999	0.009303668	9.45E-05	0.000464509
0.000169704	0.000360916	0.000693224	0.003206903	0.002574004	0.019517882	0.045029319	0.033357575	0.011389492	6.15E-06	0.016367234	9.78E-07	0.001690211	1.81E-06	0.000750244	7.62E-05	1.53E-07	0.005160837	0.000238961	0.00012493	0.000688013	2.06E-05	0.001567383	0.000705364	0.00038459	0.011617057	0.009822395	0.030057395	0.022818052	0.02195469	0.012438575	0.003310979	0.007241086	0.010367951	0.05505604	0.018024803	0.00761148	0.002270764	4.10E-06	0.002567889	0.000505393	0.000553783	0.018102889	0.040529954	0.005624713	0.001209949	0.003017164	0.008127866	3.01E-05	0.000375509
0.000718777	0.00063897	0.00051241	0.002379197	0.003393801	0.019950153	0.043957839	0.031478038	0.013503144	6.96E-06	0.020064183	1.98E-06	0.001874826	1.68E-06	0.001676265	8.11E-05	1.80E-07	0.00230043	0.000313907	9.95E-05	0.000370777	6.99E-05	0.002168101	0.000469325	0.00059031	0.008187216	0.009906426	0.031725321	0.020760429	0.019331666	0.009905984	0.003806678	0.007247473	0.010201979	0.051063174	0.01466249	0.006155591	0.000148644	2.63E-05	0.001508211	0.000323797	0.001715837	0.016028265	0.044512622	0.003644274	0.001248219	0.001866554	0.006916706	3.81E-05	0.000857337
0.000161359	0.000429468	0.000286344	0.002625189	0.003818533	0.022507379	0.041401731	0.033059627	0.016404472	7.69E-06	0.020848701	6.34E-07	0.002081804	1.72E-06	0.001800456	0.000298612	2.04E-06	0.005322847	0.000518443	0.000210136	0.000395462	3.05E-05	0.001245256	0.000911901	0.000501415	0.005570847	0.007624884	0.030203568	0.019840509	0.021370477	0.011325135	0.002626062	0.006703935	0.008431308	0.049116008	0.016170686	0.010613243	0.000118347	3.37E-05	0.001808707	0.000215241	0.000585477	0.013414286	0.041365642	0.00330522	0.001226925	0.001605555	0.00684725	3.99E-05	0.00050895
0.000392007	0.000395874	0.000328471	0.004747535	0.003881661	0.02163835	0.045748013	0.028352259	0.014103035	1.38E-06	0.020529784	2.72E-06	0.001817692	2.38E-06	0.001054107	0.000299614	0	0.003448355	0.000352234	0.000202061	0.000692845	3.69E-05	0.001304727	0.000365187	0.001185539	0.006198374	0.008981809	0.025820516	0.021474916	0.016201431	0.011337792	0.002314988	0.007839873	0.009266385	0.050406249	0.01578838	0.008847031	0.000124794	1.51E-05	0.001358087	0.000603402	0.000821014	0.018774374	0.045353276	0.008355086	0.001416097	0.001956182	0.011241949	4.30E-05	0.001371672
0.000251126	0.000428428	0.000270784	0.004715497	0.002199645	0.024590562	0.043961977	0.036225938	0.016301645	6.39E-06	0.022102012	4.88E-06	0.00179689	6.74E-07	0.000959188	0.000141773	1.27E-06	0.005222689	0.000203147	0.000132271	0.000982648	6.98E-05	0.001668982	0.000715819	0.000907849	0.004771799	0.01055302	0.029835219	0.022994809	0.020339455	0.011359519	0.002271381	0.005522586	0.007648895	0.050031113	0.016954443	0.008273744	0.000192788	2.40E-06	0.002307002	0.000354963	0.000655152	0.012000363	0.043730899	0.004702699	0.000819455	0.002209021	0.006560687	9.39E-05	0.000521625
0.000185603	0.000339365	0.000111614	0.004779906	0.002749803	0.022650731	0.04035341	0.03431201	0.016691476	4.42E-06	0.02163998	2.86E-06	0.001604546	7.15E-07	0.001126005	0.00017679	1.71E-06	0.004327567	0.00015201	4.41E-05	0.000828502	7.75E-05	0.001497944	0.001044377	0.000341258	0.006777252	0.008286176	0.025277532	0.020906015	0.018315512	0.009130114	0.001998988	0.007603553	0.010965249	0.049405733	0.015248458	0.008742279	9.77E-05	4.34E-06	0.00164946	0.000503007	0.000528776	0.0156575	0.041502951	0.005414947	0.001876209	0.001259214	0.007816463	0.000144129	0.000639833
0.000272277	0.000309768	0.000211297	0.002940015	0.002421042	0.020228924	0.045161703	0.033081601	0.01472588	1.35E-05	0.01956413	2.62E-06	0.001518949	4.90E-06	0.001221092	0.000263519	6.66E-07	0.004412823	0.000453398	0.000101452	0.000880945	3.94E-05	0.001245057	0.000888953	0.000817591	0.00828706	0.007900712	0.028608738	0.02115691	0.020813834	0.010954216	0.002203971	0.007522767	0.00829228	0.055937675	0.01442363	0.009640514	0.000208405	6.91E-06	0.001507387	0.00109727	0.000588656	0.019046577	0.044778547	0.00440191	0.001317076	0.001780994	0.0083726	0.000134824	0.000391062
0.000344551	0.000549543	0.000263754	0.003760168	0.004079526	0.026650569	0.041901707	0.036415205	0.0126691	5.07E-06	0.020023985	9.45E-07	0.00211974	2.18E-06	0.001156563	0.000101608	1.27E-06	0.003658222	0.000314104	0.000194848	0.001329628	9.08E-05	0.001252446	0.000684825	0.000461915	0.008357626	0.008486092	0.029456211	0.023757355	0.023066252	0.012948997	0.003520242	0.00727911	0.008843252	0.050563107	0.012496865	0.0087607	0.000204607	1.38E-05	0.003009504	0.000572072	0.000863383	0.016508317	0.04037648	0.003462963	0.001857716	0.001895669	0.006986041	6.03E-05	0.001297009
0.000142317	0.000264346	0.00020749	0.003037533	0.00240527	0.017737155	0.044900417	0.028782684	0.011464313	1.61E-05	0.02521431	2.21E-06	0.002037351	8.33E-06	0.001118543	0.000578971	1.21E-06	0.00226608	0.000240166	8.83E-05	0.000582483	0.000107912	0.001299887	0.000424483	0.000321174	0.007920045	0.009040316	0.034574161	0.021939734	0.017264281	0.012164967	0.00270983	0.00972442	0.009340446	0.05701958	0.014605829	0.008106362	0.000271544	1.25E-06	0.002666014	0.000851677	0.000549743	0.019598785	0.044564508	0.003211173	0.000657573	0.001766744	0.006471349	1.57E-05	0.000348682
0.000245916	0.000426145	0.000224343	0.002170283	0.002958595	0.022463706	0.041144746	0.036959083	0.014329995	5.68E-06	0.020727314	2.63E-06	0.001785202	1.83E-06	0.001258075	0.000175805	2.36E-06	0.003914725	0.00028978	3.95E-05	0.000610033	9.12E-05	0.001377326	0.000641645	0.000732989	0.006338157	0.008191994	0.026437433	0.022662143	0.023013971	0.011155434	0.002816389	0.007641392	0.008838313	0.051427057	0.015712415	0.007665043	0.000127157	3.37E-06	0.002067648	0.00083036	0.000823983	0.015998693	0.040042207	0.004237837	0.00057197	0.001494445	0.008130455	3.94E-05	0.000686975
0.00014234	0.000428872	0.001282943	0.002830408	0.002334704	0.02155799	0.041141024	0.037351741	0.011977789	3.17E-06	0.019412425	7.57E-07	0.001297996	1.59E-06	0.000837095	0.000223683	2.90E-07	0.003318214	0.000153529	8.04E-05	0.000582282	8.09E-05	0.001127151	0.00159814	0.000470983	0.009561113	0.009609603	0.031263966	0.020717136	0.020988036	0.013051215	0.001931487	0.00764161	0.011770737	0.054801064	0.016341931	0.008558804	0.000145212	2.72E-06	0.003296743	0.000886695	0.000759524	0.015668198	0.042725157	0.005372786	0.001569545	0.002295049	0.007539717	5.52E-05	0.000752953
0.000382256	0.000482524	0.00022349	0.002518418	0.002330223	0.024059472	0.04330305	0.032585694	0.016843296	3.95E-06	0.023160013	1.23E-06	0.003354227	9.17E-07	0.001212118	0.00013181	3.85E-06	0.003790061	0.000244525	7.76E-05	0.00053085	4.74E-05	0.001789041	0.000474895	0.000751727	0.006547067	0.012155988	0.033083465	0.02059121	0.019723766	0.010792071	0.002409756	0.010379642	0.007653563	0.048883409	0.014750607	0.014199009	0.000116938	5.27E-06	0.002704665	0.000841271	0.00075033	0.018315063	0.040438569	0.005269948	0.000671531	0.001525205	0.00612473	4.24E-05	0.001519112
0.000219213	0.000464187	0.00026856	0.002972263	0.002179016	0.019459191	0.048816996	0.033736926	0.01439422	8.46E-06	0.024118288	8.27E-06	0.001047738	1.68E-05	0.000855318	0.000104224	2.90E-07	0.003629337	0.000387935	7.11E-05	0.000352519	0.000164577	0.001574596	0.000409457	0.000590022	0.005245542	0.010707624	0.02726078	0.025676938	0.017644615	0.010566659	0.002264992	0.006361815	0.010196993	0.052921098	0.013810019	0.008285805	0.000119646	9.87E-06	0.002222104	0.001254377	0.000865663	0.01683895	0.041774887	0.003824256	0.000955816	0.001762343	0.00942297	0.000164367	0.000532896
0.00041779	0.000417141	0.000375139	0.002364184	0.001725236	0.019579392	0.04265316	0.038676254	0.013196459	4.66E-06	0.022375614	1.38E-06	0.001177414	1.38E-06	0.001231952	0.000124622	6.59E-07	0.003827494	0.000706819	0.000145301	0.002331285	4.48E-05	0.002061854	0.000312704	0.000628628	0.007068094	0.009929583	0.031937259	0.02270997	0.020137634	0.013030139	0.00445107	0.008489749	0.008479731	0.061119482	0.010854722	0.00786575	0.000190491	1.93E-06	0.001494582	0.000397368	0.000664046	0.016335993	0.035138543	0.003179036	0.001022735	0.002043655	0.006779531	3.54E-05	0.000594551
0.000248563	0.000581217	9.71E-05	0.003767913	0.00239882	0.02309667	0.04320916	0.0329867	0.017602578	3.71E-06	0.018816471	5.52E-06	0.001436332	1.13E-06	0.00081421	0.000180025	1.97E-06	0.002561649	0.000497806	0.000215267	0.000976589	3.17E-05	0.00183252	0.000353477	0.001000326	0.008327393	0.008618449	0.032386472	0.02356498	0.018117911	0.010890602	0.002241921	0.006617706	0.010826464	0.047145171	0.015049474	0.011189676	9.44E-05	2.32E-06	0.001461232	0.000730214	0.00079894	0.015483167	0.041373163	0.003186155	0.001026283	0.001745703	0.005433073	3.77E-05	0.000539778
0.000319786	0.001153839	0.000261991	0.002268171	0.003004349	0.02147613	0.049774172	0.031093425	0.010690112	5.89E-06	0.023039326	2.49E-06	0.00159728	4.49E-07	0.001034711	0.000565411	1.33E-06	0.002903617	0.000124177	0.000109413	0.000759372	2.75E-05	0.002602321	0.001034064	0.00044522	0.00671069	0.00959372	0.028139767	0.023322045	0.020052077	0.0109269	0.004440555	0.009565501	0.009994158	0.053533781	0.010941877	0.011235604	0.000123459	1.29E-05	0.002070707	0.000520107	0.000447474	0.017291824	0.041351467	0.003730484	0.000783822	0.001444285	0.006810495	0.000268049	0.000424096
0.000271363	0.000495198	0.000395822	0.002435721	0.003859972	0.02213291	0.049445479	0.031517221	0.015293657	2.69E-06	0.019884071	1.44E-06	0.001404198	8.26E-07	0.001027736	7.62E-05	2.96E-06	0.004090948	0.000432278	9.00E-05	0.000886376	0.000365275	0.001606653	0.000379277	0.000599226	0.009219636	0.009697381	0.037429749	0.021567236	0.020076734	0.010817968	0.002452651	0.006464952	0.007408768	0.052624481	0.015186257	0.009410914	8.19E-05	4.63E-07	0.001798183	0.000578757	0.000333339	0.016151894	0.040404311	0.003397919	0.001292109	0.001093506	0.007603828	5.79E-05	0.00073618
0.00022235	0.000623389	0.000213859	0.003512187	0.002162366	0.020623687	0.04457575	0.03445802	0.016015705	3.37E-06	0.022305438	1.28E-07	0.003386619	1.88E-07	0.000939809	0.000255744	3.95E-07	0.003706591	0.000292169	8.27E-05	0.000683974	2.78E-05	0.001181174	0.001163207	0.000784536	0.006904602	0.011196507	0.027943119	0.02338629	0.014318074	0.010863015	0.001988388	0.008174002	0.006470473	0.05704073	0.015518541	0.007070369	0.000138653	1.58E-05	0.002910225	0.000623108	0.000677082	0.016794114	0.043908684	0.004187078	0.001357895	0.001458699	0.007108087	9.47E-05	0.000366216
0.00046538	0.001795286	0.000579937	0.002293938	0.003118299	0.021376317	0.042391175	0.034452505	0.013107385	4.01E-06	0.021979657	3.72E-07	0.00180725	1.88E-07	0.001141095	8.16E-05	8.45E-07	0.00463372	0.002659725	0.000228521	0.000341187	5.70E-05	0.002288031	0.001111035	0.000535055	0.008569197	0.008213035	0.033471444	0.018857634	0.021525213	0.0106696	0.00195481	0.00978008	0.00965788	0.056356099	0.019785055	0.009308729	0.000150368	2.73E-06	0.001899868	0.000289559	0.001050163	0.01607371	0.037596219	0.003139207	0.001363248	0.001093732	0.009615397	3.85E-05	0.000450817
0.000143322	0.002700045	0.000380411	0.002808559	0.002927314	0.022759124	0.040018434	0.033477181	0.014400695	7.85E-06	0.018250046	7.84E-07	0.002236658	2.71E-06	0.000952535	9.48E-05	1.83E-06	0.003854162	0.000265307	8.10E-05	0.000389761	3.24E-05	0.001287126	0.000431704	0.000358104	0.008958477	0.010292945	0.031222052	0.020821454	0.017097871	0.0113985	0.00230604	0.011203843	0.009237148	0.055159311	0.014974344	0.010190291	0.000175668	1.77E-06	0.002029059	0.000568208	0.000573474	0.019423125	0.045246722	0.005246311	0.000696628	0.001802841	0.008171149	0.000637465	0.000512862
0.000205519	0.000361206	0.000368844	0.002466424	0.002581184	0.021742268	0.041939109	0.029593225	0.016306459	1.90E-05	0.020015905	3.45E-06	0.001312846	1.30E-06	0.000739446	0.000268668	6.41E-06	0.003194304	0.000206873	0.000144515	0.000349286	4.77E-05	0.001239898	0.000461405	0.000845194	0.008290763	0.011086457	0.027924835	0.023786107	0.026485704	0.013012244	0.002151564	0.00669955	0.011784004	0.055110225	0.015182408	0.011814167	0.000135897	1.60E-06	0.002298362	0.000322818	0.000553058	0.016242353	0.043166255	0.004008305	0.001806871	0.001159513	0.01114761	4.56E-05	0.000646324
0.000247481	0.000445761	0.000308857	0.00315355	0.003164747	0.021205479	0.051343521	0.036713162	0.013119563	4.91E-06	0.017774397	1.85E-06	0.001938357	6.15E-06	0.000638057	0.000110254	7.42E-07	0.003785685	0.000219498	7.11E-05	0.000463609	0.000169771	0.001485199	0.000807355	0.000376748	0.007748716	0.008792918	0.030103012	0.02324145	0.023436453	0.014278266	0.002515152	0.006208117	0.010761167	0.053915824	0.0167243	0.013173926	6.50E-05	1.84E-05	0.001908563	0.000367568	0.001472232	0.01904206	0.041521697	0.003495642	0.001728671	0.001597995	0.009347463	2.27E-05	0.000682126
0.000194111	0.000429871	0.000384247	0.003512403	0.002185662	0.019792511	0.045095742	0.03385928	0.010945455	1.97E-06	0.020615645	1.68E-06	0.00151877	3.39E-06	0.000660307	0.000122101	1.89E-06	0.003891046	0.000150739	0.000162327	0.001113025	3.77E-05	0.001286901	0.000412126	0.000621744	0.008096673	0.008765898	0.038765101	0.020903176	0.019280175	0.016203382	0.001474535	0.007939081	0.009176433	0.051318054	0.013592183	0.009695203	6.63E-05	4.78E-06	0.001859302	0.000383961	0.000746516	0.0169051	0.044570251	0.005153311	0.000537002	0.001431495	0.007949079	5.65E-05	0.000396337
0.000174893	0.001005181	0.00038939	0.003980883	0.002137843	0.019778891	0.048334338	0.034505135	0.015752688	6.04E-06	0.021934566	8.34E-07	0.001751589	1.48E-06	0.001074008	0.000186542	1.59E-06	0.002264507	0.000294921	0.00012003	0.000845332	4.23E-05	0.001330905	0.000411671	0.0003592	0.008179482	0.008707269	0.033488479	0.020209455	0.019313809	0.011481768	0.003938376	0.006289831	0.009151564	0.051791771	0.015581303	0.008762425	0.000104429	1.91E-06	0.002260011	0.000501755	0.00074149	0.014214246	0.038087121	0.004939264	0.001342127	0.001617951	0.006965878	4.51E-05	0.000606491
[truncated: 308 more rows]
[truncated: 927 more columns]
