# Supplementary material for: Modular gateway-ness connectivity and structural core organization in maritime network science
Source: Nat Commun. 2020 Jun 5;11:2849. doi: 10.1038/s41467-020-16619-5 (PMC7275034; doi:10.1038/s41467-020-16619-5)
Supplement: Supplementary file 4 — Source data [file 41467_2020_16619_MOESM4_ESM.zip › Structural-core-master/code/data/Other data/2015_CC_Random.csv]

1	2	5	12	18	151	163	794	795	21	424	3	8	337	4	6	9	11	14	16	19	27	28	40	41	77	144	162	171	176	322	328	429	474	515	802	977	7	22	24	46	51	152	422	446	37	158	412	839	846
0.449148642	0.453531599	0.452480297	0.506224066	0.500256279	0.554545455	0.586891161	0.571763327	0.541019956	0.401646091	0.552036199	0.345486726	0.484367246	0.348198359	0.475401851	0.453742445	0.356986101	0.507540302	0.464098906	0.435519857	0.469230769	0.43513152	0.485330681	0.466539197	0.46743295	0.524167562	0.529571351	0.565141865	0.553601815	0.548622822	0.533333333	0.493927126	0.523886205	0.526429342	0.594035301	0.542222222	0.526713438	0.432432432	0.408026756	0.494177215	0.468554969	0.480314961	0.542222222	0.579572447	0.509660574	0.481737414	0.490205927	0.520811099	0.403472509	0.470588235
0.446273434	0.457357076	0.443636364	0.506486767	0.503092784	0.556125356	0.589016295	0.573443008	0.542825362	0.37394636	0.555808656	0.351458408	0.495934959	0.337249482	0.469230769	0.454164728	0.347826087	0.502833591	0.437080161	0.429388473	0.468554969	0.405315615	0.480788177	0.461029759	0.47772883	0.516949153	0.529571351	0.56777196	0.554860716	0.553601815	0.534794521	0.502316006	0.523043944	0.529858849	0.596577017	0.543127435	0.526145553	0.452690167	0.407175636	0.495431472	0.461684011	0.471269918	0.544035674	0.584781306	0.510193413	0.484126984	0.491192753	0.528710726	0.441628959	0.458431188
0.458215962	0.469230769	0.456074766	0.504392765	0.497198166	0.556125356	0.588661037	0.572769953	0.538037486	0.384100748	0.554860716	0.369977255	0.495683088	0.394662353	0.485813838	0.443838108	0.391339214	0.50780437	0.427695004	0.441229656	0.461902508	0.433007986	0.485089463	0.472868217	0.475865431	0.520811099	0.528424472	0.56645386	0.553601815	0.552036199	0.534794521	0.489959839	0.525578891	0.53101197	0.593673966	0.541620422	0.530146659	0.411293721	0.397880147	0.495431472	0.472181906	0.466316292	0.544642857	0.584081388	0.508068714	0.484126984	0.500256279	0.522204387	0.417272339	0.471725471
0.444444444	0.464540695	0.43963964	0.497705252	0.500256279	0.554230551	0.586538462	0.572769953	0.539226519	0.37408969	0.555808656	0.378294574	0.493178373	0.38125	0.480078701	0.443838108	0.34969545	0.5	0.462998102	0.44505244	0.471042471	0.425457716	0.487512488	0.468330134	0.472410455	0.517223105	0.530434783	0.565797101	0.552974504	0.551412429	0.536558549	0.5	0.524167562	0.532460447	0.596577017	0.543127435	0.528138528	0.439441693	0.383346426	0.495934959	0.469230769	0.485089463	0.545251397	0.583034648	0.510727368	0.490205927	0.493927126	0.52699784	0.415672913	0.474246842
0.457357076	0.455223881	0.459726802	0.503871967	0.494929006	0.555808656	0.585834334	0.571094207	0.543429844	0.388071571	0.551412429	0.355944566	0.485813838	0.360014755	0.478666013	0.460812087	0.382295339	0.505961638	0.462998102	0.433970654	0.474246842	0.438651685	0.4887331	0.458215962	0.470588235	0.522763792	0.525862069	0.56612529	0.554860716	0.551101073	0.535675082	0.497198166	0.526429342	0.531301034	0.593673966	0.542523624	0.530146659	0.425087108	0.39869281	0.495431472	0.468780019	0.473326867	0.542523624	0.582686567	0.507012987	0.478900883	0.484848485	0.522204387	0.423427332	0.470361446
0.448735632	0.467209191	0.453531599	0.498722534	0.501026694	0.555492316	0.586538462	0.573106283	0.540720222	0.36913767	0.552974504	0.37596302	0.482213439	0.371385084	0.482690406	0.452900232	0.389154705	0.505437597	0.456715021	0.443636364	0.466539197	0.421052632	0.488	0.47772883	0.463657957	0.517223105	0.529858849	0.565469293	0.555808656	0.552348613	0.536853685	0.495934959	0.524731183	0.52728255	0.595121951	0.541019956	0.524449221	0.422145329	0.379618825	0.490698844	0.466539197	0.469908522	0.545861298	0.581644815	0.514225501	0.474477394	0.491935484	0.52360515	0.419784946	0.473786408
0.456074766	0.465648855	0.456074766	0.502316006	0.502574665	0.555808656	0.587597833	0.573106283	0.539524599	0.411293721	0.552348613	0.399182004	0.498467824	0.378588053	0.480078701	0.451642758	0.365817091	0.50491464	0.454164728	0.442229271	0.469005286	0.388535032	0.494929006	0.478666013	0.474016513	0.51970181	0.526145553	0.569428238	0.556442417	0.553287982	0.531301034	0.495683088	0.521089162	0.530434783	0.596577017	0.543127435	0.526429342	0.447296059	0.415672913	0.492929293	0.462559242	0.476329917	0.542825362	0.583732057	0.510727368	0.487756122	0.481975309	0.52899729	0.436298614	0.456074766
0.462340123	0.459510358	0.462998102	0.493677289	0.503611971	0.555176337	0.586891161	0.570760234	0.539823009	0.369417108	0.555808656	0.385009862	0.495934959	0.358033749	0.471953578	0.449355433	0.39402503	0.507276507	0.452900232	0.44484959	0.470134875	0.409911802	0.488244122	0.477261614	0.469230769	0.524449221	0.530146659	0.56744186	0.553287982	0.552661382	0.536263736	0.501026694	0.525862069	0.52699784	0.595121951	0.542222222	0.52360515	0.428446005	0.411814346	0.499232737	0.472181906	0.467209191	0.546778711	0.584081388	0.512874409	0.491687657	0.490452261	0.52699784	0.408539138	0.477028348
0.46059462	0.460160302	0.43513152	0.498467824	0.49745158	0.555492316	0.585131894	0.571094207	0.540720222	0.35234657	0.553916005	0.354909091	0.494427558	0.33830156	0.481737414	0.442229271	0.342096039	0.501026694	0.451851852	0.424902046	0.477028348	0.429010989	0.488977956	0.471042471	0.471042471	0.524167562	0.53101197	0.565469293	0.554860716	0.552661382	0.533333333	0.492431887	0.51970181	0.531301034	0.594035301	0.539823009	0.526145553	0.433777778	0.374807988	0.498213374	0.467656924	0.485572139	0.543732591	0.579572447	0.510994764	0.494929006	0.494678155	0.525296017	0.424717145	0.458215962
0.458215962	0.462998102	0.461684011	0.502574665	0.501284027	0.557395774	0.587951807	0.573106283	0.538631347	0.366917293	0.552661382	0.343420127	0.484126984	0.356334429	0.480788177	0.439441693	0.381846635	0.505437597	0.461247637	0.431285904	0.472639225	0.417629439	0.485572139	0.462998102	0.477962782	0.520811099	0.530723219	0.56645386	0.551724138	0.550169109	0.536263736	0.49694501	0.524167562	0.528138528	0.594759293	0.542222222	0.525862069	0.440433213	0.371102662	0.490452261	0.471042471	0.478196962	0.544339096	0.583034648	0.509660574	0.481737414	0.489713999	0.525578891	0.438848921	0.471042471
0.456287985	0.469682387	0.459294118	0.498722534	0.507012987	0.557077626	0.586186186	0.574117647	0.541320022	0.383045526	0.556125356	0.357247438	0.483647175	0.336319779	0.480078701	0.427507665	0.374664107	0.50491464	0.463217845	0.43963964	0.473786408	0.418524871	0.489468405	0.473326867	0.475170399	0.521367521	0.529858849	0.56777196	0.555808656	0.555176337	0.535087719	0.502574665	0.523324397	0.53217012	0.595121951	0.542222222	0.528138528	0.4456621	0.392914654	0.493427705	0.464098906	0.474246842	0.54616676	0.583034648	0.50780437	0.488244122	0.494177215	0.52699784	0.401480872	0.466762315
0.458215962	0.472868217	0.456287985	0.503871967	0.500769625	0.554860716	0.587597833	0.572434018	0.542523624	0.374951978	0.554230551	0.360014755	0.487269096	0.364859813	0.480078701	0.445458695	0.379766537	0.508863399	0.440036069	0.425087108	0.459078081	0.431476569	0.493178373	0.461465721	0.4765625	0.518321827	0.52728255	0.56645386	0.554860716	0.550169109	0.53538124	0.494177215	0.523886205	0.528138528	0.594759293	0.541921155	0.527567568	0.442429737	0.386841062	0.495180112	0.461247637	0.469456469	0.545251397	0.580952381	0.511530398	0.482451804	0.493178373	0.526429342	0.426759948	0.475633528
0.44484959	0.461684011	0.451433858	0.500769625	0.501026694	0.555492316	0.586891161	0.570093458	0.541620422	0.386841062	0.555176337	0.349946217	0.492929293	0.367193378	0.475633528	0.453531599	0.345854004	0.506224066	0.467881112	0.440831075	0.474477394	0.408026756	0.487756122	0.479842675	0.466985646	0.516402116	0.53217012	0.568433314	0.554230551	0.552348613	0.533916849	0.491687657	0.528424472	0.531301034	0.595485052	0.544642857	0.53101197	0.448323381	0.371809524	0.496439471	0.457786116	0.471725471	0.545251397	0.580261593	0.512605042	0.491935484	0.494929006	0.523886205	0.420146362	0.466985646
0.4456621	0.457357076	0.440234551	0.498213374	0.501284027	0.555808656	0.587951807	0.573106283	0.540720222	0.374664107	0.554545455	0.36499626	0.486297957	0.372519084	0.481499753	0.442831216	0.386841062	0.503871967	0.45994345	0.446681922	0.463217845	0.410428932	0.49694501	0.465648855	0.463657957	0.52360515	0.527852893	0.568764569	0.556125356	0.551101073	0.534501643	0.495934959	0.524167562	0.527852893	0.595121951	0.543429844	0.52699784	0.423060251	0.362960208	0.5	0.478431373	0.461029759	0.544642857	0.582686567	0.511798637	0.483168317	0.495683088	0.521089162	0.411640658	0.463217845
0.449562414	0.460812087	0.441828882	0.504653568	0.494929006	0.558033162	0.587244284	0.572098476	0.538928769	0.361080281	0.551101073	0.37195122	0.496439471	0.342817	0.486783042	0.449976948	0.384858044	0.506486767	0.456715021	0.443636364	0.470815244	0.397556008	0.482451804	0.475865431	0.474477394	0.523043944	0.523043944	0.56744186	0.553601815	0.548622822	0.536558549	0.495683088	0.52360515	0.531590414	0.595848596	0.543127435	0.525862069	0.441828882	0.361749444	0.500769625	0.472181906	0.47772883	0.54616676	0.581298392	0.511262441	0.483168317	0.494678155	0.526145553	0.419063976	0.475401851
0.461465721	0.469005286	0.451433858	0.50674974	0.500512821	0.557714286	0.588306209	0.574117647	0.538334253	0.378001549	0.554860716	0.350826743	0.498722534	0.374807988	0.478431373	0.446681922	0.365817091	0.50674974	0.463657957	0.407175636	0.456715021	0.40632806	0.482213439	0.4765625	0.479842675	0.51970181	0.531301034	0.56645386	0.554860716	0.552348613	0.538631347	0.494678155	0.524449221	0.529284165	0.596941896	0.544642857	0.525862069	0.439837765	0.399018806	0.493927126	0.478431373	0.47679531	0.547085202	0.580261593	0.50491464	0.484848485	0.498722534	0.528138528	0.424902046	0.469908522
0.452270621	0.468780019	0.443434802	0.502574665	0.496692112	0.554860716	0.587244284	0.574117647	0.539823009	0.402142563	0.553601815	0.332085743	0.485572139	0.349319971	0.486783042	0.451642758	0.385618333	0.503611971	0.434550312	0.431476569	0.466539197	0.408710218	0.486297957	0.472639225	0.475170399	0.52360515	0.527852893	0.56645386	0.553916005	0.549240293	0.53217012	0.497198166	0.523043944	0.529571351	0.596212584	0.544035674	0.526429342	0.424532405	0.385770751	0.492431887	0.462778568	0.468554969	0.547699214	0.582686567	0.50780437	0.481499753	0.486783042	0.520811099	0.424163407	0.466985646
0.458862247	0.4654268	0.445458695	0.503352243	0.49218356	0.557395774	0.588306209	0.573443008	0.540420819	0.385770751	0.552661382	0.354522339	0.49218356	0.358823529	0.477495108	0.436103664	0.379766537	0.508863399	0.449148642	0.439046334	0.453110492	0.412684989	0.487512488	0.454376164	0.469682387	0.525296017	0.531590414	0.568433314	0.554230551	0.552036199	0.532460447	0.497959184	0.522204387	0.526145553	0.597307222	0.540720222	0.529284165	0.424902046	0.395461912	0.499488229	0.483168317	0.469230769	0.544339096	0.584081388	0.510994764	0.486055777	0.491192753	0.52360515	0.405821206	0.463878327
0.461684011	0.463437797	0.43435692	0.500769625	0.498977505	0.554860716	0.587597833	0.572434018	0.541019956	0.394822006	0.552348613	0.361080281	0.49218356	0.354522339	0.480314961	0.420327304	0.376397995	0.502833591	0.453742445	0.417987152	0.471953578	0.406158968	0.489713999	0.463437797	0.47679531	0.51887294	0.530723219	0.565797101	0.554545455	0.552348613	0.531301034	0.496692112	0.521367521	0.530723219	0.595848596	0.541921155	0.527567568	0.439441693	0.410947368	0.497959184	0.466762315	0.473556526	0.545556177	0.583034648	0.50674974	0.485330681	0.493677289	0.524731183	0.401150843	0.475170399
0.459078081	0.469456469	0.451433858	0.505437597	0.500512821	0.556442417	0.586186186	0.573780129	0.538928769	0.391025641	0.554230551	0.356074425	0.475633528	0.365817091	0.475401851	0.437275986	0.347083926	0.508068714	0.461902508	0.424347826	0.469230769	0.384706346	0.475865431	0.464983325	0.466093601	0.521367521	0.53101197	0.567112144	0.555492316	0.551101073	0.536853685	0.495180112	0.523043944	0.528710726	0.595485052	0.543732591	0.531590414	0.423979149	0.348571429	0.497198166	0.469456469	0.478900883	0.544642857	0.581644815	0.510193413	0.490698844	0.485813838	0.525862069	0.430524923	0.465204957
0.461902508	0.466316292	0.452270621	0.500512821	0.493927126	0.555176337	0.585834334	0.572769953	0.540121749	0.379029126	0.551412429	0.37552905	0.490945674	0.376833977	0.484126984	0.453531599	0.352473817	0.505961638	0.453320948	0.435714286	0.466762315	0.42379505	0.484126984	0.469908522	0.469456469	0.523886205	0.532460447	0.568102445	0.555176337	0.552974504	0.534209086	0.493927126	0.523324397	0.528424472	0.596577017	0.541019956	0.526145553	0.453531599	0.379029126	0.491935484	0.43513152	0.474939173	0.545251397	0.583034648	0.512335958	0.490205927	0.491687657	0.526713438	0.426200873	0.460812087
0.452270621	0.473326867	0.451851852	0.50780437	0.493927126	0.552661382	0.587244284	0.572098476	0.541320022	0.387147957	0.552661382	0.385618333	0.493677289	0.386075949	0.478431373	0.455648926	0.378148005	0.507540302	0.450392247	0.442028986	0.462121212	0.39642567	0.493178373	0.474477394	0.473556526	0.521367521	0.529284165	0.565797101	0.553601815	0.553287982	0.533916849	0.482451804	0.522763792	0.530723219	0.595121951	0.542825362	0.528424472	0.438454627	0.358033749	0.499232737	0.46059462	0.476097561	0.54616676	0.581644815	0.507276507	0.47960688	0.486540379	0.52728255	0.421780467	0.472410455
0.450808314	0.447091159	0.455436304	0.495934959	0.498977505	0.555176337	0.587951807	0.570760234	0.538928769	0.374233129	0.552974504	0.317295189	0.483647175	0.341976174	0.486297957	0.455011655	0.350952895	0.503611971	0.446273434	0.431858407	0.475633528	0.426759948	0.493677289	0.466762315	0.467656924	0.521925134	0.529571351	0.56612529	0.555176337	0.548931384	0.533333333	0.494177215	0.520811099	0.528138528	0.595121951	0.543127435	0.529858849	0.414085702	0.37552905	0.495431472	0.469908522	0.473786408	0.544035674	0.581991652	0.506224066	0.478431373	0.491192753	0.523886205	0.410774411	0.474477394
0.442229271	0.462340123	0.428634168	0.500512821	0.5	0.555808656	0.586891161	0.572098476	0.537444934	0.372803667	0.551724138	0.37394636	0.494929006	0.359219728	0.47772883	0.439046334	0.361883574	0.507276507	0.45122515	0.422145329	0.471953578	0.419063976	0.492431887	0.466539197	0.478431373	0.522763792	0.528138528	0.56744186	0.553601815	0.551724138	0.534794521	0.495934959	0.52728255	0.529571351	0.596577017	0.540121749	0.52728255	0.448735632	0.3851618	0.496187087	0.452270621	0.470588235	0.544035674	0.583383144	0.50674974	0.465648855	0.488977956	0.526145553	0.419784946	0.471042471
0.449355433	0.458862247	0.458431188	0.503092784	0.498213374	0.555492316	0.586891161	0.572769953	0.543429844	0.355426074	0.552348613	0.372376955	0.487756122	0.401315789	0.485330681	0.436884512	0.337599447	0.507276507	0.456074766	0.422145329	0.442630385	0.42582897	0.493677289	0.470815244	0.476097561	0.523886205	0.526713438	0.56909621	0.556442417	0.551412429	0.536853685	0.5	0.52360515	0.531590414	0.596941896	0.541620422	0.529571351	0.435714286	0.37741686	0.501026694	0.470815244	0.473786408	0.545251397	0.583383144	0.512067156	0.480314961	0.494678155	0.526429342	0.399182004	0.478196962
0.459078081	0.464983325	0.460160302	0.501541624	0.493677289	0.557714286	0.588661037	0.572434018	0.540720222	0.366366366	0.555492316	0.351079137	0.493927126	0.375673595	0.482213439	0.435714286	0.379471229	0.50491464	0.454164728	0.437471986	0.467656924	0.418704419	0.486297957	0.460377358	0.464540695	0.525862069	0.52728255	0.568102445	0.555176337	0.552661382	0.536853685	0.491440081	0.524167562	0.53101197	0.595848596	0.544035674	0.525296017	0.445458695	0.397070789	0.4887331	0.466985646	0.4765625	0.544035674	0.583732057	0.511530398	0.482929243	0.491440081	0.523886205	0.410084034	0.473326867
0.458646617	0.456715021	0.458431188	0.494427558	0.498977505	0.555808656	0.588306209	0.571094207	0.540720222	0.374664107	0.552348613	0.35349511	0.482690406	0.344389555	0.467209191	0.453320948	0.397880147	0.505175983	0.456715021	0.435714286	0.470588235	0.432049579	0.489223058	0.464983325	0.472181906	0.520811099	0.530723219	0.564814815	0.554230551	0.551412429	0.53217012	0.501026694	0.521925134	0.528424472	0.59331307	0.543732591	0.528424472	0.452690167	0.369277336	0.491440081	0.469230769	0.469456469	0.544339096	0.582338902	0.511262441	0.484848485	0.494427558	0.522763792	0.429199648	0.468554969
0.456715021	0.461029759	0.458431188	0.502316006	0.496692112	0.557714286	0.588306209	0.573443008	0.543732591	0.376833977	0.554230551	0.363095238	0.490698844	0.343420127	0.47960688	0.449562414	0.372946122	0.503611971	0.44505244	0.436493739	0.471269918	0.426573427	0.493677289	0.471497585	0.477495108	0.525578891	0.53101197	0.565797101	0.555808656	0.552974504	0.535969248	0.493927126	0.525296017	0.531301034	0.596577017	0.543127435	0.528710726	0.432624113	0.376833977	0.496439471	0.462778568	0.469908522	0.546472564	0.584781306	0.510460251	0.490945674	0.489223058	0.526713438	0.439243924	0.476329917
0.454799627	0.450392247	0.430145439	0.503352243	0.501541624	0.555808656	0.585834334	0.573106283	0.542222222	0.382145654	0.55675984	0.355555556	0.497959184	0.356725146	0.465871122	0.427507665	0.363636364	0.498722534	0.434550312	0.430714916	0.466093601	0.408368201	0.492680464	0.471269918	0.478196962	0.52248394	0.52699784	0.564814815	0.552974504	0.552348613	0.533333333	0.491440081	0.523043944	0.52899729	0.595485052	0.541921155	0.522763792	0.438257746	0.386381631	0.492680464	0.464098906	0.478666013	0.544642857	0.582338902	0.509660574	0.490698844	0.490698844	0.521367521	0.401480872	0.482929243
0.454164728	0.470134875	0.451016636	0.501799486	0.502316006	0.555176337	0.588661037	0.572098476	0.540720222	0.354651163	0.551724138	0.395622213	0.494177215	0.340425532	0.485330681	0.426387069	0.347330961	0.50491464	0.440632054	0.428070175	0.47772883	0.405652535	0.489468405	0.463657957	0.473326867	0.52248394	0.525862069	0.568102445	0.553287982	0.550790068	0.531301034	0.494678155	0.521925134	0.527567568	0.594759293	0.540121749	0.52699784	0.455436304	0.347578348	0.497959184	0.454799627	0.473326867	0.544339096	0.582686567	0.508333333	0.486540379	0.491192753	0.521925134	0.432815965	0.480788177
0.460377358	0.459510358	0.466539197	0.5	0.501799486	0.554860716	0.586891161	0.574117647	0.540420819	0.400328138	0.555492316	0.392440692	0.487025948	0.34807418	0.47960688	0.449355433	0.357640161	0.503871967	0.447706422	0.43435692	0.458646617	0.406836182	0.490205927	0.472410455	0.477028348	0.522204387	0.52899729	0.569428238	0.555176337	0.551724138	0.533333333	0.499743984	0.522204387	0.528424472	0.596941896	0.543127435	0.525578891	0.428822496	0.392282958	0.501541624	0.472181906	0.478900883	0.546778711	0.581298392	0.512067156	0.489959839	0.492929293	0.52248394	0.417094017	0.471725471
0.457571496	0.461465721	0.443434802	0.503092784	0.498722534	0.557395774	0.587951807	0.573780129	0.541019956	0.363636364	0.556125356	0.39008793	0.492929293	0.350952895	0.481499753	0.447501146	0.400986031	0.505699482	0.441229656	0.421780467	0.471269918	0.428822496	0.486540379	0.478431373	0.469230769	0.519148936	0.528138528	0.56777196	0.553916005	0.552661382	0.534794521	0.487025948	0.521367521	0.527567568	0.596212584	0.543127435	0.529284165	0.451016636	0.369837059	0.5	0.471497585	0.466985646	0.544035674	0.581298392	0.509660574	0.473326867	0.487756122	0.524449221	0.427695004	0.474708171
0.470134875	0.465871122	0.460160302	0.505699482	0.491440081	0.553287982	0.586891161	0.570426651	0.539524599	0.369277336	0.552974504	0.359749355	0.491687657	0.337016575	0.483886961	0.446886447	0.343541007	0.507540302	0.455223881	0.423611111	0.469005286	0.393072896	0.49218356	0.473326867	0.471497585	0.522763792	0.531590414	0.568433314	0.557395774	0.550479413	0.536853685	0.49218356	0.52360515	0.531301034	0.595848596	0.540720222	0.527852893	0.432624113	0.392125352	0.5	0.467656924	0.454164728	0.547085202	0.583034648	0.513144059	0.487512488	0.493427705	0.525296017	0.4456621	0.461465721
0.457142857	0.471725471	0.452900232	0.50491464	0.496187087	0.556125356	0.587951807	0.573106283	0.541320022	0.36499626	0.554860716	0.394502829	0.494427558	0.385009862	0.480551452	0.450600185	0.337599447	0.508333333	0.452480297	0.432049579	0.471725471	0.405484005	0.492680464	0.474016513	0.472181906	0.521367521	0.528710726	0.568433314	0.555808656	0.551724138	0.53538124	0.500256279	0.526713438	0.532751092	0.594759293	0.544035674	0.527567568	0.441030276	0.36899811	0.501799486	0.456074766	0.484367246	0.545556177	0.584081388	0.510193413	0.485330681	0.493178373	0.52699784	0.436884512	0.470588235
0.466985646	0.463657957	0.461465721	0.501284027	0.499232737	0.553916005	0.586891161	0.572098476	0.539524599	0.37654321	0.555176337	0.361213916	0.496187087	0.358691657	0.481737414	0.446477585	0.346344925	0.504392765	0.457357076	0.441429218	0.462121212	0.386075949	0.488488488	0.466985646	0.482213439	0.519978689	0.528710726	0.566782811	0.554545455	0.550479413	0.535969248	0.492680464	0.526429342	0.526713438	0.596577017	0.541019956	0.528424472	0.425087108	0.392914654	0.498467824	0.467881112	0.469456469	0.544035674	0.581298392	0.506224066	0.477495108	0.486540379	0.526145553	0.421780467	0.457142857
0.455011655	0.455861747	0.450184502	0.504132231	0.499743984	0.557077626	0.585834334	0.570426651	0.538334253	0.405652535	0.555492316	0.357771261	0.490945674	0.381846635	0.483168317	0.459726802	0.379766537	0.501799486	0.448735632	0.444444444	0.464319696	0.409395973	0.487512488	0.478666013	0.467881112	0.521925134	0.525862069	0.566782811	0.552036199	0.548931384	0.533333333	0.493927126	0.520811099	0.52899729	0.593673966	0.540121749	0.526713438	0.419965577	0.387301587	0.489959839	0.468780019	0.470361446	0.543732591	0.581644815	0.512335958	0.480551452	0.495934959	0.525862069	0.415142493	0.475865431
0.449355433	0.455648926	0.445255474	0.500256279	0.5	0.555492316	0.588306209	0.572769953	0.541320022	0.405821206	0.555808656	0.36899811	0.494177215	0.384706346	0.481737414	0.444040036	0.33877126	0.506486767	0.445458695	0.438454627	0.459726802	0.417808219	0.494427558	0.466985646	0.482213439	0.520533333	0.529858849	0.567112144	0.554860716	0.552661382	0.534209086	0.49745158	0.52699784	0.528424472	0.595485052	0.541921155	0.529284165	0.42732049	0.370961612	0.502057613	0.477495108	0.471953578	0.545556177	0.583383144	0.50780437	0.478431373	0.491935484	0.524167562	0.439837765	0.473097431
0.436884512	0.458646617	0.464098906	0.502057613	0.497705252	0.553916005	0.586891161	0.571763327	0.538631347	0.401976936	0.555176337	0.368162957	0.495431472	0.394343434	0.484607746	0.438257746	0.355685131	0.508598228	0.453110492	0.422510823	0.469908522	0.398042414	0.490945674	0.469005286	0.472410455	0.524167562	0.524731183	0.564488143	0.554545455	0.550169109	0.535969248	0.495180112	0.521925134	0.52899729	0.595848596	0.541921155	0.53101197	0.425457716	0.361080281	0.493927126	0.446681922	0.468554969	0.546778711	0.581298392	0.509926855	0.482213439	0.490452261	0.524449221	0.402640264	0.472639225
0.456287985	0.456715021	0.446681922	0.506486767	0.498213374	0.557077626	0.589371981	0.572098476	0.541620422	0.380210362	0.556442417	0.36858006	0.492929293	0.330064254	0.488244122	0.43513152	0.366503943	0.508068714	0.446477585	0.438848921	0.479842675	0.3951417	0.492929293	0.467881112	0.475865431	0.519978689	0.525862069	0.569760654	0.556125356	0.552036199	0.534501643	0.497959184	0.525296017	0.529571351	0.597672994	0.542523624	0.528138528	0.426759948	0.375818252	0.492431887	0.458862247	0.481499753	0.548006738	0.581644815	0.510994764	0.481975309	0.492431887	0.527852893	0.43435692	0.475865431
0.440036069	0.464983325	0.451851852	0.505437597	0.499232737	0.555176337	0.589728097	0.570426651	0.538928769	0.377708978	0.555808656	0.346222065	0.494678155	0.395943205	0.485089463	0.44484959	0.338184338	0.510994764	0.448735632	0.448942042	0.468554969	0.42732049	0.479135984	0.468330134	0.464761905	0.524167562	0.53101197	0.56744186	0.555492316	0.551724138	0.534794521	0.501026694	0.525296017	0.529571351	0.596577017	0.541320022	0.529571351	0.441628959	0.384251969	0.496187087	0.47772883	0.480551452	0.545251397	0.582686567	0.512335958	0.483407628	0.486055777	0.523043944	0.409739715	0.468330134
0.441429218	0.465204957	0.45994345	0.504392765	0.488	0.556442417	0.586186186	0.569760654	0.538334253	0.389465283	0.551724138	0.342215989	0.491687657	0.359351988	0.47772883	0.44505244	0.366366366	0.502833591	0.454376164	0.440036069	0.476097561	0.412336291	0.485813838	0.481499753	0.47679531	0.522763792	0.52899729	0.563835933	0.553601815	0.549859155	0.533333333	0.497198166	0.523043944	0.52699784	0.591515152	0.540420819	0.526145553	0.419243986	0.386381631	0.493927126	0.461902508	0.474939173	0.542825362	0.584081388	0.510193413	0.480314961	0.493677289	0.523043944	0.420871065	0.466762315
0.446477585	0.465648855	0.436298614	0.507012987	0.498467824	0.557077626	0.587951807	0.571763327	0.539823009	0.41426146	0.553287982	0.387609214	0.495934959	0.366917293	0.483407628	0.440831075	0.360413589	0.505437597	0.467656924	0.44484959	0.469230769	0.431858407	0.485572139	0.469005286	0.461465721	0.519978689	0.528424472	0.566782811	0.552974504	0.548006738	0.53538124	0.497959184	0.521925134	0.529571351	0.595485052	0.541320022	0.525578891	0.420508402	0.387917329	0.496692112	0.466316292	0.481025136	0.54616676	0.582686567	0.509394572	0.482929243	0.482213439	0.52699784	0.399836133	0.464540695
0.456074766	0.442831216	0.441229656	0.50780437	0.496692112	0.554860716	0.587951807	0.571763327	0.539226519	0.391496189	0.553601815	0.359484346	0.490945674	0.369556986	0.473097431	0.4456621	0.367055284	0.507012987	0.438061041	0.43435692	0.474016513	0.408197407	0.489959839	0.467209191	0.469682387	0.522204387	0.524731183	0.56909621	0.552661382	0.550169109	0.534209086	0.496439471	0.521089162	0.530434783	0.594035301	0.544642857	0.53101197	0.423060251	0.38592329	0.488244122	0.459294118	0.472181906	0.546472564	0.581991652	0.504653568	0.488977956	0.492929293	0.524449221	0.409567772	0.468330134
0.448117539	0.46059462	0.461465721	0.502833591	0.501799486	0.555808656	0.587244284	0.570426651	0.540121749	0.381398984	0.551724138	0.341139462	0.498467824	0.344146685	0.4765625	0.447501146	0.3390066	0.503352243	0.450392247	0.429199648	0.45994345	0.392440692	0.480551452	0.4654268	0.476329917	0.520255864	0.528424472	0.568102445	0.553916005	0.549859155	0.532751092	0.494929006	0.523886205	0.530146659	0.595121951	0.541620422	0.529284165	0.432624113	0.387917329	0.49694501	0.471269918	0.460377358	0.544642857	0.580606782	0.508863399	0.481975309	0.491935484	0.52360515	0.441828882	0.469908522
0.45994345	0.472868217	0.457357076	0.506486767	0.499488229	0.554860716	0.587597833	0.571094207	0.540720222	0.394184168	0.552974504	0.345976604	0.488977956	0.349319971	0.484607746	0.447501146	0.363095238	0.506486767	0.468554969	0.433007986	0.477028348	0.425457716	0.478196962	0.477962782	0.47960688	0.521646179	0.530434783	0.56744186	0.554860716	0.549859155	0.533042054	0.495431472	0.521925134	0.531880109	0.594397077	0.538334253	0.523886205	0.447911886	0.396586753	0.498722534	0.464761905	0.462778568	0.545556177	0.581991652	0.511530398	0.487512488	0.494678155	0.525578891	0.441628959	0.456928839
0.451016636	0.461029759	0.450392247	0.505961638	0.491687657	0.556125356	0.587951807	0.570426651	0.540121749	0.37351703	0.554545455	0.340069686	0.491440081	0.374807988	0.483407628	0.435325602	0.344268078	0.499232737	0.464540695	0.434937611	0.482451804	0.409911802	0.483407628	0.480078701	0.463657957	0.522204387	0.527852893	0.567112144	0.553287982	0.551724138	0.535969248	0.49694501	0.520811099	0.533333333	0.595848596	0.543127435	0.525862069	0.457571496	0.419784946	0.495683088	0.472410455	0.476329917	0.545251397	0.584081388	0.513144059	0.483407628	0.491935484	0.528138528	0.419063976	0.462559242
0.457357076	0.463657957	0.454164728	0.500769625	0.499743984	0.55675984	0.587951807	0.572434018	0.539823009	0.362555721	0.552661382	0.374664107	0.49745158	0.3390066	0.478666013	0.437275986	0.349820789	0.50674974	0.455648926	0.424163407	0.462778568	0.397880147	0.487756122	0.467656924	0.47772883	0.518321827	0.528138528	0.565797101	0.553287982	0.554545455	0.53538124	0.499488229	0.521925134	0.53101197	0.595848596	0.544946957	0.53101197	0.453320948	0.382145654	0.490452261	0.466762315	0.468105516	0.545861298	0.581298392	0.510193413	0.481975309	0.490205927	0.529571351	0.429388473	0.457786116
0.4456621	0.463437797	0.458000939	0.504392765	0.499488229	0.556442417	0.588306209	0.572769953	0.541921155	0.388071571	0.552974504	0.363907532	0.481975309	0.331634387	0.481499753	0.430145439	0.375384615	0.503611971	0.462559242	0.447706422	0.461684011	0.428070175	0.485572139	0.461247637	0.479135984	0.522204387	0.529858849	0.568764569	0.553916005	0.552036199	0.536263736	0.492431887	0.52360515	0.532460447	0.596577017	0.542222222	0.525862069	0.43963964	0.377125193	0.497198166	0.467656924	0.473097431	0.544339096	0.583383144	0.509660574	0.485813838	0.491192753	0.524449221	0.420146362	0.474939173
0.448529412	0.472181906	0.436884512	0.503092784	0.503871967	0.554860716	0.587597833	0.573106283	0.539524599	0.371102662	0.552661382	0.368162957	0.492680464	0.356074425	0.489468405	0.424902046	0.37727097	0.508598228	0.462340123	0.42732049	0.473556526	0.387455339	0.491440081	0.460377358	0.471953578	0.520255864	0.531880109	0.569428238	0.555808656	0.550169109	0.535675082	0.493927126	0.524449221	0.528138528	0.595485052	0.543732591	0.529858849	0.432240921	0.41478963	0.49694501	0.472181906	0.474477394	0.544035674	0.581991652	0.512874409	0.484848485	0.489223058	0.523886205	0.40297275	0.475170399
0.463657957	0.454376164	0.451851852	0.497705252	0.497959184	0.552661382	0.587597833	0.572434018	0.537741047	0.37552905	0.552036199	0.387301587	0.490698844	0.366091523	0.484607746	0.456287985	0.346837242	0.501026694	0.456501403	0.425087108	0.4654268	0.413734633	0.493427705	0.470588235	0.4765625	0.516949153	0.528138528	0.567112144	0.553287982	0.551412429	0.536558549	0.499488229	0.521646179	0.524449221	0.595848596	0.541921155	0.52699784	0.428446005	0.378001549	0.489959839	0.469682387	0.472639225	0.544946957	0.582338902	0.511798637	0.487756122	0.4887331	0.523043944	0.421234355	0.471725471
0.442028986	0.466762315	0.460160302	0.5	0.497959184	0.556125356	0.587951807	0.572434018	0.541620422	0.381101132	0.552661382	0.340306834	0.495431472	0.351458408	0.47679531	0.437864513	0.36858006	0.503611971	0.44505244	0.436298614	0.460160302	0.382895253	0.485813838	0.479371316	0.472181906	0.52360515	0.52899729	0.56645386	0.554860716	0.551724138	0.535087719	0.498977505	0.522763792	0.53101197	0.596577017	0.542523624	0.53101197	0.457142857	0.411640658	0.490205927	0.456928839	0.466762315	0.54616676	0.585131894	0.51531151	0.489223058	0.490945674	0.525296017	0.422693807	0.475170399
0.448735632	0.461247637	0.455011655	0.505699482	0.498722534	0.555492316	0.587597833	0.571094207	0.540420819	0.367331577	0.552661382	0.363636364	0.495683088	0.383497053	0.474939173	0.453320948	0.35285611	0.505437597	0.455861747	0.43435692	0.484126984	0.421962819	0.4887331	0.469682387	0.469230769	0.520533333	0.526145553	0.566782811	0.554230551	0.551412429	0.53217012	0.493178373	0.526429342	0.52699784	0.595485052	0.543732591	0.529284165	0.421234355	0.403806372	0.494678155	0.468330134	0.466093601	0.544339096	0.583034648	0.510727368	0.490698844	0.485330681	0.521925134	0.415495956	0.480314961
0.453110492	0.463878327	0.450184502	0.509394572	0.493178373	0.557077626	0.587951807	0.572769953	0.541320022	0.367193378	0.554860716	0.356986101	0.486297957	0.391025641	0.486055777	0.448117539	0.4	0.508068714	0.435325602	0.432432432	0.475865431	0.431285904	0.486783042	0.469230769	0.480551452	0.518321827	0.526429342	0.568764569	0.553287982	0.552036199	0.538928769	0.496692112	0.52728255	0.530723219	0.596212584	0.545556177	0.53101197	0.435325602	0.391182365	0.499232737	0.4654268	0.473326867	0.546472564	0.580952381	0.513413993	0.487269096	0.491935484	0.527852893	0.427507665	0.471042471
0.461902508	0.468780019	0.461247637	0.503871967	0.500769625	0.55675984	0.587244284	0.571428571	0.541320022	0.39071257	0.553287982	0.365406215	0.490452261	0.338888889	0.472181906	0.451433858	0.349570201	0.509128847	0.443838108	0.446273434	0.470134875	0.446681922	0.4887331	0.462778568	0.474708171	0.523324397	0.528138528	0.56777196	0.554230551	0.550790068	0.533916849	0.496439471	0.523043944	0.529571351	0.596941896	0.543429844	0.528424472	0.437864513	0.377708978	0.493427705	0.466985646	0.470815244	0.544946957	0.583034648	0.511530398	0.478900883	0.482690406	0.52360515	0.411640658	0.466316292
0.452900232	0.453953488	0.445255474	0.494678155	0.493178373	0.555176337	0.586538462	0.573106283	0.537741047	0.415850021	0.554545455	0.338067198	0.494678155	0.371102662	0.471269918	0.443838108	0.34696054	0.503352243	0.449355433	0.449769585	0.476097561	0.432432432	0.483647175	0.467656924	0.481262327	0.521367521	0.526429342	0.567112144	0.553287982	0.554230551	0.535087719	0.488488488	0.526429342	0.529858849	0.597307222	0.541620422	0.531880109	0.450184502	0.354651163	0.498467824	0.472410455	0.479842675	0.544339096	0.581644815	0.513954713	0.481499753	0.489468405	0.526713438	0.428446005	0.470134875
0.452690167	0.468330134	0.443636364	0.498722534	0.498213374	0.553916005	0.587597833	0.570093458	0.537444934	0.373088685	0.554545455	0.381697302	0.493427705	0.368301887	0.47772883	0.455861747	0.352728587	0.504653568	0.464098906	0.429199648	0.474016513	0.41602728	0.485330681	0.472181906	0.466762315	0.521646179	0.529571351	0.56744186	0.553601815	0.552036199	0.532460447	0.496692112	0.525296017	0.528138528	0.595485052	0.541620422	0.526145553	0.443838108	0.373660031	0.495934959	0.473786408	0.470815244	0.544035674	0.583383144	0.511262441	0.487756122	0.5	0.524731183	0.431667404	0.474708171
0.45994345	0.466985646	0.451851852	0.504132231	0.502574665	0.552974504	0.587597833	0.571763327	0.540121749	0.391810518	0.553916005	0.36513281	0.487025948	0.360280546	0.488244122	0.447501146	0.356725146	0.504653568	0.461247637	0.439243924	0.4654268	0.409567772	0.485813838	0.454799627	0.474708171	0.520255864	0.528424472	0.56744186	0.555176337	0.551724138	0.533916849	0.494929006	0.523324397	0.530723219	0.595121951	0.542222222	0.528710726	0.446681922	0.375818252	0.496439471	0.46059462	0.474016513	0.547699214	0.581298392	0.511530398	0.477495108	0.489959839	0.525296017	0.430335097	0.473786408
0.448323381	0.471497585	0.463437797	0.499232737	0.493427705	0.553916005	0.586538462	0.571094207	0.538928769	0.382595061	0.554230551	0.378734963	0.494929006	0.349194991	0.482690406	0.447706422	0.343178622	0.509394572	0.440433213	0.420508402	0.471953578	0.420508402	0.487512488	0.475633528	0.472181906	0.519425226	0.526429342	0.565469293	0.554230551	0.546472564	0.535675082	0.495180112	0.524167562	0.530434783	0.59331307	0.540720222	0.524731183	0.447706422	0.381548084	0.500512821	0.4765625	0.473786408	0.544035674	0.581991652	0.508598228	0.487269096	0.492929293	0.525296017	0.394662353	0.479842675
0.444040036	0.461684011	0.445865692	0.498213374	0.499488229	0.555808656	0.586891161	0.572434018	0.541620422	0.409739715	0.553601815	0.359351988	0.489959839	0.341856392	0.472868217	0.452900232	0.361080281	0.503611971	0.456074766	0.438257746	0.468780019	0.410084034	0.489468405	0.471953578	0.468554969	0.519978689	0.529571351	0.56612529	0.553601815	0.54954955	0.534501643	0.495431472	0.523043944	0.529284165	0.594759293	0.541019956	0.53101197	0.427507665	0.37195122	0.49745158	0.461465721	0.462559242	0.544339096	0.581644815	0.503871967	0.487512488	0.489959839	0.520533333	0.435714286	0.480788177
0.457571496	0.474477394	0.455648926	0.509394572	0.501799486	0.557395774	0.587597833	0.572098476	0.542222222	0.391653291	0.552348613	0.366228893	0.49218356	0.370539104	0.479842675	0.448942042	0.378001549	0.505961638	0.450184502	0.443032229	0.474246842	0.39869281	0.489223058	0.478431373	0.478666013	0.525862069	0.526713438	0.56645386	0.552974504	0.551412429	0.535969248	0.499232737	0.523324397	0.528138528	0.596212584	0.542825362	0.53101197	0.430145439	0.380210362	0.500769625	0.458646617	0.472868217	0.547699214	0.583732057	0.510193413	0.479371316	0.493927126	0.525013448	0.425643262	0.478431373
0.468330134	0.449769585	0.463437797	0.5	0.503092784	0.554860716	0.587597833	0.572098476	0.538631347	0.409224319	0.552661382	0.351458408	0.489713999	0.342215989	0.477495108	0.453531599	0.385009862	0.502833591	0.463217845	0.418345478	0.451433858	0.410084034	0.490452261	0.468780019	0.461029759	0.517771883	0.528710726	0.564814815	0.554860716	0.549240293	0.535969248	0.502057613	0.524449221	0.529284165	0.593673966	0.542222222	0.530146659	0.4456621	0.380655226	0.490452261	0.47960688	0.467656924	0.545556177	0.583383144	0.505961638	0.484126984	0.486540379	0.522763792	0.436103664	0.475865431
0.44606947	0.464983325	0.456074766	0.499232737	0.491687657	0.555492316	0.589016295	0.574117647	0.541320022	0.364859813	0.552974504	0.338653713	0.492929293	0.374807988	0.483647175	0.450600185	0.383798663	0.503871967	0.452480297	0.439441693	0.472868217	0.420508402	0.479842675	0.480551452	0.474246842	0.523043944	0.524731183	0.56744186	0.552348613	0.551101073	0.533042054	0.492680464	0.521646179	0.528424472	0.596212584	0.543732591	0.527852893	0.442028986	0.400492409	0.496692112	0.455648926	0.477028348	0.542523624	0.583034648	0.510460251	0.481975309	0.494177215	0.528424472	0.417808219	0.473326867
0.455861747	0.469230769	0.463217845	0.503871967	0.494929006	0.55675984	0.587951807	0.574455562	0.537741047	0.357509158	0.552661382	0.389154705	0.482929243	0.345976604	0.477962782	0.435714286	0.35196538	0.503611971	0.451016636	0.447911886	0.471042471	0.401976936	0.486783042	0.477261614	0.464319696	0.521925134	0.527852893	0.565797101	0.552974504	0.550479413	0.533333333	0.493677289	0.522763792	0.527567568	0.596577017	0.538631347	0.528710726	0.44505244	0.379176379	0.491440081	0.462121212	0.471725471	0.543127435	0.583034648	0.50780437	0.485572139	0.485813838	0.526429342	0.413559322	0.468330134
0.44505244	0.471953578	0.456501403	0.501799486	0.502833591	0.556125356	0.586891161	0.571094207	0.539524599	0.382295339	0.551101073	0.365817091	0.496187087	0.374951978	0.472181906	0.462340123	0.362555721	0.503611971	0.438257746	0.428446005	0.468554969	0.410428932	0.490205927	0.480314961	0.470815244	0.523886205	0.52699784	0.565141865	0.553601815	0.550790068	0.537444934	0.495180112	0.522204387	0.529571351	0.596577017	0.544035674	0.52360515	0.440831075	0.394184168	0.494177215	0.462559242	0.460160302	0.546472564	0.582338902	0.512874409	0.4887331	0.488	0.524167562	0.417094017	0.468554969
0.472639225	0.459510358	0.461247637	0.500769625	0.503611971	0.555176337	0.588661037	0.573106283	0.538631347	0.383647799	0.554230551	0.385618333	0.493178373	0.364451083	0.487269096	0.440036069	0.343420127	0.500256279	0.453110492	0.457571496	0.469908522	0.40632806	0.488977956	0.466316292	0.471042471	0.525013448	0.528424472	0.565797101	0.552974504	0.552036199	0.53538124	0.501026694	0.525862069	0.531880109	0.596941896	0.539823009	0.527567568	0.440036069	0.364859813	0.494678155	0.466539197	0.464098906	0.544035674	0.582686567	0.513684211	0.489959839	0.487269096	0.526145553	0.431095406	0.451433858
0.447296059	0.46059462	0.449769585	0.495934959	0.497198166	0.555808656	0.586538462	0.571094207	0.540720222	0.383798663	0.553601815	0.337366056	0.484607746	0.34807418	0.483407628	0.461465721	0.362555721	0.507540302	0.435908888	0.426014841	0.461247637	0.382895253	0.489959839	0.452270621	0.470588235	0.521367521	0.528424472	0.56744186	0.551412429	0.549859155	0.53538124	0.500769625	0.523886205	0.527852893	0.595848596	0.541320022	0.525578891	0.41602728	0.353879623	0.497198166	0.474477394	0.478900883	0.544339096	0.583034648	0.511530398	0.467881112	0.495431472	0.525013448	0.423611111	0.476329917
0.440234551	0.463657957	0.442831216	0.505175983	0.502574665	0.554545455	0.586186186	0.570760234	0.538334253	0.397394137	0.550479413	0.349946217	0.490205927	0.382895253	0.488	0.455223881	0.339951237	0.499743984	0.456287985	0.4456621	0.465204957	0.433007986	0.490698844	0.466985646	0.473326867	0.52360515	0.52728255	0.56612529	0.555808656	0.551412429	0.531880109	0.493677289	0.521646179	0.528138528	0.596212584	0.542523624	0.526713438	0.440632054	0.371102662	0.491440081	0.465204957	0.480078701	0.545861298	0.583383144	0.508863399	0.478900883	0.490452261	0.523043944	0.426573427	0.473326867
0.448735632	0.462121212	0.470815244	0.505699482	0.499232737	0.555808656	0.587244284	0.573106283	0.536853685	0.392598552	0.555808656	0.371809524	0.490205927	0.366091523	0.485813838	0.456074766	0.342576343	0.505437597	0.446886447	0.431285904	0.474708171	0.423611111	0.487269096	0.466985646	0.468105516	0.522204387	0.528424472	0.56645386	0.553287982	0.54954955	0.533042054	0.502574665	0.527567568	0.529284165	0.595485052	0.542523624	0.528710726	0.435325602	0.378881988	0.493677289	0.460377358	0.478196962	0.547085202	0.582686567	0.509926855	0.489468405	0.493677289	0.524731183	0.426573427	0.472639225
0.456287985	0.467881112	0.453953488	0.50674974	0.49694501	0.552974504	0.585131894	0.572098476	0.541019956	0.384100748	0.554545455	0.341020266	0.495934959	0.366917293	0.483647175	0.442229271	0.404811282	0.502316006	0.454164728	0.435714286	0.472639225	0.41888412	0.488	0.461684011	0.458215962	0.523043944	0.528710726	0.56744186	0.551412429	0.552348613	0.534209086	0.494678155	0.525578891	0.528424472	0.596212584	0.538037486	0.52699784	0.433585073	0.355555556	0.497198166	0.472181906	0.475170399	0.545861298	0.582338902	0.502316006	0.486540379	0.488	0.523886205	0.426946632	0.471725471
0.454376164	0.445865692	0.448529412	0.50491464	0.498213374	0.554860716	0.584081388	0.573443008	0.542222222	0.40397351	0.552661382	0.377125193	0.489713999	0.335510485	0.473326867	0.439837765	0.38125	0.506486767	0.44606947	0.439046334	0.470588235	0.407685881	0.486297957	0.474477394	0.467656924	0.521367521	0.530146659	0.568764569	0.552974504	0.547699214	0.533042054	0.497705252	0.524449221	0.52699784	0.596941896	0.543429844	0.52899729	0.442831216	0.355426074	0.495934959	0.462121212	0.475865431	0.546472564	0.583732057	0.512874409	0.491440081	0.482451804	0.52248394	0.398042414	0.480078701
0.451642758	0.469230769	0.453742445	0.497959184	0.503611971	0.555176337	0.588661037	0.572098476	0.538631347	0.401811445	0.552974504	0.365269461	0.498977505	0.352473817	0.47679531	0.43435692	0.348322627	0.499488229	0.450184502	0.433777778	0.460377358	0.433970654	0.487512488	0.473786408	0.465871122	0.521925134	0.528710726	0.56909621	0.55675984	0.54954955	0.533333333	0.494177215	0.521646179	0.531590414	0.595848596	0.541019956	0.528710726	0.449148642	0.408710218	0.493927126	0.481025136	0.481975309	0.545556177	0.584431138	0.510727368	0.481499753	0.490945674	0.524167562	0.420689655	0.467881112
0.461684011	0.457142857	0.461247637	0.50491464	0.499488229	0.558033162	0.589371981	0.570426651	0.541320022	0.374376678	0.553287982	0.3518385	0.490452261	0.385618333	0.490698844	0.443636364	0.372661321	0.508598228	0.462121212	0.411293721	0.469456469	0.404979253	0.487756122	0.469005286	0.470815244	0.523886205	0.530146659	0.568102445	0.555176337	0.54954955	0.538631347	0.5	0.525862069	0.53101197	0.594397077	0.545251397	0.530723219	0.439046334	0.375384615	0.492929293	0.45994345	0.478196962	0.546778711	0.581991652	0.507540302	0.481975309	0.490698844	0.526713438	0.426759948	0.471269918
0.464983325	0.459726802	0.460160302	0.507012987	0.500769625	0.556442417	0.589016295	0.573443008	0.540720222	0.391653291	0.556125356	0.352983725	0.49745158	0.350700683	0.479135984	0.436493739	0.356074425	0.505175983	0.447706422	0.432624113	0.473326867	0.421052632	0.494678155	0.469682387	0.472868217	0.521925134	0.525013448	0.568102445	0.555492316	0.553287982	0.536263736	0.494427558	0.525862069	0.52699784	0.596212584	0.543732591	0.525862069	0.446886447	0.3761079	0.496187087	0.463217845	0.474246842	0.545251397	0.581991652	0.510460251	0.487756122	0.492431887	0.526429342	0.437275986	0.462778568
0.460160302	0.463657957	0.462998102	0.506224066	0.493677289	0.557714286	0.587597833	0.571094207	0.538631347	0.37552905	0.552661382	0.351711712	0.487756122	0.344632768	0.485813838	0.452061139	0.408710218	0.508598228	0.444646925	0.411120472	0.478900883	0.431667404	0.489223058	0.478196962	0.474246842	0.52248394	0.530723219	0.564814815	0.554230551	0.549240293	0.531880109	0.485330681	0.523886205	0.526145553	0.595848596	0.542523624	0.525013448	0.412684989	0.36858006	0.491440081	0.471953578	0.478196962	0.546472564	0.581991652	0.505699482	0.477261614	0.487269096	0.528138528	0.433585073	0.468554969
0.4654268	0.466539197	0.456928839	0.500769625	0.495934959	0.553916005	0.587597833	0.573780129	0.539823009	0.394662353	0.554545455	0.381697302	0.49218356	0.350826743	0.483647175	0.453531599	0.345120226	0.506224066	0.46059462	0.403139199	0.479135984	0.417808219	0.491192753	0.477028348	0.474246842	0.521925134	0.528138528	0.565797101	0.553287982	0.549859155	0.532751092	0.498722534	0.523324397	0.532460447	0.595485052	0.544339096	0.529858849	0.43513152	0.374951978	0.497959184	0.473326867	0.473326867	0.545556177	0.584431138	0.50674974	0.476329917	0.490698844	0.520533333	0.426573427	0.47679531
0.454587797	0.464098906	0.439046334	0.5	0.494427558	0.555176337	0.587951807	0.572434018	0.541620422	0.408881441	0.553916005	0.351458408	0.481499753	0.354909091	0.474016513	0.459294118	0.391182365	0.505961638	0.453953488	0.444242148	0.466762315	0.399508801	0.483407628	0.469908522	0.475865431	0.522763792	0.528710726	0.568102445	0.555176337	0.552661382	0.536263736	0.498213374	0.523886205	0.53101197	0.595121951	0.544946957	0.526713438	0.450600185	0.355685131	0.501799486	0.476097561	0.4654268	0.544946957	0.583383144	0.509128847	0.482213439	0.483886961	0.525862069	0.409739715	0.466093601
0.466762315	0.447706422	0.453953488	0.503092784	0.500256279	0.554545455	0.586186186	0.572434018	0.538928769	0.377562863	0.554860716	0.368301887	0.49745158	0.365406215	0.491935484	0.447911886	0.383647799	0.506486767	0.453320948	0.440036069	0.469908522	0.421234355	0.491687657	0.466316292	0.469908522	0.522204387	0.528424472	0.568433314	0.555176337	0.551412429	0.534794521	0.494929006	0.52248394	0.530146659	0.592952612	0.540420819	0.525578891	0.446273434	0.38776321	0.495431472	0.468554969	0.476329917	0.545861298	0.580606782	0.507540302	0.482213439	0.490205927	0.524167562	0.431667404	0.469005286
0.454587797	0.46059462	0.445255474	0.503352243	0.503871967	0.553601815	0.586186186	0.572434018	0.539226519	0.390869043	0.555808656	0.379176379	0.493178373	0.334705075	0.488977956	0.452270621	0.383647799	0.50780437	0.435714286	0.443032229	0.472868217	0.429577465	0.482451804	0.470134875	0.470588235	0.518321827	0.529284165	0.568433314	0.555492316	0.550479413	0.532460447	0.493427705	0.521925134	0.529858849	0.597307222	0.543429844	0.528710726	0.456715021	0.379323747	0.489468405	0.469456469	0.460377358	0.543732591	0.582686567	0.510994764	0.490945674	0.492929293	0.52360515	0.437668161	0.459726802
0.452480297	0.463878327	0.455011655	0.504392765	0.501284027	0.556125356	0.587597833	0.572434018	0.541320022	0.389932082	0.552348613	0.350826743	0.491687657	0.327956989	0.483886961	0.443434802	0.358955498	0.50674974	0.452270621	0.432240921	0.479135984	0.390243902	0.492929293	0.471269918	0.469230769	0.519425226	0.529571351	0.567112144	0.554545455	0.552348613	0.533916849	0.49745158	0.524731183	0.529571351	0.595121951	0.542825362	0.530434783	0.427695004	0.36746988	0.494427558	0.464319696	0.471042471	0.544339096	0.583034648	0.509128847	0.487269096	0.487269096	0.523324397	0.401480872	0.474016513
0.46059462	0.464319696	0.454587797	0.504392765	0.501541624	0.553916005	0.586186186	0.571763327	0.539524599	0.376252891	0.552661382	0.333903524	0.490452261	0.370820669	0.478196962	0.42582897	0.33783316	0.502057613	0.448735632	0.442831216	0.466539197	0.403472509	0.486540379	0.471953578	0.459726802	0.519978689	0.528710726	0.56744186	0.552661382	0.550479413	0.533916849	0.497959184	0.52360515	0.528710726	0.594759293	0.539823009	0.528138528	0.447911886	0.360147601	0.495180112	0.47772883	0.477028348	0.544339096	0.580952381	0.511798637	0.483407628	0.487512488	0.523043944	0.423060251	0.473556526
0.431285904	0.4765625	0.426200873	0.498467824	0.5	0.55675984	0.585131894	0.569428238	0.537149147	0.400656814	0.549859155	0.353879623	0.483647175	0.366228893	0.478666013	0.431476569	0.371243819	0.503871967	0.45994345	0.451433858	0.463878327	0.404475756	0.487025948	0.478900883	0.464540695	0.52248394	0.525862069	0.566782811	0.555808656	0.550479413	0.53217012	0.493927126	0.520533333	0.528424472	0.594759293	0.540121749	0.525296017	0.43339254	0.400986031	0.491687657	0.474477394	0.481262327	0.541921155	0.582338902	0.50674974	0.475401851	0.488977956	0.523043944	0.403472509	0.467209191
0.451433858	0.469230769	0.449562414	0.499232737	0.5	0.556125356	0.587244284	0.572769953	0.542523624	0.360147601	0.550169109	0.340782123	0.498213374	0.388225935	0.478196962	0.456928839	0.386534653	0.503611971	0.450600185	0.432240921	0.473326867	0.418345478	0.480314961	0.468554969	0.476329917	0.520811099	0.52360515	0.56777196	0.555176337	0.551101073	0.534209086	0.495683088	0.525013448	0.528710726	0.594759293	0.544642857	0.529284165	0.433970654	0.366917293	0.486783042	0.468554969	0.477261614	0.545861298	0.582338902	0.509926855	0.486297957	0.486055777	0.520811099	0.428258008	0.475170399
0.469456469	0.454587797	0.440831075	0.506486767	0.496439471	0.554860716	0.585131894	0.573106283	0.540121749	0.379471229	0.553601815	0.383798663	0.492929293	0.349319971	0.477962782	0.448529412	0.342215989	0.506486767	0.462121212	0.450808314	0.477028348	0.399182004	0.490945674	0.466093601	0.471953578	0.518046709	0.531301034	0.56777196	0.550790068	0.552974504	0.532460447	0.497959184	0.523324397	0.53101197	0.595121951	0.544642857	0.529284165	0.440831075	0.3951417	0.499488229	0.478666013	0.485089463	0.548006738	0.582686567	0.513413993	0.490698844	0.493677289	0.524167562	0.41025641	0.464983325
0.448735632	0.462998102	0.452270621	0.508598228	0.501541624	0.554545455	0.586538462	0.572098476	0.541620422	0.353751359	0.555492316	0.348945299	0.487756122	0.358165138	0.475170399	0.462998102	0.379766537	0.506224066	0.455223881	0.422145329	0.471497585	0.411120472	0.474708171	0.478666013	0.473097431	0.519978689	0.527852893	0.56744186	0.555176337	0.550169109	0.531880109	0.494929006	0.525013448	0.532460447	0.595121951	0.540420819	0.529858849	0.453320948	0.388689765	0.5	0.453110492	0.482213439	0.541921155	0.581991652	0.505699482	0.485330681	0.494929006	0.523043944	0.3996724	0.465871122
0.465871122	0.461684011	0.45122515	0.505175983	0.500512821	0.555176337	0.587244284	0.572434018	0.539524599	0.3851618	0.555176337	0.382595061	0.495180112	0.374951978	0.488488488	0.430905077	0.350448833	0.510460251	0.454587797	0.431476569	0.475401851	0.398204814	0.492680464	0.465648855	0.469230769	0.51970181	0.525296017	0.56744186	0.554230551	0.548622822	0.536263736	0.499743984	0.520533333	0.524731183	0.595848596	0.543429844	0.528710726	0.437080161	0.370539104	0.493178373	0.475633528	0.474939173	0.542222222	0.583034648	0.510460251	0.481737414	0.490452261	0.525296017	0.430905077	0.469908522
0.473326867	0.471725471	0.457786116	0.501799486	0.498213374	0.554545455	0.586186186	0.571763327	0.539823009	0.385466035	0.554230551	0.382445141	0.493677289	0.355167394	0.480078701	0.434937611	0.376397995	0.503352243	0.460160302	0.448942042	0.471497585	0.395301742	0.479135984	0.461465721	0.474477394	0.523324397	0.526145553	0.568102445	0.555808656	0.552036199	0.534794521	0.497705252	0.52248394	0.527852893	0.596212584	0.541921155	0.531301034	0.448942042	0.372803667	0.493178373	0.452900232	0.478900883	0.548006738	0.582338902	0.508598228	0.485089463	0.490945674	0.525862069	0.42287695	0.46059462
0.438257746	0.462559242	0.455223881	0.502316006	0.498213374	0.555808656	0.587244284	0.573106283	0.538037486	0.386994449	0.551101073	0.370398482	0.489713999	0.34969545	0.472868217	0.440831075	0.353111433	0.497959184	0.463878327	0.443233424	0.473097431	0.406836182	0.490205927	0.469230769	0.474477394	0.520811099	0.528424472	0.567112144	0.553287982	0.547699214	0.533042054	0.492929293	0.524449221	0.531301034	0.595121951	0.542523624	0.524731183	0.449976948	0.35478008	0.494427558	0.474708171	0.470588235	0.544642857	0.583383144	0.512067156	0.482690406	0.494177215	0.525578891	0.430335097	0.461902508
0.46059462	0.46059462	0.453742445	0.50674974	0.495431472	0.555808656	0.585131894	0.570760234	0.542222222	0.37394636	0.554860716	0.36858006	0.496439471	0.358559882	0.480788177	0.455436304	0.396747967	0.501541624	0.453531599	0.436689038	0.464098906	0.428446005	0.489713999	0.465648855	0.476097561	0.522204387	0.530434783	0.56744186	0.553916005	0.551101073	0.534501643	0.498977505	0.525296017	0.530723219	0.595848596	0.541320022	0.53101197	0.408881441	0.386994449	0.496692112	0.468330134	0.472639225	0.543732591	0.583034648	0.507276507	0.477962782	0.484848485	0.523043944	0.425643262	0.462778568
0.451433858	0.444646925	0.450184502	0.501541624	0.493427705	0.555808656	0.586891161	0.574117647	0.540121749	0.344268078	0.553287982	0.390869043	0.495934959	0.353751359	0.481262327	0.440632054	0.370117558	0.504392765	0.455011655	0.451433858	0.472181906	0.402806438	0.491935484	0.475865431	0.474016513	0.523324397	0.53101197	0.567112144	0.555176337	0.549859155	0.533916849	0.495180112	0.525013448	0.525296017	0.596941896	0.541320022	0.527852893	0.451851852	0.410084034	0.499232737	0.46743295	0.472410455	0.544946957	0.584081388	0.508863399	0.485813838	0.494929006	0.524731183	0.388844622	0.470588235
0.446886447	0.469682387	0.461465721	0.504392765	0.496692112	0.55675984	0.588306209	0.572769953	0.540420819	0.387609214	0.554860716	0.383346426	0.486540379	0.362152134	0.477261614	0.453531599	0.365817091	0.504392765	0.453531599	0.430145439	0.483168317	0.431285904	0.491192753	0.478900883	0.471042471	0.52360515	0.530723219	0.567112144	0.554860716	0.551412429	0.536558549	0.497705252	0.521646179	0.529571351	0.595485052	0.544946957	0.526145553	0.449769585	0.409395973	0.497198166	0.470815244	0.475633528	0.544035674	0.583732057	0.511798637	0.484126984	0.492929293	0.526429342	0.41602728	0.478666013
0.461684011	0.460160302	0.455223881	0.496692112	0.501799486	0.555176337	0.586538462	0.570760234	0.538928769	0.364043267	0.554545455	0.353879623	0.489223058	0.396909313	0.480551452	0.459726802	0.351711712	0.507540302	0.451642758	0.441628959	0.455648926	0.423060251	0.497198166	0.476329917	0.477261614	0.522204387	0.52899729	0.56645386	0.553601815	0.552036199	0.534794521	0.495180112	0.523886205	0.527852893	0.595848596	0.542825362	0.52899729	0.463437797	0.37351703	0.493427705	0.467881112	0.47960688	0.544946957	0.582686567	0.509926855	0.491935484	0.487756122	0.526145553	0.437471986	0.475401851
0.458646617	0.470134875	0.458215962	0.502057613	0.500769625	0.556442417	0.586538462	0.571428571	0.539524599	0.417808219	0.555176337	0.355685131	0.489468405	0.351331893	0.480078701	0.446886447	0.349319971	0.50674974	0.436493739	0.413734633	0.474016513	0.427507665	0.485330681	0.475401851	0.46059462	0.521646179	0.52699784	0.567112144	0.554230551	0.548314607	0.535675082	0.491687657	0.523886205	0.526429342	0.595121951	0.542523624	0.529858849	0.432624113	0.400821355	0.493927126	0.465648855	0.478900883	0.544035674	0.582686567	0.509394572	0.484607746	0.491192753	0.523886205	0.429199648	0.471725471
0.465204957	0.452480297	0.442831216	0.499743984	0.499743984	0.557714286	0.587244284	0.571428571	0.538037486	0.356986101	0.554545455	0.397880147	0.491440081	0.366503943	0.473556526	0.463217845	0.337599447	0.503611971	0.456287985	0.431476569	0.463878327	0.425457716	0.484848485	0.470361446	0.474246842	0.523324397	0.527852893	0.56744186	0.552348613	0.549859155	0.53538124	0.494177215	0.523886205	0.528138528	0.595485052	0.538631347	0.526429342	0.448529412	0.402474227	0.494427558	0.457786116	0.471725471	0.545251397	0.584431138	0.510994764	0.477962782	0.489959839	0.523043944	0.442831216	0.471725471
0.456287985	0.459294118	0.445255474	0.502316006	0.496692112	0.555492316	0.586186186	0.570093458	0.538928769	0.372376955	0.550479413	0.366228893	0.487025948	0.37727097	0.477028348	0.429199648	0.364179104	0.505699482	0.453742445	0.437668161	0.471042471	0.402142563	0.486297957	0.471497585	0.474708171	0.521925134	0.527567568	0.564488143	0.552348613	0.552036199	0.531301034	0.490945674	0.520533333	0.528138528	0.594035301	0.542523624	0.525013448	0.441429218	0.356464573	0.491440081	0.469682387	0.473326867	0.544642857	0.582338902	0.508333333	0.478666013	0.479842675	0.521089162	0.399345336	0.462778568
0.466316292	0.466093601	0.447911886	0.504653568	0.496692112	0.55675984	0.588306209	0.571763327	0.541320022	0.361481481	0.554860716	0.3518385	0.492929293	0.353111433	0.475401851	0.45122515	0.349570201	0.50491464	0.454164728	0.413034278	0.477495108	0.419965577	0.487269096	0.478196962	0.473556526	0.523886205	0.52699784	0.567112144	0.552036199	0.551101073	0.534501643	0.502057613	0.526145553	0.530434783	0.595485052	0.541620422	0.528138528	0.412162162	0.361883574	0.492431887	0.456715021	0.473556526	0.547085202	0.581991652	0.50780437	0.488488488	0.488977956	0.524167562	0.443233424	0.475865431
0.457786116	0.468105516	0.455436304	0.502316006	0.499232737	0.554230551	0.585131894	0.571094207	0.542222222	0.361615413	0.553916005	0.338067198	0.484848485	0.360280546	0.481975309	0.450392247	0.346467874	0.505699482	0.458862247	0.413384159	0.480551452	0.42582897	0.484607746	0.463217845	0.478431373	0.518046709	0.526145553	0.568102445	0.553287982	0.552348613	0.535087719	0.494678155	0.520255864	0.526713438	0.595485052	0.541921155	0.527567568	0.442831216	0.3996724	0.495934959	0.461029759	0.465871122	0.543429844	0.581991652	0.507012987	0.474477394	0.49218356	0.52360515	0.435908888	0.467881112
0.461029759	0.467209191	0.461902508	0.504392765	0.504392765	0.555808656	0.586891161	0.573443008	0.538334253	0.38592329	0.554230551	0.35234657	0.492431887	0.373374139	0.489959839	0.449148642	0.376397995	0.506224066	0.455011655	0.424902046	0.461247637	0.404475756	0.482690406	0.471497585	0.480551452	0.524449221	0.529571351	0.565797101	0.553287982	0.552661382	0.53217012	0.493427705	0.523886205	0.528710726	0.596212584	0.542825362	0.525862069	0.436298614	0.39370714	0.498213374	0.470588235	0.474708171	0.542523624	0.579916815	0.503871967	0.481737414	0.49745158	0.52360515	0.423979149	0.479842675
0.461029759	0.469005286	0.445865692	0.508333333	0.498213374	0.555808656	0.587597833	0.573106283	0.538037486	0.376252891	0.550790068	0.373803141	0.494177215	0.344511119	0.476097561	0.444646925	0.378881988	0.506224066	0.45122515	0.411640658	0.461465721	0.398367347	0.491687657	0.471725471	0.480551452	0.524449221	0.529571351	0.567112144	0.554545455	0.550169109	0.53538124	0.498722534	0.521646179	0.52899729	0.596577017	0.544946957	0.525862069	0.435714286	0.392598552	0.49694501	0.468330134	0.469908522	0.54616676	0.583732057	0.509394572	0.481737414	0.490205927	0.527567568	0.3996724	0.477962782
0.430714916	0.477261614	0.441030276	0.504653568	0.504392765	0.557395774	0.589371981	0.572769953	0.539524599	0.372946122	0.551101073	0.337249482	0.495934959	0.356855576	0.483407628	0.432432432	0.352473817	0.505699482	0.45122515	0.438257746	0.469908522	0.422510823	0.482451804	0.467881112	0.467209191	0.523043944	0.528710726	0.565797101	0.55675984	0.551412429	0.532460447	0.497959184	0.522763792	0.531590414	0.595121951	0.541921155	0.527567568	0.439837765	0.371102662	0.500256279	0.461902508	0.468780019	0.547085202	0.582686567	0.509660574	0.475865431	0.495683088	0.525862069	0.428446005	0.471497585
0.455861747	0.478666013	0.457786116	0.502057613	0.500512821	0.554860716	0.586538462	0.569760654	0.537149147	0.350197345	0.553287982	0.339242266	0.490698844	0.355555556	0.478900883	0.427133479	0.36513281	0.508863399	0.447911886	0.417450813	0.470588235	0.428822496	0.481262327	0.4654268	0.477028348	0.521089162	0.529284165	0.56612529	0.552974504	0.54954955	0.534501643	0.498977505	0.523043944	0.52699784	0.595485052	0.542222222	0.529571351	0.440831075	0.36913767	0.496692112	0.469005286	0.469908522	0.545251397	0.581298392	0.50674974	0.492680464	0.487512488	0.525578891	0.405652535	0.470588235
0.440433213	0.470588235	0.457357076	0.505175983	0.498722534	0.554860716	0.587597833	0.571094207	0.540720222	0.407005838	0.553287982	0.368719305	0.486783042	0.362152134	0.477028348	0.449769585	0.375818252	0.503611971	0.449769585	0.428258008	0.459078081	0.409052808	0.492680464	0.472868217	0.472410455	0.521646179	0.523043944	0.568102445	0.554545455	0.551412429	0.53217012	0.493178373	0.525578891	0.524449221	0.595485052	0.541019956	0.530723219	0.439441693	0.394822006	0.501026694	0.469456469	0.467656924	0.545251397	0.582686567	0.511798637	0.487512488	0.492929293	0.524449221	0.444242148	0.471953578
0.458215962	0.459510358	0.456501403	0.50491464	0.501541624	0.552974504	0.587951807	0.571428571	0.538928769	0.405484005	0.552348613	0.341497551	0.487025948	0.392440692	0.47960688	0.461465721	0.352473817	0.50780437	0.455011655	0.431285904	0.463217845	0.418704419	0.489468405	0.472410455	0.468105516	0.52248394	0.525296017	0.56777196	0.550479413	0.553916005	0.537149147	0.494929006	0.523324397	0.530146659	0.594397077	0.542222222	0.525862069	0.454376164	0.363636364	0.494427558	0.473326867	0.481025136	0.545556177	0.581644815	0.506486767	0.485572139	0.497705252	0.525296017	0.406158968	0.47679531
0.462559242	0.469908522	0.454376164	0.496692112	0.495934959	0.554545455	0.587597833	0.570760234	0.541921155	0.393389762	0.555176337	0.352983725	0.493427705	0.383346426	0.470815244	0.450392247	0.364043267	0.503871967	0.438257746	0.429199648	0.465648855	0.420689655	0.478431373	0.476329917	0.473326867	0.522204387	0.527567568	0.56744186	0.552974504	0.552036199	0.533916849	0.497959184	0.523886205	0.528138528	0.595848596	0.541320022	0.526145553	0.429388473	0.372093023	0.4887331	0.453742445	0.475865431	0.544946957	0.583383144	0.508068714	0.481025136	0.492929293	0.522204387	0.413384159	0.468780019
0.453742445	0.453953488	0.457357076	0.501541624	0.501026694	0.556442417	0.584781306	0.572769953	0.539226519	0.384403308	0.554545455	0.379914364	0.494427558	0.347330961	0.472410455	0.449562414	0.388071571	0.502833591	0.453531599	0.43963964	0.469230769	0.435714286	0.485089463	0.473556526	0.475170399	0.523043944	0.532751092	0.568102445	0.555176337	0.552974504	0.534501643	0.498977505	0.521089162	0.528424472	0.594759293	0.544035674	0.527567568	0.42379505	0.420146362	0.495431472	0.469456469	0.469908522	0.544642857	0.583383144	0.513413993	0.481262327	0.496439471	0.524449221	0.438454627	0.477495108
0.455436304	0.466093601	0.452270621	0.505175983	0.499488229	0.557714286	0.586891161	0.570760234	0.539524599	0.395461912	0.554230551	0.382295339	0.487025948	0.363636364	0.476097561	0.455861747	0.343904158	0.501026694	0.446886447	0.409052808	0.471269918	0.378001549	0.491440081	0.471725471	0.472639225	0.519978689	0.525862069	0.568102445	0.553601815	0.552036199	0.536558549	0.501284027	0.525296017	0.529858849	0.596941896	0.542825362	0.530434783	0.436103664	0.385770751	0.494427558	0.475633528	0.475170399	0.543429844	0.580261593	0.510727368	0.486783042	0.494177215	0.524167562	0.400492409	0.481499753
0.455011655	0.462559242	0.451851852	0.500512821	0.501799486	0.55675984	0.586538462	0.573106283	0.537741047	0.401811445	0.553601815	0.352092352	0.491687657	0.349946217	0.471269918	0.453742445	0.36499626	0.503092784	0.461247637	0.430905077	0.474016513	0.424532405	0.481737414	0.475170399	0.4765625	0.521367521	0.525296017	0.56777196	0.554230551	0.551724138	0.533333333	0.494678155	0.522204387	0.528424472	0.595121951	0.541320022	0.530723219	0.441429218	0.364315043	0.491192753	0.466093601	0.466093601	0.548006738	0.582338902	0.511262441	0.477028348	0.488488488	0.522204387	0.433007986	0.471269918
0.453742445	0.462559242	0.436884512	0.502057613	0.501541624	0.556442417	0.587597833	0.573443008	0.538037486	0.395782644	0.553916005	0.368719305	0.495431472	0.343420127	0.480314961	0.439046334	0.397070789	0.507276507	0.469456469	0.444646925	0.474477394	0.402806438	0.481975309	0.466985646	0.473326867	0.525296017	0.52728255	0.563835933	0.552348613	0.551724138	0.535087719	0.49694501	0.52360515	0.526713438	0.594759293	0.544339096	0.52899729	0.451016636	0.370961612	0.491935484	0.461902508	0.464098906	0.544642857	0.581991652	0.50674974	0.487269096	0.493927126	0.524731183	0.417808219	0.472868217
0.454799627	0.471953578	0.457357076	0.504132231	0.5	0.553601815	0.586186186	0.572098476	0.540720222	0.361481481	0.555492316	0.346837242	0.49745158	0.388071571	0.479842675	0.43963964	0.402640264	0.510994764	0.444444444	0.427133479	0.470588235	0.405821206	0.488488488	0.470361446	0.472181906	0.522204387	0.527852893	0.569428238	0.550790068	0.551101073	0.534794521	0.490452261	0.524449221	0.529284165	0.595848596	0.543732591	0.52699784	0.430905077	0.404475756	0.494427558	0.454587797	0.461465721	0.545556177	0.583732057	0.505175983	0.481737414	0.486297957	0.527567568	0.40632806	0.472868217
0.460812087	0.459726802	0.459726802	0.509394572	0.495180112	0.557395774	0.587597833	0.573106283	0.538037486	0.386687797	0.552974504	0.334132147	0.499232737	0.382145654	0.472410455	0.44484959	0.354522339	0.506224066	0.452900232	0.441628959	0.472639225	0.436689038	0.490205927	0.478196962	0.463437797	0.523886205	0.529571351	0.565469293	0.553601815	0.552036199	0.535087719	0.502316006	0.524449221	0.53101197	0.595848596	0.544946957	0.523043944	0.452270621	0.365954256	0.491192753	0.462340123	0.468780019	0.545556177	0.583732057	0.509394572	0.484367246	0.495683088	0.521089162	0.426387069	0.47960688
0.466762315	0.460160302	0.466762315	0.506486767	0.502057613	0.556125356	0.586891161	0.571763327	0.538928769	0.401480872	0.555808656	0.382145654	0.487756122	0.373660031	0.491192753	0.444444444	0.355555556	0.510193413	0.458862247	0.425272331	0.471953578	0.426014841	0.493677289	0.481737414	0.462559242	0.52360515	0.52899729	0.564814815	0.555176337	0.551101073	0.529858849	0.499743984	0.523043944	0.528424472	0.595121951	0.544946957	0.525296017	0.447296059	0.353879623	0.503092784	0.464761905	0.481975309	0.544642857	0.583383144	0.513144059	0.485330681	0.496439471	0.526713438	0.399182004	0.466316292
0.46059462	0.467656924	0.434937611	0.508598228	0.491192753	0.556125356	0.586891161	0.571094207	0.538928769	0.393389762	0.553601815	0.366091523	0.47960688	0.386994449	0.477495108	0.455223881	0.345242306	0.505437597	0.448117539	0.447706422	0.444444444	0.403472509	0.490205927	0.465871122	0.472868217	0.521367521	0.529858849	0.567112144	0.552036199	0.549240293	0.532460447	0.498213374	0.521646179	0.52728255	0.594759293	0.541921155	0.529858849	0.432240921	0.362017804	0.492431887	0.479371316	0.475865431	0.543732591	0.583383144	0.505699482	0.478666013	0.494678155	0.525578891	0.38125	0.477028348
0.452900232	0.462121212	0.445255474	0.499488229	0.501799486	0.554860716	0.588661037	0.571094207	0.540121749	0.348820586	0.555176337	0.360413589	0.49218356	0.377855207	0.484607746	0.461902508	0.345364473	0.505961638	0.454799627	0.445255474	0.477261614	0.437080161	0.477261614	0.465648855	0.469230769	0.521925134	0.52728255	0.56744186	0.554860716	0.550479413	0.534209086	0.494427558	0.524167562	0.529858849	0.592952612	0.543732591	0.527852893	0.41426146	0.370961612	0.498213374	0.465204957	0.475633528	0.544339096	0.583383144	0.512067156	0.485813838	0.494929006	0.52248394	0.417094017	0.462121212
0.447091159	0.457142857	0.458000939	0.503871967	0.496692112	0.55675984	0.585834334	0.573780129	0.543127435	0.355296687	0.553916005	0.352728587	0.49218356	0.37552905	0.481737414	0.431285904	0.348820586	0.505699482	0.458862247	0.427507665	0.466985646	0.419063976	0.481025136	0.457571496	0.471269918	0.521367521	0.532460447	0.567112144	0.556442417	0.553601815	0.537149147	0.495180112	0.521367521	0.52899729	0.595485052	0.542825362	0.530434783	0.439243924	0.416559966	0.486783042	0.473556526	0.474708171	0.54616676	0.583383144	0.512067156	0.484848485	0.496439471	0.525578891	0.426387069	0.455011655
0.455223881	0.448323381	0.408710218	0.502574665	0.498722534	0.558033162	0.586538462	0.570093458	0.539226519	0.391025641	0.554230551	0.405147364	0.49218356	0.38592329	0.47772883	0.448117539	0.358955498	0.50674974	0.441429218	0.44505244	0.468780019	0.433200178	0.49218356	0.45994345	0.472639225	0.522204387	0.527567568	0.56777196	0.557077626	0.549859155	0.53538124	0.494929006	0.522204387	0.528710726	0.596212584	0.543429844	0.525862069	0.440831075	0.397232397	0.493178373	0.477495108	0.471497585	0.544035674	0.583383144	0.513684211	0.493427705	0.494678155	0.524731183	0.449148642	0.481737414
0.451642758	0.472639225	0.449562414	0.500512821	0.500769625	0.557714286	0.587597833	0.571428571	0.540720222	0.380062305	0.557714286	0.35478008	0.492431887	0.346714032	0.481025136	0.441828882	0.349946217	0.505961638	0.46059462	0.437080161	0.478196962	0.417808219	0.493178373	0.478900883	0.470134875	0.522763792	0.53101197	0.564814815	0.553601815	0.550169109	0.534794521	0.501541624	0.525862069	0.532751092	0.594759293	0.543127435	0.529571351	0.42732049	0.36269045	0.49745158	0.467209191	0.471725471	0.54616676	0.583034648	0.51558373	0.483647175	0.493178373	0.526145553	0.426759948	0.465871122
0.457571496	0.474246842	0.448323381	0.499488229	0.496187087	0.555808656	0.587244284	0.572769953	0.539226519	0.366641623	0.553287982	0.372803667	0.491935484	0.350700683	0.479135984	0.453742445	0.37727097	0.505961638	0.453531599	0.417987152	0.475170399	0.437864513	0.492680464	0.468105516	0.467209191	0.52360515	0.524167562	0.56645386	0.551724138	0.551724138	0.534794521	0.495431472	0.522763792	0.52699784	0.595485052	0.543127435	0.525013448	0.430714916	0.351711712	0.501026694	0.463657957	0.469456469	0.545861298	0.579572447	0.508333333	0.485572139	0.490452261	0.525013448	0.43513152	0.466093601
0.462121212	0.464098906	0.455436304	0.502057613	0.505437597	0.555492316	0.586538462	0.572098476	0.541620422	0.391810518	0.555808656	0.400986031	0.482690406	0.388380422	0.483886961	0.438061041	0.387301587	0.503611971	0.442028986	0.429766623	0.4765625	0.419604471	0.491440081	0.454376164	0.472639225	0.516129032	0.52899729	0.564814815	0.552661382	0.551101073	0.53538124	0.497198166	0.524449221	0.528424472	0.594035301	0.544035674	0.528710726	0.425643262	0.357509158	0.499232737	0.473786408	0.472410455	0.545861298	0.583034648	0.508863399	0.47679531	0.492680464	0.52728255	0.408710218	0.453742445
0.450600185	0.469908522	0.459078081	0.508863399	0.496187087	0.555492316	0.586891161	0.571763327	0.540121749	0.379914364	0.553601815	0.35196538	0.493927126	0.350826743	0.481737414	0.440433213	0.370679833	0.504653568	0.461029759	0.4456621	0.472181906	0.421780467	0.490205927	0.473097431	0.469005286	0.51970181	0.52699784	0.568102445	0.551412429	0.548314607	0.533624932	0.494427558	0.520811099	0.526429342	0.595848596	0.542222222	0.529571351	0.43513152	0.370539104	0.491440081	0.475170399	0.474939173	0.543429844	0.581991652	0.510994764	0.483647175	0.492680464	0.526145553	0.419604471	0.469908522
0.44484959	0.465648855	0.458431188	0.503092784	0.499232737	0.554860716	0.585834334	0.571763327	0.541019956	0.388844622	0.553916005	0.364859813	0.493927126	0.367608286	0.475633528	0.434550312	0.371102662	0.503352243	0.460160302	0.443434802	0.465871122	0.43339254	0.485813838	0.473326867	0.470134875	0.522204387	0.528424472	0.56612529	0.553916005	0.550790068	0.534501643	0.502574665	0.525013448	0.53101197	0.594397077	0.542222222	0.527567568	0.430905077	0.3996724	0.500512821	0.461029759	0.46743295	0.541320022	0.580261593	0.50780437	0.481025136	0.4887331	0.526145553	0.40297275	0.474477394
0.455011655	0.461684011	0.442429737	0.503871967	0.50491464	0.554860716	0.587597833	0.56909621	0.538631347	0.373231358	0.551724138	0.344025379	0.490945674	0.366779406	0.484367246	0.448735632	0.358296623	0.505437597	0.446273434	0.44505244	0.4654268	0.405147364	0.487025948	0.464098906	0.478431373	0.51667549	0.529571351	0.56645386	0.553916005	0.550479413	0.535675082	0.489713999	0.524449221	0.531301034	0.596212584	0.542523624	0.527567568	0.426200873	0.349319971	0.498213374	0.478666013	0.471269918	0.542825362	0.583034648	0.512605042	0.490945674	0.498213374	0.525578891	0.424347826	0.472410455
0.446886447	0.458646617	0.450808314	0.501026694	0.500769625	0.554860716	0.585834334	0.572434018	0.539823009	0.374376678	0.553287982	0.364179104	0.492680464	0.368858655	0.478900883	0.448942042	0.349946217	0.509926855	0.445255474	0.417629439	0.467656924	0.419063976	0.485813838	0.457142857	0.465648855	0.523886205	0.52699784	0.56777196	0.554860716	0.549859155	0.53217012	0.489713999	0.526713438	0.530146659	0.594397077	0.541921155	0.526713438	0.441229656	0.358559882	0.495180112	0.472181906	0.468780019	0.544946957	0.581644815	0.511262441	0.482451804	0.489223058	0.525296017	0.416737831	0.478196962
0.459078081	0.462121212	0.450808314	0.505175983	0.500256279	0.554860716	0.585834334	0.571763327	0.538928769	0.363907532	0.550479413	0.34245614	0.496692112	0.36269045	0.485813838	0.42732049	0.36913767	0.501541624	0.466316292	0.429577465	0.469456469	0.426573427	0.494177215	0.467881112	0.465871122	0.521089162	0.528710726	0.566782811	0.553601815	0.548931384	0.53538124	0.493427705	0.522204387	0.525862069	0.596577017	0.542523624	0.523886205	0.430905077	0.37195122	0.499232737	0.473786408	0.471269918	0.544642857	0.581991652	0.50780437	0.482690406	0.489959839	0.525296017	0.408197407	0.474016513
0.443032229	0.472181906	0.434163701	0.500512821	0.495683088	0.551101073	0.587951807	0.573443008	0.538928769	0.401811445	0.554545455	0.358559882	0.491687657	0.36269045	0.482451804	0.444444444	0.353751359	0.501026694	0.45122515	0.435908888	0.469682387	0.425272331	0.490698844	0.469908522	0.469682387	0.52360515	0.52728255	0.566782811	0.554230551	0.548622822	0.533042054	0.497198166	0.526429342	0.529858849	0.596577017	0.539823009	0.529284165	0.438454627	0.36067997	0.491935484	0.464540695	0.46743295	0.542825362	0.583034648	0.509926855	0.481025136	0.489468405	0.52699784	0.424163407	0.470588235
0.445865692	0.468105516	0.457786116	0.505437597	0.497705252	0.554545455	0.585482903	0.568102445	0.538928769	0.36513281	0.553601815	0.330175913	0.486783042	0.383346426	0.477028348	0.462778568	0.348322627	0.501284027	0.450600185	0.438061041	0.461247637	0.401811445	0.475401851	0.467209191	0.469908522	0.522763792	0.524449221	0.566782811	0.551412429	0.551724138	0.533042054	0.497198166	0.523324397	0.527567568	0.594397077	0.540121749	0.527567568	0.439046334	0.350826743	0.495683088	0.462559242	0.472639225	0.544339096	0.581298392	0.503871967	0.480314961	0.493927126	0.52360515	0.419604471	0.464983325
0.452480297	0.456715021	0.45994345	0.503871967	0.498467824	0.556125356	0.587244284	0.573780129	0.538334253	0.3904	0.552348613	0.373660031	0.488244122	0.377562863	0.481025136	0.449562414	0.374807988	0.502574665	0.449769585	0.463437797	0.476097561	0.391653291	0.487269096	0.468105516	0.456928839	0.51887294	0.521925134	0.565469293	0.553601815	0.54954955	0.535087719	0.485572139	0.521367521	0.525578891	0.595848596	0.541921155	0.528710726	0.429955947	0.387917329	0.498722534	0.469908522	0.468105516	0.543127435	0.581991652	0.509926855	0.486540379	0.494678155	0.522763792	0.408026756	0.472410455
0.441030276	0.46059462	0.458646617	0.504132231	0.504653568	0.554545455	0.586891161	0.572769953	0.541620422	0.39071257	0.554860716	0.351079137	0.494177215	0.378441256	0.482451804	0.449769585	0.33783316	0.499743984	0.462998102	0.424163407	0.457571496	0.424717145	0.486055777	0.468780019	0.477261614	0.524449221	0.528710726	0.568764569	0.555492316	0.549859155	0.536263736	0.503871967	0.523324397	0.525862069	0.596212584	0.541620422	0.529284165	0.443032229	0.365817091	0.491687657	0.465871122	0.469456469	0.544339096	0.584081388	0.511798637	0.482451804	0.488977956	0.525578891	0.411814346	0.472181906
0.471042471	0.449976948	0.443233424	0.49694501	0.494427558	0.557714286	0.586538462	0.571763327	0.540720222	0.410774411	0.555176337	0.374807988	0.491687657	0.34969545	0.47679531	0.450808314	0.354909091	0.506224066	0.44505244	0.424532405	0.465871122	0.421780467	0.494929006	0.478900883	0.470361446	0.523043944	0.530146659	0.567112144	0.554230551	0.549240293	0.534794521	0.491935484	0.525578891	0.530723219	0.598039216	0.543732591	0.526713438	0.436493739	0.374951978	0.491687657	0.468105516	0.474246842	0.547085202	0.579916815	0.508333333	0.491935484	0.489223058	0.522763792	0.434743875	0.475170399
0.449355433	0.461465721	0.431858407	0.500769625	0.49745158	0.553287982	0.587951807	0.572434018	0.538631347	0.398855742	0.552661382	0.36969697	0.490945674	0.344025379	0.478666013	0.430905077	0.376833977	0.503611971	0.444444444	0.448323381	0.466762315	0.445865692	0.496692112	0.452690167	0.475633528	0.51970181	0.524449221	0.563835933	0.554545455	0.551101073	0.532460447	0.498977505	0.524449221	0.529571351	0.593673966	0.541921155	0.52728255	0.457786116	0.358165138	0.500769625	0.467209191	0.471725471	0.544339096	0.581298392	0.50780437	0.474246842	0.490205927	0.524731183	0.429577465	0.471497585
0.464098906	0.459726802	0.461247637	0.509660574	0.498977505	0.555808656	0.585834334	0.56909621	0.539524599	0.389309932	0.552348613	0.379766537	0.488	0.372234935	0.473097431	0.436298614	0.34745461	0.502057613	0.460160302	0.417987152	0.474477394	0.419604471	0.486540379	0.478196962	0.471497585	0.519978689	0.524731183	0.56777196	0.54954955	0.552036199	0.535087719	0.498977505	0.52360515	0.529858849	0.595485052	0.541320022	0.527567568	0.447911886	0.404979253	0.49694501	0.474246842	0.469682387	0.543127435	0.582686567	0.509660574	0.483647175	0.4887331	0.526145553	0.395301742	0.4887331
0.457142857	0.462340123	0.45994345	0.502316006	0.500256279	0.555492316	0.587244284	0.572098476	0.538928769	0.356594812	0.554230551	0.343783022	0.488244122	0.363230368	0.482929243	0.450184502	0.361749444	0.503611971	0.445458695	0.450600185	0.468554969	0.402640264	0.491687657	0.475170399	0.466762315	0.520533333	0.529571351	0.566782811	0.552348613	0.548931384	0.533042054	0.494427558	0.525862069	0.52899729	0.596212584	0.543429844	0.530146659	0.425643262	0.378441256	0.498977505	0.469456469	0.481975309	0.543732591	0.582338902	0.508598228	0.488	0.496439471	0.526429342	0.433200178	0.467881112
0.455436304	0.470815244	0.434550312	0.504653568	0.499743984	0.557714286	0.588306209	0.571094207	0.540720222	0.381548084	0.552974504	0.358296623	0.494427558	0.316164561	0.481499753	0.444444444	0.362960208	0.502833591	0.449769585	0.42732049	0.448942042	0.435714286	0.483647175	0.458215962	0.473786408	0.525578891	0.524167562	0.56744186	0.554230551	0.551412429	0.534209086	0.49218356	0.527852893	0.530434783	0.598039216	0.541921155	0.528710726	0.435519857	0.388689765	0.495683088	0.469908522	0.47772883	0.547085202	0.583383144	0.510994764	0.479842675	0.493927126	0.525862069	0.433200178	0.464540695
0.461684011	0.448942042	0.464540695	0.502057613	0.496692112	0.558033162	0.588306209	0.574117647	0.538334253	0.373374139	0.554230551	0.350448833	0.484607746	0.371809524	0.481025136	0.447911886	0.384554768	0.508598228	0.460812087	0.441229656	0.477261614	0.414437367	0.484848485	0.474939173	0.482213439	0.524731183	0.525013448	0.56744186	0.555492316	0.548622822	0.534209086	0.492929293	0.521646179	0.53101197	0.595848596	0.542222222	0.528710726	0.430524923	0.376833977	0.493927126	0.460812087	0.47679531	0.543127435	0.582338902	0.507276507	0.484607746	0.493927126	0.523043944	0.437275986	0.474477394
0.463657957	0.469230769	0.463217845	0.503871967	0.503871967	0.558033162	0.586538462	0.571428571	0.539524599	0.376979529	0.552974504	0.344268078	0.486055777	0.35285611	0.47772883	0.447296059	0.35285611	0.502316006	0.447911886	0.421234355	0.469005286	0.421234355	0.491935484	0.468330134	0.465204957	0.523043944	0.528138528	0.56645386	0.552348613	0.552036199	0.533042054	0.495934959	0.521089162	0.53101197	0.594035301	0.544339096	0.530146659	0.439243924	0.382145654	0.496187087	0.469908522	0.473326867	0.546472564	0.582686567	0.509660574	0.487512488	0.485330681	0.525013448	0.400986031	0.462778568
0.439441693	0.477962782	0.436493739	0.504132231	0.500256279	0.556442417	0.585834334	0.571094207	0.538631347	0.378734963	0.553287982	0.364451083	0.493427705	0.380506823	0.473326867	0.430905077	0.369417108	0.507540302	0.450184502	0.428258008	0.470134875	0.420508402	0.494427558	0.455861747	0.461247637	0.522204387	0.526429342	0.565141865	0.555176337	0.549859155	0.533333333	0.498467824	0.523886205	0.529284165	0.595848596	0.539823009	0.52728255	0.448942042	0.368024133	0.498977505	0.458646617	0.465204957	0.544339096	0.583383144	0.513144059	0.481499753	0.482929243	0.522204387	0.408026756	0.471497585
0.462778568	0.466093601	0.464098906	0.499488229	0.5	0.553916005	0.585834334	0.569760654	0.541019956	0.369837059	0.552661382	0.391653291	0.4887331	0.346837242	0.487269096	0.456928839	0.358559882	0.503352243	0.443233424	0.440234551	0.469230769	0.421416235	0.493427705	0.470815244	0.468554969	0.521367521	0.526713438	0.56777196	0.555808656	0.551412429	0.535087719	0.501284027	0.523043944	0.529858849	0.594397077	0.542222222	0.525578891	0.43963964	0.37394636	0.495180112	0.461684011	0.477028348	0.544642857	0.580952381	0.507540302	0.488244122	0.487512488	0.525862069	0.405315615	0.476097561
0.453531599	0.460812087	0.449769585	0.507012987	0.500769625	0.557714286	0.587951807	0.571428571	0.538631347	0.407005838	0.552348613	0.357116722	0.490945674	0.358165138	0.483647175	0.441429218	0.345731491	0.504653568	0.450392247	0.421234355	0.474939173	0.42582897	0.495683088	0.468780019	0.478900883	0.523043944	0.52899729	0.56612529	0.557714286	0.551412429	0.534501643	0.499743984	0.525296017	0.53101197	0.595485052	0.542523624	0.53101197	0.453110492	0.373088685	0.499743984	0.460160302	0.474939173	0.546472564	0.583034648	0.509926855	0.475865431	0.491192753	0.52360515	0.397880147	0.479135984
0.457357076	0.464761905	0.472410455	0.504392765	0.492431887	0.554860716	0.587597833	0.571428571	0.540121749	0.373231358	0.551724138	0.348571429	0.494678155	0.406497293	0.482929243	0.445865692	0.37596302	0.508863399	0.450600185	0.448529412	0.475170399	0.421780467	0.481499753	0.469682387	0.466093601	0.523043944	0.526145553	0.56777196	0.553916005	0.553916005	0.536853685	0.493178373	0.520255864	0.529571351	0.595485052	0.544035674	0.52899729	0.429577465	0.387609214	0.495431472	0.469682387	0.463878327	0.544642857	0.583034648	0.512874409	0.485813838	0.483886961	0.51970181	0.418345478	0.473556526
0.457786116	0.472868217	0.461029759	0.504132231	0.49745158	0.55675984	0.587244284	0.572098476	0.538631347	0.378294574	0.553601815	0.379766537	0.49218356	0.383647799	0.481737414	0.443233424	0.363230368	0.503352243	0.467656924	0.433007986	0.464761905	0.421052632	0.49218356	0.471269918	0.476097561	0.519978689	0.531301034	0.56744186	0.553601815	0.550479413	0.537149147	0.497198166	0.524731183	0.530723219	0.594397077	0.542523624	0.529284165	0.438257746	0.360946746	0.501799486	0.478900883	0.46743295	0.542825362	0.583034648	0.510994764	0.476329917	0.488977956	0.527567568	0.437080161	0.468330134
0.443838108	0.471269918	0.439243924	0.499743984	0.496439471	0.555808656	0.586891161	0.570426651	0.538928769	0.376252891	0.552974504	0.348945299	0.498467824	0.358559882	0.491935484	0.444646925	0.357509158	0.510727368	0.444040036	0.458215962	0.47679531	0.43513152	0.490698844	0.473326867	0.4765625	0.519425226	0.52728255	0.566782811	0.553916005	0.549859155	0.534794521	0.5	0.524167562	0.530723219	0.595848596	0.541921155	0.528424472	0.437668161	0.40297275	0.497198166	0.474708171	0.473097431	0.544642857	0.581991652	0.512067156	0.485572139	0.49218356	0.521367521	0.415672913	0.470588235
0.4654268	0.467881112	0.45994345	0.505437597	0.502057613	0.553601815	0.582338902	0.570426651	0.53538124	0.359484346	0.550790068	0.369977255	0.483886961	0.336551724	0.474477394	0.433585073	0.345120226	0.495180112	0.445255474	0.426759948	0.450808314	0.41426146	0.486055777	0.454799627	0.4654268	0.519425226	0.525578891	0.565141865	0.551724138	0.551412429	0.533042054	0.491192753	0.524449221	0.52360515	0.593673966	0.543127435	0.52728255	0.434163701	0.37654321	0.487512488	0.473326867	0.47679531	0.541620422	0.580261593	0.507540302	0.481975309	0.491192753	0.522763792	0.408197407	0.47772883
0.447296059	0.456501403	0.448117539	0.501799486	0.498213374	0.553916005	0.586186186	0.573780129	0.540420819	0.384858044	0.552348613	0.355685131	0.478196962	0.348322627	0.488244122	0.442429737	0.361883574	0.50780437	0.436493739	0.450392247	0.467209191	0.417629439	0.488244122	0.469908522	0.472639225	0.523043944	0.530434783	0.56612529	0.551724138	0.54954955	0.532460447	0.495934959	0.525862069	0.523886205	0.594035301	0.541921155	0.527567568	0.443233424	0.381101132	0.499743984	0.460377358	0.467656924	0.545861298	0.582686567	0.508333333	0.485572139	0.47772883	0.523886205	0.403305785	0.468105516
0.456928839	0.462340123	0.467656924	0.5	0.49745158	0.555808656	0.588306209	0.571428571	0.539524599	0.399018806	0.553601815	0.34969545	0.498467824	0.381101132	0.483407628	0.449148642	0.380210362	0.509660574	0.442630385	0.423060251	0.463878327	0.421234355	0.482690406	0.477028348	0.478666013	0.523043944	0.530434783	0.56777196	0.555492316	0.550790068	0.534209086	0.495934959	0.523324397	0.524167562	0.594759293	0.541921155	0.528138528	0.453320948	0.361080281	0.5	0.473097431	0.476097561	0.547085202	0.581991652	0.513684211	0.482451804	0.493677289	0.525013448	0.431858407	0.472410455
0.466762315	0.466316292	0.44606947	0.50491464	0.501799486	0.556442417	0.586538462	0.571094207	0.539524599	0.380358535	0.552661382	0.356074425	0.489468405	0.3518385	0.47960688	0.447091159	0.372803667	0.501284027	0.466093601	0.438257746	0.473786408	0.410774411	0.483647175	0.472181906	0.475170399	0.52248394	0.525578891	0.56777196	0.554230551	0.552036199	0.532460447	0.494177215	0.521925134	0.531301034	0.596577017	0.538334253	0.529858849	0.443233424	0.388689765	0.491687657	0.464983325	0.471042471	0.547392036	0.581644815	0.510727368	0.490452261	0.492929293	0.521089162	0.416915848	0.460812087
0.44505244	0.470815244	0.453110492	0.501284027	0.500769625	0.555492316	0.587244284	0.573443008	0.537741047	0.37727097	0.553287982	0.395622213	0.490698844	0.354909091	0.477261614	0.449976948	0.35478008	0.509128847	0.444444444	0.442630385	0.465648855	0.407856247	0.484607746	0.468554969	0.462778568	0.523324397	0.530434783	0.568102445	0.553601815	0.552974504	0.534501643	0.501284027	0.525013448	0.529858849	0.596577017	0.543732591	0.528424472	0.425087108	0.380062305	0.501026694	0.462340123	0.480551452	0.544946957	0.582686567	0.505699482	0.473786408	0.483886961	0.527852893	0.415142493	0.4654268
0.440036069	0.474939173	0.444242148	0.498467824	0.495934959	0.555492316	0.587951807	0.571763327	0.541320022	0.345242306	0.553287982	0.404811282	0.494678155	0.391810518	0.476097561	0.452061139	0.37509608	0.509128847	0.453531599	0.440632054	0.463437797	0.439243924	0.488977956	0.462559242	0.472639225	0.521089162	0.531880109	0.56645386	0.555808656	0.553601815	0.53217012	0.491935484	0.521367521	0.530146659	0.595485052	0.540720222	0.528424472	0.424347826	0.388844622	0.494929006	0.469682387	0.475865431	0.544642857	0.581644815	0.510193413	0.482690406	0.490698844	0.526713438	0.437668161	0.46743295
0.459726802	0.462998102	0.444040036	0.490698844	0.501541624	0.554860716	0.586891161	0.571763327	0.540420819	0.36746988	0.552036199	0.358823529	0.490698844	0.396747967	0.470361446	0.426946632	0.358296623	0.509128847	0.451016636	0.413559322	0.473556526	0.402142563	0.491440081	0.463217845	0.472868217	0.523324397	0.529571351	0.56645386	0.554860716	0.552036199	0.533042054	0.493427705	0.524731183	0.52728255	0.594397077	0.543429844	0.528424472	0.424717145	0.358165138	0.498722534	0.4654268	0.47772883	0.547085202	0.581991652	0.510727368	0.481737414	0.492680464	0.525578891	0.432049579	0.475865431
0.463217845	0.453110492	0.462121212	0.502574665	0.501541624	0.55675984	0.587597833	0.571428571	0.540121749	0.366917293	0.555492316	0.343420127	0.486055777	0.359351988	0.472868217	0.434743875	0.360413589	0.505175983	0.469456469	0.432624113	0.472868217	0.434743875	0.490205927	0.474246842	0.472410455	0.521089162	0.52899729	0.565797101	0.554860716	0.548931384	0.531880109	0.497198166	0.52360515	0.529858849	0.595848596	0.541320022	0.524731183	0.448735632	0.408539138	0.494929006	0.468780019	0.470134875	0.544642857	0.582338902	0.505961638	0.49218356	0.494177215	0.523324397	0.424532405	0.474477394
0.462121212	0.469230769	0.449976948	0.501799486	0.498467824	0.553287982	0.587244284	0.56909621	0.539226519	0.378001549	0.553601815	0.340663176	0.491192753	0.356986101	0.467881112	0.44606947	0.340425532	0.508068714	0.456074766	0.419604471	0.481499753	0.41025641	0.484848485	0.481262327	0.474246842	0.524449221	0.526145553	0.56777196	0.552348613	0.551101073	0.534794521	0.494678155	0.523324397	0.528138528	0.596577017	0.543732591	0.52699784	0.444444444	0.389309932	0.501799486	0.459078081	0.467656924	0.545861298	0.582338902	0.513144059	0.4765625	0.488	0.528710726	0.41025641	0.473556526
0.436493739	0.455011655	0.448323381	0.507276507	0.505437597	0.554860716	0.585834334	0.573780129	0.539524599	0.35737825	0.556442417	0.319058516	0.495683088	0.405315615	0.485089463	0.435519857	0.345854004	0.50674974	0.467209191	0.450184502	0.461465721	0.423979149	0.483647175	0.481025136	0.478666013	0.52248394	0.533042054	0.569428238	0.555808656	0.552974504	0.532751092	0.489959839	0.523043944	0.530434783	0.596577017	0.544339096	0.531301034	0.447911886	0.393072896	0.498467824	0.462340123	0.471953578	0.546472564	0.583034648	0.510994764	0.475865431	0.493427705	0.527852893	0.419784946	0.475633528
0.445458695	0.465204957	0.448942042	0.5	0.497959184	0.556125356	0.588661037	0.572098476	0.539524599	0.394502829	0.555176337	0.348820586	0.495180112	0.385770751	0.481025136	0.449976948	0.37394636	0.508598228	0.443032229	0.439837765	0.45994345	0.428070175	0.489223058	0.471269918	0.475633528	0.52360515	0.527852893	0.565469293	0.554230551	0.550790068	0.537444934	0.5	0.526145553	0.53101197	0.596577017	0.542523624	0.527852893	0.422510823	0.362286563	0.500512821	0.463657957	0.469230769	0.545251397	0.583732057	0.510994764	0.487756122	0.493427705	0.525578891	0.431667404	0.470588235
0.449976948	0.473326867	0.462121212	0.497705252	0.500769625	0.556125356	0.586186186	0.572769953	0.540720222	0.350574713	0.552348613	0.376833977	0.480788177	0.348571429	0.4765625	0.436689038	0.383045526	0.504132231	0.464098906	0.442630385	0.479371316	0.413910093	0.482213439	0.471042471	0.473097431	0.524731183	0.527567568	0.56645386	0.553601815	0.549859155	0.534794521	0.501284027	0.525862069	0.530146659	0.59331307	0.542222222	0.529571351	0.428070175	0.394502829	0.495431472	0.465648855	0.478900883	0.545556177	0.581991652	0.509660574	0.47772883	0.49694501	0.523324397	0.430905077	0.475401851
0.461684011	0.459510358	0.448942042	0.500769625	0.500769625	0.555808656	0.587951807	0.573443008	0.541320022	0.3761079	0.555492316	0.361749444	0.472868217	0.347330961	0.477962782	0.449769585	0.378001549	0.508598228	0.443838108	0.452900232	0.470588235	0.392914654	0.487025948	0.459078081	0.476329917	0.526429342	0.52699784	0.56777196	0.55675984	0.551724138	0.533624932	0.494427558	0.52699784	0.530723219	0.595848596	0.542825362	0.528710726	0.428822496	0.355555556	0.499488229	0.466762315	0.474708171	0.543429844	0.584781306	0.508333333	0.480078701	0.492680464	0.52728255	0.428446005	0.47960688
0.474939173	0.469230769	0.449148642	0.49745158	0.498977505	0.555492316	0.585834334	0.571763327	0.540420819	0.385313857	0.552974504	0.341856392	0.491440081	0.330959647	0.464098906	0.443434802	0.396264718	0.504132231	0.465871122	0.436884512	0.4654268	0.417272339	0.4887331	0.469456469	0.467656924	0.518597237	0.527852893	0.564814815	0.552974504	0.550790068	0.533916849	0.492680464	0.518046709	0.528424472	0.594397077	0.541019956	0.530723219	0.451016636	0.378294574	0.496439471	0.467656924	0.471725471	0.544035674	0.581991652	0.502833591	0.478666013	0.491192753	0.526429342	0.412162162	0.464540695
0.461247637	0.461902508	0.462121212	0.502574665	0.498213374	0.555492316	0.587244284	0.571763327	0.540121749	0.384403308	0.552974504	0.349194991	0.492680464	0.388999601	0.477261614	0.455436304	0.36858006	0.503611971	0.454376164	0.42287695	0.467209191	0.406497293	0.483647175	0.465871122	0.470815244	0.519425226	0.52728255	0.567112144	0.554860716	0.552348613	0.535087719	0.494929006	0.521089162	0.530723219	0.596577017	0.543127435	0.528138528	0.437668161	0.37195122	0.498977505	0.464983325	0.463878327	0.544035674	0.581644815	0.512605042	0.481975309	0.491192753	0.526145553	0.427507665	0.471725471
0.449562414	0.468330134	0.443032229	0.499743984	0.494678155	0.558033162	0.589016295	0.571428571	0.538334253	0.369417108	0.553287982	0.379914364	0.492680464	0.383949646	0.485813838	0.458646617	0.342096039	0.501541624	0.462998102	0.434937611	0.471269918	0.408368201	0.488244122	0.472639225	0.467881112	0.523324397	0.52728255	0.566782811	0.556442417	0.549859155	0.533333333	0.493677289	0.522204387	0.531590414	0.594759293	0.543429844	0.528138528	0.460377358	0.406666667	0.493927126	0.460812087	0.469230769	0.544642857	0.583034648	0.506486767	0.477028348	0.486297957	0.524449221	0.422510823	0.469005286
0.455861747	0.481262327	0.445255474	0.507012987	0.499232737	0.556125356	0.585834334	0.571763327	0.537741047	0.372376955	0.556125356	0.343178622	0.489468405	0.375384615	0.469005286	0.458000939	0.367885413	0.509128847	0.442831216	0.437080161	0.479842675	0.426014841	0.490945674	0.468554969	0.464983325	0.519425226	0.52728255	0.568433314	0.554860716	0.551101073	0.533916849	0.499743984	0.525296017	0.528138528	0.595121951	0.538928769	0.529284165	0.420871065	0.361883574	0.495431472	0.472181906	0.475865431	0.546778711	0.581298392	0.51531151	0.480551452	0.493927126	0.52699784	0.430905077	0.473097431
0.461247637	0.468554969	0.447296059	0.505437597	0.500512821	0.557714286	0.585834334	0.571763327	0.541320022	0.372803667	0.552348613	0.398530012	0.499488229	0.372234935	0.473556526	0.424347826	0.375384615	0.510460251	0.446273434	0.439046334	0.472181906	0.410947368	0.493927126	0.482213439	0.475633528	0.522763792	0.530146659	0.56744186	0.554230551	0.550479413	0.536558549	0.496692112	0.525578891	0.531301034	0.596212584	0.543127435	0.52728255	0.424717145	0.361213916	0.500769625	0.475865431	0.470815244	0.542222222	0.582686567	0.513684211	0.481737414	0.498467824	0.525578891	0.431476569	0.469005286
0.456715021	0.466316292	0.462559242	0.500256279	0.503611971	0.553287982	0.587244284	0.570760234	0.539524599	0.35413643	0.554545455	0.379029126	0.491192753	0.3490701	0.481499753	0.443032229	0.342096039	0.508068714	0.457786116	0.446477585	0.476097561	0.426200873	0.478666013	0.470134875	0.466762315	0.523886205	0.528424472	0.568102445	0.552348613	0.553916005	0.535675082	0.496187087	0.525296017	0.526429342	0.595848596	0.542825362	0.52728255	0.442429737	0.3996724	0.494929006	0.461465721	0.476097561	0.544946957	0.583383144	0.513954713	0.491192753	0.495431472	0.524167562	0.422327997	0.472181906
0.458215962	0.461465721	0.456074766	0.503092784	0.503352243	0.555176337	0.586891161	0.571428571	0.538631347	0.377125193	0.551412429	0.348198359	0.493927126	0.343178622	0.467881112	0.455436304	0.372661321	0.505437597	0.448529412	0.448942042	0.47960688	0.412162162	0.487756122	0.466985646	0.464098906	0.525013448	0.526145553	0.567112144	0.553287982	0.548622822	0.533624932	0.498977505	0.523043944	0.528424472	0.594397077	0.540420819	0.526713438	0.434743875	0.393548387	0.49694501	0.471269918	0.467656924	0.544339096	0.580952381	0.514496574	0.484607746	0.490452261	0.526145553	0.417272339	0.462121212
0.449976948	0.465648855	0.463217845	0.509926855	0.491440081	0.554860716	0.585834334	0.572434018	0.539524599	0.372661321	0.552661382	0.348695963	0.492431887	0.388225935	0.483647175	0.44484959	0.35737825	0.513144059	0.447501146	0.440433213	0.475633528	0.419424151	0.480078701	0.471953578	0.473326867	0.521367521	0.525578891	0.564488143	0.554230551	0.552661382	0.532751092	0.494427558	0.520255864	0.532751092	0.595121951	0.541320022	0.525862069	0.440234551	0.404308202	0.496692112	0.466093601	0.462340123	0.548314607	0.582686567	0.505961638	0.480551452	0.485813838	0.524449221	0.424902046	0.4765625
0.454376164	0.452480297	0.464540695	0.499743984	0.503611971	0.557395774	0.588661037	0.571763327	0.538928769	0.36969697	0.555808656	0.396586753	0.490452261	0.316883117	0.477962782	0.449562414	0.355426074	0.505175983	0.453110492	0.437668161	0.471497585	0.411120472	0.490205927	0.463437797	0.456928839	0.524731183	0.526429342	0.56612529	0.555176337	0.551101073	0.53217012	0.497959184	0.52360515	0.533042054	0.596212584	0.543732591	0.527567568	0.438848921	0.356074425	0.490945674	0.464983325	0.478196962	0.543732591	0.581991652	0.505437597	0.491192753	0.488	0.519425226	0.397232397	0.475865431
0.45994345	0.457357076	0.440433213	0.506224066	0.495431472	0.555808656	0.585482903	0.572769953	0.539823009	0.401150843	0.554545455	0.35413643	0.484607746	0.349194991	0.468105516	0.451433858	0.336088154	0.500769625	0.452480297	0.430714916	0.475865431	0.426759948	0.487756122	0.466762315	0.471725471	0.52248394	0.529571351	0.56777196	0.553916005	0.551412429	0.535087719	0.493927126	0.520811099	0.529858849	0.595848596	0.541019956	0.527567568	0.446681922	0.347826087	0.497959184	0.472410455	0.475865431	0.544035674	0.579228487	0.510727368	0.47679531	0.493677289	0.524731183	0.434743875	0.468105516
0.4654268	0.471269918	0.452270621	0.498213374	0.498722534	0.551101073	0.586538462	0.571763327	0.535969248	0.416382253	0.552974504	0.36568003	0.485572139	0.360813309	0.485330681	0.437668161	0.325550367	0.506486767	0.441030276	0.441828882	0.463878327	0.381846635	0.486055777	0.462559242	0.465648855	0.525013448	0.529858849	0.56645386	0.553916005	0.551412429	0.531880109	0.493677289	0.522204387	0.531301034	0.595121951	0.539823009	0.524449221	0.451642758	0.400164002	0.485330681	0.462121212	0.480788177	0.544642857	0.582338902	0.505699482	0.484126984	0.485572139	0.524449221	0.420508402	0.471953578
0.466093601	0.472181906	0.449562414	0.504132231	0.495934959	0.55675984	0.584431138	0.571094207	0.537149147	0.383647799	0.550479413	0.349820789	0.491192753	0.352219415	0.485089463	0.453531599	0.341617081	0.507276507	0.455436304	0.428446005	0.478431373	0.419784946	0.489468405	0.465648855	0.462121212	0.521089162	0.527852893	0.568433314	0.552348613	0.552036199	0.535087719	0.5	0.520255864	0.53101197	0.593673966	0.541320022	0.527852893	0.459294118	0.358296623	0.492431887	0.461029759	0.47679531	0.544946957	0.581644815	0.513413993	0.484607746	0.482929243	0.525013448	0.423243712	0.459726802
0.459078081	0.467209191	0.452061139	0.504392765	0.500512821	0.556125356	0.586891161	0.572098476	0.540720222	0.359351988	0.552661382	0.33783316	0.491440081	0.36067997	0.475865431	0.438454627	0.340544313	0.507540302	0.449148642	0.421416235	0.464761905	0.392440692	0.487756122	0.46743295	0.471269918	0.521367521	0.52899729	0.565141865	0.555176337	0.551412429	0.534501643	0.501026694	0.523324397	0.529571351	0.597307222	0.542523624	0.525013448	0.411988181	0.381846635	0.497959184	0.472410455	0.464983325	0.54616676	0.581991652	0.510460251	0.480078701	0.488244122	0.527852893	0.40397351	0.477028348
0.452900232	0.460377358	0.456074766	0.502833591	0.498467824	0.556442417	0.587951807	0.572098476	0.536853685	0.366228893	0.552036199	0.395782644	0.496692112	0.355944566	0.47960688	0.436298614	0.371526456	0.505437597	0.444444444	0.439441693	0.481975309	0.408026756	0.492929293	0.469908522	0.468554969	0.523043944	0.52899729	0.564488143	0.550169109	0.549859155	0.537149147	0.498467824	0.526713438	0.525013448	0.596577017	0.540420819	0.52699784	0.423427332	0.386994449	0.498213374	0.473097431	0.479135984	0.542222222	0.583732057	0.508598228	0.485572139	0.489959839	0.526145553	0.415672913	0.467881112
0.44505244	0.466762315	0.443636364	0.505699482	0.497705252	0.554230551	0.588661037	0.572434018	0.540420819	0.397880147	0.555176337	0.37195122	0.491440081	0.354909091	0.481262327	0.440433213	0.381846635	0.50491464	0.430524923	0.438454627	0.474477394	0.419784946	0.491440081	0.469230769	0.469908522	0.518046709	0.52899729	0.567112144	0.556442417	0.552036199	0.534794521	0.493677289	0.517771883	0.529858849	0.595121951	0.543127435	0.529571351	0.448529412	0.383647799	0.495180112	0.481737414	0.474477394	0.543127435	0.581644815	0.506224066	0.477962782	0.491192753	0.524167562	0.429010989	0.481499753
0.457571496	0.468105516	0.451433858	0.501026694	0.5	0.556442417	0.585131894	0.573106283	0.540420819	0.37394636	0.553601815	0.360014755	0.494678155	0.359087564	0.478431373	0.453110492	0.384251969	0.504653568	0.453320948	0.437864513	0.475633528	0.415319149	0.490945674	0.469682387	0.458646617	0.52360515	0.530146659	0.568433314	0.556125356	0.549240293	0.535087719	0.49745158	0.521925134	0.53101197	0.594759293	0.545556177	0.528138528	0.419424151	0.373660031	0.5	0.470134875	0.473326867	0.545861298	0.582338902	0.509926855	0.490205927	0.493677289	0.522763792	0.416915848	0.462340123
0.450808314	0.462778568	0.461029759	0.505175983	0.503352243	0.555808656	0.586538462	0.571763327	0.539524599	0.39370714	0.552661382	0.349570201	0.489223058	0.354651163	0.47772883	0.456715021	0.393389762	0.504653568	0.439243924	0.450392247	0.47960688	0.428822496	0.489223058	0.4654268	0.473097431	0.521925134	0.530146659	0.568764569	0.555808656	0.551412429	0.531880109	0.493677289	0.524731183	0.529571351	0.594759293	0.542825362	0.526429342	0.448117539	0.403806372	0.487269096	0.464761905	0.475401851	0.544946957	0.583383144	0.508333333	0.487512488	0.491440081	0.523324397	0.420508402	0.478666013
0.468330134	0.472639225	0.459078081	0.503611971	0.501541624	0.555176337	0.587951807	0.572434018	0.540121749	0.383647799	0.554860716	0.352473817	0.485572139	0.388535032	0.480551452	0.441828882	0.376397995	0.501541624	0.456928839	0.428446005	0.476329917	0.409052808	0.493677289	0.468105516	0.462998102	0.519148936	0.527567568	0.56777196	0.554230551	0.54954955	0.533916849	0.494929006	0.524449221	0.530723219	0.595121951	0.542825362	0.527567568	0.439243924	0.372519084	0.495431472	0.455648926	0.4765625	0.544035674	0.580952381	0.506486767	0.492929293	0.492431887	0.525296017	0.43435692	0.466985646
0.444444444	0.466985646	0.469005286	0.503871967	0.497705252	0.555808656	0.587244284	0.573780129	0.535675082	0.375384615	0.553601815	0.362017804	0.493178373	0.375673595	0.480314961	0.45122515	0.350071736	0.509394572	0.453742445	0.442831216	0.464540695	0.407345576	0.491440081	0.470588235	0.466985646	0.520255864	0.527852893	0.566782811	0.552974504	0.552036199	0.537149147	0.495934959	0.520811099	0.527852893	0.596577017	0.544035674	0.526429342	0.42732049	0.394822006	0.490698844	0.469682387	0.471497585	0.544035674	0.581991652	0.510994764	0.477261614	0.493178373	0.526429342	0.412510566	0.465204957
0.459294118	0.463217845	0.449148642	0.503352243	0.498467824	0.553601815	0.587244284	0.571428571	0.538037486	0.387147957	0.555176337	0.383949646	0.494427558	0.397718011	0.485813838	0.437668161	0.371243819	0.503871967	0.444646925	0.440831075	0.470134875	0.429955947	0.489713999	0.467881112	0.467881112	0.524167562	0.530434783	0.567112144	0.552974504	0.552348613	0.533042054	0.502057613	0.521646179	0.52728255	0.595485052	0.541620422	0.529284165	0.433970654	0.354264973	0.492680464	0.469456469	0.471042471	0.545556177	0.581644815	0.511798637	0.488244122	0.494929006	0.527852893	0.410084034	0.470134875
0.438454627	0.442229271	0.441628959	0.502833591	0.504392765	0.557077626	0.585834334	0.573780129	0.538631347	0.396747967	0.552348613	0.377708978	0.488244122	0.35196538	0.486783042	0.438061041	0.389309932	0.502057613	0.440036069	0.441229656	0.469682387	0.406836182	0.479842675	0.459726802	0.471042471	0.518046709	0.525578891	0.569760654	0.555808656	0.552974504	0.533042054	0.501026694	0.52360515	0.528138528	0.596577017	0.543127435	0.525578891	0.410084034	0.3951417	0.496692112	0.469230769	0.475170399	0.545251397	0.583732057	0.512605042	0.481262327	0.488	0.52699784	0.416204691	0.470134875
0.439243924	0.461247637	0.452061139	0.502574665	0.497198166	0.557077626	0.585834334	0.571094207	0.538334253	0.385770751	0.550479413	0.341020266	0.4887331	0.375818252	0.469908522	0.436493739	0.376979529	0.509128847	0.464540695	0.424902046	0.453320948	0.429766623	0.490945674	0.465871122	0.469005286	0.522204387	0.526145553	0.565141865	0.552661382	0.54954955	0.535969248	0.498977505	0.524167562	0.528710726	0.596577017	0.540420819	0.527567568	0.438257746	0.39370714	0.491440081	0.461247637	0.471725471	0.545556177	0.583383144	0.512335958	0.481499753	0.486055777	0.525013448	0.411814346	0.470588235
0.462121212	0.466093601	0.447501146	0.506224066	0.498467824	0.554230551	0.586186186	0.571428571	0.540121749	0.369277336	0.552348613	0.360280546	0.495431472	0.37351703	0.477495108	0.424347826	0.346467874	0.509128847	0.451433858	0.432624113	0.473786408	0.419604471	0.493677289	0.461247637	0.47679531	0.522204387	0.52728255	0.568102445	0.555176337	0.549859155	0.534209086	0.497959184	0.518321827	0.529284165	0.594397077	0.541320022	0.525296017	0.453953488	0.357509158	0.498977505	0.476097561	0.470815244	0.54616676	0.582686567	0.511262441	0.473786408	0.490205927	0.52728255	0.408881441	0.477261614
0.447091159	0.466539197	0.442229271	0.505961638	0.496692112	0.555808656	0.586538462	0.570426651	0.540720222	0.378734963	0.553916005	0.35285611	0.488488488	0.355944566	0.481262327	0.449355433	0.380952381	0.505699482	0.461902508	0.437864513	0.465648855	0.3951417	0.493927126	0.467656924	0.471725471	0.524731183	0.52899729	0.567112144	0.552974504	0.549859155	0.535969248	0.494177215	0.525013448	0.529858849	0.596941896	0.541620422	0.521646179	0.432432432	0.397880147	0.49745158	0.461029759	0.477962782	0.544642857	0.582338902	0.509660574	0.483168317	0.484848485	0.525296017	0.408710218	0.475865431
0.454799627	0.450808314	0.448323381	0.506486767	0.501284027	0.554860716	0.585834334	0.572769953	0.539823009	0.384100748	0.554230551	0.349445041	0.491935484	0.341139462	0.481025136	0.449562414	0.381548084	0.505699482	0.457571496	0.456287985	0.460812087	0.41285956	0.486055777	0.468105516	0.469682387	0.523324397	0.528138528	0.56612529	0.553287982	0.552974504	0.533333333	0.495934959	0.519425226	0.531590414	0.595121951	0.540420819	0.528138528	0.420508402	0.380358535	0.49745158	0.472410455	0.468554969	0.546472564	0.582338902	0.513954713	0.484607746	0.491440081	0.520811099	0.391339214	0.468780019
0.467209191	0.467209191	0.456074766	0.502574665	0.496187087	0.558033162	0.586186186	0.571428571	0.538928769	0.362960208	0.555492316	0.376252891	0.494678155	0.379766537	0.466539197	0.455648926	0.369837059	0.503352243	0.448529412	0.428070175	0.468780019	0.420146362	0.492431887	0.466093601	0.466093601	0.52248394	0.525013448	0.567112144	0.554230551	0.550790068	0.53538124	0.495180112	0.521646179	0.53101197	0.595848596	0.539823009	0.528710726	0.445458695	0.366503943	0.492929293	0.465871122	0.477028348	0.544642857	0.581644815	0.502574665	0.493178373	0.491687657	0.52248394	0.426014841	0.468554969
0.441030276	0.464761905	0.448117539	0.500512821	0.496439471	0.555176337	0.588306209	0.573780129	0.538631347	0.37596302	0.552661382	0.353239233	0.496187087	0.378294574	0.472868217	0.45122515	0.364859813	0.509128847	0.459294118	0.433585073	0.463657957	0.422145329	0.481975309	0.47679531	0.475865431	0.520811099	0.523324397	0.567112144	0.554545455	0.551412429	0.533333333	0.498467824	0.52248394	0.531301034	0.597672994	0.542222222	0.524731183	0.438848921	0.360280546	0.486783042	0.473326867	0.469230769	0.545556177	0.583034648	0.512605042	0.493427705	0.488	0.525296017	0.415672913	0.464761905
0.45994345	0.444040036	0.454799627	0.496692112	0.504653568	0.553916005	0.586186186	0.572098476	0.540720222	0.339832869	0.551412429	0.341020266	0.491192753	0.366091523	0.480788177	0.437080161	0.34696054	0.502833591	0.458646617	0.449976948	0.474477394	0.42379505	0.486297957	0.472639225	0.465648855	0.518321827	0.528710726	0.569428238	0.552974504	0.550169109	0.534501643	0.495180112	0.521646179	0.529571351	0.596212584	0.539226519	0.526429342	0.447706422	0.383647799	0.494177215	0.473556526	0.468554969	0.545556177	0.580952381	0.506486767	0.483647175	0.490452261	0.526145553	0.415495956	0.47772883
0.430145439	0.456928839	0.443434802	0.508333333	0.502574665	0.554545455	0.586538462	0.572434018	0.540720222	0.374233129	0.555176337	0.36269045	0.492680464	0.376833977	0.481262327	0.451851852	0.35737825	0.504392765	0.451642758	0.442229271	0.474246842	0.421234355	0.483168317	0.474939173	0.468330134	0.525013448	0.530434783	0.56645386	0.554860716	0.551412429	0.533042054	0.499743984	0.521646179	0.533042054	0.596212584	0.543732591	0.529571351	0.428070175	0.387455339	0.501541624	0.463217845	0.474477394	0.54616676	0.583383144	0.508068714	0.482929243	0.485813838	0.527852893	0.39402503	0.474477394
0.461465721	0.458000939	0.453110492	0.505699482	0.497198166	0.555176337	0.586891161	0.571094207	0.540720222	0.356464573	0.552974504	0.317604946	0.496439471	0.383346426	0.485813838	0.453953488	0.341856392	0.506224066	0.457142857	0.443636364	0.480314961	0.426200873	0.485572139	0.471497585	0.461029759	0.521367521	0.524731183	0.568764569	0.553287982	0.552348613	0.535087719	0.49745158	0.523324397	0.526713438	0.597307222	0.540121749	0.52899729	0.431858407	0.358955498	0.489713999	0.462559242	0.470361446	0.545251397	0.580952381	0.512335958	0.478666013	0.489468405	0.52360515	0.415319149	0.464761905
0.471497585	0.469908522	0.460812087	0.502057613	0.499232737	0.557077626	0.587244284	0.571763327	0.539524599	0.379766537	0.554230551	0.36067997	0.492929293	0.377708978	0.477261614	0.454376164	0.346590909	0.505437597	0.46743295	0.442831216	0.467881112	0.421598272	0.490698844	0.468330134	0.468105516	0.526713438	0.52699784	0.56612529	0.556442417	0.552348613	0.533042054	0.501026694	0.525578891	0.528710726	0.595485052	0.542523624	0.528138528	0.435519857	0.375240292	0.498467824	0.459510358	0.480078701	0.544946957	0.582338902	0.50780437	0.484607746	0.484848485	0.526145553	0.40632806	0.468330134
0.453953488	0.456287985	0.453953488	0.500769625	0.496439471	0.555492316	0.585834334	0.571763327	0.540420819	0.405652535	0.553287982	0.365269461	0.490945674	0.341976174	0.483647175	0.436493739	0.375240292	0.505961638	0.450184502	0.412336291	0.479842675	0.406666667	0.474708171	0.468105516	0.470588235	0.522204387	0.529284165	0.56612529	0.552036199	0.550169109	0.535087719	0.494427558	0.518321827	0.530723219	0.596212584	0.543429844	0.52360515	0.433585073	0.358296623	0.494427558	0.469682387	0.477261614	0.544946957	0.583034648	0.509660574	0.483647175	0.488	0.525296017	0.387455339	0.468554969
0.466316292	0.474246842	0.442429737	0.499743984	0.494678155	0.555176337	0.586186186	0.572769953	0.538037486	0.359882006	0.555176337	0.335856848	0.488	0.384403308	0.477495108	0.447501146	0.364315043	0.505961638	0.450392247	0.450600185	0.470815244	0.407175636	0.491935484	0.481262327	0.467656924	0.51970181	0.527852893	0.56777196	0.554545455	0.553601815	0.536263736	0.498722534	0.525578891	0.531590414	0.594035301	0.544642857	0.530434783	0.446681922	0.371102662	0.500256279	0.458646617	0.473786408	0.547392036	0.584081388	0.511530398	0.476329917	0.493927126	0.523043944	0.421962819	0.473556526
0.468780019	0.458862247	0.466985646	0.499488229	0.504392765	0.556442417	0.586891161	0.573780129	0.540420819	0.413910093	0.553601815	0.357902457	0.486297957	0.390556222	0.485330681	0.456074766	0.33877126	0.509660574	0.453110492	0.43339254	0.478196962	0.408539138	0.49218356	0.474939173	0.482451804	0.524449221	0.530146659	0.56777196	0.555808656	0.550790068	0.533916849	0.497705252	0.522763792	0.529858849	0.596941896	0.542825362	0.52899729	0.434937611	0.377708978	0.500769625	0.473556526	0.467656924	0.545861298	0.584781306	0.508333333	0.485330681	0.494177215	0.523324397	0.441628959	0.468330134
0.452061139	0.465204957	0.444646925	0.501541624	0.504392765	0.556125356	0.587951807	0.570760234	0.538631347	0.403472509	0.552348613	0.355167394	0.491935484	0.337716263	0.480551452	0.440831075	0.368024133	0.50491464	0.463217845	0.432049579	0.468330134	0.430145439	0.496187087	0.479842675	0.463878327	0.526429342	0.530434783	0.56777196	0.553601815	0.552348613	0.53538124	0.497705252	0.524731183	0.52699784	0.594035301	0.542825362	0.529858849	0.429955947	0.344754504	0.494678155	0.460812087	0.470134875	0.54616676	0.584781306	0.512067156	0.481737414	0.488	0.52360515	0.407345576	0.474477394
0.452061139	0.462340123	0.43963964	0.508863399	0.493427705	0.556125356	0.586538462	0.571428571	0.539524599	0.38776321	0.553916005	0.362286563	0.488244122	0.363365599	0.476097561	0.441030276	0.361481481	0.502316006	0.459510358	0.416382253	0.468554969	0.433585073	0.483647175	0.473556526	0.468780019	0.519978689	0.530723219	0.565141865	0.555808656	0.552661382	0.533042054	0.49694501	0.521646179	0.529284165	0.596577017	0.541921155	0.526429342	0.420508402	0.3851618	0.498722534	0.466316292	0.467881112	0.543732591	0.582338902	0.508598228	0.478900883	0.492929293	0.524167562	0.424902046	0.467209191
0.444444444	0.469230769	0.457357076	0.496692112	0.499743984	0.557714286	0.585834334	0.571094207	0.539226519	0.397070789	0.552661382	0.351585014	0.490452261	0.344511119	0.484848485	0.460377358	0.351079137	0.50780437	0.452900232	0.437668161	0.475170399	0.408881441	0.490945674	0.474939173	0.471269918	0.520533333	0.528138528	0.56612529	0.555176337	0.550479413	0.534501643	0.492929293	0.52360515	0.529284165	0.594759293	0.544642857	0.525013448	0.446477585	0.379766537	0.494929006	0.463217845	0.465648855	0.545861298	0.583034648	0.503611971	0.483886961	0.491935484	0.526713438	0.412162162	0.464319696
0.461247637	0.464540695	0.461902508	0.497705252	0.498467824	0.555808656	0.589016295	0.570426651	0.542825362	0.386075949	0.555492316	0.378588053	0.486055777	0.363095238	0.487025948	0.454799627	0.349445041	0.504653568	0.438651685	0.438848921	0.477495108	0.395782644	0.490205927	0.457571496	0.470134875	0.521925134	0.52699784	0.568102445	0.552974504	0.548931384	0.531590414	0.498467824	0.526713438	0.532460447	0.595121951	0.540420819	0.52728255	0.451016636	0.405484005	0.498213374	0.470361446	0.465648855	0.543732591	0.584081388	0.509660574	0.483407628	0.489959839	0.525862069	0.43963964	0.46743295
0.451016636	0.456074766	0.437668161	0.505699482	0.499743984	0.555176337	0.584781306	0.574117647	0.536853685	0.381548084	0.553287982	0.388225935	0.493927126	0.363230368	0.477028348	0.448735632	0.353879623	0.502057613	0.449562414	0.431858407	0.481025136	0.421598272	0.489713999	0.471497585	0.471269918	0.521089162	0.528138528	0.56645386	0.554545455	0.551724138	0.536853685	0.491935484	0.523324397	0.527567568	0.594759293	0.542825362	0.52699784	0.40632806	0.393072896	0.493677289	0.46059462	0.464540695	0.544946957	0.581644815	0.508068714	0.487512488	0.487512488	0.525013448	0.420689655	0.462340123
0.461684011	0.458431188	0.442831216	0.505699482	0.501799486	0.556125356	0.585834334	0.573443008	0.53538124	0.386534653	0.553287982	0.356725146	0.496439471	0.341497551	0.487512488	0.452061139	0.400328138	0.509660574	0.466762315	0.394343434	0.470361446	0.430524923	0.490452261	0.459726802	0.465871122	0.523324397	0.529284165	0.56645386	0.555808656	0.550479413	0.533916849	0.495934959	0.524449221	0.528710726	0.596577017	0.540720222	0.525578891	0.429010989	0.374807988	0.494929006	0.460812087	0.470588235	0.545556177	0.582338902	0.507012987	0.489713999	0.482690406	0.524449221	0.409739715	0.483886961
0.467881112	0.462559242	0.448117539	0.499232737	0.493927126	0.553287982	0.586891161	0.572098476	0.538037486	0.383798663	0.554230551	0.353111433	0.491192753	0.372946122	0.480314961	0.445865692	0.35349511	0.50780437	0.449562414	0.44606947	0.479135984	0.38776321	0.479842675	0.475170399	0.464983325	0.524167562	0.528710726	0.565797101	0.553916005	0.552661382	0.533333333	0.496187087	0.522204387	0.527852893	0.594397077	0.541921155	0.527852893	0.443636364	0.36513281	0.494678155	0.4654268	0.457142857	0.545556177	0.583034648	0.505961638	0.487512488	0.494427558	0.52248394	0.384706346	0.478196962
0.433777778	0.464540695	0.459078081	0.499743984	0.495683088	0.554230551	0.586891161	0.571428571	0.540420819	0.350197345	0.555808656	0.378148005	0.491192753	0.389309932	0.483407628	0.445255474	0.360546731	0.504392765	0.449976948	0.439046334	0.461247637	0.41285956	0.484848485	0.467881112	0.469005286	0.521925134	0.52728255	0.566782811	0.551412429	0.552036199	0.53538124	0.498977505	0.524449221	0.53101197	0.596212584	0.541921155	0.528138528	0.443434802	0.366228893	0.492680464	0.469005286	0.472868217	0.543732591	0.580952381	0.509660574	0.483647175	0.483886961	0.524449221	0.386841062	0.479842675
0.443838108	0.470815244	0.467656924	0.505437597	0.492680464	0.55675984	0.586186186	0.570760234	0.539524599	0.380062305	0.554545455	0.343661972	0.484126984	0.339832869	0.479371316	0.433970654	0.358296623	0.502316006	0.461247637	0.428634168	0.475633528	0.427507665	0.491935484	0.473326867	0.464983325	0.524449221	0.529284165	0.56645386	0.554860716	0.550790068	0.538334253	0.495683088	0.525578891	0.530723219	0.594759293	0.542825362	0.523324397	0.450600185	0.394184168	0.490945674	0.469908522	0.477028348	0.54616676	0.583732057	0.511530398	0.473786408	0.496439471	0.527852893	0.417987152	0.4765625
0.443434802	0.45122515	0.45994345	0.508333333	0.502057613	0.555176337	0.586891161	0.572769953	0.540121749	0.410084034	0.555176337	0.394343434	0.492680464	0.350952895	0.482451804	0.420689655	0.397556008	0.500512821	0.46059462	0.437080161	0.471953578	0.415850021	0.489223058	0.469456469	0.470815244	0.520811099	0.528138528	0.568102445	0.552348613	0.550169109	0.537149147	0.498467824	0.524731183	0.530723219	0.595121951	0.541620422	0.529571351	0.415850021	0.377708978	0.496439471	0.451433858	0.472868217	0.541620422	0.581991652	0.509660574	0.474016513	0.490205927	0.525296017	0.420689655	0.456715021
0.461029759	0.468330134	0.465648855	0.502833591	0.49694501	0.555176337	0.587244284	0.571763327	0.540720222	0.37394636	0.553287982	0.355685131	0.491440081	0.373803141	0.477261614	0.448735632	0.356594812	0.503352243	0.465648855	0.436689038	0.476329917	0.413034278	0.489713999	0.47772883	0.466539197	0.52248394	0.525013448	0.564488143	0.553916005	0.548931384	0.531590414	0.490945674	0.527852893	0.532460447	0.595485052	0.542222222	0.529571351	0.439046334	0.364315043	0.495683088	0.460377358	0.470361446	0.545556177	0.582338902	0.513144059	0.477028348	0.49218356	0.519978689	0.424347826	0.475865431
0.453320948	0.466985646	0.466316292	0.501026694	0.503352243	0.558033162	0.587597833	0.570760234	0.539823009	0.390869043	0.552036199	0.346837242	0.501026694	0.3472074	0.480551452	0.439243924	0.366641623	0.510727368	0.456074766	0.454587797	0.466539197	0.415142493	0.493427705	0.470588235	0.466539197	0.521089162	0.525862069	0.568764569	0.554230551	0.551101073	0.533916849	0.490945674	0.524449221	0.529284165	0.595121951	0.538928769	0.530434783	0.439837765	0.352219415	0.501541624	0.462998102	0.476097561	0.545556177	0.583034648	0.510460251	0.487269096	0.491192753	0.525296017	0.436689038	0.470361446
0.457786116	0.454376164	0.467209191	0.502316006	0.501284027	0.555492316	0.585834334	0.573780129	0.538928769	0.397880147	0.554860716	0.350197345	0.490698844	0.366917293	0.474016513	0.441229656	0.37727097	0.507540302	0.44505244	0.436298614	0.474246842	0.422327997	0.489468405	0.456928839	0.469682387	0.523324397	0.528138528	0.567112144	0.554860716	0.54954955	0.535969248	0.500512821	0.525862069	0.525578891	0.594397077	0.540121749	0.529571351	0.432049579	0.382895253	0.496439471	0.463657957	0.471042471	0.544946957	0.581644815	0.514767932	0.490205927	0.490452261	0.52699784	0.406836182	0.470361446
0.453110492	0.463217845	0.435519857	0.505175983	0.499488229	0.555808656	0.585482903	0.571428571	0.538037486	0.372234935	0.551724138	0.35620438	0.493677289	0.377562863	0.479371316	0.430714916	0.363771897	0.503871967	0.464319696	0.440433213	0.463657957	0.438454627	0.495431472	0.475170399	0.461684011	0.514767932	0.528710726	0.56777196	0.553916005	0.552661382	0.533916849	0.491935484	0.523043944	0.525296017	0.596212584	0.540720222	0.52899729	0.42732049	0.389309932	0.491192753	0.477962782	0.477261614	0.543732591	0.581991652	0.510193413	0.481737414	0.487269096	0.524167562	0.395782644	0.475170399
0.452900232	0.469908522	0.437275986	0.499743984	0.501026694	0.554545455	0.586538462	0.573443008	0.540121749	0.383798663	0.553287982	0.370539104	0.489959839	0.337482711	0.477962782	0.447091159	0.381846635	0.508333333	0.457571496	0.43339254	0.475170399	0.39869281	0.486540379	0.471497585	0.468330134	0.524731183	0.52728255	0.568102445	0.554230551	0.550790068	0.534794521	0.495934959	0.523886205	0.53101197	0.595121951	0.541019956	0.526145553	0.439837765	0.41478963	0.494929006	0.463878327	0.469908522	0.546472564	0.583383144	0.512874409	0.489468405	0.492431887	0.521646179	0.435325602	0.461902508
0.457786116	0.453320948	0.456928839	0.502833591	0.500769625	0.558352403	0.588661037	0.572434018	0.540420819	0.371526456	0.554545455	0.358955498	0.496692112	0.362421092	0.479135984	0.451642758	0.37596302	0.503092784	0.447706422	0.435325602	0.468330134	0.395943205	0.49218356	0.470588235	0.467656924	0.520533333	0.52728255	0.56777196	0.554545455	0.548006738	0.534209086	0.495431472	0.522763792	0.529284165	0.596941896	0.544035674	0.529284165	0.461247637	0.376252891	0.498977505	0.471725471	0.475865431	0.545251397	0.582686567	0.506486767	0.487756122	0.488	0.526145553	0.417808219	0.467209191
0.459078081	0.474708171	0.434163701	0.501284027	0.496187087	0.553601815	0.587244284	0.572769953	0.541019956	0.388535032	0.551412429	0.394184168	0.490452261	0.333903524	0.481499753	0.454587797	0.383798663	0.502574665	0.447501146	0.451433858	0.47679531	0.424347826	0.488488488	0.468330134	0.469682387	0.51887294	0.52728255	0.567112144	0.554230551	0.551101073	0.535675082	0.500769625	0.52248394	0.530146659	0.594397077	0.543429844	0.52728255	0.438651685	0.384858044	0.499743984	0.462998102	0.4654268	0.541921155	0.583732057	0.509660574	0.481499753	0.491192753	0.523886205	0.408368201	0.474016513
0.461465721	0.478666013	0.461465721	0.50674974	0.502057613	0.555492316	0.585834334	0.572098476	0.540720222	0.403472509	0.551412429	0.350197345	0.490698844	0.379029126	0.477261614	0.43513152	0.358823529	0.50491464	0.440433213	0.429577465	0.477261614	0.417094017	0.490945674	0.474477394	0.475401851	0.523886205	0.530434783	0.56612529	0.555808656	0.548006738	0.533916849	0.499743984	0.525296017	0.530723219	0.595485052	0.543732591	0.525862069	0.448323381	0.37195122	0.502316006	0.464761905	0.466093601	0.544946957	0.582686567	0.507012987	0.484126984	0.486540379	0.52728255	0.409567772	0.470588235
0.456287985	0.464761905	0.429199648	0.501284027	0.496692112	0.557714286	0.586891161	0.572098476	0.540121749	0.37351703	0.555808656	0.349194991	0.493427705	0.358428204	0.480551452	0.427507665	0.343299332	0.505961638	0.444444444	0.435908888	0.460377358	0.423060251	0.491687657	0.4765625	0.464319696	0.525013448	0.526713438	0.568764569	0.553287982	0.551412429	0.536558549	0.491935484	0.521925134	0.529284165	0.595848596	0.541620422	0.526145553	0.41478963	0.37552905	0.498467824	0.468105516	0.467656924	0.544035674	0.584081388	0.506224066	0.488244122	0.486540379	0.522763792	0.427882508	0.478666013
0.447296059	0.452900232	0.456074766	0.505175983	0.499488229	0.554545455	0.587951807	0.571763327	0.539823009	0.358033749	0.555808656	0.379029126	0.490698844	0.354651163	0.482213439	0.431476569	0.37351703	0.504132231	0.441229656	0.429577465	0.469005286	0.425457716	0.483886961	0.472181906	0.479371316	0.522763792	0.524449221	0.56777196	0.554860716	0.552974504	0.534209086	0.501026694	0.523043944	0.530723219	0.596941896	0.541320022	0.528138528	0.427695004	0.374951978	0.498213374	0.475170399	0.472639225	0.546778711	0.584431138	0.512067156	0.47960688	0.494177215	0.52248394	0.407685881	0.472639225
0.462340123	0.468105516	0.451851852	0.50491464	0.498213374	0.55675984	0.587951807	0.572098476	0.540720222	0.374233129	0.553916005	0.398367347	0.494177215	0.360147601	0.480788177	0.452900232	0.346837242	0.506486767	0.462121212	0.441229656	0.474246842	0.427695004	0.489468405	0.469456469	0.462559242	0.523324397	0.525862069	0.568764569	0.554545455	0.551724138	0.535675082	0.492431887	0.521925134	0.532751092	0.595485052	0.545251397	0.525013448	0.436493739	0.362152134	0.495431472	0.468330134	0.470815244	0.544946957	0.584431138	0.513413993	0.481975309	0.494177215	0.529284165	0.439046334	0.468105516
0.460377358	0.452270621	0.443636364	0.501799486	0.504653568	0.556442417	0.587951807	0.572098476	0.539823009	0.374951978	0.552661382	0.351331893	0.494929006	0.388999601	0.470588235	0.456074766	0.382295339	0.504392765	0.436298614	0.420689655	0.454376164	0.42287695	0.488244122	0.453953488	0.478431373	0.521646179	0.530434783	0.56777196	0.55675984	0.552661382	0.533333333	0.5	0.524449221	0.531880109	0.594397077	0.543732591	0.527852893	0.436103664	0.36269045	0.494177215	0.466316292	0.467656924	0.545251397	0.583034648	0.511530398	0.489468405	0.495180112	0.528138528	0.421052632	0.482690406
0.458431188	0.470588235	0.453320948	0.497705252	0.498722534	0.558033162	0.586891161	0.572098476	0.539823009	0.402474227	0.555808656	0.359616802	0.499743984	0.341378104	0.478431373	0.442831216	0.377855207	0.503092784	0.43513152	0.440036069	0.47679531	0.41025641	0.493178373	0.473326867	0.47679531	0.525296017	0.52899729	0.568102445	0.554230551	0.552974504	0.536263736	0.495934959	0.525862069	0.529284165	0.595121951	0.542523624	0.529571351	0.43435692	0.37741686	0.494929006	0.469908522	0.468780019	0.544946957	0.584081388	0.510193413	0.484848485	0.483647175	0.521089162	0.424347826	0.46743295
0.450808314	0.45994345	0.462559242	0.507276507	0.49745158	0.555176337	0.588306209	0.572098476	0.540420819	0.371102662	0.55675984	0.381697302	0.489713999	0.382595061	0.477495108	0.449562414	0.378294574	0.505699482	0.457142857	0.43513152	0.475170399	0.41285956	0.488244122	0.469230769	0.472868217	0.52360515	0.528138528	0.565797101	0.554230551	0.552974504	0.532460447	0.502316006	0.524731183	0.528424472	0.595848596	0.542825362	0.528424472	0.454376164	0.375673595	0.49218356	0.463878327	0.471269918	0.544642857	0.581298392	0.510994764	0.483886961	0.489713999	0.52360515	0.429577465	0.479371316
0.4456621	0.444040036	0.456928839	0.502574665	0.495683088	0.554545455	0.585482903	0.573780129	0.539226519	0.359749355	0.550790068	0.381996086	0.492680464	0.345731491	0.479371316	0.453742445	0.381101132	0.505961638	0.447296059	0.441628959	0.463657957	0.420871065	0.486297957	0.474708171	0.477261614	0.525296017	0.526429342	0.566782811	0.555492316	0.551101073	0.53538124	0.495934959	0.521646179	0.52728255	0.595848596	0.541320022	0.527567568	0.447501146	0.373088685	0.489223058	0.462559242	0.482690406	0.548006738	0.583383144	0.508333333	0.479371316	0.491440081	0.527567568	0.430714916	0.461465721
0.456501403	0.468780019	0.457142857	0.49745158	0.499232737	0.556442417	0.586538462	0.572769953	0.538631347	0.363907532	0.55675984	0.372376955	0.500769625	0.363771897	0.466093601	0.458431188	0.368858655	0.505961638	0.439046334	0.449148642	0.45994345	0.431858407	0.491687657	0.471953578	0.483168317	0.524731183	0.529284165	0.56909621	0.557077626	0.550479413	0.537741047	0.501026694	0.526145553	0.528138528	0.596212584	0.543429844	0.526713438	0.453531599	0.405484005	0.501026694	0.469230769	0.462778568	0.546472564	0.582686567	0.514225501	0.477028348	0.496692112	0.523043944	0.437471986	0.470815244
0.455648926	0.469908522	0.429577465	0.502833591	0.502057613	0.553601815	0.586891161	0.573443008	0.538928769	0.383949646	0.554230551	0.3518385	0.488	0.328067227	0.474939173	0.438651685	0.360946746	0.505175983	0.449769585	0.436103664	0.471042471	0.416737831	0.481975309	0.474246842	0.475401851	0.523886205	0.531590414	0.56777196	0.556125356	0.549240293	0.536263736	0.5	0.525578891	0.531301034	0.594759293	0.540420819	0.528138528	0.434743875	0.389776358	0.491935484	0.462559242	0.475170399	0.545556177	0.580952381	0.509394572	0.485330681	0.494678155	0.524167562	0.418704419	0.470361446
0.4456621	0.449976948	0.449355433	0.502316006	0.496439471	0.558352403	0.587597833	0.573106283	0.539823009	0.392598552	0.554230551	0.367608286	0.491192753	0.362555721	0.480788177	0.439837765	0.348571429	0.507012987	0.447091159	0.424532405	0.474016513	0.421416235	0.484848485	0.474016513	0.477028348	0.523324397	0.529284165	0.567112144	0.555176337	0.552036199	0.533624932	0.5	0.519425226	0.53217012	0.595848596	0.546778711	0.528710726	0.430145439	0.348446983	0.487756122	0.461247637	0.470815244	0.545556177	0.583034648	0.513684211	0.481262327	0.490452261	0.525296017	0.407515658	0.475865431
0.447091159	0.466316292	0.450600185	0.507540302	0.503092784	0.555808656	0.587244284	0.574455562	0.537149147	0.401150843	0.556125356	0.358296623	0.491687657	0.342576343	0.486783042	0.444242148	0.362825279	0.507276507	0.447911886	0.432432432	0.47772883	0.435908888	0.486055777	0.471042471	0.474708171	0.523043944	0.530146659	0.56744186	0.552036199	0.552036199	0.536853685	0.494177215	0.52360515	0.531301034	0.594397077	0.539226519	0.529858849	0.417094017	0.366503943	0.493178373	0.472181906	0.477028348	0.544035674	0.584431138	0.511530398	0.485572139	0.496692112	0.520533333	0.411120472	0.463217845
0.437275986	0.465204957	0.457786116	0.503611971	0.495934959	0.554230551	0.587244284	0.570426651	0.541019956	0.35620438	0.552661382	0.381398984	0.498213374	0.362825279	0.479842675	0.438454627	0.356986101	0.507540302	0.449355433	0.427507665	0.46743295	0.43513152	0.493427705	0.479371316	0.464983325	0.520533333	0.524449221	0.56777196	0.555492316	0.548006738	0.531590414	0.495180112	0.523886205	0.529858849	0.596212584	0.541320022	0.527567568	0.430335097	0.397556008	0.49218356	0.466985646	0.466985646	0.542825362	0.581991652	0.510727368	0.485330681	0.482451804	0.521367521	0.402640264	0.481025136
0.443032229	0.469456469	0.436103664	0.505175983	0.49745158	0.558672009	0.586538462	0.572769953	0.539226519	0.408710218	0.550169109	0.353111433	0.492680464	0.357247438	0.474477394	0.42582897	0.363636364	0.503611971	0.458646617	0.431285904	0.479371316	0.438061041	0.489468405	0.454799627	0.475401851	0.528138528	0.528424472	0.568102445	0.555176337	0.551412429	0.53538124	0.497198166	0.519978689	0.531880109	0.594035301	0.545251397	0.53101197	0.433200178	0.358165138	0.502316006	0.479135984	0.470588235	0.54616676	0.581298392	0.513954713	0.478196962	0.487269096	0.527567568	0.42582897	0.474939173
0.464319696	0.470588235	0.439837765	0.503611971	0.494177215	0.555808656	0.587244284	0.575132587	0.541921155	0.376979529	0.552974504	0.373803141	0.488977956	0.37552905	0.483168317	0.443233424	0.379914364	0.504132231	0.452480297	0.419243986	0.478196962	0.411293721	0.491935484	0.470361446	0.467209191	0.521646179	0.528710726	0.56645386	0.554545455	0.551101073	0.533042054	0.494177215	0.52728255	0.532751092	0.596212584	0.541620422	0.530434783	0.433970654	0.36913767	0.500256279	0.465204957	0.473097431	0.542825362	0.583732057	0.512067156	0.475865431	0.490205927	0.526429342	0.421598272	0.474939173
0.458862247	0.464540695	0.441429218	0.502057613	0.501799486	0.553601815	0.586538462	0.571428571	0.539823009	0.379029126	0.552348613	0.374951978	0.491192753	0.378001549	0.473556526	0.449976948	0.374951978	0.505437597	0.466539197	0.427133479	0.474477394	0.421780467	0.482929243	0.481025136	0.472639225	0.522763792	0.529858849	0.569760654	0.551101073	0.552348613	0.533042054	0.502057613	0.521925134	0.53217012	0.592952612	0.541019956	0.529284165	0.430714916	0.366503943	0.495180112	0.456074766	0.466985646	0.544642857	0.584081388	0.513684211	0.491440081	0.484607746	0.52360515	0.422327997	0.472868217
0.448117539	0.471725471	0.44606947	0.507540302	0.493677289	0.556442417	0.587597833	0.572769953	0.540420819	0.364451083	0.557077626	0.365269461	0.482929243	0.391496189	0.488	0.443434802	0.386075949	0.507276507	0.455436304	0.450184502	0.471497585	0.43435692	0.491687657	0.475170399	0.479842675	0.524167562	0.528710726	0.56612529	0.555492316	0.552348613	0.534794521	0.496187087	0.524449221	0.531590414	0.596577017	0.544035674	0.528710726	0.430524923	0.390556222	0.488244122	0.477261614	0.478900883	0.542523624	0.583732057	0.506224066	0.482929243	0.489959839	0.524167562	0.44505244	0.468105516
0.459078081	0.457357076	0.454164728	0.496692112	0.498722534	0.555492316	0.588306209	0.571428571	0.540720222	0.381548084	0.551412429	0.356855576	0.494427558	0.341139462	0.481975309	0.436689038	0.3472074	0.508068714	0.453531599	0.434163701	0.46059462	0.433200178	0.492431887	0.468105516	0.459078081	0.523043944	0.528138528	0.567112144	0.550790068	0.550479413	0.532751092	0.499488229	0.522763792	0.52899729	0.594035301	0.540121749	0.52699784	0.440831075	0.401150843	0.489223058	0.463217845	0.477962782	0.545251397	0.582686567	0.512335958	0.481737414	0.493178373	0.523043944	0.410774411	0.471042471
0.455436304	0.463217845	0.436493739	0.507540302	0.492680464	0.554545455	0.585834334	0.571428571	0.542825362	0.357247438	0.553916005	0.362555721	0.485089463	0.378588053	0.482451804	0.442630385	0.398367347	0.505437597	0.462998102	0.431476569	0.479135984	0.41426146	0.485089463	0.477261614	0.46059462	0.525862069	0.530146659	0.568102445	0.554545455	0.551724138	0.535675082	0.492929293	0.526429342	0.528138528	0.596941896	0.544035674	0.52728255	0.411293721	0.372661321	0.490945674	0.472639225	0.484126984	0.546778711	0.581298392	0.509660574	0.484848485	0.492680464	0.525862069	0.433200178	0.471269918
0.469005286	0.462778568	0.452480297	0.50491464	0.495431472	0.555176337	0.588306209	0.571428571	0.539226519	0.377708978	0.553601815	0.360813309	0.487512488	0.356464573	0.472639225	0.462778568	0.385618333	0.501799486	0.455648926	0.443032229	0.470588235	0.41602728	0.492431887	0.479135984	0.461247637	0.521646179	0.528710726	0.568102445	0.553601815	0.548931384	0.534209086	0.502057613	0.52360515	0.528710726	0.594759293	0.539226519	0.52699784	0.431476569	0.399182004	0.498977505	0.474016513	0.478196962	0.544642857	0.582338902	0.508068714	0.489959839	0.49218356	0.523886205	0.42732049	0.474016513
0.461902508	0.459510358	0.450600185	0.507012987	0.489959839	0.557395774	0.586186186	0.572769953	0.537444934	0.37596302	0.554545455	0.354264973	0.487269096	0.357640161	0.482929243	0.450808314	0.359882006	0.50491464	0.455648926	0.442630385	0.462998102	0.410428932	0.492680464	0.472410455	0.460160302	0.521646179	0.52728255	0.565141865	0.553916005	0.551724138	0.533916849	0.49694501	0.526145553	0.527852893	0.596941896	0.544946957	0.527852893	0.443434802	0.407856247	0.499488229	0.469908522	0.476097561	0.545861298	0.583034648	0.507012987	0.486540379	0.493178373	0.525578891	0.408881441	0.468554969
0.450392247	0.458646617	0.451851852	0.498977505	0.49745158	0.553601815	0.586186186	0.570426651	0.539823009	0.390556222	0.552974504	0.357640161	0.496439471	0.383346426	0.479135984	0.455223881	0.371243819	0.505175983	0.441429218	0.4456621	0.469005286	0.402474227	0.493427705	0.477962782	0.465648855	0.521089162	0.530434783	0.56416185	0.552974504	0.54954955	0.533333333	0.497705252	0.523886205	0.52899729	0.594759293	0.544339096	0.527567568	0.435519857	0.406158968	0.493927126	0.461684011	0.47679531	0.545556177	0.579916815	0.509128847	0.489959839	0.490945674	0.52248394	0.423979149	0.467881112
0.453110492	0.450600185	0.440036069	0.504392765	0.498722534	0.554860716	0.585834334	0.571428571	0.538334253	0.391025641	0.552348613	0.361213916	0.496439471	0.317811788	0.485813838	0.440234551	0.386841062	0.502574665	0.456501403	0.41478963	0.469230769	0.424532405	0.488977956	0.469682387	0.470134875	0.52248394	0.528710726	0.565797101	0.553287982	0.547392036	0.53217012	0.494929006	0.522763792	0.527567568	0.59331307	0.542222222	0.529571351	0.417808219	0.367193378	0.498722534	0.469230769	0.466985646	0.545251397	0.582686567	0.508863399	0.47772883	0.494427558	0.527567568	0.419243986	0.481025136
0.454587797	0.460377358	0.438651685	0.506224066	0.493927126	0.553601815	0.589016295	0.572098476	0.542523624	0.37596302	0.556442417	0.322218554	0.498722534	0.374376678	0.486055777	0.440433213	0.387609214	0.501541624	0.462559242	0.426759948	0.469682387	0.430145439	0.487269096	0.481262327	0.478196962	0.521925134	0.531880109	0.56909621	0.556125356	0.552661382	0.532751092	0.487756122	0.525013448	0.52899729	0.596577017	0.544946957	0.529284165	0.408197407	0.381398984	0.493677289	0.475633528	0.474477394	0.547699214	0.582686567	0.510193413	0.488	0.489223058	0.526145553	0.397556008	0.468330134
0.439837765	0.462559242	0.452061139	0.507540302	0.498467824	0.557077626	0.589728097	0.572769953	0.540121749	0.376688537	0.554545455	0.359087564	0.49694501	0.367055284	0.481975309	0.447911886	0.381548084	0.507012987	0.455223881	0.419965577	0.483168317	0.404308202	0.489713999	0.472181906	0.481499753	0.519425226	0.528138528	0.56744186	0.553287982	0.552036199	0.534794521	0.492680464	0.528424472	0.531590414	0.596941896	0.540121749	0.531880109	0.420327304	0.378001549	0.495683088	0.473786408	0.466093601	0.544339096	0.583383144	0.510460251	0.484848485	0.493178373	0.526429342	0.43513152	0.47679531
0.451642758	0.455436304	0.442229271	0.498722534	0.499488229	0.556125356	0.586186186	0.570760234	0.539524599	0.400492409	0.553287982	0.367193378	0.492929293	0.385618333	0.479135984	0.450184502	0.37552905	0.508068714	0.45122515	0.437471986	0.468554969	0.418704419	0.4887331	0.468105516	0.475865431	0.523043944	0.526713438	0.56744186	0.554230551	0.551724138	0.534501643	0.5	0.527567568	0.53217012	0.594397077	0.541019956	0.525862069	0.447911886	0.388535032	0.501799486	0.469230769	0.477495108	0.545251397	0.580952381	0.508598228	0.475401851	0.489468405	0.527852893	0.400328138	0.468554969
0.456074766	0.472868217	0.455223881	0.505961638	0.492680464	0.557714286	0.585834334	0.570760234	0.541019956	0.362017804	0.552036199	0.334590333	0.494427558	0.367608286	0.479842675	0.454376164	0.346344925	0.50491464	0.453531599	0.434937611	0.472410455	0.425272331	0.490205927	0.464319696	0.465871122	0.523324397	0.526145553	0.568433314	0.555808656	0.550790068	0.533624932	0.503611971	0.525296017	0.532460447	0.596212584	0.541620422	0.52728255	0.447911886	0.379176379	0.500512821	0.477962782	0.477261614	0.544946957	0.582686567	0.511798637	0.483407628	0.481499753	0.528710726	0.420327304	0.473326867
0.464098906	0.475170399	0.446477585	0.503352243	0.49745158	0.556125356	0.586538462	0.572434018	0.540720222	0.376252891	0.551412429	0.337132988	0.485813838	0.383195917	0.481262327	0.44484959	0.349820789	0.509394572	0.457786116	0.422145329	0.464983325	0.431285904	0.4887331	0.468780019	0.468330134	0.521089162	0.526713438	0.56744186	0.554230551	0.553916005	0.533916849	0.499232737	0.52248394	0.528138528	0.594759293	0.541620422	0.529858849	0.440632054	0.35413643	0.500769625	0.471953578	0.472410455	0.545556177	0.583383144	0.509926855	0.486055777	0.489223058	0.525296017	0.409739715	0.473097431
0.447296059	0.466539197	0.451851852	0.507012987	0.496187087	0.556125356	0.586891161	0.572434018	0.539524599	0.35737825	0.551101073	0.361883574	0.485089463	0.367885413	0.472410455	0.426200873	0.370257967	0.503871967	0.461684011	0.405652535	0.473326867	0.439046334	0.490452261	0.463217845	0.460812087	0.52248394	0.529858849	0.566782811	0.554545455	0.548931384	0.529858849	0.486540379	0.523886205	0.531590414	0.595485052	0.541921155	0.526145553	0.43963964	0.381697302	0.495934959	0.460377358	0.474016513	0.545861298	0.582338902	0.510727368	0.490698844	0.496187087	0.52699784	0.395943205	0.472181906
0.443838108	0.469682387	0.444646925	0.505699482	0.499232737	0.555808656	0.585482903	0.573780129	0.540720222	0.372946122	0.552348613	0.348695963	0.494929006	0.383497053	0.478431373	0.450392247	0.385618333	0.505437597	0.463657957	0.442229271	0.460160302	0.426387069	0.486055777	0.473786408	0.475401851	0.522204387	0.52728255	0.568102445	0.555176337	0.550790068	0.532460447	0.494427558	0.521089162	0.53101197	0.594035301	0.543429844	0.526713438	0.451642758	0.366641623	0.501026694	0.456928839	0.458862247	0.545861298	0.585834334	0.511530398	0.486540379	0.490205927	0.526713438	0.408368201	0.470361446
0.454376164	0.464319696	0.458215962	0.505175983	0.493178373	0.557077626	0.588661037	0.570760234	0.540720222	0.391182365	0.552661382	0.373803141	0.485813838	0.364587225	0.481262327	0.440831075	0.348322627	0.504132231	0.461247637	0.414613424	0.472181906	0.414085702	0.486540379	0.467881112	0.470588235	0.51887294	0.529858849	0.56744186	0.555492316	0.551101073	0.536263736	0.501026694	0.525862069	0.527852893	0.597307222	0.540121749	0.524449221	0.439243924	0.381548084	0.488	0.475401851	0.475170399	0.542222222	0.581991652	0.505437597	0.482929243	0.491935484	0.521646179	0.423243712	0.468554969
0.459510358	0.463217845	0.470361446	0.501799486	0.503352243	0.554860716	0.586538462	0.573106283	0.540420819	0.372234935	0.554860716	0.329062711	0.489959839	0.356725146	0.473097431	0.44505244	0.367608286	0.504653568	0.456287985	0.440632054	0.464761905	0.406497293	0.483886961	0.475633528	0.466316292	0.523043944	0.527852893	0.56777196	0.555808656	0.549859155	0.534501643	0.495683088	0.525296017	0.530434783	0.597672994	0.541921155	0.531590414	0.444646925	0.364859813	0.501284027	0.468554969	0.482213439	0.545556177	0.582686567	0.509394572	0.487756122	0.489713999	0.518321827	0.43963964	0.464540695
0.455223881	0.473097431	0.441628959	0.502833591	0.498722534	0.553916005	0.587244284	0.571094207	0.539823009	0.365954256	0.553601815	0.367055284	0.496692112	0.360280546	0.483407628	0.453531599	0.379618825	0.50780437	0.451016636	0.429199648	0.474708171	0.41602728	0.483168317	0.466316292	0.461247637	0.515856237	0.528424472	0.565797101	0.554230551	0.549859155	0.531590414	0.494427558	0.520811099	0.529571351	0.595848596	0.544946957	0.52728255	0.424717145	0.389309932	0.491687657	0.472181906	0.468330134	0.546472564	0.57854179	0.507540302	0.483886961	0.484848485	0.524167562	0.419243986	0.474246842
0.437080161	0.45994345	0.455648926	0.502574665	0.49745158	0.556442417	0.586891161	0.572769953	0.538928769	0.364587225	0.553601815	0.343541007	0.494678155	0.367193378	0.480788177	0.452270621	0.352728587	0.505699482	0.433585073	0.438061041	0.459510358	0.429199648	0.472639225	0.480551452	0.469682387	0.523886205	0.525296017	0.56744186	0.552974504	0.552348613	0.536558549	0.501541624	0.52248394	0.525578891	0.595485052	0.541019956	0.528710726	0.454164728	0.355814801	0.499743984	0.470134875	0.467209191	0.547392036	0.582686567	0.509394572	0.483168317	0.486297957	0.524167562	0.439837765	0.471725471
0.450392247	0.460812087	0.432240921	0.505437597	0.499743984	0.556442417	0.586891161	0.570760234	0.539524599	0.381846635	0.554230551	0.357902457	0.494678155	0.362825279	0.477261614	0.450392247	0.389776358	0.503871967	0.462121212	0.437864513	0.467209191	0.4	0.491440081	0.475401851	0.473556526	0.521646179	0.527567568	0.56777196	0.555176337	0.550479413	0.532751092	0.494177215	0.52360515	0.52899729	0.595848596	0.541620422	0.52360515	0.440632054	0.368024133	0.496439471	0.46743295	0.479842675	0.545556177	0.584081388	0.512335958	0.481025136	0.493427705	0.52699784	0.433777778	0.4654268
0.468554969	0.46743295	0.453320948	0.504392765	0.498977505	0.557714286	0.587244284	0.571763327	0.540420819	0.407515658	0.553916005	0.353367125	0.494427558	0.368162957	0.472410455	0.436493739	0.380952381	0.503611971	0.444646925	0.444242148	0.462778568	0.410428932	0.486297957	0.472410455	0.466762315	0.522204387	0.52728255	0.565469293	0.552974504	0.550169109	0.535675082	0.493927126	0.523886205	0.524449221	0.595121951	0.542825362	0.52728255	0.423427332	0.365817091	0.492929293	0.4654268	0.472181906	0.544339096	0.581644815	0.507276507	0.484367246	0.491192753	0.524449221	0.435519857	0.4765625
0.462559242	0.462340123	0.447706422	0.501541624	0.498977505	0.552974504	0.586186186	0.572434018	0.540420819	0.3851618	0.554545455	0.355555556	0.486783042	0.359484346	0.480788177	0.453742445	0.344025379	0.50780437	0.440831075	0.440234551	0.456501403	0.408710218	0.491440081	0.461902508	0.475865431	0.523886205	0.526713438	0.566782811	0.556125356	0.548931384	0.534501643	0.497705252	0.523886205	0.52899729	0.595848596	0.542825362	0.529284165	0.438651685	0.382595061	0.496439471	0.468330134	0.480788177	0.544035674	0.583383144	0.512874409	0.482690406	0.496692112	0.526145553	0.424902046	0.468105516
0.464983325	0.470134875	0.440036069	0.502316006	0.493677289	0.554545455	0.587951807	0.573443008	0.541019956	0.396103896	0.555492316	0.373088685	0.488488488	0.362017804	0.485330681	0.424163407	0.353239233	0.507540302	0.461902508	0.43435692	0.472410455	0.413734633	0.483886961	0.468330134	0.463437797	0.520811099	0.527852893	0.567112144	0.552348613	0.548931384	0.534501643	0.496439471	0.521367521	0.527852893	0.598039216	0.543127435	0.525296017	0.429577465	0.381996086	0.500769625	0.473326867	0.469230769	0.547085202	0.582686567	0.507276507	0.481499753	0.481975309	0.52360515	0.411814346	0.472639225
0.4456621	0.456928839	0.468554969	0.500512821	0.500256279	0.554230551	0.586891161	0.573443008	0.541921155	0.3904	0.554230551	0.378001549	0.49745158	0.367331577	0.482690406	0.457357076	0.366641623	0.509660574	0.439441693	0.452061139	0.470134875	0.39071257	0.490205927	0.451016636	0.459510358	0.523886205	0.52899729	0.567112144	0.556125356	0.549859155	0.537149147	0.492431887	0.525862069	0.527567568	0.596577017	0.542222222	0.52699784	0.435325602	0.397232397	0.490698844	0.468105516	0.476097561	0.545556177	0.584781306	0.509926855	0.484367246	0.491440081	0.523886205	0.409911802	0.463657957
0.446886447	0.461465721	0.434163701	0.500512821	0.496187087	0.555492316	0.587597833	0.572098476	0.539226519	0.399836133	0.554860716	0.37654321	0.489959839	0.402142563	0.469682387	0.448529412	0.337249482	0.505175983	0.453953488	0.436493739	0.470361446	0.436884512	0.487512488	0.461684011	0.470815244	0.517771883	0.530434783	0.56612529	0.553287982	0.552036199	0.53538124	0.495180112	0.523324397	0.528138528	0.595848596	0.541320022	0.527852893	0.431095406	0.40397351	0.496439471	0.468780019	0.470134875	0.545861298	0.583732057	0.513144059	0.490452261	0.49218356	0.521646179	0.413209145	0.481975309
0.435325602	0.455648926	0.448942042	0.502574665	0.497198166	0.556442417	0.586891161	0.572434018	0.538037486	0.353879623	0.553601815	0.384858044	0.49218356	0.359616802	0.466985646	0.43339254	0.347702173	0.505175983	0.453110492	0.446477585	0.461902508	0.380506823	0.487512488	0.460377358	0.480314961	0.522763792	0.530434783	0.568102445	0.554545455	0.551724138	0.533333333	0.498213374	0.523886205	0.530723219	0.594759293	0.542222222	0.530146659	0.436884512	0.38776321	0.491687657	0.475401851	0.468330134	0.541620422	0.582686567	0.510727368	0.479842675	0.489223058	0.525013448	0.414613424	0.466093601
0.457571496	0.461465721	0.454587797	0.503352243	0.501799486	0.555176337	0.587597833	0.573443008	0.539823009	0.36568003	0.555808656	0.35413643	0.490698844	0.382445141	0.483647175	0.426946632	0.387917329	0.504653568	0.451016636	0.444444444	0.470815244	0.422145329	0.489468405	0.466762315	0.475401851	0.520533333	0.527567568	0.56777196	0.555492316	0.550790068	0.533916849	0.492431887	0.521925134	0.53101197	0.594759293	0.542222222	0.529571351	0.449769585	0.35620438	0.498213374	0.459726802	0.45994345	0.545251397	0.583383144	0.508598228	0.482929243	0.483168317	0.523324397	0.441828882	0.474477394
0.438257746	0.467209191	0.4654268	0.502057613	0.496439471	0.55675984	0.587244284	0.570426651	0.540420819	0.392125352	0.550790068	0.332992153	0.488488488	0.392440692	0.482929243	0.437864513	0.377855207	0.507012987	0.452900232	0.432432432	0.471269918	0.432815965	0.481975309	0.466316292	0.449148642	0.518597237	0.529571351	0.566782811	0.552974504	0.552036199	0.533042054	0.49745158	0.52248394	0.529284165	0.596941896	0.541019956	0.527567568	0.431858407	0.370257967	0.496439471	0.465204957	0.471725471	0.542523624	0.582686567	0.507276507	0.483168317	0.491440081	0.525862069	0.422510823	0.473786408
0.450184502	0.468105516	0.447091159	0.499488229	0.499743984	0.555176337	0.588306209	0.573106283	0.538334253	0.392282958	0.555492316	0.388071571	0.497198166	0.34807418	0.485813838	0.460377358	0.366228893	0.501541624	0.463217845	0.439243924	0.471042471	0.433777778	0.491687657	0.462121212	0.470361446	0.524167562	0.523886205	0.565469293	0.556125356	0.553287982	0.536263736	0.50491464	0.526429342	0.530434783	0.597307222	0.541019956	0.528138528	0.436298614	0.385770751	0.497959184	0.477495108	0.464319696	0.545251397	0.581644815	0.505961638	0.488244122	0.492431887	0.525013448	0.428070175	0.475401851
0.453320948	0.467209191	0.452270621	0.500769625	0.496187087	0.557077626	0.586538462	0.573106283	0.541320022	0.383798663	0.555176337	0.354264973	0.493677289	0.386075949	0.47960688	0.444242148	0.36746988	0.504653568	0.443434802	0.4456621	0.478431373	0.393072896	0.490205927	0.470588235	0.473786408	0.52248394	0.525862069	0.565797101	0.552974504	0.551101073	0.533916849	0.499743984	0.525013448	0.53101197	0.596212584	0.542523624	0.529858849	0.447296059	0.370820669	0.496692112	0.467881112	0.481262327	0.544339096	0.582338902	0.516402116	0.485572139	0.494427558	0.526713438	0.427695004	0.466762315
0.451433858	0.463657957	0.447706422	0.507276507	0.501026694	0.555808656	0.587244284	0.571763327	0.539226519	0.39642567	0.552348613	0.37394636	0.489713999	0.358559882	0.484607746	0.433007986	0.370257967	0.508333333	0.446886447	0.413910093	0.455648926	0.405821206	0.492680464	0.46743295	0.461465721	0.518597237	0.531301034	0.567112144	0.551724138	0.550790068	0.534794521	0.498213374	0.524731183	0.529858849	0.595848596	0.541320022	0.524731183	0.413384159	0.392914654	0.501284027	0.456074766	0.461684011	0.547085202	0.584781306	0.508863399	0.479842675	0.483647175	0.519148936	0.42732049	0.478196962
0.447501146	0.466316292	0.451642758	0.506224066	0.489223058	0.552036199	0.586538462	0.571094207	0.537444934	0.361883574	0.552974504	0.363771897	0.491687657	0.35234657	0.47772883	0.453742445	0.37509608	0.503092784	0.442831216	0.461029759	0.468105516	0.437864513	0.485813838	0.469908522	0.474016513	0.52360515	0.527567568	0.56777196	0.556125356	0.550790068	0.533916849	0.486055777	0.523324397	0.528424472	0.597672994	0.541921155	0.52899729	0.440831075	0.389309932	0.489713999	0.459510358	0.464098906	0.544035674	0.581298392	0.510994764	0.481737414	0.490698844	0.525578891	0.430335097	0.474246842
0.461029759	0.447091159	0.444242148	0.503352243	0.494427558	0.552661382	0.587951807	0.571763327	0.540720222	0.386381631	0.554230551	0.350448833	0.49745158	0.341258741	0.470361446	0.436689038	0.354522339	0.501541624	0.460160302	0.42582897	0.4654268	0.420689655	0.486540379	0.470588235	0.471725471	0.518597237	0.525862069	0.568433314	0.552348613	0.550479413	0.533624932	0.495431472	0.521089162	0.529284165	0.595848596	0.544035674	0.524167562	0.440831075	0.394662353	0.490698844	0.47772883	0.464098906	0.544035674	0.581298392	0.504653568	0.486540379	0.487269096	0.522763792	0.431285904	0.465204957
0.464761905	0.461684011	0.454587797	0.50491464	0.498722534	0.553601815	0.585482903	0.570760234	0.539823009	0.396909313	0.553287982	0.379029126	0.487269096	0.365543071	0.477962782	0.436493739	0.372661321	0.505175983	0.455648926	0.454799627	0.467881112	0.446273434	0.483407628	0.462559242	0.471725471	0.520533333	0.529284165	0.566782811	0.555808656	0.549240293	0.537444934	0.496187087	0.52248394	0.52699784	0.595485052	0.543127435	0.526713438	0.448117539	0.385009862	0.49694501	0.464761905	0.477261614	0.543429844	0.583383144	0.506224066	0.480551452	0.493427705	0.525296017	0.428070175	0.467881112
0.454587797	0.455648926	0.455648926	0.499488229	0.495934959	0.552661382	0.586538462	0.571094207	0.539524599	0.405990017	0.555176337	0.37509608	0.489713999	0.361080281	0.475865431	0.445865692	0.355814801	0.507012987	0.459726802	0.428822496	0.472410455	0.422327997	0.487756122	0.471269918	0.467656924	0.523886205	0.529284165	0.566782811	0.54954955	0.551101073	0.536853685	0.493927126	0.524449221	0.53101197	0.595121951	0.541019956	0.525013448	0.449976948	0.395301742	0.491440081	0.467656924	0.472868217	0.547085202	0.581298392	0.510460251	0.487025948	0.495431472	0.525013448	0.423243712	0.472410455
0.4654268	0.472868217	0.456715021	0.507540302	0.499488229	0.555492316	0.587597833	0.573106283	0.541320022	0.386381631	0.551724138	0.378588053	0.4887331	0.358955498	0.481737414	0.432049579	0.392914654	0.509128847	0.460812087	0.456287985	0.463217845	0.409395973	0.481975309	0.473326867	0.461247637	0.524449221	0.530723219	0.56744186	0.555176337	0.550790068	0.533916849	0.500769625	0.523886205	0.531590414	0.595848596	0.542523624	0.530146659	0.443434802	0.36499626	0.498213374	0.469682387	0.472410455	0.546778711	0.581644815	0.507276507	0.482929243	0.493677289	0.51970181	0.424902046	0.473786408
0.443233424	0.478666013	0.447911886	0.503871967	0.499232737	0.554860716	0.587597833	0.572769953	0.540121749	0.392282958	0.552348613	0.365954256	0.495180112	0.390869043	0.474708171	0.433007986	0.339124392	0.506486767	0.452900232	0.441229656	0.460812087	0.419604471	0.483886961	0.470588235	0.471497585	0.523886205	0.528138528	0.56612529	0.555808656	0.546778711	0.534209086	0.499232737	0.521089162	0.527852893	0.596577017	0.540720222	0.528424472	0.434937611	0.386687797	0.489713999	0.461029759	0.464540695	0.543127435	0.583383144	0.510727368	0.483886961	0.4887331	0.526145553	0.415495956	0.479135984
0.456287985	0.461684011	0.454587797	0.499232737	0.498722534	0.555492316	0.585482903	0.571428571	0.539823009	0.399182004	0.555176337	0.36969697	0.491687657	0.349445041	0.484848485	0.445865692	0.34745461	0.503611971	0.436884512	0.401150843	0.470815244	0.411640658	0.489223058	0.454587797	0.470588235	0.516402116	0.529571351	0.56612529	0.553287982	0.549859155	0.53101197	0.497959184	0.523324397	0.525013448	0.596212584	0.541921155	0.527567568	0.457786116	0.366503943	0.494427558	0.475401851	0.481025136	0.544035674	0.581644815	0.504132231	0.485813838	0.4887331	0.523886205	0.425087108	0.471269918
0.453531599	0.457142857	0.444040036	0.501541624	0.500512821	0.553601815	0.586891161	0.570093458	0.539524599	0.378294574	0.554230551	0.353879623	0.49218356	0.342937456	0.481499753	0.443233424	0.344632768	0.499232737	0.454587797	0.42582897	0.472181906	0.388225935	0.491192753	0.466762315	0.466762315	0.521646179	0.525296017	0.56777196	0.554230551	0.551101073	0.530434783	0.495934959	0.521089162	0.530434783	0.594035301	0.542222222	0.527852893	0.448529412	0.406158968	0.498722534	0.4765625	0.462340123	0.546472564	0.583732057	0.511530398	0.4887331	0.475633528	0.521925134	0.408881441	0.463437797
0.451433858	0.464540695	0.450808314	0.503611971	0.501799486	0.556125356	0.586186186	0.572098476	0.539524599	0.368162957	0.554860716	0.379029126	0.490205927	0.349946217	0.47772883	0.45122515	0.355555556	0.502833591	0.43435692	0.419965577	0.470815244	0.416559966	0.488488488	0.463878327	0.466985646	0.520811099	0.529858849	0.568102445	0.556125356	0.552348613	0.533333333	0.499232737	0.525013448	0.531301034	0.596212584	0.544339096	0.528424472	0.452690167	0.386994449	0.496692112	0.464098906	0.483168317	0.546778711	0.583383144	0.505961638	0.47772883	0.487269096	0.524731183	0.447706422	0.473097431
0.461247637	0.458431188	0.449148642	0.501284027	0.49745158	0.557395774	0.588306209	0.571763327	0.541019956	0.338067198	0.551101073	0.365817091	0.494678155	0.370961612	0.477028348	0.447091159	0.341139462	0.505699482	0.461247637	0.428822496	0.465871122	0.404643449	0.492929293	0.463657957	0.473786408	0.521367521	0.529571351	0.56645386	0.555808656	0.553287982	0.536263736	0.486783042	0.525578891	0.530434783	0.594397077	0.540720222	0.528710726	0.427882508	0.379323747	0.498467824	0.451433858	0.478900883	0.544035674	0.583383144	0.511530398	0.484607746	0.486783042	0.525296017	0.428634168	0.471953578
0.463437797	0.469005286	0.451433858	0.501284027	0.499488229	0.553287982	0.587244284	0.571763327	0.539226519	0.381996086	0.554230551	0.376688537	0.495431472	0.379766537	0.474246842	0.439837765	0.348198359	0.508068714	0.446886447	0.442630385	0.478431373	0.426759948	0.485572139	0.466539197	0.472181906	0.520811099	0.528424472	0.567112144	0.550790068	0.551724138	0.534209086	0.492929293	0.521367521	0.526429342	0.594397077	0.541019956	0.525296017	0.422693807	0.366641623	0.494929006	0.468554969	0.474708171	0.542222222	0.583383144	0.509128847	0.481025136	0.490945674	0.522763792	0.421416235	0.475401851
0.456501403	0.472181906	0.456928839	0.503352243	0.498722534	0.555808656	0.587597833	0.571763327	0.540720222	0.365543071	0.552036199	0.376688537	0.491935484	0.371102662	0.474939173	0.449976948	0.377855207	0.499743984	0.449562414	0.443838108	0.470815244	0.402142563	0.49694501	0.458215962	0.455436304	0.523043944	0.528710726	0.568764569	0.555176337	0.550169109	0.530146659	0.490698844	0.521367521	0.526429342	0.592952612	0.544642857	0.521367521	0.439046334	0.395782644	0.487269096	0.468780019	0.472868217	0.543732591	0.583383144	0.510727368	0.489468405	0.492680464	0.523886205	0.41285956	0.469682387
0.465648855	0.456287985	0.448942042	0.498467824	0.495934959	0.552661382	0.586186186	0.570760234	0.541620422	0.380803746	0.553287982	0.39071257	0.495431472	0.384858044	0.482690406	0.44606947	0.358823529	0.501799486	0.45994345	0.432624113	0.465871122	0.409052808	0.482690406	0.476329917	0.471269918	0.520533333	0.528424472	0.565469293	0.553916005	0.550169109	0.53101197	0.500769625	0.518046709	0.525578891	0.595848596	0.538631347	0.52899729	0.441229656	0.352473817	0.496439471	0.472410455	0.469230769	0.542222222	0.581991652	0.505699482	0.484367246	0.494427558	0.523886205	0.434550312	0.474939173
0.451642758	0.474477394	0.452061139	0.502574665	0.495934959	0.555176337	0.586538462	0.571428571	0.542222222	0.37509608	0.553287982	0.343178622	0.4887331	0.347083926	0.487512488	0.437080161	0.386534653	0.508863399	0.453531599	0.429577465	0.462998102	0.433007986	0.485813838	0.469456469	0.464319696	0.520811099	0.528138528	0.56777196	0.554230551	0.552974504	0.533916849	0.499232737	0.525013448	0.52899729	0.594759293	0.542523624	0.53101197	0.435325602	0.404308202	0.492929293	0.476097561	0.469908522	0.544035674	0.583732057	0.512605042	0.477261614	0.489959839	0.526429342	0.435325602	0.471042471
0.444040036	0.466985646	0.449769585	0.509660574	0.498213374	0.557395774	0.586538462	0.573443008	0.538928769	0.396747967	0.555176337	0.3518385	0.481737414	0.350197345	0.486540379	0.444040036	0.354651163	0.507012987	0.442630385	0.429577465	0.473786408	0.423060251	0.487512488	0.463217845	0.476097561	0.522763792	0.527567568	0.568102445	0.554545455	0.551412429	0.53538124	0.498213374	0.523324397	0.529284165	0.597672994	0.543732591	0.529571351	0.446477585	0.383497053	0.498722534	0.459294118	0.466093601	0.544946957	0.582686567	0.510460251	0.487756122	0.489959839	0.526145553	0.420508402	0.475865431
0.460160302	0.476097561	0.464098906	0.503611971	0.494929006	0.555808656	0.587951807	0.572769953	0.539823009	0.389620758	0.554860716	0.352092352	0.492680464	0.379323747	0.484367246	0.439046334	0.350952895	0.509128847	0.439837765	0.397070789	0.473556526	0.417450813	0.485330681	0.461465721	0.462998102	0.523324397	0.527567568	0.56744186	0.552661382	0.550479413	0.531880109	0.491192753	0.521925134	0.528710726	0.594397077	0.544339096	0.529858849	0.452480297	0.36499626	0.500769625	0.472868217	0.466093601	0.544642857	0.583383144	0.511798637	0.482929243	0.494427558	0.52699784	0.41478963	0.470361446
0.461247637	0.465204957	0.464983325	0.50674974	0.496187087	0.555492316	0.587597833	0.572769953	0.538037486	0.407345576	0.554230551	0.368024133	0.494929006	0.35349511	0.482690406	0.450600185	0.381697302	0.510460251	0.45122515	0.442831216	0.475865431	0.427133479	0.487025948	0.459726802	0.464319696	0.518321827	0.530146659	0.568102445	0.556125356	0.552036199	0.534794521	0.499488229	0.524449221	0.532460447	0.596941896	0.543732591	0.530146659	0.424347826	0.380506823	0.492680464	0.473786408	0.466762315	0.546472564	0.581644815	0.510193413	0.485089463	0.497198166	0.52899729	0.411293721	0.472181906
0.440632054	0.469908522	0.459726802	0.504653568	0.505175983	0.556442417	0.587597833	0.573443008	0.542825362	0.387609214	0.554860716	0.337599447	0.497198166	0.34696054	0.481262327	0.446273434	0.348198359	0.504653568	0.447091159	0.416559966	0.470361446	0.411988181	0.487025948	0.47679531	0.46743295	0.523324397	0.529858849	0.567112144	0.554860716	0.551101073	0.533042054	0.497705252	0.523324397	0.529571351	0.596941896	0.540420819	0.531301034	0.454587797	0.390243902	0.494929006	0.467209191	0.474246842	0.547085202	0.584431138	0.512605042	0.484126984	0.494678155	0.522204387	0.409739715	0.46743295
0.458431188	0.463217845	0.451642758	0.503611971	0.489713999	0.555492316	0.589371981	0.573780129	0.539524599	0.36499626	0.553916005	0.403139199	0.491687657	0.337599447	0.479842675	0.459510358	0.366917293	0.507012987	0.449355433	0.429577465	0.458000939	0.425272331	0.485813838	0.477962782	0.473326867	0.523324397	0.529858849	0.56777196	0.552661382	0.548622822	0.534501643	0.499488229	0.519425226	0.53217012	0.595121951	0.542825362	0.526429342	0.415495956	0.371667936	0.501284027	0.469682387	0.467881112	0.544339096	0.580261593	0.510994764	0.479371316	0.494929006	0.522763792	0.422327997	0.471042471
0.458862247	0.466316292	0.462121212	0.502316006	0.499488229	0.555808656	0.586891161	0.571094207	0.539823009	0.367746797	0.552974504	0.346590909	0.491192753	0.395782644	0.474477394	0.44505244	0.32576769	0.510460251	0.444646925	0.418524871	0.464319696	0.432815965	0.482451804	0.477495108	0.466539197	0.524167562	0.527567568	0.568102445	0.554860716	0.550790068	0.534209086	0.494177215	0.52248394	0.52899729	0.594397077	0.539226519	0.528424472	0.432815965	0.36499626	0.49218356	0.469005286	0.469908522	0.543732591	0.582338902	0.508863399	0.491192753	0.496439471	0.52728255	0.408197407	0.480551452
0.442229271	0.468330134	0.449355433	0.502833591	0.506224066	0.552661382	0.586538462	0.570426651	0.538037486	0.397070789	0.554230551	0.356986101	0.492929293	0.33830156	0.469230769	0.450808314	0.358428204	0.502316006	0.461465721	0.447296059	0.473786408	0.427882508	0.488488488	0.466539197	0.458000939	0.522204387	0.526145553	0.569428238	0.555176337	0.552036199	0.533333333	0.49218356	0.525862069	0.52899729	0.596577017	0.543127435	0.527567568	0.435325602	0.387455339	0.485089463	0.480078701	0.478196962	0.544946957	0.581644815	0.507012987	0.482451804	0.490205927	0.521646179	0.423611111	0.467209191
0.455223881	0.465871122	0.446477585	0.504653568	0.497705252	0.557395774	0.584781306	0.571094207	0.539524599	0.385466035	0.552974504	0.358955498	0.476329917	0.330847458	0.485089463	0.453742445	0.364859813	0.507276507	0.452900232	0.429955947	0.466762315	0.407345576	0.487512488	0.473326867	0.4654268	0.517771883	0.528138528	0.56645386	0.552348613	0.551412429	0.534209086	0.499488229	0.522204387	0.528424472	0.596577017	0.541620422	0.527852893	0.432240921	0.35413643	0.491192753	0.469005286	0.478431373	0.542825362	0.582338902	0.508598228	0.481262327	0.481737414	0.525862069	0.401480872	0.473556526
0.450808314	0.466539197	0.467656924	0.504392765	0.500769625	0.555808656	0.587951807	0.572769953	0.542222222	0.35349511	0.553287982	0.380506823	0.490205927	0.354651163	0.485089463	0.419063976	0.360413589	0.507540302	0.453953488	0.430335097	0.474708171	0.411814346	0.488	0.477495108	0.461029759	0.521646179	0.529858849	0.56612529	0.557395774	0.553287982	0.533624932	0.502833591	0.521925134	0.53101197	0.596941896	0.545556177	0.527567568	0.440234551	0.360147601	0.501284027	0.464319696	0.470815244	0.544946957	0.584431138	0.513144059	0.481262327	0.485813838	0.52360515	0.429577465	0.484367246
0.457786116	0.471269918	0.444444444	0.501541624	0.495431472	0.555492316	0.584781306	0.571428571	0.541320022	0.368440921	0.552974504	0.383647799	0.491440081	0.339714584	0.482213439	0.451851852	0.380655226	0.505699482	0.452480297	0.437275986	0.473097431	0.437668161	0.484126984	0.472410455	0.475633528	0.519425226	0.528424472	0.565469293	0.552974504	0.551412429	0.533042054	0.489468405	0.520811099	0.528424472	0.595121951	0.543429844	0.527567568	0.448942042	0.384251969	0.493677289	0.464761905	0.474939173	0.544946957	0.581298392	0.507276507	0.485572139	0.490945674	0.524167562	0.411814346	0.459726802
0.461247637	0.463657957	0.440433213	0.497705252	0.5	0.556125356	0.587244284	0.572098476	0.540420819	0.387455339	0.552974504	0.355038196	0.490452261	0.35120547	0.484367246	0.4456621	0.347950089	0.500769625	0.460160302	0.450808314	0.474016513	0.426200873	0.473556526	0.479371316	0.461684011	0.521646179	0.52699784	0.56744186	0.554545455	0.552036199	0.536853685	0.493178373	0.520811099	0.529284165	0.595485052	0.540720222	0.525578891	0.425087108	0.383045526	0.501026694	0.463878327	0.477495108	0.544035674	0.582338902	0.507012987	0.487756122	0.499232737	0.526429342	0.408368201	0.455223881
0.458215962	0.469230769	0.454164728	0.504653568	0.50491464	0.55675984	0.585131894	0.571428571	0.540121749	0.379029126	0.552661382	0.353751359	0.487512488	0.384554768	0.481499753	0.459510358	0.368858655	0.509128847	0.444646925	0.415672913	0.467209191	0.399182004	0.485330681	0.471042471	0.45994345	0.522763792	0.530434783	0.565797101	0.552661382	0.552348613	0.531880109	0.496439471	0.51887294	0.529284165	0.594759293	0.544339096	0.528424472	0.438454627	0.374520338	0.495683088	0.467656924	0.474016513	0.543732591	0.583383144	0.511530398	0.479135984	0.485089463	0.524167562	0.384554768	0.476329917
0.452270621	0.470134875	0.454587797	0.504392765	0.501799486	0.552348613	0.588306209	0.573106283	0.539524599	0.383798663	0.552974504	0.364859813	0.489468405	0.364451083	0.482213439	0.442831216	0.358428204	0.503871967	0.461684011	0.436298614	0.482451804	0.406158968	0.493178373	0.477261614	0.4765625	0.521646179	0.528710726	0.566782811	0.553601815	0.551724138	0.534209086	0.492929293	0.521925134	0.530146659	0.596212584	0.542222222	0.528424472	0.444444444	0.385770751	0.497198166	0.467656924	0.47960688	0.541019956	0.585131894	0.511530398	0.487512488	0.494929006	0.525013448	0.399508801	0.472410455
0.458215962	0.471725471	0.452480297	0.49745158	0.499743984	0.558672009	0.586538462	0.573106283	0.541019956	0.377855207	0.554545455	0.35478008	0.495683088	0.37408969	0.472410455	0.446886447	0.367055284	0.504392765	0.466985646	0.431095406	0.470588235	0.426573427	0.487025948	0.467881112	0.470815244	0.518597237	0.52699784	0.56777196	0.555176337	0.548622822	0.53538124	0.493427705	0.520811099	0.528138528	0.594759293	0.543732591	0.52699784	0.440036069	0.371385084	0.49694501	0.457571496	0.480078701	0.543732591	0.583034648	0.510193413	0.485089463	0.492680464	0.52360515	0.431285904	0.459726802
0.451016636	0.466762315	0.452061139	0.501026694	0.491440081	0.554230551	0.588306209	0.568764569	0.541019956	0.391339214	0.552974504	0.36746988	0.494177215	0.345486726	0.469908522	0.45122515	0.356464573	0.505175983	0.45122515	0.42732049	0.472639225	0.407175636	0.483407628	0.468780019	0.483168317	0.525578891	0.526145553	0.568102445	0.553287982	0.553601815	0.53101197	0.498467824	0.52248394	0.527567568	0.596212584	0.542825362	0.527852893	0.426014841	0.357116722	0.5	0.460812087	0.472639225	0.547085202	0.581644815	0.508333333	0.478431373	0.483886961	0.521089162	0.421052632	0.473326867
0.438257746	0.447706422	0.462559242	0.503092784	0.500512821	0.554230551	0.587597833	0.574117647	0.537444934	0.389620758	0.553287982	0.374233129	0.488977956	0.358823529	0.479371316	0.440831075	0.345242306	0.498977505	0.464098906	0.434937611	0.475170399	0.401646091	0.486055777	0.458862247	0.469005286	0.524167562	0.531301034	0.564488143	0.552974504	0.552036199	0.536853685	0.496187087	0.52699784	0.527567568	0.595485052	0.543127435	0.527567568	0.432049579	0.370257967	0.501284027	0.457357076	0.477028348	0.544946957	0.583383144	0.512605042	0.483407628	0.488977956	0.525013448	0.41426146	0.463657957
0.459294118	0.464761905	0.458431188	0.504132231	0.490452261	0.554545455	0.585482903	0.571094207	0.540420819	0.39402503	0.552348613	0.354393609	0.486540379	0.326749247	0.484848485	0.446477585	0.347826087	0.505437597	0.452270621	0.440234551	0.474016513	0.412510566	0.485330681	0.469456469	0.462778568	0.520533333	0.527852893	0.567112144	0.554230551	0.550479413	0.534794521	0.495180112	0.522204387	0.529858849	0.596577017	0.543429844	0.527567568	0.414613424	0.387609214	0.495934959	0.468105516	0.467881112	0.543127435	0.582338902	0.511798637	0.485813838	0.491192753	0.525296017	0.429010989	0.475633528
0.458000939	0.451851852	0.452480297	0.50674974	0.50491464	0.555808656	0.586891161	0.573443008	0.538334253	0.403806372	0.554545455	0.341020266	0.493178373	0.357902457	0.474477394	0.456074766	0.384100748	0.506224066	0.451433858	0.440831075	0.469230769	0.404811282	0.481499753	0.468554969	0.475865431	0.520811099	0.529858849	0.56744186	0.554230551	0.550790068	0.533916849	0.498467824	0.526145553	0.526145553	0.595485052	0.542523624	0.526429342	0.431476569	0.368024133	0.493178373	0.467881112	0.473556526	0.548006738	0.583732057	0.512874409	0.471497585	0.492680464	0.525862069	0.408197407	0.455648926
0.457142857	0.452690167	0.448529412	0.501799486	0.502316006	0.554545455	0.585834334	0.572434018	0.537741047	0.409052808	0.554230551	0.360946746	0.488244122	0.366091523	0.480078701	0.430524923	0.352983725	0.510460251	0.443636364	0.443434802	0.472868217	0.41285956	0.47960688	0.459726802	0.469230769	0.521089162	0.52899729	0.56744186	0.556125356	0.550790068	0.53538124	0.502316006	0.521925134	0.531880109	0.594759293	0.543429844	0.527852893	0.435714286	0.38125	0.493677289	0.461465721	0.459294118	0.543732591	0.584081388	0.510994764	0.479371316	0.497959184	0.526145553	0.428822496	0.481499753
0.451851852	0.47960688	0.441628959	0.505437597	0.501026694	0.555492316	0.585131894	0.571763327	0.539524599	0.39008793	0.553287982	0.348820586	0.494678155	0.3761079	0.478196962	0.432624113	0.352728587	0.496439471	0.452480297	0.446273434	0.471725471	0.435714286	0.489959839	0.47772883	0.476097561	0.517223105	0.529858849	0.56645386	0.554545455	0.552036199	0.531880109	0.503352243	0.525862069	0.530723219	0.595848596	0.544339096	0.526429342	0.459294118	0.397232397	0.496692112	0.458862247	0.474016513	0.544642857	0.581991652	0.512874409	0.485572139	0.484607746	0.523043944	0.411293721	0.456287985
0.462121212	0.464098906	0.447501146	0.507540302	0.497705252	0.55675984	0.586891161	0.574455562	0.540720222	0.36969697	0.552974504	0.387301587	0.491935484	0.383497053	0.485089463	0.451433858	0.37654321	0.508863399	0.454587797	0.428634168	0.472181906	0.424902046	0.482451804	0.466316292	0.466762315	0.523886205	0.529571351	0.568764569	0.554545455	0.549859155	0.535087719	0.49745158	0.522204387	0.528710726	0.597307222	0.540720222	0.529571351	0.435325602	0.377562863	0.498213374	0.471725471	0.474246842	0.545251397	0.582338902	0.507540302	0.491935484	0.487025948	0.52728255	0.41478963	0.479135984
0.457571496	0.454799627	0.432815965	0.501799486	0.498213374	0.556125356	0.586891161	0.571428571	0.538334253	0.398204814	0.551412429	0.369277336	0.485330681	0.336088154	0.47772883	0.449355433	0.354522339	0.504392765	0.450600185	0.449769585	0.471042471	0.407515658	0.489959839	0.465871122	0.469456469	0.521925134	0.531301034	0.56645386	0.552661382	0.550790068	0.534501643	0.498213374	0.523886205	0.531880109	0.595848596	0.537149147	0.528710726	0.427133479	0.376833977	0.495934959	0.476329917	0.4765625	0.54616676	0.57854179	0.503352243	0.482213439	0.487025948	0.521646179	0.420327304	0.452900232
0.452270621	0.463217845	0.449562414	0.504132231	0.498467824	0.555492316	0.586186186	0.571763327	0.541921155	0.363500931	0.552661382	0.337950139	0.489223058	0.359616802	0.487512488	0.422510823	0.344632768	0.501799486	0.446273434	0.404979253	0.472181906	0.399345336	0.482213439	0.464540695	0.475633528	0.521646179	0.529571351	0.56744186	0.555176337	0.552036199	0.534501643	0.492680464	0.52360515	0.528710726	0.595485052	0.541320022	0.526713438	0.447706422	0.368440921	0.494177215	0.462340123	0.475865431	0.54616676	0.582686567	0.510727368	0.481025136	0.490945674	0.521925134	0.428634168	0.462559242
0.456501403	0.455436304	0.442028986	0.505961638	0.501799486	0.554860716	0.585834334	0.574117647	0.542825362	0.372234935	0.554545455	0.398855742	0.493427705	0.380506823	0.474477394	0.431858407	0.371809524	0.507012987	0.449769585	0.432815965	0.469230769	0.416204691	0.480788177	0.468780019	0.471042471	0.521089162	0.528424472	0.56645386	0.554545455	0.551412429	0.535087719	0.500256279	0.522204387	0.530146659	0.595848596	0.542825362	0.526429342	0.426387069	0.378001549	0.498722534	0.474939173	0.470588235	0.544642857	0.583383144	0.510193413	0.487512488	0.487512488	0.525013448	0.419604471	0.458646617
0.449562414	0.452270621	0.445458695	0.503352243	0.500769625	0.556125356	0.588306209	0.574455562	0.539524599	0.374376678	0.554545455	0.397718011	0.490945674	0.38125	0.476329917	0.450808314	0.364043267	0.508598228	0.445255474	0.417629439	0.468105516	0.409052808	0.493677289	0.476329917	0.4765625	0.520533333	0.530434783	0.56777196	0.556442417	0.550169109	0.533042054	0.499232737	0.522763792	0.530146659	0.596212584	0.545251397	0.528424472	0.429388473	0.362960208	0.494929006	0.474708171	0.473326867	0.546778711	0.583732057	0.50674974	0.489713999	0.491192753	0.523886205	0.42379505	0.465871122
0.451851852	0.450184502	0.456287985	0.502574665	0.498467824	0.555492316	0.586538462	0.572098476	0.541620422	0.373088685	0.551724138	0.34969545	0.491192753	0.363500931	0.476097561	0.432624113	0.354393609	0.503871967	0.453531599	0.435325602	0.467656924	0.410774411	0.491440081	0.477962782	0.483886961	0.523324397	0.531301034	0.56645386	0.552036199	0.552974504	0.53538124	0.497705252	0.525013448	0.527567568	0.594397077	0.541921155	0.526429342	0.450392247	0.39402503	0.491440081	0.468554969	0.471269918	0.545251397	0.582338902	0.510460251	0.485330681	0.488	0.525296017	0.393389762	0.462340123
0.455011655	0.466762315	0.454799627	0.503611971	0.504392765	0.555808656	0.586538462	0.570093458	0.538037486	0.349946217	0.553916005	0.343541007	0.488488488	0.374376678	0.485813838	0.446681922	0.348571429	0.504653568	0.449769585	0.432624113	0.464761905	0.409739715	0.483647175	0.471042471	0.463878327	0.51970181	0.527852893	0.566782811	0.553287982	0.552348613	0.533333333	0.491192753	0.52360515	0.528138528	0.596212584	0.542825362	0.528710726	0.448735632	0.367193378	0.494427558	0.465648855	0.474708171	0.545251397	0.580952381	0.510460251	0.486783042	0.487512488	0.524449221	0.41426146	0.460377358
0.446477585	0.461902508	0.46059462	0.501799486	0.496187087	0.554230551	0.587244284	0.569760654	0.538631347	0.36746988	0.554860716	0.374520338	0.491935484	0.349946217	0.475865431	0.448323381	0.361080281	0.506486767	0.46059462	0.447911886	0.461684011	0.422145329	0.487756122	0.479842675	0.464761905	0.519425226	0.526713438	0.56612529	0.553916005	0.548314607	0.531590414	0.496692112	0.525013448	0.525578891	0.594397077	0.538334253	0.526145553	0.429010989	0.378588053	0.491687657	0.473097431	0.474708171	0.544035674	0.580261593	0.505961638	0.479371316	0.493927126	0.525578891	0.424717145	0.47679531
0.448529412	0.462559242	0.434550312	0.499488229	0.494929006	0.555808656	0.585131894	0.572769953	0.538334253	0.382745098	0.554230551	0.367193378	0.491440081	0.3472074	0.478431373	0.437668161	0.37741686	0.50780437	0.427133479	0.430714916	0.467209191	0.414085702	0.490452261	0.468780019	0.480551452	0.521646179	0.52728255	0.564488143	0.552661382	0.552348613	0.53217012	0.496692112	0.523324397	0.528710726	0.594397077	0.542523624	0.52899729	0.43963964	0.365954256	0.497705252	0.477028348	0.470361446	0.544035674	0.581644815	0.512067156	0.47960688	0.487756122	0.52248394	0.432240921	0.464098906
0.464761905	0.461902508	0.452900232	0.50491464	0.501026694	0.554860716	0.584781306	0.571428571	0.539524599	0.395461912	0.553601815	0.36969697	0.4887331	0.36899811	0.486055777	0.447706422	0.358296623	0.504392765	0.464983325	0.440632054	0.463657957	0.403139199	0.494177215	0.484848485	0.478431373	0.524449221	0.529284165	0.565797101	0.556442417	0.552974504	0.534209086	0.490205927	0.524449221	0.530723219	0.595485052	0.543429844	0.526713438	0.417987152	0.379766537	0.494678155	0.456287985	0.478431373	0.54616676	0.580952381	0.509394572	0.486783042	0.491935484	0.52248394	0.425643262	0.469230769
0.442229271	0.466985646	0.460812087	0.507012987	0.497198166	0.555492316	0.587597833	0.571763327	0.541019956	0.359484346	0.554230551	0.348322627	0.488	0.376252891	0.483647175	0.438061041	0.340306834	0.507276507	0.450600185	0.447706422	0.4654268	0.427695004	0.486297957	0.471725471	0.464540695	0.518597237	0.526145553	0.563835933	0.554545455	0.550790068	0.533042054	0.490698844	0.524731183	0.531590414	0.596941896	0.543429844	0.52699784	0.430714916	0.358165138	0.49745158	0.458215962	0.483407628	0.545251397	0.583034648	0.508068714	0.483886961	0.492680464	0.522763792	0.42287695	0.469230769
0.464540695	0.454587797	0.433200178	0.50674974	0.502833591	0.555808656	0.587951807	0.574455562	0.538037486	0.353879623	0.555808656	0.35478008	0.49218356	0.346099291	0.489959839	0.455223881	0.350071736	0.508863399	0.456928839	0.419965577	0.471269918	0.411467116	0.490698844	0.464983325	0.466985646	0.52248394	0.528424472	0.56645386	0.556442417	0.552348613	0.532751092	0.502574665	0.52360515	0.531590414	0.597307222	0.542825362	0.528424472	0.436103664	0.360014755	0.500256279	0.474939173	0.479371316	0.547085202	0.585131894	0.508598228	0.485330681	0.491687657	0.526429342	0.398367347	0.473326867
0.462998102	0.461465721	0.438454627	0.501541624	0.497198166	0.556125356	0.588661037	0.571763327	0.540121749	0.356725146	0.552974504	0.366228893	0.493677289	0.372803667	0.479135984	0.451433858	0.356986101	0.506486767	0.460160302	0.43513152	0.468105516	0.420146362	0.486783042	0.459726802	0.473786408	0.525013448	0.529571351	0.56744186	0.552974504	0.549859155	0.534794521	0.496187087	0.524167562	0.525862069	0.592952612	0.539823009	0.52728255	0.445865692	0.351331893	0.5	0.479371316	0.47679531	0.544035674	0.580952381	0.511262441	0.483886961	0.489468405	0.52248394	0.433007986	0.469908522
0.46059462	0.463437797	0.428634168	0.503352243	0.499743984	0.554230551	0.585482903	0.573780129	0.537149147	0.379914364	0.551724138	0.371102662	0.491440081	0.374951978	0.484607746	0.454164728	0.328619529	0.507276507	0.454799627	0.430524923	0.478666013	0.412510566	0.485813838	0.463878327	0.475401851	0.522204387	0.528710726	0.565469293	0.555808656	0.551101073	0.533333333	0.497198166	0.525862069	0.529571351	0.594759293	0.542825362	0.525013448	0.426014841	0.390243902	0.495431472	0.47960688	0.484126984	0.544946957	0.581644815	0.509128847	0.482213439	0.491935484	0.523043944	0.418524871	0.474477394
0.447091159	0.455011655	0.447911886	0.508068714	0.492431887	0.55675984	0.585482903	0.571763327	0.541019956	0.39370714	0.555176337	0.3472074	0.490452261	0.376688537	0.473326867	0.462121212	0.35737825	0.502833591	0.465204957	0.438454627	0.483886961	0.409224319	0.489468405	0.470134875	0.452690167	0.521089162	0.527567568	0.56645386	0.553916005	0.553287982	0.53538124	0.492431887	0.526713438	0.529571351	0.594035301	0.541320022	0.530723219	0.438848921	0.39370714	0.493427705	0.461902508	0.473556526	0.544339096	0.582686567	0.507540302	0.485572139	0.485813838	0.525578891	0.417450813	0.464761905
0.466316292	0.474708171	0.45994345	0.506486767	0.493427705	0.555808656	0.586186186	0.573106283	0.535969248	0.409567772	0.552348613	0.341736695	0.491687657	0.36513281	0.483407628	0.442429737	0.359219728	0.505699482	0.457571496	0.429766623	0.463217845	0.412336291	0.483407628	0.468780019	0.464319696	0.520811099	0.52728255	0.564814815	0.552974504	0.54954955	0.529571351	0.493178373	0.525862069	0.529284165	0.594035301	0.541019956	0.525013448	0.428446005	0.378294574	0.49745158	0.468105516	0.472868217	0.545251397	0.580952381	0.504653568	0.480314961	0.485572139	0.51887294	0.428634168	0.46743295
0.465204957	0.452480297	0.443434802	0.504132231	0.500512821	0.553287982	0.588661037	0.574117647	0.541921155	0.37351703	0.553601815	0.365543071	0.498213374	0.382595061	0.481737414	0.456715021	0.35400798	0.503352243	0.447091159	0.429577465	0.459078081	0.433007986	0.485330681	0.473556526	0.474477394	0.523043944	0.528710726	0.568764569	0.55675984	0.550479413	0.535675082	0.49694501	0.522204387	0.529284165	0.596941896	0.539524599	0.52728255	0.451642758	0.381101132	0.4887331	0.470815244	0.468330134	0.544642857	0.582338902	0.511798637	0.472868217	0.492680464	0.526429342	0.418704419	0.476329917
0.451642758	0.46059462	0.453742445	0.503092784	0.49694501	0.558033162	0.588661037	0.570760234	0.538631347	0.349570201	0.554545455	0.39402503	0.490452261	0.384403308	0.47772883	0.450600185	0.372234935	0.50780437	0.458431188	0.428446005	0.471042471	0.41478963	0.4887331	0.468554969	0.479135984	0.524167562	0.530434783	0.568764569	0.555492316	0.552661382	0.531880109	0.495683088	0.52728255	0.530146659	0.595485052	0.543429844	0.525578891	0.430524923	0.372519084	0.493927126	0.45994345	0.482451804	0.544642857	0.583034648	0.509394572	0.480314961	0.494427558	0.521367521	0.429388473	0.475633528
0.449769585	0.469456469	0.440632054	0.502316006	0.494678155	0.554860716	0.586538462	0.573443008	0.539524599	0.389154705	0.551101073	0.364451083	0.481262327	0.333903524	0.477495108	0.437275986	0.357902457	0.503611971	0.457571496	0.425272331	0.468330134	0.433200178	0.488488488	0.459510358	0.457142857	0.521925134	0.529571351	0.56612529	0.553287982	0.551412429	0.536558549	0.490205927	0.52360515	0.529571351	0.596941896	0.541019956	0.527852893	0.449355433	0.392914654	0.495180112	0.475633528	0.465204957	0.543429844	0.579228487	0.505699482	0.481499753	0.491687657	0.521367521	0.441229656	0.478196962
0.458646617	0.471725471	0.454799627	0.501026694	0.494427558	0.556125356	0.587597833	0.573106283	0.541620422	0.352728587	0.552036199	0.356594812	0.491935484	0.371667936	0.474708171	0.440831075	0.330287648	0.501026694	0.459726802	0.424163407	0.466093601	0.379176379	0.484367246	0.456928839	0.467881112	0.521646179	0.528424472	0.56612529	0.556125356	0.550169109	0.529858849	0.493927126	0.521925134	0.529284165	0.595848596	0.541320022	0.524167562	0.436884512	0.377125193	0.497198166	0.473097431	0.469456469	0.544035674	0.581298392	0.511530398	0.480551452	0.488488488	0.523886205	0.424532405	0.468330134
0.442429737	0.467209191	0.454164728	0.500769625	0.495180112	0.553287982	0.587951807	0.570093458	0.541019956	0.37394636	0.552974504	0.342336022	0.488977956	0.392756539	0.464761905	0.446273434	0.365817091	0.502057613	0.43963964	0.43513152	0.476097561	0.39642567	0.485330681	0.481499753	0.477261614	0.523886205	0.52728255	0.565469293	0.553287982	0.552974504	0.534794521	0.490945674	0.524731183	0.531301034	0.596212584	0.542523624	0.531880109	0.438257746	0.380803746	0.494427558	0.463878327	0.465648855	0.544642857	0.581298392	0.506486767	0.47772883	0.487512488	0.524449221	0.447911886	0.466985646
0.456715021	0.466762315	0.458431188	0.500769625	0.492680464	0.554860716	0.587597833	0.572098476	0.540420819	0.368858655	0.553916005	0.347578348	0.494929006	0.382595061	0.485089463	0.432432432	0.342096039	0.509128847	0.431858407	0.416737831	0.459294118	0.417094017	0.494678155	0.480788177	0.4654268	0.52248394	0.528138528	0.565469293	0.553287982	0.54954955	0.533916849	0.498722534	0.524449221	0.53101197	0.596212584	0.543127435	0.52699784	0.440036069	0.400328138	0.494929006	0.473326867	0.475865431	0.544642857	0.583732057	0.509660574	0.470815244	0.488977956	0.526145553	0.429577465	0.471042471
0.463437797	0.468780019	0.438848921	0.501541624	0.494427558	0.554230551	0.586186186	0.571094207	0.539226519	0.347083926	0.551101073	0.353751359	0.492680464	0.3472074	0.478196962	0.444646925	0.368162957	0.502833591	0.453742445	0.447911886	0.473326867	0.421962819	0.484848485	0.476097561	0.466762315	0.520533333	0.527852893	0.567112144	0.553287982	0.54954955	0.53538124	0.502057613	0.521367521	0.528424472	0.591873863	0.543429844	0.526713438	0.440234551	0.359351988	0.498722534	0.469682387	0.468105516	0.541320022	0.581298392	0.507012987	0.478431373	0.491935484	0.52360515	0.384706346	0.467209191
0.435325602	0.467656924	0.440632054	0.504653568	0.504392765	0.556442417	0.588661037	0.575132587	0.540720222	0.382145654	0.553916005	0.379029126	0.486540379	0.368719305	0.469682387	0.443636364	0.355814801	0.509926855	0.444444444	0.455648926	0.467209191	0.384706346	0.487756122	0.469908522	0.471269918	0.521089162	0.529284165	0.56744186	0.558033162	0.550790068	0.533333333	0.494177215	0.523043944	0.530434783	0.596577017	0.540720222	0.530146659	0.44505244	0.366091523	0.5	0.466985646	0.466316292	0.544642857	0.583034648	0.50780437	0.480551452	0.489468405	0.526713438	0.431095406	0.466985646
0.455436304	0.471497585	0.461684011	0.50491464	0.499488229	0.555492316	0.587951807	0.573106283	0.542222222	0.364179104	0.551412429	0.369417108	0.49218356	0.334934798	0.484367246	0.449148642	0.363500931	0.50780437	0.459078081	0.445255474	0.478196962	0.41426146	0.485330681	0.478431373	0.471042471	0.525013448	0.524167562	0.568433314	0.555176337	0.548622822	0.533624932	0.499488229	0.524167562	0.528424472	0.594397077	0.542222222	0.525296017	0.442831216	0.400656814	0.494929006	0.476097561	0.473786408	0.544035674	0.582686567	0.509128847	0.47679531	0.495431472	0.528424472	0.421780467	0.470361446
0.445255474	0.468554969	0.435714286	0.500256279	0.50491464	0.555176337	0.586186186	0.572769953	0.538334253	0.374520338	0.552661382	0.344025379	0.486783042	0.342576343	0.481262327	0.4456621	0.383195917	0.502057613	0.443434802	0.426759948	0.474246842	0.406836182	0.486540379	0.471497585	0.475633528	0.524449221	0.528424472	0.568102445	0.551412429	0.547699214	0.532751092	0.497705252	0.524167562	0.528138528	0.596212584	0.543127435	0.522763792	0.438848921	0.404811282	0.491935484	0.464098906	0.472868217	0.543127435	0.580606782	0.510460251	0.483407628	0.482929243	0.525862069	0.445458695	0.470361446
0.450600185	0.466093601	0.423611111	0.502574665	0.495934959	0.557395774	0.588306209	0.570093458	0.540420819	0.40632806	0.554545455	0.368719305	0.486783042	0.362421092	0.477028348	0.44484959	0.370398482	0.503092784	0.459726802	0.407175636	0.464983325	0.418704419	0.4887331	0.466093601	0.468780019	0.521646179	0.528424472	0.566782811	0.555176337	0.551101073	0.533333333	0.496187087	0.52699784	0.528424472	0.596212584	0.542523624	0.528424472	0.438257746	0.362017804	0.499743984	0.466093601	0.475865431	0.544946957	0.581991652	0.512335958	0.484367246	0.489959839	0.523886205	0.421962819	0.465204957
0.457571496	0.467656924	0.439243924	0.504392765	0.500256279	0.554230551	0.585482903	0.572769953	0.540720222	0.37741686	0.554545455	0.383647799	0.490205927	0.354651163	0.483647175	0.432240921	0.37509608	0.503092784	0.451433858	0.425087108	0.460812087	0.430145439	0.487269096	0.466762315	0.465871122	0.519425226	0.529284165	0.56909621	0.552661382	0.551724138	0.528710726	0.494678155	0.525862069	0.530434783	0.593673966	0.539226519	0.528424472	0.424163407	0.389309932	0.495180112	0.468105516	0.469005286	0.545861298	0.582338902	0.509926855	0.46743295	0.487756122	0.527567568	0.406497293	0.481262327
0.464761905	0.466093601	0.466762315	0.501541624	0.496692112	0.552974504	0.589016295	0.56909621	0.539524599	0.386994449	0.550479413	0.336435712	0.488488488	0.365269461	0.484367246	0.451433858	0.37741686	0.502833591	0.457142857	0.442229271	0.477028348	0.416559966	0.484607746	0.473556526	0.460377358	0.521646179	0.528424472	0.566782811	0.552974504	0.550479413	0.533624932	0.488488488	0.524167562	0.526429342	0.595848596	0.542825362	0.529571351	0.425643262	0.349570201	0.496439471	0.477261614	0.457786116	0.54616676	0.582338902	0.510193413	0.477495108	0.488977956	0.526429342	0.419604471	0.463657957
0.45122515	0.456287985	0.442229271	0.500512821	0.504653568	0.554860716	0.586186186	0.572769953	0.539524599	0.37408969	0.554545455	0.358033749	0.494678155	0.362286563	0.484126984	0.459294118	0.36899811	0.510193413	0.456715021	0.450600185	0.450600185	0.424163407	0.490698844	0.468105516	0.471042471	0.522763792	0.52899729	0.565141865	0.550479413	0.550479413	0.534501643	0.496187087	0.523043944	0.527567568	0.596577017	0.541320022	0.528710726	0.433007986	0.379914364	0.494177215	0.477028348	0.472868217	0.545556177	0.581298392	0.506486767	0.484367246	0.495180112	0.526145553	0.409911802	0.469456469
0.445255474	0.472868217	0.448323381	0.500512821	0.501541624	0.557395774	0.586538462	0.573780129	0.540420819	0.382295339	0.557077626	0.340901153	0.495683088	0.386381631	0.4765625	0.450184502	0.38125	0.513144059	0.44505244	0.440632054	0.465871122	0.413910093	0.492680464	0.473326867	0.472410455	0.522204387	0.528424472	0.567112144	0.552661382	0.551724138	0.52899729	0.500769625	0.52360515	0.530434783	0.596941896	0.541620422	0.530723219	0.448117539	0.353879623	0.5	0.466316292	0.477495108	0.545861298	0.583383144	0.509926855	0.489959839	0.488977956	0.524731183	0.399508801	0.480551452
0.453110492	0.455223881	0.447091159	0.494678155	0.502833591	0.555176337	0.587951807	0.571763327	0.536558549	0.379471229	0.552348613	0.372234935	0.486540379	0.381996086	0.484607746	0.447296059	0.348820586	0.507012987	0.442831216	0.440831075	0.472639225	0.41478963	0.481975309	0.476329917	0.471497585	0.520533333	0.528138528	0.56645386	0.551412429	0.550169109	0.535969248	0.495934959	0.523886205	0.52699784	0.594397077	0.542222222	0.529858849	0.451851852	0.391025641	0.495934959	0.469908522	0.473097431	0.543429844	0.580261593	0.510727368	0.485089463	0.487269096	0.52248394	0.416737831	0.467656924
0.455861747	0.460812087	0.463437797	0.503352243	0.493927126	0.557714286	0.588306209	0.573106283	0.538928769	0.372946122	0.555492316	0.377708978	0.495934959	0.365954256	0.473097431	0.448735632	0.351458408	0.50491464	0.445458695	0.454164728	0.480551452	0.407345576	0.491440081	0.468554969	0.478900883	0.522763792	0.528424472	0.56744186	0.554545455	0.550479413	0.535969248	0.497959184	0.524731183	0.525296017	0.596577017	0.543732591	0.529858849	0.433007986	0.425457716	0.495180112	0.468780019	0.476097561	0.548006738	0.582686567	0.508863399	0.481025136	0.490205927	0.524167562	0.402806438	0.472868217
0.445255474	0.470361446	0.457786116	0.503352243	0.501541624	0.554230551	0.587951807	0.574793875	0.539226519	0.360280546	0.551412429	0.356074425	0.486783042	0.384858044	0.484607746	0.434743875	0.377562863	0.507012987	0.458431188	0.447501146	0.474939173	0.397394137	0.493677289	0.461247637	0.467209191	0.520811099	0.527567568	0.56612529	0.555492316	0.549859155	0.533333333	0.497705252	0.51970181	0.528138528	0.595848596	0.541620422	0.527852893	0.431285904	0.35285611	0.491192753	0.473556526	0.471953578	0.545556177	0.584431138	0.509128847	0.478900883	0.488488488	0.523886205	0.403639371	0.474939173
0.455861747	0.469908522	0.454376164	0.504392765	0.500256279	0.554230551	0.585834334	0.571763327	0.534794521	0.379914364	0.552036199	0.339124392	0.485330681	0.35234657	0.482451804	0.440433213	0.358823529	0.50674974	0.470815244	0.446681922	0.471953578	0.407515658	0.480551452	0.469456469	0.472868217	0.51970181	0.526713438	0.56777196	0.555492316	0.552974504	0.535675082	0.498467824	0.51970181	0.528138528	0.595485052	0.541019956	0.531590414	0.437275986	0.394184168	0.497705252	0.456287985	0.473556526	0.546472564	0.583732057	0.513413993	0.490945674	0.49694501	0.52248394	0.416204691	0.469682387
0.464540695	0.460812087	0.459726802	0.501799486	0.498213374	0.555492316	0.586538462	0.572769953	0.538928769	0.399836133	0.553601815	0.34969545	0.489468405	0.360546731	0.483168317	0.421780467	0.362555721	0.505437597	0.440433213	0.439046334	0.460160302	0.427882508	0.482690406	0.472868217	0.471953578	0.51887294	0.52899729	0.566782811	0.552974504	0.551101073	0.535675082	0.501026694	0.524449221	0.529284165	0.595485052	0.541320022	0.527567568	0.441628959	0.372946122	0.499743984	0.456287985	0.465648855	0.544339096	0.582686567	0.509394572	0.478900883	0.490945674	0.525296017	0.426759948	0.483886961
0.453110492	0.46743295	0.454376164	0.504653568	0.5	0.554545455	0.588306209	0.574455562	0.538631347	0.348446983	0.553601815	0.361080281	0.496439471	0.350448833	0.472410455	0.448735632	0.344389555	0.505437597	0.458862247	0.421598272	0.454587797	0.411814346	0.488977956	0.465871122	0.475401851	0.523043944	0.526429342	0.56777196	0.553287982	0.553287982	0.533916849	0.495934959	0.520255864	0.529858849	0.594397077	0.544642857	0.529858849	0.428446005	0.41426146	0.49745158	0.464540695	0.481499753	0.547392036	0.582686567	0.506486767	0.475401851	0.494427558	0.525578891	0.430524923	0.466985646
0.4654268	0.467881112	0.456074766	0.498467824	0.489959839	0.555176337	0.589016295	0.572098476	0.539226519	0.362960208	0.552348613	0.391967871	0.4887331	0.381697302	0.485089463	0.426573427	0.393389762	0.508863399	0.44505244	0.459078081	0.456287985	0.39869281	0.483886961	0.4654268	0.467209191	0.521089162	0.52728255	0.56744186	0.552348613	0.548931384	0.538037486	0.496692112	0.524449221	0.529571351	0.594035301	0.539823009	0.53101197	0.447911886	0.358296623	0.49694501	0.462340123	0.467881112	0.544946957	0.582338902	0.508598228	0.485330681	0.480788177	0.525578891	0.420146362	0.478431373
0.458431188	0.469005286	0.451851852	0.499743984	0.503092784	0.555176337	0.587244284	0.571428571	0.540420819	0.379766537	0.554545455	0.375673595	0.496187087	0.34696054	0.474939173	0.431095406	0.374376678	0.502316006	0.454164728	0.428070175	0.474708171	0.395622213	0.494177215	0.464540695	0.47772883	0.525013448	0.528138528	0.567112144	0.556125356	0.551412429	0.535675082	0.492929293	0.526429342	0.526145553	0.597307222	0.543127435	0.529858849	0.433585073	0.388225935	0.491935484	0.46743295	0.474016513	0.543732591	0.583034648	0.506224066	0.477261614	0.494177215	0.524167562	0.408710218	0.475401851
0.461029759	0.453742445	0.462559242	0.501799486	0.500256279	0.557077626	0.587244284	0.574793875	0.542222222	0.373088685	0.554545455	0.372946122	0.491192753	0.379176379	0.489468405	0.455436304	0.384858044	0.50491464	0.463217845	0.408197407	0.475633528	0.421416235	0.483886961	0.477028348	0.468330134	0.521367521	0.528710726	0.56777196	0.554860716	0.551724138	0.533916849	0.489223058	0.525862069	0.532460447	0.595485052	0.541620422	0.531301034	0.441429218	0.358165138	0.500769625	0.471269918	0.469456469	0.545251397	0.583732057	0.510193413	0.484367246	0.487269096	0.52699784	0.400164002	0.472181906
0.465648855	0.464983325	0.442229271	0.500512821	0.498213374	0.556442417	0.583034648	0.571094207	0.539226519	0.397556008	0.551724138	0.376397995	0.487269096	0.362286563	0.484367246	0.454799627	0.388689765	0.507276507	0.457571496	0.431095406	0.464540695	0.413910093	0.486297957	0.469230769	0.480551452	0.519978689	0.526713438	0.56744186	0.552036199	0.552348613	0.533333333	0.487756122	0.521646179	0.528710726	0.592952612	0.538928769	0.52899729	0.450808314	0.358428204	0.49745158	0.465871122	0.466539197	0.544339096	0.580261593	0.509394572	0.483407628	0.484367246	0.52248394	0.421598272	0.477028348
0.449148642	0.464540695	0.454164728	0.50780437	0.499488229	0.555176337	0.584431138	0.571428571	0.540121749	0.378148005	0.553601815	0.351331893	0.493178373	0.356855576	0.491687657	0.445865692	0.363095238	0.509394572	0.452690167	0.431858407	0.460812087	0.42287695	0.491192753	0.461029759	0.473786408	0.523324397	0.52728255	0.565797101	0.555808656	0.552036199	0.531590414	0.49694501	0.52248394	0.528710726	0.594759293	0.541921155	0.524731183	0.44484959	0.373231358	0.49745158	0.467881112	0.480078701	0.546778711	0.580606782	0.510727368	0.487756122	0.490945674	0.52360515	0.407345576	0.470815244
0.439837765	0.461247637	0.464761905	0.505437597	0.502833591	0.553601815	0.587244284	0.572434018	0.538631347	0.388999601	0.555808656	0.368719305	0.489713999	0.39402503	0.484367246	0.442831216	0.360946746	0.505175983	0.448529412	0.433200178	0.471042471	0.401315789	0.490452261	0.46743295	0.468780019	0.518321827	0.530723219	0.566782811	0.553287982	0.551412429	0.531301034	0.493927126	0.521646179	0.528138528	0.595121951	0.545251397	0.528710726	0.441429218	0.373660031	0.497705252	0.469908522	0.4765625	0.541019956	0.581644815	0.515856237	0.483886961	0.491687657	0.522204387	0.411640658	0.45994345
0.463657957	0.464540695	0.447091159	0.505175983	0.501284027	0.557077626	0.588306209	0.573106283	0.539524599	0.363907532	0.555492316	0.353879623	0.492431887	0.366917293	0.477495108	0.434550312	0.386841062	0.502057613	0.450184502	0.435714286	0.464983325	0.435519857	0.487512488	0.455648926	0.476097561	0.521646179	0.531301034	0.56645386	0.555492316	0.548622822	0.536558549	0.496692112	0.522204387	0.529858849	0.595121951	0.542523624	0.527852893	0.434743875	0.373374139	0.500512821	0.476097561	0.480788177	0.546472564	0.582686567	0.509394572	0.486783042	0.496439471	0.527852893	0.422693807	0.477495108
0.450600185	0.454799627	0.456928839	0.502057613	0.499743984	0.556125356	0.586186186	0.572434018	0.538334253	0.383045526	0.552348613	0.342937456	0.486055777	0.381101132	0.477962782	0.446681922	0.359087564	0.498722534	0.461247637	0.4456621	0.470361446	0.41602728	0.480078701	0.475170399	0.460812087	0.520811099	0.527567568	0.56612529	0.553287982	0.552661382	0.535675082	0.498722534	0.521367521	0.526713438	0.595848596	0.539524599	0.528424472	0.443032229	0.378881988	0.493178373	0.454587797	0.467881112	0.544946957	0.581644815	0.508598228	0.49218356	0.492680464	0.522204387	0.432815965	0.481025136
0.462778568	0.469005286	0.459078081	0.503871967	0.500256279	0.554545455	0.585482903	0.571428571	0.538631347	0.360546731	0.553287982	0.344146685	0.489223058	0.392598552	0.4765625	0.45994345	0.35478008	0.50674974	0.452480297	0.430524923	0.481262327	0.41602728	0.489959839	0.471953578	0.469230769	0.52248394	0.530146659	0.565797101	0.552974504	0.552348613	0.531880109	0.497705252	0.524449221	0.531590414	0.595121951	0.540121749	0.529571351	0.429010989	0.370117558	0.495180112	0.472868217	0.474477394	0.546472564	0.579916815	0.511798637	0.483168317	0.491935484	0.52728255	0.432432432	0.469456469
0.446886447	0.458431188	0.464983325	0.505961638	0.498467824	0.555176337	0.587597833	0.573106283	0.540720222	0.36499626	0.553916005	0.340782123	0.487025948	0.35234657	0.486055777	0.468330134	0.339714584	0.504132231	0.440433213	0.434743875	0.470815244	0.399018806	0.486055777	0.469682387	0.475633528	0.520811099	0.528138528	0.56744186	0.556442417	0.548931384	0.536853685	0.496692112	0.520811099	0.529858849	0.595848596	0.544642857	0.52728255	0.416559966	0.389932082	0.498467824	0.465871122	0.470134875	0.543429844	0.580952381	0.509926855	0.483168317	0.497198166	0.52360515	0.430714916	0.470588235
0.462121212	0.457142857	0.452061139	0.503352243	0.503092784	0.554860716	0.586538462	0.572769953	0.541921155	0.39642567	0.550790068	0.39008793	0.486540379	0.358033749	0.469005286	0.452690167	0.373231358	0.503352243	0.455223881	0.459294118	0.462778568	0.422693807	0.493427705	0.478431373	0.478196962	0.521646179	0.530434783	0.56645386	0.555808656	0.550790068	0.535087719	0.493427705	0.526429342	0.529284165	0.594397077	0.541019956	0.530434783	0.411640658	0.410084034	0.488	0.466093601	0.472639225	0.546472564	0.582686567	0.511798637	0.490205927	0.495180112	0.521646179	0.408710218	0.469908522
0.433970654	0.457786116	0.446477585	0.498213374	0.499232737	0.553916005	0.587597833	0.573106283	0.541620422	0.395301742	0.551101073	0.37408969	0.489468405	0.397232397	0.481737414	0.470815244	0.362421092	0.498467824	0.437668161	0.408881441	0.472181906	0.421598272	0.491687657	0.465871122	0.475633528	0.523324397	0.531590414	0.56744186	0.552974504	0.54954955	0.533624932	0.499743984	0.523043944	0.53217012	0.596577017	0.541620422	0.526429342	0.43963964	0.39642567	0.498722534	0.463437797	0.469456469	0.544035674	0.581644815	0.513684211	0.486783042	0.497705252	0.526145553	0.416382253	0.47772883
0.458215962	0.476097561	0.41888412	0.501026694	0.503092784	0.556442417	0.586891161	0.572434018	0.538631347	0.402640264	0.554230551	0.365817091	0.4887331	0.355296687	0.485813838	0.460812087	0.378294574	0.50491464	0.441229656	0.415672913	0.462340123	0.400986031	0.483647175	0.471953578	0.474246842	0.520255864	0.52699784	0.56645386	0.554230551	0.554230551	0.532460447	0.501799486	0.52360515	0.528710726	0.595121951	0.542222222	0.528138528	0.423060251	0.379323747	0.493178373	0.468780019	0.482929243	0.545556177	0.580952381	0.508333333	0.482213439	0.486297957	0.525578891	0.427133479	0.458646617
0.452270621	0.46743295	0.452900232	0.503871967	0.498722534	0.555492316	0.587951807	0.572434018	0.540720222	0.351079137	0.552348613	0.374233129	0.497959184	0.379766537	0.474939173	0.450808314	0.357247438	0.505699482	0.461684011	0.461029759	0.475865431	0.418345478	0.489468405	0.466316292	0.458646617	0.522763792	0.52899729	0.566782811	0.554545455	0.548931384	0.532460447	0.498467824	0.524449221	0.531590414	0.595121951	0.543732591	0.529284165	0.444444444	0.395461912	0.496692112	0.472639225	0.473326867	0.54616676	0.584431138	0.508598228	0.483168317	0.49218356	0.526713438	0.42582897	0.472868217
0.461247637	0.463437797	0.438061041	0.496439471	0.494929006	0.557395774	0.589016295	0.572769953	0.542222222	0.381846635	0.555492316	0.351711712	0.494929006	0.340425532	0.465204957	0.459294118	0.336319779	0.509128847	0.449148642	0.435908888	0.483647175	0.391967871	0.491440081	0.474477394	0.46743295	0.523043944	0.526145553	0.568433314	0.555176337	0.550790068	0.536853685	0.499488229	0.517771883	0.530146659	0.596212584	0.543732591	0.528710726	0.4456621	0.385009862	0.491192753	0.474477394	0.470588235	0.544946957	0.582338902	0.50780437	0.491687657	0.491192753	0.526145553	0.393231265	0.473097431
0.45122515	0.466762315	0.46743295	0.49694501	0.497705252	0.554545455	0.586186186	0.569760654	0.538037486	0.400328138	0.553601815	0.376979529	0.493927126	0.38592329	0.480314961	0.442630385	0.35120547	0.507012987	0.452900232	0.434163701	0.470588235	0.411814346	0.487512488	0.477028348	0.466985646	0.520533333	0.528710726	0.566782811	0.555176337	0.551101073	0.532751092	0.499743984	0.522763792	0.526713438	0.594759293	0.541620422	0.52899729	0.452061139	0.376397995	0.492431887	0.464319696	0.468105516	0.54616676	0.581644815	0.510460251	0.487269096	0.496187087	0.524731183	0.399018806	0.475170399
0.444040036	0.462340123	0.450600185	0.501026694	0.49694501	0.554860716	0.586891161	0.571428571	0.539226519	0.37351703	0.553601815	0.384554768	0.498213374	0.360813309	0.480788177	0.457786116	0.360280546	0.508068714	0.462340123	0.438454627	0.472181906	0.429955947	0.481975309	0.4765625	0.473786408	0.524449221	0.531590414	0.568433314	0.554860716	0.553916005	0.535969248	0.503352243	0.524731183	0.527852893	0.596577017	0.540720222	0.53101197	0.438454627	0.373374139	0.503092784	0.472181906	0.4765625	0.545251397	0.582686567	0.515039578	0.478666013	0.491935484	0.52699784	0.411120472	0.469908522
0.455648926	0.466985646	0.461465721	0.502574665	0.498213374	0.553916005	0.587597833	0.573106283	0.538928769	0.348446983	0.554230551	0.356855576	0.485572139	0.373803141	0.478900883	0.446886447	0.386075949	0.50491464	0.445458695	0.440831075	0.461902508	0.399508801	0.488977956	0.472639225	0.471953578	0.523324397	0.530146659	0.56612529	0.555492316	0.548006738	0.534794521	0.492929293	0.521925134	0.530434783	0.594759293	0.542825362	0.526713438	0.448735632	0.361615413	0.496439471	0.476097561	0.484367246	0.543127435	0.583034648	0.508068714	0.485330681	0.491935484	0.525296017	0.426759948	0.468780019
0.459510358	0.449769585	0.443636364	0.504653568	0.503092784	0.555492316	0.588306209	0.573443008	0.538928769	0.366641623	0.555492316	0.343541007	0.494929006	0.364179104	0.475170399	0.450392247	0.359882006	0.505961638	0.435908888	0.435325602	0.465648855	0.403305785	0.488244122	0.478900883	0.469682387	0.52360515	0.526713438	0.566782811	0.555492316	0.550479413	0.53538124	0.495934959	0.523324397	0.530146659	0.595485052	0.542523624	0.524731183	0.422327997	0.378441256	0.493927126	0.478666013	0.475401851	0.54616676	0.582686567	0.505175983	0.47960688	0.492680464	0.52699784	0.408368201	0.474708171
0.457357076	0.455436304	0.451016636	0.503352243	0.499743984	0.553916005	0.586891161	0.572098476	0.539524599	0.371243819	0.553601815	0.36913767	0.486297957	0.388535032	0.477028348	0.450184502	0.356464573	0.502057613	0.450808314	0.441828882	0.480078701	0.424347826	0.482451804	0.464098906	0.467881112	0.519978689	0.524731183	0.565797101	0.553287982	0.551101073	0.533916849	0.493927126	0.524731183	0.529571351	0.596212584	0.541320022	0.531880109	0.436689038	0.385009862	0.498213374	0.465648855	0.473097431	0.545556177	0.582338902	0.513413993	0.484126984	0.488977956	0.525578891	0.425457716	0.465648855
0.458862247	0.466539197	0.468554969	0.50491464	0.501026694	0.557395774	0.586538462	0.573443008	0.538334253	0.356464573	0.554230551	0.336900242	0.487269096	0.349946217	0.47679531	0.436689038	0.344754504	0.504132231	0.446681922	0.440433213	0.468780019	0.391653291	0.489223058	0.467881112	0.464761905	0.52248394	0.528424472	0.566782811	0.554860716	0.552348613	0.533916849	0.493927126	0.52248394	0.530434783	0.595485052	0.538631347	0.529571351	0.454376164	0.361749444	0.494678155	0.468780019	0.479371316	0.543732591	0.583034648	0.505437597	0.489468405	0.483168317	0.524731183	0.405147364	0.477261614
0.461029759	0.469456469	0.454587797	0.501284027	0.495934959	0.55675984	0.586538462	0.573443008	0.539524599	0.383195917	0.554230551	0.33783316	0.488	0.356725146	0.470361446	0.457142857	0.346590909	0.507012987	0.461902508	0.42732049	0.474708171	0.410774411	0.487756122	0.469456469	0.471725471	0.521925134	0.528710726	0.569428238	0.554230551	0.552661382	0.531880109	0.491192753	0.524449221	0.52728255	0.594759293	0.541320022	0.52699784	0.443032229	0.359219728	0.501284027	0.470588235	0.468330134	0.545861298	0.581991652	0.512874409	0.485330681	0.491440081	0.526429342	0.42732049	0.463437797
0.472410455	0.466093601	0.453742445	0.503352243	0.494427558	0.554545455	0.585482903	0.572098476	0.538928769	0.392756539	0.553916005	0.339596381	0.491687657	0.340901153	0.474708171	0.419424151	0.356855576	0.504653568	0.464319696	0.419965577	0.447911886	0.418345478	0.489223058	0.448117539	0.469908522	0.523886205	0.52699784	0.567112144	0.554230551	0.551101073	0.531880109	0.486055777	0.523043944	0.529858849	0.595121951	0.542222222	0.52699784	0.426946632	0.372376955	0.496439471	0.474477394	0.458646617	0.544946957	0.580606782	0.509926855	0.486055777	0.496439471	0.524167562	0.424902046	0.474708171
0.456501403	0.459294118	0.433970654	0.49745158	0.495431472	0.556125356	0.587244284	0.571094207	0.539823009	0.400164002	0.553287982	0.376397995	0.49218356	0.353367125	0.481499753	0.448735632	0.371526456	0.506224066	0.436689038	0.427882508	0.47679531	0.442630385	0.483168317	0.466539197	0.471725471	0.521089162	0.525013448	0.568102445	0.556125356	0.54954955	0.535087719	0.490698844	0.521925134	0.530146659	0.595848596	0.543732591	0.527567568	0.441429218	0.370257967	0.495180112	0.447501146	0.466539197	0.543732591	0.581991652	0.506224066	0.485572139	0.493427705	0.527567568	0.395301742	0.468554969
0.458000939	0.465871122	0.469908522	0.504392765	0.500769625	0.554545455	0.587244284	0.571428571	0.540121749	0.403472509	0.551724138	0.344146685	0.494177215	0.345976604	0.482690406	0.433007986	0.352601156	0.505699482	0.455648926	0.430714916	0.471497585	0.435908888	0.489223058	0.4765625	0.469682387	0.522204387	0.528138528	0.568102445	0.551724138	0.551412429	0.530146659	0.495934959	0.522763792	0.528424472	0.596577017	0.544642857	0.526145553	0.451433858	0.371243819	0.49745158	0.462559242	0.471497585	0.544946957	0.581298392	0.508068714	0.485089463	0.483407628	0.523886205	0.411293721	0.47679531
0.444444444	0.469682387	0.424347826	0.50491464	0.493927126	0.555176337	0.584781306	0.571428571	0.541320022	0.395943205	0.555176337	0.369977255	0.490945674	0.35234657	0.470361446	0.433585073	0.366641623	0.506224066	0.455011655	0.462998102	0.452270621	0.413910093	0.483886961	0.473326867	0.462998102	0.517771883	0.528710726	0.56777196	0.555176337	0.550479413	0.535675082	0.498213374	0.519978689	0.527567568	0.593673966	0.543429844	0.52699784	0.44606947	0.374807988	0.493927126	0.467656924	0.469908522	0.544035674	0.583732057	0.507012987	0.478666013	0.489223058	0.52248394	0.43435692	0.478431373
0.452480297	0.461465721	0.454164728	0.503352243	0.495431472	0.55675984	0.587597833	0.571763327	0.538928769	0.366917293	0.553916005	0.369977255	0.491687657	0.353239233	0.473786408	0.458215962	0.362017804	0.504392765	0.460160302	0.429766623	0.464319696	0.425457716	0.489468405	0.465871122	0.471042471	0.520533333	0.524167562	0.56777196	0.553916005	0.549859155	0.535675082	0.491687657	0.521367521	0.526429342	0.595848596	0.541019956	0.525296017	0.444242148	0.38592329	0.499743984	0.462998102	0.471953578	0.547085202	0.582686567	0.508598228	0.484607746	0.496439471	0.521925134	0.439441693	0.470588235
0.460377358	0.456715021	0.458646617	0.499743984	0.497959184	0.554230551	0.587597833	0.572434018	0.540420819	0.365543071	0.556125356	0.378148005	0.491935484	0.373231358	0.483407628	0.452480297	0.347950089	0.504132231	0.445458695	0.430145439	0.469005286	0.397232397	0.478666013	0.460812087	0.473786408	0.521367521	0.530146659	0.568433314	0.552348613	0.551412429	0.535969248	0.488488488	0.524167562	0.523886205	0.595485052	0.540720222	0.52699784	0.44606947	0.398367347	0.493927126	0.473786408	0.482929243	0.544339096	0.581991652	0.509128847	0.488488488	0.49745158	0.52360515	0.421598272	0.484126984
0.457786116	0.463878327	0.451642758	0.505437597	0.498213374	0.555808656	0.586891161	0.572434018	0.540420819	0.398367347	0.556125356	0.334475668	0.484126984	0.338418863	0.481025136	0.448529412	0.409395973	0.506224066	0.453953488	0.428258008	0.470815244	0.420146362	0.494427558	0.4654268	0.469230769	0.523043944	0.527567568	0.565141865	0.552036199	0.548314607	0.534794521	0.494177215	0.522204387	0.527567568	0.595485052	0.543429844	0.527852893	0.428258008	0.367885413	0.494427558	0.470815244	0.467656924	0.54616676	0.583034648	0.511262441	0.490452261	0.489468405	0.525013448	0.409224319	0.472868217
0.462559242	0.456928839	0.453742445	0.50491464	0.493677289	0.556442417	0.587597833	0.571094207	0.541019956	0.384251969	0.553287982	0.361749444	0.487025948	0.37654321	0.471042471	0.433007986	0.364315043	0.507540302	0.453110492	0.431285904	0.480078701	0.431667404	0.489223058	0.471497585	0.470815244	0.525578891	0.528138528	0.56612529	0.553601815	0.553601815	0.532751092	0.495431472	0.521089162	0.531590414	0.594397077	0.542222222	0.526145553	0.444646925	0.394822006	0.498213374	0.459294118	0.468780019	0.543429844	0.581644815	0.512335958	0.491192753	0.494177215	0.525578891	0.425643262	0.481499753
0.462340123	0.458215962	0.454376164	0.50491464	0.498467824	0.555808656	0.586891161	0.570426651	0.539823009	0.378001549	0.55675984	0.340069686	0.494678155	0.382595061	0.475633528	0.453953488	0.347950089	0.503871967	0.453531599	0.433585073	0.473326867	0.431095406	0.487512488	0.468330134	0.468105516	0.523886205	0.529284165	0.568433314	0.553287982	0.550479413	0.536263736	0.493427705	0.524167562	0.530723219	0.595848596	0.543127435	0.526429342	0.443032229	0.358955498	0.494929006	0.473097431	0.472868217	0.544946957	0.582686567	0.513954713	0.481737414	0.486540379	0.525862069	0.419424151	0.47960688
0.457357076	0.448529412	0.448117539	0.499743984	0.501284027	0.556442417	0.587244284	0.572098476	0.539226519	0.36969697	0.553287982	0.361615413	0.491192753	0.35413643	0.488	0.43435692	0.351711712	0.509394572	0.457357076	0.429955947	0.472181906	0.423979149	0.47960688	0.475401851	0.464319696	0.521925134	0.527567568	0.567112144	0.554860716	0.550479413	0.534209086	0.491192753	0.523886205	0.529284165	0.594759293	0.542222222	0.526429342	0.432815965	0.383647799	0.498467824	0.465648855	0.468554969	0.544035674	0.581298392	0.511798637	0.478431373	0.494678155	0.526429342	0.438848921	0.467656924
0.458215962	0.474477394	0.428822496	0.495683088	0.503092784	0.555492316	0.585834334	0.572769953	0.538631347	0.361347649	0.55675984	0.382295339	0.489959839	0.34745461	0.474016513	0.448323381	0.36858006	0.503871967	0.457142857	0.433970654	0.471953578	0.392598552	0.483886961	0.474939173	0.456715021	0.523324397	0.530723219	0.568102445	0.552661382	0.549240293	0.534794521	0.496439471	0.52360515	0.53217012	0.594397077	0.540720222	0.525862069	0.443233424	0.391653291	0.488244122	0.477962782	0.471725471	0.545556177	0.583383144	0.513144059	0.4887331	0.492680464	0.525296017	0.403639371	0.471725471
0.458862247	0.465871122	0.43513152	0.502574665	0.497198166	0.555808656	0.587597833	0.572769953	0.535969248	0.361213916	0.554545455	0.3518385	0.487756122	0.371667936	0.481262327	0.455648926	0.368301887	0.505699482	0.455648926	0.423979149	0.474708171	0.430524923	0.492929293	0.481499753	0.463878327	0.523043944	0.526145553	0.56777196	0.555492316	0.54954955	0.531590414	0.489223058	0.525296017	0.529284165	0.59331307	0.540121749	0.529284165	0.430714916	0.398367347	0.492431887	0.475401851	0.47960688	0.54616676	0.583383144	0.510460251	0.490205927	0.492431887	0.52360515	0.432240921	0.464761905
0.452690167	0.447091159	0.437864513	0.503092784	0.501541624	0.554230551	0.586538462	0.571763327	0.538334253	0.400821355	0.553916005	0.351458408	0.486540379	0.367055284	0.481499753	0.454799627	0.371526456	0.508863399	0.463217845	0.444646925	0.474708171	0.434937611	0.483886961	0.464098906	0.464319696	0.522763792	0.524731183	0.565141865	0.552974504	0.548622822	0.531301034	0.49694501	0.524449221	0.526429342	0.595485052	0.540720222	0.52899729	0.422693807	0.381548084	0.500769625	0.473556526	0.4654268	0.542825362	0.582686567	0.512605042	0.483168317	0.488	0.523043944	0.406497293	0.482213439
0.445458695	0.458646617	0.454376164	0.498722534	0.500256279	0.555176337	0.587597833	0.572769953	0.538334253	0.371809524	0.552661382	0.340782123	0.487756122	0.354393609	0.481737414	0.439837765	0.34745461	0.504392765	0.456287985	0.428446005	0.472639225	0.443838108	0.489223058	0.455648926	0.477261614	0.521925134	0.528710726	0.567112144	0.554860716	0.553287982	0.535969248	0.496439471	0.525013448	0.531590414	0.594759293	0.541019956	0.529858849	0.435325602	0.360014755	0.490698844	0.457786116	0.447706422	0.545556177	0.582338902	0.508333333	0.486783042	0.492929293	0.524731183	0.424717145	0.474016513
0.447706422	0.470134875	0.454164728	0.50491464	0.494678155	0.554230551	0.587597833	0.570760234	0.538928769	0.397394137	0.552036199	0.355555556	0.495683088	0.408368201	0.47679531	0.462778568	0.355426074	0.508863399	0.43963964	0.447501146	0.467209191	0.432624113	0.490945674	0.475401851	0.466985646	0.525862069	0.530723219	0.567112144	0.553601815	0.552036199	0.535675082	0.502574665	0.52728255	0.52728255	0.595485052	0.542523624	0.528710726	0.417272339	0.388535032	0.499743984	0.466985646	0.482690406	0.542825362	0.581991652	0.508333333	0.481025136	0.495683088	0.523043944	0.41602728	0.476097561
0.45994345	0.455436304	0.45994345	0.505961638	0.500769625	0.555808656	0.585482903	0.571763327	0.541019956	0.364723468	0.553601815	0.374376678	0.483168317	0.351079137	0.478666013	0.455861747	0.375240292	0.507276507	0.440632054	0.41888412	0.4654268	0.432240921	0.491687657	0.472868217	0.471497585	0.52248394	0.52699784	0.568433314	0.553916005	0.550790068	0.533916849	0.495934959	0.524449221	0.525296017	0.597672994	0.543429844	0.52728255	0.42582897	0.398204814	0.495431472	0.473326867	0.474477394	0.545556177	0.581298392	0.506224066	0.474246842	0.491440081	0.525296017	0.440632054	0.464983325
0.448942042	0.466093601	0.447911886	0.503352243	0.502833591	0.554230551	0.588661037	0.571763327	0.540720222	0.377855207	0.551412429	0.36269045	0.483168317	0.344268078	0.489223058	0.456287985	0.341258741	0.509394572	0.456287985	0.441628959	0.472181906	0.424902046	0.481025136	0.469005286	0.469005286	0.522204387	0.52728255	0.56744186	0.554230551	0.551412429	0.533042054	0.497959184	0.524167562	0.528710726	0.594759293	0.542222222	0.52899729	0.441429218	0.3996724	0.49694501	0.457357076	0.473326867	0.546778711	0.581298392	0.508863399	0.484607746	0.489959839	0.520255864	0.414613424	0.469908522
0.459726802	0.465871122	0.460377358	0.507012987	0.49745158	0.557395774	0.585834334	0.571094207	0.540720222	0.351331893	0.551101073	0.359087564	0.495934959	0.346467874	0.471953578	0.440831075	0.348945299	0.50674974	0.435908888	0.429388473	0.480551452	0.410774411	0.485330681	0.469908522	0.476097561	0.520255864	0.529571351	0.565141865	0.554230551	0.548314607	0.534794521	0.494177215	0.524731183	0.52699784	0.594035301	0.540420819	0.528138528	0.447911886	0.394981789	0.49694501	0.472410455	0.473326867	0.544339096	0.583383144	0.511530398	0.488977956	0.494177215	0.518597237	0.428258008	0.468105516
0.449769585	0.474477394	0.432432432	0.5	0.499743984	0.555808656	0.584781306	0.571763327	0.539524599	0.385618333	0.552661382	0.359484346	0.488244122	0.35285611	0.480314961	0.449769585	0.372376955	0.505699482	0.448942042	0.412684989	0.473556526	0.399018806	0.489468405	0.4765625	0.474477394	0.524167562	0.529571351	0.568102445	0.554545455	0.553601815	0.531301034	0.498467824	0.523886205	0.528710726	0.597307222	0.543429844	0.530434783	0.45122515	0.380210362	0.497198166	0.462340123	0.467656924	0.544339096	0.581644815	0.510460251	0.487269096	0.494427558	0.527567568	0.401315789	0.460812087
0.453110492	0.45994345	0.436493739	0.504392765	0.495934959	0.556125356	0.587951807	0.569760654	0.541019956	0.389154705	0.550479413	0.381846635	0.485572139	0.363095238	0.473326867	0.445458695	0.341378104	0.501026694	0.450392247	0.436884512	0.458215962	0.421234355	0.487756122	0.468330134	0.477962782	0.521089162	0.529858849	0.56612529	0.553601815	0.549859155	0.531301034	0.496439471	0.522763792	0.529284165	0.595485052	0.544035674	0.528710726	0.423243712	0.365817091	0.501284027	0.470815244	0.475865431	0.543127435	0.582338902	0.504392765	0.487756122	0.493178373	0.523324397	0.416382253	0.466539197
0.4456621	0.451433858	0.444646925	0.505437597	0.501799486	0.554860716	0.583383144	0.571763327	0.539823009	0.396586753	0.552036199	0.322324967	0.487269096	0.368858655	0.483168317	0.457786116	0.387301587	0.50674974	0.449769585	0.445255474	0.467209191	0.422510823	0.486297957	0.466093601	0.47960688	0.523043944	0.526429342	0.566782811	0.554545455	0.552036199	0.533624932	0.494929006	0.522204387	0.530434783	0.594397077	0.539823009	0.528424472	0.428070175	0.354522339	0.497705252	0.472181906	0.47772883	0.544642857	0.581644815	0.510994764	0.481025136	0.4887331	0.52248394	0.426759948	0.467656924
0.464319696	0.458215962	0.461029759	0.501284027	0.5	0.555492316	0.587951807	0.570760234	0.537741047	0.39370714	0.552661382	0.37741686	0.487756122	0.374376678	0.472181906	0.441229656	0.389620758	0.510193413	0.471042471	0.453742445	0.468780019	0.415319149	0.481499753	0.4765625	0.468330134	0.520255864	0.528138528	0.56645386	0.555492316	0.549859155	0.535087719	0.494678155	0.51887294	0.528138528	0.596577017	0.542825362	0.52728255	0.450808314	0.380358535	0.489468405	0.462778568	0.480314961	0.546472564	0.581298392	0.50780437	0.488244122	0.486055777	0.524167562	0.39008793	0.47960688
0.4456621	0.460160302	0.441628959	0.501541624	0.496692112	0.55675984	0.587244284	0.570760234	0.539226519	0.412336291	0.551724138	0.34745461	0.493178373	0.356986101	0.47960688	0.452690167	0.37552905	0.50674974	0.458000939	0.448323381	0.454799627	0.406497293	0.484126984	0.475633528	0.480314961	0.52360515	0.528138528	0.56612529	0.553916005	0.54954955	0.533333333	0.492680464	0.526145553	0.528710726	0.594759293	0.542825362	0.527567568	0.438454627	0.363771897	0.498213374	0.465871122	0.477962782	0.544642857	0.583383144	0.512874409	0.480078701	0.484367246	0.524731183	0.426014841	0.475865431
0.439243924	0.45994345	0.462121212	0.50491464	0.503092784	0.555492316	0.587597833	0.572434018	0.541320022	0.387455339	0.554545455	0.361080281	0.493427705	0.359087564	0.480314961	0.444444444	0.343178622	0.503611971	0.450600185	0.446273434	0.471042471	0.391496189	0.487512488	0.471725471	0.463217845	0.521367521	0.52728255	0.56744186	0.554545455	0.551101073	0.534209086	0.495431472	0.524731183	0.525013448	0.594759293	0.543127435	0.526713438	0.429388473	0.379914364	0.491687657	0.464761905	0.479371316	0.543732591	0.583383144	0.506486767	0.483886961	0.488244122	0.524449221	0.415495956	0.47960688
0.443032229	0.452480297	0.453110492	0.502833591	0.494427558	0.555808656	0.585131894	0.574455562	0.540720222	0.399018806	0.555176337	0.357116722	0.486297957	0.374520338	0.480551452	0.448942042	0.394981789	0.511530398	0.457786116	0.431285904	0.464761905	0.418345478	0.486297957	0.461684011	0.470361446	0.523043944	0.526429342	0.565797101	0.555176337	0.551101073	0.533916849	0.498213374	0.521925134	0.52899729	0.594035301	0.540121749	0.528424472	0.445255474	0.375818252	0.500512821	0.473326867	0.485572139	0.547085202	0.579572447	0.512605042	0.483647175	0.490945674	0.52728255	0.417450813	0.473556526
0.454587797	0.468330134	0.464319696	0.502057613	0.502316006	0.554545455	0.588306209	0.572434018	0.540121749	0.385009862	0.552036199	0.340069686	0.489959839	0.357771261	0.474016513	0.464098906	0.344754504	0.508068714	0.463217845	0.428822496	0.463657957	0.411120472	0.493178373	0.466762315	0.469005286	0.523886205	0.528424472	0.565469293	0.555176337	0.551101073	0.536558549	0.491440081	0.524731183	0.52899729	0.595848596	0.543732591	0.528138528	0.452690167	0.378001549	0.495431472	0.469456469	0.47960688	0.542222222	0.583034648	0.511262441	0.478196962	0.49218356	0.526713438	0.421416235	0.463657957
0.463657957	0.456287985	0.456501403	0.503611971	0.502057613	0.554230551	0.588306209	0.572434018	0.540720222	0.370679833	0.553916005	0.343420127	0.493677289	0.377125193	0.482929243	0.453110492	0.393231265	0.506224066	0.440036069	0.436884512	0.482690406	0.412684989	0.488488488	0.45994345	0.464983325	0.520533333	0.530434783	0.56612529	0.556442417	0.551412429	0.532751092	0.495683088	0.521925134	0.52728255	0.594397077	0.544339096	0.529858849	0.441429218	0.382595061	0.49745158	0.467209191	0.473786408	0.545556177	0.584431138	0.511798637	0.486297957	0.494678155	0.524167562	0.435325602	0.474708171
0.458862247	0.471497585	0.440433213	0.505175983	0.494177215	0.555492316	0.588661037	0.570760234	0.539524599	0.395782644	0.553287982	0.378588053	0.493677289	0.371667936	0.486540379	0.441030276	0.373803141	0.506486767	0.454376164	0.425087108	0.47772883	0.431476569	0.489713999	0.465871122	0.461465721	0.520811099	0.52699784	0.56777196	0.555176337	0.550479413	0.529571351	0.497959184	0.526145553	0.530723219	0.595848596	0.540420819	0.528424472	0.423979149	0.35120547	0.493178373	0.466539197	0.473097431	0.547085202	0.581991652	0.50674974	0.491440081	0.486783042	0.526429342	0.417272339	0.473326867
0.455011655	0.466093601	0.426946632	0.49745158	0.496692112	0.555176337	0.585482903	0.571094207	0.537741047	0.367885413	0.553601815	0.352983725	0.491687657	0.368858655	0.483886961	0.458646617	0.348446983	0.503352243	0.449769585	0.447091159	0.465871122	0.437471986	0.471269918	0.461902508	0.477028348	0.522763792	0.52728255	0.563185228	0.554230551	0.550169109	0.53217012	0.496439471	0.524167562	0.531301034	0.595485052	0.541019956	0.529571351	0.451851852	0.378148005	0.496439471	0.479842675	0.472410455	0.546472564	0.582686567	0.507540302	0.491192753	0.492680464	0.524449221	0.404979253	0.473097431
0.453531599	0.45994345	0.448323381	0.489468405	0.495683088	0.557077626	0.587244284	0.572769953	0.539823009	0.403806372	0.552036199	0.402806438	0.490205927	0.344511119	0.474016513	0.441229656	0.377855207	0.508598228	0.469005286	0.441628959	0.472181906	0.420871065	0.492431887	0.477962782	0.472868217	0.521089162	0.526145553	0.567112144	0.556125356	0.551724138	0.535969248	0.495934959	0.521646179	0.528424472	0.594397077	0.541921155	0.525013448	0.438848921	0.381398984	0.499232737	0.456715021	0.481025136	0.545861298	0.582686567	0.509394572	0.477962782	0.484367246	0.527852893	0.440433213	0.4654268
0.443434802	0.469682387	0.464983325	0.505961638	0.489959839	0.554230551	0.587597833	0.572098476	0.540420819	0.380062305	0.552974504	0.380358535	0.491192753	0.354264973	0.479371316	0.447911886	0.336900242	0.505961638	0.436884512	0.442229271	0.465871122	0.425457716	0.487756122	0.466316292	0.471497585	0.51887294	0.525862069	0.56777196	0.55675984	0.550790068	0.533042054	0.492929293	0.519425226	0.528710726	0.595121951	0.540720222	0.524449221	0.437668161	0.370257967	0.499232737	0.469230769	0.465204957	0.543127435	0.582338902	0.508598228	0.47960688	0.493927126	0.521646179	0.441828882	0.478666013
0.4456621	0.466539197	0.437668161	0.501284027	0.504132231	0.555492316	0.587951807	0.572098476	0.539226519	0.381846635	0.555492316	0.337950139	0.493677289	0.382145654	0.471269918	0.442229271	0.348695963	0.504653568	0.463657957	0.438257746	0.481025136	0.39642567	0.493927126	0.473556526	0.482213439	0.522204387	0.528710726	0.56744186	0.553601815	0.550169109	0.53217012	0.490452261	0.523043944	0.53101197	0.595121951	0.541921155	0.525296017	0.430145439	0.385313857	0.497705252	0.474016513	0.468105516	0.545251397	0.583034648	0.509394572	0.487512488	0.491440081	0.525862069	0.391025641	0.475401851
0.455011655	0.464098906	0.444040036	0.498213374	0.502833591	0.554230551	0.587597833	0.573106283	0.537444934	0.377855207	0.552036199	0.344025379	0.485330681	0.379914364	0.482451804	0.44606947	0.351585014	0.507012987	0.463217845	0.437080161	0.450392247	0.395943205	0.49218356	0.467881112	0.467881112	0.523043944	0.525296017	0.565469293	0.553287982	0.549240293	0.533916849	0.491192753	0.522204387	0.530434783	0.595121951	0.543429844	0.526145553	0.446886447	0.372661321	0.494929006	0.466985646	0.469682387	0.545556177	0.580606782	0.510994764	0.484367246	0.490205927	0.522763792	0.405147364	0.471725471
0.441429218	0.465648855	0.458646617	0.50780437	0.498977505	0.558352403	0.588306209	0.573443008	0.539524599	0.403639371	0.553287982	0.349445041	0.495180112	0.355167394	0.465871122	0.436689038	0.371102662	0.503871967	0.440433213	0.433585073	0.472868217	0.416915848	0.485572139	0.4654268	0.474708171	0.524731183	0.530146659	0.568433314	0.553601815	0.554230551	0.535087719	0.489713999	0.525578891	0.53217012	0.596212584	0.541019956	0.526145553	0.453320948	0.357116722	0.494929006	0.456074766	0.479135984	0.548006738	0.582686567	0.508863399	0.485813838	0.494177215	0.519425226	0.400492409	0.474477394
0.454799627	0.455223881	0.445458695	0.501799486	0.5	0.555176337	0.586186186	0.572098476	0.538631347	0.383195917	0.553916005	0.320209974	0.491687657	0.361615413	0.470361446	0.449769585	0.35285611	0.504392765	0.463657957	0.419784946	0.464761905	0.436298614	0.489468405	0.453320948	0.466316292	0.518597237	0.528424472	0.56744186	0.552661382	0.54954955	0.535969248	0.498213374	0.521367521	0.528138528	0.595485052	0.542222222	0.528424472	0.432815965	0.364043267	0.496692112	0.476329917	0.45994345	0.546472564	0.583732057	0.507540302	0.490205927	0.484607746	0.52360515	0.40397351	0.468780019
0.464983325	0.470588235	0.458000939	0.503871967	0.498977505	0.554230551	0.588661037	0.573106283	0.539524599	0.369277336	0.554545455	0.370679833	0.490945674	0.374951978	0.485330681	0.445865692	0.344146685	0.508863399	0.467656924	0.444646925	0.456074766	0.396103896	0.490945674	0.477261614	0.469005286	0.518321827	0.530146659	0.568102445	0.555808656	0.551724138	0.533916849	0.496439471	0.526429342	0.530146659	0.595848596	0.542222222	0.528424472	0.452480297	0.392756539	0.494678155	0.464983325	0.481262327	0.543127435	0.581644815	0.510193413	0.472639225	0.492680464	0.525578891	0.394343434	0.479842675
0.458215962	0.459078081	0.461465721	0.502057613	0.499743984	0.55675984	0.588661037	0.572769953	0.541320022	0.368301887	0.554860716	0.363230368	0.489959839	0.344025379	0.478431373	0.442630385	0.381697302	0.508333333	0.455223881	0.430335097	0.458215962	0.41478963	0.484367246	0.466093601	0.473786408	0.521089162	0.52899729	0.56777196	0.553601815	0.550790068	0.535969248	0.490698844	0.521367521	0.531301034	0.594759293	0.544946957	0.528138528	0.431285904	0.359351988	0.497959184	0.471497585	0.478431373	0.545251397	0.585131894	0.513144059	0.488488488	0.484607746	0.525578891	0.403806372	0.466316292
0.456501403	0.450808314	0.456287985	0.502833591	0.493427705	0.554545455	0.585131894	0.573443008	0.540121749	0.410084034	0.552974504	0.374376678	0.490698844	0.368162957	0.478900883	0.44505244	0.361080281	0.507012987	0.456715021	0.440234551	0.478196962	0.40297275	0.489468405	0.461902508	0.469230769	0.52360515	0.529284165	0.566782811	0.552661382	0.550169109	0.534794521	0.495683088	0.52360515	0.531880109	0.596212584	0.540720222	0.52899729	0.429010989	0.388999601	0.497959184	0.459078081	0.474477394	0.545251397	0.581991652	0.507540302	0.481737414	0.486055777	0.522763792	0.399018806	0.475865431
0.448117539	0.459510358	0.4654268	0.506224066	0.495934959	0.554545455	0.587951807	0.572434018	0.538928769	0.394184168	0.556442417	0.355038196	0.492431887	0.359219728	0.484126984	0.43513152	0.343420127	0.501026694	0.456287985	0.441628959	0.468330134	0.423979149	0.491192753	0.467209191	0.458000939	0.52360515	0.52699784	0.56777196	0.555492316	0.550169109	0.533333333	0.494929006	0.525862069	0.530146659	0.596941896	0.542523624	0.526145553	0.417094017	0.371102662	0.497198166	0.483407628	0.462998102	0.54616676	0.584081388	0.507540302	0.478431373	0.490945674	0.525013448	0.425457716	0.468554969
0.448323381	0.469230769	0.454376164	0.506224066	0.491935484	0.551101073	0.584781306	0.570760234	0.538037486	0.384858044	0.552036199	0.348571429	0.493927126	0.355038196	0.4765625	0.443032229	0.355555556	0.504392765	0.449148642	0.433777778	0.464983325	0.425272331	0.492431887	0.466985646	0.464540695	0.523324397	0.525862069	0.56645386	0.552974504	0.550479413	0.533042054	0.500256279	0.522204387	0.529571351	0.59331307	0.541019956	0.528424472	0.449148642	0.37552905	0.490698844	0.459078081	0.472181906	0.54616676	0.583383144	0.50491464	0.481975309	0.475865431	0.525296017	0.409739715	0.472410455
0.459294118	0.469005286	0.444242148	0.499232737	0.502316006	0.553287982	0.585482903	0.573106283	0.541921155	0.359882006	0.554545455	0.345854004	0.490698844	0.342096039	0.481737414	0.466985646	0.340901153	0.507012987	0.434550312	0.445458695	0.464983325	0.434937611	0.489713999	0.475401851	0.465871122	0.522204387	0.528424472	0.56416185	0.553916005	0.550790068	0.53538124	0.496187087	0.525296017	0.53101197	0.597672994	0.543429844	0.53101197	0.437275986	0.383798663	0.498722534	0.472639225	0.471725471	0.545861298	0.580606782	0.510994764	0.484848485	0.488	0.525296017	0.436884512	0.47960688
0.443636364	0.452270621	0.443636364	0.49694501	0.500512821	0.555176337	0.588306209	0.573780129	0.540121749	0.363771897	0.554545455	0.374807988	0.494177215	0.360147601	0.483886961	0.440036069	0.351711712	0.507276507	0.447296059	0.443434802	0.474939173	0.395782644	0.495180112	0.471497585	0.478900883	0.525013448	0.527567568	0.56777196	0.551724138	0.549859155	0.531590414	0.486540379	0.519425226	0.529284165	0.595485052	0.543127435	0.529571351	0.413910093	0.388225935	0.501026694	0.469682387	0.470134875	0.546472564	0.584081388	0.510994764	0.490452261	0.488977956	0.522763792	0.407345576	0.475865431
0.442028986	0.46059462	0.441828882	0.505437597	0.499743984	0.557714286	0.585482903	0.574455562	0.541921155	0.372376955	0.552661382	0.395622213	0.489468405	0.380506823	0.478431373	0.44484959	0.381996086	0.508333333	0.447091159	0.448117539	0.471497585	0.428446005	0.485330681	0.476097561	0.469005286	0.522204387	0.530146659	0.568433314	0.554860716	0.551101073	0.532751092	0.496187087	0.525013448	0.530434783	0.595121951	0.543429844	0.530146659	0.438848921	0.391025641	0.494678155	0.467656924	0.473786408	0.545556177	0.584081388	0.508863399	0.471953578	0.49694501	0.524167562	0.420508402	0.470134875
0.446681922	0.46743295	0.441229656	0.505699482	0.499743984	0.552348613	0.585482903	0.571094207	0.538928769	0.415142493	0.550169109	0.380506823	0.49218356	0.364723468	0.477261614	0.429577465	0.340425532	0.497959184	0.441828882	0.439243924	0.477028348	0.436884512	0.490452261	0.468330134	0.456715021	0.521367521	0.529858849	0.56416185	0.552348613	0.550169109	0.532460447	0.499743984	0.525862069	0.527852893	0.594759293	0.541320022	0.526145553	0.445458695	0.393231265	0.501026694	0.474016513	0.47679531	0.542222222	0.581991652	0.510193413	0.483886961	0.487756122	0.52360515	0.419243986	0.464983325
0.456928839	0.467656924	0.44484959	0.49745158	0.496187087	0.554860716	0.587244284	0.571094207	0.540720222	0.407515658	0.554230551	0.375818252	0.484848485	0.363636364	0.479135984	0.448323381	0.363095238	0.507540302	0.450184502	0.427507665	0.476329917	0.391339214	0.4887331	0.473786408	0.461247637	0.51887294	0.525296017	0.566782811	0.553601815	0.548622822	0.531880109	0.489468405	0.523324397	0.531301034	0.594759293	0.539524599	0.527567568	0.445865692	0.393072896	0.490698844	0.474708171	0.478431373	0.544946957	0.580606782	0.506486767	0.491192753	0.493178373	0.52360515	0.43513152	0.469230769
0.439243924	0.455436304	0.459078081	0.505699482	0.494678155	0.552974504	0.588306209	0.572434018	0.540121749	0.381846635	0.55675984	0.358691657	0.493178373	0.356594812	0.480551452	0.455648926	0.36969697	0.504392765	0.44606947	0.427507665	0.470588235	0.415319149	0.486540379	0.466762315	0.455436304	0.522204387	0.529858849	0.569428238	0.553916005	0.551724138	0.536263736	0.493677289	0.524449221	0.527567568	0.592952612	0.542523624	0.527567568	0.423427332	0.379766537	0.488977956	0.463437797	0.455223881	0.544339096	0.583732057	0.514225501	0.478666013	0.490945674	0.523886205	0.408197407	0.477028348
0.449148642	0.467656924	0.460812087	0.501284027	0.499232737	0.554230551	0.587597833	0.572098476	0.539823009	0.352092352	0.552974504	0.345120226	0.486540379	0.370679833	0.478431373	0.449976948	0.378001549	0.507276507	0.465648855	0.440831075	0.469456469	0.412684989	0.488	0.466093601	0.466539197	0.521367521	0.526713438	0.566782811	0.554860716	0.551724138	0.531301034	0.498213374	0.523043944	0.526145553	0.595848596	0.539823009	0.52899729	0.444040036	0.3851618	0.49694501	0.4654268	0.478900883	0.545251397	0.583732057	0.509128847	0.483647175	0.485813838	0.525862069	0.420871065	0.473326867
0.452480297	0.463217845	0.445458695	0.501799486	0.496692112	0.554230551	0.585834334	0.570760234	0.538631347	0.384403308	0.553601815	0.339714584	0.491935484	0.359616802	0.475633528	0.453110492	0.396586753	0.501541624	0.452480297	0.441229656	0.477495108	0.41602728	0.484367246	0.471725471	0.469456469	0.520811099	0.52699784	0.567112144	0.551412429	0.549240293	0.53538124	0.494427558	0.52360515	0.52728255	0.592952612	0.538334253	0.528710726	0.446477585	0.383346426	0.493178373	0.463657957	0.462559242	0.54616676	0.581298392	0.509660574	0.4765625	0.488488488	0.524167562	0.425272331	0.471953578
0.441828882	0.477495108	0.461684011	0.503871967	0.501026694	0.554860716	0.587951807	0.572769953	0.539823009	0.419965577	0.553287982	0.380655226	0.492929293	0.381846635	0.480551452	0.431285904	0.376979529	0.506486767	0.462778568	0.430905077	0.469682387	0.411467116	0.482213439	0.467881112	0.475865431	0.522204387	0.528138528	0.56612529	0.557077626	0.551101073	0.533916849	0.494929006	0.519148936	0.528710726	0.592952612	0.541921155	0.523886205	0.438061041	0.402474227	0.49694501	0.461902508	0.469456469	0.544642857	0.582686567	0.509926855	0.474477394	0.488244122	0.522204387	0.438061041	0.471953578
0.454164728	0.474708171	0.453531599	0.495180112	0.501541624	0.555492316	0.587951807	0.573106283	0.540720222	0.407345576	0.554545455	0.358691657	0.49745158	0.353111433	0.47960688	0.438651685	0.372093023	0.506224066	0.457786116	0.446273434	0.470815244	0.404140787	0.483886961	0.474939173	0.459294118	0.523324397	0.530434783	0.568102445	0.554860716	0.550790068	0.537149147	0.496692112	0.522204387	0.530434783	0.596577017	0.54616676	0.530434783	0.457142857	0.373088685	0.491935484	0.468780019	0.452061139	0.550479413	0.582686567	0.513144059	0.485813838	0.495683088	0.525862069	0.408197407	0.480314961
0.452900232	0.470815244	0.453110492	0.502574665	0.498977505	0.554230551	0.585834334	0.572098476	0.538334253	0.37741686	0.555492316	0.348945299	0.495180112	0.367193378	0.484848485	0.445458695	0.3851618	0.505699482	0.438651685	0.438454627	0.464540695	0.416382253	0.487025948	0.452061139	0.465204957	0.52360515	0.527567568	0.565469293	0.556442417	0.552036199	0.535675082	0.499743984	0.521089162	0.529284165	0.595485052	0.541620422	0.524449221	0.446273434	0.392125352	0.497959184	0.464761905	0.468105516	0.545251397	0.584081388	0.511262441	0.488	0.490945674	0.523043944	0.393548387	0.473786408
0.440234551	0.475170399	0.458646617	0.504132231	0.500769625	0.554230551	0.587951807	0.574117647	0.538631347	0.360147601	0.552974504	0.41025641	0.488977956	0.379323747	0.485089463	0.448323381	0.348571429	0.505437597	0.460812087	0.440433213	0.475401851	0.432624113	0.486540379	0.469908522	0.475633528	0.520533333	0.527852893	0.565797101	0.552974504	0.551724138	0.535675082	0.497705252	0.522763792	0.528138528	0.595848596	0.541320022	0.527567568	0.433585073	0.362286563	0.49694501	0.467881112	0.476097561	0.542825362	0.581644815	0.505961638	0.486540379	0.488977956	0.526713438	0.425272331	0.471042471
0.452061139	0.465648855	0.437275986	0.507540302	0.501026694	0.55675984	0.589016295	0.573106283	0.540420819	0.374520338	0.555176337	0.342336022	0.491687657	0.34696054	0.475170399	0.446273434	0.345364473	0.5	0.455011655	0.440433213	0.472868217	0.400986031	0.491440081	0.473786408	0.466762315	0.522763792	0.530434783	0.567112144	0.555176337	0.553916005	0.538037486	0.49694501	0.524167562	0.529284165	0.595121951	0.543429844	0.529571351	0.443636364	0.384706346	0.489713999	0.470134875	0.474477394	0.54616676	0.584781306	0.512605042	0.478666013	0.491687657	0.526145553	0.435908888	0.472181906
0.442028986	0.451016636	0.442229271	0.499232737	0.496692112	0.553916005	0.587597833	0.571094207	0.539823009	0.394822006	0.552348613	0.337716263	0.49694501	0.350448833	0.481975309	0.452690167	0.352983725	0.498722534	0.437668161	0.443636364	0.473097431	0.429199648	0.489713999	0.458646617	0.462340123	0.519425226	0.52899729	0.56612529	0.552036199	0.550479413	0.528138528	0.49218356	0.522763792	0.528138528	0.595485052	0.541921155	0.526145553	0.429010989	0.370117558	0.494177215	0.465204957	0.47679531	0.545251397	0.580952381	0.50674974	0.485330681	0.487025948	0.525862069	0.410428932	0.477962782
0.458862247	0.443032229	0.438454627	0.502316006	0.501541624	0.553601815	0.585834334	0.570093458	0.540420819	0.366366366	0.554860716	0.368024133	0.489713999	0.357640161	0.487512488	0.448529412	0.343178622	0.505437597	0.462121212	0.453953488	0.472410455	0.420146362	0.492431887	0.462559242	0.47679531	0.51531151	0.53101197	0.56612529	0.555808656	0.553601815	0.534501643	0.498467824	0.525013448	0.531301034	0.596212584	0.544035674	0.531880109	0.428822496	0.362286563	0.495180112	0.468330134	0.474246842	0.544946957	0.582686567	0.506486767	0.478900883	0.484607746	0.52248394	0.396586753	0.471042471
0.459294118	0.476329917	0.44484959	0.502833591	0.495180112	0.555176337	0.587951807	0.570426651	0.540720222	0.363095238	0.552661382	0.339124392	0.487512488	0.323071831	0.482690406	0.451851852	0.363230368	0.505961638	0.451642758	0.445458695	0.474016513	0.437275986	0.486783042	0.464319696	0.472868217	0.523886205	0.52728255	0.56612529	0.554545455	0.547085202	0.533624932	0.502833591	0.524167562	0.527852893	0.594397077	0.540121749	0.524167562	0.441229656	0.359087564	0.493178373	0.465204957	0.475865431	0.545251397	0.581991652	0.499488229	0.480551452	0.487512488	0.525296017	0.429388473	0.473786408
0.460377358	0.472868217	0.4456621	0.503871967	0.500256279	0.555492316	0.586891161	0.572769953	0.541620422	0.39869281	0.555808656	0.382445141	0.492431887	0.363095238	0.484126984	0.447296059	0.338418863	0.508068714	0.454587797	0.452480297	0.473097431	0.412336291	0.483886961	0.479135984	0.4765625	0.519148936	0.529858849	0.56744186	0.552661382	0.551412429	0.536263736	0.500769625	0.524731183	0.527567568	0.596577017	0.541921155	0.52728255	0.433585073	0.388380422	0.499488229	0.464983325	0.468554969	0.545861298	0.583034648	0.506486767	0.487269096	0.489959839	0.523886205	0.436298614	0.47679531
0.458431188	0.462121212	0.452900232	0.501799486	0.50491464	0.555808656	0.587597833	0.571428571	0.540720222	0.398530012	0.554545455	0.359882006	0.491935484	0.359882006	0.476329917	0.437275986	0.391025641	0.503871967	0.460160302	0.442630385	0.462340123	0.429199648	0.484848485	0.460812087	0.47679531	0.522204387	0.528424472	0.56777196	0.553601815	0.551724138	0.535087719	0.498213374	0.525578891	0.528710726	0.596577017	0.541620422	0.523324397	0.419965577	0.368301887	0.493427705	0.477028348	0.467656924	0.544946957	0.581991652	0.507012987	0.4887331	0.485330681	0.524167562	0.417450813	0.472181906
0.441229656	0.462340123	0.448117539	0.502833591	0.495934959	0.554545455	0.587951807	0.572769953	0.539823009	0.372093023	0.552348613	0.367746797	0.494427558	0.365817091	0.480314961	0.447296059	0.363095238	0.503092784	0.458000939	0.435325602	0.472181906	0.417987152	0.481975309	0.46743295	0.471953578	0.524167562	0.52728255	0.567112144	0.553916005	0.551412429	0.53217012	0.485813838	0.521646179	0.529858849	0.595121951	0.541620422	0.525862069	0.444444444	0.385770751	0.491192753	0.471269918	0.471497585	0.544642857	0.581644815	0.509394572	0.488977956	0.4887331	0.519978689	0.401480872	0.471269918
0.460160302	0.463217845	0.46059462	0.500769625	0.504132231	0.554230551	0.588306209	0.572434018	0.540420819	0.389154705	0.552661382	0.357116722	0.493427705	0.32884097	0.473326867	0.448323381	0.380358535	0.510193413	0.454164728	0.43513152	0.471953578	0.435519857	0.484126984	0.459294118	0.469456469	0.521367521	0.52728255	0.565469293	0.555492316	0.547699214	0.532460447	0.493927126	0.521646179	0.53101197	0.592592593	0.541320022	0.52728255	0.429010989	0.39642567	0.495180112	0.458431188	0.47679531	0.545556177	0.582338902	0.514225501	0.493178373	0.489223058	0.524449221	0.432432432	0.466985646
0.461247637	0.457142857	0.456715021	0.504653568	0.498467824	0.558352403	0.586891161	0.572769953	0.538928769	0.385313857	0.552661382	0.36513281	0.493178373	0.37552905	0.482451804	0.437668161	0.343057996	0.5	0.445865692	0.428070175	0.474246842	0.420508402	0.485330681	0.470134875	0.458215962	0.521646179	0.527852893	0.56645386	0.552348613	0.550479413	0.533333333	0.499743984	0.525296017	0.527567568	0.593673966	0.541320022	0.529571351	0.397880147	0.364859813	0.495934959	0.458431188	0.469908522	0.542825362	0.581298392	0.509394572	0.483647175	0.493427705	0.525578891	0.420508402	0.471497585
0.450600185	0.467209191	0.458431188	0.503611971	0.501541624	0.556442417	0.587244284	0.573443008	0.539226519	0.368440921	0.555176337	0.346467874	0.491192753	0.369556986	0.486783042	0.450808314	0.352601156	0.509394572	0.441828882	0.428822496	0.466985646	0.425643262	0.478431373	0.471953578	0.469005286	0.52248394	0.527567568	0.566782811	0.552974504	0.549240293	0.532751092	0.493427705	0.52248394	0.528138528	0.596577017	0.541019956	0.52728255	0.438454627	0.399345336	0.500256279	0.463657957	0.465871122	0.544339096	0.583034648	0.508863399	0.482929243	0.483407628	0.522763792	0.39869281	0.471269918
0.441628959	0.460377358	0.452270621	0.505961638	0.497705252	0.553287982	0.586891161	0.570426651	0.538928769	0.363500931	0.553287982	0.348945299	0.490698844	0.341258741	0.473326867	0.457142857	0.350826743	0.502057613	0.435325602	0.456287985	0.465204957	0.418345478	0.490452261	0.475401851	0.462998102	0.519148936	0.528424472	0.56612529	0.554230551	0.552036199	0.533333333	0.496692112	0.521925134	0.52699784	0.595848596	0.541620422	0.525013448	0.436689038	0.408026756	0.493677289	0.474708171	0.474939173	0.544339096	0.580606782	0.512067156	0.464098906	0.492680464	0.52728255	0.417629439	0.474246842
0.456074766	0.471953578	0.453742445	0.505175983	0.500769625	0.553916005	0.587597833	0.571094207	0.539823009	0.383497053	0.554860716	0.364587225	0.487269096	0.382445141	0.484607746	0.440433213	0.361213916	0.509394572	0.441429218	0.43339254	0.475865431	0.394822006	0.485330681	0.474246842	0.472868217	0.524167562	0.529284165	0.568764569	0.554230551	0.551412429	0.53538124	0.500256279	0.521367521	0.528138528	0.596577017	0.542222222	0.525862069	0.431476569	0.3851618	0.496439471	0.473326867	0.476097561	0.544642857	0.580606782	0.502057613	0.485572139	0.491935484	0.524167562	0.426200873	0.476329917
0.459510358	0.463657957	0.440433213	0.503092784	0.495180112	0.558033162	0.588306209	0.572769953	0.539524599	0.362825279	0.557077626	0.352473817	0.492929293	0.363636364	0.474016513	0.42732049	0.342215989	0.50674974	0.448117539	0.419243986	0.472868217	0.424347826	0.492680464	0.47960688	0.473097431	0.515039578	0.528424472	0.568433314	0.557714286	0.552036199	0.537149147	0.498213374	0.527567568	0.529858849	0.595121951	0.540420819	0.527852893	0.435908888	0.398530012	0.487512488	0.468780019	0.466093601	0.545251397	0.585131894	0.509394572	0.483407628	0.488488488	0.526713438	0.433585073	0.466093601
0.447706422	0.472639225	0.459726802	0.504653568	0.499232737	0.558352403	0.588306209	0.572098476	0.539823009	0.383045526	0.552661382	0.363907532	0.498977505	0.346222065	0.485330681	0.457786116	0.371526456	0.50491464	0.451016636	0.41888412	0.471269918	0.404811282	0.490698844	0.471953578	0.471269918	0.52360515	0.528710726	0.568102445	0.554860716	0.551101073	0.537741047	0.491935484	0.52699784	0.531301034	0.594397077	0.542523624	0.531590414	0.444646925	0.372376955	0.495180112	0.473326867	0.477962782	0.545251397	0.583732057	0.510727368	0.488977956	0.488977956	0.525578891	0.423427332	0.469456469
0.433777778	0.462121212	0.463217845	0.499743984	0.499743984	0.556442417	0.586186186	0.573443008	0.540420819	0.362960208	0.551724138	0.367331577	0.489713999	0.35737825	0.477962782	0.437864513	0.338888889	0.507540302	0.447911886	0.43339254	0.462121212	0.427133479	0.492431887	0.480551452	0.470815244	0.522204387	0.530146659	0.565469293	0.555176337	0.550790068	0.534209086	0.494427558	0.524449221	0.52699784	0.596577017	0.542222222	0.526713438	0.423427332	0.384251969	0.496187087	0.463437797	0.472639225	0.544642857	0.582338902	0.509394572	0.481262327	0.490452261	0.525862069	0.426573427	0.474708171
0.439046334	0.462778568	0.456287985	0.503092784	0.5	0.553601815	0.585482903	0.571763327	0.535675082	0.368858655	0.552348613	0.350826743	0.496692112	0.372234935	0.485330681	0.452270621	0.353239233	0.509660574	0.439243924	0.433777778	0.476097561	0.413209145	0.477495108	0.462559242	0.458000939	0.52360515	0.529858849	0.564488143	0.552974504	0.550169109	0.528710726	0.498722534	0.526713438	0.530146659	0.595485052	0.542825362	0.526429342	0.436298614	0.3851618	0.492929293	0.464761905	0.469908522	0.543127435	0.581991652	0.511262441	0.482213439	0.489959839	0.525296017	0.421780467	0.474939173
0.456501403	0.471497585	0.456715021	0.504392765	0.499488229	0.555176337	0.587244284	0.570093458	0.539226519	0.347950089	0.553916005	0.35478008	0.492929293	0.349570201	0.483886961	0.437080161	0.353239233	0.503611971	0.463657957	0.440036069	0.469005286	0.419784946	0.4887331	0.478431373	0.47772883	0.51970181	0.528710726	0.568433314	0.555492316	0.552348613	0.533333333	0.501026694	0.521646179	0.526145553	0.596212584	0.543732591	0.530146659	0.440831075	0.3904	0.496692112	0.47772883	0.467656924	0.546472564	0.583732057	0.513413993	0.486055777	0.485572139	0.523886205	0.429388473	0.467881112
0.462340123	0.458646617	0.457571496	0.504653568	0.504392765	0.555176337	0.586538462	0.574117647	0.538928769	0.380506823	0.552348613	0.356725146	0.493427705	0.372093023	0.469908522	0.439837765	0.379323747	0.503352243	0.449976948	0.427882508	0.453742445	0.438651685	0.4887331	0.481499753	0.481975309	0.521925134	0.529284165	0.568764569	0.554860716	0.553601815	0.533624932	0.488488488	0.526713438	0.53217012	0.595121951	0.543732591	0.52728255	0.441628959	0.352601156	0.492680464	0.4765625	0.466539197	0.542825362	0.581644815	0.512067156	0.489468405	0.492929293	0.52699784	0.435325602	0.478900883
0.458862247	0.456074766	0.456074766	0.501026694	0.501026694	0.553916005	0.586186186	0.572434018	0.542523624	0.368858655	0.552661382	0.336783989	0.498722534	0.366228893	0.478196962	0.434163701	0.341976174	0.502574665	0.444040036	0.421962819	0.467656924	0.428634168	0.483647175	0.464098906	0.466762315	0.51970181	0.528710726	0.566782811	0.555176337	0.551412429	0.534209086	0.501026694	0.522763792	0.528710726	0.595121951	0.540121749	0.525862069	0.417808219	0.390869043	0.498213374	0.476329917	0.477495108	0.547085202	0.584431138	0.512605042	0.471269918	0.49218356	0.526713438	0.410428932	0.455011655
0.45994345	0.466985646	0.449976948	0.502057613	0.499743984	0.557077626	0.586186186	0.571763327	0.541620422	0.382295339	0.552974504	0.346344925	0.490205927	0.356074425	0.485089463	0.439441693	0.380803746	0.502316006	0.436103664	0.451433858	0.471269918	0.36746988	0.482690406	0.47960688	0.458862247	0.521367521	0.525578891	0.565141865	0.555176337	0.551101073	0.534209086	0.496692112	0.52728255	0.525862069	0.594397077	0.540420819	0.526145553	0.436298614	0.402640264	0.495683088	0.468554969	0.475633528	0.544035674	0.580261593	0.507012987	0.485572139	0.489468405	0.523886205	0.431667404	0.478196962
0.436298614	0.468330134	0.454799627	0.498722534	0.502574665	0.554230551	0.586186186	0.572098476	0.538928769	0.364179104	0.552661382	0.368024133	0.498467824	0.379029126	0.475170399	0.43513152	0.390869043	0.50780437	0.453320948	0.425457716	0.476097561	0.400492409	0.491687657	0.466762315	0.470815244	0.525013448	0.530434783	0.565797101	0.555492316	0.552036199	0.536263736	0.492929293	0.524449221	0.529571351	0.595848596	0.542825362	0.528138528	0.43435692	0.354522339	0.491440081	0.468105516	0.458862247	0.545861298	0.582338902	0.508863399	0.488	0.496692112	0.526429342	0.426946632	0.464319696
0.456287985	0.460160302	0.429388473	0.501799486	0.506224066	0.555808656	0.586891161	0.571428571	0.538334253	0.412684989	0.554545455	0.377855207	0.498722534	0.373374139	0.480788177	0.454376164	0.320525452	0.50491464	0.462121212	0.442429737	0.472181906	0.413559322	0.491687657	0.47679531	0.475170399	0.522763792	0.527567568	0.56777196	0.551724138	0.550169109	0.533042054	0.491935484	0.525296017	0.529858849	0.595848596	0.542222222	0.52699784	0.440036069	0.386075949	0.49745158	0.471953578	0.471953578	0.544339096	0.581991652	0.512335958	0.4765625	0.493427705	0.525013448	0.407856247	0.471725471
0.466985646	0.460160302	0.461247637	0.50780437	0.500769625	0.554860716	0.587951807	0.572434018	0.538631347	0.361883574	0.553601815	0.37351703	0.487512488	0.352473817	0.482929243	0.452480297	0.352092352	0.502574665	0.463437797	0.432624113	0.457357076	0.407175636	0.487025948	0.472181906	0.462998102	0.521925134	0.531880109	0.567112144	0.555176337	0.549240293	0.538334253	0.494678155	0.523043944	0.528138528	0.595485052	0.544035674	0.529284165	0.431476569	0.405990017	0.496439471	0.464983325	0.471497585	0.544035674	0.582338902	0.509128847	0.476097561	0.481975309	0.523886205	0.42732049	0.478196962
0.457142857	0.477962782	0.456501403	0.505175983	0.494678155	0.553916005	0.587951807	0.569760654	0.540420819	0.35196538	0.552348613	0.371526456	0.494177215	0.344511119	0.47772883	0.446681922	0.350826743	0.505175983	0.442229271	0.446273434	0.475401851	0.398855742	0.480078701	0.47679531	0.465648855	0.521646179	0.529571351	0.56777196	0.552661382	0.551412429	0.535969248	0.499232737	0.52248394	0.528710726	0.595485052	0.541620422	0.530146659	0.422510823	0.397070789	0.499743984	0.46743295	0.471725471	0.544642857	0.581298392	0.510193413	0.483647175	0.490698844	0.524449221	0.413034278	0.462778568
0.435325602	0.469456469	0.455436304	0.499232737	0.494177215	0.556442417	0.587244284	0.575132587	0.536558549	0.405484005	0.551412429	0.35285611	0.49218356	0.348571429	0.482929243	0.449148642	0.385770751	0.502057613	0.447296059	0.430145439	0.470361446	0.437668161	0.485089463	0.468780019	0.465648855	0.522763792	0.523043944	0.565469293	0.553601815	0.54954955	0.534209086	0.495180112	0.522763792	0.527852893	0.595485052	0.542523624	0.525578891	0.423427332	0.386687797	0.497959184	0.477028348	0.477261614	0.542222222	0.584081388	0.510994764	0.485813838	0.488488488	0.523324397	0.417450813	0.471953578
0.442831216	0.473097431	0.447911886	0.504653568	0.498722534	0.555808656	0.589371981	0.571763327	0.539226519	0.3472074	0.553287982	0.385009862	0.495431472	0.379029126	0.487512488	0.438651685	0.388844622	0.505699482	0.452270621	0.448942042	0.460812087	0.427133479	0.488244122	0.472410455	0.452480297	0.523043944	0.528710726	0.566782811	0.552974504	0.552036199	0.53538124	0.496439471	0.525013448	0.527852893	0.596941896	0.541320022	0.526713438	0.440036069	0.382895253	0.498213374	0.472181906	0.466316292	0.547699214	0.583732057	0.510193413	0.486055777	0.484607746	0.526145553	0.403639371	0.474939173
0.458862247	0.458862247	0.458000939	0.503871967	0.501541624	0.557077626	0.587951807	0.572434018	0.540420819	0.339596381	0.553287982	0.379029126	0.497959184	0.378588053	0.481025136	0.453531599	0.373088685	0.510727368	0.448942042	0.434743875	0.448117539	0.408710218	0.47960688	0.466093601	0.457571496	0.523043944	0.530146659	0.568433314	0.554545455	0.551724138	0.531590414	0.497959184	0.523324397	0.531301034	0.594759293	0.544339096	0.525862069	0.430905077	0.390869043	0.494929006	0.465648855	0.482690406	0.544035674	0.583383144	0.510994764	0.489959839	0.490205927	0.521646179	0.432049579	0.475633528
0.466093601	0.470815244	0.447501146	0.502057613	0.498722534	0.556125356	0.586186186	0.573443008	0.541320022	0.387147957	0.552974504	0.365269461	0.491192753	0.379766537	0.480078701	0.432432432	0.350574713	0.507276507	0.440831075	0.445255474	0.477261614	0.419243986	0.490698844	0.47679531	0.462559242	0.523324397	0.528424472	0.567112144	0.553601815	0.552036199	0.534209086	0.498467824	0.522763792	0.52899729	0.596577017	0.541620422	0.528424472	0.445865692	0.40297275	0.497705252	0.469682387	0.470361446	0.541921155	0.581298392	0.50674974	0.483407628	0.489959839	0.525296017	0.414437367	0.469005286
0.445255474	0.468780019	0.428070175	0.504132231	0.502316006	0.558352403	0.588661037	0.575471698	0.541921155	0.410774411	0.555176337	0.404979253	0.493178373	0.381996086	0.487269096	0.453953488	0.374951978	0.497959184	0.455436304	0.436884512	0.468105516	0.391496189	0.488244122	0.473786408	0.465871122	0.519978689	0.530146659	0.568102445	0.553916005	0.552348613	0.531590414	0.496439471	0.520811099	0.531590414	0.597672994	0.543732591	0.529571351	0.450808314	0.388999601	0.501284027	0.461247637	0.476097561	0.544035674	0.584081388	0.511262441	0.488977956	0.493178373	0.525862069	0.423060251	0.469456469
0.456928839	0.469682387	0.456928839	0.501284027	0.493427705	0.556125356	0.588661037	0.573443008	0.539823009	0.404140787	0.552348613	0.378441256	0.49218356	0.355685131	0.479371316	0.443233424	0.374664107	0.504392765	0.456287985	0.443434802	0.459294118	0.391339214	0.496439471	0.47679531	0.472639225	0.52248394	0.52899729	0.569428238	0.554860716	0.550790068	0.53538124	0.492680464	0.525862069	0.532460447	0.596212584	0.540121749	0.526145553	0.440831075	0.369837059	0.501026694	0.464540695	0.464761905	0.541620422	0.581298392	0.504653568	0.473326867	0.484848485	0.527852893	0.410947368	0.480788177
0.462121212	0.477495108	0.436884512	0.505175983	0.501541624	0.556125356	0.586891161	0.571763327	0.539524599	0.354393609	0.553601815	0.378588053	0.494177215	0.355167394	0.486055777	0.439837765	0.343057996	0.505961638	0.445458695	0.429766623	0.461029759	0.399182004	0.493178373	0.464319696	0.479842675	0.519425226	0.530723219	0.56744186	0.555176337	0.549859155	0.534209086	0.485089463	0.523886205	0.530434783	0.596212584	0.539524599	0.527852893	0.446273434	0.363636364	0.495683088	0.45122515	0.477962782	0.544339096	0.581644815	0.509660574	0.49694501	0.493927126	0.528424472	0.42582897	0.473326867
0.456287985	0.466093601	0.449148642	0.503611971	0.497959184	0.555492316	0.584781306	0.574455562	0.539226519	0.358165138	0.552348613	0.382295339	0.494929006	0.378734963	0.480551452	0.458000939	0.368301887	0.505437597	0.447501146	0.443233424	0.468780019	0.384554768	0.489959839	0.476097561	0.474016513	0.524449221	0.528424472	0.568764569	0.553601815	0.552974504	0.533624932	0.495934959	0.523886205	0.531301034	0.595485052	0.544946957	0.526713438	0.451433858	0.380210362	0.491440081	0.469908522	0.478666013	0.544946957	0.581644815	0.508598228	0.486783042	0.496692112	0.52728255	0.407515658	0.461902508
0.447706422	0.465648855	0.454799627	0.503611971	0.499743984	0.555176337	0.587597833	0.571428571	0.538334253	0.392914654	0.552348613	0.378441256	0.491440081	0.372093023	0.484126984	0.455223881	0.341497551	0.504392765	0.429388473	0.443838108	0.455436304	0.432432432	0.490945674	0.475865431	0.460160302	0.521646179	0.52699784	0.56744186	0.554545455	0.551101073	0.534794521	0.487756122	0.520255864	0.52360515	0.594397077	0.543127435	0.526713438	0.433970654	0.396909313	0.494929006	0.468780019	0.469682387	0.542222222	0.580606782	0.508598228	0.487756122	0.493427705	0.525013448	0.41602728	0.469230769
0.453320948	0.466762315	0.455861747	0.501026694	0.499232737	0.555808656	0.586538462	0.571094207	0.536853685	0.383798663	0.554545455	0.341139462	0.489713999	0.372803667	0.485330681	0.449769585	0.347702173	0.501799486	0.455011655	0.425457716	0.474477394	0.404475756	0.491687657	0.470588235	0.464983325	0.520255864	0.526145553	0.566782811	0.552661382	0.550790068	0.53217012	0.495683088	0.521367521	0.528138528	0.594397077	0.542523624	0.526429342	0.44484959	0.344268078	0.499232737	0.473097431	0.462340123	0.546778711	0.580606782	0.504392765	0.486055777	0.491935484	0.525013448	0.389776358	0.479371316
0.466093601	0.443032229	0.437275986	0.502833591	0.498467824	0.554860716	0.586891161	0.572434018	0.540420819	0.390243902	0.552036199	0.361883574	0.488488488	0.388225935	0.477495108	0.423427332	0.36269045	0.509128847	0.460812087	0.43513152	0.466985646	0.404979253	0.484367246	0.469908522	0.477962782	0.519425226	0.527567568	0.56744186	0.555808656	0.550790068	0.532751092	0.492680464	0.523043944	0.528424472	0.598039216	0.54616676	0.527567568	0.448323381	0.379323747	0.490698844	0.477261614	0.471269918	0.544035674	0.583732057	0.507276507	0.482929243	0.494929006	0.524731183	0.3904	0.474939173
0.462559242	0.464319696	0.45994345	0.500769625	0.494678155	0.556125356	0.588661037	0.573106283	0.540720222	0.37552905	0.554860716	0.353879623	0.495431472	0.363365599	0.483647175	0.422145329	0.381398984	0.505961638	0.447501146	0.413384159	0.45994345	0.413559322	0.484848485	0.460377358	0.468780019	0.51970181	0.528710726	0.567112144	0.554860716	0.552348613	0.534794521	0.494177215	0.52248394	0.526145553	0.594035301	0.544035674	0.526429342	0.430335097	0.36746988	0.491687657	0.461029759	0.472181906	0.545556177	0.582338902	0.503611971	0.477261614	0.490945674	0.526429342	0.409224319	0.474246842
0.458862247	0.463437797	0.439243924	0.503871967	0.495683088	0.557077626	0.585131894	0.571763327	0.538928769	0.377855207	0.552036199	0.368024133	0.497959184	0.360280546	0.476097561	0.448529412	0.364179104	0.509128847	0.456715021	0.416559966	0.466093601	0.432815965	0.490205927	0.472639225	0.466316292	0.519148936	0.530146659	0.56744186	0.553287982	0.552348613	0.533916849	0.487512488	0.520533333	0.527567568	0.59223301	0.543127435	0.525578891	0.437864513	0.406497293	0.494678155	0.461684011	0.474016513	0.543732591	0.581644815	0.511798637	0.483647175	0.493677289	0.525013448	0.409395973	0.465648855
0.436298614	0.460377358	0.445458695	0.504392765	0.5	0.55675984	0.587244284	0.572098476	0.537741047	0.379176379	0.552661382	0.358823529	0.492680464	0.350197345	0.485089463	0.434743875	0.388535032	0.503352243	0.434937611	0.438257746	0.467656924	0.428070175	0.483407628	0.471269918	0.464098906	0.523043944	0.52728255	0.56612529	0.554545455	0.548931384	0.535675082	0.498722534	0.525862069	0.529858849	0.595121951	0.542523624	0.530146659	0.454376164	0.390869043	0.497959184	0.471725471	0.468105516	0.544946957	0.579916815	0.510994764	0.482929243	0.491935484	0.524449221	0.409567772	0.470815244
0.456501403	0.453320948	0.454587797	0.504132231	0.497959184	0.556442417	0.585482903	0.571428571	0.540720222	0.388071571	0.553287982	0.3490701	0.492929293	0.405484005	0.482451804	0.443434802	0.373803141	0.509128847	0.461684011	0.44606947	0.475170399	0.417808219	0.488	0.466762315	0.467209191	0.517223105	0.52699784	0.568433314	0.554545455	0.553287982	0.536263736	0.494177215	0.521089162	0.530434783	0.594397077	0.543732591	0.528424472	0.414965986	0.382145654	0.490698844	0.467656924	0.472868217	0.542222222	0.583034648	0.508598228	0.482929243	0.485813838	0.525296017	0.436103664	0.468780019
0.464983325	0.457142857	0.452900232	0.499232737	0.507012987	0.555492316	0.587244284	0.574455562	0.537444934	0.409224319	0.555492316	0.355167394	0.482929243	0.379029126	0.483168317	0.446477585	0.379029126	0.508598228	0.449562414	0.409224319	0.464098906	0.399182004	0.49745158	0.476097561	0.470588235	0.524167562	0.528138528	0.568764569	0.553916005	0.553287982	0.532751092	0.502057613	0.525862069	0.530723219	0.596577017	0.542222222	0.526145553	0.466316292	0.403305785	0.493927126	0.466539197	0.472868217	0.547392036	0.581644815	0.508598228	0.484126984	0.494177215	0.528138528	0.411988181	0.469005286
0.454587797	0.460160302	0.461465721	0.497705252	0.494678155	0.553287982	0.587244284	0.572098476	0.539823009	0.38592329	0.555808656	0.368719305	0.494929006	0.341976174	0.474477394	0.459078081	0.346344925	0.504653568	0.440632054	0.43339254	0.461902508	0.396586753	0.490945674	0.459726802	0.472181906	0.521646179	0.526429342	0.56612529	0.552036199	0.552661382	0.534501643	0.495934959	0.523886205	0.527567568	0.594759293	0.541921155	0.528138528	0.431095406	0.384100748	0.497198166	0.462340123	0.472868217	0.548006738	0.581298392	0.510193413	0.495180112	0.483168317	0.52360515	0.433200178	0.458431188
0.446477585	0.461247637	0.41478963	0.503352243	0.493427705	0.552036199	0.585834334	0.570426651	0.538631347	0.370679833	0.552661382	0.356464573	0.487269096	0.373231358	0.481262327	0.451851852	0.393231265	0.505961638	0.433200178	0.431285904	0.477495108	0.435519857	0.493927126	0.465871122	0.462121212	0.521367521	0.521925134	0.56645386	0.555492316	0.552348613	0.535087719	0.49745158	0.525013448	0.529284165	0.596212584	0.543732591	0.530434783	0.433200178	0.37351703	0.498722534	0.468330134	0.477261614	0.544642857	0.582338902	0.514225501	0.47679531	0.483647175	0.524731183	0.431476569	0.473097431
0.433970654	0.473097431	0.450808314	0.504132231	0.501026694	0.555808656	0.587244284	0.573443008	0.536853685	0.409911802	0.555176337	0.37509608	0.491935484	0.355944566	0.484848485	0.439441693	0.382295339	0.506224066	0.444646925	0.445458695	0.469682387	0.413910093	0.486783042	0.466985646	0.475401851	0.520811099	0.528138528	0.568433314	0.553916005	0.549240293	0.533624932	0.496187087	0.521367521	0.526713438	0.595121951	0.542222222	0.528424472	0.451433858	0.350826743	0.501799486	0.470815244	0.473326867	0.541921155	0.580606782	0.507012987	0.488244122	0.493178373	0.521925134	0.41478963	0.471725471
0.458431188	0.456074766	0.452480297	0.501541624	0.49745158	0.553601815	0.586186186	0.570760234	0.536853685	0.362825279	0.553287982	0.355685131	0.495180112	0.343178622	0.481262327	0.437471986	0.332878581	0.501026694	0.463437797	0.438651685	0.470361446	0.402474227	0.4887331	0.472410455	0.468105516	0.521367521	0.526429342	0.564814815	0.552348613	0.550790068	0.531880109	0.493677289	0.523043944	0.527567568	0.594035301	0.542523624	0.530146659	0.419604471	0.369277336	0.496692112	0.473326867	0.468554969	0.545251397	0.581644815	0.506224066	0.484126984	0.4887331	0.521925134	0.431285904	0.460160302
0.459294118	0.456287985	0.447911886	0.504653568	0.499488229	0.556442417	0.587244284	0.572098476	0.542222222	0.391025641	0.554545455	0.363095238	0.500256279	0.344754504	0.47772883	0.440632054	0.38622873	0.508333333	0.444040036	0.450808314	0.475633528	0.432815965	0.487269096	0.472868217	0.464983325	0.523324397	0.526145553	0.56645386	0.555492316	0.553287982	0.536853685	0.502316006	0.524167562	0.53101197	0.597307222	0.542523624	0.52728255	0.448323381	0.376397995	0.494929006	0.464098906	0.474246842	0.545861298	0.584081388	0.50674974	0.488	0.483407628	0.52699784	0.436689038	0.483407628
0.455223881	0.470361446	0.437864513	0.50674974	0.500256279	0.553916005	0.588306209	0.571094207	0.538928769	0.383195917	0.552974504	0.383497053	0.4887331	0.36969697	0.485089463	0.444444444	0.346837242	0.504653568	0.454164728	0.447296059	0.471042471	0.406497293	0.494177215	0.475401851	0.469230769	0.516949153	0.526429342	0.566782811	0.556125356	0.548931384	0.533042054	0.493427705	0.523886205	0.529284165	0.594035301	0.543429844	0.528424472	0.448323381	0.365406215	0.492680464	0.477261614	0.476097561	0.543732591	0.581298392	0.509926855	0.482929243	0.494678155	0.521646179	0.427695004	0.460377358
0.446886447	0.463657957	0.44484959	0.505437597	0.501026694	0.553916005	0.587244284	0.571094207	0.538037486	0.367055284	0.552661382	0.366228893	0.492680464	0.389620758	0.476329917	0.448529412	0.399182004	0.505437597	0.442429737	0.419063976	0.4654268	0.432624113	0.494427558	0.459294118	0.473326867	0.51887294	0.528424472	0.569760654	0.552661382	0.552348613	0.533624932	0.5	0.525578891	0.527567568	0.59331307	0.539226519	0.523886205	0.435519857	0.370539104	0.492431887	0.469005286	0.467656924	0.545251397	0.583034648	0.503611971	0.484848485	0.496187087	0.528424472	0.439441693	0.472868217
0.453953488	0.461684011	0.458431188	0.504392765	0.499488229	0.554860716	0.584431138	0.571094207	0.537741047	0.395301742	0.551724138	0.37596302	0.487025948	0.386841062	0.483168317	0.443233424	0.357771261	0.506224066	0.45994345	0.453531599	0.479371316	0.432432432	0.487512488	0.478431373	0.477495108	0.518321827	0.528424472	0.56777196	0.554545455	0.550479413	0.53101197	0.49218356	0.521089162	0.532460447	0.595848596	0.541019956	0.526429342	0.44505244	0.372093023	0.493677289	0.46743295	0.464983325	0.543429844	0.582338902	0.510460251	0.484848485	0.481737414	0.526145553	0.405315615	0.469682387
0.454587797	0.453320948	0.454164728	0.507276507	0.496439471	0.555492316	0.589371981	0.570093458	0.538928769	0.379471229	0.551412429	0.344146685	0.493677289	0.366228893	0.476097561	0.429010989	0.365406215	0.498722534	0.437471986	0.432049579	0.4765625	0.406666667	0.465871122	0.473326867	0.463437797	0.523886205	0.52899729	0.56777196	0.552974504	0.548622822	0.534209086	0.498977505	0.523886205	0.530434783	0.595121951	0.539524599	0.52699784	0.441828882	0.395461912	0.498722534	0.4765625	0.476097561	0.543429844	0.581991652	0.509394572	0.488977956	0.49694501	0.52360515	0.414437367	0.470815244
0.451642758	0.434550312	0.436298614	0.500512821	0.5	0.554230551	0.586891161	0.571428571	0.536263736	0.353879623	0.552661382	0.384403308	0.495180112	0.340663176	0.475633528	0.452690167	0.346714032	0.505437597	0.458000939	0.425457716	0.478196962	0.400164002	0.487512488	0.466093601	0.477495108	0.51970181	0.52699784	0.568433314	0.553601815	0.550790068	0.534794521	0.496187087	0.52360515	0.529571351	0.594397077	0.543732591	0.528710726	0.429955947	0.382295339	0.488	0.475401851	0.455223881	0.542825362	0.580952381	0.511798637	0.489713999	0.493677289	0.524449221	0.43963964	0.471953578
0.447706422	0.463437797	0.445865692	0.507540302	0.488244122	0.555176337	0.585131894	0.572769953	0.540720222	0.383045526	0.554860716	0.336435712	0.485089463	0.358165138	0.470588235	0.442429737	0.382745098	0.509926855	0.462340123	0.44505244	0.460160302	0.412510566	0.493927126	0.483407628	0.472181906	0.519978689	0.529571351	0.568433314	0.556125356	0.552974504	0.537444934	0.505175983	0.524449221	0.529858849	0.596577017	0.543429844	0.529858849	0.441828882	0.37509608	0.499488229	0.480551452	0.46743295	0.546778711	0.583383144	0.511262441	0.478431373	0.496692112	0.522763792	0.423243712	0.47960688
0.44505244	0.469005286	0.455648926	0.499232737	0.498467824	0.557714286	0.587951807	0.573106283	0.537741047	0.374664107	0.551412429	0.361213916	0.493677289	0.360546731	0.465648855	0.448117539	0.359749355	0.507012987	0.457142857	0.43435692	0.468330134	0.404811282	0.488488488	0.458862247	0.469908522	0.523886205	0.52899729	0.568102445	0.554230551	0.549240293	0.535087719	0.491192753	0.521925134	0.529858849	0.595121951	0.541320022	0.52360515	0.439441693	0.373231358	0.495431472	0.457357076	0.47772883	0.544642857	0.581644815	0.50674974	0.485572139	0.490945674	0.523886205	0.443032229	0.478666013
0.450808314	0.469682387	0.447501146	0.499488229	0.493677289	0.556442417	0.585131894	0.572434018	0.536558549	0.361749444	0.554230551	0.386075949	0.493927126	0.37552905	0.483647175	0.446477585	0.360147601	0.502574665	0.464540695	0.437864513	0.474016513	0.403639371	0.485089463	0.47772883	0.463437797	0.525013448	0.530146659	0.568102445	0.555176337	0.551724138	0.533042054	0.494929006	0.521367521	0.529284165	0.595485052	0.541620422	0.528710726	0.428070175	0.399018806	0.496692112	0.469230769	0.475170399	0.544035674	0.581991652	0.509128847	0.488488488	0.489223058	0.52360515	0.417629439	0.462121212
0.451016636	0.462340123	0.450184502	0.504653568	0.495683088	0.554230551	0.584781306	0.572769953	0.539226519	0.356986101	0.554230551	0.373660031	0.484126984	0.364315043	0.476097561	0.453110492	0.395782644	0.499488229	0.453110492	0.453531599	0.468780019	0.42379505	0.491935484	0.449562414	0.47679531	0.520533333	0.529284165	0.566782811	0.556442417	0.550169109	0.534794521	0.498213374	0.521089162	0.53101197	0.595848596	0.541620422	0.52899729	0.421780467	0.382145654	0.492680464	0.465204957	0.479371316	0.545251397	0.582338902	0.506224066	0.481737414	0.492431887	0.526145553	0.427507665	0.468780019
0.459510358	0.462778568	0.463878327	0.502574665	0.500512821	0.554545455	0.585834334	0.571428571	0.540720222	0.38592329	0.552661382	0.381548084	0.486540379	0.351711712	0.477028348	0.457571496	0.351711712	0.508863399	0.461247637	0.436493739	0.448942042	0.403639371	0.485089463	0.471497585	0.463437797	0.521089162	0.528710726	0.56645386	0.552974504	0.551724138	0.535969248	0.492431887	0.522204387	0.525013448	0.59331307	0.539823009	0.527567568	0.448735632	0.386534653	0.494929006	0.471269918	0.477495108	0.545556177	0.581991652	0.510460251	0.483168317	0.488488488	0.519425226	0.42287695	0.482451804
0.469682387	0.459726802	0.446477585	0.504132231	0.502316006	0.553601815	0.585834334	0.572434018	0.535087719	0.352983725	0.552661382	0.382595061	0.494177215	0.370820669	0.478196962	0.424163407	0.353111433	0.504653568	0.443032229	0.436298614	0.457357076	0.428446005	0.490205927	0.469230769	0.464983325	0.523043944	0.529284165	0.56777196	0.556125356	0.549859155	0.533333333	0.499743984	0.524167562	0.52728255	0.595485052	0.543127435	0.528138528	0.451851852	0.359087564	0.498213374	0.467881112	0.471725471	0.546472564	0.580606782	0.507540302	0.484848485	0.491687657	0.524167562	0.435714286	0.4765625
0.466762315	0.464098906	0.457786116	0.501799486	0.501026694	0.553601815	0.585834334	0.570760234	0.539524599	0.384554768	0.554545455	0.347578348	0.487512488	0.35737825	0.477261614	0.442028986	0.346714032	0.504653568	0.446477585	0.436298614	0.475865431	0.425087108	0.478900883	0.474016513	0.476097561	0.524449221	0.526145553	0.566782811	0.552036199	0.551101073	0.533624932	0.493178373	0.523886205	0.526429342	0.595485052	0.542523624	0.526145553	0.431285904	0.39402503	0.500512821	0.468330134	0.4765625	0.544946957	0.581991652	0.505699482	0.487269096	0.489223058	0.524449221	0.42732049	0.469005286
0.458000939	0.458431188	0.449355433	0.504132231	0.504653568	0.55675984	0.585482903	0.573443008	0.541320022	0.397880147	0.555492316	0.360546731	0.486783042	0.355944566	0.478196962	0.452900232	0.340782123	0.50780437	0.4456621	0.426200873	0.471725471	0.436493739	0.487269096	0.475633528	0.469456469	0.521925134	0.528710726	0.568102445	0.555176337	0.548931384	0.53538124	0.497198166	0.523886205	0.531590414	0.594397077	0.538631347	0.528710726	0.440433213	0.374233129	0.49694501	0.463437797	0.463217845	0.544035674	0.581991652	0.512335958	0.483647175	0.492431887	0.521646179	0.41025641	0.472181906
0.438848921	0.470361446	0.446886447	0.502057613	0.499488229	0.555492316	0.587597833	0.573443008	0.541620422	0.380210362	0.554230551	0.344268078	0.496692112	0.357247438	0.481499753	0.445865692	0.359087564	0.507540302	0.458646617	0.419424151	0.47960688	0.446477585	0.491935484	0.47679531	0.468105516	0.521646179	0.52699784	0.56744186	0.557395774	0.552036199	0.535087719	0.494678155	0.524449221	0.530723219	0.594759293	0.547392036	0.526145553	0.415319149	0.37195122	0.495683088	0.465871122	0.47772883	0.545861298	0.583732057	0.513413993	0.488977956	0.488977956	0.525013448	0.431476569	0.481262327
0.453531599	0.474477394	0.454376164	0.503871967	0.501541624	0.554860716	0.585482903	0.572098476	0.539823009	0.378734963	0.555808656	0.324683965	0.494177215	0.342696629	0.485813838	0.440632054	0.35737825	0.503871967	0.455436304	0.44484959	0.475865431	0.421052632	0.495934959	0.467881112	0.469005286	0.51970181	0.529858849	0.56645386	0.552974504	0.552348613	0.533333333	0.4887331	0.522204387	0.526713438	0.595485052	0.542222222	0.527852893	0.435908888	0.402142563	0.495934959	0.466762315	0.480078701	0.544642857	0.580952381	0.504653568	0.480551452	0.482451804	0.52360515	0.400164002	0.474016513
0.449148642	0.453531599	0.452480297	0.506224066	0.500256279	0.554545455	0.586891161	0.571763327	0.541019956	0.401646091	0.552036199	0.345486726	0.484367246	0.348198359	0.475401851	0.453742445	0.356986101	0.507540302	0.464098906	0.435519857	0.469230769	0.43513152	0.485330681	0.466539197	0.46743295	0.524167562	0.529571351	0.565141865	0.553601815	0.548622822	0.533333333	0.493927126	0.523886205	0.526429342	0.594035301	0.542222222	0.526713438	0.432432432	0.408026756	0.494177215	0.468554969	0.480314961	0.542222222	0.579572447	0.509660574	0.481737414	0.490205927	0.520811099	0.403472509	0.470588235
0.449769585	0.469230769	0.454587797	0.504392765	0.494427558	0.555492316	0.585131894	0.573106283	0.542523624	0.377125193	0.551724138	0.371385084	0.488977956	0.340188219	0.482451804	0.451642758	0.35620438	0.507276507	0.458431188	0.434937611	0.473097431	0.411640658	0.492431887	0.477261614	0.46743295	0.520255864	0.52699784	0.567112144	0.553601815	0.551412429	0.53538124	0.494177215	0.525013448	0.527852893	0.594759293	0.541019956	0.528424472	0.431858407	0.401150843	0.492431887	0.471042471	0.477261614	0.544339096	0.581991652	0.512335958	0.483407628	0.489959839	0.525862069	0.435325602	0.480078701
0.463217845	0.45994345	0.448735632	0.497959184	0.502833591	0.552036199	0.587597833	0.571428571	0.539823009	0.378881988	0.553601815	0.353111433	0.491192753	0.341020266	0.470588235	0.443032229	0.381846635	0.509394572	0.455436304	0.462340123	0.470134875	0.431476569	0.493677289	0.466539197	0.472410455	0.522763792	0.52899729	0.566782811	0.552348613	0.548622822	0.530434783	0.491687657	0.52248394	0.527567568	0.596577017	0.539524599	0.526713438	0.426387069	0.357116722	0.49218356	0.472639225	0.473556526	0.543127435	0.582338902	0.510460251	0.487269096	0.4887331	0.522204387	0.415495956	0.469456469
0.457786116	0.453953488	0.441429218	0.50491464	0.499232737	0.553916005	0.587597833	0.574455562	0.541921155	0.407175636	0.553287982	0.383497053	0.487756122	0.380506823	0.47960688	0.439243924	0.352092352	0.507012987	0.461465721	0.424347826	0.465871122	0.433200178	0.492929293	0.471953578	0.464761905	0.525862069	0.53217012	0.56777196	0.555808656	0.553916005	0.533916849	0.499232737	0.524449221	0.530723219	0.596941896	0.544035674	0.527852893	0.431476569	0.366779406	0.493927126	0.474016513	0.480551452	0.545251397	0.585131894	0.508068714	0.488	0.487512488	0.52728255	0.437275986	0.472639225
0.447296059	0.461247637	0.442630385	0.498977505	0.503611971	0.55675984	0.587597833	0.572434018	0.541320022	0.357640161	0.553601815	0.368719305	0.493927126	0.376688537	0.487025948	0.428446005	0.367746797	0.509128847	0.463217845	0.423611111	0.474246842	0.433200178	0.4765625	0.473326867	0.469682387	0.519148936	0.529858849	0.56416185	0.553601815	0.550169109	0.532460447	0.494427558	0.520533333	0.52728255	0.595485052	0.542222222	0.52699784	0.459726802	0.394822006	0.497705252	0.477261614	0.473786408	0.546472564	0.581644815	0.512067156	0.487269096	0.489468405	0.524449221	0.438061041	0.477962782
0.452900232	0.463878327	0.458862247	0.503611971	0.503871967	0.554860716	0.589371981	0.574455562	0.538334253	0.418704419	0.553916005	0.383798663	0.492431887	0.366228893	0.481262327	0.453953488	0.354264973	0.507540302	0.455861747	0.458000939	0.463878327	0.401811445	0.486783042	0.475170399	0.473097431	0.523043944	0.528710726	0.565797101	0.555492316	0.550790068	0.53217012	0.493677289	0.521925134	0.528710726	0.595121951	0.544035674	0.525578891	0.432432432	0.382745098	0.498722534	0.465871122	0.476329917	0.546472564	0.582686567	0.505437597	0.477962782	0.486055777	0.521925134	0.431476569	0.467881112
0.456074766	0.45122515	0.450184502	0.507276507	0.491935484	0.554230551	0.587597833	0.572098476	0.539524599	0.364451083	0.555492316	0.368719305	0.490698844	0.361080281	0.482929243	0.437275986	0.368440921	0.508863399	0.461465721	0.442630385	0.467209191	0.416737831	0.484607746	0.467656924	0.469682387	0.525578891	0.530146659	0.568764569	0.553601815	0.553287982	0.533624932	0.500256279	0.525862069	0.53101197	0.596212584	0.544946957	0.529858849	0.42379505	0.358691657	0.49218356	0.470815244	0.468554969	0.547085202	0.582338902	0.512067156	0.484848485	0.492680464	0.522204387	0.396264718	0.474477394
0.456715021	0.471269918	0.453953488	0.506486767	0.497959184	0.555492316	0.586891161	0.571428571	0.537444934	0.375673595	0.550790068	0.379176379	0.491935484	0.372661321	0.47679531	0.444444444	0.329173693	0.505175983	0.456287985	0.440036069	0.474246842	0.435325602	0.480314961	0.469456469	0.479135984	0.521646179	0.526145553	0.565797101	0.551724138	0.552348613	0.532751092	0.496692112	0.52248394	0.52899729	0.595848596	0.540720222	0.526429342	0.433777778	0.359616802	0.49218356	0.466985646	0.470134875	0.544339096	0.581991652	0.511798637	0.484848485	0.487512488	0.520533333	0.433777778	0.46743295
0.452480297	0.469230769	0.437471986	0.5	0.496692112	0.554230551	0.586538462	0.573106283	0.540720222	0.359484346	0.554230551	0.36858006	0.482213439	0.349319971	0.481975309	0.43339254	0.402806438	0.50674974	0.436884512	0.426387069	0.457357076	0.426014841	0.489223058	0.475865431	0.468554969	0.522204387	0.527852893	0.568102445	0.553601815	0.552348613	0.534501643	0.492929293	0.525013448	0.526429342	0.593673966	0.542222222	0.527567568	0.441828882	0.371809524	0.498722534	0.473556526	0.482690406	0.545251397	0.581991652	0.510193413	0.47772883	0.489959839	0.525578891	0.421598272	0.473097431
0.458000939	0.445865692	0.442028986	0.506224066	0.503352243	0.552974504	0.586186186	0.571428571	0.540720222	0.383497053	0.555176337	0.37741686	0.496692112	0.337599447	0.482690406	0.445255474	0.391810518	0.502833591	0.464983325	0.443434802	0.467209191	0.429010989	0.489468405	0.467209191	0.468330134	0.521646179	0.530723219	0.56744186	0.555808656	0.550479413	0.536558549	0.49745158	0.523324397	0.531880109	0.596212584	0.542523624	0.530146659	0.436493739	0.404811282	0.5	0.463437797	0.47960688	0.546778711	0.581991652	0.513684211	0.480551452	0.495431472	0.519978689	0.417629439	0.466539197
0.446273434	0.448117539	0.452061139	0.503611971	0.496187087	0.557077626	0.588661037	0.573106283	0.541320022	0.38125	0.554545455	0.343420127	0.492929293	0.374376678	0.487025948	0.452900232	0.346099291	0.505699482	0.451851852	0.447706422	0.462340123	0.400328138	0.494427558	0.452480297	0.475865431	0.522204387	0.528424472	0.56909621	0.553916005	0.552036199	0.534794521	0.499232737	0.523324397	0.53101197	0.596577017	0.544035674	0.526429342	0.423060251	0.396909313	0.494929006	0.463437797	0.470588235	0.543732591	0.584431138	0.50674974	0.483168317	0.477495108	0.521646179	0.420508402	0.446681922
0.455223881	0.459078081	0.461684011	0.502833591	0.490698844	0.55675984	0.589016295	0.573780129	0.540121749	0.367193378	0.554230551	0.37394636	0.491687657	0.373660031	0.482213439	0.466093601	0.372519084	0.507276507	0.447501146	0.43339254	0.469456469	0.421052632	0.479135984	0.457786116	0.466093601	0.520811099	0.530434783	0.568433314	0.555176337	0.554230551	0.53538124	0.502316006	0.525296017	0.532751092	0.595485052	0.546472564	0.529284165	0.428634168	0.383798663	0.490452261	0.456501403	0.475170399	0.547085202	0.583034648	0.511798637	0.484367246	0.496439471	0.527567568	0.427882508	0.474246842
0.456501403	0.461029759	0.452480297	0.50491464	0.495934959	0.554860716	0.587597833	0.573106283	0.536263736	0.398367347	0.555176337	0.38622873	0.497705252	0.367193378	0.481025136	0.446273434	0.378148005	0.506486767	0.448942042	0.429577465	0.466985646	0.388535032	0.482929243	0.474246842	0.460812087	0.522763792	0.527852893	0.56777196	0.555808656	0.549859155	0.536263736	0.503352243	0.524167562	0.528424472	0.595485052	0.544339096	0.528424472	0.436493739	0.377125193	0.488	0.471725471	0.469005286	0.545556177	0.583034648	0.510193413	0.478900883	0.488977956	0.521925134	0.416204691	0.450808314
0.449355433	0.474708171	0.456074766	0.500512821	0.498467824	0.554230551	0.585834334	0.572769953	0.536263736	0.394343434	0.553916005	0.375240292	0.488977956	0.358296623	0.468330134	0.438454627	0.339714584	0.502316006	0.467656924	0.430905077	0.475170399	0.435519857	0.485572139	0.475401851	0.467209191	0.525013448	0.526713438	0.56777196	0.552974504	0.548931384	0.536853685	0.496187087	0.523324397	0.527852893	0.594035301	0.539823009	0.528710726	0.449355433	0.380952381	0.497959184	0.470815244	0.4765625	0.543429844	0.580261593	0.505961638	0.481737414	0.491687657	0.524167562	0.432432432	0.465871122
0.461902508	0.477028348	0.432240921	0.498722534	0.500512821	0.555492316	0.587951807	0.573443008	0.542222222	0.384858044	0.554230551	0.337716263	0.4887331	0.362960208	0.470588235	0.45122515	0.342336022	0.50780437	0.449769585	0.433970654	0.452690167	0.424163407	0.484848485	0.464761905	0.467209191	0.525013448	0.529571351	0.56645386	0.554230551	0.551412429	0.536558549	0.492929293	0.524731183	0.531301034	0.595848596	0.543127435	0.53101197	0.436884512	0.357116722	0.491935484	0.457357076	0.473326867	0.547392036	0.582686567	0.508068714	0.488	0.485813838	0.522763792	0.43513152	0.4765625
0.451642758	0.459510358	0.442229271	0.50780437	0.496187087	0.554860716	0.585834334	0.572769953	0.539524599	0.361213916	0.552661382	0.36746988	0.491440081	0.378294574	0.477261614	0.448323381	0.361883574	0.505437597	0.457357076	0.442831216	0.473326867	0.423611111	0.487025948	0.465648855	0.464983325	0.520811099	0.527567568	0.566782811	0.554860716	0.552036199	0.53538124	0.494929006	0.520811099	0.527567568	0.59331307	0.542523624	0.525578891	0.455011655	0.357247438	0.500512821	0.456501403	0.470361446	0.544642857	0.581991652	0.508333333	0.481975309	0.488488488	0.525013448	0.426759948	0.469230769
0.454376164	0.458646617	0.464540695	0.503871967	0.497959184	0.555492316	0.587244284	0.570760234	0.538334253	0.369977255	0.553916005	0.356855576	0.488488488	0.385618333	0.482929243	0.445255474	0.364451083	0.504653568	0.458862247	0.427507665	0.448117539	0.408197407	0.494427558	0.478900883	0.468105516	0.52248394	0.529858849	0.56744186	0.553287982	0.549240293	0.534209086	0.493927126	0.518046709	0.527567568	0.594035301	0.543127435	0.528424472	0.437668161	0.377708978	0.503092784	0.466762315	0.460160302	0.544642857	0.581298392	0.509926855	0.481737414	0.484848485	0.523886205	0.426387069	0.469230769
0.434937611	0.44606947	0.467656924	0.502833591	0.496439471	0.554545455	0.587597833	0.572098476	0.542222222	0.353367125	0.553916005	0.379618825	0.493677289	0.344511119	0.477261614	0.428070175	0.366641623	0.505437597	0.458862247	0.430145439	0.47772883	0.423611111	0.484367246	0.471497585	0.464983325	0.525862069	0.528424472	0.56777196	0.555808656	0.552661382	0.535087719	0.498722534	0.522763792	0.529858849	0.596941896	0.542523624	0.528710726	0.44505244	0.370117558	0.502316006	0.454799627	0.4765625	0.542523624	0.582686567	0.508068714	0.485330681	0.489713999	0.524449221	0.42379505	0.475401851
0.468780019	0.454587797	0.463657957	0.502833591	0.493927126	0.554860716	0.587951807	0.573443008	0.541320022	0.376688537	0.553287982	0.349194991	0.49218356	0.353239233	0.477261614	0.459510358	0.353367125	0.50780437	0.440036069	0.451016636	0.459726802	0.419243986	0.489223058	0.461684011	0.46743295	0.519148936	0.525862069	0.56744186	0.554230551	0.550479413	0.536263736	0.498467824	0.524449221	0.530146659	0.596941896	0.543429844	0.52899729	0.440831075	0.409052808	0.495180112	0.469682387	0.475170399	0.543732591	0.581298392	0.505961638	0.481499753	0.489713999	0.522204387	0.401646091	0.473556526
0.457142857	0.467209191	0.456287985	0.505699482	0.498722534	0.55675984	0.588306209	0.570760234	0.540720222	0.388999601	0.552974504	0.373374139	0.491192753	0.340069686	0.488	0.437275986	0.338067198	0.509926855	0.453531599	0.45122515	0.474477394	0.415672913	0.488	0.466316292	0.468330134	0.520811099	0.528424472	0.56777196	0.555808656	0.548622822	0.534794521	0.498213374	0.524731183	0.530434783	0.594035301	0.542523624	0.528424472	0.449355433	0.381697302	0.497705252	0.464098906	0.472410455	0.545251397	0.581298392	0.509926855	0.490698844	0.495934959	0.524167562	0.409224319	0.47960688
0.459078081	0.467209191	0.446477585	0.501026694	0.493178373	0.554860716	0.587597833	0.571763327	0.541320022	0.389932082	0.556442417	0.389776358	0.490452261	0.345976604	0.484848485	0.462121212	0.37408969	0.508068714	0.458000939	0.427695004	0.46743295	0.39008793	0.493927126	0.474246842	0.459510358	0.52360515	0.525578891	0.56777196	0.55675984	0.550479413	0.535675082	0.495180112	0.519425226	0.530146659	0.595848596	0.543127435	0.525013448	0.429388473	0.358033749	0.494678155	0.46743295	0.480551452	0.542523624	0.583383144	0.512335958	0.486297957	0.495683088	0.519148936	0.438257746	0.473326867
0.463657957	0.469456469	0.464098906	0.507540302	0.496439471	0.556125356	0.586538462	0.571763327	0.538037486	0.37596302	0.552974504	0.35349511	0.486540379	0.372234935	0.480551452	0.464098906	0.396103896	0.504132231	0.446273434	0.440036069	0.472868217	0.417094017	0.490452261	0.460377358	0.47679531	0.523043944	0.526713438	0.566782811	0.553601815	0.551412429	0.534209086	0.499488229	0.524449221	0.525862069	0.595848596	0.542825362	0.528424472	0.438454627	0.38622873	0.498977505	0.471497585	0.469682387	0.544642857	0.580606782	0.510460251	0.47679531	0.487756122	0.525296017	0.405652535	0.473786408
0.448735632	0.464761905	0.460812087	0.502057613	0.496439471	0.556125356	0.587597833	0.56909621	0.536558549	0.405652535	0.553601815	0.374807988	0.485813838	0.367608286	0.478196962	0.454587797	0.349319971	0.503871967	0.455648926	0.432624113	0.475865431	0.426946632	0.484607746	0.464761905	0.469456469	0.520255864	0.529571351	0.567112144	0.554230551	0.548314607	0.53217012	0.494177215	0.526429342	0.530146659	0.596212584	0.542825362	0.52699784	0.429199648	0.370257967	0.490205927	0.46059462	0.471953578	0.542825362	0.582686567	0.507540302	0.478900883	0.49218356	0.52699784	0.405652535	0.466762315
0.460812087	0.471269918	0.435519857	0.500256279	0.492929293	0.556442417	0.585834334	0.572434018	0.541320022	0.395943205	0.552661382	0.35120547	0.491935484	0.355426074	0.475170399	0.459510358	0.371809524	0.505961638	0.451851852	0.435714286	0.474939173	0.397394137	0.484607746	0.465648855	0.466762315	0.52360515	0.529284165	0.56645386	0.555176337	0.549859155	0.536263736	0.489468405	0.52360515	0.52899729	0.594759293	0.540720222	0.52699784	0.43435692	0.345242306	0.495934959	0.449976948	0.466762315	0.545861298	0.581991652	0.507012987	0.483407628	0.490452261	0.524731183	0.424163407	0.471953578
0.453742445	0.461029759	0.444646925	0.503611971	0.504653568	0.554545455	0.586891161	0.575132587	0.541320022	0.36858006	0.552661382	0.350448833	0.495431472	0.353111433	0.477495108	0.438257746	0.339478261	0.50674974	0.445458695	0.447296059	0.462778568	0.426759948	0.486297957	0.4765625	0.470134875	0.526713438	0.528138528	0.56777196	0.555492316	0.549859155	0.533916849	0.498467824	0.52360515	0.528138528	0.594397077	0.542222222	0.531590414	0.455648926	0.407856247	0.499232737	0.461029759	0.466093601	0.545861298	0.582338902	0.513413993	0.488488488	0.491192753	0.528138528	0.411467116	0.482213439
0.456074766	0.460812087	0.459294118	0.503871967	0.498977505	0.556125356	0.587244284	0.572434018	0.540720222	0.355296687	0.555808656	0.341020266	0.47772883	0.378294574	0.470588235	0.441828882	0.362017804	0.509660574	0.439441693	0.450600185	0.466539197	0.40297275	0.482451804	0.470815244	0.469682387	0.520255864	0.528138528	0.56612529	0.552974504	0.549240293	0.532460447	0.498213374	0.523886205	0.531880109	0.595485052	0.540720222	0.526145553	0.456074766	0.391810518	0.488	0.461465721	0.472410455	0.541921155	0.583732057	0.511530398	0.478431373	0.495431472	0.525862069	0.423060251	0.475633528
0.435714286	0.451433858	0.455861747	0.502316006	0.498977505	0.556442417	0.585131894	0.570426651	0.539226519	0.362152134	0.553287982	0.368301887	0.494427558	0.371809524	0.481975309	0.453742445	0.380506823	0.503092784	0.448117539	0.446477585	0.480551452	0.433007986	0.481737414	0.470134875	0.459078081	0.51667549	0.530434783	0.567112144	0.553916005	0.552036199	0.533333333	0.503092784	0.52360515	0.529284165	0.594759293	0.539823009	0.529284165	0.436689038	0.399018806	0.49218356	0.458862247	0.463217845	0.546778711	0.582338902	0.504132231	0.486783042	0.490698844	0.522763792	0.421416235	0.482929243
0.440632054	0.479135984	0.447911886	0.503871967	0.501799486	0.556125356	0.587244284	0.571428571	0.538037486	0.395622213	0.552661382	0.349194991	0.493927126	0.366503943	0.482929243	0.450808314	0.378294574	0.509128847	0.441828882	0.438848921	0.471953578	0.410601599	0.494678155	0.471725471	0.468105516	0.519148936	0.52728255	0.567112144	0.555492316	0.551412429	0.534794521	0.495683088	0.52248394	0.530434783	0.594397077	0.543732591	0.529284165	0.411467116	0.405821206	0.500512821	0.474246842	0.481025136	0.546778711	0.583732057	0.510193413	0.487512488	0.494177215	0.525296017	0.413910093	0.459078081
0.444444444	0.46743295	0.458215962	0.503871967	0.495431472	0.554230551	0.587597833	0.572769953	0.537149147	0.365406215	0.551724138	0.341856392	0.485330681	0.393866021	0.484367246	0.438061041	0.363636364	0.505961638	0.455223881	0.443636364	0.467881112	0.373374139	0.480788177	0.463217845	0.461465721	0.521646179	0.530434783	0.56645386	0.553601815	0.548931384	0.534794521	0.493677289	0.52248394	0.529571351	0.595485052	0.542222222	0.526713438	0.440632054	0.394662353	0.499743984	0.470361446	0.474016513	0.544642857	0.582686567	0.510193413	0.485089463	0.494427558	0.52360515	0.426759948	0.465871122
0.445458695	0.439837765	0.448942042	0.503611971	0.5	0.555492316	0.585131894	0.572098476	0.540121749	0.364043267	0.554860716	0.385466035	0.489713999	0.371385084	0.482213439	0.444646925	0.343299332	0.507276507	0.432240921	0.439837765	0.480551452	0.422145329	0.485089463	0.457786116	0.462559242	0.520811099	0.529858849	0.568433314	0.553287982	0.551724138	0.536263736	0.502574665	0.525296017	0.531880109	0.595848596	0.541019956	0.529571351	0.442831216	0.359616802	0.495683088	0.481737414	0.475633528	0.546472564	0.580261593	0.509128847	0.482929243	0.489959839	0.526429342	0.426946632	0.471042471
0.461029759	0.477495108	0.466762315	0.503092784	0.487756122	0.557714286	0.586538462	0.571428571	0.540420819	0.385009862	0.553601815	0.357640161	0.491935484	0.374664107	0.484848485	0.432432432	0.353623188	0.502833591	0.451433858	0.442028986	0.464983325	0.432815965	0.486783042	0.471042471	0.468105516	0.520255864	0.530434783	0.56645386	0.552974504	0.549240293	0.533333333	0.494678155	0.522204387	0.529858849	0.595848596	0.543127435	0.529284165	0.442229271	0.4	0.494427558	0.476329917	0.456074766	0.547392036	0.583383144	0.50491464	0.484607746	0.488488488	0.525013448	0.422510823	0.471269918
0.450600185	0.465648855	0.466316292	0.498722534	0.498467824	0.553916005	0.586891161	0.573106283	0.542222222	0.375240292	0.552036199	0.343661972	0.490205927	0.362152134	0.481262327	0.443032229	0.354522339	0.502574665	0.430524923	0.435714286	0.4654268	0.417450813	0.4887331	0.480788177	0.469682387	0.521367521	0.52699784	0.56645386	0.553916005	0.552661382	0.536263736	0.493427705	0.527852893	0.528424472	0.595485052	0.543127435	0.529571351	0.433007986	0.371102662	0.492929293	0.453320948	0.479842675	0.544035674	0.583034648	0.509660574	0.486297957	0.488	0.52360515	0.404979253	0.465648855
0.447501146	0.471042471	0.455648926	0.502057613	0.495683088	0.554860716	0.587951807	0.571094207	0.540420819	0.362017804	0.552974504	0.360147601	0.489223058	0.3904	0.483886961	0.451016636	0.334361083	0.504653568	0.448942042	0.44484959	0.468554969	0.408197407	0.490945674	0.468330134	0.474708171	0.521646179	0.527567568	0.56645386	0.553916005	0.551724138	0.536558549	0.49745158	0.52360515	0.528710726	0.594035301	0.542523624	0.526429342	0.449355433	0.342696629	0.500512821	0.469682387	0.467881112	0.54616676	0.581991652	0.508333333	0.481025136	0.482690406	0.52899729	0.419965577	0.475170399
0.454799627	0.475170399	0.438061041	0.503092784	0.501541624	0.555176337	0.586186186	0.571763327	0.541921155	0.376833977	0.557077626	0.347083926	0.488977956	0.359087564	0.482690406	0.442028986	0.378441256	0.505699482	0.453742445	0.426759948	0.478900883	0.408539138	0.488977956	0.461465721	0.468330134	0.522763792	0.528138528	0.565141865	0.55675984	0.54954955	0.534501643	0.496439471	0.524731183	0.53101197	0.596212584	0.544035674	0.530146659	0.431095406	0.397232397	0.488244122	0.467656924	0.475170399	0.545861298	0.583034648	0.512605042	0.484848485	0.488977956	0.524167562	0.430145439	0.480078701
0.461465721	0.452690167	0.450600185	0.503092784	0.498977505	0.557395774	0.587244284	0.570760234	0.541019956	0.350952895	0.553287982	0.368162957	0.492431887	0.361749444	0.475633528	0.458000939	0.391967871	0.508598228	0.442831216	0.430524923	0.469908522	0.427133479	0.484126984	0.470134875	0.461029759	0.521367521	0.530723219	0.56744186	0.551724138	0.550790068	0.535087719	0.497705252	0.520811099	0.530434783	0.595485052	0.543732591	0.528710726	0.456074766	0.356986101	0.494678155	0.466316292	0.474708171	0.544339096	0.583383144	0.509128847	0.487756122	0.485813838	0.522763792	0.417094017	0.472639225
0.453110492	0.475633528	0.454587797	0.505437597	0.497959184	0.555492316	0.585482903	0.571094207	0.538631347	0.380358535	0.552348613	0.362017804	0.490452261	0.365269461	0.481975309	0.432815965	0.337482711	0.507540302	0.447501146	0.425272331	0.474016513	0.428634168	0.492929293	0.470588235	0.455648926	0.522204387	0.525862069	0.56744186	0.553916005	0.548931384	0.53538124	0.492929293	0.522763792	0.528424472	0.595121951	0.540720222	0.526429342	0.436103664	0.401976936	0.496692112	0.475170399	0.469005286	0.547085202	0.584431138	0.508333333	0.485089463	0.487269096	0.525013448	0.415672913	0.468105516
0.456715021	0.470134875	0.440632054	0.501026694	0.50491464	0.555176337	0.586538462	0.571094207	0.539524599	0.376688537	0.553601815	0.330959647	0.485089463	0.348945299	0.485330681	0.455223881	0.350197345	0.504132231	0.462778568	0.429199648	0.469230769	0.425272331	0.487025948	0.470815244	0.473556526	0.522763792	0.526429342	0.568433314	0.553916005	0.552036199	0.534794521	0.497198166	0.525862069	0.529284165	0.594397077	0.538631347	0.52899729	0.444242148	0.400821355	0.498977505	0.474477394	0.467881112	0.545251397	0.584081388	0.505961638	0.490698844	0.497705252	0.522763792	0.425457716	0.471497585
0.452061139	0.472181906	0.457786116	0.505961638	0.50780437	0.556125356	0.586891161	0.572769953	0.541019956	0.387455339	0.552661382	0.385009862	0.486783042	0.375240292	0.475865431	0.441828882	0.386841062	0.507276507	0.455436304	0.433200178	0.475401851	0.407515658	0.479371316	0.441828882	0.468554969	0.522204387	0.527852893	0.56777196	0.555492316	0.547699214	0.534501643	0.495180112	0.525578891	0.52728255	0.597307222	0.541620422	0.529571351	0.432815965	0.387301587	0.495683088	0.460812087	0.468105516	0.545556177	0.584781306	0.510727368	0.486540379	0.489713999	0.519978689	0.443032229	0.470361446
0.452690167	0.470361446	0.459726802	0.502057613	0.502057613	0.555176337	0.586186186	0.571428571	0.540121749	0.389309932	0.554860716	0.35478008	0.490452261	0.358428204	0.483647175	0.442831216	0.356464573	0.504132231	0.460160302	0.436689038	0.468780019	0.395622213	0.491192753	0.466985646	0.47960688	0.520255864	0.527567568	0.56744186	0.553287982	0.551101073	0.536558549	0.495431472	0.524449221	0.531880109	0.596212584	0.544642857	0.528424472	0.438061041	0.370820669	0.487269096	0.472410455	0.478900883	0.547085202	0.582686567	0.509394572	0.480551452	0.488977956	0.524167562	0.415672913	0.479842675
0.448529412	0.469230769	0.448529412	0.501799486	0.500256279	0.554230551	0.587244284	0.569760654	0.539226519	0.406497293	0.554230551	0.360946746	0.490452261	0.360813309	0.478196962	0.452690167	0.389932082	0.505961638	0.430905077	0.447296059	0.473556526	0.427882508	0.487512488	0.474939173	0.471725471	0.521646179	0.529284165	0.56744186	0.553916005	0.551412429	0.535969248	0.49218356	0.520533333	0.530723219	0.594397077	0.543127435	0.526429342	0.421780467	0.387147957	0.497959184	0.462998102	0.471725471	0.544946957	0.580952381	0.50491464	0.492680464	0.491192753	0.523886205	0.419965577	0.463657957
0.438848921	0.451433858	0.453110492	0.505961638	0.5	0.555808656	0.583732057	0.573780129	0.538928769	0.365817091	0.552974504	0.348571429	0.486783042	0.357902457	0.485330681	0.448323381	0.365269461	0.505437597	0.465871122	0.445255474	0.470815244	0.405990017	0.489223058	0.478666013	0.476329917	0.519148936	0.527852893	0.56777196	0.551412429	0.551412429	0.535087719	0.499488229	0.524167562	0.529284165	0.594397077	0.542222222	0.527852893	0.443434802	0.360147601	0.494177215	0.466539197	0.465648855	0.547085202	0.583383144	0.50674974	0.4765625	0.489959839	0.525296017	0.411988181	0.462778568
0.458000939	0.458431188	0.442831216	0.505175983	0.492929293	0.555176337	0.585834334	0.573780129	0.538928769	0.389465283	0.554860716	0.356855576	0.486540379	0.342817	0.482929243	0.439837765	0.381398984	0.50780437	0.468105516	0.424163407	0.466762315	0.406666667	0.481499753	0.467209191	0.474477394	0.519978689	0.52699784	0.56645386	0.555176337	0.550479413	0.529284165	0.496187087	0.523886205	0.528138528	0.595121951	0.542222222	0.529858849	0.422510823	0.374520338	0.494177215	0.473097431	0.478666013	0.54616676	0.584081388	0.50780437	0.489959839	0.492680464	0.525013448	0.411293721	0.463437797
0.451016636	0.460812087	0.453110492	0.507012987	0.500256279	0.554860716	0.587597833	0.571763327	0.539226519	0.360813309	0.556125356	0.354264973	0.485330681	0.346467874	0.470588235	0.455011655	0.368024133	0.500512821	0.442831216	0.430714916	0.453531599	0.411640658	0.480788177	0.474246842	0.470588235	0.523043944	0.52728255	0.56612529	0.555176337	0.550479413	0.531880109	0.498467824	0.523043944	0.528424472	0.595121951	0.543429844	0.530434783	0.443434802	0.386994449	0.5	0.466762315	0.478900883	0.54616676	0.582686567	0.510193413	0.487756122	0.489713999	0.525013448	0.397070789	0.475633528
0.446681922	0.471042471	0.456928839	0.502316006	0.491440081	0.558033162	0.588661037	0.572434018	0.538928769	0.411120472	0.551101073	0.366366366	0.485330681	0.358823529	0.471042471	0.441628959	0.352473817	0.503871967	0.453742445	0.442831216	0.461465721	0.411814346	0.481262327	0.468330134	0.469908522	0.523324397	0.530146659	0.567112144	0.556125356	0.548006738	0.534794521	0.501284027	0.526429342	0.528424472	0.597672994	0.544339096	0.526429342	0.455011655	0.385009862	0.490452261	0.474016513	0.481025136	0.542222222	0.583732057	0.510727368	0.477028348	0.495180112	0.526145553	0.424532405	0.477962782
0.456715021	0.468554969	0.453320948	0.495180112	0.493677289	0.553287982	0.586891161	0.571763327	0.539226519	0.363636364	0.552036199	0.357771261	0.489468405	0.33562586	0.466316292	0.437080161	0.388380422	0.502057613	0.456501403	0.437080161	0.472868217	0.403806372	0.491440081	0.467209191	0.477495108	0.521646179	0.526429342	0.565469293	0.552661382	0.548622822	0.533042054	0.497198166	0.522763792	0.528138528	0.594397077	0.538631347	0.527852893	0.440234551	0.382895253	0.496439471	0.468105516	0.475401851	0.543127435	0.581644815	0.508068714	0.480314961	0.49218356	0.522204387	0.430335097	0.469908522
0.446886447	0.476329917	0.457786116	0.503352243	0.502316006	0.557077626	0.587597833	0.572769953	0.539226519	0.391810518	0.554545455	0.339124392	0.491935484	0.364315043	0.473786408	0.461465721	0.375818252	0.504653568	0.457142857	0.433585073	0.465204957	0.412510566	0.492929293	0.466539197	0.46059462	0.518597237	0.527852893	0.563835933	0.554860716	0.549240293	0.536853685	0.493178373	0.524731183	0.52899729	0.595848596	0.544642857	0.530434783	0.448735632	0.401150843	0.496692112	0.469908522	0.475401851	0.546472564	0.583383144	0.505437597	0.482213439	0.491440081	0.526429342	0.446681922	0.476329917
0.455861747	0.468780019	0.454587797	0.501284027	0.496439471	0.552348613	0.585131894	0.573443008	0.539226519	0.348198359	0.554860716	0.363771897	0.484367246	0.329841163	0.468554969	0.434937611	0.344025379	0.506224066	0.438848921	0.398204814	0.468554969	0.42732049	0.485813838	0.467656924	0.478196962	0.51887294	0.52699784	0.56645386	0.554860716	0.551101073	0.533624932	0.497705252	0.525578891	0.525296017	0.595121951	0.544339096	0.526145553	0.42582897	0.388535032	0.498977505	0.469456469	0.475401851	0.544946957	0.581644815	0.509128847	0.481499753	0.484126984	0.523043944	0.434550312	0.477495108
0.446681922	0.475633528	0.442229271	0.500256279	0.496439471	0.554545455	0.589016295	0.573106283	0.538334253	0.37195122	0.554230551	0.378001549	0.489468405	0.376397995	0.483647175	0.453320948	0.35234657	0.506224066	0.456287985	0.447911886	0.464983325	0.396909313	0.491687657	0.46743295	0.463878327	0.523043944	0.52728255	0.56777196	0.552661382	0.551412429	0.534501643	0.502833591	0.525578891	0.530723219	0.594759293	0.540720222	0.532751092	0.435714286	0.381697302	0.498467824	0.469908522	0.480314961	0.544035674	0.581298392	0.507540302	0.487756122	0.495180112	0.525862069	0.423611111	0.4654268
0.466762315	0.46059462	0.441429218	0.503611971	0.493427705	0.555176337	0.588306209	0.574455562	0.540121749	0.393231265	0.555492316	0.384251969	0.494427558	0.341378104	0.477495108	0.442028986	0.382145654	0.504132231	0.455861747	0.437864513	0.461684011	0.417987152	0.488244122	0.474708171	0.460812087	0.521089162	0.52899729	0.565797101	0.551724138	0.551101073	0.532751092	0.497705252	0.52360515	0.53101197	0.595485052	0.542222222	0.527567568	0.436689038	0.358559882	0.494678155	0.467209191	0.477495108	0.545251397	0.582686567	0.509128847	0.482213439	0.493178373	0.526713438	0.408539138	0.454587797
0.462121212	0.461684011	0.443233424	0.506224066	0.501026694	0.555176337	0.587244284	0.574455562	0.542523624	0.367331577	0.553287982	0.36269045	0.486055777	0.346467874	0.480314961	0.455861747	0.382895253	0.508598228	0.45122515	0.462340123	0.479371316	0.405990017	0.482690406	0.459294118	0.476097561	0.524167562	0.52728255	0.56744186	0.557395774	0.551101073	0.534794521	0.499743984	0.524731183	0.525862069	0.594759293	0.543429844	0.525578891	0.459510358	0.355167394	0.500512821	0.457571496	0.475170399	0.54616676	0.583034648	0.509660574	0.478666013	0.487756122	0.524731183	0.397394137	0.473786408
0.43435692	0.453742445	0.448735632	0.502833591	0.500512821	0.554545455	0.587597833	0.573106283	0.539524599	0.397232397	0.550479413	0.379914364	0.49218356	0.35737825	0.472181906	0.442831216	0.380358535	0.507276507	0.458431188	0.412684989	0.473097431	0.41602728	0.491687657	0.474708171	0.469456469	0.518046709	0.530434783	0.56612529	0.556125356	0.552661382	0.530146659	0.495180112	0.520811099	0.526145553	0.594759293	0.542825362	0.526145553	0.455011655	0.362825279	0.499743984	0.467881112	0.472639225	0.543429844	0.581991652	0.508598228	0.481975309	0.491192753	0.52360515	0.3996724	0.474246842
0.462121212	0.470361446	0.450600185	0.50491464	0.49218356	0.554230551	0.587244284	0.572098476	0.539226519	0.392125352	0.552348613	0.35478008	0.486540379	0.346222065	0.480078701	0.451851852	0.374951978	0.509128847	0.441030276	0.439243924	0.472181906	0.401811445	0.488977956	0.460377358	0.464761905	0.519425226	0.527852893	0.56645386	0.554860716	0.551724138	0.533624932	0.497198166	0.523324397	0.530146659	0.594759293	0.539226519	0.527567568	0.434743875	0.378441256	0.49745158	0.476097561	0.469908522	0.545556177	0.581991652	0.50491464	0.477962782	0.486297957	0.524731183	0.417629439	0.472410455
0.458431188	0.463657957	0.442229271	0.506486767	0.501026694	0.554545455	0.587597833	0.571763327	0.540121749	0.406497293	0.551412429	0.349445041	0.488488488	0.350574713	0.481262327	0.440433213	0.347578348	0.503092784	0.434163701	0.438651685	0.465648855	0.400164002	0.494678155	0.473556526	0.469908522	0.521646179	0.528710726	0.565469293	0.553287982	0.549240293	0.533333333	0.496187087	0.521925134	0.524731183	0.596212584	0.543429844	0.530146659	0.429766623	0.41602728	0.495683088	0.473326867	0.474246842	0.542222222	0.582338902	0.508333333	0.490205927	0.494678155	0.527852893	0.428446005	0.46059462
0.454799627	0.467881112	0.462998102	0.501541624	0.501799486	0.557077626	0.587597833	0.572434018	0.540720222	0.370679833	0.55675984	0.3761079	0.49218356	0.369277336	0.479135984	0.454799627	0.391339214	0.511262441	0.46059462	0.446886447	0.468330134	0.404140787	0.487269096	0.465204957	0.454376164	0.520811099	0.527567568	0.56744186	0.554230551	0.550169109	0.533624932	0.498467824	0.523043944	0.529571351	0.596577017	0.542825362	0.529284165	0.449148642	0.388071571	0.486055777	0.461902508	0.463878327	0.543429844	0.583383144	0.509660574	0.482929243	0.492929293	0.521925134	0.41426146	0.462998102
0.448735632	0.4654268	0.461247637	0.504132231	0.489959839	0.556125356	0.586186186	0.571094207	0.541019956	0.38592329	0.554545455	0.356074425	0.486540379	0.329952671	0.483647175	0.455648926	0.378294574	0.503871967	0.448942042	0.453320948	0.475170399	0.420689655	0.488244122	0.463217845	0.478431373	0.526145553	0.529571351	0.56612529	0.554860716	0.551412429	0.533042054	0.49745158	0.522763792	0.53101197	0.596577017	0.545251397	0.528710726	0.421416235	0.389465283	0.489223058	0.4765625	0.478196962	0.544339096	0.583732057	0.50780437	0.488	0.494678155	0.521646179	0.434743875	0.480551452
0.437471986	0.470134875	0.444242148	0.503352243	0.501799486	0.558352403	0.587597833	0.572098476	0.538631347	0.388689765	0.552974504	0.360413589	0.496692112	0.358033749	0.479371316	0.432624113	0.364587225	0.504653568	0.458215962	0.444040036	0.469230769	0.448117539	0.4887331	0.470361446	0.464983325	0.519978689	0.529284165	0.56777196	0.556125356	0.549240293	0.53538124	0.498467824	0.52248394	0.53101197	0.594035301	0.539226519	0.52360515	0.439046334	0.36746988	0.496187087	0.457571496	0.471725471	0.544642857	0.581298392	0.505437597	0.482929243	0.488	0.525862069	0.423243712	0.455011655
0.448117539	0.468780019	0.448529412	0.502574665	0.494929006	0.552661382	0.586186186	0.572434018	0.538334253	0.380062305	0.555492316	0.360413589	0.493178373	0.362421092	0.484848485	0.453742445	0.321687541	0.505175983	0.455223881	0.443434802	0.464540695	0.381996086	0.496439471	0.480078701	0.479371316	0.51970181	0.529284165	0.567112144	0.554860716	0.548622822	0.533916849	0.496439471	0.521367521	0.526145553	0.595121951	0.540720222	0.525296017	0.433970654	0.409052808	0.498467824	0.469908522	0.472181906	0.540420819	0.583034648	0.512335958	0.478900883	0.498722534	0.523886205	0.422510823	0.470361446
0.449769585	0.473326867	0.457357076	0.503611971	0.502574665	0.555808656	0.587244284	0.571763327	0.541921155	0.372519084	0.552661382	0.394343434	0.490698844	0.36858006	0.477962782	0.436689038	0.359749355	0.504653568	0.438651685	0.440036069	0.475401851	0.401480872	0.494427558	0.465204957	0.467209191	0.524167562	0.529571351	0.56777196	0.556125356	0.552661382	0.534209086	0.497705252	0.525013448	0.527567568	0.595485052	0.540121749	0.525862069	0.433777778	0.367331577	0.496692112	0.462998102	0.471725471	0.544642857	0.582686567	0.512067156	0.480078701	0.485572139	0.523324397	0.42732049	0.471497585
0.461684011	0.464983325	0.450392247	0.502574665	0.495431472	0.554860716	0.587244284	0.575132587	0.542222222	0.386075949	0.553916005	0.36899811	0.490698844	0.342576343	0.481499753	0.427507665	0.347578348	0.50780437	0.45122515	0.43339254	0.473097431	0.409395973	0.491687657	0.477962782	0.459510358	0.521089162	0.528424472	0.56777196	0.555808656	0.551724138	0.533042054	0.496692112	0.51970181	0.531301034	0.596577017	0.541921155	0.527567568	0.410428932	0.359484346	0.487269096	0.462998102	0.476329917	0.544035674	0.583034648	0.505175983	0.481025136	0.493427705	0.525862069	0.430145439	0.466316292
0.455223881	0.476097561	0.450392247	0.49745158	0.501284027	0.554545455	0.585482903	0.572098476	0.538334253	0.400492409	0.553601815	0.360946746	0.491935484	0.345242306	0.475865431	0.444040036	0.370117558	0.499743984	0.455011655	0.438848921	0.476329917	0.419063976	0.4887331	0.468330134	0.478666013	0.522763792	0.528424472	0.56612529	0.555176337	0.552348613	0.533624932	0.493178373	0.525862069	0.528710726	0.595121951	0.541620422	0.52899729	0.4456621	0.397880147	0.49694501	0.479842675	0.466539197	0.545556177	0.582338902	0.507540302	0.472639225	0.482213439	0.521089162	0.423611111	0.473556526
0.447501146	0.466539197	0.447091159	0.501284027	0.501026694	0.554545455	0.586891161	0.572769953	0.539823009	0.360280546	0.552348613	0.364587225	0.492431887	0.329062711	0.4765625	0.426014841	0.361080281	0.49745158	0.450392247	0.441628959	0.465871122	0.421234355	0.487269096	0.476329917	0.467881112	0.51887294	0.529571351	0.568764569	0.553601815	0.550479413	0.534794521	0.493677289	0.521367521	0.528424472	0.594759293	0.540420819	0.529571351	0.437080161	0.356334429	0.494678155	0.453742445	0.469005286	0.54616676	0.583732057	0.510994764	0.488244122	0.489223058	0.524167562	0.417272339	0.461029759
0.455648926	0.4654268	0.439243924	0.501541624	0.500256279	0.554860716	0.587597833	0.572769953	0.541620422	0.405484005	0.553287982	0.389932082	0.490205927	0.390243902	0.483647175	0.425643262	0.343057996	0.5	0.447501146	0.402308326	0.475170399	0.416382253	0.489713999	0.469230769	0.47772883	0.523043944	0.528424472	0.568433314	0.550790068	0.553287982	0.533042054	0.498213374	0.520255864	0.528424472	0.595121951	0.542222222	0.528710726	0.454164728	0.347330961	0.499232737	0.471269918	0.47960688	0.544339096	0.583383144	0.508863399	0.487756122	0.492431887	0.526145553	0.414613424	0.473326867
0.449148642	0.456074766	0.440036069	0.498977505	0.498977505	0.55675984	0.585834334	0.571763327	0.539226519	0.392282958	0.556125356	0.384554768	0.490945674	0.35196538	0.468330134	0.446886447	0.375673595	0.506224066	0.424163407	0.417629439	0.466316292	0.411640658	0.488488488	0.473097431	0.470815244	0.524449221	0.527852893	0.568102445	0.554860716	0.549240293	0.53538124	0.489468405	0.52248394	0.531301034	0.594759293	0.543127435	0.52699784	0.443032229	0.367746797	0.489959839	0.466985646	0.461247637	0.542825362	0.582338902	0.512874409	0.474477394	0.489713999	0.525296017	0.421416235	0.477028348
0.456501403	0.471269918	0.439441693	0.503092784	0.49694501	0.556125356	0.588306209	0.573106283	0.541019956	0.376397995	0.554860716	0.389465283	0.492431887	0.3518385	0.469230769	0.417629439	0.363095238	0.505961638	0.442429737	0.456501403	0.475633528	0.410774411	0.488244122	0.469456469	0.478666013	0.524731183	0.525578891	0.564488143	0.556125356	0.552348613	0.534501643	0.498213374	0.524167562	0.532460447	0.594035301	0.540121749	0.528424472	0.430335097	0.396264718	0.499488229	0.468105516	0.478196962	0.548006738	0.580952381	0.512605042	0.484126984	0.495934959	0.528138528	0.404811282	0.477962782
0.456928839	0.461902508	0.454587797	0.503611971	0.502316006	0.554545455	0.587597833	0.571428571	0.538037486	0.3951417	0.553916005	0.380062305	0.489959839	0.362017804	0.471725471	0.429388473	0.382295339	0.508333333	0.446477585	0.426946632	0.459510358	0.428258008	0.488488488	0.470361446	0.473556526	0.522204387	0.527567568	0.56744186	0.553287982	0.549240293	0.535087719	0.492680464	0.524167562	0.530146659	0.59331307	0.541921155	0.528424472	0.451433858	0.396909313	0.490205927	0.472181906	0.477261614	0.542523624	0.581991652	0.509660574	0.476329917	0.492929293	0.518046709	0.412162162	0.470134875
0.451642758	0.44606947	0.447091159	0.505437597	0.503352243	0.555808656	0.588661037	0.572769953	0.540121749	0.374951978	0.554230551	0.3951417	0.485330681	0.376979529	0.482451804	0.434937611	0.363500931	0.50674974	0.444040036	0.424163407	0.480551452	0.425643262	0.482690406	0.474939173	0.474016513	0.520811099	0.528138528	0.568433314	0.556125356	0.550790068	0.53217012	0.503092784	0.523324397	0.529858849	0.596577017	0.539823009	0.52899729	0.429199648	0.392440692	0.494678155	0.473097431	0.464761905	0.546472564	0.583383144	0.509660574	0.490205927	0.492929293	0.522763792	0.408539138	0.471725471
0.447501146	0.467656924	0.427507665	0.505699482	0.498722534	0.555808656	0.587597833	0.572769953	0.539823009	0.362421092	0.553601815	0.381101132	0.493178373	0.388071571	0.471269918	0.450392247	0.356986101	0.503092784	0.461247637	0.432432432	0.475401851	0.440036069	0.493677289	0.450600185	0.473556526	0.520811099	0.52699784	0.568433314	0.557395774	0.552036199	0.536558549	0.498977505	0.525578891	0.531590414	0.597307222	0.544035674	0.529284165	0.459726802	0.393866021	0.500769625	0.471725471	0.472410455	0.545251397	0.583383144	0.512874409	0.490205927	0.4887331	0.525296017	0.438848921	0.474477394
0.450184502	0.463878327	0.416915848	0.501284027	0.494177215	0.557077626	0.587244284	0.571763327	0.541019956	0.346099291	0.551101073	0.337599447	0.484848485	0.385466035	0.46743295	0.427882508	0.36899811	0.507276507	0.452900232	0.446681922	0.463437797	0.392125352	0.487756122	0.469005286	0.473097431	0.524449221	0.525013448	0.566782811	0.552348613	0.549859155	0.533624932	0.494177215	0.52248394	0.529858849	0.596577017	0.540720222	0.52899729	0.439046334	0.380062305	0.492929293	0.464098906	0.471042471	0.544946957	0.583034648	0.512605042	0.477962782	0.490452261	0.521367521	0.406666667	0.472639225
0.452900232	0.471953578	0.447501146	0.502574665	0.49745158	0.557714286	0.589016295	0.572769953	0.541620422	0.358165138	0.552974504	0.371526456	0.498722534	0.348322627	0.478431373	0.45122515	0.344146685	0.505175983	0.436103664	0.417094017	0.461684011	0.429766623	0.490452261	0.472181906	0.466762315	0.518046709	0.531880109	0.566782811	0.554230551	0.552974504	0.536853685	0.499743984	0.520811099	0.528138528	0.596212584	0.539524599	0.524731183	0.441628959	0.399018806	0.49694501	0.473326867	0.478666013	0.54616676	0.582686567	0.515039578	0.481262327	0.49218356	0.525862069	0.43339254	0.470134875
0.423060251	0.462559242	0.432624113	0.507276507	0.499488229	0.553601815	0.585834334	0.572098476	0.537741047	0.374376678	0.552974504	0.356074425	0.49694501	0.363500931	0.478431373	0.458215962	0.358165138	0.507276507	0.458431188	0.436689038	0.473786408	0.41478963	0.482690406	0.473786408	0.471725471	0.520255864	0.531301034	0.56612529	0.554860716	0.552661382	0.533916849	0.494177215	0.525862069	0.526145553	0.594759293	0.540720222	0.528424472	0.451851852	0.352601156	0.491192753	0.474016513	0.47772883	0.546778711	0.584081388	0.511262441	0.482690406	0.493178373	0.527567568	0.421234355	0.474016513
0.446681922	0.471042471	0.461902508	0.502833591	0.495180112	0.555808656	0.588661037	0.571763327	0.542222222	0.382745098	0.555492316	0.358691657	0.491687657	0.363907532	0.480551452	0.437275986	0.353367125	0.507276507	0.453953488	0.428634168	0.471042471	0.428822496	0.481737414	0.467881112	0.468330134	0.527567568	0.528138528	0.567112144	0.556125356	0.552661382	0.534794521	0.495934959	0.524449221	0.528424472	0.595121951	0.540420819	0.52728255	0.456501403	0.387147957	0.496187087	0.477495108	0.468780019	0.544946957	0.584081388	0.510994764	0.485572139	0.494427558	0.525862069	0.425457716	0.471269918
0.453953488	0.466093601	0.438651685	0.501284027	0.499232737	0.555176337	0.585834334	0.571428571	0.539524599	0.341736695	0.552661382	0.384100748	0.490698844	0.359219728	0.479842675	0.439441693	0.355944566	0.50491464	0.460160302	0.420146362	0.475170399	0.42582897	0.490945674	0.458000939	0.478431373	0.521089162	0.526429342	0.56612529	0.554230551	0.549859155	0.534209086	0.497198166	0.520811099	0.530723219	0.594397077	0.544946957	0.52699784	0.444040036	0.361883574	0.490205927	0.470361446	0.471042471	0.545861298	0.580952381	0.50780437	0.483886961	0.485572139	0.526145553	0.401315789	0.457571496
0.427882508	0.463217845	0.443636364	0.502833591	0.498213374	0.554230551	0.586538462	0.570426651	0.536853685	0.360413589	0.554230551	0.39071257	0.490452261	0.329618372	0.47679531	0.452061139	0.343904158	0.505175983	0.452061139	0.436689038	0.470361446	0.401976936	0.485330681	0.471497585	0.469230769	0.520255864	0.52728255	0.565469293	0.553287982	0.548622822	0.533333333	0.495683088	0.519978689	0.528424472	0.594035301	0.538928769	0.529858849	0.425643262	0.385770751	0.496692112	0.456074766	0.475170399	0.544035674	0.584431138	0.50674974	0.479371316	0.485813838	0.52360515	0.42732049	0.471953578
0.455011655	0.462559242	0.458215962	0.503871967	0.500769625	0.556442417	0.587244284	0.573106283	0.540121749	0.388071571	0.552661382	0.366779406	0.490945674	0.352219415	0.4765625	0.44606947	0.361749444	0.505175983	0.438454627	0.447911886	0.469230769	0.411988181	0.484607746	0.470815244	0.476097561	0.521367521	0.529858849	0.56612529	0.554860716	0.552974504	0.533916849	0.49694501	0.526429342	0.529284165	0.594759293	0.545556177	0.52899729	0.417450813	0.391182365	0.496692112	0.478431373	0.472639225	0.545861298	0.584781306	0.503352243	0.486783042	0.490698844	0.525013448	0.42379505	0.469456469
0.458862247	0.468105516	0.470815244	0.503611971	0.4887331	0.556125356	0.584081388	0.571428571	0.540420819	0.38776321	0.554545455	0.357116722	0.488244122	0.389465283	0.490452261	0.453742445	0.348322627	0.504392765	0.451433858	0.433007986	0.468780019	0.406158968	0.482451804	0.470134875	0.465648855	0.521925134	0.527852893	0.566782811	0.555176337	0.547699214	0.534209086	0.500256279	0.523886205	0.528710726	0.595121951	0.540720222	0.530146659	0.439441693	0.40397351	0.491440081	0.458646617	0.470588235	0.544035674	0.584081388	0.508863399	0.488	0.495683088	0.52899729	0.419063976	0.472410455
0.444646925	0.468330134	0.448942042	0.504132231	0.492680464	0.558033162	0.585131894	0.571428571	0.540420819	0.352983725	0.555176337	0.33783316	0.490452261	0.394343434	0.483407628	0.434937611	0.372376955	0.50674974	0.457142857	0.439243924	0.478666013	0.416915848	0.488	0.467656924	0.45994345	0.523886205	0.52699784	0.567112144	0.55675984	0.550479413	0.533916849	0.495683088	0.525862069	0.531590414	0.595848596	0.543732591	0.527852893	0.439243924	0.380062305	0.498722534	0.461684011	0.479135984	0.545556177	0.583732057	0.512335958	0.480551452	0.489713999	0.524167562	0.411293721	0.473097431
0.432624113	0.455861747	0.455436304	0.504392765	0.498467824	0.554230551	0.586891161	0.571094207	0.539823009	0.36899811	0.552348613	0.392282958	0.490698844	0.346344925	0.476097561	0.443434802	0.343904158	0.510193413	0.456287985	0.424902046	0.477028348	0.409567772	0.490698844	0.469230769	0.466762315	0.520255864	0.528138528	0.565469293	0.554230551	0.550790068	0.53217012	0.489713999	0.524167562	0.530723219	0.593673966	0.540420819	0.525862069	0.430145439	0.376833977	0.497959184	0.464761905	0.471042471	0.543429844	0.581644815	0.505961638	0.490945674	0.487512488	0.523886205	0.441828882	0.474246842
0.458862247	0.457786116	0.446477585	0.508068714	0.500256279	0.556125356	0.588306209	0.571428571	0.542523624	0.381846635	0.554545455	0.372093023	0.488977956	0.373660031	0.483407628	0.450184502	0.371667936	0.504132231	0.445865692	0.447296059	0.470361446	0.412684989	0.483168317	0.471725471	0.462778568	0.525013448	0.53101197	0.56777196	0.555176337	0.552348613	0.533624932	0.497198166	0.526145553	0.530146659	0.596941896	0.545861298	0.528424472	0.426759948	0.389620758	0.493178373	0.470815244	0.478666013	0.545251397	0.580952381	0.508598228	0.474477394	0.496187087	0.525296017	0.419243986	0.477028348
0.445865692	0.471042471	0.454587797	0.507276507	0.501284027	0.554545455	0.586538462	0.572434018	0.537741047	0.383798663	0.552348613	0.356074425	0.493178373	0.356464573	0.485089463	0.42582897	0.356334429	0.506486767	0.452270621	0.440433213	0.468330134	0.403139199	0.490945674	0.466985646	0.472868217	0.52248394	0.526429342	0.56744186	0.553287982	0.550169109	0.535087719	0.493677289	0.524167562	0.529571351	0.595121951	0.544946957	0.529284165	0.433777778	0.389932082	0.49745158	0.471042471	0.474016513	0.545251397	0.582686567	0.511262441	0.481975309	0.488	0.524731183	0.392756539	0.475170399
0.452270621	0.461029759	0.455436304	0.502057613	0.500256279	0.555808656	0.586186186	0.571428571	0.539524599	0.403639371	0.555176337	0.354264973	0.492431887	0.367193378	0.479135984	0.438848921	0.370117558	0.507540302	0.461684011	0.43963964	0.468330134	0.411814346	0.492431887	0.466985646	0.47772883	0.521925134	0.530146659	0.567112144	0.555176337	0.550790068	0.532751092	0.495431472	0.524167562	0.531590414	0.593673966	0.538928769	0.523324397	0.442028986	0.372803667	0.501541624	0.475865431	0.480314961	0.544035674	0.581991652	0.508333333	0.485572139	0.483168317	0.524449221	0.418524871	0.47960688
0.46059462	0.455223881	0.457786116	0.50780437	0.495431472	0.553916005	0.585482903	0.572098476	0.538037486	0.367608286	0.551412429	0.362152134	0.49694501	0.355038196	0.487756122	0.458215962	0.366228893	0.500512821	0.435908888	0.426573427	0.462340123	0.425643262	0.492431887	0.477261614	0.480551452	0.519425226	0.526429342	0.568433314	0.556125356	0.548622822	0.533624932	0.502833591	0.521925134	0.52699784	0.595485052	0.542523624	0.52899729	0.428446005	0.401976936	0.492431887	0.44606947	0.464983325	0.543732591	0.583732057	0.510460251	0.483168317	0.490205927	0.528710726	0.408368201	0.471497585
0.447911886	0.464761905	0.462778568	0.504653568	0.497198166	0.553287982	0.586538462	0.570426651	0.538631347	0.3996724	0.551101073	0.356594812	0.488488488	0.350448833	0.470134875	0.455223881	0.364451083	0.507540302	0.440831075	0.435519857	0.473786408	0.423979149	0.490945674	0.462559242	0.457142857	0.519148936	0.526145553	0.56744186	0.554545455	0.549859155	0.534501643	0.49218356	0.523324397	0.529571351	0.593673966	0.537149147	0.529571351	0.44505244	0.367746797	0.499488229	0.469682387	0.473786408	0.544339096	0.581991652	0.50780437	0.490205927	0.486540379	0.516949153	0.404979253	0.469908522
0.458215962	0.458000939	0.439837765	0.507012987	0.497705252	0.554860716	0.588306209	0.572098476	0.538631347	0.3761079	0.552974504	0.363095238	0.493927126	0.388071571	0.480078701	0.449148642	0.345120226	0.506224066	0.461029759	0.419243986	0.477495108	0.415672913	0.478196962	0.466539197	0.468780019	0.52360515	0.529284165	0.56645386	0.555176337	0.550790068	0.535675082	0.495180112	0.518046709	0.52899729	0.595848596	0.541320022	0.529571351	0.432240921	0.370257967	0.495683088	0.47772883	0.475633528	0.544642857	0.582686567	0.510727368	0.482690406	0.494929006	0.524449221	0.420689655	0.459510358
0.462121212	0.469456469	0.451851852	0.505437597	0.500512821	0.555176337	0.586891161	0.575811209	0.540121749	0.37509608	0.556125356	0.382745098	0.49694501	0.344146685	0.47679531	0.450392247	0.370679833	0.505437597	0.458646617	0.42287695	0.457786116	0.380210362	0.486055777	0.468780019	0.470815244	0.520255864	0.52899729	0.56777196	0.555176337	0.550169109	0.53538124	0.499488229	0.521646179	0.533042054	0.596577017	0.544035674	0.529571351	0.441229656	0.367885413	0.49218356	0.468105516	0.471042471	0.545861298	0.582686567	0.512335958	0.470134875	0.490452261	0.52360515	0.41888412	0.4654268
0.456287985	0.466762315	0.4654268	0.501799486	0.493677289	0.554860716	0.587597833	0.573780129	0.542523624	0.356074425	0.555176337	0.374233129	0.491440081	0.360147601	0.485572139	0.439243924	0.37741686	0.504132231	0.447296059	0.448117539	0.475170399	0.416204691	0.483168317	0.468330134	0.466985646	0.523886205	0.527852893	0.56777196	0.554230551	0.552036199	0.533916849	0.499488229	0.524731183	0.529858849	0.596577017	0.541019956	0.530723219	0.438454627	0.405990017	0.489713999	0.470815244	0.467881112	0.545556177	0.583034648	0.510460251	0.486055777	0.493178373	0.521646179	0.407856247	0.477028348
0.452061139	0.459726802	0.457571496	0.499232737	0.499232737	0.556442417	0.586538462	0.572434018	0.539226519	0.348945299	0.553601815	0.358165138	0.489713999	0.358691657	0.484607746	0.453320948	0.342576343	0.507540302	0.460160302	0.416204691	0.473786408	0.407175636	0.487512488	0.469682387	0.463657957	0.51887294	0.528424472	0.56612529	0.553916005	0.551101073	0.53538124	0.490205927	0.525296017	0.528710726	0.59331307	0.544339096	0.528424472	0.429388473	0.378441256	0.501026694	0.478431373	0.478900883	0.54616676	0.583732057	0.509926855	0.486055777	0.49218356	0.525296017	0.384858044	0.475170399
0.442429737	0.469682387	0.461684011	0.503611971	0.502574665	0.556125356	0.585482903	0.571428571	0.537741047	0.392282958	0.553916005	0.373803141	0.488977956	0.380803746	0.486297957	0.43963964	0.349194991	0.507540302	0.456074766	0.427133479	0.459726802	0.426573427	0.489468405	0.463878327	0.459726802	0.518046709	0.528138528	0.565141865	0.555808656	0.550169109	0.535675082	0.491935484	0.525578891	0.528424472	0.595848596	0.542523624	0.529571351	0.451642758	0.381398984	0.500256279	0.461902508	0.472868217	0.545556177	0.583383144	0.511262441	0.469005286	0.495431472	0.524449221	0.412162162	0.482213439
0.469682387	0.452900232	0.461029759	0.503352243	0.502574665	0.554230551	0.589016295	0.572434018	0.539524599	0.400328138	0.554230551	0.360546731	0.489223058	0.358559882	0.479371316	0.443838108	0.352473817	0.503871967	0.462998102	0.413910093	0.474016513	0.435519857	0.488488488	0.462559242	0.471953578	0.520533333	0.529571351	0.568102445	0.551412429	0.548006738	0.535087719	0.495683088	0.523324397	0.529284165	0.595485052	0.541320022	0.529284165	0.440433213	0.371385084	0.499743984	0.470588235	0.474939173	0.545251397	0.582338902	0.509128847	0.490945674	0.491192753	0.523043944	0.423979149	0.477261614
0.464983325	0.469682387	0.456287985	0.506224066	0.500512821	0.556442417	0.587244284	0.572434018	0.540420819	0.389620758	0.552974504	0.35620438	0.493427705	0.383195917	0.481499753	0.438454627	0.350197345	0.504132231	0.453110492	0.417272339	0.461684011	0.407515658	0.487269096	0.466762315	0.472639225	0.518597237	0.529571351	0.564814815	0.552974504	0.552348613	0.532460447	0.504392765	0.521925134	0.532460447	0.596941896	0.541921155	0.526145553	0.426573427	0.357247438	0.499488229	0.467209191	0.473786408	0.544339096	0.580606782	0.508863399	0.477028348	0.482690406	0.524449221	0.404308202	0.465648855
0.443838108	0.460812087	0.461247637	0.501799486	0.501284027	0.555492316	0.587597833	0.574455562	0.541019956	0.373231358	0.552661382	0.357116722	0.494177215	0.386534653	0.480078701	0.445865692	0.359749355	0.503352243	0.457786116	0.447706422	0.478666013	0.402474227	0.487756122	0.469682387	0.471497585	0.519978689	0.531301034	0.56744186	0.554545455	0.550169109	0.537741047	0.500256279	0.52248394	0.530146659	0.595485052	0.543127435	0.528710726	0.433585073	0.352473817	0.497198166	0.471269918	0.464761905	0.54954955	0.580606782	0.512067156	0.487512488	0.489713999	0.524449221	0.419604471	0.477962782
0.455011655	0.461684011	0.453320948	0.502316006	0.501026694	0.554545455	0.586186186	0.572769953	0.539524599	0.394662353	0.553916005	0.396103896	0.483886961	0.360147601	0.479135984	0.442028986	0.365269461	0.503611971	0.437668161	0.4456621	0.474477394	0.378881988	0.486297957	0.462340123	0.462998102	0.520255864	0.527567568	0.567112144	0.554860716	0.548314607	0.534209086	0.500256279	0.522763792	0.527567568	0.594035301	0.541921155	0.528138528	0.418345478	0.380210362	0.49218356	0.463878327	0.468330134	0.542222222	0.582686567	0.501799486	0.481737414	0.489223058	0.525862069	0.433007986	0.463878327
0.462998102	0.464098906	0.452480297	0.50674974	0.500256279	0.555492316	0.588306209	0.575471698	0.539823009	0.385618333	0.555808656	0.3761079	0.492929293	0.352092352	0.487025948	0.449976948	0.372234935	0.505437597	0.441628959	0.425272331	0.447091159	0.397556008	0.482929243	0.474246842	0.463657957	0.521925134	0.529571351	0.568764569	0.553916005	0.552036199	0.529571351	0.498722534	0.519148936	0.531301034	0.596941896	0.541921155	0.528424472	0.42582897	0.366779406	0.493427705	0.464540695	0.478666013	0.544946957	0.580952381	0.508333333	0.481025136	0.497198166	0.525296017	0.403305785	0.467209191
0.448529412	0.466539197	0.461029759	0.503871967	0.495180112	0.554860716	0.585834334	0.574455562	0.538334253	0.38776321	0.553916005	0.354522339	0.487756122	0.385313857	0.478900883	0.458431188	0.340663176	0.505961638	0.466539197	0.428070175	0.457142857	0.408710218	0.489468405	0.468554969	0.472868217	0.522763792	0.528424472	0.56777196	0.555492316	0.551412429	0.534794521	0.491192753	0.524449221	0.531880109	0.595848596	0.542825362	0.531301034	0.429577465	0.396264718	0.494177215	0.473326867	0.466985646	0.544339096	0.580952381	0.510994764	0.4887331	0.491440081	0.52360515	0.43435692	0.461684011
0.459294118	0.459078081	0.442229271	0.501026694	0.492680464	0.555492316	0.588306209	0.575132587	0.540720222	0.407685881	0.552348613	0.391339214	0.491687657	0.361615413	0.4765625	0.453531599	0.347330961	0.511262441	0.426200873	0.462340123	0.466316292	0.42732049	0.483647175	0.480788177	0.465871122	0.516949153	0.525296017	0.566782811	0.552036199	0.552036199	0.535087719	0.500769625	0.520255864	0.526429342	0.594759293	0.541320022	0.529858849	0.447706422	0.352092352	0.496692112	0.466316292	0.466093601	0.546778711	0.583383144	0.512605042	0.487025948	0.491440081	0.527567568	0.428258008	0.474246842
0.449148642	0.456287985	0.449148642	0.503611971	0.499232737	0.555492316	0.587597833	0.572434018	0.540720222	0.382745098	0.553601815	0.366366366	0.480551452	0.364587225	0.475401851	0.451642758	0.380952381	0.504392765	0.447091159	0.441030276	0.457571496	0.385313857	0.489713999	0.471269918	0.467656924	0.521646179	0.527852893	0.56777196	0.554230551	0.553287982	0.535675082	0.503871967	0.521646179	0.531301034	0.594759293	0.544946957	0.52899729	0.447091159	0.35737825	0.49694501	0.469005286	0.477495108	0.544642857	0.580952381	0.508068714	0.487025948	0.486540379	0.52699784	0.431476569	0.471042471
0.455223881	0.456928839	0.460812087	0.506224066	0.49745158	0.554230551	0.586891161	0.572098476	0.543127435	0.348695963	0.554545455	0.32576769	0.494427558	0.401315789	0.470134875	0.447911886	0.380358535	0.50491464	0.457786116	0.433200178	0.477028348	0.40297275	0.490698844	0.481499753	0.474016513	0.521646179	0.530434783	0.568433314	0.555176337	0.552348613	0.537149147	0.498213374	0.525862069	0.528424472	0.595848596	0.544339096	0.525578891	0.442831216	0.379471229	0.498977505	0.466093601	0.459294118	0.545556177	0.581991652	0.510994764	0.495431472	0.489713999	0.519148936	0.414965986	0.469005286
0.464540695	0.458862247	0.443233424	0.505699482	0.500256279	0.555492316	0.585834334	0.572098476	0.537741047	0.350071736	0.553287982	0.358823529	0.488244122	0.362286563	0.481975309	0.420871065	0.374520338	0.5	0.43339254	0.443838108	0.461247637	0.427133479	0.487512488	0.477495108	0.469682387	0.525013448	0.525578891	0.567112144	0.554230551	0.549859155	0.533624932	0.486783042	0.525862069	0.52899729	0.595848596	0.543127435	0.528710726	0.426573427	0.404308202	0.493427705	0.469005286	0.477028348	0.545251397	0.582686567	0.512605042	0.485330681	0.483407628	0.526713438	0.409739715	0.458000939
0.446886447	0.471953578	0.447296059	0.505961638	0.494427558	0.554545455	0.588306209	0.573106283	0.541921155	0.371667936	0.552661382	0.338536247	0.489223058	0.362152134	0.47960688	0.450600185	0.3472074	0.509128847	0.446886447	0.429199648	0.473097431	0.429955947	0.490945674	0.471725471	0.476329917	0.517223105	0.530434783	0.565797101	0.555176337	0.552348613	0.534209086	0.497198166	0.521925134	0.528424472	0.595848596	0.542523624	0.528138528	0.449148642	0.397232397	0.487269096	0.469456469	0.466985646	0.543127435	0.581644815	0.510193413	0.484607746	0.488977956	0.526429342	0.405484005	0.465204957
0.450184502	0.469908522	0.462340123	0.501799486	0.498467824	0.556125356	0.587244284	0.571763327	0.541620422	0.397070789	0.554860716	0.349570201	0.489468405	0.362825279	0.475401851	0.449148642	0.360546731	0.504653568	0.443636364	0.417450813	0.476097561	0.401150843	0.486783042	0.475401851	0.473556526	0.520811099	0.525296017	0.565469293	0.556125356	0.552036199	0.533333333	0.501026694	0.524449221	0.52899729	0.595848596	0.543429844	0.525296017	0.449355433	0.363500931	0.491935484	0.476097561	0.485813838	0.544339096	0.583034648	0.508333333	0.489959839	0.491440081	0.523886205	0.423611111	0.469230769
0.447706422	0.471725471	0.451642758	0.503611971	0.494929006	0.556125356	0.588661037	0.572434018	0.539524599	0.372803667	0.552348613	0.367885413	0.490945674	0.3472074	0.475170399	0.425272331	0.369977255	0.504392765	0.441229656	0.420327304	0.470588235	0.409567772	0.493677289	0.4765625	0.463878327	0.522204387	0.52699784	0.568102445	0.555492316	0.552036199	0.535087719	0.495180112	0.522763792	0.530434783	0.596212584	0.543429844	0.526429342	0.442831216	0.422327997	0.499488229	0.46059462	0.484367246	0.545861298	0.580606782	0.512874409	0.482213439	0.493427705	0.526145553	0.431095406	0.467209191
0.461465721	0.469230769	0.457142857	0.501026694	0.497198166	0.556442417	0.586891161	0.571094207	0.537741047	0.364451083	0.554230551	0.344998233	0.493677289	0.349946217	0.485330681	0.448117539	0.35478008	0.502833591	0.458431188	0.457357076	0.468780019	0.415319149	0.489713999	0.475170399	0.468105516	0.523043944	0.528138528	0.56612529	0.552348613	0.550790068	0.534794521	0.489959839	0.521089162	0.528424472	0.594397077	0.543732591	0.527567568	0.421234355	0.380062305	0.496439471	0.474708171	0.474939173	0.541921155	0.581298392	0.508333333	0.467881112	0.492929293	0.522763792	0.413384159	0.45994345
0.456928839	0.454799627	0.454164728	0.498722534	0.500256279	0.554230551	0.588306209	0.570426651	0.538334253	0.374520338	0.554230551	0.34969545	0.491192753	0.379323747	0.487025948	0.43435692	0.382295339	0.504392765	0.462998102	0.427882508	0.468330134	0.412684989	0.480551452	0.4654268	0.462998102	0.522204387	0.528710726	0.56645386	0.550790068	0.550479413	0.53538124	0.49218356	0.526429342	0.52899729	0.592952612	0.543429844	0.529571351	0.450600185	0.366228893	0.495683088	0.468105516	0.470815244	0.546778711	0.582338902	0.511530398	0.477495108	0.490205927	0.523886205	0.421234355	0.462121212
0.460160302	0.461684011	0.469005286	0.501026694	0.498977505	0.554230551	0.587244284	0.572098476	0.537741047	0.3761079	0.554230551	0.383647799	0.490698844	0.381398984	0.470588235	0.444646925	0.338888889	0.49745158	0.459294118	0.434743875	0.469456469	0.405147364	0.488488488	0.471042471	0.470815244	0.521367521	0.527852893	0.568102445	0.555176337	0.551101073	0.534209086	0.497959184	0.520255864	0.526713438	0.594035301	0.540720222	0.529858849	0.42732049	0.362825279	0.490205927	0.457142857	0.470361446	0.544035674	0.583034648	0.510994764	0.483647175	0.492680464	0.524167562	0.43435692	0.467881112
0.458431188	0.463437797	0.460377358	0.509926855	0.503611971	0.555808656	0.588661037	0.571763327	0.538037486	0.387147957	0.553601815	0.36269045	0.491192753	0.374807988	0.470361446	0.44606947	0.392282958	0.505437597	0.469682387	0.408881441	0.468330134	0.447296059	0.492929293	0.459726802	0.473097431	0.523324397	0.523324397	0.568764569	0.552661382	0.552661382	0.533624932	0.494929006	0.525862069	0.531301034	0.594759293	0.541921155	0.52728255	0.421598272	0.362421092	0.491935484	0.470134875	0.471725471	0.545251397	0.582686567	0.505175983	0.487025948	0.498467824	0.524731183	0.432815965	0.47960688
0.459294118	0.457357076	0.444444444	0.503352243	0.499488229	0.555492316	0.589728097	0.572769953	0.538631347	0.3951417	0.550479413	0.341736695	0.489713999	0.35285611	0.476329917	0.428070175	0.334475668	0.498977505	0.453742445	0.433970654	0.462778568	0.422510823	0.488	0.474246842	0.461247637	0.52360515	0.528424472	0.56744186	0.555176337	0.552974504	0.532751092	0.493178373	0.522763792	0.528710726	0.596577017	0.542523624	0.527567568	0.420871065	0.377562863	0.494427558	0.461029759	0.471497585	0.542825362	0.583383144	0.508863399	0.479135984	0.494678155	0.521089162	0.414965986	0.481262327
0.441628959	0.464098906	0.452061139	0.506486767	0.503092784	0.556442417	0.586186186	0.571094207	0.540720222	0.384100748	0.553601815	0.369556986	0.49745158	0.344754504	0.484607746	0.448529412	0.350448833	0.506486767	0.444646925	0.41478963	0.477028348	0.392282958	0.489713999	0.468554969	0.474708171	0.522204387	0.529858849	0.56645386	0.553916005	0.550790068	0.53538124	0.494427558	0.523324397	0.532751092	0.595848596	0.543127435	0.528138528	0.436689038	0.384251969	0.490698844	0.454376164	0.465648855	0.543429844	0.582686567	0.50780437	0.486055777	0.498977505	0.524731183	0.421780467	0.464319696
0.453110492	0.47679531	0.456287985	0.504132231	0.5	0.554860716	0.588661037	0.572434018	0.540121749	0.401976936	0.555176337	0.381398984	0.493927126	0.347083926	0.480551452	0.455648926	0.360147601	0.505961638	0.453320948	0.437864513	0.461902508	0.404811282	0.489959839	0.475170399	0.467209191	0.523324397	0.528424472	0.569428238	0.554860716	0.550790068	0.535969248	0.496439471	0.52360515	0.53101197	0.595485052	0.543429844	0.528138528	0.451642758	0.400492409	0.502316006	0.468554969	0.458215962	0.544642857	0.583383144	0.510727368	0.4765625	0.483647175	0.525578891	0.440234551	0.463437797
0.412684989	0.449355433	0.452900232	0.499232737	0.498467824	0.556125356	0.586538462	0.572769953	0.538928769	0.394502829	0.552348613	0.365406215	0.494427558	0.346467874	0.481975309	0.456715021	0.373231358	0.504653568	0.451016636	0.426946632	0.461902508	0.415672913	0.484848485	0.453110492	0.471497585	0.520811099	0.526713438	0.568102445	0.555492316	0.550169109	0.535969248	0.501541624	0.521367521	0.533333333	0.596577017	0.544035674	0.52728255	0.434550312	0.357902457	0.496439471	0.469005286	0.46743295	0.544946957	0.583732057	0.510727368	0.481262327	0.491935484	0.524449221	0.436884512	0.475865431
0.453110492	0.464540695	0.450600185	0.503611971	0.499743984	0.556442417	0.585834334	0.574793875	0.540720222	0.404140787	0.553601815	0.367331577	0.492680464	0.394822006	0.473786408	0.454587797	0.37552905	0.503092784	0.44505244	0.446681922	0.470588235	0.420871065	0.492431887	0.466985646	0.459726802	0.52360515	0.52899729	0.56744186	0.553287982	0.554230551	0.534501643	0.499232737	0.525578891	0.528138528	0.595121951	0.542825362	0.52899729	0.431858407	0.382295339	0.498467824	0.47679531	0.456501403	0.544339096	0.583034648	0.509926855	0.487512488	0.495683088	0.524731183	0.42287695	0.475633528
0.461247637	0.462559242	0.435519857	0.502833591	0.507540302	0.555176337	0.586891161	0.570760234	0.537444934	0.408539138	0.553916005	0.345486726	0.487025948	0.374376678	0.475401851	0.448942042	0.373803141	0.506486767	0.446681922	0.448323381	0.468105516	0.407175636	0.486297957	0.473097431	0.460377358	0.519425226	0.530146659	0.565469293	0.554860716	0.550169109	0.535969248	0.490205927	0.519425226	0.528424472	0.59331307	0.540720222	0.530434783	0.438848921	0.36513281	0.497198166	0.473556526	0.469005286	0.545251397	0.581991652	0.50780437	0.478666013	0.490452261	0.525578891	0.42287695	0.471497585
0.458000939	0.470134875	0.470134875	0.50491464	0.499488229	0.552974504	0.585482903	0.572098476	0.538334253	0.3851618	0.553287982	0.35349511	0.487512488	0.392440692	0.484126984	0.446273434	0.369277336	0.510994764	0.460812087	0.404643449	0.473097431	0.400986031	0.489223058	0.461465721	0.463657957	0.519978689	0.528424472	0.56777196	0.553287982	0.551101073	0.53538124	0.501284027	0.52248394	0.528424472	0.595121951	0.543429844	0.528138528	0.447296059	0.39071257	0.495683088	0.464761905	0.474016513	0.544035674	0.582686567	0.507276507	0.487025948	0.4887331	0.522204387	0.423427332	0.470815244
0.458215962	0.460812087	0.43963964	0.506224066	0.487269096	0.552974504	0.587244284	0.573780129	0.540720222	0.3518385	0.552661382	0.379029126	0.489713999	0.354522339	0.469682387	0.439243924	0.37509608	0.508598228	0.438257746	0.444040036	0.468330134	0.417987152	0.483886961	0.463437797	0.461684011	0.518597237	0.52728255	0.56416185	0.552661382	0.552036199	0.533624932	0.497198166	0.526713438	0.532751092	0.596212584	0.542222222	0.525862069	0.457786116	0.399836133	0.491440081	0.471497585	0.477962782	0.542825362	0.584431138	0.508068714	0.487512488	0.489223058	0.526429342	0.443032229	0.470361446
0.449148642	0.460160302	0.451642758	0.503611971	0.494427558	0.553916005	0.587597833	0.572434018	0.536263736	0.383497053	0.552661382	0.362825279	0.49218356	0.362152134	0.480788177	0.427507665	0.359351988	0.505437597	0.443838108	0.449976948	0.473556526	0.39370714	0.475633528	0.4765625	0.464761905	0.523043944	0.52699784	0.56777196	0.552661382	0.547392036	0.533042054	0.497959184	0.525578891	0.532751092	0.594035301	0.540121749	0.528138528	0.443636364	0.370257967	0.500512821	0.461684011	0.474939173	0.54616676	0.582338902	0.506224066	0.4887331	0.49218356	0.524449221	0.405147364	0.473556526
0.459078081	0.471042471	0.456928839	0.506224066	0.5	0.556442417	0.585482903	0.573780129	0.540720222	0.343783022	0.552974504	0.401315789	0.498467824	0.371809524	0.482213439	0.44484959	0.351585014	0.50491464	0.459078081	0.437864513	0.47679531	0.413559322	0.484126984	0.460377358	0.463437797	0.521367521	0.524449221	0.565141865	0.553601815	0.550479413	0.53217012	0.495934959	0.524731183	0.528138528	0.594035301	0.540121749	0.527852893	0.448529412	0.385009862	0.493927126	0.474939173	0.478666013	0.547085202	0.582686567	0.506486767	0.485813838	0.490452261	0.522204387	0.422327997	0.479135984
0.456287985	0.455648926	0.451642758	0.500256279	0.500512821	0.557714286	0.585834334	0.573780129	0.539823009	0.358955498	0.556125356	0.362421092	0.496439471	0.360280546	0.481025136	0.457357076	0.361749444	0.506486767	0.436103664	0.436493739	0.45994345	0.420871065	0.484367246	0.466985646	0.461902508	0.52360515	0.530434783	0.565797101	0.553601815	0.554230551	0.53101197	0.492929293	0.526145553	0.530146659	0.595848596	0.544339096	0.526713438	0.452480297	0.361749444	0.498213374	0.474477394	0.464983325	0.545251397	0.584431138	0.510727368	0.485572139	0.491440081	0.522204387	0.408026756	0.478431373
0.45994345	0.463657957	0.452270621	0.505437597	0.500512821	0.555492316	0.586186186	0.574793875	0.541320022	0.384403308	0.554545455	0.351585014	0.480788177	0.375673595	0.482451804	0.443032229	0.3490701	0.503092784	0.46059462	0.427695004	0.477495108	0.407685881	0.488244122	0.479371316	0.471725471	0.521089162	0.530434783	0.566782811	0.555808656	0.551101073	0.535087719	0.5	0.521646179	0.533042054	0.594397077	0.542222222	0.528138528	0.443434802	0.384706346	0.49694501	0.468554969	0.480314961	0.542825362	0.582338902	0.512874409	0.484367246	0.488977956	0.523043944	0.430905077	0.474016513
0.464098906	0.464540695	0.441828882	0.503871967	0.499232737	0.55675984	0.586538462	0.573443008	0.539524599	0.389465283	0.553916005	0.380358535	0.494929006	0.341736695	0.481737414	0.431285904	0.336088154	0.50674974	0.437080161	0.429577465	0.465204957	0.411293721	0.481975309	0.476097561	0.474939173	0.520811099	0.528710726	0.56909621	0.554860716	0.549859155	0.533042054	0.494177215	0.525013448	0.531590414	0.595121951	0.540420819	0.525578891	0.435714286	0.368024133	0.498722534	0.470588235	0.463878327	0.547085202	0.581644815	0.505437597	0.482451804	0.485089463	0.52248394	0.414437367	0.477962782
0.459510358	0.464098906	0.452900232	0.503352243	0.496439471	0.556442417	0.589016295	0.571094207	0.538631347	0.385313857	0.552036199	0.371526456	0.493677289	0.368024133	0.471497585	0.448735632	0.352983725	0.503611971	0.457357076	0.429577465	0.475170399	0.391810518	0.490945674	0.4765625	0.474016513	0.52248394	0.528138528	0.568102445	0.55675984	0.550169109	0.535675082	0.488	0.521925134	0.529284165	0.595485052	0.542523624	0.528710726	0.430335097	0.366641623	0.49745158	0.4765625	0.459510358	0.545861298	0.582686567	0.513954713	0.486540379	0.489468405	0.525013448	0.428634168	0.469682387
0.456928839	0.459510358	0.463217845	0.501799486	0.499232737	0.555176337	0.587951807	0.571428571	0.541320022	0.36913767	0.553916005	0.341020266	0.481975309	0.374376678	0.47772883	0.453110492	0.359484346	0.505699482	0.449355433	0.447501146	0.467209191	0.417629439	0.482929243	0.477028348	0.473326867	0.521925134	0.529858849	0.565469293	0.553287982	0.552036199	0.536558549	0.498467824	0.522763792	0.528138528	0.596577017	0.542523624	0.530434783	0.433585073	0.381697302	0.501026694	0.459294118	0.477495108	0.547085202	0.581991652	0.510193413	0.478666013	0.489468405	0.524167562	0.414613424	0.4765625
0.443032229	0.449769585	0.451433858	0.505175983	0.503352243	0.556442417	0.584781306	0.573443008	0.541320022	0.388689765	0.554860716	0.371243819	0.49218356	0.347950089	0.488244122	0.431476569	0.367193378	0.509128847	0.449562414	0.428070175	0.467209191	0.421052632	0.483168317	0.475401851	0.474016513	0.523886205	0.528424472	0.56777196	0.554230551	0.550790068	0.534501643	0.495683088	0.526145553	0.529571351	0.597307222	0.544642857	0.526145553	0.447706422	0.392282958	0.5	0.46743295	0.482213439	0.545556177	0.584081388	0.508333333	0.474939173	0.493427705	0.52699784	0.399508801	0.459726802
0.436298614	0.467656924	0.455648926	0.501026694	0.502057613	0.555492316	0.586891161	0.570426651	0.542825362	0.380506823	0.550790068	0.363230368	0.490945674	0.37727097	0.478900883	0.459510358	0.334246575	0.504132231	0.459510358	0.442831216	0.471042471	0.392125352	0.484848485	0.478666013	0.464098906	0.520255864	0.529858849	0.567112144	0.553601815	0.549859155	0.53217012	0.495431472	0.525578891	0.527852893	0.595848596	0.540420819	0.526145553	0.436493739	0.400656814	0.5	0.465204957	0.470361446	0.541921155	0.581991652	0.510193413	0.487756122	0.490698844	0.525296017	0.421962819	0.471269918
0.447091159	0.458646617	0.445255474	0.503611971	0.492680464	0.555808656	0.587244284	0.574117647	0.538037486	0.39402503	0.555492316	0.370961612	0.496187087	0.36568003	0.474016513	0.456501403	0.381846635	0.508598228	0.434937611	0.421962819	0.488244122	0.411293721	0.491687657	0.469682387	0.466093601	0.524167562	0.529571351	0.566782811	0.555492316	0.551724138	0.534501643	0.492929293	0.524167562	0.532751092	0.596941896	0.544946957	0.526145553	0.449976948	0.388380422	0.495431472	0.467656924	0.474246842	0.54616676	0.583732057	0.50780437	0.482929243	0.492680464	0.527852893	0.420871065	0.456074766
0.432432432	0.462778568	0.437275986	0.501541624	0.501026694	0.553287982	0.587597833	0.571428571	0.539226519	0.371667936	0.552661382	0.37552905	0.493927126	0.359351988	0.487512488	0.446681922	0.37654321	0.509926855	0.443032229	0.446681922	0.478666013	0.423243712	0.492929293	0.484607746	0.468780019	0.525296017	0.527852893	0.56744186	0.554230551	0.551101073	0.531880109	0.495934959	0.518321827	0.529571351	0.595848596	0.544946957	0.52699784	0.439441693	0.364451083	0.503611971	0.469005286	0.479135984	0.548006738	0.581644815	0.513413993	0.482929243	0.483168317	0.524167562	0.409739715	0.476097561
0.453320948	0.45994345	0.447501146	0.500256279	0.498467824	0.557395774	0.587597833	0.571094207	0.536853685	0.360546731	0.553287982	0.353623188	0.491935484	0.362421092	0.481975309	0.455436304	0.363095238	0.505961638	0.456928839	0.424717145	0.468780019	0.421962819	0.487756122	0.467881112	0.467656924	0.51970181	0.527567568	0.567112144	0.554545455	0.552661382	0.534794521	0.491687657	0.519978689	0.526713438	0.594759293	0.543429844	0.52728255	0.435325602	0.352473817	0.485089463	0.465204957	0.482213439	0.545556177	0.581644815	0.510994764	0.478196962	0.483168317	0.527852893	0.413559322	0.471725471
0.445865692	0.463878327	0.465648855	0.506224066	0.501799486	0.555176337	0.587244284	0.573443008	0.543127435	0.394981789	0.556442417	0.37741686	0.490945674	0.348322627	0.474939173	0.447091159	0.34969545	0.509394572	0.449976948	0.442831216	0.462778568	0.439837765	0.486783042	0.472868217	0.468780019	0.523324397	0.531590414	0.56777196	0.555492316	0.551412429	0.537444934	0.5	0.521925134	0.528710726	0.596212584	0.544339096	0.529284165	0.420327304	0.390556222	0.500512821	0.462340123	0.465871122	0.547699214	0.583034648	0.514767932	0.492431887	0.5	0.525296017	0.438848921	0.466985646
0.456928839	0.460377358	0.452900232	0.504653568	0.495934959	0.552348613	0.584081388	0.573443008	0.533042054	0.379029126	0.551412429	0.346099291	0.494427558	0.378588053	0.484126984	0.448529412	0.364451083	0.507540302	0.470134875	0.451851852	0.470588235	0.410601599	0.490945674	0.471725471	0.462559242	0.519978689	0.524449221	0.56645386	0.550169109	0.550479413	0.532751092	0.493927126	0.523324397	0.52699784	0.594397077	0.539524599	0.529858849	0.428070175	0.366503943	0.494929006	0.465871122	0.466539197	0.543127435	0.583034648	0.508333333	0.485813838	0.495431472	0.524449221	0.413384159	0.470815244
0.444444444	0.468554969	0.461684011	0.502057613	0.494929006	0.553601815	0.587597833	0.572769953	0.537444934	0.373088685	0.552348613	0.377708978	0.494929006	0.354909091	0.485572139	0.429955947	0.371667936	0.502316006	0.442229271	0.446886447	0.471725471	0.41888412	0.477962782	0.465871122	0.468105516	0.521646179	0.527852893	0.56777196	0.554545455	0.549859155	0.533333333	0.498722534	0.523886205	0.529858849	0.595121951	0.542523624	0.527567568	0.438454627	0.378588053	0.489959839	0.460160302	0.473326867	0.542825362	0.580606782	0.511530398	0.488488488	0.484126984	0.520255864	0.393866021	0.466985646
0.456501403	0.467656924	0.448942042	0.503352243	0.495431472	0.555176337	0.589371981	0.568764569	0.541620422	0.381101132	0.553916005	0.359351988	0.49218356	0.37195122	0.477495108	0.431285904	0.370117558	0.506486767	0.460160302	0.42379505	0.468105516	0.39008793	0.488	0.459078081	0.463878327	0.522204387	0.52899729	0.56777196	0.553916005	0.550479413	0.531590414	0.49745158	0.521367521	0.531880109	0.596577017	0.542825362	0.526145553	0.439243924	0.411814346	0.490205927	0.478431373	0.468780019	0.545556177	0.583034648	0.511798637	0.474708171	0.490205927	0.525013448	0.395622213	0.476329917
0.458646617	0.459726802	0.438848921	0.5	0.499743984	0.555176337	0.588661037	0.573780129	0.538334253	0.375818252	0.554230551	0.351458408	0.490452261	0.37596302	0.485572139	0.443636364	0.386534653	0.509926855	0.455011655	0.421598272	0.456501403	0.400164002	0.488	0.474708171	0.475633528	0.52248394	0.529571351	0.56744186	0.557077626	0.553287982	0.534209086	0.499488229	0.52360515	0.528424472	0.597307222	0.541921155	0.528138528	0.438061041	0.390869043	0.495683088	0.470361446	0.470361446	0.544035674	0.583732057	0.510193413	0.482451804	0.481737414	0.525296017	0.421780467	0.477495108
0.474016513	0.471269918	0.461247637	0.501799486	0.5	0.554860716	0.587244284	0.571428571	0.542825362	0.379029126	0.553916005	0.387609214	0.490945674	0.351458408	0.481975309	0.446273434	0.347826087	0.50674974	0.447091159	0.446681922	0.466093601	0.417450813	0.491935484	0.478196962	0.46059462	0.51970181	0.52899729	0.56777196	0.555176337	0.551101073	0.53217012	0.495683088	0.523324397	0.528138528	0.594035301	0.540121749	0.527852893	0.433585073	0.348945299	0.492431887	0.474016513	0.477495108	0.542222222	0.583383144	0.509394572	0.478196962	0.490945674	0.523886205	0.426946632	0.473097431
0.458000939	0.466985646	0.454164728	0.503092784	0.496692112	0.554860716	0.587244284	0.574117647	0.542825362	0.380952381	0.550479413	0.359616802	0.486783042	0.341736695	0.483407628	0.444040036	0.363771897	0.506486767	0.461247637	0.439243924	0.473326867	0.411293721	0.497198166	0.481975309	0.468330134	0.520255864	0.524731183	0.566782811	0.55675984	0.547699214	0.534209086	0.492929293	0.518046709	0.52728255	0.595485052	0.542523624	0.525296017	0.426759948	0.398042414	0.493178373	0.470361446	0.47960688	0.544642857	0.583732057	0.512874409	0.485813838	0.487512488	0.527567568	0.429010989	0.473556526
0.451016636	0.460377358	0.455223881	0.502057613	0.502316006	0.557077626	0.586186186	0.571763327	0.541320022	0.389932082	0.550790068	0.374233129	0.482451804	0.381398984	0.475633528	0.458862247	0.369837059	0.504392765	0.455223881	0.42582897	0.482929243	0.424347826	0.487025948	0.453110492	0.477028348	0.519425226	0.52699784	0.567112144	0.555176337	0.548006738	0.533333333	0.501026694	0.521646179	0.526429342	0.595848596	0.539226519	0.526429342	0.435519857	0.390243902	0.500512821	0.472410455	0.475865431	0.543732591	0.581298392	0.511530398	0.482451804	0.491440081	0.526429342	0.430145439	0.471725471
0.455436304	0.468330134	0.442229271	0.504392765	0.493178373	0.55675984	0.587597833	0.572434018	0.538631347	0.363365599	0.554545455	0.355426074	0.495934959	0.378588053	0.475170399	0.428258008	0.371809524	0.50491464	0.430145439	0.419965577	0.469230769	0.428070175	0.491935484	0.4654268	0.469456469	0.523886205	0.52899729	0.565797101	0.553287982	0.551412429	0.531301034	0.488488488	0.521646179	0.529858849	0.596577017	0.542825362	0.528424472	0.441030276	0.377125193	0.49218356	0.462340123	0.471497585	0.543127435	0.581991652	0.510460251	0.47960688	0.494177215	0.527852893	0.408368201	0.468330134
0.462121212	0.460377358	0.442429737	0.500256279	0.500769625	0.554860716	0.587951807	0.571094207	0.537444934	0.394822006	0.551724138	0.39071257	0.490205927	0.341258741	0.480551452	0.442028986	0.337950139	0.503611971	0.460160302	0.424902046	0.465871122	0.399182004	0.490698844	0.463437797	0.477962782	0.522763792	0.530434783	0.56645386	0.553601815	0.551412429	0.534501643	0.495180112	0.525296017	0.526713438	0.594759293	0.543127435	0.527567568	0.441030276	0.38125	0.497198166	0.469682387	0.473097431	0.54616676	0.584431138	0.510193413	0.480314961	0.487025948	0.524449221	0.435908888	0.476097561
0.458431188	0.468105516	0.436103664	0.500769625	0.498213374	0.557077626	0.587597833	0.572769953	0.536853685	0.379029126	0.555492316	0.341856392	0.490452261	0.396264718	0.485089463	0.443838108	0.387609214	0.504392765	0.460160302	0.443233424	0.472639225	0.416915848	0.489959839	0.464319696	0.466539197	0.524167562	0.530723219	0.56744186	0.555176337	0.551412429	0.536263736	0.49694501	0.521925134	0.526429342	0.595121951	0.542825362	0.52728255	0.43435692	0.418524871	0.495934959	0.470361446	0.465871122	0.543127435	0.583383144	0.509128847	0.481262327	0.492680464	0.525296017	0.440831075	0.471725471
0.457142857	0.447091159	0.437864513	0.503871967	0.500512821	0.554230551	0.588661037	0.571428571	0.537149147	0.414965986	0.553287982	0.351585014	0.492929293	0.352092352	0.486055777	0.458646617	0.378294574	0.505175983	0.439837765	0.434550312	0.479135984	0.414437367	0.490205927	0.482213439	0.470815244	0.520255864	0.529858849	0.567112144	0.554230551	0.54954955	0.529284165	0.49218356	0.521925134	0.528424472	0.596212584	0.540121749	0.52728255	0.453742445	0.395622213	0.496692112	0.471269918	0.483168317	0.542222222	0.582686567	0.506486767	0.484607746	0.491935484	0.52360515	0.412684989	0.475170399
0.440433213	0.4654268	0.457357076	0.507012987	0.493677289	0.554860716	0.586538462	0.572769953	0.540420819	0.36499626	0.551724138	0.37596302	0.494427558	0.364587225	0.480788177	0.449976948	0.354522339	0.508598228	0.457142857	0.442630385	0.466093601	0.407856247	0.482929243	0.470134875	0.47679531	0.520811099	0.526713438	0.566782811	0.554545455	0.552348613	0.535969248	0.503092784	0.523043944	0.527852893	0.595485052	0.543429844	0.528424472	0.453531599	0.375673595	0.500256279	0.467656924	0.469005286	0.545861298	0.580952381	0.510994764	0.4765625	0.490945674	0.520811099	0.416559966	0.472410455
0.46059462	0.477028348	0.452061139	0.505961638	0.499232737	0.554230551	0.588306209	0.572434018	0.541320022	0.393548387	0.554230551	0.351458408	0.495934959	0.364179104	0.485089463	0.446273434	0.36568003	0.505699482	0.432240921	0.429955947	0.473326867	0.425272331	0.488488488	0.485330681	0.464319696	0.525013448	0.531301034	0.565469293	0.555492316	0.550169109	0.537741047	0.483647175	0.522204387	0.528138528	0.595485052	0.543429844	0.529858849	0.444242148	0.378734963	0.494929006	0.482213439	0.456928839	0.547699214	0.584081388	0.509128847	0.474477394	0.494929006	0.521367521	0.43513152	0.470361446
0.426946632	0.464098906	0.456715021	0.501026694	0.498977505	0.555176337	0.585482903	0.570760234	0.539226519	0.362421092	0.552348613	0.364179104	0.486055777	0.381398984	0.474477394	0.443636364	0.371809524	0.50491464	0.460377358	0.453320948	0.464983325	0.398204814	0.481262327	0.469456469	0.472410455	0.520533333	0.524167562	0.56777196	0.550790068	0.549240293	0.53538124	0.498977505	0.525862069	0.529284165	0.594759293	0.542825362	0.525862069	0.433007986	0.403806372	0.488	0.46743295	0.477028348	0.543127435	0.581298392	0.513684211	0.481025136	0.495180112	0.52248394	0.416382253	0.477028348
0.459510358	0.458862247	0.429388473	0.501799486	0.494678155	0.554860716	0.585834334	0.56909621	0.539524599	0.389465283	0.550790068	0.37596302	0.492680464	0.387917329	0.480314961	0.452270621	0.370961612	0.504653568	0.457357076	0.442831216	0.474708171	0.385770751	0.488977956	0.463878327	0.469908522	0.521646179	0.529284165	0.565797101	0.553916005	0.552036199	0.53217012	0.489959839	0.519425226	0.529858849	0.595121951	0.541320022	0.528710726	0.451016636	0.356725146	0.492929293	0.468105516	0.480314961	0.543732591	0.580952381	0.50780437	0.487756122	0.498977505	0.523043944	0.419784946	0.471269918
0.460377358	0.447911886	0.435908888	0.508068714	0.494177215	0.555492316	0.586538462	0.572098476	0.541620422	0.386534653	0.553287982	0.377708978	0.487269096	0.370398482	0.485813838	0.430905077	0.377562863	0.503352243	0.456074766	0.42732049	0.467881112	0.428258008	0.487025948	0.458215962	0.473786408	0.522204387	0.528424472	0.56645386	0.554545455	0.550790068	0.534209086	0.498977505	0.523043944	0.528424472	0.596212584	0.543732591	0.527852893	0.440632054	0.410084034	0.489713999	0.475865431	0.478196962	0.543127435	0.581644815	0.512874409	0.483886961	0.486297957	0.524449221	0.429766623	0.46059462
0.438454627	0.470361446	0.454587797	0.501284027	0.500512821	0.554545455	0.588306209	0.573443008	0.541921155	0.363636364	0.552661382	0.35478008	0.491687657	0.360014755	0.483647175	0.451851852	0.362825279	0.502057613	0.452270621	0.444646925	0.467881112	0.42287695	0.481975309	0.476097561	0.466539197	0.51970181	0.528138528	0.567112144	0.554230551	0.552036199	0.537149147	0.496692112	0.521646179	0.529858849	0.594035301	0.539823009	0.52899729	0.420146362	0.380506823	0.497959184	0.468554969	0.474477394	0.544642857	0.582338902	0.513144059	0.480788177	0.492929293	0.525862069	0.396103896	0.480551452
0.447501146	0.470361446	0.447706422	0.510193413	0.494678155	0.555808656	0.587244284	0.572769953	0.541921155	0.344511119	0.552974504	0.341617081	0.493178373	0.368301887	0.485330681	0.466762315	0.36746988	0.505175983	0.453953488	0.455436304	0.480788177	0.420146362	0.492680464	0.463878327	0.479135984	0.522763792	0.52728255	0.565797101	0.555808656	0.550169109	0.536263736	0.497959184	0.523886205	0.525862069	0.596212584	0.544035674	0.52728255	0.443032229	0.385009862	0.498467824	0.474939173	0.464098906	0.544946957	0.580952381	0.505175983	0.481499753	0.494177215	0.524731183	0.426200873	0.473097431
0.446273434	0.455861747	0.462778568	0.505699482	0.498213374	0.554860716	0.586891161	0.573443008	0.541921155	0.383497053	0.553601815	0.330735344	0.492929293	0.346590909	0.487512488	0.440036069	0.375818252	0.501026694	0.450392247	0.437668161	0.466539197	0.41478963	0.484126984	0.4765625	0.47772883	0.523043944	0.528424472	0.56744186	0.552974504	0.552036199	0.535675082	0.491687657	0.523043944	0.530434783	0.595485052	0.542222222	0.529284165	0.452690167	0.385313857	0.502057613	0.473786408	0.458000939	0.541620422	0.581644815	0.512605042	0.480078701	0.491440081	0.525296017	0.425272331	0.462998102
0.463657957	0.453110492	0.448117539	0.503352243	0.499488229	0.555808656	0.585131894	0.573443008	0.541019956	0.391182365	0.553601815	0.37596302	0.492680464	0.380506823	0.471953578	0.442429737	0.379618825	0.507540302	0.453531599	0.436298614	0.473556526	0.431476569	0.491687657	0.474246842	0.468330134	0.52248394	0.529858849	0.568102445	0.552974504	0.551412429	0.534209086	0.492929293	0.523886205	0.530146659	0.594759293	0.540121749	0.529284165	0.440433213	0.371526456	0.491935484	0.466539197	0.476097561	0.542222222	0.584081388	0.503352243	0.483647175	0.488977956	0.525296017	0.441429218	0.461465721
0.452270621	0.472868217	0.443434802	0.505699482	0.501799486	0.555492316	0.586186186	0.570426651	0.539823009	0.367608286	0.551412429	0.369417108	0.490452261	0.388380422	0.482213439	0.446886447	0.368440921	0.504653568	0.436884512	0.432624113	0.470588235	0.428634168	0.483407628	0.471725471	0.46743295	0.520255864	0.527852893	0.56744186	0.552036199	0.548931384	0.533042054	0.482690406	0.521089162	0.52899729	0.593673966	0.541320022	0.52899729	0.442229271	0.370539104	0.489959839	0.474016513	0.477962782	0.546472564	0.580952381	0.505699482	0.486540379	0.495180112	0.520811099	0.3996724	0.458431188
0.450808314	0.463437797	0.452270621	0.50780437	0.493427705	0.55675984	0.587597833	0.573780129	0.539823009	0.38622873	0.553287982	0.345364473	0.485813838	0.396909313	0.483168317	0.448117539	0.377708978	0.509660574	0.447501146	0.404475756	0.468330134	0.394822006	0.492929293	0.462340123	0.479842675	0.523886205	0.52728255	0.56909621	0.553916005	0.553287982	0.535087719	0.495431472	0.523886205	0.530434783	0.596577017	0.544035674	0.531590414	0.431858407	0.368440921	0.493427705	0.462340123	0.459510358	0.547085202	0.582338902	0.504392765	0.485813838	0.493427705	0.518597237	0.42379505	0.474477394
0.454799627	0.479842675	0.467881112	0.502057613	0.496692112	0.556125356	0.586891161	0.572434018	0.538334253	0.417808219	0.554230551	0.373374139	0.486783042	0.349445041	0.474939173	0.449562414	0.37195122	0.504653568	0.447296059	0.417272339	0.478196962	0.429388473	0.485330681	0.471725471	0.470134875	0.52360515	0.529858849	0.568433314	0.552348613	0.551412429	0.533042054	0.493427705	0.523324397	0.530434783	0.596941896	0.542825362	0.525862069	0.453953488	0.363095238	0.494177215	0.481975309	0.467209191	0.544642857	0.581991652	0.508598228	0.484367246	0.490452261	0.524167562	0.412684989	0.477261614
0.452690167	0.474016513	0.461465721	0.500256279	0.501541624	0.556442417	0.586891161	0.571094207	0.538928769	0.364315043	0.551412429	0.364723468	0.488488488	0.376979529	0.489468405	0.461902508	0.360147601	0.509128847	0.449562414	0.43435692	0.473097431	0.415672913	0.491935484	0.453110492	0.473326867	0.52248394	0.526713438	0.566782811	0.554860716	0.552974504	0.533333333	0.501026694	0.521646179	0.527567568	0.595121951	0.542825362	0.526145553	0.445865692	0.376688537	0.485330681	0.460160302	0.461465721	0.546472564	0.582686567	0.510994764	0.475633528	0.493927126	0.52699784	0.413910093	0.463437797
0.465204957	0.442229271	0.431285904	0.501026694	0.498213374	0.556125356	0.587951807	0.572434018	0.538631347	0.400656814	0.555492316	0.363771897	0.489713999	0.361080281	0.472181906	0.452900232	0.37596302	0.507012987	0.448117539	0.431667404	0.472639225	0.426200873	0.490698844	0.474477394	0.471269918	0.522763792	0.526429342	0.56909621	0.555492316	0.550479413	0.534209086	0.482929243	0.523324397	0.529858849	0.593673966	0.543732591	0.528710726	0.450392247	0.371243819	0.495431472	0.460812087	0.471269918	0.545556177	0.581644815	0.505437597	0.485330681	0.486783042	0.52360515	0.421598272	0.472181906
0.447911886	0.464319696	0.463437797	0.505699482	0.500256279	0.555492316	0.588661037	0.573443008	0.541921155	0.381398984	0.554545455	0.360147601	0.491192753	0.349946217	0.477495108	0.452061139	0.361347649	0.504132231	0.446681922	0.458646617	0.4765625	0.424902046	0.490945674	0.464761905	0.473556526	0.521089162	0.530723219	0.567112144	0.554230551	0.550479413	0.533916849	0.502057613	0.525013448	0.532751092	0.596212584	0.542825362	0.52728255	0.457357076	0.385770751	0.498213374	0.467209191	0.479842675	0.547085202	0.582686567	0.506486767	0.487025948	0.489959839	0.526429342	0.431285904	0.467656924
0.453320948	0.463217845	0.46743295	0.503611971	0.496692112	0.553601815	0.586891161	0.571763327	0.537741047	0.373803141	0.553916005	0.336900242	0.493927126	0.346590909	0.480551452	0.441429218	0.351458408	0.504132231	0.457357076	0.448942042	0.469908522	0.415850021	0.480314961	0.462121212	0.464319696	0.51887294	0.530723219	0.565797101	0.552974504	0.551412429	0.536263736	0.496692112	0.523324397	0.530723219	0.596941896	0.543429844	0.526145553	0.421598272	0.404140787	0.498467824	0.461465721	0.466316292	0.545251397	0.584081388	0.508068714	0.478666013	0.490452261	0.525862069	0.419243986	0.463878327
0.456287985	0.456074766	0.450808314	0.503092784	0.498722534	0.555808656	0.586891161	0.571428571	0.539524599	0.376397995	0.552974504	0.368858655	0.491687657	0.364587225	0.472868217	0.416915848	0.36746988	0.502574665	0.456287985	0.43339254	0.474477394	0.435325602	0.486783042	0.464540695	0.469682387	0.52360515	0.527852893	0.566782811	0.554230551	0.551412429	0.53538124	0.49694501	0.523324397	0.53217012	0.594759293	0.543127435	0.527852893	0.435519857	0.385618333	0.499743984	0.468554969	0.475633528	0.543732591	0.582686567	0.510994764	0.477261614	0.486055777	0.523886205	0.393389762	0.473556526
0.449355433	0.454587797	0.452061139	0.49745158	0.501026694	0.557077626	0.586538462	0.572769953	0.538334253	0.36913767	0.552348613	0.342937456	0.486055777	0.342696629	0.474939173	0.45122515	0.394981789	0.504132231	0.439243924	0.431285904	0.449355433	0.422327997	0.489468405	0.465204957	0.471497585	0.521089162	0.525862069	0.563835933	0.554230551	0.549859155	0.529571351	0.495431472	0.523043944	0.530434783	0.595848596	0.540720222	0.523043944	0.42582897	0.404643449	0.493178373	0.456287985	0.470361446	0.545251397	0.581991652	0.510727368	0.477261614	0.493427705	0.522204387	0.414613424	0.455436304
0.458000939	0.463217845	0.426759948	0.505175983	0.499232737	0.555176337	0.586891161	0.571763327	0.539823009	0.380803746	0.555176337	0.372803667	0.495934959	0.34807418	0.47772883	0.454376164	0.356855576	0.508068714	0.446886447	0.451851852	0.463217845	0.424532405	0.480551452	0.474708171	0.471269918	0.520255864	0.529571351	0.56744186	0.554545455	0.548622822	0.533624932	0.495180112	0.523324397	0.52699784	0.597672994	0.542825362	0.529571351	0.457357076	0.397556008	0.491440081	0.469908522	0.473097431	0.545861298	0.583034648	0.511262441	0.475401851	0.494929006	0.51970181	0.417808219	0.464983325
0.445865692	0.465204957	0.445865692	0.500769625	0.501799486	0.554545455	0.585131894	0.571763327	0.541320022	0.400164002	0.553601815	0.375818252	0.4887331	0.366917293	0.473097431	0.445255474	0.343299332	0.50674974	0.427882508	0.427882508	0.469908522	0.420689655	0.480078701	0.464319696	0.475401851	0.522204387	0.528710726	0.566782811	0.555176337	0.550790068	0.531880109	0.498722534	0.521367521	0.529858849	0.593673966	0.541019956	0.525013448	0.43435692	0.389154705	0.492431887	0.472639225	0.4765625	0.543429844	0.581991652	0.509926855	0.479135984	0.4887331	0.525578891	0.415142493	0.472410455
0.455011655	0.470134875	0.444242148	0.501026694	0.503611971	0.555808656	0.589016295	0.571428571	0.541320022	0.382295339	0.552974504	0.363230368	0.497705252	0.36513281	0.475401851	0.459078081	0.364315043	0.501284027	0.463657957	0.429199648	0.476329917	0.42379505	0.493427705	0.478666013	0.470588235	0.521646179	0.52699784	0.56645386	0.554545455	0.551724138	0.535969248	0.495934959	0.525862069	0.533624932	0.595121951	0.542523624	0.525862069	0.430905077	0.377855207	0.495431472	0.468780019	0.474016513	0.544946957	0.583034648	0.511530398	0.493427705	0.490945674	0.525013448	0.42379505	0.474939173
0.449148642	0.462778568	0.453531599	0.503092784	0.499488229	0.554230551	0.587244284	0.572769953	0.541921155	0.399836133	0.554230551	0.360813309	0.492431887	0.377855207	0.474939173	0.455223881	0.364723468	0.508068714	0.452270621	0.440831075	0.470815244	0.418524871	0.483886961	0.472639225	0.479371316	0.520811099	0.530723219	0.568102445	0.553916005	0.552036199	0.535675082	0.496692112	0.525578891	0.52728255	0.595121951	0.541921155	0.526145553	0.442028986	0.353239233	0.494929006	0.468780019	0.464983325	0.547085202	0.585131894	0.509128847	0.487269096	0.487512488	0.525013448	0.41285956	0.471269918
0.468554969	0.469908522	0.447091159	0.509926855	0.504653568	0.555492316	0.587951807	0.570760234	0.539226519	0.384706346	0.554230551	0.37741686	0.491192753	0.374951978	0.480551452	0.450392247	0.378881988	0.507540302	0.453110492	0.443032229	0.473556526	0.405484005	0.491440081	0.463217845	0.477261614	0.518321827	0.529284165	0.565469293	0.555176337	0.553601815	0.534794521	0.497705252	0.522763792	0.532751092	0.595121951	0.543127435	0.529284165	0.452270621	0.350071736	0.497705252	0.46743295	0.467209191	0.546778711	0.582686567	0.506224066	0.492680464	0.490945674	0.521925134	0.449562414	0.470134875
0.461029759	0.455223881	0.454799627	0.5	0.497198166	0.555492316	0.589016295	0.571094207	0.536263736	0.392756539	0.552974504	0.356334429	0.493927126	0.346714032	0.477028348	0.441828882	0.359616802	0.504132231	0.457571496	0.433007986	0.468554969	0.426200873	0.482213439	0.477495108	0.474246842	0.520811099	0.526145553	0.565797101	0.553287982	0.551412429	0.531590414	0.487512488	0.516949153	0.529284165	0.595485052	0.543732591	0.523324397	0.431285904	0.369417108	0.493927126	0.464540695	0.474246842	0.545556177	0.580952381	0.506224066	0.483407628	0.484126984	0.525013448	0.429577465	0.469456469
0.447091159	0.462998102	0.445865692	0.504392765	0.494678155	0.55675984	0.587597833	0.572769953	0.538037486	0.358691657	0.554230551	0.391653291	0.482929243	0.388689765	0.483407628	0.448117539	0.371526456	0.510193413	0.461684011	0.433585073	0.466539197	0.412510566	0.495180112	0.487269096	0.471042471	0.522204387	0.529858849	0.567112144	0.555492316	0.552036199	0.537149147	0.498213374	0.526713438	0.529571351	0.594397077	0.542523624	0.528424472	0.440632054	0.381398984	0.500256279	0.471269918	0.470134875	0.545251397	0.581644815	0.512067156	0.476097561	0.494929006	0.524731183	0.424163407	0.472868217
0.463437797	0.472868217	0.455011655	0.502316006	0.49745158	0.556125356	0.586538462	0.570426651	0.540420819	0.381548084	0.554230551	0.364859813	0.491440081	0.349194991	0.484367246	0.453953488	0.331296673	0.506224066	0.448117539	0.439837765	0.466093601	0.404643449	0.496439471	0.470134875	0.472639225	0.521089162	0.52699784	0.56645386	0.554545455	0.551412429	0.533916849	0.494427558	0.525013448	0.52899729	0.595121951	0.541921155	0.526429342	0.449976948	0.390556222	0.496187087	0.467209191	0.465204957	0.54616676	0.583732057	0.508333333	0.481499753	0.491687657	0.523043944	0.429955947	0.485330681
0.450392247	0.469230769	0.455861747	0.503611971	0.501026694	0.554545455	0.587244284	0.571763327	0.538334253	0.375818252	0.554860716	0.355426074	0.487512488	0.356464573	0.474016513	0.443838108	0.333333333	0.505961638	0.463878327	0.446273434	0.458646617	0.387609214	0.491440081	0.466762315	0.473097431	0.52248394	0.52899729	0.56744186	0.554545455	0.550790068	0.533624932	0.494427558	0.52248394	0.528424472	0.594397077	0.540720222	0.525296017	0.43963964	0.406836182	0.494177215	0.469005286	0.476329917	0.54616676	0.583034648	0.511530398	0.489713999	0.488	0.52248394	0.408881441	0.472410455
0.437668161	0.461684011	0.454799627	0.503092784	0.495934959	0.557077626	0.587244284	0.573106283	0.540720222	0.381996086	0.551412429	0.369977255	0.491192753	0.347330961	0.475633528	0.433200178	0.358691657	0.508598228	0.458646617	0.428446005	0.482929243	0.401315789	0.484367246	0.474939173	0.475170399	0.520533333	0.529858849	0.567112144	0.552661382	0.553601815	0.537444934	0.495934959	0.526429342	0.529858849	0.594397077	0.544642857	0.529571351	0.415495956	0.375818252	0.493427705	0.46743295	0.474246842	0.547085202	0.582338902	0.510727368	0.483407628	0.486540379	0.523886205	0.442630385	0.477962782
0.460812087	0.458862247	0.427882508	0.502316006	0.500256279	0.555492316	0.587951807	0.572434018	0.540121749	0.365954256	0.553916005	0.37351703	0.491935484	0.386841062	0.490205927	0.441030276	0.350197345	0.502316006	0.447091159	0.448529412	0.47772883	0.376397995	0.482929243	0.4765625	0.473326867	0.522763792	0.526429342	0.56645386	0.553916005	0.549859155	0.534209086	0.502574665	0.521089162	0.528424472	0.595485052	0.540121749	0.530146659	0.440632054	0.397556008	0.497959184	0.474708171	0.470361446	0.545251397	0.583383144	0.505175983	0.483168317	0.485813838	0.525578891	0.415142493	0.478900883
0.437471986	0.455861747	0.464761905	0.501284027	0.500256279	0.557077626	0.587244284	0.571428571	0.541019956	0.363771897	0.552974504	0.397880147	0.484367246	0.378148005	0.487269096	0.449562414	0.382445141	0.500769625	0.439243924	0.447091159	0.46743295	0.41478963	0.487756122	0.475401851	0.4654268	0.52360515	0.529284165	0.567112144	0.555492316	0.549859155	0.535969248	0.489223058	0.521925134	0.530146659	0.595848596	0.543127435	0.526429342	0.426759948	0.364315043	0.491440081	0.470134875	0.474477394	0.544946957	0.581991652	0.508068714	0.49218356	0.490945674	0.524731183	0.441828882	0.47772883
0.456715021	0.463217845	0.436493739	0.5	0.503611971	0.555808656	0.587951807	0.572769953	0.538928769	0.354264973	0.553601815	0.37741686	0.489468405	0.356986101	0.477261614	0.464540695	0.368858655	0.509128847	0.446273434	0.450184502	0.458215962	0.446273434	0.480078701	0.470361446	0.461684011	0.520533333	0.52899729	0.566782811	0.552036199	0.551101073	0.531590414	0.497959184	0.523043944	0.53101197	0.595121951	0.542523624	0.52728255	0.431476569	0.341378104	0.494177215	0.466316292	0.4654268	0.547699214	0.583383144	0.510994764	0.482213439	0.485813838	0.524167562	0.389154705	0.454587797
0.431095406	0.467209191	0.462340123	0.502833591	0.499488229	0.555492316	0.588306209	0.573443008	0.541320022	0.385313857	0.55675984	0.353239233	0.491440081	0.385466035	0.487269096	0.447091159	0.35234657	0.502316006	0.463657957	0.442831216	0.472181906	0.385313857	0.482451804	0.471497585	0.458646617	0.522204387	0.528424472	0.565141865	0.551101073	0.550790068	0.531880109	0.494427558	0.523324397	0.528710726	0.595848596	0.539823009	0.527852893	0.417450813	0.381846635	0.490698844	0.459510358	0.458000939	0.545861298	0.583034648	0.504653568	0.483647175	0.486297957	0.521089162	0.421416235	0.466093601
0.447296059	0.456287985	0.452270621	0.508333333	0.49745158	0.556442417	0.588661037	0.574793875	0.540420819	0.391025641	0.552348613	0.343541007	0.490945674	0.356725146	0.482690406	0.443032229	0.341020266	0.507276507	0.441628959	0.418704419	0.464540695	0.40632806	0.491440081	0.478431373	0.469682387	0.525578891	0.52728255	0.56744186	0.554545455	0.54954955	0.533624932	0.49694501	0.521925134	0.530146659	0.595121951	0.543429844	0.525578891	0.439441693	0.352219415	0.49218356	0.478196962	0.462340123	0.545251397	0.583732057	0.506224066	0.477495108	0.487512488	0.525296017	0.422693807	0.471269918
0.444444444	0.470815244	0.446681922	0.505437597	0.495431472	0.55675984	0.588661037	0.571763327	0.539524599	0.378001549	0.555176337	0.34696054	0.495431472	0.358165138	0.486297957	0.448529412	0.326530612	0.506224066	0.455861747	0.451016636	0.484126984	0.426573427	0.490452261	0.463217845	0.47679531	0.523324397	0.526713438	0.56909621	0.554860716	0.549859155	0.535675082	0.492929293	0.521646179	0.532460447	0.595848596	0.541320022	0.52899729	0.453953488	0.373660031	0.499488229	0.466316292	0.474477394	0.546778711	0.582338902	0.511262441	0.485813838	0.493677289	0.523324397	0.428258008	0.475401851
0.456715021	0.467656924	0.451642758	0.502316006	0.505175983	0.556442417	0.586186186	0.573106283	0.538334253	0.379176379	0.554860716	0.356986101	0.492680464	0.372376955	0.480551452	0.444040036	0.351711712	0.501284027	0.444646925	0.43513152	0.466539197	0.415672913	0.491935484	0.480078701	0.469230769	0.521367521	0.530146659	0.56909621	0.554860716	0.551101073	0.534209086	0.501284027	0.523324397	0.531880109	0.596212584	0.541620422	0.530723219	0.421962819	0.37552905	0.494427558	0.469908522	0.478666013	0.546472564	0.584431138	0.517223105	0.483647175	0.486055777	0.52899729	0.438061041	0.480551452
0.447911886	0.466093601	0.44606947	0.507276507	0.498977505	0.55675984	0.588306209	0.571763327	0.541620422	0.380952381	0.554860716	0.352601156	0.49218356	0.349946217	0.479135984	0.453953488	0.378001549	0.500769625	0.4654268	0.441229656	0.461029759	0.405315615	0.486783042	0.470134875	0.466762315	0.521925134	0.524731183	0.567112144	0.552348613	0.552348613	0.531301034	0.497959184	0.522763792	0.52899729	0.596941896	0.539823009	0.526713438	0.449562414	0.379029126	0.501284027	0.472868217	0.479842675	0.54616676	0.581991652	0.501799486	0.478666013	0.493178373	0.526713438	0.410084034	0.465871122
0.458431188	0.475401851	0.465648855	0.503092784	0.495683088	0.555492316	0.586891161	0.571428571	0.539524599	0.386381631	0.552974504	0.359749355	0.489713999	0.353367125	0.489959839	0.449976948	0.37408969	0.50780437	0.451851852	0.421416235	0.474246842	0.40397351	0.482213439	0.461902508	0.462340123	0.517223105	0.52699784	0.56645386	0.554230551	0.550479413	0.533916849	0.492431887	0.525013448	0.52728255	0.595485052	0.539524599	0.52699784	0.450184502	0.383647799	0.493927126	0.470815244	0.466539197	0.544339096	0.584081388	0.512335958	0.488244122	0.486540379	0.525578891	0.419424151	0.465871122
0.461247637	0.471725471	0.462340123	0.503092784	0.499232737	0.558352403	0.584781306	0.573106283	0.541019956	0.362421092	0.557714286	0.36568003	0.492680464	0.370539104	0.489959839	0.451016636	0.368301887	0.507276507	0.453531599	0.428070175	0.465648855	0.415672913	0.494427558	0.467209191	0.466093601	0.522763792	0.529858849	0.56645386	0.557714286	0.552974504	0.535675082	0.49694501	0.526145553	0.529571351	0.595848596	0.543127435	0.527852893	0.420327304	0.373231358	0.497959184	0.4654268	0.468780019	0.548931384	0.583383144	0.506486767	0.481975309	0.489959839	0.525296017	0.411814346	0.466316292
0.459078081	0.456074766	0.458215962	0.504653568	0.493677289	0.555492316	0.586891161	0.572769953	0.540420819	0.354651163	0.553601815	0.373660031	0.490698844	0.365406215	0.484126984	0.447911886	0.374807988	0.503611971	0.436493739	0.438061041	0.466539197	0.428634168	0.490452261	0.468105516	0.462340123	0.522204387	0.530723219	0.565797101	0.554545455	0.552348613	0.535087719	0.498213374	0.525578891	0.528138528	0.596577017	0.542222222	0.527852893	0.431095406	0.379029126	0.49694501	0.460377358	0.474246842	0.543732591	0.583732057	0.50491464	0.4887331	0.493178373	0.526713438	0.401811445	0.472639225
0.455011655	0.467209191	0.440831075	0.504132231	0.49745158	0.55675984	0.588661037	0.572098476	0.539524599	0.352092352	0.553916005	0.341856392	0.484848485	0.345120226	0.471725471	0.453531599	0.347950089	0.503611971	0.444646925	0.447911886	0.473556526	0.409567772	0.487756122	0.462998102	0.474246842	0.518321827	0.52899729	0.56909621	0.555808656	0.551412429	0.532460447	0.492929293	0.517497349	0.529284165	0.596212584	0.543429844	0.528138528	0.442028986	0.373088685	0.498722534	0.459078081	0.481975309	0.544035674	0.583383144	0.510994764	0.484367246	0.483407628	0.52728255	0.421780467	0.476329917
0.461902508	0.464540695	0.452270621	0.50674974	0.5	0.552974504	0.586538462	0.572098476	0.542825362	0.388535032	0.553601815	0.383949646	0.495683088	0.363771897	0.479842675	0.441828882	0.36969697	0.509660574	0.468780019	0.458862247	0.46743295	0.424717145	0.488488488	0.474246842	0.470361446	0.522763792	0.52728255	0.565141865	0.554860716	0.550790068	0.535087719	0.500512821	0.524449221	0.530723219	0.596212584	0.542222222	0.529571351	0.427507665	0.404140787	0.497959184	0.470815244	0.458862247	0.544946957	0.583732057	0.514225501	0.480078701	0.492431887	0.52360515	0.421052632	0.478196962
0.458431188	0.456928839	0.459294118	0.501541624	0.490452261	0.555176337	0.586186186	0.572434018	0.539823009	0.357116722	0.550479413	0.351458408	0.491192753	0.358691657	0.481499753	0.435908888	0.37351703	0.501799486	0.451851852	0.425272331	0.472410455	0.39869281	0.494678155	0.473786408	0.462778568	0.521925134	0.529284165	0.567112144	0.555808656	0.549859155	0.53538124	0.498722534	0.519978689	0.531590414	0.596212584	0.541921155	0.52699784	0.439046334	0.385770751	0.488	0.461465721	0.462340123	0.544339096	0.583732057	0.507540302	0.481975309	0.489223058	0.52248394	0.397718011	0.471042471
0.433007986	0.452270621	0.455011655	0.50491464	0.501026694	0.555808656	0.588306209	0.570760234	0.539823009	0.378588053	0.552036199	0.355555556	0.488	0.363636364	0.481499753	0.428446005	0.345609065	0.503871967	0.434163701	0.433007986	0.474708171	0.417272339	0.490452261	0.472639225	0.469230769	0.523886205	0.52728255	0.565469293	0.552661382	0.551412429	0.533042054	0.495934959	0.520811099	0.529571351	0.594035301	0.540720222	0.52360515	0.435519857	0.356594812	0.495934959	0.473786408	0.474016513	0.545251397	0.579228487	0.504392765	0.474477394	0.488244122	0.524167562	0.390869043	0.479371316
0.443636364	0.450808314	0.441229656	0.500512821	0.497959184	0.555808656	0.587951807	0.572098476	0.540420819	0.369277336	0.554545455	0.365406215	0.49218356	0.373374139	0.484607746	0.448117539	0.391967871	0.502833591	0.462778568	0.430905077	0.468554969	0.414613424	0.4887331	0.476329917	0.473326867	0.522204387	0.531880109	0.567112144	0.555176337	0.552974504	0.535675082	0.489959839	0.522763792	0.52899729	0.594035301	0.538928769	0.527852893	0.429199648	0.3951417	0.496187087	0.460160302	0.467881112	0.545861298	0.581644815	0.508068714	0.477495108	0.486540379	0.526145553	0.407685881	0.476097561
0.447706422	0.460377358	0.447706422	0.500769625	0.495180112	0.556125356	0.587244284	0.571428571	0.537741047	0.372519084	0.551412429	0.388689765	0.484848485	0.395301742	0.484367246	0.450600185	0.348820586	0.503611971	0.443838108	0.440831075	0.463657957	0.421598272	0.486540379	0.471953578	0.481737414	0.521367521	0.530723219	0.56612529	0.552348613	0.54954955	0.535087719	0.502574665	0.519978689	0.529858849	0.595485052	0.539226519	0.526713438	0.420689655	0.388071571	0.5	0.463217845	0.463657957	0.539226519	0.583383144	0.510727368	0.488	0.490698844	0.524731183	0.426387069	0.471042471
0.453110492	0.455223881	0.45994345	0.506224066	0.5	0.555808656	0.586538462	0.571763327	0.541620422	0.386841062	0.555176337	0.371667936	0.490205927	0.353751359	0.477962782	0.437471986	0.341736695	0.504653568	0.458862247	0.442229271	0.469230769	0.440831075	0.487269096	0.470361446	0.480551452	0.519148936	0.529571351	0.56777196	0.554545455	0.550479413	0.534209086	0.495683088	0.520533333	0.52899729	0.596941896	0.543732591	0.53101197	0.406836182	0.379766537	0.501541624	0.474477394	0.475401851	0.547085202	0.580952381	0.509926855	0.482690406	0.490452261	0.524449221	0.416559966	0.474939173
0.444242148	0.464761905	0.462340123	0.501026694	0.499488229	0.557077626	0.587244284	0.569428238	0.541320022	0.3951417	0.553287982	0.357902457	0.493178373	0.365954256	0.469908522	0.439046334	0.33562586	0.509660574	0.439243924	0.435519857	0.476329917	0.431476569	0.481499753	0.467209191	0.483647175	0.521646179	0.528138528	0.56744186	0.552661382	0.552974504	0.533042054	0.493927126	0.526429342	0.530723219	0.596577017	0.542222222	0.529284165	0.430145439	0.402640264	0.493927126	0.474939173	0.476097561	0.545251397	0.583034648	0.507276507	0.483647175	0.498467824	0.524449221	0.442429737	0.465871122
0.448735632	0.457142857	0.450808314	0.503611971	0.49694501	0.556442417	0.586538462	0.573443008	0.541320022	0.385618333	0.552348613	0.3904	0.490205927	0.376397995	0.473097431	0.445865692	0.369417108	0.506486767	0.45994345	0.429010989	0.466762315	0.396103896	0.485089463	0.462778568	0.472639225	0.523043944	0.523324397	0.567112144	0.554230551	0.548931384	0.537149147	0.489713999	0.521646179	0.52899729	0.595485052	0.540720222	0.52899729	0.435519857	0.371526456	0.491192753	0.472410455	0.475401851	0.544642857	0.583034648	0.512335958	0.47679531	0.489223058	0.526713438	0.428634168	0.462559242
0.455223881	0.452690167	0.452061139	0.502833591	0.502316006	0.553916005	0.588306209	0.572434018	0.539226519	0.350197345	0.553287982	0.378294574	0.492680464	0.344511119	0.481975309	0.443434802	0.355038196	0.501284027	0.437668161	0.423060251	0.471497585	0.437275986	0.488488488	0.464319696	0.471497585	0.524167562	0.525862069	0.564488143	0.553916005	0.550479413	0.534209086	0.498977505	0.523324397	0.52899729	0.594397077	0.540121749	0.523043944	0.439441693	0.355685131	0.501799486	0.465871122	0.474477394	0.544035674	0.580952381	0.506486767	0.463217845	0.490452261	0.52728255	0.423611111	0.471725471
0.446477585	0.458862247	0.460812087	0.505961638	0.497959184	0.55675984	0.589728097	0.570760234	0.541320022	0.411467116	0.556125356	0.378588053	0.493677289	0.355296687	0.468330134	0.450600185	0.370820669	0.510460251	0.456715021	0.437864513	0.481975309	0.389932082	0.483886961	0.459294118	0.467209191	0.523886205	0.529284165	0.568102445	0.556125356	0.550479413	0.535969248	0.492431887	0.525578891	0.529858849	0.596941896	0.544946957	0.529571351	0.443838108	0.368162957	0.492680464	0.469456469	0.467209191	0.547085202	0.583034648	0.508598228	0.490945674	0.489959839	0.524167562	0.413734633	0.471725471
0.44484959	0.471725471	0.443838108	0.503871967	0.501541624	0.554860716	0.586538462	0.571428571	0.538631347	0.366366366	0.553916005	0.36913767	0.496187087	0.361481481	0.480314961	0.450184502	0.348322627	0.504132231	0.436103664	0.453953488	0.458862247	0.380358535	0.492431887	0.475633528	0.475865431	0.520533333	0.52699784	0.56612529	0.554860716	0.552661382	0.538631347	0.498977505	0.524449221	0.53101197	0.594759293	0.541019956	0.529571351	0.453531599	0.39869281	0.495934959	0.464761905	0.472181906	0.545861298	0.581991652	0.509128847	0.483407628	0.496439471	0.525013448	0.425272331	0.469230769
0.458000939	0.449562414	0.446477585	0.507276507	0.503092784	0.554545455	0.588661037	0.572098476	0.539226519	0.394343434	0.553601815	0.353111433	0.495431472	0.360280546	0.468554969	0.453110492	0.37741686	0.509660574	0.457357076	0.424717145	0.471725471	0.408026756	0.486783042	0.475401851	0.477028348	0.52248394	0.529284165	0.566782811	0.554230551	0.552348613	0.534501643	0.49745158	0.52728255	0.528710726	0.596212584	0.538334253	0.524449221	0.442429737	0.376397995	0.49694501	0.460160302	0.480078701	0.544946957	0.582686567	0.510193413	0.4765625	0.490945674	0.526145553	0.409224319	0.462559242
0.432432432	0.452480297	0.443434802	0.496187087	0.495934959	0.557077626	0.586186186	0.570093458	0.539226519	0.349946217	0.552661382	0.374233129	0.492431887	0.37351703	0.486297957	0.44606947	0.393389762	0.504653568	0.46059462	0.438651685	0.456074766	0.398042414	0.483407628	0.47679531	0.461465721	0.520533333	0.529858849	0.564488143	0.554230551	0.550169109	0.533333333	0.493677289	0.52248394	0.52728255	0.594759293	0.542825362	0.527567568	0.446886447	0.388844622	0.492929293	0.474246842	0.481499753	0.546472564	0.580952381	0.511262441	0.489223058	0.486055777	0.520811099	0.413209145	0.47772883
0.457571496	0.461684011	0.449355433	0.504653568	0.498213374	0.555492316	0.588306209	0.571094207	0.540121749	0.37394636	0.550790068	0.335279973	0.495431472	0.385313857	0.480788177	0.444040036	0.355038196	0.502574665	0.447911886	0.423979149	0.469005286	0.414613424	0.489713999	0.477962782	0.474477394	0.521925134	0.530146659	0.56612529	0.555176337	0.54954955	0.53538124	0.503352243	0.520533333	0.526713438	0.595848596	0.541620422	0.526713438	0.442429737	0.396264718	0.494177215	0.468105516	0.469682387	0.545556177	0.581991652	0.509394572	0.486055777	0.499743984	0.526429342	0.42287695	0.461902508
0.461902508	0.468330134	0.455436304	0.507540302	0.500512821	0.555808656	0.588306209	0.572769953	0.541921155	0.36067997	0.552661382	0.367193378	0.490452261	0.383798663	0.484607746	0.442229271	0.380803746	0.50674974	0.451433858	0.439243924	0.478196962	0.3951417	0.482213439	0.483168317	0.457571496	0.520533333	0.531880109	0.56777196	0.553916005	0.550479413	0.535087719	0.492929293	0.525578891	0.53101197	0.595848596	0.544035674	0.53101197	0.429955947	0.374951978	0.492680464	0.478900883	0.47679531	0.546778711	0.583034648	0.512335958	0.47772883	0.490698844	0.524449221	0.415495956	0.473326867
0.456287985	0.473097431	0.45122515	0.507012987	0.494177215	0.557714286	0.587597833	0.571428571	0.541320022	0.386075949	0.552661382	0.345486726	0.489468405	0.394662353	0.487269096	0.433970654	0.344511119	0.508068714	0.452480297	0.412162162	0.473326867	0.412510566	0.485089463	0.476329917	0.45994345	0.520533333	0.526145553	0.569760654	0.553601815	0.552348613	0.53101197	0.499743984	0.521646179	0.531301034	0.596577017	0.541320022	0.52699784	0.447706422	0.361481481	0.493427705	0.461465721	0.470815244	0.541019956	0.582686567	0.513413993	0.488244122	0.487512488	0.523324397	0.413734633	0.464319696
0.450808314	0.462998102	0.453742445	0.502833591	0.498977505	0.555176337	0.586186186	0.572434018	0.540121749	0.38622873	0.554545455	0.345854004	0.496439471	0.380062305	0.479842675	0.449148642	0.37727097	0.505699482	0.448117539	0.440632054	0.474246842	0.406666667	0.482929243	0.468554969	0.470361446	0.518046709	0.530146659	0.56744186	0.554230551	0.551412429	0.535675082	0.498467824	0.523886205	0.527852893	0.594759293	0.541019956	0.52699784	0.44505244	0.399836133	0.498213374	0.462998102	0.483886961	0.545861298	0.582686567	0.506486767	0.477028348	0.490698844	0.52248394	0.415672913	0.477261614
0.457142857	0.475170399	0.448942042	0.50491464	0.495683088	0.553916005	0.588661037	0.572769953	0.539524599	0.37394636	0.554230551	0.356986101	0.487756122	0.364587225	0.478666013	0.447501146	0.335164835	0.506486767	0.455223881	0.450392247	0.469230769	0.393548387	0.483886961	0.46743295	0.468554969	0.52360515	0.527852893	0.568433314	0.557077626	0.551724138	0.537444934	0.499743984	0.524449221	0.52899729	0.594759293	0.543127435	0.527567568	0.456287985	0.357247438	0.499232737	0.469456469	0.471042471	0.544642857	0.580952381	0.510460251	0.474939173	0.494678155	0.52248394	0.432049579	0.469456469
0.455861747	0.477028348	0.446681922	0.505699482	0.496692112	0.557395774	0.585482903	0.570760234	0.539823009	0.386534653	0.552661382	0.391496189	0.496439471	0.368440921	0.483647175	0.451642758	0.384554768	0.503871967	0.443636364	0.426014841	0.463657957	0.423243712	0.478196962	0.469908522	0.468780019	0.52360515	0.525862069	0.565141865	0.555808656	0.550790068	0.536263736	0.500512821	0.522204387	0.52899729	0.594759293	0.540121749	0.526429342	0.444444444	0.36499626	0.494678155	0.467881112	0.474477394	0.541921155	0.583732057	0.511798637	0.484848485	0.481025136	0.52360515	0.39008793	0.475865431
0.45994345	0.466316292	0.451851852	0.502057613	0.501541624	0.557714286	0.584431138	0.56909621	0.536853685	0.376833977	0.554545455	0.357509158	0.495431472	0.382595061	0.478431373	0.447911886	0.34807418	0.503611971	0.448323381	0.429388473	0.468105516	0.399836133	0.483407628	0.475401851	0.468330134	0.521089162	0.529858849	0.567112144	0.552661382	0.547392036	0.531301034	0.49745158	0.525578891	0.52699784	0.596212584	0.541320022	0.526713438	0.432049579	0.375240292	0.498467824	0.469456469	0.465204957	0.542222222	0.581644815	0.510460251	0.485089463	0.486297957	0.520533333	0.414437367	0.468330134
0.443233424	0.448942042	0.44606947	0.498977505	0.503092784	0.553916005	0.586186186	0.571763327	0.540720222	0.36499626	0.552661382	0.389154705	0.488	0.332311883	0.477028348	0.449976948	0.383195917	0.509394572	0.436493739	0.432815965	0.464540695	0.43339254	0.486783042	0.474708171	0.456928839	0.519425226	0.526145553	0.568433314	0.552348613	0.551101073	0.535087719	0.482690406	0.52248394	0.528424472	0.595121951	0.541620422	0.526429342	0.450600185	0.386075949	0.485813838	0.461902508	0.476097561	0.541921155	0.581991652	0.508333333	0.481025136	0.491192753	0.521089162	0.394662353	0.469230769
0.431858407	0.458862247	0.4456621	0.501541624	0.495180112	0.555492316	0.586891161	0.572769953	0.540420819	0.393548387	0.552661382	0.384554768	0.4887331	0.361080281	0.478666013	0.456715021	0.380210362	0.506224066	0.444646925	0.446681922	0.476097561	0.409395973	0.489468405	0.476097561	0.474939173	0.524731183	0.528710726	0.567112144	0.554230551	0.550790068	0.528424472	0.489713999	0.52728255	0.53101197	0.593673966	0.543127435	0.52699784	0.438061041	0.380358535	0.490698844	0.461029759	0.472639225	0.543732591	0.583732057	0.512605042	0.483647175	0.491935484	0.524449221	0.405652535	0.455011655
0.447091159	0.473097431	0.464761905	0.502833591	0.502057613	0.555808656	0.585834334	0.572434018	0.538631347	0.368858655	0.552974504	0.359616802	0.491935484	0.392756539	0.485330681	0.43435692	0.350700683	0.506486767	0.450808314	0.435519857	0.469005286	0.396909313	0.482690406	0.475865431	0.462778568	0.52248394	0.52728255	0.56777196	0.556125356	0.551724138	0.534501643	0.493677289	0.520533333	0.528424472	0.595121951	0.541320022	0.528710726	0.413910093	0.363771897	0.499743984	0.481499753	0.484848485	0.547085202	0.581298392	0.509926855	0.482690406	0.494678155	0.525013448	0.401150843	0.469456469
0.451851852	0.463437797	0.462559242	0.49745158	0.504392765	0.555492316	0.588661037	0.571094207	0.538928769	0.367885413	0.553916005	0.365406215	0.489223058	0.360546731	0.477495108	0.450808314	0.335856848	0.507540302	0.442028986	0.441229656	0.469908522	0.423611111	0.478900883	0.468780019	0.459726802	0.522763792	0.52899729	0.56909621	0.553287982	0.550169109	0.537741047	0.494929006	0.525296017	0.525862069	0.595121951	0.543732591	0.53101197	0.449355433	0.35737825	0.491687657	0.475633528	0.471725471	0.545556177	0.583732057	0.512335958	0.487269096	0.492929293	0.526713438	0.402142563	0.471953578
0.461029759	0.455223881	0.432815965	0.501799486	0.494929006	0.556442417	0.586538462	0.572769953	0.541921155	0.378441256	0.554860716	0.359087564	0.495683088	0.379323747	0.480551452	0.454587797	0.362017804	0.510460251	0.448117539	0.439837765	0.476097561	0.418524871	0.482690406	0.469230769	0.463217845	0.517771883	0.52899729	0.56777196	0.553601815	0.550479413	0.534501643	0.497959184	0.523886205	0.528424472	0.595121951	0.541921155	0.526145553	0.448323381	0.384251969	0.495683088	0.468554969	0.474477394	0.545556177	0.583383144	0.510994764	0.487269096	0.494929006	0.521367521	0.401480872	0.463437797
0.455011655	0.46743295	0.457357076	0.502057613	0.504132231	0.556442417	0.588306209	0.571763327	0.538631347	0.343057996	0.554860716	0.344632768	0.496187087	0.350952895	0.483647175	0.448942042	0.344025379	0.506486767	0.461247637	0.429766623	0.470361446	0.386687797	0.4887331	0.463217845	0.471725471	0.52248394	0.53101197	0.568102445	0.555176337	0.550790068	0.533333333	0.495934959	0.526713438	0.531301034	0.597307222	0.540420819	0.524167562	0.442429737	0.356334429	0.494678155	0.464983325	0.478196962	0.544642857	0.583732057	0.510727368	0.481737414	0.489223058	0.526145553	0.415495956	0.478431373
0.461902508	0.457142857	0.449562414	0.503352243	0.500512821	0.554545455	0.587597833	0.573106283	0.538631347	0.373803141	0.553601815	0.383949646	0.492431887	0.34807418	0.479842675	0.438061041	0.380506823	0.507276507	0.455861747	0.43513152	0.459294118	0.426946632	0.489959839	0.474477394	0.469908522	0.523886205	0.525578891	0.565141865	0.552974504	0.552036199	0.533042054	0.499232737	0.524449221	0.528138528	0.595121951	0.539823009	0.528424472	0.424532405	0.353239233	0.5	0.471725471	0.469230769	0.545556177	0.580952381	0.505699482	0.489468405	0.491935484	0.52360515	0.440036069	0.481975309
0.462121212	0.452480297	0.458862247	0.504392765	0.494427558	0.552348613	0.586186186	0.573443008	0.536558549	0.391339214	0.552661382	0.373088685	0.485572139	0.38125	0.477261614	0.455223881	0.337599447	0.506486767	0.438061041	0.428070175	0.465871122	0.406836182	0.485089463	0.466316292	0.472639225	0.518597237	0.526145553	0.56612529	0.554860716	0.551724138	0.532751092	0.493677289	0.52248394	0.527567568	0.595848596	0.541921155	0.523043944	0.446273434	0.382295339	0.492431887	0.474708171	0.471497585	0.543429844	0.580606782	0.509660574	0.488	0.489223058	0.523886205	0.424902046	0.480788177
0.469682387	0.474246842	0.466316292	0.503611971	0.502057613	0.556125356	0.585131894	0.573443008	0.540720222	0.374376678	0.554230551	0.369277336	0.494678155	0.350826743	0.485089463	0.451851852	0.372803667	0.506224066	0.460160302	0.400492409	0.470361446	0.430714916	0.494678155	0.466093601	0.463217845	0.526145553	0.528138528	0.56645386	0.556125356	0.551412429	0.537741047	0.497198166	0.524167562	0.531301034	0.595121951	0.544946957	0.529284165	0.436689038	0.380506823	0.502316006	0.467881112	0.478431373	0.543429844	0.581991652	0.510727368	0.489223058	0.485089463	0.519978689	0.426946632	0.484848485
0.459510358	0.45994345	0.458646617	0.509128847	0.496439471	0.554230551	0.586891161	0.56909621	0.538037486	0.388999601	0.553287982	0.360014755	0.490452261	0.360413589	0.485572139	0.455648926	0.358428204	0.503092784	0.440632054	0.444444444	0.478431373	0.415319149	0.49745158	0.465871122	0.472410455	0.520811099	0.528138528	0.565141865	0.553916005	0.550790068	0.534209086	0.496439471	0.526713438	0.52699784	0.596212584	0.541320022	0.529284165	0.438651685	0.398530012	0.491687657	0.474939173	0.465204957	0.541320022	0.579916815	0.504392765	0.463657957	0.494678155	0.524731183	0.412162162	0.45994345
0.459726802	0.462998102	0.446886447	0.501026694	0.498213374	0.558033162	0.587951807	0.572098476	0.541320022	0.404811282	0.554860716	0.353879623	0.491192753	0.371102662	0.486055777	0.457357076	0.40297275	0.508333333	0.455436304	0.42379505	0.470588235	0.407515658	0.489959839	0.449562414	0.481975309	0.52360515	0.529284165	0.56744186	0.555492316	0.550479413	0.536263736	0.494929006	0.524731183	0.531301034	0.596212584	0.543732591	0.52728255	0.443233424	0.377125193	0.490698844	0.472868217	0.480788177	0.54616676	0.583732057	0.508863399	0.480078701	0.49218356	0.523324397	0.403305785	0.474246842
0.455011655	0.463437797	0.459078081	0.503611971	0.501284027	0.557714286	0.587597833	0.575132587	0.538334253	0.379323747	0.551412429	0.388071571	0.494427558	0.381996086	0.482213439	0.437668161	0.366917293	0.50674974	0.450184502	0.431095406	0.471042471	0.399508801	0.492680464	0.477261614	0.457786116	0.520533333	0.528138528	0.568764569	0.556125356	0.551724138	0.531301034	0.495431472	0.523324397	0.523886205	0.596212584	0.541019956	0.527567568	0.444242148	0.371809524	0.502057613	0.464761905	0.474477394	0.544946957	0.585131894	0.511262441	0.486783042	0.489713999	0.526429342	0.426200873	0.471497585
0.45994345	0.467881112	0.458431188	0.501541624	0.498213374	0.551101073	0.585482903	0.571763327	0.541620422	0.392282958	0.551412429	0.324252492	0.488488488	0.378588053	0.485572139	0.450184502	0.356855576	0.502057613	0.435908888	0.443032229	0.466316292	0.423427332	0.484367246	0.467656924	0.4654268	0.519978689	0.52728255	0.56612529	0.552348613	0.550479413	0.533042054	0.496692112	0.517771883	0.527567568	0.596212584	0.540121749	0.526145553	0.432624113	0.380358535	0.498467824	0.470815244	0.46743295	0.544642857	0.580952381	0.512874409	0.480078701	0.489959839	0.524731183	0.404308202	0.476097561
0.461684011	0.465648855	0.457571496	0.502833591	0.501284027	0.554860716	0.585482903	0.572769953	0.538631347	0.358296623	0.551101073	0.33562586	0.495683088	0.355814801	0.481025136	0.458431188	0.336203927	0.507540302	0.448942042	0.430335097	0.467656924	0.415142493	0.481262327	0.466093601	0.474708171	0.52248394	0.529284165	0.56612529	0.554860716	0.551412429	0.531590414	0.495934959	0.519148936	0.529284165	0.596577017	0.541620422	0.527852893	0.436493739	0.388689765	0.495683088	0.464319696	0.470134875	0.544642857	0.580952381	0.514225501	0.485813838	0.484607746	0.524731183	0.433777778	0.474246842
0.445865692	0.464983325	0.427882508	0.504653568	0.499488229	0.554545455	0.587244284	0.573780129	0.541921155	0.386994449	0.552036199	0.366779406	0.495431472	0.371667936	0.485813838	0.436689038	0.383949646	0.503871967	0.458862247	0.435714286	0.467209191	0.400164002	0.492929293	0.471725471	0.469005286	0.523324397	0.523886205	0.568764569	0.553916005	0.550169109	0.533042054	0.498467824	0.523886205	0.530146659	0.595121951	0.543429844	0.527852893	0.429388473	0.394502829	0.496692112	0.473326867	0.464540695	0.544035674	0.583383144	0.51558373	0.4654268	0.4887331	0.527567568	0.434550312	0.479842675
0.457357076	0.457142857	0.448323381	0.497705252	0.498977505	0.554230551	0.587244284	0.572434018	0.538631347	0.365406215	0.554545455	0.356074425	0.492929293	0.347578348	0.471953578	0.455648926	0.37552905	0.504653568	0.45994345	0.427507665	0.472639225	0.42379505	0.485089463	0.468780019	0.475401851	0.518597237	0.528424472	0.568102445	0.555492316	0.552974504	0.533333333	0.497705252	0.520255864	0.530146659	0.595121951	0.542825362	0.528138528	0.444242148	0.384251969	0.499488229	0.47772883	0.472868217	0.543732591	0.580606782	0.509128847	0.475865431	0.487756122	0.52699784	0.434937611	0.4654268
[truncated: 334 more rows]
[truncated: 927 more columns]
