# Supplementary material for: Modular gateway-ness connectivity and structural core organization in maritime network science
Source: Nat Commun. 2020 Jun 5;11:2849. doi: 10.1038/s41467-020-16619-5 (PMC7275034; doi:10.1038/s41467-020-16619-5)
Supplement: Supplementary file 4 — Source data [file 41467_2020_16619_MOESM4_ESM.zip › Structural-core-master/code/data/Other data/BTV_2015.csv]

Country Code_source	Country Code_target	BTV
ARG	ALB	4946330
AUS	ALB	1954300
AUT	ALB	83595988
BGD	ALB	2750049
ARM	ALB	43875
BEL	ALB	30042402
BIH	ALB	30284718
BRA	ALB	37152628
BGR	ALB	87491874
CAN	ALB	33527827
LKA	ALB	4710172
CHN	ALB	489798336
COL	ALB	610888
CRI	ALB	322578
CZE	ALB	39581392
DNK	ALB	9814446
ECU	ALB	12946088
EST	ALB	756698
FIN	ALB	9274813
FRA	ALB	112708448
GEO	ALB	227324
DEU	ALB	327641142
GHA	ALB	120448
GRC	ALB	455764863
HKG	ALB	10242940
HUN	ALB	65172568
IDN	ALB	10580888
IRN	ALB	1377303
IRL	ALB	14129168
ISR	ALB	9263038
ITA	ALB	2311202444
JPN	ALB	14270096
KAZ	ALB	320951
JOR	ALB	909630
KEN	ALB	147517
KOR	ALB	20227905
KGZ	ALB	50675
LBN	ALB	311791
LTU	ALB	2830479
MYS	ALB	9276139
MEX	ALB	5668438
NLD	ALB	53519992
NZL	ALB	267038
NOR	ALB	3283054
MHL	ALB	1058962
PAK	ALB	4761902
PHL	ALB	230809
POL	ALB	61117569
PRT	ALB	8056614
ROU	ALB	60881082
RUS	ALB	87517014
SAU	ALB	6984716
SRB	ALB	260738000
IND	ALB	34829556
SGP	ALB	1056736
SVK	ALB	29697012
VNM	ALB	14270710
ZAF	ALB	1826190
ESP	ALB	172503782
SDN	ALB	2324889
SWE	ALB	11859525
CHE	ALB	65921390
THA	ALB	8295054
ARE	ALB	12774228
TUR	ALB	369457057
TKM	ALB	43119
UKR	ALB	28699158
EGY	ALB	27068984
GBR	ALB	35858488
TZA	ALB	6493
USA	ALB	139860165
URY	ALB	458511
AUS	ATA	6956747
CAN	ATA	4556616
DNK	ATA	162882
FIN	ATA	12520
FRA	ATA	5453538
DEU	ATA	2449003
KOR	ATA	8633200
LUX	ATA	79713
MYS	ATA	41765
NZL	ATA	4289084
POL	ATA	621780
IND	ATA	1099882
ZAF	ATA	1123670
ESP	ATA	845842
SDN	ATA	55488
GBR	ATA	1134664
ALB	DZA	9344226
AZE	DZA	360466
ARG	DZA	1148041361
AUS	DZA	15249156
AUT	DZA	536565290
BGD	DZA	12655867
ARM	DZA	126449
BEL	DZA	2075697462
BIH	DZA	19088928
BRA	DZA	2720229708
BGR	DZA	99487294
MMR	DZA	206662
CAN	DZA	1232140792
LKA	DZA	1372056
CHN	DZA	8583747332
COL	DZA	24130534
CRI	DZA	2264540
CZE	DZA	286248250
DNK	DZA	157469740
ECU	DZA	92177893
EST	DZA	32122198
FIN	DZA	279025236
FRA	DZA	10614474960
GEO	DZA	1487003
DEU	DZA	3976906280
GHA	DZA	4688538
GRC	DZA	405458966
GTM	DZA	2908030
HKG	DZA	184575688
HUN	DZA	150362353
IDN	DZA	474732600
IRN	DZA	12444098
IRQ	DZA	3382549
IRL	DZA	196921379
ITA	DZA	9034762722
JAM	DZA	2712
JPN	DZA	1175063142
KAZ	DZA	2966062
JOR	DZA	151130894
KEN	DZA	2861837
KOR	DZA	1834640786
KGZ	DZA	45671
LBN	DZA	71713409
LTU	DZA	126562829
MYS	DZA	258543198
MEX	DZA	325226150
NPL	DZA	116195
NLD	DZA	2719287255
NZL	DZA	429149266
NOR	DZA	78281981
MHL	DZA	71571305
PAK	DZA	27360413
PAN	DZA	16249900
PHL	DZA	13241306
POL	DZA	441413302
PRT	DZA	1454251231
ROU	DZA	541009743
RUS	DZA	1025185002
SAU	DZA	594732302
SRB	DZA	29845319
IND	DZA	1257334302
SGP	DZA	232489630
SVK	DZA	105521943
VNM	DZA	292088732
ZAF	DZA	139523552
ESP	DZA	10473312112
SDN	DZA	2370085
SWE	DZA	514695263
CHE	DZA	429322548
TJK	DZA	54627204
THA	DZA	253709096
ARE	DZA	395088210
TUR	DZA	3208497315
UGA	DZA	1068268
UKR	DZA	265144428
EGY	DZA	966571096
GBR	DZA	3287511677
TZA	DZA	5359252
USA	DZA	5182454694
URY	DZA	95249997
UZB	DZA	104799
AUS	ASM	18254033
BGD	ASM	112780
BEL	ASM	115047
BRA	ASM	41018
KHM	ASM	29658
CAN	ASM	4514474
LKA	ASM	403223
DNK	ASM	39766
ECU	ASM	384553
FJI	ASM	12388275
FIN	ASM	14301
FRA	ASM	1934887
DEU	ASM	84694
HKG	ASM	658238
IDN	ASM	6853247
ITA	ASM	501686
JPN	ASM	1703094
KOR	ASM	13112630
LVA	ASM	4782
MYS	ASM	10571745
NAM	ASM	75711
NPL	ASM	55346
NLD	ASM	55912
NZL	ASM	25023098
NER	ASM	19119
PAK	ASM	69653
PER	ASM	12009
PHL	ASM	2717046
POL	ASM	182678
IND	ASM	1510880
SGP	ASM	39761579
SVK	ASM	413041
ZAF	ASM	11245
ESP	ASM	1071817
SDN	ASM	199436
TUR	ASM	1455338
GBR	ASM	979479
TZA	ASM	2324055
WSM	ASM	11312795
YEM	ASM	105372
AUT	AND	5773224
BEL	AND	15183340
BIH	AND	11887
BWA	AND	110992
BRA	AND	161463
BGR	AND	171684
CMR	AND	25249
CAN	AND	401649
LKA	AND	244755
CHL	AND	859693
CHN	AND	1295292
HRV	AND	190433
CYP	AND	1367
CZE	AND	1779966
BEN	AND	115867
DNK	AND	940458
DOM	AND	37640
SLV	AND	211362
ETH	AND	2443352
EST	AND	694
FIN	AND	2718976
FRA	AND	246945325
DEU	AND	38650852
GRC	AND	616030
HKG	AND	898757
HUN	AND	35924
IDN	AND	107965
IRL	AND	333194
ISR	AND	955000
ITA	AND	18149438
CIV	AND	57844
JPN	AND	284290
KOR	AND	1360290
LVA	AND	169091
LTU	AND	149150
LUX	AND	2689323
MYS	AND	676096
MEX	AND	441380
MAR	AND	941117
NAM	AND	35297
NPL	AND	317828
NLD	AND	18428795
NIC	AND	22486
NER	AND	1660
NOR	AND	2931927
PHL	AND	1670214
POL	AND	2946307
PRT	AND	3366644
ROU	AND	368775
RUS	AND	4593747
IND	AND	5164979
SGP	AND	762468
SVK	AND	825453
SVN	AND	200134
ZAF	AND	537179
ESP	AND	911657940
SWE	AND	1189748
CHE	AND	6291037
THA	AND	382027
ARE	AND	156678
TUN	AND	124105
TUR	AND	1105835
MKD	AND	6985
GBR	AND	14377669
USA	AND	8224325
DZA	AGO	2492049
ARG	AGO	59182013
AUS	AGO	23618264
AUT	AGO	60935587
BEL	AGO	763099124
BWA	AGO	2574562
BRA	AGO	679834363
BGR	AGO	988810
BDI	AGO	14499
BLR	AGO	5158500
KHM	AGO	253892
CMR	AGO	15501348
CAN	AGO	838754309
CPV	AGO	90494
LKA	AGO	1737094
CHL	AGO	58850088
CHN	AGO	18409867141
COL	AGO	5746259
CZE	AGO	80900401
BEN	AGO	7985461
DNK	AGO	50963880
DOM	AGO	53797
ECU	AGO	531407
SLV	AGO	22533
ETH	AGO	295525
FIN	AGO	48576039
FRA	AGO	2184127214
DEU	AGO	457861007
GHA	AGO	7020842
GRC	AGO	6754664
GIN	AGO	154380
HKG	AGO	144115232
HUN	AGO	5815173
IDN	AGO	779178946
IRL	AGO	12385243
ISR	AGO	62126272
ITA	AGO	1350691114
CIV	AGO	34055711
JPN	AGO	337424533
KOR	AGO	1749478860
KWT	AGO	257888
LBN	AGO	56845283
LTU	AGO	3083574
LUX	AGO	5888854
MYS	AGO	412302458
MLT	AGO	16643467
MUS	AGO	910510
MEX	AGO	82901445
MAR	AGO	52126533
OMN	AGO	8064621
NAM	AGO	162911288
NLD	AGO	1085214971
NZL	AGO	22310907
NIC	AGO	150855
NOR	AGO	320475748
MHL	AGO	10757495
PAK	AGO	28224681
PAN	AGO	435704841
PER	AGO	1712948
PHL	AGO	1267699
POL	AGO	31457296
PRT	AGO	3617767819
QAT	AGO	37036457
ROU	AGO	49257258
RUS	AGO	139414403
SEN	AGO	17739716
SRB	AGO	3357728
SYC	AGO	549492
IND	AGO	3243093206
SGP	AGO	577321858
SVK	AGO	1399542
VNM	AGO	45298673
SVN	AGO	3739154
ZAF	AGO	2033920457
ESP	AGO	2481470045
SWE	AGO	45455116
CHE	AGO	86328542
THA	AGO	323700428
TTO	AGO	5949786
ARE	AGO	1187738886
TUN	AGO	8020720
TUR	AGO	230303194
UGA	AGO	2771663
UKR	AGO	5907162
EGY	AGO	33404952
GBR	AGO	1633767654
TZA	AGO	3829437
USA	AGO	3263700000
BFA	AGO	268403
URY	AGO	3968522
ZMB	AGO	3927101
DZA	ATG	30622
AUS	ATG	1139736
AUT	ATG	331998
BGD	ATG	51723
BEL	ATG	737116
BRA	ATG	6021338
CAN	ATG	7807792
LKA	ATG	81599
CHN	ATG	36831325
COL	ATG	678937
CRI	ATG	658054
CZE	ATG	117936
DNK	ATG	3554401
ECU	ATG	133229
EST	ATG	11776
FIN	ATG	130084
FRA	ATG	19687038
DEU	ATG	10642382
GTM	ATG	439721
HKG	ATG	657334
IDN	ATG	577656
IRL	ATG	7598617
ITA	ATG	5298978
JAM	ATG	5122126
JPN	ATG	14550092
KOR	ATG	24521234
MYS	ATG	1434763
MEX	ATG	1739560
NAM	ATG	262564
NPL	ATG	9741
NLD	ATG	6679594
NZL	ATG	1353896
NOR	ATG	348989
PAK	ATG	42282
PAN	ATG	2724970
PHL	ATG	106046
POL	ATG	235601721
PRT	ATG	616786
ROU	ATG	53690
RUS	ATG	68751
SRB	ATG	65561
IND	ATG	2786776
SGP	ATG	212845736
SVK	ATG	12253
ZAF	ATG	6634691
ESP	ATG	4958961
SWE	ATG	2419946
CHE	ATG	3045998
THA	ATG	5702501
ARE	ATG	732487
TUR	ATG	9449307
UGA	ATG	10552
GBR	ATG	33972420
USA	ATG	443758867
AFG	AZE	35970977
AFG	ARG	171542
AZE	ARG	9454498
AFG	AUS	2679945
AZE	AUS	8087342
ARG	AUS	879316532
AFG	AUT	4985718
AZE	AUT	501834352
ARG	AUT	241625187
AUS	AUT	902699692
DZA	BHS	22628309
ATG	BHS	1555382
ARG	BHS	4227513
AUS	BHS	9290394
AUT	BHS	4528244
BEL	BHS	8961890
BRA	BHS	312653130
BGR	BHS	1708441
CAN	BHS	58152600
CHN	BHS	818010074
COL	BHS	674045182
CRI	BHS	6513328
CZE	BHS	415666
DNK	BHS	15268162
ECU	BHS	15562553
EST	BHS	24965342
FIN	BHS	27762658
FRA	BHS	85087946
DEU	BHS	31527328
GHA	BHS	10172
GRC	BHS	22032148
GTM	BHS	5100676
HKG	BHS	3913038
HUN	BHS	2380580
IDN	BHS	1111559
IRL	BHS	12115088
ISR	BHS	1946000
ITA	BHS	51070795
JAM	BHS	17638240
JPN	BHS	549172526
KOR	BHS	789458712
MYS	BHS	16030437
MEX	BHS	25546618
NAM	BHS	168680187
NPL	BHS	8750
NLD	BHS	48716554
NZL	BHS	1573074
NOR	BHS	12973698
PAK	BHS	3338078
PAN	BHS	29878076
PHL	BHS	960703
POL	BHS	1588276129
PRT	BHS	4358806
RUS	BHS	73332277
IND	BHS	44098996
SGP	BHS	297691454
SVK	BHS	122043
VNM	BHS	18410444
ZAF	BHS	11245338
ESP	BHS	82245326
SWE	BHS	5330778
CHE	BHS	84432714
THA	BHS	6105584
ARE	BHS	1698288
TUR	BHS	15708421
UKR	BHS	108737
EGY	BHS	61679
GBR	BHS	39502700
USA	BHS	2906331899
URY	BHS	4845478
AFG	BHR	901427
ALB	BHR	454793
DZA	BHR	136080672
ATG	BHR	138929
AZE	BHR	169234
ARG	BHR	7018242
AUS	BHR	862264931
AUT	BHR	59299390
BHS	BHR	62553
BGD	BHR	54543390
ARM	BHR	45690
BEL	BHR	157880944
BIH	BHR	180033
BRA	BHR	446111154
BGR	BHR	1882317
MMR	BHR	4513409
CAN	BHR	97798392
LKA	BHR	22814300
CHN	BHR	1504875454
COL	BHR	5918316
CRI	BHR	187088
CZE	BHR	32711906
DNK	BHR	26551306
ECU	BHR	2930116
EST	BHR	1541364
FIN	BHR	17698576
FRA	BHR	260605258
GEO	BHR	584834
DEU	BHR	528136330
GHA	BHR	283932
GRC	BHR	8433638
HKG	BHR	86850410
HUN	BHR	23655226
IDN	BHR	97048149
IRN	BHR	26393438
IRQ	BHR	494409762
IRL	BHR	52839502
ITA	BHR	338051024
JPN	BHR	2149023158
KAZ	BHR	791413
JOR	BHR	90827294
KEN	BHR	71610840
KOR	BHR	650227936
LBN	BHR	55313370
LTU	BHR	2690687
MYS	BHR	160443437
MDV	BHR	16869504
MEX	BHR	36659873
NAM	BHR	2952240
NPL	BHR	236442
NLD	BHR	313580912
NZL	BHR	72228012
NOR	BHR	28913100
MHL	BHR	259888
PAK	BHR	104012618
PAN	BHR	14060725
PHL	BHR	76409915
POL	BHR	48866456
PRT	BHR	25881312
ROU	BHR	8397444
RUS	BHR	13359498
SAU	BHR	6305908895
SRB	BHR	2242866
IND	BHR	824965880
SGP	BHR	447834740
SVK	BHR	13094214
VNM	BHR	90697472
ZAF	BHR	139785760
ESP	BHR	192121412
SDN	BHR	5961525
SWE	BHR	29259214
CHE	BHR	274518043
THA	BHR	465912888
ARE	BHR	3325165052
TUR	BHR	347671367
TKM	BHR	47844
UGA	BHR	8529382
UKR	BHR	776607
EGY	BHR	313853888
GBR	BHR	598897782
TZA	BHR	61009428
USA	BHR	2041777992
URY	BHR	4281963
AFG	BGD	4308802
AZE	BGD	534142
ARG	BGD	499583915
AUS	BGD	1187837316
AUT	BGD	346160064
AFG	ARM	220016
AZE	ARM	3722450
ARG	ARM	10918564
AUS	ARM	2620293
AUT	ARM	20548960
BGD	ARM	4355116
ALB	BRB	3495
ATG	BRB	8222630
ARG	BRB	1296334
AUS	BRB	4141866
AUT	BRB	1221702
BHS	BRB	14787022
BHR	BRB	290404
BGD	BRB	150166
BEL	BRB	4327740
BIH	BRB	5258
BRA	BRB	22333793
BGR	BRB	97716
CAN	BRB	55856155
LKA	BRB	157705
CHN	BRB	94012059
COL	BRB	4067722
CRI	BRB	8228053
CZE	BRB	908528
DNK	BRB	6156304
ECU	BRB	1084005
EST	BRB	283210
FIN	BRB	346255
FRA	BRB	37700858
GEO	BRB	188507
DEU	BRB	25703038
GHA	BRB	21938
GRC	BRB	553188
GTM	BRB	5316710
HKG	BRB	6489882
HUN	BRB	1624194
IDN	BRB	3124902
IRL	BRB	11055720
ISR	BRB	2429126
ITA	BRB	12111614
JAM	BRB	27968096
JPN	BRB	30392930
JOR	BRB	9663
KEN	BRB	8441
KOR	BRB	9986532
LBN	BRB	153
LTU	BRB	182958
MYS	BRB	2496272
MEX	BRB	25919088
NAM	BRB	27128
NLD	BRB	19871324
NZL	BRB	17941156
NOR	BRB	935265
MHL	BRB	19631
PAK	BRB	409790
PAN	BRB	26023214
PHL	BRB	427307
POL	BRB	18884912
PRT	BRB	2424018
ROU	BRB	63725
RUS	BRB	258673
SAU	BRB	54972
SRB	BRB	6102
IND	BRB	16141013
SGP	BRB	5967574
SVK	BRB	306031
VNM	BRB	3653086
ZAF	BRB	2522808
ESP	BRB	12806950
SWE	BRB	15756758
CHE	BRB	14398977
THA	BRB	18668421
ARE	BRB	871862
TUR	BRB	4815144
UGA	BRB	202578
UKR	BRB	62232
EGY	BRB	85673
GBR	BRB	72121576
TZA	BRB	68190
USA	BRB	729367184
URY	BRB	4434932
AFG	BEL	25106310
AZE	BEL	95909358
ARG	BEL	793269256
AUS	BEL	2614386732
AUT	BEL	4969459099
BGD	BEL	1099595693
ARM	BEL	102784530
AUS	BMU	2235351
AUT	BMU	578209
BHR	BMU	78302
BGD	BMU	169668
BRB	BMU	634440
BEL	BMU	1091278
BRA	BMU	1987970
BGR	BMU	20229
CAN	BMU	85745138
CYM	BMU	345600
LKA	BMU	34279
CHL	BMU	412299
CHN	BMU	194792670
COL	BMU	182906
CRI	BMU	283165
CYP	BMU	4447655
CZE	BMU	208645
DNK	BMU	2845420
DOM	BMU	1412477
FIN	BMU	180262
FRA	BMU	6085983
DEU	BMU	234871878
GRC	BMU	11085493
HKG	BMU	1281495
HUN	BMU	406055
ISL	BMU	167178
IDN	BMU	2699668
IRL	BMU	1702511
ISR	BMU	1809000
ITA	BMU	12629377
JAM	BMU	2223096
JPN	BMU	32151253
KOR	BMU	2032431511
LUX	BMU	86432
MYS	BMU	570071
MLT	BMU	13354103
MUS	BMU	38647689
MEX	BMU	3283717
MAR	BMU	27356
NLD	BMU	9471181
NZL	BMU	9861683
NOR	BMU	36535671
PAK	BMU	110098
PER	BMU	36989
PHL	BMU	121300
POL	BMU	78364
PRT	BMU	1593694
RUS	BMU	97014
IND	BMU	2793914
SGP	BMU	133445252
SVN	BMU	55004
ZAF	BMU	3228471
ESP	BMU	29003704
SWE	BMU	1772188
CHE	BMU	12137906
THA	BMU	2983652
TTO	BMU	1916241
ARE	BMU	76476
TUR	BMU	5009580
UKR	BMU	26655
EGY	BMU	15731
GBR	BMU	37292399
USA	BMU	663508437
AUS	BTN	415741
AUT	BTN	656686
BGD	BTN	42410838
BEL	BTN	1100212
BRA	BTN	71838
CAN	BTN	514156
CHN	BTN	8465724
CZE	BTN	344593
DNK	BTN	449896
FRA	BTN	4914501
DEU	BTN	72111374
HKG	BTN	756233
IDN	BTN	562608
ITA	BTN	7113118
JPN	BTN	15602548
KOR	BTN	4870746
KWT	BTN	30827
MYS	BTN	502455
MUS	BTN	24634
NAM	BTN	1837229
NPL	BTN	4575619
NLD	BTN	1870927
NZL	BTN	222796
PHL	BTN	30672
POL	BTN	277451
PRT	BTN	260138
QAT	BTN	1377505
RUS	BTN	237510
IND	BTN	570244662
SGP	BTN	11172964
SVK	BTN	101817
ESP	BTN	1703138
SWE	BTN	2203997
CHE	BTN	2234511
THA	BTN	11412660
ARE	BTN	141463
TUR	BTN	1553895
GBR	BTN	1457104
USA	BTN	6262491
ARG	BOL	2361864137
AUS	BOL	55198194
AUT	BOL	37696117
BHR	BOL	190956
BGD	BOL	1532734
BRB	BOL	5225
BEL	BOL	304072870
BIH	BOL	1547124
BRA	BOL	4022555423
BGR	BOL	1718847
CAN	BOL	165354884
LKA	BOL	2681974
CHN	BOL	1612849112
COL	BOL	662567260
CRI	BOL	2464086
CZE	BOL	11763928
DNK	BOL	12558179
ECU	BOL	211982152
EST	BOL	1154838
FIN	BOL	26316181
FRA	BOL	163771702
DEU	BOL	299075508
GRC	BOL	4627448
GTM	BOL	1663985
HKG	BOL	41751668
HUN	BOL	12264176
IDN	BOL	27757155
IRL	BOL	12634614
ISR	BOL	12575560
ITA	BOL	218749312
JAM	BOL	47658
JPN	BOL	690470091
KAZ	BOL	1101711
JOR	BOL	221431
KOR	BOL	448463805
LBN	BOL	253712
LTU	BOL	1254452
MYS	BOL	41115062
MEX	BOL	252220406
NPL	BOL	64
NLD	BOL	170545716
NZL	BOL	5073308
NOR	BOL	6548504
PAK	BOL	1774884
PAN	BOL	26996359
PHL	BOL	2411542
POL	BOL	13941765
PRT	BOL	10606220
ROU	BOL	7554254
RUS	BOL	16029973
SAU	BOL	454964
SRB	BOL	806842
IND	BOL	294899590
SGP	BOL	43710495
SVK	BOL	20557265
VNM	BOL	27683848
ZAF	BOL	16426834
ESP	BOL	252244787
SWE	BOL	87986464
CHE	BOL	56789192
THA	BOL	96620799
ARE	BOL	52481043
TUR	BOL	20521852
UGA	BOL	5413
UKR	BOL	1005575
EGY	BOL	395080
GBR	BOL	120232584
USA	BOL	2017666993
URY	BOL	43481946
AFG	BIH	65798
AZE	BIH	377361
ARG	BIH	6936186
AUS	BIH	5282440
AUT	BIH	810241440
BGD	BIH	10214554
ARM	BIH	118992
BEL	BIH	92938554
DZA	BWA	79560
AUS	BWA	14139428
AUT	BWA	2200389
BEL	BWA	1584348711
BIH	BWA	605
BRA	BWA	4471946
MMR	BWA	446753
CAN	BWA	731218400
LKA	BWA	329158
CHN	BWA	252901303
CRI	BWA	195375
CZE	BWA	1410912
DNK	BWA	1099580
ECU	BWA	16466
EST	BWA	737682
FIN	BWA	57504364
FRA	BWA	18610194
DEU	BWA	86931862
GHA	BWA	101568
GRC	BWA	4086384
HKG	BWA	163483516
HUN	BWA	200027
IDN	BWA	245671
IRN	BWA	161487
IRL	BWA	2101148
ISR	BWA	254538580
ITA	BWA	17394842
JPN	BWA	44838539
JOR	BWA	5112
KEN	BWA	1318513
KOR	BWA	24614184
LBN	BWA	15807
MYS	BWA	3546708
MEX	BWA	232861
NAM	BWA	1541049124
NLD	BWA	18674630
NZL	BWA	115174
NOR	BWA	220132696
PAK	BWA	2448438
PHL	BWA	148024
POL	BWA	628280
PRT	BWA	364256
ROU	BWA	70340
RUS	BWA	27643252
SAU	BWA	42186
SRB	BWA	1722600
IND	BWA	728226904
SGP	BWA	282412864
SVK	BWA	298679
VNM	BWA	25944396
ZAF	BWA	4817224226
ESP	BWA	2686884
SDN	BWA	8492
SWE	BWA	4812947
CHE	BWA	145435469
THA	BWA	41697657
ARE	BWA	442068387
TUR	BWA	1765426
UGA	BWA	941362
UKR	BWA	19100
EGY	BWA	46465
GBR	BWA	92503342
TZA	BWA	1053776
USA	BWA	246103948
BGD	BVT	16643
NLD	BVT	307250
ESP	BVT	3626
CHE	BVT	1442018
GBR	BVT	198190
AFG	BRA	8758374
AZE	BRA	72998103
ARG	BRA	23094910866
AUS	BRA	1397466725
AUT	BRA	1017382310
BGD	BRA	1391203352
ARM	BRA	41214626
BEL	BRA	5295774780
BIH	BRA	58995279
ARG	BLZ	1999123
AUS	BLZ	884647
AUT	BLZ	3712756
BHS	BLZ	701979
BGD	BLZ	20358934
BRB	BLZ	3387547
BEL	BLZ	3063992
BOL	BLZ	16148
BWA	BLZ	12022
BRA	BLZ	6733567
BGR	BLZ	6692117
CAN	BLZ	10487308
LKA	BLZ	1065109
CHN	BLZ	92324834
COL	BLZ	2553434
CRI	BLZ	11786916
CZE	BLZ	3059344
DNK	BLZ	3193510
ECU	BLZ	202908
EST	BLZ	73861
FIN	BLZ	28010
FRA	BLZ	5543336
GEO	BLZ	142651
DEU	BLZ	15482960
GRC	BLZ	3769150
GTM	BLZ	84245975
HKG	BLZ	8485851
HUN	BLZ	3497677
IDN	BLZ	3230960
IRL	BLZ	16160540
ISR	BLZ	2594447
ITA	BLZ	18317416
JAM	BLZ	16915477
JPN	BLZ	8339456
KOR	BLZ	5675890
LTU	BLZ	516494
MYS	BLZ	2804012
MEX	BLZ	125879569
NAM	BLZ	458996
NLD	BLZ	17589154
NZL	BLZ	458387
NOR	BLZ	143508
PAK	BLZ	1250698
PAN	BLZ	44565414
PHL	BLZ	50895
POL	BLZ	1539624
PRT	BLZ	448508
RUS	BLZ	20642911
SAU	BLZ	107936
SRB	BLZ	1781015
IND	BLZ	18214950
SGP	BLZ	4985558
VNM	BLZ	6182445
ZAF	BLZ	1148546
ESP	BLZ	18300752
SWE	BLZ	370162
CHE	BLZ	3047022
THA	BLZ	9233610
ARE	BLZ	2048300
TUR	BLZ	9980886
UKR	BLZ	3695301
EGY	BLZ	460553
GBR	BLZ	119426725
USA	BLZ	415529111
URY	BLZ	58068
CAN	IOT	31853
DNK	IOT	38315
EST	IOT	97576
FRA	IOT	57514
KOR	IOT	9998
NLD	IOT	82838
SGP	IOT	25951850
THA	IOT	33723
TUR	IOT	259330
USA	IOT	16735100
ASM	SLB	209317
AUS	SLB	131795498
AUT	SLB	117593
BGD	SLB	3069478
BEL	SLB	910251
KHM	SLB	13580
CAN	SLB	738675
LKA	SLB	203410
CHN	SLB	411029823
HRV	SLB	9282
DNK	SLB	396225
FJI	SLB	13207096
FRA	SLB	1414959
DEU	SLB	1072496
KIR	SLB	540634
HKG	SLB	12171094
HUN	SLB	20263
IDN	SLB	21156455
ITA	SLB	36495264
JPN	SLB	31242450
PRK	SLB	447104
KOR	SLB	12650370
MYS	SLB	51101179
MEX	SLB	107714
NLD	SLB	5271648
NCL	SLB	618572
NZL	SLB	24986376
PAK	SLB	70157
PNG	SLB	13993010
PHL	SLB	12397515
RUS	SLB	17404
IND	SLB	54503138
SGP	SLB	53021228
VNM	SLB	12303213
ZAF	SLB	592555
ESP	SLB	1890250
CHE	SLB	7381856
THA	SLB	19399574
TON	SLB	17339
ARE	SLB	344933
TUR	SLB	507498
UKR	SLB	4169
GBR	SLB	26495743
USA	SLB	8155108
WSM	SLB	55071
ATG	VGB	324755
AUS	VGB	7876345
AUT	VGB	1447100
BHS	VGB	83544
BRB	VGB	3433514
BEL	VGB	336655
BRA	VGB	18191459
BLZ	VGB	10198736
BGR	VGB	797881
CAN	VGB	11185836
CHN	VGB	424185408
COL	VGB	416567
CRI	VGB	368831
CZE	VGB	3935142
DNK	VGB	29280623
EST	VGB	101436
FIN	VGB	2085543
FRA	VGB	94764554
DEU	VGB	763091854
GRC	VGB	10585644
GTM	VGB	118193
IDN	VGB	19279923
IRL	VGB	194133
ISR	VGB	7256000
ITA	VGB	226124928
JAM	VGB	12489552
KAZ	VGB	977238
KOR	VGB	4721257
KGZ	VGB	20076018
MYS	VGB	3521929
MEX	VGB	4138255
NLD	VGB	36695352
NZL	VGB	412319
PAK	VGB	109482
PHL	VGB	8580906
POL	VGB	6555721
PRT	VGB	751557
RUS	VGB	70057538
SRB	VGB	346469
IND	VGB	1516960
SGP	VGB	1884305
SVK	VGB	46295
ZAF	VGB	73764664
ESP	VGB	5761770
SWE	VGB	16488137
CHE	VGB	457353753
THA	VGB	2602222
ARE	VGB	32506
TUR	VGB	13231500
UKR	VGB	8492498
EGY	VGB	56129
GBR	VGB	71898890
USA	VGB	276518807
ALB	BRN	538
DZA	BRN	182864
AZE	BRN	39620
ARG	BRN	6827866
AUS	BRN	304887955
AUT	BRN	2379164
BHR	BRN	33484
BGD	BRN	617366
BEL	BRN	7992139
BRA	BRN	1375042
BGR	BRN	68431
MMR	BRN	519908
KHM	BRN	953736
CAN	BRN	5889603
LKA	BRN	164284
CHL	BRN	264394
CHN	BRN	970871038
COL	BRN	8509
CYP	BRN	11968
CZE	BRN	978199
DNK	BRN	2454418
ECU	BRN	4329
FJI	BRN	140085
FIN	BRN	1402956
FRA	BRN	53712689
DEU	BRN	170893718
GHA	BRN	8877
GRC	BRN	727742
HKG	BRN	32234980
HUN	BRN	1466217
ISL	BRN	10875
IDN	BRN	205820936
IRN	BRN	142805
IRQ	BRN	3045
IRL	BRN	2507343
ISR	BRN	76000
ITA	BRN	57929864
JPN	BRN	2505522150
KAZ	BRN	7718
JOR	BRN	321188
KEN	BRN	1617
PRK	BRN	841162
KOR	BRN	1262534648
KWT	BRN	28816425
LAO	BRN	14949
LVA	BRN	22495
LTU	BRN	50738
LUX	BRN	158401
MAC	BRN	115826
MYS	BRN	903095445
MEX	BRN	3976140
MAR	BRN	10257
OMN	BRN	1192420
NPL	BRN	99716
NLD	BRN	33347495
NZL	BRN	353298118
NER	BRN	47665
NGA	BRN	141875
NOR	BRN	4965622
PAK	BRN	816806
PNG	BRN	1794628
PER	BRN	146664
PHL	BRN	25890596
POL	BRN	643631
PRT	BRN	3515001
QAT	BRN	2261714
ROU	BRN	377552
RUS	BRN	361675
SAU	BRN	2348041
SRB	BRN	22931
IND	BRN	624932696
SGP	BRN	792665339
SVK	BRN	221045
VNM	BRN	79510950
SVN	BRN	49717
ZAF	BRN	651762
ESP	BRN	3945796
SWE	BRN	2592822
CHE	BRN	11583231
THA	BRN	740902216
TTO	BRN	228902
ARE	BRN	13055374
TUN	BRN	196453
TUR	BRN	4708436
MKD	BRN	416
EGY	BRN	4502664
GBR	BRN	386492666
TZA	BRN	127093
USA	BRN	268924228
VEN	BRN	28535
AFG	BGR	1348076
AZE	BGR	24107526
ARG	BGR	61916636
AUS	BGR	153063760
AUT	BGR	1201780792
BGD	BGR	36686688
ARM	BGR	64030004
BEL	BGR	1698785134
BIH	BGR	99160477
BRA	BGR	111177147
ARG	MMR	16098452
AUS	MMR	104164039
AUT	MMR	25480613
BGD	MMR	46903724
BEL	MMR	53627074
BRA	MMR	32645710
BGR	MMR	17518824
DZA	BDI	77124
ARG	BDI	19818
AUS	BDI	1157954
AUT	BDI	1189204
BGD	BDI	223871
BEL	BDI	53683962
BWA	BDI	4849
BRA	BDI	86508
CAN	BDI	1880065
CHN	BDI	57112828
CZE	BDI	148368
DNK	BDI	8356120
FIN	BDI	353902
FRA	BDI	22553458
DEU	BDI	10870420
HKG	BDI	12524519
IDN	BDI	212263
IRL	BDI	112231
ISR	BDI	494000
ITA	BDI	6086182
JPN	BDI	10994968
KEN	BDI	49648682
KOR	BDI	1873690
LBN	BDI	13335
MYS	BDI	691504
MEX	BDI	630799
NAM	BDI	7238
NLD	BDI	25083736
NOR	BDI	285746
PAK	BDI	18001341
PHL	BDI	59958
POL	BDI	2021629
ROU	BDI	246020
RUS	BDI	2452953
IND	BDI	48610289
SGP	BDI	3046269
SVK	BDI	60030
ZAF	BDI	14525406
ESP	BDI	729248
SDN	BDI	7659850
SWE	BDI	4882809
CHE	BDI	12283505
THA	BDI	1167452
ARE	BDI	107213152
TUR	BDI	2550918
UGA	BDI	40140904
UKR	BDI	1849074
EGY	BDI	6922483
GBR	BDI	4912399
TZA	BDI	43265078
USA	BDI	11794748
AFG	BLR	16343500
ALB	BLR	301086
DZA	BLR	6713083
AZE	BLR	113788092
ARG	BLR	40577537
AUS	BLR	7174076
AUT	BLR	183613588
BHR	BLR	165700
BGD	BLR	122710954
ARM	BLR	36420548
BRB	BLR	247700
BEL	BLR	306406198
BOL	BLR	481000
BIH	BLR	40307094
BRA	BLR	586047359
BGR	BLR	75836979
MMR	BLR	1702412
CAN	BLR	31946411
LKA	BLR	26851932
CHN	BLR	2430896498
COL	BLR	16169030
CRI	BLR	9962276
CZE	BLR	404601169
DNK	BLR	87357787
ECU	BLR	42155178
EST	BLR	159112856
FIN	BLR	94131983
FRA	BLR	345871940
GEO	BLR	43010836
DEU	BLR	2327549688
GHA	BLR	26785300
GRC	BLR	30373084
GTM	BLR	10261500
HKG	BLR	31764774
HUN	BLR	210504810
IDN	BLR	202260732
IRN	BLR	50629500
IRL	BLR	36768544
ISR	BLR	77093200
ITA	BLR	653194250
JPN	BLR	70777610
KAZ	BLR	554713232
JOR	BLR	3646145
KEN	BLR	13742900
KOR	BLR	124524323
KGZ	BLR	63318467
LBN	BLR	2151100
LTU	BLR	1694108220
MYS	BLR	110301304
MEX	BLR	25894854
NAM	BLR	96462
NPL	BLR	1607418
NLD	BLR	867070896
NZL	BLR	19983588
NOR	BLR	284582906
PAK	BLR	45235154
PAN	BLR	5015900
PHL	BLR	18064294
POL	BLR	1999533205
PRT	BLR	19066574
ROU	BLR	98120897
RUS	BLR	23806254123
SAU	BLR	47802920
SRB	BLR	180972512
IND	BLR	320652294
SGP	BLR	82811084
SVK	BLR	171349904
VNM	BLR	136706471
ZAF	BLR	68460280
ESP	BLR	199838450
SDN	BLR	1072866
SWE	BLR	117204116
CHE	BLR	216904440
TJK	BLR	24520700
THA	BLR	92486746
ARE	BLR	15728782
TUR	BLR	508905544
TKM	BLR	83940000
UGA	BLR	2463000
UKR	BLR	3390518175
EGY	BLR	138120492
GBR	BLR	1628269633
TZA	BLR	1567944
USA	BLR	372180449
URY	BLR	8976798
UZB	BLR	65263600
DZA	KHM	2270333
ARG	KHM	17847924
AUS	KHM	137960995
AUT	KHM	94516000
BHR	KHM	2476955
BGD	KHM	5545388
BEL	KHM	288633912
BIH	KHM	3468137
BWA	KHM	374
BRA	KHM	34514102
BGR	KHM	3797967
MMR	KHM	2661980
BLR	KHM	2257982
CAN	KHM	704654824
LKA	KHM	7140372
CHN	KHM	4380852472
COL	KHM	11776834
CZE	KHM	82439906
DNK	KHM	82017155
EST	KHM	4066257
FIN	KHM	25702102
FRA	KHM	564130962
GEO	KHM	15350
DEU	KHM	1198416027
GHA	KHM	1273092
GRC	KHM	17636116
GTM	KHM	169772
HKG	KHM	1084899914
HUN	KHM	2261688
IDN	KHM	400468892
IRN	KHM	238275
IRQ	KHM	462964
IRL	KHM	52693809
ISR	KHM	7266090
ITA	KHM	312196235
JAM	KHM	112567
JPN	KHM	1132631974
KAZ	KHM	2713898
JOR	KHM	1286447
KEN	KHM	129278
KOR	KHM	733130240
KGZ	KHM	184432
LTU	KHM	2684596
MYS	KHM	354793943
MEX	KHM	91333806
NPL	KHM	99360
NLD	KHM	246500898
NZL	KHM	13914484
NOR	KHM	31273168
PAK	KHM	35946844
PAN	KHM	14530642
PHL	KHM	25111034
POL	KHM	186960634
PRT	KHM	7689144
ROU	KHM	6254674
RUS	KHM	73522792
SAU	KHM	30641587
SRB	KHM	4331378
IND	KHM	156118182
SGP	KHM	838633708
SVK	KHM	37638473
VNM	KHM	2226900111
ZAF	KHM	19053350
ESP	KHM	390019000
SDN	KHM	59563
SWE	KHM	62992406
CHE	KHM	79833038
THA	KHM	3713758062
ARE	KHM	109148296
TUR	KHM	70879733
UGA	KHM	7963
UKR	KHM	6638708
EGY	KHM	2018050
GBR	KHM	1149119053
TZA	KHM	3460980
USA	KHM	2951457678
URY	KHM	3085246
ALB	CMR	289076
DZA	CMR	10545776
ATG	CMR	20812433
ARG	CMR	41887298
AUS	CMR	4718344
AUT	CMR	9370188
BHR	CMR	5064411
BGD	CMR	66164608
BRB	CMR	37376
BEL	CMR	430398865
BOL	CMR	17679
BWA	CMR	15079
BRA	CMR	113685782
BGR	CMR	1956636
BLR	CMR	11780900
KHM	CMR	4788
CAN	CMR	63144678
LKA	CMR	1578018
CHN	CMR	2146920386
COL	CMR	2388123
CRI	CMR	6373300
CZE	CMR	24755586
DNK	CMR	13502554
ECU	CMR	459418
EST	CMR	3591892
FIN	CMR	12229738
FRA	CMR	934686186
DEU	CMR	238549186
GHA	CMR	5674798
GRC	CMR	29277030
HKG	CMR	57674455
HUN	CMR	13055727
IDN	CMR	52394895
IRN	CMR	1600562
IRL	CMR	58713954
ISR	CMR	5902610
ITA	CMR	326660088
JPN	CMR	94561066
JOR	CMR	1049500
KEN	CMR	783479
KOR	CMR	64613086
LBN	CMR	7936193
LTU	CMR	965384
MYS	CMR	100198001
MEX	CMR	5354989
NAM	CMR	6034908
NLD	CMR	622853589
NZL	CMR	25893720
NOR	CMR	78270636
PAK	CMR	21856048
PHL	CMR	4040158
POL	CMR	28577340
PRT	CMR	300431765
ROU	CMR	5889164
RUS	CMR	28392410
SAU	CMR	17396849
SRB	CMR	11192810
IND	CMR	903804038
SGP	CMR	41847654
SVK	CMR	7977310
VNM	CMR	164153204
ZAF	CMR	99032824
ESP	CMR	395807850
SDN	CMR	314366
SWE	CMR	35621466
CHE	CMR	16208326
THA	CMR	215533381
ARE	CMR	261177722
TUR	CMR	118253656
UGA	CMR	1892449
UKR	CMR	12691504
EGY	CMR	29988880
GBR	CMR	190083992
TZA	CMR	2424500
USA	CMR	338237356
AFG	CAN	8295692
AZE	CAN	189950419
ARG	CAN	1731388792
AUS	CAN	2812468197
AUT	CAN	1565626886
BGD	CAN	1836536126
ARM	CAN	123711211
BEL	CAN	4730865602
BIH	CAN	16467528
BRA	CAN	4737172040
BGR	CAN	127224149
MMR	CAN	29306020
DZA	CPV	690890
AUS	CPV	196476
AUT	CPV	823820
BGD	CPV	90454
BEL	CPV	15800559
BRA	CPV	56776016
CMR	CPV	24657
CAN	CPV	1920711
LKA	CPV	138846
CHN	CPV	39493534
COL	CPV	173821
CZE	CPV	533859
DNK	CPV	2295339
ECU	CPV	266149
FIN	CPV	643742
FRA	CPV	15897571
DEU	CPV	9168483
GHA	CPV	1172596
GRC	CPV	156933
HKG	CPV	10465994
HUN	CPV	207606
IDN	CPV	2344372
IRL	CPV	327672
ISR	CPV	79267
ITA	CPV	11906050
JPN	CPV	4160462
KEN	CPV	59879
KOR	CPV	5853996
MYS	CPV	4756103
NLD	CPV	89262228
NZL	CPV	72332
NOR	CPV	655752
PAN	CPV	330902
PHL	CPV	6499
POL	CPV	1146768
PRT	CPV	284217150
RUS	CPV	251569
SAU	CPV	361622
IND	CPV	3066446
SGP	CPV	1373247
SVK	CPV	42102
VNM	CPV	2252843
ZAF	CPV	888197
ESP	CPV	93944840
SWE	CPV	911396
CHE	CPV	2696198
THA	CPV	12604403
ARE	CPV	790484
TUR	CPV	7633698
EGY	CPV	1706537
GBR	CPV	4689892
TZA	CPV	4882
USA	CPV	11834796
AUS	CYM	8128325
AUT	CYM	570951
BHS	CYM	728416
BHR	CYM	14307
BGD	CYM	20372
BRB	CYM	1071669
BEL	CYM	1970747
BWA	CYM	79
BRA	CYM	56452079
BLZ	CYM	12021
BGR	CYM	113193
CAN	CYM	8147137
LKA	CYM	4097
CHN	CYM	60944505
COL	CYM	299138
CRI	CYM	913815
CZE	CYM	333424
DNK	CYM	5133079
ECU	CYM	2154160
FIN	CYM	1835328
FRA	CYM	37034713
DEU	CYM	14525280
GRC	CYM	19820592
GTM	CYM	24149709
HUN	CYM	2104836
IDN	CYM	427424
IRL	CYM	591629
ISR	CYM	333000
ITA	CYM	245309870
JAM	CYM	9076196
JPN	CYM	136469894
KOR	CYM	542444209
MYS	CYM	561544
MEX	CYM	2867031
NLD	CYM	193147695
NZL	CYM	965056
PAK	CYM	108768
PHL	CYM	1584394
POL	CYM	97111357
PRT	CYM	133382
RUS	CYM	2303672
IND	CYM	2408799
SGP	CYM	80285358
ZAF	CYM	1362776
ESP	CYM	151893696
SWE	CYM	1389120
CHE	CYM	23398676
THA	CYM	2034624
ARE	CYM	46889
TUR	CYM	43975200
UKR	CYM	3503
GBR	CYM	54551103
USA	CYM	781437337
AUS	CAF	1504607
AUT	CAF	640748
BEL	CAF	15218434
BRA	CAF	1779175
BGR	CAF	129521
BLR	CAF	21000
CMR	CAF	32744686
CAN	CAF	1108928
TCD	CAF	12634923
CHN	CAF	38490828
COG	CAF	2401892
CUB	CAF	45334
CZE	CAF	807044
BEN	CAF	155972
DNK	CAF	6620238
DOM	CAF	60896
FIN	CAF	631795
FRA	CAF	106981472
GAB	CAF	367478
DEU	CAF	10068438
GRC	CAF	225094
HKG	CAF	961098
IDN	CAF	6610999
IRL	CAF	632408
ITA	CAF	21889021
CIV	CAF	2647220
JPN	CAF	12656426
KOR	CAF	3843974
LBN	CAF	2149610
LTU	CAF	69082
LUX	CAF	941558
MLT	CAF	27245
MUS	CAF	21008
MEX	CAF	443405
MAR	CAF	6869241
NLD	CAF	10921052
NZL	CAF	165025
NGA	CAF	57964
PHL	CAF	42801
POL	CAF	549556
PRT	CAF	911936
QAT	CAF	154085
ROU	CAF	185242
RUS	CAF	34017
SEN	CAF	6422474
SRB	CAF	212074
IND	CAF	11479088
SGP	CAF	577938
VNM	CAF	1242619
SVN	CAF	52286
ZAF	CAF	732229
ESP	CAF	4846858
SDN	CAF	4691791
SWE	CAF	975213
CHE	CAF	1844513
THA	CAF	3554006
TTO	CAF	30102
ARE	CAF	7430597
TUR	CAF	3812062
TCA	CAF	1318095
UKR	CAF	890394
MKD	CAF	36979
EGY	CAF	247605
GBR	CAF	4625176
USA	CAF	46700622
AFG	LKA	773887
ARG	LKA	10199424
AUS	LKA	413198889
AUT	LKA	120740132
BGD	LKA	137376432
ARM	LKA	1034868
BEL	LKA	411638142
BIH	LKA	1724753
BRA	LKA	170113212
BGR	LKA	7334677
MMR	LKA	12590252
CAN	LKA	490194850
DZA	TCD	195041
AUS	TCD	835153
AUT	TCD	5371858
BEL	TCD	49686199
BRA	TCD	1254766
MMR	TCD	20565
CMR	TCD	113099636
CAN	TCD	8234335
CHN	TCD	214242309
CZE	TCD	3657496
DNK	TCD	1581966
ECU	TCD	3025
FIN	TCD	153731
FRA	TCD	189462355
DEU	TCD	23353334
GRC	TCD	585143
HKG	TCD	11868643
IDN	TCD	976308
IRL	TCD	1608170
ISR	TCD	5932000
ITA	TCD	95054706
JPN	TCD	258545579
KOR	TCD	3284451
MYS	TCD	327614
MEX	TCD	483929
NLD	TCD	32121539
NZL	TCD	1160285
NOR	TCD	396666
PAK	TCD	10004237
PHL	TCD	118848
POL	TCD	7006734
PRT	TCD	9374942
IND	TCD	421979762
SGP	TCD	1693806
SVK	TCD	334583
VNM	TCD	11903902
ZAF	TCD	2283880
ESP	TCD	9992737
SDN	TCD	566991
SWE	TCD	5739950
CHE	TCD	4399831
THA	TCD	4557219
ARE	TCD	167977582
TUR	TCD	39072510
UGA	TCD	5446
EGY	TCD	8917572
GBR	TCD	5330876
TZA	TCD	121391
USA	TCD	1416440433
ALB	CHL	335206
DZA	CHL	10046148
AZE	CHL	1205047
ARG	CHL	3219999442
AUS	CHL	797396640
AUT	CHL	306738663
BHS	CHL	2056548
BHR	CHL	61115162
BGD	CHL	46063774
ARM	CHL	634157
BRB	CHL	3123694
BEL	CHL	1183573916
BOL	CHL	961518706
BIH	CHL	1488150
BWA	CHL	144367
BRA	CHL	7647644900
BLZ	CHL	2064375
BGR	CHL	168029850
MMR	CHL	740580
BLR	CHL	8674144
KHM	CHL	22669349
CMR	CHL	163577
CAN	CHL	2024084232
CPV	CHL	1569560
CYM	CHL	489747
LKA	CHL	49445427
CHN	CHL	31276267570
COL	CHL	1590641336
CRI	CHL	297497846
CZE	CHL	89167485
DNK	CHL	329670890
ECU	CHL	1641573917
EST	CHL	16397395
FIN	CHL	427186308
FRA	CHL	2108210322
GEO	CHL	19799558
DEU	CHL	3734189480
GHA	CHL	12899766
GRC	CHL	136075056
GTM	CHL	216822372
HKG	CHL	659144728
HUN	CHL	86224404
IDN	CHL	325030034
IRN	CHL	10304659
IRQ	CHL	2290482
IRL	CHL	196960962
ISR	CHL	216978938
ITA	CHL	2274619484
JAM	CHL	15275548
JPN	CHL	7515968713
KAZ	CHL	8582532
JOR	CHL	7890135
KEN	CHL	10242655
KOR	CHL	6085065464
KGZ	CHL	521510
LBN	CHL	4528921
LTU	CHL	20244088
MYS	CHL	436318254
MEX	CHL	3412369280
NAM	CHL	44040912
NPL	CHL	541569
NLD	CHL	1729236756
NZL	CHL	185715084
NOR	CHL	199177914
PAK	CHL	92647460
PAN	CHL	272702596
PHL	CHL	142678142
POL	CHL	221062382
PRT	CHL	156357848
ROU	CHL	41455234
RUS	CHL	697176182
SAU	CHL	251353120
SRB	CHL	23227665
IND	CHL	2712047632
SGP	CHL	154872815
SVK	CHL	29492122
VNM	CHL	917088338
ZAF	CHL	211440358
ESP	CHL	3009022944
SDN	CHL	467617
SWE	CHL	498247674
CHE	CHL	814917680
THA	CHL	978682909
ARE	CHL	155307317
TUR	CHL	514320889
UGA	CHL	286756
UKR	CHL	20042563
EGY	CHL	46186228
GBR	CHL	1335970212
TZA	CHL	1006476
USA	CHL	22490546098
URY	CHL	302655630
UZB	CHL	287756
WSM	CHL	499825
AFG	CHN	713869860
AZE	CHN	606031350
ARG	CHN	15719446847
AUS	CHN	1.10561E+11
AUT	CHN	9902646356
BGD	CHN	12888049742
ARM	CHN	401022248
BEL	CHN	23476445616
BIH	CHN	374563424
BRA	CHN	68914256061
BGR	CHN	1736540008
MMR	CHN	13181690528
CAN	CHN	61402595251
LKA	CHN	4297267321
AUS	CXR	20882037
MMR	CXR	555823
CAN	CXR	981890
FRA	CXR	62625
DEU	CXR	182179
IDN	CXR	7070245
IRL	CXR	42359
MYS	CXR	19317265
NLD	CXR	10104
POL	CXR	131474
IND	CXR	76531
SGP	CXR	2527593
THA	CXR	54485
GBR	CXR	134420
TZA	CXR	757
USA	CXR	3719558
AUS	CCK	6279532
BEL	CCK	53056
BRA	CCK	9754
MMR	CCK	25506
CAN	CCK	42331
FRA	CCK	86471
IRL	CCK	11778
KOR	CCK	59316
MEX	CCK	38212
PER	CCK	21631
SGP	CCK	659352
SWE	CCK	116201
THA	CCK	436345
GBR	CCK	97470
USA	CCK	4433331
AFG	COL	110164
AZE	COL	428406
ARG	COL	638746958
AUS	COL	88314134
AUT	COL	168450103
BGD	COL	22561752
ARM	COL	247520
BEL	COL	860941947
BIH	COL	11440827
BRA	COL	3289356888
BGR	COL	10924196
MMR	COL	776390
CAN	COL	1277796852
LKA	COL	13774910
CHN	COL	11711073540
ARG	COM	3600109
AUS	COM	42445
AUT	COM	65945
BGD	COM	267719
BRA	COM	900132
CMR	COM	35594
CAN	COM	535907
CHN	COM	45725613
COL	COM	147539
CZE	COM	135205
FIN	COM	27346
FRA	COM	43688915
DEU	COM	6088286
GRC	COM	788037
IDN	COM	3058778
IRL	COM	96706
ITA	COM	981531
JPN	COM	2213727
JOR	COM	37549
KOR	COM	515525
MEX	COM	141613
NLD	COM	4975404
NZL	COM	58064
NOR	COM	61077
PAK	COM	24173294
POL	COM	606790
PRT	COM	24697
ROU	COM	62468
SAU	COM	1631202
IND	COM	28737369
SGP	COM	4306156
SVK	COM	10115
ZAF	COM	5326201
ESP	COM	1846484
SWE	COM	212169
CHE	COM	528261
THA	COM	1512850
ARE	COM	54079999
TUR	COM	5497641
UKR	COM	105975
EGY	COM	1143862
GBR	COM	941771
TZA	COM	188021359
USA	COM	2739547
DZA	COG	4332557
ARG	COG	31893505
AUS	COG	100637660
AUT	COG	97187905
BEL	COG	227722299
BIH	COG	16597
BWA	COG	50330
BRA	COG	66852104
BGR	COG	8097039
MMR	COG	53092
BLR	COG	627600
KHM	COG	28525
CMR	COG	69000776
CAN	COG	36307519
CHL	COG	860038
CHN	COG	3659280471
CZE	COG	4770149
DNK	COG	22983274
ECU	COG	2247276
EST	COG	134932
FIN	COG	26763877
FRA	COG	824159273
DEU	COG	172920031
GRC	COG	76200303
HKG	COG	23052775
HUN	COG	4479577
IDN	COG	162280045
IRL	COG	76402825
ISR	COG	9602000
ITA	COG	1296868871
JPN	COG	12253215
JOR	COG	2003459
KOR	COG	583215255
LTU	COG	1568309
MYS	COG	103908281
MEX	COG	8882240
NAM	COG	1977273
NPL	COG	1354
NLD	COG	142571603
NZL	COG	4560396
NOR	COG	398046631
PAK	COG	2793401
PHL	COG	5552516
POL	COG	74007494
PRT	COG	316301580
ROU	COG	10834214
RUS	COG	14956455
SAU	COG	3174671
SRB	COG	2176754
IND	COG	511295089
SGP	COG	33069370
SVK	COG	50790046
VNM	COG	55125040
ZAF	COG	73249045
ESP	COG	300912403
SWE	COG	7098753
CHE	COG	14168744
THA	COG	191696946
ARE	COG	880361468
TUR	COG	131509152
UKR	COG	2318000
EGY	COG	35911748
GBR	COG	258410789
TZA	COG	115564133
USA	COG	562911895
AGO	COD	7178664
[truncated: 10,934 more rows]
