# Supplementary material for: Modular gateway-ness connectivity and structural core organization in maritime network science
Source: Nat Commun. 2020 Jun 5;11:2849. doi: 10.1038/s41467-020-16619-5 (PMC7275034; doi:10.1038/s41467-020-16619-5)
Supplement: Supplementary file 4 — Source data [file 41467_2020_16619_MOESM4_ESM.zip › Structural-core-master/code/data/Other data/Distance_SR_GC_2015.csv]

Edge	Distance(SR,unit:km)	Distance(GC,unit:km)
563--625	967	636.0372291
563--608	706	424.3283041
563--558	189	105.2787528
563--351	4489	3255.980997
563--565	949	720.3751586
563--884	7753	5881.174705
563--916	12482	5060.216723
563--937	13180	4174.676222
563--93	10970	9316.755562
563--814	15336	9212.47048
563--15	20852	15445.9518
563--906	9550	5751.237435
563--235	5859	2278.4663
563--280	3789	3324.817809
563--199	12132	8631.78358
563--554	466	297.1931873
563--35	19899	15682.45727
563--924	12331	5032.784377
563--451	21939	8322.314276
563--452	21939	8286.505093
563--646	2063	1747.314091
563--292	5471	2735.02151
563--499	1400	1140.605169
563--285	6763	3263.440189
563--226	3379	2592.49005
563--308	4170	2312.63848
563--951	6424	2394.212711
563--236	3924	2217.977734
563--229	3602	2428.761643
563--75	9498	9274.404279
563--49	21634	13820.118
563--357	9835	8909.586986
563--774	19141	12022.9189
563--763	17782	11782.08119
563--520	868	611.23425
563--468	23229	6431.815986
563--381	19003	6745.61886
563--260	6291	1515.723452
563--316	3681	3375.581765
563--312	4599	2247.691254
563--949	6711	2721.151725
563--197	12975	8512.816366
563--721	13517	11620.14839
563--505	1081	738.2481085
563--44	20035	15204.55507
563--934	7653	3632.308393
563--338	4649	4315.359321
563--725	12976	11149.92591
563--640	3501	1832.930161
563--279	4029	3620.626398
563--302	3864	2482.761389
563--940	7152	3386.352506
563--677	14113	11099.23496
563--55	20035	14615.03326
563--13	21504	17503.23546
563--601	687	428.3160718
563--489	2197	1872.358105
563--830	18648	10363.49186
563--664	13196	12595.70691
563--926	12757	4696.509913
563--72	9415	9138.746753
563--782	18099	11139.91705
563--326	6910	6243.243818
563--866	9832	7017.752151
563--930	12261	4914.70823
563--931	12645	4738.674159
563--939	13122	4216.252547
563--958	6667	2238.686798
563--840	17748	8774.101234
563--776	17602	11203.40579
563--895	5827	5340.945829
563--252	5919	1786.951901
563--250	4369	1829.606714
563--248	5907	1840.78958
563--709	8984	8664.434579
563--876	9368	6137.300412
563--844	16257	10147.55394
563--842	18667	9952.085997
563--962	7809	2828.460548
563--148	18633	8518.361812
563--186	14370	8861.004037
563--942	7117	3219.427696
563--307	4364	2290.102663
563--806	15608	9582.955444
563--692	8619	8321.40509
563--543	1587	1020.949074
563--108	9137	8857.627076
563--7	21623	16498.06902
563--759	17782	11853.93762
563--289	5881	2882.942593
563--760	17755	11748.34074
563--208	9644	5992.132371
563--606	685	453.3405831
563--783	20109	12205.68959
563--104	9137	8962.380275
563--486	2235	1777.779407
563--803	17281	10487.58716
563--894	6087	5495.756757
563--797	19077	11365.38926
563--313	4862	2199.213974
563--23	21872	18145.97893
563--547	1007	736.337438
563--861	5567	5309.728374
563--117	8048	7663.112098
563--655	1610	1159.713831
563--867	9912	7001.320435
563--88	8495	8161.379938
563--491	2183	1540.063654
563--521	995	771.7423423
563--329	5997	5675.671338
563--525	538	423.8333076
563--522	603	446.2197544
563--533	538	398.8711881
563--495	1687	1360.200748
563--580	283	223.2528195
563--90	8007	7553.424429
563--24	22997	15636.17616
563--509	1932	1020.583767
563--38	18766	13019.93725
563--887	6989	5952.60764
563--696	10095	9461.460945
563--667	12648	12018.45372
563--213	6963	2043.068179
563--422	20853	8291.668689
563--932	12867	4449.529726
563--878	9179	5960.531345
563--869	9862	6963.282856
563--475	3268	2579.67061
563--825	18738	10654.95926
563--238	4739	1986.890738
563--831	18657	8483.48635
563--883	9195	5794.207442
563--753	15191	7229.694968
563--728	11917	10947.90904
563--317	6628	6103.374188
563--294	3681	3377.271395
563--125	7890	7699.680465
563--853	12289	10148.29908
563--511	1893	1048.929195
563--703	9076	8762.416905
563--231	3818	2309.048327
563--297	3418	2923.526415
563--242	4130	2030.772379
563--96	7997	7550.929105
563--230	5352	2207.056873
563--116	8050	7669.647021
563--829	18754	10438.74659
563--304	3383	2613.007436
563--923	11910	5325.890051
563--716	15721	13716.72659
563--323	7197	6991.310301
563--67	7361	7361.08902
563--3	20358	18483.14052
563--741	13844	7610.561797
563--333	6605	5106.817863
563--428	21610	8708.923662
563--73	9492	9290.628682
563--751	15370	7461.107525
563--430	21609	8486.899454
563--965	17037	11331.88103
563--847	18132	9096.551651
563--969	21054	12056.03812
563--251	5042	1670.861683
563--735	12943	7661.109961
563--71	10211	9816.273862
563--737	13405	8162.763029
563--76	9338	9121.080104
563--893	6387	5665.031106
563--215	7087	1941.485908
563--552	261	223.0612724
563--70	10685	9265.315194
563--513	1918	1311.191113
563--341	4856	4431.547983
563--717	14764	13013.74737
563--821	18698	10752.68917
563--890	8491	5676.35856
563--74	9341	9122.660022
563--850	18525	8605.786375
563--536	486	362.7967439
563--444	20902	7989.514811
563--896	5654	5243.208259
563--273	4622	4250.098685
563--175	21067	7590.418682
563--287	6882	3314.799137
563--928	12813	4648.035241
563--31	18232	12934.67457
563--848	18132	9006.528565
563--201	12853	7557.712155
563--46	19432	13008.65325
563--819	19065	10836.42221
563--697	8496	7904.58923
563--385	20715	8559.569994
563--209	9481	5810.779062
563--955	6789	2309.45488
563--957	6764	2294.672402
563--764	18545	12340.20984
563--309	4417	2268.473125
563--210	9481	5801.8772
563--920	12727	4833.293881
563--880	9286	5903.930674
563--504	1106	872.2330453
563--596	367	299.661248
563--523	1707	1110.015074
563--902	12357	5037.598698
563--524	1740	1098.959497
563--826	18633	10507.8146
563--836	18597	10236.92658
563--799	16068	9939.019446
563--502	1073	811.7707227
563--855	13740	9868.596894
563--249	5849	1881.388529
563--651	541	1731.909127
563--378	19547	7672.494459
563--854	13257	10160.797
563--972	21796	12419.68328
563--469	23369	6285.925395
563--182	14455	9766.883223
563--572	425	276.9375998
563--83	9412	9103.597589
563--284	6755	3266.631318
563--708	8513	8026.748445
563--293	5471	2739.270758
563--87	9390	9120.57049
563--234	6162	2340.426335
563--526	765	446.5383633
563--138	14603	8931.614171
563--960	6954	2346.872208
563--548	496	200.4321063
563--734	10337	9909.716902
563--17	19395	14404.6331
563--375	16852	7527.290047
563--315	3681	3463.370501
563--50	20035	14722.27111
563--945	7023	3032.303972
563--517	1023	792.3215322
563--321	7450	7265.011805
563--482	2671	2319.640511
563--534	1042	768.5693854
563--762	3681	3541.378805
563--617	826	577.4249882
563--97	7985	7501.032239
563--686	8468	8029.483346
563--257	4652	1555.093311
563--376	16940	7429.014775
563--549	249	168.1951405
563--584	287	247.3923629
563--136	7761	7481.27352
563--359	9576	8190.83768
563--892	6506	5757.287761
563--20	18639	13880.08768
563--276	4029	3701.090533
563--919	12083	5105.616978
563--407	21132	8545.324664
563--56	20925	14538.54123
563--291	3681	3394.54698
563--605	685	427.4396412
563--441	21703	8464.043126
563--45	20035	15138.83399
563--145	19751	8695.379071
563--611	1177	580.6385926
563--541	735	626.2847172
563--471	729	610.1056576
563--956	6755	2291.049362
563--10	21510	16108.01728
563--953	6730	2309.386447
563--817	18828	10914.00285
563--263	4954	1407.531151
563--124	8738	8291.491216
563--699	8449	8057.308689
563--306	3702	2489.380823
563--503	1054	775.5134676
563--490	2195	1855.833676
563--237	5283	2115.888488
563--25	22516	15198.70927
563--654	1569	1103.126353
563--744	12648	7059.209367
563--473	1048	771.6758142
563--791	19260	11301.3766
563--567	167	133.6175615
563--131	7699	7482.290768
563--556	1024	837.5173165
563--553	1627	902.6389377
563--639	2182	1877.468669
563--974	21054	11141.44332
563--154	18980	8646.906537
563--702	8586	8116.06986
563--711	8634	8313.292359
563--732	10901	10208.06483
563--137	13845	9067.202415
563--496	1524	1183.221061
563--363	9137	7735.716112
563--434	20832	8111.325803
563--110	7906	7304.948754
563--453	22252	8259.801365
563--941	7111	3302.567653
563--139	18632	8756.366794
563--851	18670	8471.82807
563--389	20827	8500.106836
563--454	22109	8100.861007
563--582	288	246.4783103
563--750	15099	7264.12539
563--334	5341	5068.078339
563--560	179	186.4770881
563--417	21086	8447.327766
563--532	530	392.3540432
563--331	6619	6090.982195
563--610	1374	1063.979427
563--597	1129	819.4922924
563--626	1335	765.12292
563--516	1036	795.2307736
563--589	568	376.5940792
563--133	8222	7997.492962
563--749	12599	6426.166263
563--557	222	205.4720536
563--604	1238	934.7749869
563--395	20881	8485.228956
563--405	21086	8516.122634
563--438	21755	8633.91551
563--433	21693	8703.255301
563--834	17404	9413.177378
563--908	9107	5456.877588
563--630	1063	666.8348374
563--635	1461	942.3626554
563--150	18870	8761.506808
563--52	22650	14125.57824
563--976	18106	11226.50679
563--384	20822	8669.554954
563--360	9581	8114.660624
563--618	1256	666.4101226
563--477	3346	2525.370998
563--156	18918	8652.721317
563--470	1010	738.6496927
563--153	18905	8688.352477
563--598	625	392.862166
563--658	2136	1450.538524
563--217	7339	1852.687039
563--824	18703	10656.98834
563--726	12871	11132.89619
563--833	18597	10328.06496
563--401	21072	8568.376
563--388	20777	8498.908488
563--672	11400	10914.08712
563--535	993	742.3433766
563--446	20958	7957.523884
563--566	1020	857.9354036
563--518	1044	789.9715127
563--724	13107	11301.12503
563--730	11454	9936.411514
563--223	6169	2680.201588
563--768	16697	11240.01587
563--652	2249	1979.574472
563--462	22269	7982.624359
563--947	7153	2992.515504
563--905	6724	2246.376355
563--680	10748	10202.64853
563--674	11303	10786.32915
563--678	11275	10543.84219
563--689	8690	8202.196786
563--402	21061	8525.39824
563--950	6440	2425.506286
563--904	6795	2311.553758
563--320	7496	7308.125229
563--769	16696	10998.97217
563--634	1516	1017.051319
563--781	16578	10382.37242
563--779	20702	12581.13455
563--918	12393	5050.443283
563--910	8270	4619.311306
563--142	20375	8164.033067
563--180	21400	7385.254248
563--929	12897	4570.948051
563--544	797	713.7200689
563--551	208	164.6778381
563--439	21496	8464.699667
563--755	12442	6096.996077
563--349	4095	3334.723969
563--152	19258	9067.014437
563--756	12232	5744.751944
563--588	403	334.7502401
563--435	21693	8694.601906
563--742	13844	7593.617938
563--64	21878	13049.32731
563--427	21596	8701.552449
563--160	19631	8898.619445
563--647	1725	1235.284773
563--464	22573	7623.372179
563--936	13180	4740.360335
563--922	12096	5087.040573
563--938	13185	4172.693293
563--540	364	305.5431942
563--59	21867	13332.43419
563--911	8186	4531.258502
563--111	8393	8140.080407
563--91	8102	7645.171501
563--48	17994	13363.44861
563--578	1010	784.8614361
563--927	12422	4850.707088
563--206	12085	7017.868854
563--550	861	708.4978269
563--838	17661	8840.960106
563--413	21213	8601.554527
563--380	18756	7148.068167
563--649	1553	1199.470417
563--392	20882	8495.483807
563--267	6482	1307.213086
563--968	19113	11285.01875
563--463	22557	7684.698867
563--966	22440	12668.82631
563--816	17717	10409.57908
563--609	1348	996.6370383
563--877	9327	6018.759364
563--743	13982	7487.335218
563--569	304	164.0974476
563--586	391	350.4390675
563--602	1481	1193.429143
563--807	16585	9852.031372
563--798	17023	10494.29333
563--386	20774	8587.854313
563--436	20832	8103.494718
563--404	21109	8531.925398
563--459	22478	8109.673785
563--971	21796	12426.55169
563--418	20791	8253.153992
563--706	8598	8223.73115
563--492	2034	1429.807327
563--120	7993	7627.351591
563--262	5016	1441.203325
563--274	4169	3807.118443
563--812	17603	10431.57742
563--58	21795	13299.41938
563--837	17653	8850.161606
563--891	8596	5667.50968
563--476	3053	2624.553241
563--579	297	221.359338
563--275	4138	3779.70667
563--946	7109	3075.723962
563--39	21225	15506.56539
563--109	12372	9632.346408
563--498	1314	1060.761468
563--483	2555	2207.58959
563--761	17782	11797.57769
563--603	951	723.0675096
563--695	11454	9779.672741
563--170	20760	7875.366818
563--875	9314	6300.539678
563--63	22047	13178.15552
563--943	6898	3036.765312
563--340	17608	9817.439116
563--718	14711	12962.4976
563--481	2859	2473.129903
563--527	1788	908.4862308
563--259	5022	1502.648883
563--863	10288	7725.510308
563--765	17782	11756.89798
563--888	8368	5712.581151
563--474	1161	892.2373658
563--367	14826	8805.544051
563--195	13120	8409.061371
563--372	16525	7736.293241
563--366	14832	8808.926982
563--859	10058	7329.783748
563--537	429	350.7781503
563--857	11528	9317.759211
563--785	19260	11456.87158
563--570	198	164.4144957
563--4	21857	18096.58855
563--620	872	602.7379882
563--693	8650	8299.797138
563--60	21382	13096.03201
563--467	22367	6598.808644
563--211	12132	7995.057849
563--157	19370	8944.936011
563--425	21402	8528.364272
563--190	13390	8767.674524
563--970	21796	12631.69227
563--772	18113	11657.3949
563--879	9181	5926.782681
563--227	3492	2498.944047
563--736	12844	8018.706155
563--870	9836	6951.899561
563--86	10637	9243.325375
563--688	9949	9106.682646
563--529	1848	866.1832452
563--740	12757	7319.693712
563--348	4095	3327.87033
563--845	18674	9867.722081
563--788	19895	12071.67021
563--733	10553	10125.3847
563--123	12626	9604.852115
563--77	9334	9088.149803
563--181	14273	9469.543555
563--665	12734	12301.47238
563--707	8804	8502.329609
563--485	2443	2086.10058
563--261	5018	1448.688981
563--281	5982	3056.67516
563--224	5234	2389.565237
563--14	21524	17377.4824
563--255	4665	1559.250025
563--423	20858	8265.077989
563--212	8905	5232.8559
563--868	9969	6999.243206
563--694	8276	7957.778403
563--727	12763	11113.34074
563--390	21020	8579.256958
563--134	13153	9311.868784
563--805	15624	9582.485209
563--11	21506	16116.36157
563--299	3623	2604.71986
563--770	16589	10929.54824
563--948	7038	2901.01324
563--917	12690	4867.466643
563--559	996	792.5079274
563--318	7856	7631.725516
563--431	21872	8690.03011
563--925	12247	5018.504215
563--898	5680	5324.819861
563--809	17424	10441.69981
563--397	21120	8602.541262
563--290	5555	2776.099545
563--408	21168	8558.096919
563--128	7996	7778.778136
563--364	9090	7633.016948
563--512	983	682.9107931
563--207	11703	6872.918528
563--612	750	500.5158989
563--653	1475	1037.504659
563--396	20890	8491.156025
563--416	20685	8204.66676
563--628	1026	648.3957195
563--205	12587	7308.398425
563--269	6487	1277.104251
563--752	15231	7308.067612
563--889	6907	5922.612398
563--119	8422	8164.138813
563--666	12445	11947.43701
563--494	1929	1355.44435
563--335	6013	5568.752103
563--561	948	749.9516357
563--324	6851	6637.315167
563--198	13172	8236.245765
563--648	1475	992.6191892
563--590	313	266.0297109
563--305	3874	2460.579729
563--200	13102	7982.533468
563--810	17597	10443.98906
563--907	10053	5764.323664
563--746	12577	6628.457747
563--754	12380	6086.071101
563--455	22221	8059.120663
563--912	11804	5371.27047
563--196	13147	8334.29303
563--775	20055	12389.95519
563--191	13564	8493.087765
563--421	21391	8634.310854
563--382	20034	9092.966311
563--398	21002	8512.68553
563--458	21772	7709.793739
563--862	10372	8032.262113
563--167	20567	8085.358247
563--343	3419	2884.328647
563--493	1927	1343.837606
563--166	20320	8199.130634
563--445	21704	8474.056899
563--8	21313	17843.61537
563--246	5199	1831.799544
563--345	3489	3129.983003
563--135	7866	7526.274289
563--685	8413	8083.315895
563--65	22655	13406.22893
563--673	12217	10814.14909
563--6	21865	17898.03683
563--952	6399	2381.611938
563--361	9171	7817.208315
563--9	21984	17703.47765
563--19	22478	16077.36371
563--977	6332	5977.192724
563--447	21773	8432.109609
563--162	20081	8439.049522
563--34	20358	15786.51265
563--531	538	402.0626966
563--325	6694	6426.39208
563--22	22366	16463.32432
563--57	22445	13896.07877
563--573	879	412.3965199
563--192	13090	8596.809621
563--901	4951	4582.398243
563--900	5295	4846.276226
563--28	22366	15705.80259
563--216	7587	2363.928974
563--30	20358	15998.67282
563--53	20035	14672.87635
563--346	3887	3413.186991
563--369	15463	8553.983663
563--218	7364	1842.506209
563--387	8581	8581.449509
563--411	21401	8731.761113
563--443	21801	8602.169538
563--300	3814	2501.591074
563--89	8535	8233.334566
563--631	1260	691.8798915
563--54	21917	13587.76985
563--412	21229	8614.640823
563--600	377	319.5820417
563--461	22254	7974.462718
563--643	1706	1211.972774
563--873	9315	6313.514711
563--574	833	464.6015085
563--823	18712	10643.96942
563--347	3670	3280.1323
563--784	15810	10132.13483
563--43	19899	15258.15497
563--729	11012	10541.6937
563--828	18197	10178.01749
563--778	16700	10582.08698
563--786	18405	11281.62732
563--362	8874	7551.838635
563--771	16545	10866.22871
563--40	19899	15299.41767
563--747	14841	7336.126743
563--698	8331	7975.769226
563--676	11220	10671.93699
563--773	18140	11564.79007
563--487	2287	1737.011741
563--796	16245	10116.85687
563--670	12788	11789.75958
563--687	8425	8021.921876
563--757	16135	10052.95551
563--194	13437	8278.157432
563--813	15706	9529.839755
563--792	16116	10050.54109
563--466	21372	7448.670764
563--328	6618	6107.541131
563--112	7906	7305.295508
563--822	15560	9189.210516
563--748	12498	6363.999499
563--232	6147	2354.474218
563--645	1660	1111.402676
563--337	20358	18537.42375
563--254	6139	1646.315145
563--82	1528	7797.644986
563--437	21004	8222.564278
563--967	21878	12339.28444
563--80	8379	7915.859194
563--102	7868	7379.952188
563--871	9774	6879.022574
563--314	3681	3366.756122
563--790	16867	10578.22978
563--616	1289	826.5691109
563--581	289	230.7779813
563--26	22458	15153.70228
563--122	8183	7818.507339
563--739	15046	8489.14916
563--1	21898	18198.71787
563--852	13022	10229.85484
563--319	7833	7599.356435
563--872	9246	6425.135745
563--860	9056	5820.321653
563--32	18396	13014.12153
563--368	14901	8806.048846
563--802	15887	9820.24955
563--16	22290	16168.98103
563--185	14157	9657.305975
563--51	21178	13575.92265
563--81	8362	7894.570072
563--286	6939	3347.800545
563--272	8387	4731.552537
563--253	4516	1670.252859
563--41	22197	15224.19545
563--371	16596	7770.451272
563--864	10210	7544.969
563--897	5813	5359.589818
563--500	1311	997.4969628
563--963	7804	2785.854764
563--228	5223	2271.109623
563--379	17458	7120.099448
563--355	8996	8590.260099
563--27	22366	15728.68716
563--132	7772	7526.448106
563--722	13395	11580.07046
563--66	9338	9029.139988
563--731	10873	10304.87861
563--705	8638	8298.868608
563--78	10301	9359.408529
563--101	9214	8866.665403
563--100	9300	8997.336142
563--278	4029	3684.086288
563--661	13996	13576.09047
563--79	9591	9251.444799
563--662	13595	13092.50176
563--129	8815	8472.197136
563--130	8014	7821.973537
563--126	7869	7602.188093
563--827	18197	10205.57096
563--95	11063	9342.271087
563--704	8563	8071.91158
563--715	15519	14265.12551
563--712	8634	8315.768962
563--450	20971	7768.171971
563--344	3418	3138.731286
563--352	4558	3184.978661
563--171	20738	7791.834483
563--178	21582	7401.185511
563--159	19529	8756.080096
563--189	14099	8721.953893
563--841	17809	9283.183829
563--641	1639	1153.678572
563--61	22047	13273.59178
563--270	1347	1050.144897
563--638	1582	1092.71951
563--29	19899	15936.95983
563--282	5912	3027.613509
563--614	1217	801.7668036
563--264	6427	1415.216175
563--184	14157	9644.43578
563--644	1721	1555.558566
563--637	2172	1879.861393
563--856	13889	9770.980029
563--562	1116	858.7996452
563--265	6427	1342.923777
563--681	10626	10172.74072
563--671	11938	11477.59256
563--115	8085	7689.7707
563--143	20700	7822.700324
563--69	7906	7294.17469
563--103	9233	8859.19761
563--508	1104	876.0953978
563--187	14157	9868.528759
563--669	12978	11977.02015
563--98	7950	7456.38753
563--555	204	172.3588934
563--538	418	360.6298197
563--220	7870	2287.536226
563--515	947	670.8887011
563--497	1437	1025.98343
563--758	18693	10248.78999
563--914	12569	4994.835706
563--241	4109	2069.51268
563--84	8224	7778.729268
563--975	21054	11008.07163
563--409	21213	8626.139124
563--449	21872	8360.177657
563--909	10636	5764.568879
563--330	5975	5652.779183
563--245	5225	1856.297757
563--683	9362	8958.50873
563--789	18234	11091.7338
563--777	17602	11100.22628
563--961	7416	2571.859503
563--713	9390	8932.619491
563--719	14357	12609.97726
563--663	13511	12914.6355
563--365	14703	8867.637244
563--121	7795	7450.998141
563--92	10818	9194.350742
563--881	7466	5996.185556
563--815	18071	10543.78107
563--576	555	314.2727668
563--277	4083	3795.173201
563--710	8908	8602.390278
563--488	2203	1791.502654
563--127	8184	7895.883112
563--42	22308	15013.05012
563--99	9343	9049.610664
563--679	10969	10415.85841
563--675	11275	10749.45388
563--690	8690	8183.094841
563--874	9041	6312.207087
563--899	5680	5324.238112
563--594	609	354.6555289
563--322	7336	7118.719736
563--545	1028	739.3514584
563--332	5848	5387.973398
563--374	16893	7566.099679
563--767	17097	11293.88622
563--410	21212	8622.551703
563--448	21951	8478.758354
563--442	20902	8013.765602
563--780	20109	12286.43557
563--256	4606	1579.700094
563--480	2886	2474.459177
563--478	3346	2477.683229
563--298	5189	2485.444933
563--163	20222	8305.690288
563--155	19259	8803.467695
563--921	12341	5036.929808
563--151	18882	8730.820708
563--383	20689	8743.529792
563--172	20807	7820.057216
563--420	21470	8702.929628
563--394	20892	8491.312066
563--933	13069	4291.970049
563--903	13120	4261.934454
563--801	17169	10513.4382
563--832	17349	9238.352796
563--479	2926	2530.554424
563--794	16229	10128.32207
563--811	17630	10467.64068
563--350	4268	3322.842238
563--642	1574	1048.226473
563--583	293	238.2729892
563--311	4514	2256.035394
563--656	1703	1248.850736
563--915	12007	5198.81134
563--271	7140	3518.593516
563--820	17137	9375.160285
563--787	19507	11921.94959
563--657	1758	1315.616589
563--303	5056	2361.184962
563--546	1021	737.0996375
563--501	1324	1004.743994
563--865	9837	7028.432935
563--258	6138	1576.834186
563--839	17665	8842.313519
563--342	4459	4135.828481
563--68	7825	7430.802646
563--107	7352	7352.120725
563--339	4573	4217.462075
563--105	7868	7315.365923
563--106	7353	7353.373997
563--599	1507	1218.064041
563--472	7743	7391.233296
563--114	7785	7375.073112
563--660	14192	13573.05712
563--577	541	324.2386035
563--587	1102	542.011245
563--595	609	393.9260415
563--684	8670	8338.987212
563--846	18635	9809.525321
563--283	7022	3413.066836
563--624	1319	726.5430333
563--627	1063	629.1491717
563--766	17378	11454.871
563--37	21108	15583.08809
563--619	863	585.0655679
563--18	22377	16132.96736
563--623	967	621.2879871
563--528	558	499.350961
563--835	18926	10407.25068
563--373	16929	7607.217649
563--221	7811	2241.819032
563--164	20268	8254.585872
563--158	19439	8918.006287
563--161	19631	8875.588877
563--141	20661	8546.606337
563--406	21189	8584.615278
563--882	8091	5891.094536
563--714	14707	12967.87759
563--591	1195	906.9323355
563--358	8526	7568.357982
563--356	9827	8959.273493
563--575	507	320.838458
563--203	12711	7395.782438
563--301	3341	2639.104212
563--177	21252	7438.622466
563--795	16204	10102.47341
563--804	18497	10755.94467
563--243	5686	1920.864364
563--964	20925	13344.74092
563--247	4293	1879.957616
563--944	7152	3130.71656
563--353	3419	3313.952254
563--12	21335	17632.69734
563--808	18466	10681.19407
563--542	1014	741.7488299
563--886	8224	5785.378945
563--793	19242	11549.95784
563--507	1035	749.0048663
563--244	6540	2054.533992
563--621	1329	1080.357737
563--176	21348	7398.031835
563--843	18574	9898.705306
563--2	21920	18102.25
563--188	13635	9131.800332
563--800	19242	11488.86275
563--288	6202	2982.331723
563--723	13300	11479.34071
563--400	21137	8638.201494
563--399	20979	8522.888408
563--429	21609	8689.446177
563--701	9175	8842.382344
563--456	22243	8052.92056
563--585	308	247.3377203
563--650	1732	1231.043302
563--118	7785	7362.935431
563--33	21832	14530.40527
563--440	21703	8499.419752
563--414	21363	8683.31
563--959	7679	2777.36127
563--233	5016	2126.34882
563--268	6487	1297.226266
563--295	5471	2698.633269
563--336	5887	5444.555407
563--633	1262	707.3029664
563--432	21439	8538.099375
563--183	14344	9483.720441
563--310	4876	2249.470543
563--700	9374	9046.707782
563--738	13261	7891.791327
563--393	20916	8505.411859
563--426	20900	8270.217171
563--622	967	629.6824862
563--636	1461	949.9339
563--935	13158	4195.191419
563--659	14848	14273.76976
563--593	1413	1109.394085
563--629	1347	776.6611671
563--222	4925	1426.176089
563--615	1349	1062.67664
563--240	4089	2095.101285
563--225	5234	2380.04522
563--613	1224	608.6556651
563--720	14297	12559.80355
563--377	16917	7425.290535
563--370	16593	7777.819095
563--571	259	207.0874495
563--465	22693	7362.034706
563--564	210	143.5191324
563--214	7002	1995.40802
563--592	1051	481.8338313
563--36	20358	15733.79607
563--266	6501	1304.016111
563--354	9701	9148.78614
563--632	1964	1792.212719
563--204	12132	7999.885072
563--94	8015	7575.712258
563--484	2454	2109.429953
563--691	8652	8329.971743
563--113	7785	7360.930813
563--745	14421	7366.872375
563--682	10110	9783.164429
563--514	938	675.9430145
563--460	21795	7642.408455
563--510	1001	745.2166779
563--193	13051	8654.653178
563--239	6435	2186.124901
563--457	21773	7721.284683
563--403	21162	8644.039542
563--607	1328	1013.424515
563--568	177	152.1424197
563--47	20035	15127.08706
563--858	11113	8907.281058
563--539	1684	1060.672373
563--885	8906	5744.8175
563--519	1913	1209.25927
563--173	21316	7745.614635
563--5	21650	17955.45421
563--140	20484	8568.437331
563--62	21059	12822.88746
563--530	538	408.9138734
563--85	8537	8205.409
563--327	6589	6140.770861
563--144	19264	8771.229701
563--21	22908	15841.1901
563--913	8151	4306.275902
563--169	20482	8079.709276
563--849	15483	8227.438502
563--146	18527	8723.323509
563--174	21158	7707.645869
563--973	21054	11248.39179
563--954	6778	2305.800222
563--391	20941	8492.617341
563--415	20764	8264.333433
563--179	21818	7452.698811
563--419	21381	8633.773643
563--424	21589	8704.428219
563--219	7373	1838.736312
563--818	18453	10665.29383
563--202	12798	7513.730909
563--668	12725	12003.15138
563--296	5302	2619.577177
563--506	1009	771.6179454
563--165	20366	8182.248735
563--147	19284	8658.383443
563--168	20496	8108.409831
563--149	18912	8730.269517
625--563	967	636.0372291
625--608	532	226.5513887
625--558	1073	740.826792
625--351	3951	2686.157422
625--565	827	747.6019476
625--884	7993	6409.449802
625--916	12721	5517.93202
625--937	13420	4652.528055
625--93	10562	8972.944136
625--814	15576	9415.905013
625--15	21091	15485.18464
625--906	9790	6317.132431
625--235	6099	2905.327734
625--280	4028	3740.34929
625--199	12372	9185.987837
625--554	1316	859.6559677
625--35	19492	15046.71467
625--924	12571	5476.33567
625--451	22179	7965.564611
625--452	22179	7928.923578
625--646	1535	1220.808202
625--292	5711	3365.12293
625--499	1640	1506.468446
625--285	7002	3869.471433
625--226	3619	3037.323318
625--308	4409	2865.660187
625--951	6663	2995.913207
625--236	4164	2722.914915
625--229	3841	2911.731047
625--75	9089	9013.022972
625--49	21873	13549.37747
625--357	9419	8467.332908
625--774	19380	11958.97087
625--763	18022	11867.49033
625--520	1212	1123.860601
625--468	22821	5853.19251
625--381	18595	6113.96187
625--260	6531	2149.004784
625--316	3921	3469.676338
625--312	4839	2845.365124
625--949	6951	3305.508108
625--197	13215	9102.864732
625--721	13110	11650.37946
625--505	1398	1251.812341
625--44	19628	14602.93674
625--934	7893	4213.484865
625--338	4204	4016.255797
625--725	12569	11151.74248
625--640	2598	1698.171473
625--279	4269	3991.839026
625--302	4103	2998.572551
625--940	7391	3962.34819
625--677	14352	11252.35906
625--55	19628	14016.92462
625--13	21096	17059.35158
625--601	301	274.7018919
625--489	2437	2249.246411
625--830	18888	10278.65972
625--664	13436	12785.02813
625--926	12997	5176.531319
625--72	9007	8905.021701
625--782	18339	11177.36807
625--326	6465	5856.544299
625--866	10071	7633.876185
625--930	12501	5342.190323
625--931	12885	5186.500856
625--939	13361	4684.978444
625--958	6907	2817.765073
625--840	17988	8884.084507
625--776	17841	11273.95829
625--895	6066	5739.199555
625--252	6159	2418.596758
625--250	4609	2360.87934
625--248	6147	2476.709447
625--709	8592	8462.871446
625--876	9608	6745.140561
625--844	16497	10294.58023
625--842	18906	9869.176233
625--962	8049	3279.78423
625--148	18873	8507.922057
625--186	14610	9493.315244
625--942	7356	3780.942059
625--307	4603	2864.239905
625--806	15848	9764.68544
625--692	8716	8442.985504
625--543	1301	1116.934173
625--108	8721	8507.952747
625--7	21863	16513.59337
625--759	18022	11934.53652
625--289	6121	3518.487657
625--760	17995	11843.12157
625--208	9884	6563.545901
625--606	317	235.9221666
625--783	20349	12047.28489
625--104	8721	8615.981825
625--486	2475	2213.138217
625--803	17520	10537.65037
625--894	6326	5909.384424
625--797	19317	11304.79866
625--313	5102	2812.100172
625--23	21465	17924.84869
625--547	1041	925.313171
625--861	5807	5627.767872
625--117	7681	7465.773938
625--655	693	660.568741
625--867	10152	7619.322276
625--88	8160	8011.95326
625--491	2422	2007.59398
625--521	1189	1112.359802
625--329	5552	5303.675096
625--525	1097	1024.796641
625--522	1162	1052.688174
625--533	1097	1001.649736
625--495	1926	1698.217638
625--580	844	424.6475365
625--90	7777	7484.304051
625--24	23206	15432.57517
625--509	1823	1333.568979
625--38	19006	13100.53901
625--887	7229	6431.703303
625--696	9687	9277.146503
625--667	12888	12214.86319
625--213	7203	2623.132016
625--422	21093	8034.210074
625--932	13107	4912.344712
625--878	9418	6563.508509
625--869	10102	7578.755455
625--475	3508	3009.870433
625--825	18978	10563.7904
625--238	4979	2594.730312
625--831	18897	8491.467083
625--883	9435	6396.195805
625--753	15431	7398.817226
625--728	11510	10850.06682
625--317	6183	5721.757217
625--294	3921	3680.362255
625--125	7499	7470.758677
625--853	12529	10773.73444
625--511	1784	1344.488235
625--703	8668	8556.928773
625--231	4058	2809.850124
625--297	3658	3350.742747
625--242	4370	2535.800788
625--96	7720	7462.466679
625--230	5592	2840.988667
625--116	7683	7471.63696
625--829	18994	10345.76917
625--304	3622	3060.721466
625--923	12149	5725.487006
625--716	15314	13872.832
625--323	6795	6622.414803
625--67	7238	7237.564829
625--3	19951	17941.43799
625--741	14084	7908.112661
625--333	6159	4763.714611
625--428	21850	8366.570523
625--73	9082	9034.370082
625--751	15609	7600.279198
625--430	21848	8219.356908
625--965	17277	11527.19926
625--847	18371	9120.794563
625--969	21294	11710.74944
625--251	5281	2296.588244
625--735	13183	8008.998133
625--71	9803	9539.243908
625--737	13644	8494.905246
625--76	8928	8882.038877
625--893	6626	6103.191212
625--215	7327	2499.517121
625--552	1110	834.3400773
625--70	10277	8948.35688
625--513	1744	1462.351762
625--341	4398	4085.61935
625--717	14356	13106.29813
625--821	18938	10671.85708
625--890	8731	6247.403358
625--74	8932	8883.708959
625--850	18764	8638.168734
625--536	1071	967.7082389
625--444	21141	7743.100816
625--896	5894	5627.974074
625--273	4862	4617.125559
625--175	21307	7369.736517
625--287	7122	3909.889382
625--928	13053	5129.658644
625--31	18472	13087.24296
625--848	18371	9031.814806
625--201	13093	8177.70701
625--46	19672	12965.53093
625--819	19304	10742.46535
625--697	8735	7957.818703
625--385	20955	8306.712098
625--209	9721	6388.787752
625--955	7029	2880.348972
625--957	7003	2867.939411
625--764	18785	12329.66791
625--309	4656	2850.422616
625--210	9721	6380.765096
625--920	12966	5310.191562
625--880	9525	6511.410087
625--504	1346	1297.782858
625--596	962	372.6962391
625--523	1421	1260.633322
625--902	12596	5483.376487
625--524	1453	1246.71958
625--826	18873	10426.15393
625--836	18837	10151.28246
625--799	16308	10107.61978
625--502	1374	1283.998642
625--855	13980	10504.58632
625--249	6089	2512.884348
625--651	491	1194.031748
625--378	19140	7059.885977
625--854	13497	10796.23079
625--972	21389	11935.93288
625--469	22961	5700.127383
625--182	14695	10379.44724
625--572	549	446.7453981
625--83	9003	8818.012856
625--284	6994	3873.316573
625--708	8227	7926.752457
625--293	5711	3370.586474
625--87	8980	8829.712603
625--234	6401	2962.132775
625--526	1179	1015.565709
625--138	14196	8362.657166
625--960	7194	2901.424773
625--548	907	790.9111545
625--734	9929	9717.217235
625--17	19635	14605.14007
625--375	16445	6913.695178
625--315	3921	3538.593656
625--50	19628	14117.41426
625--945	7263	3599.88367
625--517	1260	1204.524251
625--321	7048	6897.310163
625--482	2911	2682.04898
625--534	1165	1061.693366
625--762	3921	3573.737161
625--617	172	109.4909156
625--97	7663	7408.36343
625--686	8707	8264.715
625--257	4891	2118.04422
625--376	16533	6812.546682
625--549	1133	795.9667588
625--584	895	443.9324448
625--136	7359	7157.700261
625--359	9160	7739.203758
625--892	6746	6202.384548
625--20	18879	14120.69777
625--276	4269	4069.666337
625--919	12322	5542.925669
625--407	21372	8257.079856
625--56	20518	13989.69014
625--291	3921	3696.012816
625--605	317	254.4904355
625--441	21943	8139.041115
625--45	19628	14561.58906
625--145	19991	8564.310269
625--611	2027	615.0358158
625--541	1584	1155.579418
625--471	1579	1135.08048
625--956	6995	2864.995688
625--10	21749	16116.48356
625--953	6970	2888.087918
625--817	19068	10829.95843
625--263	5194	2014.968642
625--124	8328	7986.972744
625--699	8463	8039.193707
625--306	3942	2983.814921
625--503	1371	1274.154654
625--490	2434	2238.920117
625--237	5523	2751.274157
625--25	22755	14992.64084
625--654	652	607.521531
625--744	12887	7400.67504
625--473	1170	1056.322251
625--791	19500	11272.88521
625--567	923	616.4299486
625--131	7308	7252.423345
625--556	1003	905.9153959
625--553	1341	951.8065347
625--639	1595	1394.297676
625--974	21294	10839.99289
625--154	19220	8584.580143
625--702	8264	8014.44753
625--711	8301	8149.58362
625--732	10493	10030.75046
625--137	13437	8533.178824
625--496	1764	1545.604657
625--363	8721	7319.49059
625--434	21071	7867.609502
625--110	7599	7174.360228
625--453	22521	7889.308732
625--941	7350	3872.238828
625--139	18872	8740.317843
625--851	18910	8483.773823
625--389	21066	8239.1236
625--454	22349	7731.526593
625--582	916	466.0994144
625--750	15339	7439.016095
625--334	4895	4727.494566
625--560	1001	748.0304538
625--417	21326	8167.75678
625--532	1157	1018.318733
625--331	6161	5658.111982
625--610	2224	1130.941882
625--597	1979	946.2103873
625--626	2185	604.2817615
625--516	1274	1206.844593
625--589	412	342.6011476
625--133	7806	7664.721386
625--749	12839	6746.699526
625--557	1071	803.4576665
625--604	2088	1031.201917
625--395	21121	8219.26137
625--405	21326	8235.990058
625--438	21995	8284.556654
625--433	21933	8355.553033
625--834	17644	9482.114192
625--908	9347	6030.08647
625--630	146	99.60635466
625--635	2311	737.0167162
625--150	19110	8697.270658
625--52	22682	13750.83036
625--976	17699	10593.78879
625--384	21061	8403.704521
625--360	9165	7659.472955
625--618	2106	581.2500132
625--477	3586	2941.420652
625--156	19158	8576.831201
625--470	1133	1040.596618
625--153	19144	8625.610094
625--598	451	289.8340502
625--658	1233	949.8896887
625--217	7579	2367.402869
625--824	18943	10571.38026
625--726	12463	11120.27201
625--833	18837	10246.16065
625--401	21312	8285.13292
625--388	21017	8243.186243
625--672	11640	11157.01359
625--535	1115	1051.453201
625--446	21198	7706.890258
625--566	829	805.4817898
625--518	1282	1195.582946
625--724	12700	11314.48008
625--730	11047	9829.780348
625--223	6409	3300.097477
625--768	16937	11377.29481
625--652	1721	1452.764098
625--462	22467	7603.994319
625--947	7392	3534.906929
625--905	6963	2822.952868
625--680	10988	10465.2336
625--674	11543	11023.49831
625--678	11515	10770.86087
625--689	8930	8373.582841
625--402	21301	8247.615357
625--950	6680	3026.77656
625--904	7035	2881.649956
625--320	7101	6941.174737
625--769	16935	11158.68646
625--634	2366	841.8096104
625--781	16818	10547.65051
625--779	20941	12382.15754
625--918	12633	5499.849491
625--910	8510	5197.886457
625--142	20615	7995.300439
625--180	21640	7158.140145
625--929	13136	5054.332661
625--544	1647	1195.240469
625--551	1092	799.5125253
625--439	21736	8143.273736
625--755	12682	6426.224295
625--349	3557	2796.852918
625--152	19498	8945.637811
625--756	12472	6091.655147
625--588	1159	524.8710869
625--435	21933	8347.013584
625--742	14084	7889.007626
625--64	22118	12745.27023
625--427	21836	8362.100717
625--160	19870	8751.305198
625--647	2575	960.9985238
625--464	22338	7225.922373
625--936	13420	5133.448485
625--922	12336	5523.241513
625--938	13425	4649.825793
625--540	1247	935.0513735
625--59	22106	13044.56913
625--911	8426	5108.087403
625--111	7983	7881.120553
625--91	7835	7559.618962
625--48	17586	12728.12548
625--578	663	626.9420296
625--927	12661	5300.923153
625--206	12325	7618.224684
625--550	1711	1134.84411
625--838	17901	8951.596337
625--413	21453	8299.141048
625--380	18349	6517.26373
625--649	2403	901.2956407
625--392	21122	8229.168725
625--267	6721	1942.107254
625--968	19353	11103.543
625--463	22149	7284.519177
625--966	22679	12237.48516
625--816	17956	10415.05487
625--609	2198	1070.165619
625--877	9567	6627.182379
625--743	14222	7779.555348
625--569	703	492.3344819
625--586	1147	557.2459519
625--602	2331	1282.291963
625--807	16825	9989.154568
625--798	17262	10578.48179
625--386	21014	8328.915995
625--436	21071	7859.702383
625--404	21348	8251.541885
625--459	22178	7712.65485
625--971	21389	11942.91511
625--418	21030	8006.963882
625--706	8298	8097.488074
625--492	2273	1871.783042
625--120	7626	7435.101979
625--262	5256	2056.014588
625--274	4409	4189.345202
625--812	17843	10448.89902
625--58	22035	13052.03465
625--837	17893	8960.712836
625--891	8835	6238.317081
625--476	3292	3012.81056
625--579	853	434.3933092
625--275	4377	4130.841326
625--946	7348	3627.414646
625--39	20818	14980.30482
625--109	11964	9181.663532
625--498	1556	1489.944184
625--483	2795	2562.462414
625--761	18022	11883.93686
625--603	506	466.000048
625--695	11047	9704.846941
625--170	21000	7695.68515
625--875	9554	6907.004754
625--63	22287	12857.26839
625--943	7138	3613.18754
625--340	17848	9978.090684
625--718	14304	13053.32761
625--481	3098	2844.465374
625--527	1502	1137.944653
625--259	5262	2120.669734
625--863	10528	8343.972012
625--765	18022	11842.5709
625--888	8608	6276.732342
625--474	1398	1274.906288
625--367	14418	8226.867507
625--195	13360	9014.580668
625--372	16118	7123.766458
625--366	14425	8229.949974
625--859	10298	7947.861519
625--537	1312	984.8176345
625--857	11768	9938.107692
625--785	19500	11433.08611
625--570	908	548.0340253
625--4	21450	17743.63476
625--620	139	81.30976276
625--693	8735	8390.901799
625--60	21621	12854.38869
625--467	21960	6115.547297
625--211	12372	8542.796292
625--157	19609	8817.803811
625--425	21642	8221.175016
625--190	13630	9372.678314
625--970	21389	12122.6394
625--772	18352	11690.36839
625--879	9420	6530.819466
625--227	3732	2955.65325
625--736	13084	8415.724886
625--870	10075	7567.076188
625--86	10229	8935.65383
625--688	10033	9124.44871
625--529	1562	1115.415123
625--740	12997	7665.697885
625--348	3557	2795.742209
625--845	18913	9781.344766
625--788	20134	11932.41321
625--733	10146	9934.28501
625--123	12218	9134.997996
625--77	8925	8847.63343
625--181	14513	10104.83964
625--665	12974	12523.25146
625--707	8455	8331.717586
625--485	2682	2427.663178
625--261	5257	2065.083009
625--281	6222	3692.657651
625--224	5474	3021.603681
625--14	21116	16933.84098
625--255	4905	2128.24068
625--423	21098	8010.784703
625--212	9145	5822.374448
625--868	10209	7618.376632
625--694	7874	7631.701059
625--727	12356	11090.11772
625--390	21260	8299.550072
625--134	12746	8815.52929
625--805	15863	9764.61844
625--11	21745	16114.06119
625--299	3862	3088.057234
625--770	16829	11096.34895
625--948	7278	3454.995581
625--917	12930	5345.610545
625--559	972	868.7226798
625--318	7454	7301.382103
625--431	22112	8349.666572
625--925	12487	5454.322917
625--898	5920	5615.287278
625--809	17664	10476.29537
625--397	21360	8315.379731
625--290	5795	3408.43344
625--408	21407	8267.566219
625--128	7591	7520.874525
625--364	8674	7219.863269
625--512	1298	1200.287639
625--207	11943	7458.275025
625--612	265	193.3626819
625--653	557	556.9136779
625--396	21130	8224.146547
625--416	20925	7969.578275
625--628	87	59.85886152
625--205	12827	7922.475566
625--269	6726	1911.741643
625--752	15471	7466.035885
625--889	7147	6394.049123
625--119	8013	7893.02036
625--666	12684	12162.29187
625--494	2169	1764.369436
625--335	5555	5157.507419
625--561	878	802.6724118
625--324	6449	6279.622889
625--198	13411	8846.642476
625--648	557	507.0683222
625--590	908	417.5593538
625--305	4113	2980.361414
625--200	13341	8600.229523
625--810	17836	10464.18566
625--907	10292	6300.661501
625--746	12817	6959.006621
625--754	12620	6421.193911
625--455	22460	7686.018851
625--912	12044	5798.198444
625--196	13387	8941.652515
625--775	20294	12248.41023
625--191	13804	9113.105803
625--421	21630	8317.806929
625--382	20274	8888.896598
625--398	21241	8240.794063
625--458	22011	7388.301227
625--862	10612	8646.555775
625--167	20807	7925.010086
625--343	2881	2466.066969
625--493	2166	1763.557978
625--166	20560	8023.541232
625--445	21944	8139.09727
625--8	20906	17382.69688
625--246	5439	2465.433375
625--345	2951	2680.17351
625--135	7430	7222.636765
625--685	8652	8358.884145
625--65	22672	12943.77656
625--673	12457	11052.57051
625--6	21458	17509.29825
625--952	6639	2984.142249
625--361	8755	7394.395637
625--9	21577	17284.36613
625--19	22717	15935.57959
625--977	5887	5597.830849
625--447	22013	8088.518666
625--162	20321	8266.769839
625--34	19951	15175.67372
625--531	1097	1002.715058
625--325	6249	6057.167099
625--22	21958	16071.70724
625--57	22685	13546.18847
625--573	1729	696.3180889
625--192	13330	9192.356481
625--901	5191	4948.093095
625--900	5535	5235.298819
625--28	21958	15304.6069
625--216	7826	2820.531532
625--30	19951	15417.83021
625--53	19628	14070.94819
625--346	3349	2940.953503
625--369	15056	7955.008004
625--218	7604	2354.438298
625--387	8313	8313.376911
625--411	21641	8406.953534
625--443	22041	8250.119209
625--300	4054	3013.312257
625--89	8195	8066.632889
625--631	343	214.418623
625--54	22157	13333.80427
625--412	21469	8310.606456
625--600	972	376.3979403
625--461	22474	7597.699399
625--643	2555	986.9588368
625--873	9555	6920.233885
625--574	1683	732.4526608
625--823	18952	10562.50877
625--347	3133	2802.182289
625--784	16050	10324.47442
625--43	19492	14651.42438
625--729	10604	10368.39749
625--828	18437	10137.23216
625--778	16939	10744.64235
625--786	18644	11286.80165
625--362	8458	7158.719903
625--771	16785	11036.1606
625--40	19492	14676.38085
625--747	15081	7534.553238
625--698	8571	7993.832218
625--676	11459	10905.37441
625--773	18380	11589.40541
625--487	2527	2191.604784
625--796	16485	10263.35005
625--670	13028	11976.02913
625--687	8665	8253.274504
625--757	16375	10227.05765
625--194	13677	8897.045965
625--813	15946	9687.939963
625--792	16355	10222.3819
625--466	20964	6948.451502
625--328	6173	5726.270255
625--112	7599	7170.816275
625--822	15800	9351.852914
625--748	12738	6693.799643
625--232	6387	2975.965841
625--645	2510	816.3670984
625--337	19951	17992.61218
625--254	6379	2280.893987
625--82	1767	7728.479764
625--437	21243	7958.077878
625--967	22118	11936.08515
625--80	8142	7844.075245
625--102	7688	7272.740477
625--871	10013	7493.49223
625--314	3921	3493.576021
625--790	17107	10682.08432
625--616	2138	803.8468652
625--581	850	416.3760275
625--26	22697	14950.63425
625--122	7780	7595.61249
625--739	15285	8682.858547
625--1	21491	17917.46286
625--852	13262	10863.90215
625--319	7431	7267.747539
625--872	9486	7029.72694
625--860	9296	6416.329338
625--32	18635	13146.30454
625--368	14493	8223.030748
625--802	16127	9981.791021
625--16	22530	16053.79123
625--185	14397	10226.91724
625--51	21418	13339.47116
625--81	8125	7820.98902
625--286	7179	3940.342851
625--272	8627	5324.59425
625--253	4756	2209.323643
625--41	21790	14788.97832
625--371	16189	7158.718266
625--864	10450	8164.227878
625--897	6053	5671.684993
625--500	1551	1368.625828
625--963	8044	3231.730275
625--228	5463	2898.392783
625--379	17050	6489.023318
625--355	8580	8211.363444
625--27	21958	15322.4711
625--132	7366	7284.995792
625--722	12987	11607.56402
625--66	8922	8684.751734
625--731	10465	10132.08474
625--705	8298	8163.075381
625--78	9894	9075.960878
625--101	8798	8542.030293
625--100	8884	8657.842391
625--278	4269	4051.773957
625--661	14236	13798.29703
625--79	9182	8981.603595
625--662	13834	13286.24606
625--129	8399	8116.328002
625--130	7590	7546.701352
625--126	7479	7386.416279
625--827	18437	10165.45631
625--95	10655	8989.490802
625--704	8241	7972.940054
625--715	15758	14497.20657
625--712	8301	8151.335014
625--450	21210	7516.889576
625--344	2880	2691.787809
625--352	4020	2614.244841
625--171	20978	7597.603288
625--178	21822	7190.387415
625--159	19768	8637.766933
625--189	14338	9351.220872
625--841	18049	9311.737573
625--641	2489	936.3561297
625--61	22287	12961.49727
625--270	1588	1485.995108
625--638	2432	895.4099597
625--29	19492	15301.0603
625--282	6151	3663.572442
625--614	2066	818.0471234
625--264	6667	2044.543138
625--184	14397	10224.54955
625--644	1237	1036.458998
625--637	1584	1402.549264
625--856	14129	10406.69753
625--562	1966	1172.258463
625--265	6667	1978.666151
625--681	10866	10440.6699
625--671	12178	11711.56317
625--115	7719	7488.719881
625--143	20939	7638.721777
625--69	7599	7159.385653
625--103	8817	8528.216444
625--508	1341	1278.099043
625--187	14397	10409.5822
625--669	13218	12146.01448
625--98	7628	7356.142336
625--555	1070	788.7170171
625--538	1283	995.066542
625--220	8110	2688.274198
625--515	1258	1179.183189
625--497	1678	1478.621774
625--758	18933	10161.0683
625--914	12809	5468.379116
625--241	4349	2572.962505
625--84	7960	7694.870309
625--975	21294	10690.87872
625--409	21453	8322.585201
625--449	22112	8007.561344
625--909	10876	6258.863699
625--330	5530	5280.600407
625--245	5465	2490.808783
625--683	9601	9229.796518
625--789	18473	11120.22795
625--777	17841	11182.79165
625--961	7655	3079.337081
625--713	8980	8661.270396
625--719	13950	12691.31383
625--663	13751	13096.74879
625--365	14296	8294.957924
625--121	7508	7285.901044
625--92	10411	8870.512562
625--881	7706	6505.183117
625--815	18311	10530.87176
625--576	505	402.7800912
625--277	4323	4131.894222
625--710	8542	8404.332433
625--488	2443	2211.165212
625--127	7775	7634.062423
625--42	21900	14583.20932
625--99	8927	8705.366329
625--679	11209	10661.1692
625--675	11515	10985.14343
625--690	8930	8354.638012
625--874	9280	6907.267737
625--899	5920	5613.30417
625--594	542	311.5640853
625--322	6935	6745.755357
625--545	1073	952.6612632
625--332	5403	5012.978529
625--374	16485	6952.754025
625--767	17337	11424.89378
625--410	21452	8318.542135
625--448	22191	8119.767002
625--442	21141	7767.10093
625--780	20349	12129.82123
625--256	4846	2126.133115
625--480	3126	2850.779148
625--478	3586	2906.71628
625--298	5428	3102.487763
625--163	20462	8128.56145
625--155	19499	8710.029066
625--921	12581	5481.505755
625--151	19122	8666.52628
625--383	20929	8486.051797
625--172	21046	7604.859233
625--420	21710	8374.491454
625--394	21132	8224.644436
625--933	13309	4776.756732
625--903	13360	4747.427125
625--801	17408	10578.70985
625--832	17589	9338.272871
625--479	3165	2911.41166
625--794	16469	10276.33963
625--811	17870	10483.5345
625--350	3731	2770.904257
625--642	2424	774.9799948
625--583	854	409.245759
625--311	4754	2847.09926
625--656	786	752.095371
625--915	12247	5637.302894
625--271	7380	4115.413474
625--820	17376	9520.792362
625--787	19747	11811.84864
625--657	841	802.3599074
625--303	5296	2978.065896
625--546	1055	936.7125214
625--501	1563	1365.639232
625--865	10077	7644.092144
625--258	6378	2212.511754
625--839	17905	8951.737354
625--342	4076	3776.873064
625--68	7447	7283.603421
625--107	7223	7222.689144
625--339	4167	3925.283926
625--105	7688	7199.602776
625--106	7228	7227.940653
625--599	2357	1314.274087
625--472	7457	7237.964042
625--114	7499	7224.291705
625--660	14431	13873.94626
625--577	491	388.0639463
625--587	1952	732.8401631
625--595	435	304.4426994
625--684	8909	8626.565775
625--846	18875	9728.481608
625--283	7262	4007.517455
625--624	2169	574.6060076
625--627	146	127.7463808
625--766	17617	11564.97541
625--37	20701	15049.05543
625--619	183	87.96133451
625--18	22617	16007.59905
625--623	23	22.76013347
625--528	1408	1116.745228
625--835	19166	10299.22975
625--373	16521	6994.2269
625--221	8051	2650.769682
625--164	20508	8077.524131
625--158	19679	8785.913769
625--161	19870	8731.462767
625--141	20901	8383.49147
625--406	21429	8292.249161
625--882	8331	6435.983876
625--714	14300	13057.88758
625--591	2045	1055.831531
625--358	8110	7209.033335
625--356	9411	8518.993917
625--575	474	405.2581221
625--203	12950	8012.382768
625--301	3581	3080.422836
625--177	21492	7236.634673
625--795	16444	10252.84276
625--804	18737	10760.97373
625--243	5926	2556.730508
625--964	20518	12832.1316
625--247	4533	2398.363196
625--944	7392	3684.796216
625--353	2881	2701.458623
625--12	20928	17172.61296
625--808	18706	10678.54624
625--542	1101	972.7551038
625--886	8463	6341.557836
625--793	19482	11470.98226
625--507	1353	1244.494105
625--244	6780	2673.403371
625--621	731	667.4443111
625--176	21588	7206.946355
625--843	18814	9823.483932
625--2	21512	17787.49502
625--188	13875	9729.49908
625--800	19482	11398.67628
625--288	6442	3610.689843
625--723	12893	11502.64455
625--400	21377	8342.789879
625--399	21219	8249.193332
625--429	21848	8349.259996
625--701	8768	8639.966528
625--456	22481	7674.311183
625--585	903	424.0284855
625--650	2582	945.7950042
625--118	7499	7212.006071
625--33	22072	14348.95532
625--440	21943	8169.816692
625--414	21603	8364.847934
625--959	7919	3253.628038
625--233	5256	2752.906393
625--268	6726	1932.289765
625--295	5711	3325.572402
625--336	5430	5032.409132
625--633	345	238.6906737
625--432	21679	8225.081167
625--183	14584	10102.63745
625--310	5116	2864.623732
625--700	8966	8843.006944
625--738	13501	8228.871599
625--393	21156	8236.610002
625--426	21140	8008.237939
625--622	20	20.19827967
625--636	2311	737.1132004
625--935	13398	4676.288969
625--659	15088	14535.41833
625--593	2262	1227.232117
625--629	2197	603.5553982
625--222	5165	2029.100305
625--615	793	684.6270168
625--240	4329	2598.006481
625--225	5474	3012.036708
625--613	2074	600.6829077
625--720	13890	12637.33229
625--377	16509	6808.337061
625--370	16186	7166.526553
625--571	1015	566.3785859
625--465	22587	6967.149202
625--564	969	686.8455615
625--214	7242	2567.371634
625--592	1901	642.3140418
625--36	19951	15144.73519
625--266	6740	1934.710975
625--354	9285	8732.821748
625--632	1377	1339.463382
625--204	12372	8543.733857
625--94	7763	7489.560362
625--484	2694	2452.294414
625--691	8749	8452.149836
625--113	7499	7213.068656
625--745	14661	7611.396729
625--682	10350	10065.61792
625--514	1249	1179.968781
625--460	22035	7326.385462
625--510	1319	1234.634795
625--193	13291	9243.714141
625--239	6675	2807.771057
625--457	22012	7398.888861
625--403	21402	8343.878105
625--607	2178	1088.60509
625--568	909	581.4913631
625--47	19628	14549.49253
625--858	11353	9526.655157
625--539	1398	1169.617203
625--885	9146	6334.533995
625--519	1666	1387.500588
625--173	21555	7529.386304
625--5	21242	17541.86485
625--140	20724	8415.456979
625--62	21298	12596.8389
625--530	1097	1002.028017
625--85	8212	8051.453851
625--327	6144	5758.093326
625--144	19504	8659.914176
625--21	23140	15648.34359
625--913	8390	4884.721583
625--169	20722	7897.222379
625--849	15723	8360.333792
625--146	18766	8718.800047
625--174	21398	7496.914529
625--973	21294	11021.8859
625--954	7018	2877.380762
625--391	21181	8227.153693
625--415	21004	8019.308404
625--179	22057	7218.562593
625--419	21621	8319.215978
625--424	21829	8365.951242
625--219	7613	2348.466922
625--818	18693	10607.59148
625--202	13038	8130.964205
625--668	12965	12191.59381
625--296	5542	3237.832456
625--506	1327	1252.374526
625--165	20606	8010.149193
625--147	19523	8634.662579
625--168	20736	7943.588241
625--149	19152	8671.294941
608--563	706	424.3283041
608--625	532	226.5513887
608--558	812	526.7709554
608--351	4143	2848.16399
608--565	674	610.0360315
608--884	7752	6191.778788
608--916	12481	5404.071837
608--937	13179	4528.869268
608--93	10663	9034.121399
608--814	15336	9408.084552
608--15	20851	15545.67527
608--906	9549	6153.027705
608--235	5859	2702.566976
608--280	3788	3543.615107
608--199	12132	9028.968068
608--554	1055	678.4620021
608--35	19593	15265.03495
608--924	12330	5368.519648
608--451	21939	8140.250114
608--452	21939	8103.810885
608--646	1674	1352.834021
608--292	5470	3142.049765
608--499	1399	1309.688007
608--285	6762	3681.743869
608--226	3378	2832.788369
608--308	4169	2642.548323
608--951	6423	2810.324898
608--236	3923	2506.507606
608--229	3601	2699.491537
608--75	9191	9041.362517
608--49	21633	13704.58667
608--357	9528	8570.018059
608--774	19140	12048.37295
608--763	17781	11905.58257
608--520	951	900.3199058
608--468	22922	6077.304746
608--381	18696	6337.2108
608--260	6290	1928.289233
608--316	3680	3361.232456
608--312	4598	2618.847434
608--949	6710	3129.849856
608--197	12974	8926.04289
608--721	13210	11576.29688
608--505	1138	1029.120333
608--44	19728	14829.43604
608--934	7652	4040.223815
608--338	4342	4052.447653
[truncated: 951,553 more rows]
