# Supplementary material for: Modular gateway-ness connectivity and structural core organization in maritime network science
Source: Nat Commun. 2020 Jun 5;11:2849. doi: 10.1038/s41467-020-16619-5 (PMC7275034; doi:10.1038/s41467-020-16619-5)
Supplement: Supplementary file 4 — Source data [file 41467_2020_16619_MOESM4_ESM.zip › Structural-core-master/code/data/Other data/Nodes_2015_All_L.csv]

id	Capacity	Country Code	K	BC	phi	rho_C	rho_CM
1	108961	NZL	7	0.00182388	0.0398	1.0638	0.00411523
2	48738	NZL	7	0.00201996	0.0398	1.0638	0.00411523
3	61	NZL	2	1.75E-06	0.0156	1.0105	0.000204806
4	154050	NZL	8	0.001866823	0.0477	1.0894	0.006662898
5	78217	NZL	5	6.34E-05	0.0281	1.0411	0.001675886
6	52049	NZL	6	0.000143284	0.0338	1.0514	0.002709817
7	9298	AUS	5	7.31E-05	0.0281	1.0411	0.001675886
8	207410	NZL	8	0.002219963	0.0477	1.0894	0.006662898
9	1816	NZL	2	6.52E-06	0.0156	1.0105	0.000204806
10	4164	AUS	2	0	0.0156	1.0105	0.000204806
11	559091	AUS	18	0.005432011	0.1582	1.2747	0.065669713
12	287903	NZL	21	0.014165745	0.1918	1.297	0.087810298
13	262574	NZL	26	0.022797464	0.2584	1.3416	0.135625325
14	9127	NZL	6	0.000333093	0.0338	1.0514	0.002709817
15	262087	AUS	7	0.000508543	0.0398	1.0638	0.00411523
16	6208	AUS	4	0.000101368	0.0236	1.0319	0.001027087
17	3860	AUS	4	0.001025683	0.0236	1.0319	0.001027087
18	555132	AUS	16	0.004521637	0.1328	1.2663	0.050573079
19	20597	AUS	5	5.48E-05	0.0281	1.0411	0.001675886
20	259334	AUS	13	0.003547785	0.0966	1.2102	0.029460773
21	94	AUS	2	0	0.0156	1.0105	0.000204806
22	94	AUS	4	1.73E-05	0.0236	1.0319	0.001027087
23	22864	NZL	2	1.25E-06	0.0156	1.0105	0.000204806
24	432390	AUS	23	0.014988367	0.2208	1.3177	0.108126598
25	3426	AUS	2	0	0.0156	1.0105	0.000204806
26	1158	AUS	2	2.60E-06	0.0156	1.0105	0.000204806
27	2044	NCL	2	0	0.0156	1.0105	0.000204806
28	43633	NCL	10	0.002080285	0.0639	1.1302	0.012894571
29	1259	COK	3	0.000489397	0.0179	1.0143	0.000340565
30	10128	TON	6	0.000479624	0.0338	1.0514	0.002709817
31	3992	AUS	6	0.001408305	0.0338	1.0514	0.002709817
32	2834	AUS	4	0.000943725	0.0236	1.0319	0.001027087
33	13976	AUS	6	0.000457304	0.0338	1.0514	0.002709817
34	1035	NIU	2	0.001040161	0.0156	1.0105	0.000204806
35	1259	COK	3	4.90E-06	0.0179	1.0143	0.000340565
36	1259	TON	4	0.000519743	0.0236	1.0319	0.001027087
37	36166	FJI	15	0.010438687	0.124	1.2565	0.045335544
38	896	AUS	2	0	0.0156	1.0105	0.000204806
39	16935	FJI	6	4.82E-05	0.0338	1.0514	0.002709817
40	51204	PYF	10	0.008887032	0.0639	1.1302	0.012894571
41	16872	VUT	7	0.000358795	0.0398	1.0638	0.00411523
42	4785	VUT	4	2.45E-05	0.0236	1.0319	0.001027087
43	14801	ASM	5	0.001047079	0.0281	1.0411	0.001675886
44	15057	WSM	5	0.003941394	0.0281	1.0411	0.001675886
45	903	WLF	2	7.56E-06	0.0156	1.0105	0.000204806
46	21869	AUS	7	0.000582942	0.0398	1.0638	0.00411523
47	903	WLF	2	0.00199152	0.0156	1.0105	0.000204806
48	256	KIR	2	0.002286546	0.0156	1.0105	0.000204806
49	7444	PNG	3	5.94E-05	0.0179	1.0143	0.000340565
50	256	TKL	2	0.001803408	0.0156	1.0105	0.000204806
51	35452	PNG	11	0.004134289	0.0759	1.1574	0.01837133
52	30499	SLB	17	0.005838161	0.1452	1.2819	0.058338215
53	256	TKL	2	1.57E-05	0.0156	1.0105	0.000204806
54	7444	PNG	3	4.65E-05	0.0179	1.0143	0.000340565
55	256	TKL	2	0.00025724	0.0156	1.0105	0.000204806
56	903	TUV	2	6.10E-05	0.0156	1.0105	0.000204806
57	2785	SLB	4	1.17E-05	0.0236	1.0319	0.001027087
58	44659	PNG	17	0.005215155	0.1452	1.2819	0.058338215
59	7064	PNG	4	8.70E-05	0.0236	1.0319	0.001027087
60	16312	PNG	9	0.004308638	0.0556	1.1111	0.009575673
61	16260	PNG	6	0.001728932	0.0338	1.0514	0.002709817
62	4349	PNG	3	4.13E-05	0.0179	1.0143	0.000340565
63	7889	PNG	4	6.24E-06	0.0236	1.0319	0.001027087
64	3638	PNG	2	0	0.0156	1.0105	0.000204806
65	1655	NRU	5	0.000165813	0.0281	1.0411	0.001675886
66	25149	GTM	6	0.000342699	0.0338	1.0514	0.002709817
67	2984	KNA	3	2.94E-05	0.0179	1.0143	0.000340565
68	4606	VIR	5	6.93E-05	0.0281	1.0411	0.001675886
69	3442	AIA	6	0.001240813	0.0338	1.0514	0.002709817
70	23713	NIC	5	0.000330928	0.0281	1.0411	0.001675886
71	390	CRI	2	2.55E-06	0.0156	1.0105	0.000204806
72	1140615	PAN	23	0.015411701	0.2208	1.3177	0.108126598
73	1744	PAN	2	0	0.0156	1.0105	0.000204806
74	336790	PAN	16	0.006281794	0.1328	1.2663	0.050573079
75	7779	PAN	4	0.000288244	0.0236	1.0319	0.001027087
76	121216	PAN	17	0.005915655	0.1452	1.2819	0.058338215
77	843254	PAN	31	0.037018644	0.321	1.2544	0.175757983
78	19581	CRI	8	0.000780082	0.0477	1.0894	0.006662898
79	153260	CRI	23	0.005288201	0.2208	1.3177	0.108126598
80	25593	TTO	14	0.004063877	0.1128	1.2421	0.03878314
81	157448	TTO	22	0.012471128	0.2027	1.3084	0.095566302
82	1200	GBR	2	4.20E-05	0.0156	1.0105	0.000204806
83	467	NIC	2	2.92E-05	0.0156	1.0105	0.000204806
84	9979	GRD	8	0.000442704	0.0477	1.0894	0.006662898
85	17573	CUW	9	0.000649719	0.0556	1.1111	0.009575673
86	467	NIC	2	0.002017881	0.0156	1.0105	0.000204806
87	467	NIC	2	2.10E-06	0.0156	1.0105	0.000204806
88	11762	BES	3	3.50E-07	0.0179	1.0143	0.000340565
89	15899	ABW	6	0.000599058	0.0338	1.0514	0.002709817
90	14650	BRB	15	0.001830072	0.124	1.2565	0.045335544
91	7110	VCT	7	0.000140612	0.0398	1.0638	0.00411523
92	3526	HND	1	0	0.0096	1	-6.01E-08
93	26347	SLV	5	0.002052172	0.0281	1.0411	0.001675886
94	4120	LCA	5	2.43E-05	0.0281	1.0411	0.001675886
95	70678	GTM	9	0.000706473	0.0556	1.1111	0.009575673
96	9424	LCA	8	0.000234296	0.0477	1.0894	0.006662898
97	30791	MTQ	7	0.001062573	0.0398	1.0638	0.00411523
98	6066	DMA	7	0.000651346	0.0398	1.0638	0.00411523
99	59349	GTM	12	0.000993344	0.0871	1.1823	0.02394718
100	82970	HND	15	0.001747476	0.124	1.2565	0.045335544
101	5016	HND	4	6.68E-05	0.0236	1.0319	0.001027087
102	29006	GLP	11	0.003676198	0.0759	1.1574	0.01837133
103	911	HND	1	0	0.0096	1	-6.01E-08
104	15328	BLZ	2	6.56E-05	0.0156	1.0105	0.000204806
105	6655	ATG	8	0.000227421	0.0477	1.0894	0.006662898
106	7330	KNA	9	0.001712656	0.0556	1.1111	0.009575673
107	3730	NLD	4	9.79E-05	0.0236	1.0319	0.001027087
108	4415	BLZ	6	1.03E-05	0.0338	1.0514	0.002709817
109	528055	MEX	10	0.003405439	0.0639	1.1302	0.012894571
110	5508	BLM	8	0.000208987	0.0477	1.0894	0.006662898
111	445105	JAM	40	0.018959979	0.4474	1.3066	0.275584211
112	21592	SXM	12	0.005092862	0.0871	1.1823	0.02394718
113	1946	VGB	2	0	0.0156	1.0105	0.000204806
114	1784	VGB	1	0	0.0096	1	-6.01E-08
115	40582	DOM	23	0.007943121	0.2208	1.3177	0.108126598
116	512228	DOM	19	0.005882181	0.1645	1.2734	0.069436777
117	3760	DOM	4	0.000313606	0.0236	1.0319	0.001027087
118	3850	VGB	6	0.000801092	0.0338	1.0514	0.002709817
119	2884	JAM	2	0	0.0156	1.0105	0.000204806
120	862	DOM	2	0	0.0156	1.0105	0.000204806
121	34073	PRI	16	0.002661279	0.1328	1.2663	0.050573079
122	20805	HTI	15	0.001258023	0.124	1.2565	0.045335544
123	972177	MEX	21	0.010722	0.1918	1.297	0.087810298
124	6185	CYM	4	9.92E-05	0.0236	1.0319	0.001027087
125	3200	HTI	7	0.005595399	0.0398	1.0638	0.00411523
126	11980	DOM	7	0.002684695	0.0398	1.0638	0.00411523
127	4475	CUB	6	0.00199747	0.0338	1.0514	0.002709817
128	2677	CUB	2	7.40E-05	0.0156	1.0105	0.000204806
129	1237	MEX	2	0	0.0156	1.0105	0.000204806
130	2677	CUB	2	3.23E-06	0.0156	1.0105	0.000204806
131	1784	TCA	2	0.000275453	0.0156	1.0105	0.000204806
132	2646	TCA	3	0.002057559	0.0179	1.0143	0.000340565
133	19510	CUB	14	0.003361497	0.1128	1.2421	0.03878314
134	11660	MEX	3	2.95E-05	0.0179	1.0143	0.000340565
135	3894	BHS	5	0.000293916	0.0281	1.0411	0.001675886
136	411798	BHS	25	0.010566348	0.2383	1.3074	0.119539344
137	1122	MEX	2	0	0.0156	1.0105	0.000204806
138	162359	MEX	7	0.000221847	0.0398	1.0638	0.00411523
139	99713	CHN	1	0	0.0096	1	-6.01E-08
140	101647	CHN	4	5.91E-05	0.0236	1.0319	0.001027087
141	99713	CHN	4	0.000128691	0.0236	1.0319	0.001027087
142	30156	CHN	1	0	0.0096	1	-6.01E-08
143	99713	CHN	2	1.67E-06	0.0156	1.0105	0.000204806
144	3416973	CHN	37	0.023410595	0.3667	1.193	0.205356667
145	258797	CHN	15	0.000266718	0.124	1.2565	0.045335544
146	33098	CHN	5	3.65E-06	0.0281	1.0411	0.001675886
147	14470	CHN	6	5.89E-06	0.0338	1.0514	0.002709817
148	81629	CHN	9	6.71E-05	0.0556	1.1111	0.009575673
149	4438	CHN	4	9.98E-06	0.0236	1.0319	0.001027087
150	6862087	HKG	63	0.022983248	0.6	1.0902	0.375133333
151	9646887	CHN	42	0.010316842	0.4853	1.3147	0.306426471
152	3091011	TWN	54	0.015898692	0.6429	1.2864	0.429642857
153	31034	CHN	2	0	0.0156	1.0105	0.000204806
154	2342251	CHN	23	0.004748651	0.2208	1.3177	0.108126598
155	29910	CHN	8	2.11E-05	0.0477	1.0894	0.006662898
156	7086	CHN	4	1.82E-06	0.0236	1.0319	0.001027087
157	2456	TWN	3	0	0.0179	1.0143	0.000340565
158	162847	TWN	14	0.000537974	0.1128	1.2421	0.03878314
159	56793	CHN	6	5.21E-06	0.0338	1.0514	0.002709817
160	525144	TWN	30	0.00805901	0.2955	1.2338	0.155622132
161	528544	TWN	21	0.00127528	0.1918	1.297	0.087810298
162	9415002	CHN	49	0.016876245	0.5636	1.2647	0.3648
163	10812403	CHN	72	0.062890347	0.5	0.8812	0.2689
164	173756	CHN	15	0.000753563	0.124	1.2565	0.045335544
165	114816	CHN	7	0.000435371	0.0398	1.0638	0.00411523
166	11578	CHN	4	7.24E-06	0.0236	1.0319	0.001027087
167	112989	CHN	5	0.000111012	0.0281	1.0411	0.001675886
168	6042	CHN	2	0	0.0156	1.0105	0.000204806
169	514	CHN	2	0	0.0156	1.0105	0.000204806
170	261849	CHN	20	0.003042106	0.1766	1.2911	0.07781514
171	4350697	CHN	43	0.015669968	0.4833	1.275	0.301333333
172	831	CHN	2	0	0.0156	1.0105	0.000204806
173	8556	CHN	8	2.84E-05	0.0477	1.0894	0.006662898
174	152566	CHN	13	0.002187665	0.0966	1.2102	0.029460773
175	1518521	CHN	30	0.005797914	0.2955	1.2338	0.155622132
176	2183379	CHN	30	0.005639102	0.2955	1.2338	0.155622132
177	40712	CHN	2	0	0.0156	1.0105	0.000204806
178	107261	CHN	4	7.41E-06	0.0236	1.0319	0.001027087
179	235974	CHN	10	0.000298745	0.0639	1.1302	0.012894571
180	170581	CHN	4	3.39E-06	0.0236	1.0319	0.001027087
181	60419	MOZ	7	0.000189379	0.0398	1.0638	0.00411523
182	2559	MDG	4	0.001162732	0.0236	1.0319	0.001027087
183	5359	MDG	6	0.00120798	0.0338	1.0514	0.002709817
184	103361	REU	8	0.004676859	0.0477	1.0894	0.006662898
185	413761	MUS	16	0.009188747	0.1328	1.2663	0.050573079
186	44909	MOZ	9	0.003711675	0.0556	1.1111	0.009575673
187	165	MUS	2	2.89E-05	0.0156	1.0105	0.000204806
188	48763	MDG	9	0.003104229	0.0556	1.1111	0.009575673
189	2112	MOZ	5	0.000288075	0.0281	1.0411	0.001675886
190	2654	MDG	4	1.35E-05	0.0236	1.0319	0.001027087
191	64266	MOZ	10	0.00088435	0.0639	1.1302	0.012894571
192	5869	MDG	4	0.000468243	0.0236	1.0319	0.001027087
193	1236	MDG	4	1.59E-05	0.0236	1.0319	0.001027087
194	9214	MOZ	7	8.03E-05	0.0398	1.0638	0.00411523
195	54813	MYT	11	0.003218771	0.0759	1.1574	0.01837133
196	11643	COM	4	0.000116688	0.0236	1.0319	0.001027087
197	2559	MDG	3	5.04E-06	0.0179	1.0143	0.000340565
198	7707	COM	6	0.000147288	0.0338	1.0514	0.002709817
199	165	MUS	2	9.79E-06	0.0156	1.0105	0.000204806
200	3528	TZA	4	1.62E-06	0.0236	1.0319	0.001027087
201	162211	TZA	15	0.003230461	0.124	1.2565	0.045335544
202	29408	TZA	8	0.001098356	0.0477	1.0894	0.006662898
203	10312	TZA	4	2.19E-06	0.0236	1.0319	0.001027087
204	33130	SYC	6	0.000178833	0.0338	1.0514	0.002709817
205	165326	KEN	17	0.002308807	0.1452	1.2819	0.058338215
206	3422	SOM	2	0	0.0156	1.0105	0.000204806
207	12930	SOM	5	4.59E-05	0.0281	1.0411	0.001675886
208	5065	SOM	6	0.000144575	0.0338	1.0514	0.002709817
209	650	DJI	2	2.10E-06	0.0156	1.0105	0.000204806
210	331149	DJI	18	0.004307433	0.1582	1.2747	0.065669713
211	96	SYC	2	0	0.0156	1.0105	0.000204806
212	1080	ERI	2	0	0.0156	1.0105	0.000204806
213	2596	BGR	2	0	0.0156	1.0105	0.000204806
214	8719	BGR	5	7.68E-06	0.0281	1.0411	0.001675886
215	200361	ROU	8	0.002195849	0.0477	1.0894	0.006662898
216	262823	RUS	11	0.000553669	0.0759	1.1574	0.01837133
217	167997	UKR	3	0	0.0179	1.0143	0.000340565
218	229733	UKR	7	0.001123226	0.0398	1.0638	0.00411523
219	62800	UKR	2	0	0.0156	1.0105	0.000204806
220	591	RUS	1	0	0.0096	1	-6.01E-08
221	266	RUS	1	0	0.0096	1	-6.01E-08
222	19542	ITA	9	0.000375717	0.0556	1.1111	0.009575673
223	1996	GRC	2	2.09E-05	0.0156	1.0105	0.000204806
224	1462921	MLT	41	0.019015868	0.4678	1.3333	0.293625731
225	5525	MLT	4	4.38E-06	0.0236	1.0319	0.001027087
226	1155402	ESP	53	0.041422933	0.5778	1.2558	0.374355556
227	700	ESP	1	0	0.0096	1	-6.01E-08
228	508	ITA	2	0	0.0156	1.0105	0.000204806
229	3525	ESP	2	0	0.0156	1.0105	0.000204806
230	7041	ITA	4	3.73E-05	0.0236	1.0319	0.001027087
231	6985	ESP	8	0.002630791	0.0477	1.0894	0.006662898
232	974498	GRC	49	0.035446246	0.5636	1.2647	0.3648
233	1036	ITA	2	0	0.0156	1.0105	0.000204806
234	393	GRC	2	3.88E-05	0.0156	1.0105	0.000204806
235	580	GRC	1	0	0.0096	1	-6.01E-08
236	7889	ESP	11	0.00047467	0.0759	1.1574	0.01837133
237	1029095	ITA	32	0.010362684	0.328	1.2597	0.181292335
238	408037	ITA	20	0.002415877	0.1766	1.2911	0.07781514
239	2389	GRC	4	7.88E-05	0.0236	1.0319	0.001027087
240	2125945	ESP	44	0.01927037	0.5143	1.314	0.3292
241	5980	ESP	6	0.000399137	0.0338	1.0514	0.002709817
242	54107	ESP	14	0.000669079	0.1128	1.2421	0.03878314
243	2115	ITA	2	1.50E-05	0.0156	1.0105	0.000204806
244	46374	GRC	10	0.000323539	0.0639	1.1302	0.012894571
245	121160	ITA	31	0.006469398	0.321	1.2544	0.175757983
246	188626	ITA	13	0.000273491	0.0966	1.2102	0.029460773
247	88371	ESP	13	0.001161857	0.0966	1.2102	0.029460773
248	488	ITA	2	0	0.0156	1.0105	0.000204806
249	6108	ALB	6	6.67E-05	0.0338	1.0514	0.002709817
250	1501259	ESP	22	0.003861513	0.2027	1.3084	0.095566302
251	145595	ITA	5	8.90E-07	0.0281	1.0411	0.001675886
252	3432	MNE	3	5.94E-06	0.0179	1.0143	0.000340565
253	2252	FRA	4	3.33E-05	0.0236	1.0319	0.001027087
254	3851	HRV	4	0.000714859	0.0236	1.0319	0.001027087
255	60459	FRA	12	0.000279321	0.0871	1.1823	0.02394718
256	3462	FRA	3	6.06E-06	0.0179	1.0143	0.000340565
257	1087766	FRA	15	0.000551645	0.124	1.2565	0.045335544
258	2115	HRV	2	0	0.0156	1.0105	0.000204806
259	481165	ITA	23	0.002001202	0.2208	1.3177	0.108126598
260	29408	ITA	11	0.000387261	0.0759	1.1574	0.01837133
261	2840	ITA	1	0	0.0096	1	-6.01E-08
262	1121426	ITA	19	0.00111425	0.1645	1.2734	0.069436777
263	1551231	ITA	29	0.005610876	0.2792	1.2868	0.14736715
264	51459	ITA	9	5.96E-05	0.0556	1.1111	0.009575673
265	242332	HRV	9	0.003480568	0.0556	1.1111	0.009575673
266	141714	ITA	10	0.000102615	0.0639	1.1302	0.012894571
267	365019	SVN	13	0.000363316	0.0966	1.2102	0.029460773
268	348319	ITA	7	4.20E-05	0.0398	1.0638	0.00411523
269	1008	ITA	2	0	0.0156	1.0105	0.000204806
270	1026	FRA	2	8.03E-05	0.0156	1.0105	0.000204806
271	169735	EGY	4	3.50E-07	0.0236	1.0319	0.001027087
272	100824	SDN	6	1.61E-05	0.0338	1.0514	0.002709817
273	862	MAR	2	0.001476124	0.0156	1.0105	0.000204806
274	862	MAR	2	5.90E-06	0.0156	1.0105	0.000204806
275	229244	ESP	33	0.014275728	0.339	1.28	0.190818182
276	2072	ESP	2	4.52E-06	0.0156	1.0105	0.000204806
277	41933	ESP	8	0.001836825	0.0477	1.0894	0.006662898
278	2072	ESP	2	0.000471008	0.0156	1.0105	0.000204806
279	2892	ESP	4	1.07E-05	0.0236	1.0319	0.001027087
280	36324	MAR	9	0.000741998	0.0556	1.1111	0.009575673
281	2747	LBY	3	6.41E-06	0.0179	1.0143	0.000340565
282	2747	LBY	4	0.000270495	0.0236	1.0319	0.001027087
283	618077	EGY	15	0.002170446	0.124	1.2565	0.045335544
284	1604	EGY	1	0	0.0096	1	-6.01E-08
285	339327	EGY	26	0.011947096	0.2584	1.3416	0.135625325
286	1798944	EGY	37	0.013948375	0.3667	1.193	0.205356667
287	350827	EGY	18	0.002898614	0.1582	1.2747	0.065669713
288	3815	LBY	4	0.001797973	0.0236	1.0319	0.001027087
289	22813	LBY	13	0.001925761	0.0966	1.2102	0.029460773
290	46673	LBY	17	0.003779396	0.1452	1.2819	0.058338215
291	724	PRT	1	0	0.0096	1	-6.01E-08
292	4551	LBY	5	7.42E-05	0.0281	1.0411	0.001675886
293	20320	LBY	7	0.00057835	0.0398	1.0638	0.00411523
294	4053	PRT	4	4.48E-05	0.0236	1.0319	0.001027087
295	21694	LBY	13	0.001955236	0.0966	1.2102	0.029460773
296	3845	TUN	1	0	0.0096	1	-6.01E-08
297	100754	MAR	22	0.00195417	0.2027	1.3084	0.095566302
298	30452	TUN	6	7.10E-05	0.0338	1.0514	0.002709817
299	4888	ESP	5	2.41E-05	0.0281	1.0411	0.001675886
300	59154	DZA	13	0.003306502	0.0966	1.2102	0.029460773
301	1234629	MAR	38	0.019432656	0.3768	1.2002	0.213416667
302	2097	DZA	2	0	0.0156	1.0105	0.000204806
303	21445	TUN	3	2.29E-05	0.0179	1.0143	0.000340565
304	1561	ESP	2	8.78E-06	0.0156	1.0105	0.000204806
305	10076	DZA	7	0.000356554	0.0398	1.0638	0.00411523
306	3002	DZA	2	0	0.0156	1.0105	0.000204806
307	50118	DZA	9	0.001893594	0.0556	1.1111	0.009575673
308	71890	DZA	22	0.003625901	0.2027	1.3084	0.095566302
309	19821	DZA	4	4.48E-05	0.0236	1.0319	0.001027087
310	50893	TUN	17	0.003535367	0.1452	1.2819	0.058338215
311	48588	DZA	7	0.001681735	0.0398	1.0638	0.00411523
312	48143	DZA	5	0.000334542	0.0281	1.0411	0.001675886
313	24786	TUN	5	4.16E-05	0.0281	1.0411	0.001675886
314	4253	PRT	5	0.001512244	0.0281	1.0411	0.001675886
315	3125	PRT	3	0.000691918	0.0179	1.0143	0.000340565
316	3125	PRT	2	0	0.0156	1.0105	0.000204806
317	67746	USA	10	0.003627175	0.0639	1.1302	0.012894571
318	479690	USA	30	0.014559006	0.2955	1.2338	0.155622132
319	222779	USA	36	0.013111157	0.3789	1.2822	0.221205128
320	336581	USA	17	0.003480834	0.1452	1.2819	0.058338215
321	200	USA	1	0	0.0096	1	-6.01E-08
322	1723280	USA	24	0.009546386	0.2225	1.301	0.108369516
323	1197951	USA	22	0.004488314	0.2027	1.3084	0.095566302
324	16406	USA	2	0.000291085	0.0156	1.0105	0.000204806
325	1972473	USA	14	0.001099661	0.1128	1.2421	0.03878314
326	537704	USA	15	0.002442157	0.124	1.2565	0.045335544
327	128901	USA	11	0.002859608	0.0759	1.1574	0.01837133
328	188936	USA	16	0.001873778	0.1328	1.2663	0.050573079
329	89007	USA	3	0	0.0179	1.0143	0.000340565
330	344	USA	2	0	0.0156	1.0105	0.000204806
331	906	CAN	3	0.00204918	0.0179	1.0143	0.000340565
332	5387	USA	2	2.47E-06	0.0156	1.0105	0.000204806
333	10178	USA	2	7.35E-06	0.0156	1.0105	0.000204806
334	399902	CAN	16	0.008281486	0.1328	1.2663	0.050573079
335	88201	CAN	11	0.001063165	0.0759	1.1574	0.01837133
336	1158	CAN	2	4.96E-05	0.0156	1.0105	0.000204806
337	61	NZL	2	4.76E-05	0.0156	1.0105	0.000204806
338	2134	CAN	4	0.00266893	0.0236	1.0319	0.001027087
339	14210	CAN	4	0.000211521	0.0236	1.0319	0.001027087
340	463	MYS	1	0	0.0096	1	-6.01E-08
341	3267	CAN	2	1.80E-05	0.0156	1.0105	0.000204806
342	2134	CAN	2	0	0.0156	1.0105	0.000204806
343	2807	GRL	2	0.004094157	0.0156	1.0105	0.000204806
344	2807	GRL	2	0.00204918	0.0156	1.0105	0.000204806
345	2807	GRL	4	0.018335435	0.0236	1.0319	0.001027087
346	2807	GRL	2	0.020302648	0.0156	1.0105	0.000204806
347	2807	GRL	2	6.31E-06	0.0156	1.0105	0.000204806
348	2807	GRL	2	0.004083649	0.0156	1.0105	0.000204806
349	2807	GRL	2	0.002044977	0.0156	1.0105	0.000204806
350	2807	GRL	2	6.31E-06	0.0156	1.0105	0.000204806
351	2807	GRL	2	0.004083649	0.0156	1.0105	0.000204806
352	2807	GRL	1	0	0.0096	1	-6.01E-08
353	2807	GRL	2	0.002044977	0.0156	1.0105	0.000204806
354	383295	MEX	14	0.00131033	0.1128	1.2421	0.03878314
355	9525	MEX	6	0.002109519	0.0338	1.0514	0.002709817
356	22287	MEX	6	0.002355909	0.0338	1.0514	0.002709817
357	388990	MEX	10	0.002966455	0.0639	1.1302	0.012894571
358	13732	USA	4	3.49E-05	0.0236	1.0319	0.001027087
359	16889	USA	4	2.44E-05	0.0236	1.0319	0.001027087
360	653828	USA	30	0.024513775	0.2955	1.2338	0.155622132
361	403520	USA	21	0.012421286	0.1918	1.297	0.087810298
362	886	USA	1	0	0.0096	1	-6.01E-08
363	1956	USA	4	1.75E-06	0.0236	1.0319	0.001027087
364	134072	USA	6	6.09E-05	0.0338	1.0514	0.002709817
365	2946	USA	2	2.92E-06	0.0156	1.0105	0.000204806
366	1360462	USA	26	0.010441612	0.2584	1.3416	0.135625325
367	1230191	USA	18	0.004795162	0.1582	1.2747	0.065669713
368	10171	USA	4	0.000265315	0.0236	1.0319	0.001027087
369	1953242	USA	21	0.002940004	0.1918	1.297	0.087810298
370	129005	USA	8	0.000641106	0.0477	1.0894	0.006662898
371	152025	USA	7	0.002080362	0.0398	1.0638	0.00411523
372	18574	USA	2	4.20E-07	0.0156	1.0105	0.000204806
373	634167	USA	12	0.002441772	0.0871	1.1823	0.02394718
374	606047	USA	10	0.001443709	0.0639	1.1302	0.012894571
375	29300	USA	6	0.000886321	0.0338	1.0514	0.002709817
376	520	CAN	2	3.44E-06	0.0156	1.0105	0.000204806
377	902164	CAN	14	0.000754958	0.1128	1.2421	0.03878314
378	49219	USA	5	0.002011854	0.0281	1.0411	0.001675886
379	120980	CAN	6	7.04E-05	0.0338	1.0514	0.002709817
380	5004	USA	2	5.12E-06	0.0156	1.0105	0.000204806
381	5004	USA	2	4.78E-05	0.0156	1.0105	0.000204806
382	49134	JPN	9	0.000131589	0.0556	1.1111	0.009575673
383	13729	JPN	12	0.000692526	0.0871	1.1823	0.02394718
384	13414	JPN	7	0.000738683	0.0398	1.0638	0.00411523
385	556	JPN	1	0	0.0096	1	-6.01E-08
386	3819	JPN	2	2.71E-06	0.0156	1.0105	0.000204806
387	12334	JPN	10	0.000611826	0.0639	1.1302	0.012894571
388	4726	JPN	6	0.000556013	0.0338	1.0514	0.002709817
389	115450	JPN	25	0.005554435	0.2383	1.3074	0.119539344
390	2209	JPN	6	0.00129492	0.0338	1.0514	0.002709817
391	1344	JPN	2	0	0.0156	1.0105	0.000204806
392	3758	JPN	2	7.20E-06	0.0156	1.0105	0.000204806
393	6520	JPN	6	8.56E-05	0.0338	1.0514	0.002709817
394	8078	JPN	4	0.000193529	0.0236	1.0319	0.001027087
395	8424	JPN	3	6.26E-07	0.0179	1.0143	0.000340565
396	82032	JPN	29	0.003099952	0.2792	1.2868	0.14736715
397	3758	JPN	2	4.75E-06	0.0156	1.0105	0.000204806
398	6039	JPN	6	1.24E-05	0.0338	1.0514	0.002709817
399	14738	JPN	11	0.002482646	0.0759	1.1574	0.01837133
400	7954	JPN	4	0.000242982	0.0236	1.0319	0.001027087
401	342	JPN	2	7.74E-07	0.0156	1.0105	0.000204806
402	12754	JPN	7	7.71E-05	0.0398	1.0638	0.00411523
403	9800	JPN	7	0.000474159	0.0398	1.0638	0.00411523
404	1330	JPN	2	1.39E-05	0.0156	1.0105	0.000204806
405	25411	JPN	13	0.00235397	0.0966	1.2102	0.029460773
406	5882	JPN	7	2.49E-05	0.0398	1.0638	0.00411523
407	16080	JPN	12	0.001730007	0.0871	1.1823	0.02394718
408	21576	JPN	15	0.00024922	0.124	1.2565	0.045335544
409	10393	JPN	7	0.001056585	0.0398	1.0638	0.00411523
410	1575	JPN	2	0	0.0156	1.0105	0.000204806
411	10240	JPN	6	3.89E-05	0.0338	1.0514	0.002709817
412	482928	JPN	30	0.003555563	0.2955	1.2338	0.155622132
413	960672	JPN	35	0.013247556	0.3471	1.2431	0.194347126
414	13259	JPN	7	0.000108819	0.0398	1.0638	0.00411523
415	2871	KOR	4	1.53E-06	0.0236	1.0319	0.001027087
416	3643	KOR	4	8.43E-06	0.0236	1.0319	0.001027087
417	309	JPN	2	0.00204918	0.0156	1.0105	0.000204806
418	1587926	KOR	24	0.00196886	0.2225	1.301	0.108369516
419	137533	JPN	14	0.000196073	0.1128	1.2421	0.03878314
420	257890	JPN	18	0.000399207	0.1582	1.2747	0.065669713
421	965552	JPN	27	0.004287546	0.262	1.3136	0.136509434
422	6309888	KOR	85	0.084469268	0	0	-0.256
423	37353	KOR	10	0.000337853	0.0639	1.1302	0.012894571
424	1364368	JPN	42	0.01466453	0.4853	1.3147	0.306426471
425	5294	JPN	4	2.75E-05	0.0236	1.0319	0.001027087
426	109037	KOR	23	0.004836444	0.2208	1.3177	0.108126598
427	37941	JPN	6	4.50E-05	0.0338	1.0514	0.002709817
428	18627	JPN	6	0.000239987	0.0338	1.0514	0.002709817
429	1043552	JPN	34	0.003640961	0.3441	1.2532	0.193012903
430	1426	JPN	4	0.001484707	0.0236	1.0319	0.001027087
431	3819	JPN	2	1.95E-06	0.0156	1.0105	0.000204806
432	1827	JPN	2	2.27E-06	0.0156	1.0105	0.000204806
433	30265	JPN	9	0.000697116	0.0556	1.1111	0.009575673
434	2537	KOR	2	0	0.0156	1.0105	0.000204806
435	1130	JPN	2	3.59E-06	0.0156	1.0105	0.000204806
436	834	KOR	2	0	0.0156	1.0105	0.000204806
437	18402	KOR	6	1.61E-05	0.0338	1.0514	0.002709817
438	4320	JPN	2	3.19E-06	0.0156	1.0105	0.000204806
439	13660	JPN	10	0.001179998	0.0639	1.1302	0.012894571
440	20793	JPN	11	0.000395259	0.0759	1.1574	0.01837133
441	309	JPN	1	0	0.0096	1	-6.01E-08
442	12854	KOR	2	0	0.0156	1.0105	0.000204806
443	12204	JPN	5	0.002183754	0.0281	1.0411	0.001675886
444	4731	KOR	5	0	0.0281	1.0411	0.001675886
445	12195	JPN	8	0.002659842	0.0477	1.0894	0.006662898
446	220168	KOR	27	0.002292744	0.262	1.3136	0.136509434
447	31090	JPN	13	0.000331653	0.0966	1.2102	0.029460773
448	62255	JPN	12	0.000972707	0.0871	1.1823	0.02394718
449	680	JPN	2	0	0.0156	1.0105	0.000204806
450	68311	KOR	9	0.000138677	0.0556	1.1111	0.009575673
451	3758	JPN	2	6.79E-05	0.0156	1.0105	0.000204806
452	10938	JPN	6	0.002649898	0.0338	1.0514	0.002709817
453	9069	JPN	6	0.000784597	0.0338	1.0514	0.002709817
454	2086	JPN	2	9.63E-07	0.0156	1.0105	0.000204806
455	5871	JPN	4	1.64E-05	0.0236	1.0319	0.001027087
456	37350	JPN	14	0.002915921	0.1128	1.2421	0.03878314
457	931440	RUS	19	0.012626551	0.1645	1.2734	0.069436777
458	3296	RUS	5	0.000149094	0.0281	1.0411	0.001675886
459	3129	JPN	2	0	0.0156	1.0105	0.000204806
460	65184	RUS	15	0.00794098	0.124	1.2565	0.045335544
461	5894	JPN	4	1.50E-05	0.0236	1.0319	0.001027087
462	8478	JPN	4	1.00E-05	0.0236	1.0319	0.001027087
463	9559	RUS	6	0.000670505	0.0338	1.0514	0.002709817
464	405	RUS	2	0	0.0156	1.0105	0.000204806
465	2092	RUS	1	0	0.0096	1	-6.01E-08
466	7790	RUS	3	0	0.0179	1.0143	0.000340565
467	13362	RUS	5	0.002050091	0.0281	1.0411	0.001675886
468	4974	RUS	2	0	0.0156	1.0105	0.000204806
469	4974	RUS	2	0	0.0156	1.0105	0.000204806
470	16146	GBR	14	0.01751081	0.1128	1.2421	0.03878314
471	59639	POL	15	0.000779985	0.124	1.2565	0.045335544
472	8780	VIR	8	0.000870277	0.0477	1.0894	0.006662898
473	2714	GBR	8	0.013031583	0.0477	1.0894	0.006662898
474	516895	GBR	25	0.004667484	0.2383	1.3074	0.119539344
475	9081	ESP	8	6.37E-05	0.0477	1.0894	0.006662898
476	2820	PRT	2	3.74E-06	0.0156	1.0105	0.000204806
477	2792	ESP	2	1.36E-05	0.0156	1.0105	0.000204806
478	3794	ESP	3	3.00E-05	0.0179	1.0143	0.000340565
479	441525	PRT	18	0.004332626	0.1582	1.2747	0.065669713
480	24946	PRT	14	0.003490878	0.1128	1.2421	0.03878314
481	302977	PRT	30	0.013411639	0.2955	1.2338	0.155622132
482	700	PRT	2	0	0.0156	1.0105	0.000204806
483	127998	PRT	27	0.009091086	0.262	1.3136	0.136509434
484	61803	ESP	11	0.000169412	0.0759	1.1574	0.01837133
485	46618	ESP	6	0.000187026	0.0338	1.0514	0.002709817
486	105538	ESP	31	0.007788504	0.321	1.2544	0.175757983
487	1053	ESP	3	0.000195603	0.0179	1.0143	0.000340565
488	1044	ESP	4	8.11E-05	0.0236	1.0319	0.001027087
489	682	ESP	2	0.000173197	0.0156	1.0105	0.000204806
490	7862	ESP	7	0.00053739	0.0398	1.0638	0.00411523
491	1665	FRA	4	0.000144937	0.0236	1.0319	0.001027087
492	6945	FRA	4	0.001438777	0.0236	1.0319	0.001027087
493	6083	FRA	2	2.18E-05	0.0156	1.0105	0.000204806
494	41282	FRA	9	0.000346342	0.0556	1.1111	0.009575673
495	1684	FRA	3	4.68E-06	0.0179	1.0143	0.000340565
496	150	GGY	2	0.00204918	0.0156	1.0105	0.000204806
497	39168	FRA	9	0.000252184	0.0556	1.1111	0.009575673
498	2142498	FRA	46	0.034142105	0.5513	1.3228	0.358666667
499	150	GGY	1	0	0.0096	1	-6.01E-08
500	10570	GBR	9	0.002015789	0.0556	1.1111	0.009575673
501	1441165	GBR	21	0.008791813	0.1918	1.297	0.087810298
502	241808	FRA	16	0.012057699	0.1328	1.2663	0.050573079
503	8688	BEL	5	0.007926588	0.0281	1.0411	0.001675886
504	3395	GBR	4	0.000800123	0.0236	1.0319	0.001027087
505	2958104	BEL	95	0.141238024	--	--
506	684815	BEL	18	0.001070885	0.1582	1.2747	0.065669713
507	5197	NLD	3	6.01E-05	0.0179	1.0143	0.000340565
508	2454	GBR	4	0.000183864	0.0236	1.0319	0.001027087
509	9182	GBR	7	0.000166629	0.0398	1.0638	0.00411523
510	3612	NLD	5	0.000108986	0.0281	1.0411	0.001675886
511	195	GBR	1	0	0.0096	1	-6.01E-08
512	19538	NLD	13	0.010421618	0.0966	1.2102	0.029460773
513	38628	IRL	11	0.001904454	0.0759	1.1574	0.01837133
514	366	NLD	1	0	0.0096	1	-6.01E-08
515	4333441	NLD	77	0.12643171	0.3333	0.5038	0.091
516	2747	GBR	4	4.19E-06	0.0236	1.0319	0.001027087
517	2378804	GBR	28	0.0216898	0.2702	1.3079	0.142031837
518	1364	GBR	2	0.000343618	0.0156	1.0105	0.000204806
519	3856	IRL	4	6.87E-06	0.0236	1.0319	0.001027087
520	15590	NLD	10	0.00237469	0.0639	1.1302	0.012894571
521	78086	GBR	9	0.002884164	0.0556	1.1111	0.009575673
522	7409	DEU	5	0.000277803	0.0281	1.0411	0.001675886
523	1284	IRL	3	0.000456965	0.0179	1.0143	0.000340565
524	31752	IRL	14	0.003281232	0.1128	1.2421	0.03878314
525	5387	DEU	2	0	0.0156	1.0105	0.000204806
526	4250	DEU	2	7.95E-06	0.0156	1.0105	0.000204806
527	75398	GBR	13	0.003136539	0.0966	1.2102	0.029460773
528	9188	POL	9	0.000232956	0.0556	1.1111	0.009575673
529	340	GBR	1	0	0.0096	1	-6.01E-08
530	415918	DEU	5	0.000113384	0.0281	1.0411	0.001675886
531	6083	DEU	2	0	0.0156	1.0105	0.000204806
532	3676789	DEU	54	0.039722384	0.6429	1.2864	0.429642857
533	1905953	DEU	39	0.01681958	0.3913	1.2219	0.226083004
534	516	GBR	2	0	0.0156	1.0105	0.000204806
535	24829	GBR	20	0.026967444	0.1766	1.2911	0.07781514
536	1816	DEU	2	0.000309408	0.0156	1.0105	0.000204806
537	13378	DEU	6	9.77E-05	0.0338	1.0514	0.002709817
538	2625	DEU	4	0.00047232	0.0236	1.0319	0.001027087
539	8216	GBR	5	0.000744154	0.0281	1.0411	0.001675886
540	2109	DEU	2	2.44E-06	0.0156	1.0105	0.000204806
541	225241	POL	11	0.00011444	0.0759	1.1574	0.01837133
542	34701	GBR	11	0.000572453	0.0759	1.1574	0.01837133
543	21093	GBR	11	0.000624507	0.0759	1.1574	0.01837133
544	182586	RUS	10	3.69E-05	0.0639	1.1302	0.012894571
545	516	GBR	2	2.12E-05	0.0156	1.0105	0.000204806
546	19188	GBR	5	4.89E-05	0.0281	1.0411	0.001675886
547	5805	GBR	3	2.43E-05	0.0179	1.0143	0.000340565
548	10334	DNK	5	0.005926451	0.0281	1.0411	0.001675886
549	15194	DNK	4	0.00020968	0.0236	1.0319	0.001027087
550	45624	LTU	16	0.00112406	0.1328	1.2663	0.050573079
551	12640	DNK	2	2.14E-06	0.0156	1.0105	0.000204806
552	20458	DNK	8	0.001291463	0.0477	1.0894	0.006662898
553	14228	GBR	7	9.50E-05	0.0398	1.0638	0.00411523
554	1330	SWE	4	0.00019725	0.0236	1.0319	0.001027087
555	1197	DNK	2	0.003819124	0.0156	1.0105	0.000204806
556	25293	GBR	6	0.000314614	0.0338	1.0514	0.002709817
557	32288	SWE	12	0.000262528	0.0871	1.1823	0.02394718
558	241769	DNK	17	0.003960632	0.1452	1.2819	0.058338215
559	916	GBR	2	7.97E-05	0.0156	1.0105	0.000204806
560	20164	SWE	6	1.43E-05	0.0338	1.0514	0.002709817
561	916	GBR	2	0	0.0156	1.0105	0.000204806
562	18317	LVA	10	0.002451163	0.0639	1.1302	0.012894571
563	4255	DNK	3	0.003399322	0.0179	1.0143	0.000340565
564	2438	SWE	3	8.19E-06	0.0179	1.0143	0.000340565
565	10206	GBR	8	0.004771762	0.0477	1.0894	0.006662898
566	622	GBR	2	9.77E-06	0.0156	1.0105	0.000204806
567	205440	SWE	14	0.004030635	0.1128	1.2421	0.03878314
568	3750	SWE	2	0.000333283	0.0156	1.0105	0.000204806
569	22907	NOR	12	0.010173638	0.0871	1.1823	0.02394718
570	3072	SWE	6	0.000159027	0.0338	1.0514	0.002709817
571	916	SWE	1	0	0.0096	1	-6.01E-08
572	1398	NOR	2	2.24E-06	0.0156	1.0105	0.000204806
573	7156	SWE	4	4.52E-06	0.0236	1.0319	0.001027087
574	1116	SWE	4	0.000126583	0.0236	1.0319	0.001027087
575	5089	NOR	5	0.002640108	0.0281	1.0411	0.001675886
576	1398	NOR	2	0.002065563	0.0156	1.0105	0.000204806
577	10510	NOR	8	0.005012489	0.0477	1.0894	0.006662898
578	312	GBR	2	0	0.0156	1.0105	0.000204806
579	22893	NOR	12	0.005269412	0.0871	1.1823	0.02394718
580	4208	NOR	3	8.40E-06	0.0179	1.0143	0.000340565
581	1536	NOR	2	1.40E-05	0.0156	1.0105	0.000204806
582	12640	NOR	2	0	0.0156	1.0105	0.000204806
583	12640	NOR	2	1.88E-06	0.0156	1.0105	0.000204806
584	22386	NOR	7	0.00095944	0.0398	1.0638	0.00411523
585	1536	NOR	2	0	0.0156	1.0105	0.000204806
586	916	SWE	2	0.00204918	0.0156	1.0105	0.000204806
587	15868	SWE	11	0.003486456	0.0759	1.1574	0.01837133
588	916	SWE	2	0.004094157	0.0156	1.0105	0.000204806
589	9309	NOR	7	0.000487615	0.0398	1.0638	0.00411523
590	22606	NOR	7	0.000147187	0.0398	1.0638	0.00411523
591	26575	EST	12	0.001279878	0.0871	1.1823	0.02394718
592	608	SWE	2	0	0.0156	1.0105	0.000204806
593	37083	RUS	8	7.66E-05	0.0477	1.0894	0.006662898
594	1398	NOR	2	3.48E-05	0.0156	1.0105	0.000204806
595	3374	NOR	2	0.000211809	0.0156	1.0105	0.000204806
596	1908	NOR	5	0.000413573	0.0281	1.0411	0.001675886
597	4265	FIN	1	0	0.0096	1	-6.01E-08
598	4772	NOR	4	0.000100843	0.0236	1.0319	0.001027087
599	151694	RUS	21	0.004927902	0.1918	1.297	0.087810298
600	25120	NOR	14	0.001368787	0.1128	1.2421	0.03878314
601	4772	NOR	3	5.33E-05	0.0179	1.0143	0.000340565
602	5304	RUS	4	0.000144774	0.0236	1.0319	0.001027087
603	312	GBR	2	0	0.0156	1.0105	0.000204806
604	45279	FIN	12	0.001258708	0.0871	1.1823	0.02394718
605	2260	NOR	3	0	0.0179	1.0143	0.000340565
606	14921	NOR	11	0.009934597	0.0759	1.1574	0.01837133
607	1301	FIN	2	0.000758645	0.0156	1.0105	0.000204806
608	1197	NOR	2	7.47E-05	0.0156	1.0105	0.000204806
609	44568	FIN	11	0.003022466	0.0759	1.1574	0.01837133
610	6374	FIN	2	1.09E-06	0.0156	1.0105	0.000204806
611	14415	SWE	7	0.00068334	0.0398	1.0638	0.00411523
612	3340	NOR	2	0.001001647	0.0156	1.0105	0.000204806
613	916	SWE	2	0.010203867	0.0156	1.0105	0.000204806
614	25590	FIN	10	0.002343003	0.0639	1.1302	0.012894571
615	1599	FRO	2	4.62E-06	0.0156	1.0105	0.000204806
616	509	FIN	2	5.25E-07	0.0156	1.0105	0.000204806
617	7911	NOR	5	0.003051362	0.0281	1.0411	0.001675886
618	916	SWE	2	0.008171501	0.0156	1.0105	0.000204806
619	3340	NOR	2	1.48E-05	0.0156	1.0105	0.000204806
620	6152	NOR	6	0.011716551	0.0338	1.0514	0.002709817
621	6867	FRO	7	0.007200318	0.0398	1.0638	0.00411523
622	1197	NOR	2	6.83E-06	0.0156	1.0105	0.000204806
623	1197	NOR	2	0.000289446	0.0156	1.0105	0.000204806
624	1602	SWE	2	0.000456212	0.0156	1.0105	0.000204806
625	13385	NOR	9	0.013319449	0.0556	1.1111	0.009575673
626	916	SWE	2	0.006134931	0.0156	1.0105	0.000204806
627	3340	NOR	2	1.39E-05	0.0156	1.0105	0.000204806
628	1197	NOR	2	5.38E-05	0.0156	1.0105	0.000204806
629	916	SWE	2	0.004094157	0.0156	1.0105	0.000204806
630	6070	NOR	4	0.002023021	0.0236	1.0319	0.001027087
631	6714	NOR	4	0.002260076	0.0236	1.0319	0.001027087
632	3415	ISL	3	4.62E-06	0.0179	1.0143	0.000340565
633	2595	NOR	4	0.00521439	0.0236	1.0319	0.001027087
634	1301	FIN	2	0.001298617	0.0156	1.0105	0.000204806
635	916	SWE	2	0.00204918	0.0156	1.0105	0.000204806
636	1602	SWE	2	5.61E-06	0.0156	1.0105	0.000204806
637	11290	ISL	11	0.027012056	0.0759	1.1574	0.01837133
638	1301	FIN	2	1.23E-05	0.0156	1.0105	0.000204806
639	4533	ISL	1	0	0.0096	1	-6.01E-08
640	346	RUS	2	0	0.0156	1.0105	0.000204806
641	1736	FIN	2	0	0.0156	1.0105	0.000204806
642	916	SWE	1	0	0.0096	1	-6.01E-08
643	6316	FIN	6	0.000893461	0.0338	1.0514	0.002709817
644	5630	ISL	3	0.001217341	0.0179	1.0143	0.000340565
645	1671	SWE	2	1.76E-05	0.0156	1.0105	0.000204806
646	2134	ISL	2	0.000700089	0.0156	1.0105	0.000204806
647	6316	FIN	6	0.001437073	0.0338	1.0514	0.002709817
648	6070	NOR	4	0.001215549	0.0236	1.0319	0.001027087
649	1671	FIN	2	4.54E-05	0.0156	1.0105	0.000204806
650	2668	FIN	4	0.00010009	0.0236	1.0319	0.001027087
651	1197	NOR	2	0.001818655	0.0156	1.0105	0.000204806
652	2134	ISL	2	2.12E-05	0.0156	1.0105	0.000204806
653	3374	NOR	2	0.002195939	0.0156	1.0105	0.000204806
654	3340	NOR	2	0	0.0156	1.0105	0.000204806
655	3374	NOR	2	9.42E-06	0.0156	1.0105	0.000204806
656	3374	NOR	1	0	0.0096	1	-6.01E-08
657	2134	NOR	2	0.00317323	0.0156	1.0105	0.000204806
658	1398	NOR	2	5.53E-05	0.0156	1.0105	0.000204806
659	3290	ARG	4	2.43E-05	0.0236	1.0319	0.001027087
660	948	FLK	2	0.001992527	0.0156	1.0105	0.000204806
661	1914	ARG	2	0	0.0156	1.0105	0.000204806
662	25552	ARG	6	0.000347536	0.0338	1.0514	0.002709817
663	1841	ARG	1	0	0.0096	1	-6.01E-08
664	23638	ARG	4	0.00011284	0.0236	1.0319	0.001027087
665	1118	ARG	2	4.43E-05	0.0156	1.0105	0.000204806
666	670282	URY	10	0.006751224	0.0639	1.1302	0.012894571
667	821548	ARG	11	0.004364754	0.0759	1.1574	0.01837133
668	42739	ARG	5	0.00077342	0.0281	1.0411	0.001675886
669	1684	ARG	2	4.20E-07	0.0156	1.0105	0.000204806
670	262	URY	1	0	0.0096	1	-6.01E-08
671	630427	BRA	13	0.006396001	0.0966	1.2102	0.029460773
672	37448	BRA	4	0	0.0236	1.0319	0.001027087
673	427997	BRA	9	0.001359295	0.0556	1.1111	0.009575673
674	290918	BRA	7	1.15E-05	0.0398	1.0638	0.00411523
675	120943	BRA	7	0.000658952	0.0398	1.0638	0.00411523
676	847764	BRA	10	0.000607927	0.0639	1.1302	0.012894571
677	1342	PRY	1	0	0.0096	1	-6.01E-08
678	576013	BRA	9	0.00062354	0.0556	1.1111	0.009575673
679	1127443	BRA	26	0.036980635	0.2584	1.3416	0.135625325
680	159553	BRA	6	0.000663841	0.0338	1.0514	0.002709817
681	333110	BRA	12	0.00445654	0.0871	1.1823	0.02394718
682	50452	BRA	6	0.000163448	0.0338	1.0514	0.002709817
683	247818	BRA	10	0.003335082	0.0639	1.1302	0.012894571
684	281453	BRA	12	0.001816458	0.0871	1.1823	0.02394718
685	10146	BRA	2	0.000158385	0.0156	1.0105	0.000204806
686	24043	BRA	5	0.001386263	0.0281	1.0411	0.001675886
687	63401	BRA	5	0.001293596	0.0281	1.0411	0.001675886
688	105481	BRA	11	0.006702333	0.0759	1.1574	0.01837133
689	1795	BRA	2	0.000163536	0.0156	1.0105	0.000204806
690	24660	BRA	2	0	0.0156	1.0105	0.000204806
691	43566	BRA	7	0.001406585	0.0398	1.0638	0.00411523
692	11941	BRA	4	9.63E-05	0.0236	1.0319	0.001027087
693	10309	BRA	5	0.000295373	0.0281	1.0411	0.001675886
694	2228	CUB	4	6.34E-05	0.0236	1.0319	0.001027087
695	1301	COL	2	0	0.0156	1.0105	0.000204806
696	556400	COL	12	0.002241748	0.0871	1.1823	0.02394718
697	12378	GUF	4	0.000505218	0.0236	1.0319	0.001027087
698	17475	SUR	10	0.003538251	0.0639	1.1302	0.012894571
699	12364	GUY	8	0.000399341	0.0477	1.0894	0.006662898
700	32208	COL	10	0.000591376	0.0639	1.1302	0.012894571
701	1301	COL	2	2.81E-05	0.0156	1.0105	0.000204806
702	16927	VEN	11	0.000644076	0.0759	1.1574	0.01837133
703	664384	COL	40	0.030263815	0.4474	1.3066	0.275584211
704	7213	VEN	2	0.000473261	0.0156	1.0105	0.000204806
705	116041	VEN	12	0.001275761	0.0871	1.1823	0.02394718
706	60420	VEN	14	0.000870264	0.1128	1.2421	0.03878314
707	10422	VEN	10	0.002149422	0.0639	1.1302	0.012894571
708	11866	VEN	8	5.41E-05	0.0477	1.0894	0.006662898
709	24627	COL	8	0.00022174	0.0477	1.0894	0.006662898
710	53314	COL	11	0.001094045	0.0759	1.1574	0.01837133
711	2275	VEN	3	4.78E-05	0.0179	1.0143	0.000340565
712	1620	VEN	1	0	0.0096	1	-6.01E-08
713	649	COL	3	0.002072956	0.0179	1.0143	0.000340565
714	211051	CHL	6	0.001875572	0.0338	1.0514	0.002709817
715	3084	CHL	3	0.000863993	0.0179	1.0143	0.000340565
716	2792	CHL	2	5.22E-06	0.0156	1.0105	0.000204806
717	183853	CHL	4	6.55E-06	0.0236	1.0319	0.001027087
718	62828	CHL	2	0	0.0156	1.0105	0.000204806
719	433668	CHL	10	0.003160625	0.0639	1.1302	0.012894571
720	321955	CHL	8	0.000870736	0.0477	1.0894	0.006662898
721	97162	CHL	7	0.002340028	0.0398	1.0638	0.00411523
722	211416	CHL	8	0.001245065	0.0477	1.0894	0.006662898
723	1130	CHL	2	0	0.0156	1.0105	0.000204806
724	313318	CHL	9	0.000343066	0.0556	1.1111	0.009575673
725	74081	CHL	9	0.00162405	0.0556	1.1111	0.009575673
726	479	PER	2	3.50E-07	0.0156	1.0105	0.000204806
727	8608	PER	5	1.49E-05	0.0281	1.0411	0.001675886
728	747362	PER	20	0.012923506	0.1766	1.2911	0.07781514
729	55218	PER	6	0.00072773	0.0338	1.0514	0.002709817
730	1301	PER	2	0	0.0156	1.0105	0.000204806
731	3325	ECU	4	7.25E-05	0.0236	1.0319	0.001027087
732	248095	ECU	16	0.007279935	0.1328	1.2663	0.050573079
733	4188	ECU	2	0.000459675	0.0156	1.0105	0.000204806
734	3622	ECU	3	0	0.0179	1.0143	0.000340565
735	116388	IND	11	0.000906414	0.0759	1.1574	0.01837133
736	18642	MDV	4	0.000262791	0.0236	1.0319	0.001027087
737	2060494	LKA	40	0.017688786	0.4474	1.3066	0.275584211
738	16649	IND	5	9.86E-06	0.0281	1.0411	0.001675886
739	1542	IND	1	0	0.0096	1	-6.01E-08
740	5966	IND	4	4.16E-06	0.0236	1.0319	0.001027087
741	245753	IND	13	0.00139685	0.0966	1.2102	0.029460773
742	30529	IND	5	9.20E-05	0.0281	1.0411	0.001675886
743	42201	IND	5	5.97E-06	0.0281	1.0411	0.001675886
744	2516	IND	3	9.59E-05	0.0179	1.0143	0.000340565
745	62607	IND	12	0.000284701	0.0871	1.1823	0.02394718
746	1277951	IND	18	0.002104032	0.1582	1.2747	0.065669713
747	224	IND	2	0	0.0156	1.0105	0.000204806
748	433014	IND	8	5.12E-05	0.0477	1.0894	0.006662898
749	167673	IND	7	1.81E-06	0.0398	1.0638	0.00411523
750	30330	IND	5	1.39E-05	0.0281	1.0411	0.001675886
751	101450	BGD	11	0.002189539	0.0759	1.1574	0.01837133
752	15759	BGD	3	0	0.0179	1.0143	0.000340565
753	31616	IND	9	0.001029145	0.0556	1.1111	0.009575673
754	924094	IND	21	0.002402039	0.1918	1.297	0.087810298
755	3887	IND	3	4.16E-06	0.0179	1.0143	0.000340565
756	862879	PAK	18	0.00287025	0.1582	1.2747	0.065669713
757	16241	IDN	5	9.27E-05	0.0281	1.0411	0.001675886
758	1322	PHL	2	1.05E-05	0.0156	1.0105	0.000204806
759	34412	IDN	5	0.003748151	0.0281	1.0411	0.001675886
760	30357	IDN	2	6.99E-06	0.0156	1.0105	0.000204806
761	3374	IDN	2	0.006134931	0.0156	1.0105	0.000204806
762	1128	PRT	2	6.68E-06	0.0156	1.0105	0.000204806
763	3374	IDN	2	0.00204918	0.0156	1.0105	0.000204806
764	5329	TLS	4	3.21E-05	0.0236	1.0319	0.001027087
765	3374	IDN	1	0	0.0096	1	-6.01E-08
766	291501	IDN	20	0.022468099	0.1766	1.2911	0.07781514
767	64238	IDN	9	0.003666772	0.0556	1.1111	0.009575673
768	31322	IDN	2	1.34E-05	0.0156	1.0105	0.000204806
769	537726	IDN	26	0.016339758	0.2584	1.3416	0.135625325
770	2794	IDN	3	0	0.0179	1.0143	0.000340565
771	47075	IDN	11	0.005593262	0.0759	1.1574	0.01837133
772	122958	IDN	8	0.011881746	0.0477	1.0894	0.006662898
773	3374	IDN	2	0.004094157	0.0156	1.0105	0.000204806
774	37734	IDN	4	3.65E-06	0.0236	1.0319	0.001027087
775	31322	IDN	2	0.000460127	0.0156	1.0105	0.000204806
776	114380	IDN	8	0.000207838	0.0477	1.0894	0.006662898
777	65073	IDN	4	5.05E-05	0.0236	1.0319	0.001027087
778	57383	IDN	6	0.005657517	0.0338	1.0514	0.002709817
779	43204	IDN	4	0.005094795	0.0236	1.0319	0.001027087
780	31322	IDN	2	4.55E-05	0.0156	1.0105	0.000204806
781	1139	IDN	2	0	0.0156	1.0105	0.000204806
782	90166	IDN	7	0.000542383	0.0398	1.0638	0.00411523
783	31322	IDN	2	0	0.0156	1.0105	0.000204806
784	62830	IDN	7	0.00040931	0.0398	1.0638	0.00411523
785	3374	IDN	2	0.001155814	0.0156	1.0105	0.000204806
786	33508	IDN	4	0.000162548	0.0236	1.0319	0.001027087
787	46578	IDN	4	0.000544233	0.0236	1.0319	0.001027087
788	31322	IDN	2	1.81E-05	0.0156	1.0105	0.000204806
789	135259	IDN	9	0.005961779	0.0556	1.1111	0.009575673
790	42093	IDN	5	7.11E-05	0.0281	1.0411	0.001675886
791	3374	IDN	2	8.06E-06	0.0156	1.0105	0.000204806
792	25852	IDN	2	1.23E-05	0.0156	1.0105	0.000204806
793	29226	IDN	3	0.001559939	0.0179	1.0143	0.000340565
794	7713387.5	SGP	107	0.200767845	--	--
795	3116464	MYS	57	0.057653593	0.619	1.1806	0.400238095
796	94338	MYS	11	9.63E-05	0.0759	1.1574	0.01837133
797	43025	IDN	8	0.00312712	0.0477	1.0894	0.006662898
798	42007	MYS	8	6.74E-05	0.0477	1.0894	0.006662898
799	34542	IDN	4	0.000978175	0.0236	1.0319	0.001027087
800	3374	IDN	2	8.99E-05	0.0156	1.0105	0.000204806
801	44107	MYS	8	0.00509883	0.0477	1.0894	0.006662898
802	3512490	MYS	75	0.074175239	0.5	0.841	0.262833333
803	80436.5	MYS	14	0.001284222	0.1128	1.2421	0.03878314
804	46763	IDN	3	2.49E-05	0.0179	1.0143	0.000340565
805	25852	IDN	2	8.23E-06	0.0156	1.0105	0.000204806
806	160512	IDN	14	0.011226636	0.1128	1.2421	0.03878314
807	25876	MYS	6	1.04E-05	0.0338	1.0514	0.002709817
808	32440	MYS	8	0.002016383	0.0477	1.0894	0.006662898
809	9339	MYS	5	1.13E-05	0.0281	1.0411	0.001675886
810	22385.5	BRN	7	0.001107003	0.0398	1.0638	0.00411523
811	1083	MYS	2	1.26E-06	0.0156	1.0105	0.000204806
812	16631	MYS	5	2.36E-05	0.0281	1.0411	0.001675886
813	118739	MYS	10	8.56E-05	0.0639	1.1302	0.012894571
814	57174	IDN	4	0.001197664	0.0236	1.0319	0.001027087
815	14546	MYS	5	0.000250482	0.0281	1.0411	0.001675886
816	58146	MYS	12	0.000536502	0.0871	1.1823	0.02394718
817	56238	PHL	9	0.004667797	0.0556	1.1111	0.009575673
818	9141	PHL	3	1.53E-05	0.0179	1.0143	0.000340565
819	136230	PHL	19	0.009873784	0.1645	1.2734	0.069436777
820	8083	THA	4	0	0.0236	1.0319	0.001027087
821	3166	PHL	2	0.000304274	0.0156	1.0105	0.000204806
822	16406	THA	2	0	0.0156	1.0105	0.000204806
823	1203	PHL	1	0	0.0096	1	-6.01E-08
824	1972	PHL	1	0	0.0096	1	-6.01E-08
825	39687	PHL	9	0.004051435	0.0556	1.1111	0.009575673
826	10335	PHL	4	3.06E-05	0.0236	1.0319	0.001027087
827	1322	PHL	2	0.000995941	0.0156	1.0105	0.000204806
828	2232	PHL	4	0.003196415	0.0236	1.0319	0.001027087
829	38902	PHL	8	0.002276523	0.0477	1.0894	0.006662898
830	12307	PHL	5	0.000805413	0.0281	1.0411	0.001675886
831	3301	VNM	2	0	0.0156	1.0105	0.000204806
832	43646	KHM	10	3.53E-05	0.0639	1.1302	0.012894571
833	13629	PHL	6	0.004939208	0.0338	1.0514	0.002709817
834	1081383	VNM	31	0.005457203	0.321	1.2544	0.175757983
835	4629	PHL	4	0.002250169	0.0236	1.0319	0.001027087
836	1322	PHL	2	0.001059545	0.0156	1.0105	0.000204806
837	876402	THA	25	0.00307251	0.2383	1.3074	0.119539344
838	3422	THA	2	0	0.0156	1.0105	0.000204806
839	6212	THA	2	2.06E-06	0.0156	1.0105	0.000204806
840	208771	THA	12	0.000180481	0.0871	1.1823	0.02394718
841	16045	VNM	4	0	0.0236	1.0319	0.001027087
842	24250	PHL	9	0.000852207	0.0556	1.1111	0.009575673
843	1322	PHL	2	0.003094013	0.0156	1.0105	0.000204806
844	37734	IDN	3	1.70E-05	0.0179	1.0143	0.000340565
845	228302	PHL	29	0.013520924	0.2792	1.2868	0.14736715
846	69154	PHL	8	0.000349466	0.0477	1.0894	0.006662898
847	885	VNM	1	0	0.0096	1	-6.01E-08
848	32000	VNM	8	0.00032267	0.0477	1.0894	0.006662898
849	33719	MMR	8	0.000386395	0.0477	1.0894	0.006662898
850	2542	VNM	2	0	0.0156	1.0105	0.000204806
851	193591	VNM	17	0.001533368	0.1452	1.2819	0.058338215
852	795364	ZAF	10	0.00277118	0.0639	1.1302	0.012894571
853	584964	ZAF	21	0.012745063	0.1918	1.297	0.087810298
854	1022	ZAF	1	0	0.0096	1	-6.01E-08
855	924449	ZAF	28	0.018059541	0.2702	1.3079	0.142031837
856	23448	ZAF	2	0	0.0156	1.0105	0.000204806
857	3601	NAM	2	0	0.0156	1.0105	0.000204806
858	281625	NAM	18	0.006117773	0.1582	1.2747	0.065669713
859	288742	AGO	18	0.00708149	0.1582	1.2747	0.065669713
860	108333	NGA	12	0.002665847	0.0871	1.1823	0.02394718
861	375	CPV	2	3.79E-06	0.0156	1.0105	0.000204806
862	33518	AGO	5	0.000327996	0.0281	1.0411	0.001675886
863	146308	AGO	7	0.00044693	0.0398	1.0638	0.00411523
864	3863	AGO	1	0	0.0096	1	-6.01E-08
865	23114	AGO	9	0.000374755	0.0556	1.1111	0.009575673
866	12612	COD	5	1.11E-05	0.0281	1.0411	0.001675886
867	15552	COD	4	1.24E-05	0.0236	1.0319	0.001027087
868	28226	COD	5	0.000141446	0.0281	1.0411	0.001675886
869	12345	AGO	4	4.56E-06	0.0236	1.0319	0.001027087
870	4563	AGO	3	0.000190986	0.0179	1.0143	0.000340565
871	310550	COG	20	0.006375649	0.1766	1.2911	0.07781514
872	38284	GAB	10	0.002629053	0.0639	1.1302	0.012894571
873	14483	GAB	4	0.000155148	0.0236	1.0319	0.001027087
874	13200	STP	7	0.000510872	0.0398	1.0638	0.00411523
875	44555	GAB	6	1.50E-05	0.0338	1.0514	0.002709817
876	46584	GNQ	9	0.000935934	0.0556	1.1111	0.009575673
877	6083	CMR	2	2.46E-05	0.0156	1.0105	0.000204806
878	8032	GNQ	3	1.70E-06	0.0179	1.0143	0.000340565
879	55289	GNQ	12	0.000507185	0.0871	1.1823	0.02394718
880	94094	CMR	14	0.003486111	0.1128	1.2421	0.03878314
881	94933	CIV	12	0.000795016	0.0871	1.1823	0.02394718
882	14843	GHA	8	0.001683562	0.0477	1.0894	0.006662898
883	650	NGA	1	0	0.0096	1	-6.01E-08
884	380276	CIV	25	0.008424993	0.2383	1.3074	0.119539344
885	3354	NGA	2	3.36E-06	0.0156	1.0105	0.000204806
886	405596	GHA	14	0.002726085	0.1128	1.2421	0.03878314
887	17544	LBR	4	0.000276423	0.0236	1.0319	0.001027087
888	444094	TGO	14	0.001002785	0.1128	1.2421	0.03878314
889	23231	LBR	6	0.000245912	0.0338	1.0514	0.002709817
890	313727	BEN	11	0.000452673	0.0759	1.1574	0.01837133
891	600511	NGA	23	0.006850338	0.2208	1.3177	0.108126598
892	25231	SLE	6	0.000112888	0.0338	1.0514	0.002709817
893	46067	GIN	8	0.000795272	0.0477	1.0894	0.006662898
894	5693	GNB	3	0.000439918	0.0179	1.0143	0.000340565
895	32435	GMB	7	0.000238404	0.0398	1.0638	0.00411523
896	160970	SEN	25	0.004812906	0.2383	1.3074	0.119539344
897	6889	CPV	3	5.25E-06	0.0179	1.0143	0.000340565
898	4184	CPV	3	0.001448731	0.0179	1.0143	0.000340565
899	2705	CPV	2	0.000156328	0.0156	1.0105	0.000204806
900	27019	MRT	8	0.000895223	0.0477	1.0894	0.006662898
901	14642	MRT	7	0.000855663	0.0398	1.0638	0.00411523
902	6076	ARE	5	4.38E-05	0.0281	1.0411	0.001675886
903	44299	KWT	10	8.07E-05	0.0639	1.1302	0.012894571
904	3576	TUR	3	7.79E-07	0.0179	1.0143	0.000340565
905	708605	TUR	36	0.033667258	0.3789	1.2822	0.221205128
906	138046	YEM	8	0.001143307	0.0477	1.0894	0.006662898
907	2024	YEM	2	0	0.0156	1.0105	0.000204806
908	12206	YEM	6	3.30E-06	0.0338	1.0514	0.002709817
909	1595799	OMN	29	0.009341408	0.2792	1.2868	0.14736715
910	1863663	SAU	34	0.013018381	0.3441	1.2532	0.193012903
911	848920	SAU	11	0.000836443	0.0759	1.1574	0.01837133
912	47918	OMN	5	3.46E-05	0.0281	1.0411	0.001675886
913	85962	SAU	4	0.000141817	0.0236	1.0319	0.001027087
914	3560	ARE	1	0	0.0096	1	-6.01E-08
915	163265	OMN	9	0.000831734	0.0556	1.1111	0.009575673
916	307913	ARE	14	0.003520026	0.1128	1.2421	0.03878314
917	12617	QAT	5	9.01E-07	0.0281	1.0411	0.001675886
918	2593944	ARE	46	0.036302488	0.5513	1.3228	0.358666667
919	2659	ARE	3	0.000721486	0.0179	1.0143	0.000340565
920	41350	QAT	11	3.54E-05	0.0759	1.1574	0.01837133
921	30663	ARE	12	0.001373461	0.0871	1.1823	0.02394718
922	921245	ARE	19	0.003971332	0.1645	1.2734	0.069436777
923	3899	IRN	4	1.24E-05	0.0236	1.0319	0.001027087
924	1581	ARE	2	7.01E-07	0.0156	1.0105	0.000204806
925	11609	ARE	1	0	0.0096	1	-6.01E-08
926	260580	BHR	9	3.10E-05	0.0556	1.1111	0.009575673
927	1300	IRN	1	0	0.0096	1	-6.01E-08
928	411475	SAU	10	0.000476629	0.0639	1.1302	0.012894571
929	218652	SAU	8	3.11E-05	0.0477	1.0894	0.006662898
930	159266	IRN	14	0.00267759	0.1128	1.2421	0.03878314
931	56407	IRN	4	0.000441325	0.0236	1.0319	0.001027087
932	10594	IRN	5	2.46E-05	0.0281	1.0411	0.001675886
933	22354	KWT	5	0.002049531	0.0281	1.0411	0.001675886
934	274769	JOR	11	0.000977755	0.0759	1.1574	0.01837133
935	50595	IRQ	9	0.004113754	0.0556	1.1111	0.009575673
936	396	IRQ	2	0.00204918	0.0156	1.0105	0.000204806
937	396	IRQ	1	0	0.0096	1	-6.01E-08
938	4646	IRN	3	0	0.0179	1.0143	0.000340565
939	66964	IRN	7	0.003156032	0.0398	1.0638	0.00411523
940	388076	ISR	18	0.00179145	0.1582	1.2747	0.065669713
941	321604	ISR	17	0.001714313	0.1452	1.2819	0.058338215
942	478654	LBN	17	0.003522456	0.1452	1.2819	0.058338215
943	88564	CYP	13	0.000260717	0.0966	1.2102	0.029460773
944	10757	SYR	2	0	0.0156	1.0105	0.000204806
945	2300	CYP	2	0	0.0156	1.0105	0.000204806
946	67794	SYR	8	0.000124142	0.0477	1.0894	0.006662898
947	61897	TUR	7	1.22E-05	0.0398	1.0638	0.00411523
948	261537	TUR	20	0.001719914	0.1766	1.2911	0.07781514
949	21643	TUR	6	2.26E-05	0.0338	1.0514	0.002709817
950	235226	TUR	28	0.008772081	0.2702	1.3079	0.142031837
951	16671	TUR	4	5.07E-07	0.0236	1.0319	0.001027087
952	97925	TUR	6	0.000120631	0.0338	1.0514	0.002709817
953	150084	TUR	11	0.000670385	0.0759	1.1574	0.01837133
954	580	TUR	2	1.18E-06	0.0156	1.0105	0.000204806
955	2354	TUR	4	0.000170076	0.0236	1.0319	0.001027087
956	2370	TUR	5	0.000462238	0.0281	1.0411	0.001675886
957	1700	TUR	2	0.000155852	0.0156	1.0105	0.000204806
958	368	TUR	1	0	0.0096	1	-6.01E-08
959	11028	TUR	4	4.92E-05	0.0236	1.0319	0.001027087
960	1700	TUR	2	0	0.0156	1.0105	0.000204806
961	10781	TUR	3	0.000518126	0.0179	1.0143	0.000340565
962	7573	GEO	2	0	0.0156	1.0105	0.000204806
963	16779	GEO	5	0.002549675	0.0281	1.0411	0.001675886
964	6384	KIR	4	0.002149325	0.0236	1.0319	0.001027087
965	390	CXR	2	0.000456692	0.0156	1.0105	0.000204806
966	6695	FSM	3	0.000110363	0.0179	1.0143	0.000340565
967	6695	FSM	3	6.83E-06	0.0179	1.0143	0.000340565
968	10778	PLW	3	0.00084321	0.0179	1.0143	0.000340565
969	6695	FSM	3	0.00128688	0.0179	1.0143	0.000340565
970	13079	MHL	7	0.004266141	0.0398	1.0638	0.00411523
971	1306	MHL	2	1.73E-05	0.0156	1.0105	0.000204806
972	6695	MHL	4	0.001267829	0.0236	1.0319	0.001027087
973	10778	FSM	2	1.08E-05	0.0156	1.0105	0.000204806
974	33853	GUM	8	0.005404023	0.0477	1.0894	0.006662898
975	12084	MNP	3	0.001439155	0.0179	1.0143	0.000340565
976	58289	USA	11	0.002086417	0.0759	1.1574	0.01837133
977	2126928	USA	36	0.038170972	0.3789	1.2822	0.221205128
