# Supplementary material for: Modular gateway-ness connectivity and structural core organization in maritime network science
Source: Nat Commun. 2020 Jun 5;11:2849. doi: 10.1038/s41467-020-16619-5 (PMC7275034; doi:10.1038/s41467-020-16619-5)
Supplement: Supplementary file 4 — Source data [file 41467_2020_16619_MOESM4_ESM.zip › Structural-core-master/code/data/Other data/Nodes_2015_All_P.csv]

id	Country Code	Capacity	Community	sub_Community	K	sub_K	BC	CC	P	Z	B	B_sub	Z_sub	P_sub	phi	rho_C	rho_CM
1	NZL	108961	6	2	27	16	6.22E-05	0.3982	0.5652	-0.0799	0.0867	-0.4934	0.0537	0.3203	0.138649361	1.05705508	0.011007402
2	NZL	48738	6	2	34	26	0.00154811	0.3923	0.3599	0.7137	-0.0411	-0.0588	1.0555	0.3935	0.192008977	1.096382094	0.026017755
3	NZL	61	6	2	3	3	0	0.3141	0	-1.1117	-0.3819	-0.9279	-1.3775	0	0.039255988	1.000472051	1.89E-05
4	NZL	154050	6	2	49	25	0.001770031	0.4494	0.6397	0.6344	0.6406	-0.0588	0.9124	0.4	0.306025075	1.178832764	0.073240495
5	NZL	78217	6	2	26	18	2.94E-05	0.3893	0.426	0.0788	-0.0411	-0.3485	0.1968	0.3642	0.133892842	1.053351029	0.009930171
6	NZL	52049	6	2	23	23	0.000153561	0.37	0	0.4756	-0.3819	-0.3485	0.9124	0.3062	0.117825865	1.037758329	0.006333484
7	AUS	9298	6	2	19	14	0.000449752	0.3849	0.3878	-0.2387	-0.1689	-0.4934	-0.2326	0.3571	0.101689322	1.028792342	0.004022092
8	NZL	207410	6	2	64	32	0.004623982	0.4567	0.6348	1.19	0.9815	0.6654	1.1986	0.5312	0.441127695	1.255578213	0.144288557
9	NZL	1816	6	2	3	3	0	0.32	0	-1.1117	-0.3819	-0.9279	-1.3775	0	0.039255988	1.000472051	1.89E-05
10	AUS	4164	6	2	9	5	0	0.3473	0.4938	-0.953	-0.2115	-0.783	-1.2344	0.32	0.057365289	1.007039601	0.000458744
11	AUS	559091	6	2	89	37	0.004457645	0.4813	0.731	1.5868	1.8336	1.3895	1.1986	0.6121	0.659959759	1.269927009	0.259274849
12	NZL	287903	6	2	84	44	0.006108161	0.4617	0.6043	2.1424	1.3223	2.2586	1.3417	0.6446	0.621296296	1.285913191	0.242181481
13	NZL	262574	6	2	77	46	0.007648147	0.4483	0.5556	2.3011	0.9389	2.2586	1.6279	0.6314	0.557777778	1.304509	0.212397576
14	NZL	9127	6	2	26	24	0.00030979	0.3735	0.142	0.555	-0.2967	0.2308	0.483	0.5174	0.133892842	1.053351029	0.009930171
15	AUS	262087	6	2	48	18	0.000738108	0.4593	0.7049	0.0788	0.8963	-0.2037	0.0537	0.4444	0.288738434	1.169137926	0.065393275
16	AUS	6208	6	2	18	14	2.47E-05	0.3491	0.3457	-0.2387	-0.2115	-0.6382	-0.0894	0.2449	0.096101971	1.026273931	0.003396435
17	AUS	3860	6	2	14	8	2.18E-06	0.3928	0.602	-0.7149	-0.1263	-0.6382	-0.9481	0.375	0.078575776	1.018173627	0.001777109
18	AUS	555132	6	2	76	32	0.002464029	0.474	0.7261	1.19	1.4927	1.2447	0.6261	0.6367	0.548048923	1.296978835	0.20578179
19	AUS	20597	6	2	39	27	0.000490064	0.4055	0.4642	0.7931	0.1293	0.086	1.0555	0.4225	0.2260053	1.126538675	0.038896301
20	AUS	259334	6	2	57	25	0.001854074	0.4645	0.7024	0.6344	0.9815	0.086	0.7693	0.4384	0.386438765	1.232191118	0.115062646
21	AUS	94	6	2	5	5	0	0.3103	0	-0.953	-0.3819	-0.9279	-1.0913	0	0.045093882	1.002017839	9.60E-05
22	AUS	94	6	2	5	5	0	0.3103	0	-0.953	-0.3819	-0.9279	-1.0913	0	0.045093882	1.002017839	9.60E-05
23	NZL	22864	6	2	15	15	0	0.3675	0	-0.1593	-0.3819	-0.6382	0.0537	0.24	0.082769126	1.020027777	0.002107218
24	AUS	432390	6	2	71	47	0.002683497	0.4167	0.4733	2.3805	0.6406	2.2586	1.7711	0.6383	0.500228833	1.277096188	0.177203509
25	AUS	3426	6	3	10	10	0	0.3676	0	-0.5561	-0.3819	-0.3119	-0.7673	0.68	0.060296465	1.007813214	0.000550285
26	AUS	1158	6	2	13	7	0	0.3921	0.6272	-0.7942	-0.1263	-0.783	-0.9481	0.2449	0.073835897	1.016709041	0.001486072
27	NCL	2044	6	2	12	12	0	0.3329	0	-0.3974	-0.3819	-0.783	-0.2326	0.1528	0.070009732	1.016149892	0.001316232
28	NCL	43633	6	2	59	34	0.002354929	0.4608	0.609	1.3487	0.6832	1.6792	0.483	0.6505	0.39628483	1.233131863	0.119567939
29	COK	1259	6	1	10	10	0	0.3222	0	-0.5561	-0.3819	-0.4275	-0.7245	0.32	0.060296465	1.007813214	0.000550285
30	TON	10128	6	1	27	20	0.000283907	0.3784	0.3841	0.2375	-0.0837	0.2068	0.6266	0.42	0.138649361	1.05705508	0.011007402
31	AUS	3992	6	2	19	10	9.68E-05	0.3987	0.6094	-0.5561	0.0015	-0.3485	-0.9481	0.54	0.101689322	1.028792342	0.004022092
32	AUS	2834	6	3	9	5	1.99E-05	0.3807	0.4938	-0.953	-0.2115	-0.6237	-1.566	0.64	0.057365289	1.007039601	0.000458744
33	AUS	13976	6	3	34	22	0.001186564	0.394	0.4567	0.3963	0.1293	0.3119	1.3624	0.5868	0.192008977	1.096382094	0.026017755
34	NIU	1035	6	1	10	10	0	0.3222	0	-0.5561	-0.3819	-0.4275	-0.7245	0.32	0.060296465	1.007813214	0.000550285
35	COK	1259	6	1	10	10	0	0.3222	0	-0.5561	-0.3819	-0.4275	-0.7245	0.32	0.060296465	1.007813214	0.000550285
36	TON	1259	6	1	10	10	0	0.3222	0	-0.5561	-0.3819	-0.4275	-0.7245	0.32	0.060296465	1.007813214	0.000550285
37	FJI	36166	6	1	53	38	0.005298724	0.3971	0.4058	1.6662	0.2572	1.7926	2.4279	0.5609	0.345584416	1.202175877	0.092598636
38	AUS	896	6	3	5	4	0	0.3596	0.32	-1.0323	-0.3393	-0.7797	-1.566	0.625	0.045093882	1.002017839	9.60E-05
39	FJI	16935	6	1	34	27	0.000557428	0.3918	0.327	0.7931	-0.0837	1.3169	0.6266	0.6118	0.192008977	1.096382094	0.026017755
40	PYF	51204	6	1	39	18	0.000863742	0.4426	0.7048	0.0788	0.5128	0.524	-0.2741	0.4938	0.2260053	1.126538675	0.038896301
41	VUT	16872	6	1	39	29	0.001388225	0.385	0.3813	0.9518	0.0441	1.634	0.6266	0.5327	0.2260053	1.126538675	0.038896301
42	VUT	4785	6	1	22	17	0.000606049	0.3747	0.3512	-0.0006	-0.1689	-0.2689	0.6266	0.2907	0.113536042	1.035593784	0.00568977
43	ASM	14801	6	1	28	20	0.000308804	0.3792	0.4082	0.2375	-0.0411	0.2068	0.6266	0.42	0.143087121	1.059853423	0.011990598
44	WSM	15057	6	1	32	24	0.0019251	0.3798	0.375	0.555	-0.0411	0.2068	1.5272	0.375	0.173454166	1.080090139	0.019871038
45	WLF	903	6	1	9	9	0	0.2889	0	-0.6355	-0.3819	-0.7446	-0.4993	0	0.057365289	1.007039601	0.000458744
46	AUS	21869	6	3	37	26	0.000293797	0.394	0.4178	0.7137	0.0867	1.5594	0.2975	0.6805	0.213544137	1.112187529	0.033471726
47	WLF	903	6	1	9	9	0	0.2889	0	-0.6355	-0.3819	-0.7446	-0.4993	0	0.057365289	1.007039601	0.000458744
48	KIR	256	6	1	6	6	0	0.2876	0	-0.8736	-0.3819	-0.7446	-1.1748	0	0.047085424	1.002871292	0.000143785
49	PNG	7444	6	3	11	11	0.000124088	0.362	0	-0.4768	-0.3819	-0.7797	0.2975	0.2975	0.065022743	1.011566736	0.000877766
50	TKL	256	6	1	6	6	0	0.2876	0	-0.8736	-0.3819	-0.7446	-1.1748	0	0.047085424	1.002871292	0.000143785
51	PNG	35452	6	3	41	27	0.001588192	0.3948	0.4497	0.7931	0.2145	1.2475	1.0962	0.6722	0.239485944	1.133376641	0.043784835
52	SLB	30499	6	1	53	41	0.006530382	0.3959	0.3503	1.9043	0.1293	2.9026	1.5272	0.6853	0.345584416	1.202175877	0.092598636
53	TKL	256	6	1	6	6	0	0.2876	0	-0.8736	-0.3819	-0.7446	-1.1748	0	0.047085424	1.002871292	0.000143785
54	PNG	7444	6	3	11	11	0.000124088	0.362	0	-0.4768	-0.3819	-0.7797	0.2975	0.2975	0.065022743	1.011566736	0.000877766
55	TKL	256	6	1	6	6	0	0.2876	0	-0.8736	-0.3819	-0.7446	-1.1748	0	0.047085424	1.002871292	0.000143785
56	TUV	903	6	1	9	9	0	0.2889	0	-0.6355	-0.3819	-0.7446	-0.4993	0	0.057365289	1.007039601	0.000458744
57	SLB	2785	6	3	7	7	3.85E-05	0.3506	0	-0.7942	-0.3819	-0.3119	-1.566	0.7755	0.050409279	1.003998271	0.000219721
58	PNG	44659	6	3	49	34	0.001760081	0.3966	0.4248	1.3487	0.2572	2.1831	1.3624	0.7042	0.306025075	1.178832764	0.073240495
59	PNG	7064	6	3	17	17	0.000189103	0.3686	0	-0.0006	-0.3819	-0.3119	1.0962	0.4775	0.091440158	1.024297553	0.002927327
60	PNG	16312	6	3	18	18	0.00024818	0.3697	0	0.0788	-0.3819	0.3119	0.2975	0.6543	0.096101971	1.026273931	0.003396435
61	PNG	16260	6	3	22	18	0.000598908	0.3859	0.2975	0.0788	-0.2115	0.3119	0.2975	0.6543	0.113536042	1.035593784	0.00568977
62	PNG	4349	6	3	9	9	0	0.2852	0	-0.6355	-0.3819	-1.0916	0.2975	0	0.057365289	1.007039601	0.000458744
63	PNG	7889	6	2	13	13	1.81E-06	0.334	0	-0.318	-0.3819	-0.0588	-0.805	0.5562	0.073835897	1.016709041	0.001486072
64	PNG	3638	6	3	9	9	0	0.2852	0	-0.6355	-0.3819	-1.0916	0.2975	0	0.057365289	1.007039601	0.000458744
65	NRU	1655	6	1	11	11	2.05E-05	0.2993	0	-0.4768	-0.3819	-0.4275	-0.4993	0.314	0.065022743	1.011566736	0.000877766
66	GTM	25149	1	3	11	10	0.000133731	0.3512	0.1653	-0.7146	-0.5431	-0.6667	-0.5251	0.34	0.065022743	1.011566736	0.000877766
67	KNA	2984	1	2	29	29	3.53E-05	0.3476	0	0.3695	-0.5894	-0.6219	0.5669	0.0666	0.147078014	1.061297016	0.012783645
68	VIR	4606	1	2	30	30	1.20E-05	0.3414	0	0.4266	-0.5894	-0.5039	0.5669	0.1244	0.155226343	1.065024238	0.014585269
69	AIA	3442	1	2	30	30	3.93E-05	0.3478	0	0.4266	-0.5894	-0.6219	0.663	0.0644	0.155226343	1.065024238	0.014585269
70	NIC	23713	3	2	9	8	4.20E-06	0.3378	0.1975	-0.7878	-0.3907	-0.5533	-0.3544	0	0.057365289	1.007039601	0.000458744
71	CRI	390	6	5	3	3	0	0.3583	0	-1.1117	-0.3819	-0.3047	-1.1665	0.4444	0.039255988	1.000472051	1.89E-05
72	PAN	1140615	1	3	93	27	0.004767663	0.4875	0.737	0.2554	2.466	-0.2097	0.8843	0.4115	0.683173077	1.255581937	0.268273077
73	PAN	1744	1	3	5	4	0	0.376	0.32	-1.0569	-0.5431	-0.7581	-1.1123	0.375	0.045093882	1.002017839	9.60E-05
74	PAN	336790	1	3	59	41	0.001832733	0.4281	0.4889	1.0542	0.2439	1.07	0.8843	0.6758	0.39628483	1.233131863	0.119567939
75	PAN	7779	7	1	14	6	0.000168036	0.3701	0.6633	-0.8936	-0.2497	-0.5458	-1.2772	0.4444	0.078575776	1.018173627	0.001777109
76	PAN	121216	1	3	37	28	0.000557411	0.4062	0.3682	0.3124	-0.1728	0.1559	0.532	0.523	0.213544137	1.112187529	0.033471726
77	PAN	843254	1	3	126	63	0.010114417	0.4885	0.6873	2.3094	2.3271	2.6238	1.4716	0.704	0.837837838	1.226937407	0.340518018
78	CRI	19581	3	2	12	9	9.11E-05	0.342	0.375	-0.7524	-0.3206	-0.5533	-0.1718	0	0.070009732	1.016149892	0.001316232
79	CRI	153260	1	3	64	40	0.003537501	0.4183	0.5591	0.9971	0.5216	0.7958	1.1192	0.6137	0.441127695	1.255578213	0.144288557
80	TTO	25593	1	5	44	41	0.001027637	0.4023	0.1271	1.0542	-0.4505	0.47	1.7724	0.5592	0.271180333	1.158119796	0.057591328
81	TTO	157448	1	2	75	60	0.00803826	0.4527	0.3399	2.1382	0.105	2.4475	1.0472	0.6283	0.543502614	1.301639378	0.204304518
82	GBR	1200	1	2	11	11	0	0.3369	0	-0.6575	-0.5894	-0.74	-1.0659	0	0.065022743	1.011566736	0.000877766
83	NIC	467	1	1	4	4	0	0.3267	0	-1.0569	-0.5894	-0.5	--	0.375	0.041667933	1.000932409	4.03E-05
84	GRD	9979	1	2	43	42	0.000312038	0.369	0.0454	1.1112	-0.5431	0.6767	0.759	0.4082	0.262300019	1.152545792	0.053813288
85	CUW	17573	1	5	28	25	0.000373516	0.3939	0.1964	0.1413	-0.4505	-0.3063	1.1787	0.3904	0.143087121	1.059853423	0.011990598
86	NIC	467	1	1	4	4	0	0.3267	0	-1.0569	-0.5894	-0.5	--	0.375	0.041667933	1.000932409	4.03E-05
87	NIC	467	1	1	4	4	0	0.3267	0	-1.0569	-0.5894	-0.5	--	0.375	0.041667933	1.000932409	4.03E-05
88	BES	11762	1	5	17	17	6.02E-06	0.3486	0	-0.3152	-0.5894	-0.5004	0.4366	0.3045	0.091440158	1.024297553	0.002927327
89	ABW	15899	1	5	26	23	0.000354995	0.3932	0.2101	0.0272	-0.4505	-0.4357	1.1787	0.3025	0.133892842	1.053351029	0.009930171
90	BRB	14650	1	2	41	40	0.000253647	0.3689	0.0476	0.9971	-0.5431	0.2044	0.9511	0.3287	0.239485944	1.133376641	0.043784835
91	VCT	7110	1	2	32	31	9.50E-05	0.3583	0.0605	0.4836	-0.5431	-0.5039	0.663	0.1207	0.173454166	1.080090139	0.019871038
92	HND	3526	3	2	4	4	0	0.3049	0	-0.9295	-0.4257	-0.5533	-1.0848	0	0.041667933	1.000932409	4.03E-05
93	SLV	26347	3	2	11	10	5.07E-05	0.3381	0.1653	-0.7169	-0.3907	-0.5533	0.0107	0	0.065022743	1.011566736	0.000877766
94	LCA	4120	1	2	32	31	0.00012615	0.3635	0.0605	0.4836	-0.5431	-0.6219	0.759	0.0624	0.173454166	1.080090139	0.019871038
95	GTM	70678	3	2	23	19	0.001038237	0.3807	0.2873	-0.3981	-0.2856	-0.3366	0.5585	0.4598	0.117825865	1.037758329	0.006333484
96	LCA	9424	1	2	42	41	0.00023499	0.3631	0.0465	1.0542	-0.5431	0.6767	0.663	0.414	0.250627615	1.141327058	0.048386088
97	MTQ	30791	1	2	33	23	0.000781947	0.3821	0.4665	0.0272	-0.1265	0.3225	-0.7778	0.5671	0.178546238	1.083199241	0.02131201
98	DMA	6066	1	2	33	32	0.000142653	0.3636	0.0588	0.5407	-0.5431	-0.6219	0.8551	0.0605	0.178546238	1.083199241	0.02131201
99	GTM	59349	1	3	39	26	0.001320057	0.412	0.5115	0.1983	0.0124	-0.0269	0.532	0.5237	0.2260053	1.126538675	0.038896301
100	HND	82970	1	3	33	28	0.001352841	0.4045	0.27	0.3124	-0.358	-0.0269	0.7669	0.5026	0.178546238	1.083199241	0.02131201
101	HND	5016	1	3	7	7	3.13E-05	0.3302	0	-0.8857	-0.5894	-0.7581	-0.76	0.2449	0.050409279	1.003998271	0.000219721
102	GLP	29006	1	2	35	24	0.000661996	0.3943	0.4865	0.0842	-0.0802	0.2044	-0.5857	0.4861	0.197740113	1.102008591	0.028116799
103	HND	911	1	5	1	1	0	0.3017	0	-1.2281	-0.5894	-0.6945	-1.493	0	0.035979905	1	5.55E-17
104	BLZ	15328	4	4	6	4	0	0.3776	0.4444	-1.0198	-0.2163	-0.2551	-1.3436	0.625	0.047085424	1.002871292	0.000143785
105	ATG	6655	1	2	34	34	4.31E-05	0.3467	0	0.6548	-0.5894	-0.1497	0.663	0.2509	0.192008977	1.096382094	0.026017755
106	KNA	7330	1	2	36	36	9.03E-05	0.3535	0	0.7689	-0.5894	-0.1497	0.8551	0.2392	0.20583148	1.107346418	0.030828021
107	NLD	3730	1	2	28	28	2.95E-06	0.3403	0	0.3124	-0.5894	-0.6219	0.4709	0.0689	0.143087121	1.059853423	0.011990598
108	BLZ	4415	1	3	7	7	0	0.3572	0	-0.8857	-0.5894	-0.6667	-0.8774	0.4082	0.050409279	1.003998271	0.000219721
109	MEX	528055	3	2	35	24	0.000908371	0.398	0.4931	-0.2209	-0.0403	-0.0117	-0.1718	0.6736	0.197740113	1.102008591	0.028116799
110	BLM	5508	1	2	32	32	5.20E-05	0.3483	0	0.5407	-0.5894	-0.6219	0.8551	0.0605	0.173454166	1.080090139	0.019871038
111	JAM	445105	1	5	108	78	0.006625742	0.4745	0.4566	3.1652	0.7994	2.9931	1.4756	0.7235	0.751836735	1.230398919	0.29757551
112	SXM	21592	1	2	50	44	0.002221563	0.404	0.2184	1.2253	-0.3117	0.0864	1.4314	0.2789	0.313877875	1.188351971	0.077763098
113	VGB	1946	1	2	13	13	0	0.3362	0	-0.5434	-0.5894	-0.6219	-0.9699	0.142	0.073835897	1.016709041	0.001486072
114	VGB	1784	1	2	27	27	0	0.3402	0	0.2554	-0.5894	-0.6219	0.3748	0.0713	0.138649361	1.05705508	0.011007402
115	DOM	40582	1	5	55	41	0.001612446	0.4176	0.4185	1.0542	0.0587	1.0522	0.4366	0.671	0.371027347	1.224675199	0.107041685
116	DOM	512228	1	3	88	53	0.00283777	0.4754	0.5837	1.7388	1.0309	1.6184	1.589	0.6529	0.657276995	1.274266703	0.258858764
117	DOM	3760	1	2	30	30	3.05E-05	0.3439	0	0.4266	-0.5894	-0.3858	0.4709	0.18	0.155226343	1.065024238	0.014585269
118	VGB	3850	1	2	30	30	1.11E-05	0.3409	0	0.4266	-0.5894	-0.6219	0.663	0.0644	0.155226343	1.065024238	0.014585269
119	JAM	2884	1	3	5	5	0	0.3349	0	-0.9998	-0.5894	-0.6667	-1.1123	0.48	0.045093882	1.002017839	9.60E-05
120	DOM	862	1	2	7	7	0	0.3322	0	-0.8857	-0.5894	-0.5039	-1.6422	0.4082	0.050409279	1.003998271	0.000219721
121	PRI	34073	1	2	30	29	0.000345362	0.3906	0.0644	0.3695	-0.5431	1.385	-1.0659	0.6897	0.155226343	1.065024238	0.014585269
122	HTI	20805	1	5	54	44	0.00303832	0.4082	0.3018	1.2253	-0.1265	1.1169	0.7334	0.6767	0.361862496	1.217745522	0.101958721
123	MEX	972177	3	2	65	36	0.00493671	0.4377	0.6116	0.2043	0.5904	0.0966	1.4714	0.642	0.445773525	1.255498444	0.146455799
124	CYM	6185	1	5	14	14	6.33E-05	0.344	0	-0.4863	-0.5894	-0.5651	0.1397	0.2449	0.078575776	1.018173627	0.001777109
125	HTI	3200	1	2	35	35	0.000146609	0.3534	0	0.7118	-0.5894	0.2044	0.4709	0.3804	0.197740113	1.102008591	0.028116799
126	DOM	11980	1	2	37	37	0.000251008	0.3592	0	0.826	-0.5894	0.4405	0.4709	0.431	0.213544137	1.112187529	0.033471726
127	CUB	4475	1	5	15	13	2.26E-05	0.3849	0.2311	-0.5434	-0.4968	-0.5004	-0.1572	0.355	0.082769126	1.020027777	0.002107218
128	CUB	2677	1	5	9	7	0	0.3779	0.3457	-0.8857	-0.4968	-0.6945	-0.6024	0	0.057365289	1.007039601	0.000458744
129	MEX	1237	1	5	2	2	0	0.3018	0	-1.171	-0.5894	-0.6945	-1.3446	0	0.037213777	1.000118987	4.47E-06
130	CUB	2677	1	5	9	7	0	0.3779	0.3457	-0.8857	-0.4968	-0.6945	-0.6024	0	0.057365289	1.007039601	0.000458744
131	TCA	1784	1	2	27	27	0	0.3402	0	0.2554	-0.5894	-0.6219	0.3748	0.0713	0.138649361	1.05705508	0.011007402
132	TCA	2646	1	2	30	30	3.05E-05	0.3439	0	0.4266	-0.5894	-0.3858	0.4709	0.18	0.155226343	1.065024238	0.014585269
133	CUB	19510	1	5	30	23	0.000191691	0.4	0.3889	0.0272	-0.2654	0.0171	0.1397	0.5974	0.155226343	1.065024238	0.014585269
134	MEX	11660	3	2	7	7	1.13E-05	0.3312	0	-0.8232	-0.4257	-0.5533	-0.537	0	0.050409279	1.003998271	0.000219721
135	BHS	3894	1	2	28	28	1.53E-05	0.3435	0	0.3124	-0.5894	-0.5039	0.3748	0.1327	0.143087121	1.059853423	0.011990598
136	BHS	411798	1	2	90	63	0.008105408	0.474	0.4854	2.3094	0.6605	3.51	0.4709	0.6757	0.666666667	1.273094146	0.263669979
137	MEX	1122	3	2	5	5	0	0.3051	0	-0.8941	-0.4257	-0.5533	-0.9022	0	0.045093882	1.002017839	9.60E-05
138	MEX	162359	3	2	26	16	0.000282287	0.401	0.4734	-0.5043	-0.0753	-0.2644	-0.3544	0.5547	0.133892842	1.053351029	0.009930171
139	CHN	99713	3	1	17	17	0	0.3715	0	-0.4689	-0.4257	-0.7465	-0.0297	0	0.091440158	1.024297553	0.002927327
140	CHN	101647	3	1	20	20	5.74E-06	0.3734	0	-0.3626	-0.4257	-0.7465	0.2076	0	0.106268739	1.030807946	0.004575466
141	CHN	99713	3	1	17	17	0	0.3715	0	-0.4689	-0.4257	-0.7465	-0.0297	0	0.091440158	1.024297553	0.002927327
142	CHN	30156	3	1	1	1	0	0.3372	0	-1.0358	-0.4257	-0.7465	-1.2951	0	0.035979905	1	5.55E-17
143	CHN	99713	3	1	17	17	0	0.3715	0	-0.4689	-0.4257	-0.7465	-0.0297	0	0.091440158	1.024297553	0.002927327
144	CHN	3416973	3	1	143	65	0.007501249	0.5086	0.7142	1.2317	2.3073	1.1882	0.9194	0.7153	0.88034188	1.177381293	0.341532764
145	CHN	258797	3	1	41	32	0.000133423	0.4012	0.3641	0.0625	-0.1104	0.0059	0.0494	0.6309	0.239485944	1.133376641	0.043784835
146	CHN	33098	3	1	8	8	5.41E-07	0.3611	0	-0.7878	-0.4257	-0.7465	-0.7415	0	0.052004334	1.004511589	0.000259047
147	CHN	14470	3	1	23	22	5.64E-05	0.383	0.0832	-0.2918	-0.3907	-0.2091	-0.4251	0.5909	0.117825865	1.037758329	0.006333484
148	CHN	81629	3	1	36	34	0.000123755	0.389	0.1049	0.1334	-0.3557	-0.3166	0.6822	0.3927	0.20583148	1.107346418	0.030828021
149	CHN	4438	3	1	14	14	9.91E-06	0.3729	0	-0.5752	-0.4257	-0.4241	-0.7415	0.5408	0.078575776	1.018173627	0.001777109
150	HKG	6862087	3	1	237	108	0.027185488	0.5505	0.7231	2.7553	4.0943	2.3706	2.5804	0.7106	1	1.106427864	0.326952381
151	CHN	9646887	3	1	216	79	0.01706439	0.5425	0.7617	1.7278	4.3746	1.5644	1.4731	0.7092	1	1.115914166	0.336678571
152	TWN	3091011	3	1	187	87	0.017726348	0.5267	0.6992	2.0112	3.0782	2.1018	1.3149	0.7451	1	1.159328043	0.372681818
153	CHN	31034	3	1	8	8	1.95E-06	0.3643	0	-0.7878	-0.4257	-0.6928	-0.8206	0.2188	0.052004334	1.004511589	0.000259047
154	CHN	2342251	3	1	135	69	0.006971054	0.4985	0.6704	1.3735	1.8868	0.597	2.1058	0.549	0.886021505	1.229843165	0.364980645
155	CHN	29910	3	1	25	25	1.79E-05	0.3807	0	-0.1855	-0.4257	-0.2628	-0.1088	0.5568	0.125926748	1.04460833	0.007960499
156	CHN	7086	3	1	17	17	3.66E-07	0.3765	0	-0.4689	-0.4257	-0.5315	-0.346	0.3875	0.091440158	1.024297553	0.002927327
157	TWN	2456	3	1	7	7	0	0.3631	0	-0.8232	-0.4257	-0.7465	-0.8206	0	0.050409279	1.003998271	0.000219721
158	TWN	162847	3	1	63	49	0.000590143	0.402	0.3457	0.6649	0.0648	0.2746	0.9985	0.5648	0.42133653	1.24316229	0.132676356
159	CHN	56793	3	1	10	10	1.05E-07	0.3714	0	-0.7169	-0.4257	-0.6928	-0.6624	0.18	0.060296465	1.007813214	0.000550285
160	TWN	525144	3	1	78	59	0.000954583	0.4116	0.3958	1.0192	0.24	0.9195	0.8404	0.6757	0.572004479	1.297137072	0.218402688
161	TWN	528544	3	1	67	45	0.001016329	0.4639	0.5066	0.5231	0.3451	0.4358	0.4449	0.6568	0.468266457	1.256337073	0.157477183
162	CHN	9415002	3	1	248	105	0.024524112	0.5555	0.7331	2.649	4.5848	2.693	1.8686	0.7149	1	1.097614136	0.316133333
163	CHN	10812403	3	1	302	126	0.044149537	0.5734	0.7446	3.393	5.7411	3.4992	2.3431	0.7178	1	1	0.272
164	CHN	173756	3	2	34	34	7.95E-05	0.3799	0	0.1334	-0.4257	0.3855	-0.3544	0.6851	0.192008977	1.096382094	0.026017755
165	CHN	114816	3	1	30	30	5.24E-05	0.3786	0	-0.0083	-0.4257	-0.1016	0.0494	0.5711	0.155226343	1.065024238	0.014585269
166	CHN	11578	3	1	11	11	0	0.3744	0	-0.6815	-0.4257	-0.5315	-0.8206	0.5455	0.065022743	1.011566736	0.000877766
167	CHN	112989	3	1	24	24	2.60E-05	0.3777	0	-0.2209	-0.4257	-0.4241	0.0494	0.4167	0.121344446	1.040142472	0.006958096
168	CHN	6042	3	2	12	12	0	0.3761	0	-0.6461	-0.4257	-0.3727	-0.537	0.5833	0.070009732	1.016149892	0.001316232
169	CHN	514	3	1	3	3	0	0.364	0	-0.9649	-0.4257	-0.6928	-1.216	0.4444	0.039255988	1.000472051	1.89E-05
170	CHN	261849	3	1	57	46	0.00082731	0.4096	0.3263	0.5586	-0.0403	0.2208	0.8404	0.5822	0.386438765	1.232191118	0.115062646
171	CHN	4350697	3	1	213	93	0.018800441	0.5389	0.7363	2.2238	3.7789	2.0481	1.8686	0.6847	1	1.127079744	0.347
172	CHN	831	3	4	3	3	0	0.3607	0	-0.9649	-0.4257	-0.4937	-1.4261	0.6667	0.039255988	1.000472051	1.89E-05
173	CHN	8556	3	1	15	15	2.65E-06	0.3721	0	-0.5398	-0.4257	-0.2628	-0.8997	0.7111	0.082769126	1.020027777	0.002107218
174	CHN	152566	3	1	34	34	7.21E-05	0.3792	0	0.1334	-0.4257	0.1134	0.0494	0.6038	0.192008977	1.096382094	0.026017755
175	CHN	1518521	3	1	176	88	0.011348827	0.5186	0.6933	2.0466	2.6577	1.9944	1.5522	0.6653	1	1.211484461	0.402875
176	CHN	2183379	3	1	204	95	0.018145589	0.529	0.712	2.2947	3.3935	2.1018	1.9476	0.6593	1	1.147152833	0.364963636
177	CHN	40712	3	1	4	4	0	0.3515	0	-0.9295	-0.4257	-0.7465	-1.0579	0	0.041667933	1.000932409	4.03E-05
178	CHN	107261	3	1	19	19	7.69E-06	0.3763	0	-0.3981	-0.4257	-0.639	-0.0297	0.1939	0.101689322	1.028792342	0.004022092
179	CHN	235974	3	1	26	26	7.49E-05	0.377	0	-0.15	-0.4257	-0.5315	0.3658	0.2751	0.133892842	1.053351029	0.009930171
180	CHN	170581	3	1	18	18	2.53E-05	0.3717	0	-0.4335	-0.4257	-0.7465	0.0494	0	0.096101971	1.026273931	0.003396435
181	MOZ	60419	7	2	29	17	0.000568729	0.3951	0.5922	-0.2776	-0.0436	0.9815	-0.3735	0.6367	0.147078014	1.061297016	0.012783645
182	MDG	2559	7	2	8	8	2.34E-07	0.3025	0	-0.7816	-0.6619	-0.8179	-0.6153	0	0.052004334	1.004511589	0.000259047
183	MDG	5359	7	2	16	12	0.000568619	0.3735	0.3984	-0.5576	-0.4558	-0.593	0.1099	0.1528	0.086691797	1.022730384	0.002522349
184	REU	103361	7	2	37	30	0.00278202	0.3929	0.3068	0.4504	-0.3012	2.331	1.3184	0.6044	0.213544137	1.112187529	0.033471726
185	MUS	413761	7	2	65	32	0.00892698	0.4305	0.6807	0.5624	1.0384	2.7809	1.3184	0.625	0.445773525	1.255498444	0.146455799
186	MOZ	44909	7	2	26	15	0.000654369	0.3833	0.6036	-0.3896	-0.0951	-0.3681	0.5933	0.2311	0.133892842	1.053351029	0.009930171
187	MUS	165	7	2	4	4	0	0.3013	0	-1.0056	-0.6619	-0.8179	-1.5821	0	0.041667933	1.000932409	4.03E-05
188	MDG	48763	7	2	24	21	0.001007565	0.3691	0.2188	-0.0536	-0.5073	0.3067	1.3184	0.3628	0.121344446	1.040142472	0.006958096
189	MOZ	2112	7	2	9	8	1.21E-05	0.331	0.1975	-0.7816	-0.6103	-0.8179	-0.6153	0	0.057365289	1.007039601	0.000458744
190	MDG	2654	7	2	10	10	3.20E-06	0.3027	0	-0.6696	-0.6619	-0.8179	-0.1318	0	0.060296465	1.007813214	0.000550285
191	MOZ	64266	7	2	29	18	0.000452186	0.3879	0.5565	-0.2216	-0.0951	0.5316	0.3516	0.4444	0.147078014	1.061297016	0.012783645
192	MDG	5869	7	2	12	12	3.32E-05	0.3396	0	-0.5576	-0.6619	-0.3681	-0.1318	0.2778	0.070009732	1.016149892	0.001316232
193	MDG	1236	7	2	12	12	1.15E-05	0.303	0	-0.5576	-0.6619	-0.8179	0.3516	0	0.070009732	1.016149892	0.001316232
194	MOZ	9214	7	2	15	14	6.58E-05	0.3472	0.1244	-0.4456	-0.6103	-0.1431	0.1099	0.3367	0.082769126	1.020027777	0.002107218
195	MYT	54813	7	2	34	25	0.001066296	0.3594	0.3893	0.1704	-0.1981	0.7566	1.8018	0.4032	0.192008977	1.096382094	0.026017755
196	COM	11643	7	2	16	16	8.33E-05	0.3421	0	-0.3336	-0.6619	-0.1431	0.5933	0.3047	0.086691797	1.022730384	0.002522349
197	MDG	2559	7	2	8	8	2.34E-07	0.3025	0	-0.7816	-0.6619	-0.8179	-0.6153	0	0.052004334	1.004511589	0.000259047
198	COM	7707	7	2	18	17	0.00010988	0.3462	0.1049	-0.2776	-0.6103	-0.3681	1.0767	0.2076	0.096101971	1.026273931	0.003396435
199	MUS	165	7	2	4	4	0	0.3013	0	-1.0056	-0.6619	-0.8179	-1.5821	0	0.041667933	1.000932409	4.03E-05
200	TZA	3528	7	2	10	6	2.41E-05	0.3724	0.54	-0.8936	-0.4558	-0.3681	-1.5821	0.4444	0.060296465	1.007813214	0.000550285
201	TZA	162211	7	4	42	25	0.000715661	0.4091	0.5658	0.1704	0.214	0.5583	-0.0517	0.5952	0.250627615	1.141327058	0.048386088
202	TZA	29408	7	2	14	14	1.83E-05	0.3394	0	-0.4456	-0.6619	0.5316	-0.6153	0.4898	0.078575776	1.018173627	0.001777109
203	TZA	10312	7	2	9	9	1.45E-06	0.3381	0	-0.7256	-0.6619	-0.1431	-1.0987	0.4444	0.057365289	1.007039601	0.000458744
204	SYC	33130	7	4	14	10	2.11E-05	0.3675	0.4082	-0.6696	-0.4558	-0.2547	-0.8941	0.48	0.078575776	1.018173627	0.001777109
205	KEN	165326	7	4	44	28	0.001124093	0.4116	0.5444	0.3384	0.1625	0.6745	0.1589	0.5816	0.271180333	1.158119796	0.057591328
206	SOM	3422	7	4	2	2	0	0.3232	0	-1.1176	-0.6619	-0.7193	-1.3154	0	0.037213777	1.000118987	4.47E-06
207	SOM	12930	7	4	6	6	2.85E-05	0.3377	0	-0.8936	-0.6619	-0.7193	-0.8941	0	0.047085424	1.002871292	0.000143785
208	SOM	5065	7	4	7	7	4.15E-05	0.336	0	-0.8376	-0.6619	-0.7193	-0.7888	0	0.050409279	1.003998271	0.000219721
209	DJI	650	7	1	14	12	0	0.3847	0.2449	-0.5576	-0.5588	-0.7495	-0.2497	0	0.078575776	1.018173627	0.001777109
210	DJI	331149	7	4	59	35	0.003897218	0.4634	0.6102	0.7303	0.5747	0.6745	0.896	0.5143	0.39628483	1.233131863	0.119567939
211	SYC	96	2	2	2	1	0	0.3331	0.5	-1.2096	-0.6507	-0.7963	-1.8486	0	0.037213777	1.000118987	4.47E-06
212	ERI	1080	7	4	2	2	0	0.317	0	-1.1176	-0.6619	-0.7193	-1.3154	0	0.037213777	1.000118987	4.47E-06
213	BGR	2596	7	3	2	2	0	0.3269	0	-1.1176	-0.6619	-0.7542	-1.2551	0	0.037213777	1.000118987	4.47E-06
214	BGR	8719	7	3	10	10	2.82E-05	0.3435	0	-0.6696	-0.6619	-0.7542	-0.6582	0	0.060296465	1.007813214	0.000550285
215	ROU	200361	7	3	43	21	0.002466561	0.4508	0.6652	-0.0536	0.4717	-0.6432	0.0879	0.0907	0.262300019	1.152545792	0.053813288
216	RUS	262823	7	3	50	31	0.000985737	0.4277	0.5648	0.5064	0.3171	-0.0882	0.4609	0.3122	0.313877875	1.188351971	0.077763098
217	UKR	167997	7	3	29	14	5.87E-05	0.4094	0.585	-0.4456	0.111	-0.6432	-0.4344	0.1327	0.147078014	1.061297016	0.012783645
218	UKR	229733	7	3	44	26	0.000807455	0.4191	0.5671	0.2264	0.2656	-0.4212	0.3117	0.2101	0.271180333	1.158119796	0.057591328
219	UKR	62800	1	3	10	5	0	0.3672	0.58	-0.9998	-0.358	-0.8495	-0.8774	0	0.060296465	1.007813214	0.000550285
220	RUS	591	7	3	1	1	0	0.3267	0	-1.1736	-0.6619	-0.7542	-1.3297	0	0.035979905	1	5.55E-17
221	RUS	266	7	3	1	1	0	0.3108	0	-1.1736	-0.6619	-0.7542	-1.3297	0	0.035979905	1	5.55E-17
222	ITA	19542	7	3	44	25	0.000974792	0.4045	0.6167	0.1704	0.3171	-0.1992	0.0879	0.32	0.271180333	1.158119796	0.057591328
223	GRC	1996	7	3	5	4	0	0.338	0.32	-1.0056	-0.6103	-0.6432	-1.1804	0.375	0.045093882	1.002017839	9.60E-05
224	MLT	1462921	7	3	123	78	0.010692612	0.4917	0.5679	3.1382	1.6567	2.5758	2.1769	0.546	0.836707152	1.246223555	0.346186235
225	MLT	5525	7	3	18	12	1.78E-05	0.3871	0.5	-0.5576	-0.3527	-0.6432	-0.5836	0.1528	0.096101971	1.026273931	0.003396435
226	ESP	1155402	2	1	153	48	0.013110795	0.5036	0.7337	2.2249	3.8377	2.437	1.8494	0.671	0.949275362	1.233742627	0.395576087
227	ESP	700	7	1	3	2	0	0.3417	0.4444	-1.1176	-0.6103	-0.6477	-1.6625	0.5	0.039255988	1.000472051	1.89E-05
228	ITA	508	7	1	5	4	0	0.3475	0.32	-1.0056	-0.6103	-0.5458	-1.534	0.5	0.045093882	1.002017839	9.60E-05
229	ESP	3525	2	1	11	7	0	0.3639	0.5124	-0.7712	-0.5212	-0.3289	-0.5568	0.449	0.065022743	1.011566736	0.000877766
230	ITA	7041	7	3	18	14	2.53E-05	0.3697	0.3765	-0.4456	-0.4558	-0.6432	-0.4344	0.1327	0.096101971	1.026273931	0.003396435
231	ESP	6985	7	1	32	17	0.00042016	0.3976	0.584	-0.2776	0.111	-0.6477	0.264	0.1107	0.173454166	1.080090139	0.019871038
232	GRC	974498	7	3	131	71	0.01121251	0.4944	0.6572	2.7463	2.4295	1.6878	2.2515	0.4817	0.855614973	1.220244828	0.346490196
233	ITA	1036	7	3	7	6	0	0.3496	0.2449	-0.8936	-0.6103	-0.7542	-0.9566	0	0.050409279	1.003998271	0.000219721
234	GRC	393	2	2	15	6	0	0.3915	0.6578	-0.8443	-0.3055	-0.7963	0.2207	0	0.082769126	1.020027777	0.002107218
235	GRC	580	7	1	7	6	0	0.3166	0.2449	-0.8936	-0.6103	-0.5458	-1.2772	0.4444	0.050409279	1.003998271	0.000219721
236	ESP	7889	2	1	17	10	5.76E-05	0.3561	0.4844	-0.552	-0.3918	-0.5502	0.1951	0	0.091440158	1.024297553	0.002927327
237	ITA	1029095	7	3	112	56	0.005585228	0.4937	0.6749	1.9063	2.2234	1.0218	1.5801	0.4566	0.783574879	1.240455536	0.317008696
238	ITA	408037	7	3	59	28	0.000451314	0.4523	0.6843	0.3384	0.9354	0.3558	-0.0613	0.5204	0.39628483	1.233131863	0.119567939
239	GRC	2389	2	2	18	6	0.000144642	0.392	0.642	-0.8443	-0.176	-0.7963	0.2207	0	0.096101971	1.026273931	0.003396435
240	ESP	2125945	7	3	172	62	0.014862827	0.5145	0.7501	2.2423	5.0057	2.6868	0.9086	0.6384	1	1.235571312	0.414581699
241	ESP	5980	2	1	30	8	0.0001763	0.385	0.6511	-0.6981	0.2556	-0.3289	-0.4065	0.4062	0.155226343	1.065024238	0.014585269
242	ESP	54107	7	1	53	42	0.00068696	0.3875	0.3418	1.1223	-0.0951	2.1014	0.0071	0.5941	0.345584416	1.202175877	0.092598636
243	ITA	2115	7	3	11	11	0	0.3361	0	-0.6136	-0.6619	-0.7542	-0.5836	0	0.065022743	1.011566736	0.000877766
244	GRC	46374	7	3	31	27	0.000487296	0.398	0.231	0.2824	-0.4558	-0.5322	0.4609	0.1372	0.162217728	1.066223868	0.015968975
245	ITA	121160	7	3	93	56	0.004568313	0.4361	0.5885	1.9063	1.2445	1.7988	1.0578	0.5695	0.683173077	1.255581937	0.268273077
246	ITA	188626	7	3	62	36	0.000933335	0.4461	0.5989	0.7863	0.6778	-0.0882	0.834	0.2948	0.402595078	1.234758952	0.122671946
247	ESP	88371	2	1	51	20	0.000660556	0.398	0.6597	0.1788	0.644	0.3349	0.4959	0.545	0.321693122	1.191712938	0.081334447
248	ITA	488	7	3	7	7	0	0.3388	0	-0.8376	-0.6619	-0.4212	-1.1058	0.4898	0.050409279	1.003998271	0.000219721
249	ALB	6108	7	3	15	15	2.40E-05	0.3473	0	-0.3896	-0.6619	-0.6432	-0.3598	0.1244	0.082769126	1.020027777	0.002107218
250	ESP	1501259	7	3	147	57	0.009906631	0.5039	0.7401	1.9623	3.9752	2.4648	0.6848	0.6371	0.93	1.21996054	0.381193333
251	ITA	145595	7	3	17	9	3.93E-05	0.3704	0.6021	-0.7256	-0.2497	-0.6432	-0.8074	0.1975	0.091440158	1.024297553	0.002927327
252	MNE	3432	7	3	12	12	2.65E-06	0.3413	0	-0.5576	-0.6619	-0.7542	-0.509	0	0.070009732	1.016149892	0.001316232
253	FRA	2252	2	4	8	5	7.50E-07	0.3517	0.4688	-0.9173	-0.5644	-0.8921	-1.5823	0.48	0.052004334	1.004511589	0.000259047
254	HRV	3851	7	3	12	12	2.65E-06	0.3413	0	-0.5576	-0.6619	-0.7542	-0.509	0	0.070009732	1.016149892	0.001316232
255	FRA	60459	7	1	75	41	0.00194642	0.4639	0.6247	1.0663	1.0899	1.8977	0.1356	0.6651	0.543502614	1.301639378	0.204304518
256	FRA	3462	2	4	14	8	1.01E-05	0.3588	0.5408	-0.6981	-0.4349	-1.0337	-0.9577	0.2188	0.078575776	1.018173627	0.001777109
257	FRA	1087766	7	3	105	42	0.002095629	0.4917	0.7438	1.1223	2.5841	1.1328	0.4609	0.5726	0.742837177	1.255836196	0.300248078
258	HRV	2115	7	3	11	11	0	0.3361	0	-0.6136	-0.6619	-0.7542	-0.5836	0	0.065022743	1.011566736	0.000877766
259	ITA	481165	1	3	117	39	0.003390949	0.4334	0.6876	0.9401	3.0215	0.8872	0.8843	0.6417	0.822299652	1.257791259	0.342853659
260	ITA	29408	7	3	36	33	0.000271427	0.375	0.1559	0.6184	-0.5073	-0.4212	0.834	0.1653	0.20583148	1.107346418	0.030828021
261	ITA	2840	7	4	12	11	0	0.3735	0.1528	-0.6136	-0.6103	-0.2547	-0.7888	0.4628	0.070009732	1.016149892	0.001316232
262	ITA	1121426	7	3	97	43	0.002526147	0.4865	0.7255	1.1783	2.1204	1.6878	0.1625	0.6468	0.684027778	1.247924239	0.266701389
263	ITA	1551231	7	1	163	60	0.009473902	0.5164	0.7569	2.1303	4.645	3.934	0.0071	0.6528	0.956709957	1.222702831	0.393722944
264	ITA	51459	7	3	56	50	0.000945972	0.3976	0.1983	1.5703	-0.3527	1.0218	1.1324	0.4864	0.381444099	1.234539431	0.113272283
265	HRV	242332	7	3	46	31	0.00126256	0.4414	0.5076	0.5064	0.111	0.1338	0.3117	0.3829	0.28372093	1.172488842	0.064147804
266	ITA	141714	7	3	75	56	0.002902913	0.4637	0.4252	1.9063	0.3171	1.3548	1.3562	0.493	0.543502614	1.301639378	0.204304518
267	SVN	365019	7	3	67	45	0.002610967	0.4489	0.495	1.2903	0.4717	0.5778	1.0578	0.4178	0.468266457	1.256337073	0.157477183
268	ITA	348319	7	3	42	24	0.000975118	0.4097	0.5408	0.1144	0.2656	-0.6432	0.3117	0.0799	0.250627615	1.141327058	0.048386088
269	ITA	1008	7	3	9	9	0	0.3427	0	-0.7256	-0.6619	-0.7542	-0.7328	0	0.057365289	1.007039601	0.000458744
270	FRA	1026	1	2	5	4	0	0.3727	0.32	-1.0569	-0.5431	-0.6219	-1.8344	0.375	0.045093882	1.002017839	9.60E-05
271	EGY	169735	7	4	18	8	6.61E-06	0.3838	0.5926	-0.7816	-0.1466	-0.7193	-0.6835	0	0.096101971	1.026273931	0.003396435
272	SDN	100824	7	4	19	12	5.58E-05	0.3768	0.5208	-0.5576	-0.3012	-0.7193	-0.2623	0	0.101689322	1.028792342	0.004022092
273	MAR	862	2	1	5	5	0	0.3388	0	-0.9173	-0.6939	-0.5502	-0.5568	0	0.045093882	1.002017839	9.60E-05
274	MAR	862	2	1	5	5	0	0.3388	0	-0.9173	-0.6939	-0.5502	-0.5568	0	0.045093882	1.002017839	9.60E-05
275	ESP	229244	2	1	80	47	0.006434287	0.4544	0.6175	2.1518	0.7303	1.4413	3.0525	0.5514	0.585103785	1.29351564	0.224507692
276	ESP	2072	2	1	6	4	0	0.3472	0.4444	-0.9904	-0.6076	-0.5502	-0.7072	0	0.047085424	1.002871292	0.000143785
277	ESP	41933	2	1	28	21	0.000444837	0.3918	0.4056	0.2519	-0.3918	-0.3289	1.5486	0.1723	0.143087121	1.059853423	0.011990598
278	ESP	2072	2	1	6	4	0	0.3472	0.4444	-0.9904	-0.6076	-0.5502	-0.7072	0	0.047085424	1.002871292	0.000143785
279	ESP	2892	2	1	7	6	3.34E-06	0.3483	0.2449	-0.8443	-0.6507	-0.5502	-0.4065	0	0.050409279	1.003998271	0.000219721
280	MAR	36324	2	1	26	13	0.000151906	0.3989	0.6391	-0.3327	-0.1328	-0.1076	0.0447	0.4615	0.133892842	1.053351029	0.009930171
281	LBY	2747	7	1	20	17	4.50E-06	0.3879	0.265	-0.2776	-0.5073	-0.7495	0.3924	0	0.106268739	1.030807946	0.004575466
282	LBY	2747	7	1	20	17	4.50E-06	0.3879	0.265	-0.2776	-0.5073	-0.7495	0.3924	0	0.106268739	1.030807946	0.004575466
283	EGY	618077	3	1	29	12	5.12E-05	0.4136	0.6849	-0.6461	0.1699	-0.5315	-0.7415	0.4861	0.147078014	1.061297016	0.012783645
284	EGY	1604	7	3	3	3	0	0.335	0	-1.0616	-0.6619	-0.7542	-1.1804	0	0.039255988	1.000472051	1.89E-05
285	EGY	339327	7	3	105	55	0.005264969	0.4754	0.6721	1.8503	1.9143	0.6888	1.7293	0.3848	0.742837177	1.255836196	0.300248078
286	EGY	1798944	7	3	104	66	0.003783548	0.4863	0.5586	2.4663	1.296	2.2428	1.5055	0.5413	0.74025974	1.271301652	0.30288961
287	EGY	350827	7	3	53	35	0.000726739	0.4361	0.5333	0.7303	0.2656	0.1338	0.6102	0.3641	0.345584416	1.202175877	0.092598636
288	LBY	3815	7	1	19	17	8.28E-05	0.3887	0.1884	-0.2776	-0.5588	-0.444	0.0071	0.2907	0.101689322	1.028792342	0.004022092
289	LBY	22813	7	1	44	38	0.000591628	0.4023	0.2469	0.8983	-0.3527	0.6759	1.2915	0.4654	0.271180333	1.158119796	0.057591328
290	LBY	46673	7	1	64	50	0.001546961	0.4211	0.3667	1.5703	0.0595	1.6941	1.5483	0.5856	0.441127695	1.255578213	0.144288557
291	PRT	724	2	1	1	1	0	0.2993	0	-1.2096	-0.6939	-0.5502	-1.1584	0	0.035979905	1	5.55E-17
292	LBY	4551	7	1	7	7	2.57E-06	0.3394	0	-0.8376	-0.6619	-0.5458	-1.1488	0.4082	0.050409279	1.003998271	0.000219721
293	LBY	20320	7	1	29	26	0.000152616	0.3972	0.1902	0.2264	-0.5073	-0.1386	0.7777	0.355	0.147078014	1.061297016	0.012783645
294	PRT	4053	2	1	10	6	1.72E-06	0.3829	0.54	-0.8443	-0.5212	-0.5502	-0.4065	0	0.060296465	1.007813214	0.000550285
295	LBY	21694	7	1	45	41	0.001137153	0.403	0.1669	1.0663	-0.4558	0.8796	1.4199	0.4759	0.27610037	1.164681325	0.060282847
296	TUN	3845	7	1	12	10	0	0.3592	0.2917	-0.6696	-0.5588	-0.3422	-1.0203	0.48	0.070009732	1.016149892	0.001316232
297	MAR	100754	2	1	75	31	0.001668509	0.4136	0.6204	0.9826	1.2051	1.4413	0.6463	0.6306	0.543502614	1.301639378	0.204304518
298	TUN	30452	7	1	20	18	5.20E-05	0.3575	0.18	-0.2216	-0.5588	-0.3422	0.0071	0.3457	0.106268739	1.030807946	0.004575466
299	ESP	4888	2	1	16	10	3.59E-05	0.3893	0.5391	-0.552	-0.4349	-0.5502	0.1951	0	0.086691797	1.022730384	0.002522349
300	DZA	59154	7	1	46	36	0.000447053	0.4043	0.3658	0.7863	-0.1466	0.3705	1.4199	0.4244	0.28372093	1.172488842	0.064147804
301	MAR	1234629	2	4	127	41	0.006286109	0.4934	0.7542	1.7134	3.0177	2.0816	0.7599	0.6579	0.847619048	1.230140245	0.346285714
302	DZA	2097	7	1	18	15	0	0.3876	0.2901	-0.3896	-0.5073	-0.7495	0.1356	0	0.096101971	1.026273931	0.003396435
303	TUN	21445	7	1	7	7	2.47E-06	0.3416	0	-0.8376	-0.6619	-0.444	-1.2772	0.4898	0.050409279	1.003998271	0.000219721
304	ESP	1561	2	1	6	4	0	0.3472	0.4444	-0.9904	-0.6076	-0.5502	-0.7072	0	0.047085424	1.002871292	0.000143785
305	DZA	10076	7	1	42	27	0.000285058	0.4101	0.5306	0.2824	0.111	-0.0368	0.7777	0.3841	0.250627615	1.141327058	0.048386088
306	DZA	3002	7	1	12	12	0	0.352	0	-0.5576	-0.6619	-0.444	-0.635	0.375	0.070009732	1.016149892	0.001316232
307	DZA	50118	7	1	31	27	0.000157562	0.398	0.231	0.2824	-0.4558	-0.2404	1.0346	0.3018	0.162217728	1.066223868	0.015968975
308	DZA	71890	7	1	49	40	0.000683825	0.4046	0.319	1.0103	-0.1981	0.4723	1.8052	0.42	0.306025075	1.178832764	0.073240495
309	DZA	19821	7	1	17	14	9.44E-06	0.3566	0.3045	-0.4456	-0.5073	-0.1386	-0.7635	0.4898	0.091440158	1.024297553	0.002927327
310	TUN	50893	7	1	42	33	0.000503986	0.4008	0.3594	0.6184	-0.1981	0.1669	1.2915	0.3967	0.250627615	1.141327058	0.048386088
311	DZA	48588	7	1	32	28	0.00017342	0.3982	0.2246	0.3384	-0.4558	-0.3422	1.2915	0.2449	0.173454166	1.080090139	0.019871038
312	DZA	48143	7	1	23	19	8.67E-05	0.3899	0.3062	-0.1656	-0.4558	-0.1386	-0.1213	0.4321	0.117825865	1.037758329	0.006333484
313	TUN	24786	7	1	14	14	9.51E-06	0.3481	0	-0.4456	-0.6619	-0.2404	-0.635	0.4592	0.078575776	1.018173627	0.001777109
314	PRT	4253	2	1	6	6	1.34E-05	0.3131	0	-0.8443	-0.6939	-0.4396	-0.5568	0.2778	0.047085424	1.002871292	0.000143785
315	PRT	3125	2	1	4	4	0	0.3097	0	-0.9904	-0.6939	-0.5502	-0.7072	0	0.041667933	1.000932409	4.03E-05
316	PRT	3125	2	1	4	4	0	0.3097	0	-0.9904	-0.6939	-0.5502	-0.7072	0	0.041667933	1.000932409	4.03E-05
317	USA	67746	1	2	55	16	0.005144568	0.4668	0.7762	-0.3722	1.216	-0.2678	-0.9699	0.3984	0.371027347	1.224675199	0.107041685
318	USA	479690	1	2	103	66	0.020254349	0.4844	0.5469	2.4806	1.1235	3.2739	0.9511	0.6538	0.739348371	1.279415885	0.304506266
319	USA	222779	1	5	100	85	0.011293625	0.4319	0.2706	3.5646	0.105	3.5106	1.3271	0.7208	0.720338983	1.274922986	0.293183051
320	USA	336581	1	5	86	46	0.004097998	0.4491	0.6433	1.3395	1.2623	1.3757	0.4366	0.7259	0.633971292	1.275238937	0.246659604
321	USA	200	1	3	1	1	0	0.2521	0	-1.2281	-0.5894	-0.8495	-1.3472	0	0.035979905	1	5.55E-17
322	USA	1723280	1	3	158	46	0.006615354	0.5178	0.7847	1.3395	4.5955	1.3442	1.1192	0.6682	0.948616601	1.22272915	0.390264822
323	USA	1197951	1	3	103	40	0.001712188	0.4907	0.7479	0.9971	2.3271	0.7044	1.2367	0.5888	0.739348371	1.279415885	0.304506266
324	USA	16406	6	4	5	4	0	0.3673	0.32	-1.0323	-0.3393	-0.1803	-1.7661	0.375	0.045093882	1.002017839	9.60E-05
325	USA	1972473	1	3	106	35	0.001898884	0.4939	0.7515	0.7118	2.6975	0.7044	0.6494	0.6302	0.737556561	1.227057541	0.289374057
326	USA	537704	1	3	98	37	0.001774618	0.4858	0.7557	0.826	2.2345	0.5215	1.1192	0.5683	0.706557377	1.260000603	0.281869945
327	USA	128901	1	3	42	19	0.001846269	0.4426	0.6757	-0.2011	0.4753	-0.4839	0.2971	0.3324	0.250627615	1.141327058	0.048386088
328	USA	188936	1	3	72	35	0.001458271	0.4672	0.6914	0.7118	1.1235	0.7958	0.532	0.6612	0.515763136	1.279499814	0.18550442
329	USA	89007	1	3	16	6	2.82E-06	0.3893	0.7109	-0.9428	-0.1265	-0.8495	-0.76	0	0.086691797	1.022730384	0.002522349
330	USA	344	1	3	2	2	0	0.3368	0	-1.171	-0.5894	-0.8495	-1.2298	0	0.037213777	1.000118987	4.47E-06
331	CAN	906	1	3	3	3	0.00204918	0.3369	0	-1.1139	-0.5894	-0.8495	-1.1123	0	0.039255988	1.000472051	1.89E-05
332	USA	5387	1	3	9	5	0	0.3784	0.4938	-0.9998	-0.4042	-0.7581	-0.9949	0.32	0.057365289	1.007039601	0.000458744
333	USA	10178	4	4	3	2	0	0.3686	0.4444	-1.1358	-0.2458	-0.4423	-1.3436	0.5	0.039255988	1.000472051	1.89E-05
334	CAN	399902	1	5	78	24	0.007163883	0.477	0.7735	0.0842	1.9105	0.1465	-0.0087	0.6076	0.572004479	1.297137072	0.218402688
335	CAN	88201	1	3	29	11	0.000656487	0.4111	0.7253	-0.6575	0.2439	-0.4839	-0.6425	0.5289	0.147078014	1.061297016	0.012783645
336	CAN	1158	6	2	13	7	0	0.3921	0.6272	-0.7942	-0.1263	-0.783	-0.9481	0.2449	0.073835897	1.016709041	0.001486072
337	NZL	61	6	2	3	3	0	0.3141	0	-1.1117	-0.3819	-0.9279	-1.3775	0	0.039255988	1.000472051	1.89E-05
338	CAN	2134	5	--	9	--	0	0.3732	0.6173	-1.4826	0.4915	--	--	--	0.057365289	1.007039601	0.000458744
339	CAN	14210	1	2	9	9	8.56E-05	0.3452	0	-0.7716	-0.5894	-0.2678	-1.6422	0.5926	0.057365289	1.007039601	0.000458744
340	MYS	463	6	5	5	4	0	0.3451	0.32	-1.0323	-0.3393	-0.3878	-0.8126	0	0.045093882	1.002017839	9.60E-05
341	CAN	3267	1	5	3	3	0	0.3276	0	-1.1139	-0.5894	-0.5651	-1.493	0.6667	0.039255988	1.000472051	1.89E-05
342	CAN	2134	5	--	9	--	0	0.3732	0.6173	-1.4826	0.4915	--	--	--	0.057365289	1.007039601	0.000458744
343	GRL	2807	5	--	12	--	0	0.2807	0	0.4633	-0.5809	--	--	--	0.070009732	1.016149892	0.001316232
344	GRL	2807	5	--	12	--	0	0.2807	0	0.4633	-0.5809	--	--	--	0.070009732	1.016149892	0.001316232
345	GRL	2807	5	--	12	--	0	0.2807	0	0.4633	-0.5809	--	--	--	0.070009732	1.016149892	0.001316232
346	GRL	2807	5	--	12	--	0	0.2807	0	0.4633	-0.5809	--	--	--	0.070009732	1.016149892	0.001316232
347	GRL	2807	5	--	12	--	0	0.2807	0	0.4633	-0.5809	--	--	--	0.070009732	1.016149892	0.001316232
348	GRL	2807	5	--	12	--	0	0.2807	0	0.4633	-0.5809	--	--	--	0.070009732	1.016149892	0.001316232
349	GRL	2807	5	--	12	--	0	0.2807	0	0.4633	-0.5809	--	--	--	0.070009732	1.016149892	0.001316232
350	GRL	2807	5	--	12	--	0	0.2807	0	0.4633	-0.5809	--	--	--	0.070009732	1.016149892	0.001316232
351	GRL	2807	5	--	12	--	0	0.2807	0	0.4633	-0.5809	--	--	--	0.070009732	1.016149892	0.001316232
352	GRL	2807	5	--	12	--	0	0.2807	0	0.4633	-0.5809	--	--	--	0.070009732	1.016149892	0.001316232
353	GRL	2807	5	--	12	--	0	0.2807	0	0.4633	-0.5809	--	--	--	0.070009732	1.016149892	0.001316232
354	MEX	383295	1	4	84	43	0.001617481	0.4294	0.648	1.1683	1.3086	2.4918	0.4129	0.6966	0.621296296	1.285913191	0.242181481
355	MEX	9525	1	5	14	9	0.002056489	0.3757	0.5	-0.7716	-0.358	-0.371	-1.0477	0.642	0.078575776	1.018173627	0.001777109
356	MEX	22287	2	3	29	11	0.003470381	0.3727	0.6421	-0.4789	0.083	-0.9771	-0.7023	0.1653	0.147078014	1.061297016	0.012783645
357	MEX	388990	1	4	69	45	0.001161012	0.4242	0.5314	1.2824	0.5216	2.7426	0.4129	0.6815	0.47768595	1.260790055	0.162894628
358	USA	13732	1	3	10	7	7.58E-07	0.3934	0.42	-0.8857	-0.4505	-0.6667	-0.8774	0.449	0.060296465	1.007813214	0.000550285
359	USA	16889	1	3	7	7	0	0.3482	0	-0.8857	-0.5894	-0.6667	-0.8774	0.449	0.050409279	1.003998271	0.000219721
360	USA	653828	1	3	172	62	0.01635429	0.52	0.7742	2.2523	4.5029	2.2582	1.8239	0.6738	1	1.235571312	0.414581699
361	USA	403520	1	3	115	43	0.011550773	0.4987	0.7757	1.1683	2.7438	1.3442	0.7669	0.6674	0.799154334	1.24364658	0.326348837
362	USA	886	1	5	1	1	0	0.2732	0	-1.2281	-0.5894	-0.6945	-1.493	0	0.035979905	1	5.55E-17
363	USA	1956	1	3	4	4	1.03E-06	0.2927	0	-1.0569	-0.5894	-0.8495	-0.9949	0	0.041667933	1.000932409	4.03E-05
364	USA	134072	1	3	31	15	0.000330066	0.4434	0.6472	-0.4293	0.1513	-0.3011	-0.4076	0.5867	0.162217728	1.066223868	0.015968975
365	USA	2946	3	2	3	2	0	0.3208	0.4444	-1.0004	-0.3907	-0.5533	-1.4499	0	0.039255988	1.000472051	1.89E-05
366	USA	1360462	3	2	91	43	0.006484131	0.4841	0.7096	0.4523	1.2561	0.2772	1.8366	0.6728	0.668797954	1.267612626	0.263558824
367	USA	1230191	3	2	73	36	0.001170842	0.4371	0.6707	0.2043	0.8707	0.2411	0.7411	0.696	0.517499151	1.276302458	0.185747537
368	USA	10171	3	2	9	6	6.33E-06	0.3428	0.4444	-0.8586	-0.3206	-0.5172	-0.9022	0.2778	0.057365289	1.007039601	0.000458744
369	USA	1953242	3	2	93	39	0.002822818	0.4875	0.7397	0.3106	1.4664	0.3494	0.7411	0.6995	0.683173077	1.255581937	0.268273077
370	USA	129005	3	2	38	22	0.000443699	0.4106	0.6053	-0.2918	0.1349	-0.3005	0.9237	0.5	0.220101886	1.121494985	0.036553463
371	USA	152025	3	2	42	22	0.002569068	0.4383	0.6723	-0.2918	0.275	-0.2283	0.5585	0.5661	0.250627615	1.141327058	0.048386088
372	USA	18574	3	2	14	14	0	0.3795	0	-0.5752	-0.4257	-0.3005	-0.537	0.6122	0.078575776	1.018173627	0.001777109
373	USA	634167	3	2	66	32	0.004789367	0.4668	0.6956	0.0625	0.7656	0.0244	1.1063	0.6504	0.455216535	1.248403061	0.149666462
374	USA	606047	3	2	49	29	0.000321866	0.4209	0.5756	-0.0437	0.275	0.0244	0.5585	0.692	0.306025075	1.178832764	0.073240495
375	USA	29300	3	2	32	26	0.00017019	0.3878	0.3047	-0.15	-0.2155	-0.1561	0.9237	0.5947	0.173454166	1.080090139	0.019871038
376	CAN	520	3	2	10	10	0	0.3557	0	-0.7169	-0.4257	-0.4088	-0.7196	0.56	0.060296465	1.007813214	0.000550285
377	CAN	902164	3	2	87	38	0.002404427	0.4761	0.7113	0.2751	1.2912	0.2411	1.1063	0.6911	0.649759348	1.278650064	0.255871159
378	USA	49219	3	2	12	12	0.000435136	0.3765	0	-0.6461	-0.4257	-0.3727	-0.537	0.5833	0.070009732	1.016149892	0.001316232
379	CAN	120980	3	2	13	13	1.14E-06	0.3807	0	-0.6106	-0.4257	-0.3005	-0.7196	0.568	0.073835897	1.016709041	0.001486072
380	USA	5004	3	2	3	3	0	0.3189	0	-0.9649	-0.4257	-0.5533	-1.2674	0	0.039255988	1.000472051	1.89E-05
381	USA	5004	3	2	3	3	0	0.3189	0	-0.9649	-0.4257	-0.5533	-1.2674	0	0.039255988	1.000472051	1.89E-05
382	JPN	49134	3	5	30	29	0.00014232	0.3833	0.0644	-0.0437	-0.3907	1.3332	0.1572	0.7111	0.155226343	1.065024238	0.014585269
383	JPN	13729	3	3	53	53	9.80E-05	0.3835	0	0.8066	-0.4257	-0.0397	0.8915	0.435	0.345584416	1.202175877	0.092598636
384	JPN	13414	3	3	51	51	0.000136284	0.3784	0	0.7357	-0.4257	-0.3979	1.1285	0.3137	0.321693122	1.191712938	0.081334447
385	JPN	556	3	3	7	7	0	0.3636	0	-0.8232	-0.4257	-0.9711	-1.7154	0.2449	0.050409279	1.003998271	0.000219721
386	JPN	3819	3	3	30	30	0	0.3773	0	-0.0083	-0.4257	-0.3263	-0.6094	0.5133	0.155226343	1.065024238	0.014585269
387	JPN	12334	3	3	49	49	6.76E-05	0.3801	0	0.6649	-0.4257	-0.3263	0.8915	0.3507	0.306025075	1.178832764	0.073240495
388	JPN	4726	3	3	19	19	5.72E-06	0.3764	0	-0.3981	-0.4257	-0.3263	-1.4784	0.5485	0.101689322	1.028792342	0.004022092
389	JPN	115450	3	3	84	82	0.000886833	0.3967	0.0465	1.8341	-0.3557	1.7516	1.2075	0.6222	0.621296296	1.285913191	0.242181481
390	JPN	2209	3	3	17	17	3.54E-05	0.3779	0	-0.4689	-0.4257	-0.5412	-1.3994	0.6021	0.091440158	1.024297553	0.002927327
391	JPN	1344	3	5	6	6	0	0.3518	0	-0.8586	-0.4257	-0.3343	-1.6705	0.6667	0.047085424	1.002871292	0.000143785
392	JPN	3758	3	3	14	14	0	0.3662	0	-0.5752	-0.4257	-0.9711	-1.1624	0.1327	0.078575776	1.018173627	0.001777109
393	JPN	6520	3	3	37	37	1.09E-05	0.3781	0	0.2397	-0.4257	-0.3263	-0.0564	0.4412	0.213544137	1.112187529	0.033471726
394	JPN	8078	3	3	32	32	2.71E-05	0.3712	0	0.0625	-0.4257	-0.7562	0.0226	0.2266	0.173454166	1.080090139	0.019871038
395	JPN	8424	3	3	33	33	1.77E-05	0.3728	0	0.098	-0.4257	-0.4696	-0.2144	0.4059	0.178546238	1.083199241	0.02131201
396	JPN	82032	3	3	87	79	0.000984851	0.413	0.167	1.7278	-0.1454	1.7516	0.9705	0.6249	0.649759348	1.278650064	0.255871159
397	JPN	3758	3	3	14	14	0	0.3662	0	-0.5752	-0.4257	-0.9711	-1.1624	0.1327	0.078575776	1.018173627	0.001777109
398	JPN	6039	3	3	31	31	4.18E-05	0.3739	0	0.0271	-0.4257	-0.4696	-0.3724	0.4329	0.162217728	1.066223868	0.015968975
399	JPN	14738	3	3	43	43	0.000155925	0.3817	0	0.4523	-0.4257	0.032	0.0226	0.5149	0.262300019	1.152545792	0.053813288
400	JPN	7954	3	3	41	41	7.43E-05	0.3725	0	0.3814	-0.4257	-0.6845	0.6545	0.2213	0.239485944	1.133376641	0.043784835
401	JPN	342	3	3	5	5	0	0.3631	0	-0.8941	-0.4257	-0.9711	-1.8734	0.32	0.045093882	1.002017839	9.60E-05
402	JPN	12754	3	3	50	50	6.31E-05	0.3815	0	0.7003	-0.4257	-0.183	0.8125	0.3976	0.313877875	1.188351971	0.077763098
403	JPN	9800	3	3	36	36	7.86E-06	0.3781	0	0.2043	-0.4257	-0.3263	-0.1354	0.4491	0.20583148	1.107346418	0.030828021
404	JPN	1330	3	2	2	2	0	0.3622	0	-1.0004	-0.4257	-0.5172	-1.6325	0.5	0.037213777	1.000118987	4.47E-06
405	JPN	25411	3	3	69	69	0.000355183	0.3868	0	1.3735	-0.4257	0.3902	1.6815	0.4604	0.47768595	1.260790055	0.162894628
406	JPN	5882	3	3	37	37	4.38E-05	0.3779	0	0.2397	-0.4257	-0.6129	0.2596	0.2878	0.213544137	1.112187529	0.033471726
407	JPN	16080	3	3	49	49	0.000132126	0.3818	0	0.6649	-0.4257	0.1036	0.4176	0.4906	0.306025075	1.178832764	0.073240495
408	JPN	21576	3	3	52	52	5.77E-05	0.3826	0	0.7712	-0.4257	0.3902	0.3386	0.5422	0.327811683	1.193246073	0.083983784
409	JPN	10393	3	3	49	49	4.72E-05	0.3801	0	0.6649	-0.4257	-0.183	0.7335	0.4065	0.306025075	1.178832764	0.073240495
410	JPN	1575	3	4	5	5	0	0.3715	0	-0.8941	-0.4257	-0.4215	-1.4261	0.72	0.045093882	1.002017839	9.60E-05
411	JPN	10240	3	3	32	32	2.87E-06	0.3754	0	0.0625	-0.4257	-0.6129	-0.1354	0.3262	0.173454166	1.080090139	0.019871038
412	JPN	482928	3	3	133	111	0.004603884	0.4315	0.287	2.8615	0.3451	3.7577	1.2865	0.7246	0.885080645	1.239696679	0.368163306
413	JPN	960672	3	4	183	121	0.016802497	0.5099	0.5293	3.2158	1.7467	3.0794	2.0542	0.736	1	1.173131327	0.381166667
414	JPN	13259	3	3	43	43	2.24E-05	0.3792	0	0.4523	-0.4257	-0.3263	0.4176	0.3926	0.262300019	1.152545792	0.053813288
415	KOR	2871	3	3	21	21	4.43E-06	0.3751	0	-0.3272	-0.4257	-0.4696	-1.1624	0.5624	0.110918941	1.033673959	0.005257033
416	KOR	3643	3	1	13	13	1.38E-05	0.3697	0	-0.6106	-0.4257	-0.3703	-0.8997	0.568	0.073835897	1.016709041	0.001486072
417	JPN	309	3	4	7	7	0	0.3543	0	-0.8232	-0.4257	-0.5298	-0.5103	0.2449	0.050409279	1.003998271	0.000219721
418	KOR	1587926	3	3	133	93	0.007176667	0.49	0.4809	2.2238	0.9758	2.3964	1.3655	0.6496	0.885080645	1.239696679	0.368163306
419	JPN	137533	3	3	66	62	0.000356223	0.3969	0.1139	1.1255	-0.2856	1.0351	0.4176	0.5952	0.455216535	1.248403061	0.149666462
420	JPN	257890	3	3	80	73	0.001512659	0.4494	0.1653	1.5152	-0.1805	1.5366	0.7335	0.6478	0.585103785	1.29351564	0.224507692
421	JPN	965552	3	4	177	122	0.015191736	0.5041	0.498	3.2513	1.5014	3.1876	1.6878	0.7497	1	1.199043126	0.395247619
422	KOR	6309888	3	2	290	148	0.055680795	0.5671	0.6787	4.1725	4.5498	4.0322	2.0192	0.7437	1	1.071	0.292
423	KOR	37353	3	3	63	29	0.001889766	0.4582	0.7176	-0.0437	0.7656	0.1036	-1.1624	0.6183	0.42133653	1.24316229	0.132676356
424	JPN	1364368	3	2	211	130	0.020846154	0.5256	0.5807	3.5347	2.4124	3.4184	1.8366	0.7589	1	1.138176765	0.3556
425	JPN	5294	3	3	31	31	3.14E-06	0.3764	0	0.0271	-0.4257	-0.6129	-0.2144	0.3351	0.162217728	1.066223868	0.015968975
426	KOR	109037	3	3	98	85	0.001940223	0.4189	0.2393	1.9404	0.0298	2.0382	1.1285	0.6428	0.706557377	1.260000603	0.281869945
427	JPN	37941	3	3	51	49	0.000320557	0.394	0.0754	0.6649	-0.3557	0.5335	-0.0564	0.6172	0.321693122	1.191712938	0.081334447
428	JPN	18627	3	4	56	52	0.000259696	0.389	0.1327	0.7712	-0.2856	0.8417	0.7719	0.6294	0.381444099	1.234539431	0.113272283
429	JPN	1043552	3	3	130	96	0.006084956	0.4922	0.4368	2.3301	0.7656	2.7546	1.2075	0.6697	0.85210084	1.225794081	0.347147899
430	JPN	1426	3	2	14	11	1.29E-05	0.3712	0.3367	-0.6815	-0.3206	-0.4088	-0.537	0.5289	0.078575776	1.018173627	0.001777109
431	JPN	3819	3	3	30	30	0	0.3773	0	-0.0083	-0.4257	-0.3263	-0.6094	0.5133	0.155226343	1.065024238	0.014585269
432	JPN	1827	3	3	10	10	0	0.3728	0	-0.7169	-0.4257	-0.6845	-1.7944	0.62	0.060296465	1.007813214	0.000550285
433	JPN	30265	3	2	34	34	5.00E-05	0.3879	0	0.1334	-0.4257	0.3855	-0.3544	0.7076	0.192008977	1.096382094	0.026017755
434	KOR	2537	3	4	9	9	0	0.3676	0	-0.7524	-0.4257	-0.3854	-0.8766	0.642	0.057365289	1.007039601	0.000458744
435	JPN	1130	3	4	19	15	0	0.376	0.3324	-0.5398	-0.2856	-0.4576	0.5888	0.3378	0.101689322	1.028792342	0.004022092
436	KOR	834	3	1	2	2	0	0.365	0	-1.0004	-0.4257	-0.7465	-1.216	0	0.037213777	1.000118987	4.47E-06
437	KOR	18402	3	3	24	22	0.000107613	0.3847	0.1528	-0.2918	-0.3557	-0.4696	-1.0834	0.5165	0.121344446	1.040142472	0.006958096
438	JPN	4320	3	3	23	23	0	0.3684	0	-0.2563	-0.4257	-0.7562	-0.6884	0.3025	0.117825865	1.037758329	0.006333484
439	JPN	13660	3	3	52	52	7.07E-05	0.3807	0	0.7712	-0.4257	-0.0397	0.8125	0.4386	0.327811683	1.193246073	0.083983784
440	JPN	20793	3	3	60	60	0.000208626	0.3826	0	1.0546	-0.4257	0.1036	1.2865	0.4361	0.399529453	1.237119092	0.121731962
441	JPN	309	3	4	7	7	0	0.3543	0	-0.8232	-0.4257	-0.5298	-0.5103	0.2449	0.050409279	1.003998271	0.000219721
442	KOR	12854	6	5	8	4	0	0.381	0.5	-1.0323	-0.2115	-0.2216	-1.1665	0.5	0.052004334	1.004511589	0.000259047
443	JPN	12204	3	3	43	43	2.50E-05	0.3789	0	0.4523	-0.4257	-0.4696	0.5755	0.3256	0.262300019	1.152545792	0.053813288
444	KOR	4731	3	1	12	12	0	0.3751	0	-0.6461	-0.4257	-0.5315	-0.7415	0.5139	0.070009732	1.016149892	0.001316232
445	JPN	12195	3	3	40	40	5.57E-05	0.3787	0	0.346	-0.4257	-0.3263	0.1806	0.4138	0.229284229	1.126223812	0.039767271
446	KOR	220168	3	4	98	68	0.001835018	0.4243	0.4815	1.338	0.6254	1.347	1.1383	0.6795	0.706557377	1.260000603	0.281869945
447	JPN	31090	3	3	64	64	0.000208668	0.3824	0	1.1963	-0.4257	0.032	1.6815	0.3921	0.441127695	1.255578213	0.144288557
448	JPN	62255	3	3	63	63	0.000211836	0.3881	0	1.1609	-0.4257	0.4619	1.1285	0.514	0.42133653	1.24316229	0.132676356
449	JPN	680	3	3	7	7	0	0.3683	0	-0.8232	-0.4257	-0.8278	-1.8734	0.5714	0.050409279	1.003998271	0.000219721
450	KOR	68311	3	1	24	20	0.000157294	0.3943	0.2882	-0.3626	-0.2856	-0.4778	-0.1878	0.415	0.121344446	1.040142472	0.006958096
451	JPN	3758	3	3	14	14	0	0.3662	0	-0.5752	-0.4257	-0.9711	-1.1624	0.1327	0.078575776	1.018173627	0.001777109
452	JPN	10938	3	3	42	42	2.09E-05	0.379	0	0.4168	-0.4257	-0.3263	0.3386	0.398	0.250627615	1.141327058	0.048386088
453	JPN	9069	3	3	41	41	4.57E-05	0.3789	0	0.3814	-0.4257	-0.183	0.1016	0.4628	0.239485944	1.133376641	0.043784835
454	JPN	2086	3	3	8	8	0	0.3724	0	-0.7878	-0.4257	-0.8278	-1.7944	0.5312	0.052004334	1.004511589	0.000259047
455	JPN	5871	3	3	31	31	2.15E-06	0.3774	0	0.0271	-0.4257	-0.3263	-0.5304	0.5016	0.162217728	1.066223868	0.015968975
456	JPN	37350	3	3	55	55	0.00018077	0.3868	0	0.8774	-0.4257	0.4619	0.4966	0.5673	0.371027347	1.224675199	0.107041685
457	RUS	931440	3	4	82	41	0.008557481	0.4885	0.6734	0.3814	1.0109	0.5169	0.4056	0.746	0.592215256	1.284126618	0.226230146
458	RUS	3296	3	4	11	11	0.00011513	0.3566	0	-0.6815	-0.4257	-0.4576	-0.1439	0.4298	0.065022743	1.011566736	0.000877766
459	JPN	3129	3	1	11	11	0	0.3694	0	-0.6815	-0.4257	-0.3703	-1.0579	0.562	0.065022743	1.011566736	0.000877766
460	RUS	65184	3	4	40	37	0.005583866	0.3899	0.1387	0.2397	-0.3206	0.3003	0.7719	0.7261	0.229284229	1.126223812	0.039767271
461	JPN	5894	3	3	31	31	3.29E-06	0.3764	0	0.0271	-0.4257	-0.6845	-0.1354	0.2851	0.162217728	1.066223868	0.015968975
462	JPN	8478	3	3	27	27	7.02E-06	0.3737	0	-0.1146	-0.4257	-0.5412	-0.6094	0.428	0.138649361	1.05705508	0.011007402
463	RUS	9559	3	4	7	7	7.94E-05	0.3643	0	-0.8232	-0.4257	-0.5298	-0.5103	0.2449	0.050409279	1.003998271	0.000219721
464	RUS	405	3	4	3	3	0	0.3634	0	-0.9649	-0.4257	-0.5298	-1.243	0.4444	0.039255988	1.000472051	1.89E-05
465	RUS	2092	3	4	1	1	0	0.2485	0	-1.0358	-0.4257	-0.5659	-1.4261	0	0.035979905	1	5.55E-17
466	RUS	7790	3	4	3	3	0	0.3301	0	-0.9649	-0.4257	-0.5659	-1.0598	0	0.039255988	1.000472051	1.89E-05
467	RUS	13362	3	4	5	5	0.00204918	0.3305	0	-0.8941	-0.4257	-0.5659	-0.6934	0	0.045093882	1.002017839	9.60E-05
468	RUS	4974	3	4	2	2	0	0.2807	0	-1.0004	-0.4257	-0.5659	-1.243	0	0.037213777	1.000118987	4.47E-06
469	RUS	4974	3	4	2	2	0	0.2807	0	-1.0004	-0.4257	-0.5659	-1.243	0	0.037213777	1.000118987	4.47E-06
470	GBR	16146	4	4	72	72	0.008235491	0.3956	0	2.9258	-0.2752	4.4265	2.1114	0.7326	0.515763136	1.279499814	0.18550442
471	POL	59639	4	1	63	36	0.002549436	0.4637	0.6193	0.837	0.5196	-0.301	1.3047	0.2022	0.42133653	1.24316229	0.132676356
472	VIR	8780	1	2	32	32	4.20E-05	0.3417	0	0.5407	-0.5894	-0.5039	0.759	0.1172	0.173454166	1.080090139	0.019871038
473	GBR	2714	4	4	30	29	0.003706347	0.3885	0.0644	0.4308	-0.2458	0.3067	2.3033	0.4756	0.155226343	1.065024238	0.014585269
474	GBR	516895	4	1	145	45	0.014400805	0.4846	0.7635	1.3592	2.6684	1.5929	0.3598	0.6499	0.92	1.218662165	0.376027692
475	ESP	9081	2	1	18	13	5.00E-05	0.3935	0.4383	-0.3327	-0.4781	-0.2183	0.1951	0.3905	0.096101971	1.026273931	0.003396435
476	PRT	2820	2	4	7	4	0	0.3337	0.4898	-0.9904	-0.5644	-1.1753	-1.4261	0	0.050409279	1.003998271	0.000219721
477	ESP	2792	2	1	9	5	0	0.382	0.5679	-0.9173	-0.5212	-0.5502	-0.5568	0	0.057365289	1.007039601	0.000458744
478	ESP	3794	2	1	9	7	4.68E-05	0.3765	0.3457	-0.7712	-0.6076	-0.5502	-0.2561	0	0.057365289	1.007039601	0.000458744
479	PRT	441525	2	1	64	17	0.001609949	0.471	0.7881	-0.0404	1.3346	0.4455	-0.1057	0.6644	0.441127695	1.255578213	0.144288557
480	PRT	24946	2	3	53	18	0.001962432	0.4091	0.6436	0.0326	0.8167	-0.2931	-0.4788	0.5432	0.345584416	1.202175877	0.092598636
481	PRT	302977	2	1	101	55	0.007633393	0.4319	0.646	2.7364	1.2914	2.7689	2.4509	0.6896	0.734073641	1.289220152	0.304322034
482	PRT	700	2	1	4	4	0	0.3407	0	-0.9904	-0.6939	-0.5502	-0.7072	0	0.041667933	1.000932409	4.03E-05
483	PRT	127998	2	1	110	59	0.010693095	0.4269	0.5851	3.0287	1.5072	3.3221	2.3005	0.7027	0.784574468	1.2630801	0.324230496
484	ESP	61803	2	2	56	28	0.000622293	0.4155	0.6142	0.7634	0.5145	1.2342	2.2901	0.6862	0.381444099	1.234539431	0.113272283
485	ESP	46618	2	1	21	6	2.94E-05	0.4002	0.7166	-0.8443	-0.0465	-0.4396	-0.5568	0.2778	0.110918941	1.033673959	0.005257033
486	ESP	105538	4	1	119	29	0.013245701	0.4987	0.8021	0.4308	2.3741	0.7955	-0.3961	0.6492	0.832051282	1.249915681	0.345303846
487	ESP	1053	2	2	15	6	0	0.3915	0.6578	-0.8443	-0.3055	-0.7963	0.2207	0	0.082769126	1.020027777	0.002107218
488	ESP	1044	2	2	18	9	5.00E-05	0.3932	0.6235	-0.625	-0.3055	-0.438	0.2207	0.4938	0.096101971	1.026273931	0.003396435
489	ESP	682	1	5	7	5	0	0.3859	0.4082	-0.9998	-0.4968	-0.6298	-1.0477	0.32	0.050409279	1.003998271	0.000219721
490	ESP	7862	2	2	25	12	7.60E-05	0.3993	0.6272	-0.4058	-0.1328	-0.0796	0.2207	0.5694	0.125926748	1.04460833	0.007960499
491	FRA	1665	2	4	5	4	4.85E-06	0.371	0.32	-0.9904	-0.6507	-1.0337	-1.5823	0.375	0.045093882	1.002017839	9.60E-05
492	FRA	6945	2	4	21	19	3.95E-05	0.379	0.1723	0.1057	-0.6076	-0.6089	0.2915	0.3324	0.110918941	1.033673959	0.005257033
493	FRA	6083	2	4	18	16	0	0.3786	0.1975	-0.1135	-0.6076	-0.7505	-0.0208	0.3047	0.096101971	1.026273931	0.003396435
494	FRA	41282	2	3	30	23	0.000265026	0.3984	0.3933	0.398	-0.3918	0.2768	-0.4788	0.6314	0.155226343	1.065024238	0.014585269
495	FRA	1684	2	4	6	5	1.99E-05	0.3711	0.2778	-0.9173	-0.6507	-1.0337	-1.4261	0.32	0.047085424	1.002871292	0.000143785
496	GGY	150	1	3	3	2	0	0.3414	0.4444	-1.171	-0.5431	-0.8495	-1.2298	0	0.039255988	1.000472051	1.89E-05
497	FRA	39168	2	3	54	39	0.00097745	0.4053	0.4383	1.5672	-0.0465	1.5308	0.6384	0.6391	0.361862496	1.217745522	0.101958721
498	FRA	2142498	2	4	170	39	0.016873065	0.5208	0.8024	1.5672	4.9598	1.7983	0.7599	0.6903	0.963157895	1.211486583	0.389357895
499	GGY	150	1	3	3	2	0	0.3414	0.4444	-1.171	-0.5431	-0.8495	-1.2298	0	0.039255988	1.000472051	1.89E-05
500	GBR	10570	1	2	27	16	0.000424736	0.398	0.5322	-0.3722	-0.0802	-0.0317	-1.162	0.5078	0.138649361	1.05705508	0.011007402
501	GBR	1441165	7	3	79	23	0.006004237	0.4832	0.7774	0.0584	2.2234	0.2448	-0.3598	0.4764	0.571722718	1.288347847	0.216395333
502	FRA	241808	2	4	87	27	0.004267741	0.4775	0.7988	0.6903	1.8956	0.5239	0.2915	0.6173	0.649759348	1.278650064	0.255871159
503	BEL	8688	4	4	25	25	0.001563729	0.3875	0	0.1987	-0.2752	0.9622	0.1919	0.704	0.125926748	1.04460833	0.007960499
504	GBR	3395	1	5	13	9	1.64E-05	0.3853	0.4852	-0.7716	-0.4042	-0.4357	-0.8993	0.4938	0.073835897	1.016709041	0.001486072
505	BEL	2958104	4	1	324	82	0.091762418	0.5775	0.7912	3.5061	6.8484	2.7891	2.7221	0.5958	--	--	--
506	BEL	684815	4	1	49	26	0.001165964	0.4519	0.6439	0.2567	0.4018	-0.0019	0.0763	0.429	0.306025075	1.178832764	0.073240495
507	NLD	5197	4	1	13	13	1.66E-05	0.3821	0	-0.4976	-0.2752	-0.6	-0.5851	0.142	0.073835897	1.016709041	0.001486072
508	GBR	2454	4	4	19	19	0.000265538	0.3045	0	-0.1494	-0.2752	-0.3487	1.7275	0.1939	0.101689322	1.028792342	0.004022092
509	GBR	9182	7	3	18	10	1.83E-05	0.3856	0.5679	-0.6696	-0.2497	-0.7542	-0.6582	0	0.096101971	1.026273931	0.003396435
510	NLD	3612	2	2	23	6	0.000123589	0.3963	0.7486	-0.8443	0.0398	-0.7963	0.2207	0	0.117825865	1.037758329	0.006333484
511	GBR	195	4	4	1	1	0	0.2854	0	-1.1939	-0.2752	-0.536	-1.3436	0	0.035979905	1	5.55E-17
512	NLD	19538	4	3	44	29	0.002207891	0.3972	0.4638	0.4308	0.1663	0.4666	-0.1425	0.7158	0.271180333	1.158119796	0.057591328
513	IRL	38628	4	4	28	12	0.000166034	0.4016	0.6454	-0.5556	0.1958	0.2131	-0.7678	0.6806	0.143087121	1.059853423	0.011990598
514	NLD	366	4	4	6	5	0	0.3829	0.2778	-0.9618	-0.2458	-0.1614	-1.3436	0.64	0.047085424	1.002871292	0.000143785
515	NLD	4333441	4	3	324	100	0.113942538	0.5758	0.7926	4.5505	6.3186	3.9624	3.0136	0.7202	--	--	--
516	GBR	2747	7	1	20	17	4.50E-06	0.3879	0.265	-0.2776	-0.5073	-0.7495	0.3924	0	0.106268739	1.030807946	0.004575466
517	GBR	2378804	4	1	116	37	0.006544901	0.4947	0.775	0.895	2.0503	-0.2013	1.3047	0.2396	0.798449612	1.231873998	0.322413068
518	GBR	1364	1	5	8	5	6.08E-07	0.3867	0.4688	-0.9998	-0.4505	-0.6298	-1.0477	0.32	0.052004334	1.004511589	0.000259047
519	IRL	3856	4	3	19	17	2.90E-05	0.3864	0.1884	-0.2655	-0.2163	-0.2875	-0.3003	0.6436	0.101689322	1.028792342	0.004022092
520	NLD	15590	4	1	74	41	0.004704276	0.4085	0.5453	1.1271	0.6962	1.0945	0.4543	0.5628	0.524575978	1.28627298	0.191374178
521	GBR	78086	4	4	43	30	0.005731349	0.408	0.4348	0.4888	0.1075	1.1494	0.7678	0.6844	0.262300019	1.152545792	0.053813288
522	DEU	7409	7	1	34	17	0.000234426	0.3961	0.6142	-0.2776	0.214	-0.7495	0.3924	0	0.192008977	1.096382094	0.026017755
523	IRL	1284	4	3	22	22	1.73E-05	0.3867	0	0.0246	-0.2752	-0.0133	-0.1425	0.6777	0.113536042	1.035593784	0.00568977
524	IRL	31752	4	4	34	22	0.008739665	0.3992	0.5121	0.0246	0.078	0.1195	1.3436	0.4752	0.192008977	1.096382094	0.026017755
525	DEU	5387	1	3	9	5	0	0.3784	0.4938	-0.9998	-0.4042	-0.7581	-0.9949	0.32	0.057365289	1.007039601	0.000458744
526	DEU	4250	1	4	10	6	0	0.3827	0.54	-0.9428	-0.4042	-0.8944	-0.8128	0	0.060296465	1.007813214	0.000550285
527	GBR	75398	4	4	33	14	0.001225495	0.4035	0.6979	-0.4396	0.2841	0.2131	-0.3839	0.5612	0.178546238	1.083199241	0.02131201
528	POL	9188	4	1	36	36	0.000123051	0.3893	0	0.837	-0.2752	0.3968	0.6433	0.4707	0.20583148	1.107346418	0.030828021
529	GBR	340	4	4	3	3	0	0.2913	0	-1.0778	-0.2752	-0.536	-0.9597	0	0.039255988	1.000472051	1.89E-05
530	DEU	415918	4	1	46	23	0.00121543	0.45	0.6635	0.0827	0.4018	-0.1016	-0.1127	0.3856	0.28372093	1.172488842	0.064147804
531	DEU	6083	2	4	18	16	0	0.3786	0.1975	-0.1135	-0.6076	-0.7505	-0.0208	0.3047	0.096101971	1.026273931	0.003396435
532	DEU	3676789	4	1	267	88	0.062265918	0.5555	0.7843	3.8542	4.9939	4.0849	2.0606	0.6653	1	1.0793	0.297333333
533	DEU	1905953	4	1	164	72	0.020817282	0.5156	0.7188	2.9258	2.4329	3.0881	1.4937	0.6555	0.961904762	1.218723416	0.393147619
534	GBR	516	4	4	12	12	0	0.3847	0	-0.5556	-0.2752	0.1195	-0.5758	0.6528	0.070009732	1.016149892	0.001316232
535	GBR	24829	4	3	70	56	0.004612192	0.4087	0.3424	1.9975	0.1369	1.8375	0.9621	0.7213	0.491895078	1.270023765	0.171665193
536	DEU	1816	4	3	7	6	0	0.37	0.2449	-0.9037	-0.2458	-0.7673	-0.9316	0.2778	0.050409279	1.003998271	0.000219721
537	DEU	13378	4	1	30	30	7.40E-05	0.3881	0	0.4888	-0.2752	-0.4006	0.8322	0.1844	0.155226343	1.065024238	0.014585269
538	DEU	2625	4	1	28	28	4.42E-05	0.3878	0	0.3728	-0.2752	0.2971	-0.0182	0.5204	0.143087121	1.059853423	0.011990598
539	GBR	8216	4	1	19	16	6.33E-05	0.3855	0.277	-0.3235	-0.1869	-0.2013	-0.6796	0.4766	0.101689322	1.028792342	0.004022092
540	DEU	2109	4	1	19	19	0	0.3776	0	-0.1494	-0.2752	-0.5003	-0.1127	0.1939	0.101689322	1.028792342	0.004022092
541	POL	225241	4	1	29	19	0.000455502	0.4381	0.5184	-0.1494	0.0192	-0.5003	-0.1127	0.1884	0.147078014	1.061297016	0.012783645
542	GBR	34701	4	1	23	20	4.43E-05	0.3888	0.2268	-0.0914	-0.1869	-0.4006	-0.1127	0.255	0.117825865	1.037758329	0.006333484
543	GBR	21093	4	4	32	29	0.000602624	0.3901	0.1738	0.4308	-0.1869	1.243	0.3839	0.6897	0.173454166	1.080090139	0.019871038
544	RUS	182586	4	1	36	20	0.000899956	0.4394	0.6219	-0.0914	0.1958	-0.6	0.0763	0.095	0.20583148	1.107346418	0.030828021
545	GBR	516	4	4	12	12	0	0.3847	0	-0.5556	-0.2752	0.1195	-0.5758	0.6528	0.070009732	1.016149892	0.001316232
546	GBR	19188	4	1	20	20	2.16E-05	0.3847	0	-0.0914	-0.2752	-0.0019	-0.4906	0.455	0.106268739	1.030807946	0.004575466
547	GBR	5805	4	1	11	11	4.76E-06	0.3748	0	-0.6136	-0.2752	-0.6	-0.7741	0.1653	0.065022743	1.011566736	0.000877766
548	DNK	10334	4	2	37	19	0.002296674	0.4016	0.6209	-0.1494	0.2546	0.0464	-0.356	0.482	0.213544137	1.112187529	0.033471726
549	DNK	15194	4	3	17	17	0	0.3832	0	-0.2655	-0.2752	-0.356	-0.1425	0.4844	0.091440158	1.024297553	0.002927327
550	LTU	45624	4	1	26	26	6.14E-05	0.3867	0	0.2567	-0.2752	-0.301	0.3598	0.2692	0.133892842	1.053351029	0.009930171
551	DNK	12640	4	3	17	17	0	0.3832	0	-0.2655	-0.2752	-0.356	-0.1425	0.4844	0.091440158	1.024297553	0.002927327
552	DNK	20458	4	1	35	35	7.15E-05	0.3888	0	0.779	-0.2752	0.4965	0.4543	0.4686	0.197740113	1.102008591	0.028116799
553	GBR	14228	4	4	7	5	3.19E-07	0.3765	0.449	-0.9618	-0.2163	-0.3487	-0.9597	0.48	0.050409279	1.003998271	0.000219721
554	SWE	1330	4	1	4	4	0	0.3624	0	-1.0198	-0.2752	-0.6997	-1.341	0	0.041667933	1.000932409	4.03E-05
555	DNK	1197	4	2	15	15	0	0.3079	0	-0.3815	-0.2752	-0.6552	-0.356	0.24	0.082769126	1.020027777	0.002107218
556	GBR	25293	4	1	12	12	5.07E-06	0.3853	0	-0.5556	-0.2752	-0.4006	-0.8686	0.4028	0.070009732	1.016149892	0.001316232
557	SWE	32288	4	1	43	41	0.000180101	0.392	0.0887	1.1271	-0.2163	0.4965	1.0212	0.4271	0.262300019	1.152545792	0.053813288
558	DNK	241769	4	1	56	44	0.003678864	0.4496	0.3667	1.3012	0.078	1.1942	0.6433	0.5093	0.381444099	1.234539431	0.113272283
559	GBR	916	4	4	9	9	0	0.2955	0	-0.7297	-0.2752	-0.536	0.1919	0	0.057365289	1.007039601	0.000458744
560	SWE	20164	4	3	26	25	0.000139262	0.3862	0.074	0.1987	-0.2458	-0.0133	0.3309	0.4992	0.133892842	1.053351029	0.009930171
561	GBR	916	4	4	9	9	0	0.2955	0	-0.7297	-0.2752	-0.536	0.1919	0	0.057365289	1.007039601	0.000458744
562	LVA	18317	4	1	16	16	0.001680653	0.3852	0	-0.3235	-0.2752	-0.301	-0.5851	0.4062	0.086691797	1.022730384	0.002522349
563	DNK	4255	5	--	16	--	0.009480261	0.3787	0.375	0.4633	0.4915	--	--	--	0.086691797	1.022730384	0.002522349
564	SWE	2438	4	3	10	9	0.000613625	0.3721	0.18	-0.7297	-0.2458	-0.5616	-0.9316	0.5926	0.060296465	1.007813214	0.000550285
565	GBR	10206	4	2	41	22	0.005699899	0.3947	0.5187	0.0246	0.2841	0.2218	-0.0809	0.4835	0.239485944	1.133376641	0.043784835
566	GBR	622	4	4	3	3	0	0.2817	0	-1.0778	-0.2752	-0.3487	-1.3436	0.6667	0.039255988	1.000472051	1.89E-05
567	SWE	205440	4	1	59	40	0.003136108	0.4546	0.5154	1.0691	0.2841	0.6958	0.7378	0.485	0.39628483	1.233131863	0.119567939
568	SWE	3750	7	3	14	10	0	0.3808	0.4388	-0.6696	-0.4558	-0.7542	-0.6582	0	0.078575776	1.018173627	0.001777109
569	NOR	22907	4	3	50	50	0.000324596	0.3918	0	1.6493	-0.2752	1.2206	1.4355	0.6856	0.313877875	1.188351971	0.077763098
570	SWE	3072	4	3	19	19	4.45E-06	0.3861	0	-0.1494	-0.2752	-0.2189	-0.1425	0.6427	0.101689322	1.028792342	0.004022092
571	SWE	916	4	4	9	9	0	0.2955	0	-0.7297	-0.2752	-0.536	0.1919	0	0.057365289	1.007039601	0.000458744
572	NOR	1398	4	2	15	15	0	0.3776	0	-0.3815	-0.2752	-0.4798	-0.4936	0.3378	0.082769126	1.020027777	0.002107218
573	SWE	7156	4	1	9	9	5.31E-06	0.3768	0	-0.7297	-0.2752	-0.6997	-0.8686	0	0.057365289	1.007039601	0.000458744
574	SWE	1116	4	1	8	8	2.64E-05	0.3795	0	-0.7877	-0.2752	-0.6	-1.0576	0.2188	0.052004334	1.004511589	0.000259047
575	NOR	5089	4	2	31	31	0.000518314	0.3844	0	0.5469	-0.2752	0.2218	1.157	0.3809	0.162217728	1.066223868	0.015968975
576	NOR	1398	4	2	15	15	0	0.3776	0	-0.3815	-0.2752	-0.4798	-0.4936	0.3378	0.082769126	1.020027777	0.002107218
577	NOR	10510	4	2	46	46	0.000298135	0.3912	0	1.4172	-0.2752	3.3791	0.7444	0.6512	0.28372093	1.172488842	0.064147804
578	GBR	312	4	2	2	2	0	0.2831	0	-1.1358	-0.2752	-1.006	-1.869	0	0.037213777	1.000118987	4.47E-06
579	NOR	22893	4	3	43	43	0.000224554	0.3907	0	1.2431	-0.2752	0.6722	1.5933	0.6382	0.262300019	1.152545792	0.053813288
580	NOR	4208	4	3	14	14	1.32E-06	0.3714	0	-0.4396	-0.2752	-0.4931	-0.3003	0.5306	0.078575776	1.018173627	0.001777109
581	NOR	1536	4	3	19	19	4.45E-06	0.3861	0	-0.1494	-0.2752	-0.2189	-0.1425	0.6427	0.101689322	1.028792342	0.004022092
582	NOR	12640	4	3	17	17	0	0.3832	0	-0.2655	-0.2752	-0.356	-0.1425	0.4844	0.091440158	1.024297553	0.002927327
583	NOR	12640	4	3	17	17	0	0.3832	0	-0.2655	-0.2752	-0.356	-0.1425	0.4844	0.091440158	1.024297553	0.002927327
584	NOR	22386	4	3	34	33	0.000301533	0.3906	0.0571	0.6629	-0.2458	0.2609	0.9621	0.5932	0.192008977	1.096382094	0.026017755
585	NOR	1536	4	3	19	19	4.45E-06	0.3861	0	-0.1494	-0.2752	-0.2189	-0.1425	0.6427	0.101689322	1.028792342	0.004022092
586	SWE	916	4	4	9	9	0	0.2955	0	-0.7297	-0.2752	-0.536	0.1919	0	0.057365289	1.007039601	0.000458744
587	SWE	15868	4	1	20	20	0.000178052	0.3865	0	-0.0914	-0.2752	-0.301	-0.2072	0.335	0.106268739	1.030807946	0.004575466
588	SWE	916	4	4	9	9	0	0.2955	0	-0.7297	-0.2752	-0.536	0.1919	0	0.057365289	1.007039601	0.000458744
589	NOR	9309	4	2	39	39	0.001206491	0.3858	0	1.011	-0.2752	0.3972	2.1199	0.3511	0.2260053	1.126538675	0.038896301
590	NOR	22606	4	3	43	43	0.000224554	0.3907	0	1.2431	-0.2752	0.6722	1.5933	0.6382	0.262300019	1.152545792	0.053813288
591	EST	26575	4	1	22	17	0.000170174	0.3881	0.3512	-0.2655	-0.128	-0.4006	-0.3961	0.2907	0.113536042	1.035593784	0.00568977
592	SWE	608	4	1	5	5	0	0.3722	0	-0.9618	-0.2752	-0.6	-1.341	0.32	0.045093882	1.002017839	9.60E-05
593	RUS	37083	4	1	21	19	2.22E-05	0.3861	0.1723	-0.1494	-0.2163	-0.5003	-0.1127	0.1939	0.110918941	1.033673959	0.005257033
594	NOR	1398	4	2	15	15	0	0.3776	0	-0.3815	-0.2752	-0.4798	-0.4936	0.3378	0.082769126	1.020027777	0.002107218
595	NOR	3374	4	2	20	20	0	0.3805	0	-0.0914	-0.2752	-0.129	-0.0809	0.415	0.106268739	1.030807946	0.004575466
596	NOR	1908	4	3	8	8	1.64E-06	0.3697	0	-0.7877	-0.2752	-0.5616	-1.0894	0.5	0.052004334	1.004511589	0.000259047
597	FIN	4265	4	1	10	10	0	0.3734	0	-0.6716	-0.2752	-0.6997	-0.7741	0	0.060296465	1.007813214	0.000550285
598	NOR	4772	4	2	26	26	2.25E-05	0.3814	0	0.2567	-0.2752	-0.129	0.7444	0.3343	0.133892842	1.053351029	0.009930171
599	RUS	151694	4	1	64	40	0.001644403	0.4173	0.561	1.0691	0.4313	0.4965	0.9267	0.4538	0.441127695	1.255578213	0.144288557
600	NOR	25120	4	3	54	54	0.000343009	0.3926	0	1.8814	-0.2752	1.4948	1.4355	0.62	0.361862496	1.217745522	0.101958721
601	NOR	4772	4	2	26	26	2.25E-05	0.3814	0	0.2567	-0.2752	-0.129	0.7444	0.3343	0.133892842	1.053351029	0.009930171
602	RUS	5304	4	1	15	15	8.46E-06	0.3668	0	-0.3815	-0.2752	-0.2013	-0.7741	0.4444	0.082769126	1.020027777	0.002107218
603	GBR	312	4	2	2	2	0	0.2831	0	-1.1358	-0.2752	-1.006	-1.869	0	0.037213777	1.000118987	4.47E-06
604	FIN	45279	4	1	36	36	0.0001774	0.3893	0	0.837	-0.2752	-0.1016	1.1157	0.2901	0.20583148	1.107346418	0.030828021
605	NOR	2260	4	2	16	16	9.14E-07	0.3777	0	-0.3235	-0.2752	-0.3044	-0.4936	0.4062	0.086691797	1.022730384	0.002522349
606	NOR	14921	4	2	54	54	0.00252739	0.3928	0	1.8814	-0.2752	3.0283	2.1199	0.5947	0.361862496	1.217745522	0.101958721
607	FIN	1301	7	3	7	5	0	0.3715	0.4082	-0.9496	-0.5588	-0.7542	-1.0312	0	0.050409279	1.003998271	0.000219721
608	NOR	1197	4	2	15	15	0	0.3079	0	-0.3815	-0.2752	-0.6552	-0.356	0.24	0.082769126	1.020027777	0.002107218
609	FIN	44568	4	1	38	38	0.000145385	0.3898	0	0.953	-0.2752	-0.4006	1.5882	0.1482	0.220101886	1.121494985	0.036553463
610	FIN	6374	4	1	24	24	3.01E-05	0.3821	0	0.1407	-0.2752	-0.5003	0.3598	0.1562	0.121344446	1.040142472	0.006958096
611	SWE	14415	4	1	14	14	1.12E-05	0.3784	0	-0.4396	-0.2752	-0.6997	-0.3961	0	0.078575776	1.018173627	0.001777109
612	NOR	3340	4	2	5	5	0	0.2879	0	-0.9618	-0.2752	-0.8306	-1.5939	0.32	0.045093882	1.002017839	9.60E-05
613	SWE	916	4	4	9	9	0	0.2927	0	-0.7297	-0.2752	-0.536	0.1919	0	0.057365289	1.007039601	0.000458744
614	FIN	25590	4	1	42	42	0.000300736	0.3901	0	1.1851	-0.2752	-0.0019	1.5882	0.2846	0.250627615	1.141327058	0.048386088
615	FRO	1599	4	3	7	6	0	0.3776	0.2449	-0.9037	-0.2458	-0.7673	-0.9316	0.2778	0.050409279	1.003998271	0.000219721
616	FIN	509	4	1	3	3	0	0.359	0	-1.0778	-0.2752	-0.6997	-1.4355	0	0.039255988	1.000472051	1.89E-05
617	NOR	7911	4	2	34	34	0.001143129	0.385	0	0.7209	-0.2752	0.3972	1.4321	0.3927	0.192008977	1.096382094	0.026017755
618	SWE	916	4	4	9	9	0	0.2927	0	-0.7297	-0.2752	-0.536	0.1919	0	0.057365289	1.007039601	0.000458744
619	NOR	3340	4	2	5	5	0	0.2879	0	-0.9618	-0.2752	-0.8306	-1.5939	0.32	0.045093882	1.002017839	9.60E-05
620	NOR	6152	4	2	26	26	2.25E-05	0.3814	0	0.2567	-0.2752	-0.129	0.7444	0.3343	0.133892842	1.053351029	0.009930171
621	FRO	6867	4	3	14	13	5.52E-05	0.3801	0.1327	-0.4976	-0.2458	-0.6302	-0.1425	0.3787	0.078575776	1.018173627	0.001777109
622	NOR	1197	4	2	15	15	0	0.3079	0	-0.3815	-0.2752	-0.6552	-0.356	0.24	0.082769126	1.020027777	0.002107218
623	NOR	1197	4	2	15	15	0	0.3079	0	-0.3815	-0.2752	-0.6552	-0.356	0.24	0.082769126	1.020027777	0.002107218
624	SWE	1602	4	3	4	4	0	0.3675	0	-1.0198	-0.2752	-0.6987	-1.405	0.5	0.041667933	1.000932409	4.03E-05
625	NOR	13385	4	2	45	45	0.000759337	0.3867	0	1.3592	-0.2752	1.8004	1.8448	0.5086	0.27610037	1.164681325	0.060282847
626	SWE	916	4	4	9	9	0	0.2927	0	-0.7297	-0.2752	-0.536	0.1919	0	0.057365289	1.007039601	0.000458744
627	NOR	3340	4	3	13	13	0	0.3712	0	-0.4976	-0.2752	-0.5616	-0.3003	0.4615	0.073835897	1.016709041	0.001486072
628	NOR	1197	4	2	15	15	0	0.3079	0	-0.3815	-0.2752	-0.6552	-0.356	0.24	0.082769126	1.020027777	0.002107218
629	SWE	916	4	4	9	9	0	0.2927	0	-0.7297	-0.2752	-0.536	0.1919	0	0.057365289	1.007039601	0.000458744
630	NOR	6070	4	2	21	21	1.16E-05	0.3807	0	-0.0334	-0.2752	0.0464	-0.0809	0.458	0.110918941	1.033673959	0.005257033
631	NOR	6714	4	2	28	28	3.54E-05	0.3818	0	0.3728	-0.2752	1.2742	-0.0809	0.5791	0.143087121	1.059853423	0.011990598
632	ISL	3415	4	3	10	9	9.84E-06	0.3786	0.18	-0.7297	-0.2458	-0.6987	-0.6159	0.3457	0.060296465	1.007813214	0.000550285
633	NOR	2595	4	2	27	27	0.000485613	0.382	0	0.3148	-0.2752	-0.129	0.8819	0.3182	0.138649361	1.05705508	0.011007402
634	FIN	1301	7	3	7	5	0	0.3715	0.4082	-0.9496	-0.5588	-0.7542	-1.0312	0	0.050409279	1.003998271	0.000219721
635	SWE	916	4	4	9	9	0	0.2927	0	-0.7297	-0.2752	-0.536	0.1919	0	0.057365289	1.007039601	0.000458744
636	SWE	1602	4	3	4	4	0	0.3675	0	-1.0198	-0.2752	-0.6987	-1.405	0.5	0.041667933	1.000932409	4.03E-05
637	ISL	11290	5	--	32	--	0.012952111	0.3855	0.5508	1.8532	3.4407	--	--	--	0.173454166	1.080090139	0.019871038
638	FIN	1301	7	3	7	5	0	0.3715	0.4082	-0.9496	-0.5588	-0.7542	-1.0312	0	0.050409279	1.003998271	0.000219721
639	ISL	4533	4	3	11	10	6.68E-06	0.3784	0.1653	-0.6716	-0.2458	-0.6987	-0.4581	0.32	0.065022743	1.011566736	0.000877766
640	RUS	346	4	1	3	2	0	0.3751	0.4444	-1.1358	-0.2458	-0.6997	-1.53	0	0.039255988	1.000472051	1.89E-05
641	FIN	1736	4	1	5	5	0	0.3627	0	-0.9618	-0.2752	-0.6997	-1.2465	0	0.045093882	1.002017839	9.60E-05
642	SWE	916	4	4	9	9	0	0.2927	0	-0.7297	-0.2752	-0.536	0.1919	0	0.057365289	1.007039601	0.000458744
643	FIN	6316	4	1	26	26	8.07E-05	0.3827	0	0.2567	-0.2752	-0.5003	0.5488	0.145	0.133892842	1.053351029	0.009930171
644	ISL	5630	4	3	11	10	3.23E-05	0.3704	0.1653	-0.6716	-0.2458	-0.4931	-0.9316	0.58	0.065022743	1.011566736	0.000877766
645	SWE	1671	4	1	5	5	0	0.3754	0	-0.9618	-0.2752	-0.6997	-1.2465	0	0.045093882	1.002017839	9.60E-05
646	ISL	2134	5	--	9	--	0	0.3732	0.6173	-1.4826	0.4915	--	--	--	0.057365289	1.007039601	0.000458744
647	FIN	6316	4	1	26	26	8.07E-05	0.3827	0	0.2567	-0.2752	-0.5003	0.5488	0.145	0.133892842	1.053351029	0.009930171
648	NOR	6070	4	2	21	21	1.16E-05	0.3807	0	-0.0334	-0.2752	0.0464	-0.0809	0.458	0.110918941	1.033673959	0.005257033
649	FIN	1671	4	1	5	5	0	0.3754	0	-0.9618	-0.2752	-0.6997	-1.2465	0	0.045093882	1.002017839	9.60E-05
650	FIN	2668	4	1	9	9	2.71E-05	0.382	0	-0.7297	-0.2752	-0.6	-0.9631	0.1975	0.057365289	1.007039601	0.000458744
651	NOR	1197	4	2	15	15	0	0.3079	0	-0.3815	-0.2752	-0.6552	-0.356	0.24	0.082769126	1.020027777	0.002107218
652	ISL	2134	5	--	9	--	0	0.3732	0.6173	-1.4826	0.4915	--	--	--	0.057365289	1.007039601	0.000458744
653	NOR	3374	4	2	20	20	0	0.3805	0	-0.0914	-0.2752	-0.129	-0.0809	0.415	0.106268739	1.030807946	0.004575466
654	NOR	3340	4	3	13	13	0	0.3712	0	-0.4976	-0.2752	-0.5616	-0.3003	0.4615	0.073835897	1.016709041	0.001486072
655	NOR	3374	4	2	20	20	0	0.3805	0	-0.0914	-0.2752	-0.129	-0.0809	0.415	0.106268739	1.030807946	0.004575466
656	NOR	3374	4	2	20	20	0	0.3805	0	-0.0914	-0.2752	-0.129	-0.0809	0.415	0.106268739	1.030807946	0.004575466
657	NOR	2134	5	--	9	--	0	0.3732	0.6173	-1.4826	0.4915	--	--	--	0.057365289	1.007039601	0.000458744
658	NOR	1398	4	2	15	15	0	0.3776	0	-0.3815	-0.2752	-0.4798	-0.4936	0.3378	0.082769126	1.020027777	0.002107218
659	ARG	3290	1	4	5	5	0	0.322	0	-0.9998	-0.5894	-0.8944	-0.9354	0	0.045093882	1.002017839	9.60E-05
660	FLK	948	1	3	2	1	1.29E-05	0.3267	0.5	-1.2281	-0.5431	-0.8495	-1.3472	0	0.037213777	1.000118987	4.47E-06
661	ARG	1914	1	4	2	2	0	0.3165	0	-1.171	-0.5894	-0.8944	-1.3031	0	0.037213777	1.000118987	4.47E-06
662	ARG	25552	1	4	15	13	0.000139753	0.3382	0.2311	-0.5434	-0.4968	-0.3927	-0.4451	0.426	0.082769126	1.020027777	0.002107218
663	ARG	1841	1	4	1	1	0	0.3162	0	-1.2281	-0.5894	-0.8944	-1.4257	0	0.035979905	1	5.55E-17
664	ARG	23638	1	4	14	12	7.09E-05	0.3381	0.2449	-0.6004	-0.4968	-0.3927	-0.5677	0.4444	0.078575776	1.018173627	0.001777109
665	ARG	1118	1	4	5	5	0	0.322	0	-0.9998	-0.5894	-0.8944	-0.9354	0	0.045093882	1.002017839	9.60E-05
666	URY	670282	1	4	66	39	0.006802293	0.4663	0.6125	0.9401	0.6605	0.6106	1.7611	0.4536	0.455216535	1.248403061	0.149666462
667	ARG	821548	1	4	72	41	0.004435698	0.4697	0.6316	1.0542	0.8457	1.1122	1.516	0.5366	0.515763136	1.279499814	0.18550442
668	ARG	42739	1	4	23	19	0.000240672	0.392	0.2987	-0.2011	-0.4042	-0.5182	0.4129	0.277	0.117825865	1.037758329	0.006333484
669	ARG	1684	1	4	3	3	0	0.3202	0	-1.1139	-0.5894	-0.8944	-1.1805	0	0.039255988	1.000472051	1.89E-05
670	URY	262	1	4	1	1	0	0.3181	0	-1.2281	-0.5894	-0.8944	-1.4257	0	0.035979905	1	5.55E-17
671	BRA	630427	1	4	69	45	0.005489898	0.4621	0.5482	1.2824	0.5216	1.6139	1.516	0.56	0.47768595	1.260790055	0.162894628
672	BRA	37448	1	4	17	17	2.00E-06	0.3586	0	-0.3152	-0.5894	-0.3927	0.0452	0.3599	0.091440158	1.024297553	0.002927327
673	BRA	427997	1	4	57	29	0.001386352	0.4661	0.6802	0.3695	0.7068	0.6106	0.5354	0.5541	0.386438765	1.232191118	0.115062646
674	BRA	290918	1	4	40	22	0.000238308	0.4529	0.6462	-0.0299	0.2439	-0.1419	0.4129	0.4174	0.229284229	1.126223812	0.039767271
675	BRA	120943	1	4	31	22	0.000227622	0.4055	0.4537	-0.0299	-0.1728	-0.3927	0.658	0.2975	0.162217728	1.066223868	0.015968975
676	BRA	847764	1	4	54	28	0.000706639	0.4628	0.6742	0.3124	0.6142	0.1089	0.9031	0.4413	0.361862496	1.217745522	0.101958721
677	PRY	1342	1	4	2	2	0	0.3203	0	-1.171	-0.5894	-0.8944	-1.3031	0	0.037213777	1.000118987	4.47E-06
678	BRA	576013	1	4	53	30	0.000943979	0.4641	0.6401	0.4266	0.4753	0.4852	0.7806	0.5044	0.345584416	1.202175877	0.092598636
679	BRA	1127443	1	4	85	47	0.002610101	0.4763	0.6447	1.3965	1.1698	1.8647	1.516	0.5804	0.627069133	1.279735232	0.24393963
680	BRA	159553	1	4	31	21	0.000508282	0.3972	0.4849	-0.0869	-0.1265	-0.3927	0.5354	0.3084	0.162217728	1.066223868	0.015968975
681	BRA	333110	1	4	63	36	0.00085301	0.4665	0.6284	0.7689	0.6605	1.1122	0.9031	0.5725	0.42133653	1.24316229	0.132676356
682	BRA	50452	1	4	31	21	0.000224886	0.4402	0.5099	-0.0869	-0.1265	-0.1419	0.2903	0.4308	0.162217728	1.066223868	0.015968975
683	BRA	247818	1	4	48	37	0.000579252	0.4155	0.3828	0.826	-0.0802	0.9868	1.1483	0.5508	0.288738434	1.169137926	0.065393275
684	BRA	281453	1	4	44	38	0.00025655	0.385	0.2407	0.883	-0.3117	1.1122	1.1483	0.5582	0.271180333	1.158119796	0.057591328
685	BRA	10146	1	2	10	5	0	0.3836	0.62	-0.9998	-0.358	-0.6219	-1.7383	0.32	0.060296465	1.007813214	0.000550285
686	BRA	24043	1	4	21	16	0.00014605	0.3885	0.39	-0.3722	-0.358	-0.2673	-0.2	0.4297	0.110918941	1.033673959	0.005257033
687	BRA	63401	1	4	16	16	3.13E-05	0.3532	0	-0.3722	-0.5894	-0.1419	-0.3226	0.5312	0.086691797	1.022730384	0.002522349
688	BRA	105481	1	4	33	32	0.003026549	0.3655	0.0588	0.5407	-0.5431	-0.1419	1.6386	0.3223	0.178546238	1.083199241	0.02131201
689	BRA	1795	1	2	5	5	0	0.3163	0	-0.9998	-0.5894	-0.5039	-1.8344	0.48	0.045093882	1.002017839	9.60E-05
690	BRA	24660	1	4	8	8	0	0.3244	0	-0.8287	-0.5894	-0.8944	-0.5677	0	0.052004334	1.004511589	0.000259047
691	BRA	43566	1	4	22	22	0.000237277	0.3634	0	-0.0299	-0.5894	0.2343	0.0452	0.5826	0.113536042	1.035593784	0.00568977
692	BRA	11941	1	2	14	9	0.000410682	0.385	0.5204	-0.7716	-0.358	-0.3858	-1.5462	0.4444	0.078575776	1.018173627	0.001777109
693	BRA	10309	1	4	12	11	0.000548935	0.3414	0.1528	-0.6575	-0.5431	-0.2673	-0.8128	0.562	0.070009732	1.016149892	0.001316232
694	CUB	2228	1	5	13	9	0.000101667	0.3966	0.4615	-0.7716	-0.4042	-0.5004	-0.7509	0.4938	0.073835897	1.016709041	0.001486072
695	COL	1301	1	4	5	4	0	0.2793	0.32	-1.0569	-0.5431	-0.8944	-1.058	0	0.045093882	1.002017839	9.60E-05
696	COL	556400	1	3	63	24	0.001026025	0.4365	0.6334	0.0842	1.216	-0.3011	0.6494	0.4028	0.42133653	1.24316229	0.132676356
697	GUF	12378	1	2	14	9	1.80E-05	0.3847	0.5204	-0.7716	-0.358	-0.5039	-1.4501	0.3704	0.078575776	1.018173627	0.001777109
698	SUR	17475	1	5	35	31	0.000571304	0.3992	0.2073	0.4836	-0.4042	0.3406	0.585	0.5994	0.197740113	1.102008591	0.028116799
699	GUY	12364	1	2	41	38	0.001313898	0.3985	0.1356	0.883	-0.4505	0.3225	0.663	0.3726	0.239485944	1.133376641	0.043784835
700	COL	32208	1	3	34	23	0.000217888	0.4101	0.5035	0.0272	-0.0802	0.0645	0.0622	0.6125	0.192008977	1.096382094	0.026017755
701	COL	1301	1	4	5	4	0	0.2793	0.32	-1.0569	-0.5431	-0.8944	-1.058	0	0.045093882	1.002017839	9.60E-05
702	VEN	16927	1	5	32	21	0.001322335	0.4028	0.4707	-0.0869	-0.0802	-0.177	0.2881	0.4717	0.173454166	1.080090139	0.019871038
703	COL	664384	1	3	138	72	0.008984958	0.4902	0.6668	2.8229	2.466	3.2637	1.7065	0.7149	0.889655172	1.22372907	0.36442069
704	VEN	7213	1	4	4	4	0	0.3302	0	-1.0569	-0.5894	-0.769	-1.1805	0.375	0.041667933	1.000932409	4.03E-05
705	VEN	116041	1	5	42	30	0.001814293	0.4381	0.4308	0.4266	-0.0339	0.0171	1.1787	0.5222	0.250627615	1.141327058	0.048386088
706	VEN	60420	1	5	38	36	0.000862767	0.3976	0.0997	0.7689	-0.4968	0.2112	1.624	0.5617	0.220101886	1.121494985	0.036553463
707	VEN	10422	1	5	17	17	7.74E-05	0.341	0	-0.3152	-0.5894	-0.5004	0.4366	0.3045	0.091440158	1.024297553	0.002927327
708	VEN	11866	1	5	22	22	3.17E-05	0.352	0	-0.0299	-0.5894	-0.3063	0.7334	0.4298	0.113536042	1.035593784	0.00568977
709	COL	24627	1	5	34	34	0.00014258	0.3669	0	0.6548	-0.5894	0.5347	0.585	0.6142	0.192008977	1.096382094	0.026017755
710	COL	53314	1	3	37	29	0.000611309	0.4051	0.3579	0.3695	-0.2191	0.6129	0.0622	0.6445	0.213544137	1.112187529	0.033471726
711	VEN	2275	1	5	9	9	5.75E-07	0.3357	0	-0.7716	-0.5894	-0.5651	-0.6024	0.3457	0.057365289	1.007039601	0.000458744
712	VEN	1620	1	5	4	4	0	0.3079	0	-1.0569	-0.5894	-0.6945	-1.0477	0	0.041667933	1.000932409	4.03E-05
713	COL	649	1	1	7	7	3.02E-05	0.3333	0	-0.8857	-0.5894	1.5	--	0.6939	0.050409279	1.003998271	0.000219721
714	CHL	211051	3	4	49	25	0.001929547	0.4164	0.5856	-0.1855	0.4152	-0.1328	0.7719	0.64	0.306025075	1.178832764	0.073240495
715	CHL	3084	1	3	4	3	2.13E-05	0.3223	0.375	-1.1139	-0.5431	-0.8495	-1.1123	0	0.041667933	1.000932409	4.03E-05
716	CHL	2792	1	3	3	2	0	0.3221	0.4444	-1.171	-0.5431	-0.8495	-1.2298	0	0.039255988	1.000472051	1.89E-05
717	CHL	183853	1	3	30	14	0.000139969	0.4418	0.6311	-0.4863	0.1513	-0.6667	-0.0553	0.2551	0.155226343	1.065024238	0.014585269
718	CHL	62828	3	1	12	11	0	0.3801	0.1528	-0.6815	-0.3907	-0.4778	-0.8997	0.6281	0.070009732	1.016149892	0.001316232
719	CHL	433668	1	3	61	24	0.004072391	0.4717	0.7358	0.0842	1.1235	-0.3011	0.6494	0.3924	0.401147903	1.236200996	0.122280618
720	CHL	321955	3	4	48	25	0.000508962	0.4483	0.5651	-0.1855	0.3802	-0.0967	0.5888	0.6592	0.288738434	1.169137926	0.065393275
721	CHL	97162	3	4	49	23	0.001430392	0.4469	0.6772	-0.2563	0.4853	-0.1689	0.5888	0.6276	0.306025075	1.178832764	0.073240495
722	CHL	211416	1	3	41	14	0.000786183	0.4473	0.7448	-0.4863	0.6605	-0.7581	0.0622	0.1327	0.239485944	1.133376641	0.043784835
723	CHL	1130	3	4	19	15	0	0.376	0.3324	-0.5398	-0.2856	-0.4576	0.5888	0.3378	0.101689322	1.028792342	0.004022092
724	CHL	313318	3	4	51	26	0.000760319	0.4485	0.6559	-0.15	0.4502	-0.0606	0.5888	0.6627	0.321693122	1.191712938	0.081334447
725	CHL	74081	1	3	36	20	0.000401711	0.399	0.4938	-0.144	0.1513	-0.2097	0.0622	0.51	0.20583148	1.107346418	0.030828021
726	PER	479	1	3	4	3	0	0.3239	0.375	-1.1139	-0.5431	-0.8495	-1.1123	0	0.041667933	1.000932409	4.03E-05
727	PER	8608	3	4	21	15	5.58E-06	0.3777	0.4082	-0.5398	-0.2155	-0.4576	0.5888	0.3378	0.110918941	1.033673959	0.005257033
728	PER	747362	1	3	81	29	0.003536228	0.4782	0.7057	0.3695	1.8179	0.0645	0.7669	0.5256	0.591930541	1.291814058	0.22777809
729	PER	55218	3	4	36	20	0.000666573	0.4315	0.5725	-0.3626	0.1349	-0.2771	0.5888	0.515	0.20583148	1.107346418	0.030828021
730	PER	1301	1	4	5	4	0	0.2793	0.32	-1.0569	-0.5431	-0.8944	-1.058	0	0.045093882	1.002017839	9.60E-05
731	ECU	3325	1	5	10	5	0.000123418	0.383	0.62	-0.9998	-0.358	-0.6298	-1.0477	0.32	0.060296465	1.007813214	0.000550285
732	ECU	248095	1	3	86	36	0.005892743	0.4704	0.6544	0.7689	1.7253	0.5215	1.0018	0.5633	0.633971292	1.275238937	0.246659604
733	ECU	4188	4	1	13	4	0	0.3935	0.7337	-1.0198	-0.0103	-0.6	-1.4355	0.375	0.073835897	1.016709041	0.001486072
734	ECU	3622	3	4	20	15	1.36E-06	0.3767	0.375	-0.5398	-0.2505	-0.4576	0.5888	0.3378	0.106268739	1.030807946	0.004575466
735	IND	116388	7	4	36	19	0.001519015	0.4404	0.6451	-0.1656	0.214	0.326	-0.4729	0.5429	0.20583148	1.107346418	0.030828021
736	MDV	18642	6	5	6	3	0	0.362	0.5	-1.1117	-0.2541	-0.3878	-0.9895	0	0.047085424	1.002871292	0.000143785
737	LKA	2060494	7	4	126	46	0.006442797	0.4947	0.7681	1.3463	3.46	2.0683	0.7907	0.5945	0.837837838	1.226937407	0.340518018
738	IND	16649	7	4	9	7	7.28E-06	0.3428	0.3704	-0.8376	-0.5588	-0.7193	-0.7888	0	0.057365289	1.007039601	0.000458744
739	IND	1542	6	5	4	3	0	0.316	0.375	-1.1117	-0.3393	-0.3878	-0.9895	0	0.041667933	1.000932409	4.03E-05
740	IND	5966	7	4	7	7	9.80E-06	0.3378	0	-0.8376	-0.6619	-0.7193	-0.7888	0	0.050409279	1.003998271	0.000219721
741	IND	245753	7	3	53	20	0.00330673	0.4589	0.7106	-0.1096	1.0384	0.3558	-0.6582	0.615	0.345584416	1.202175877	0.092598636
742	IND	30529	3	1	17	8	7.16E-05	0.3885	0.6367	-0.7878	-0.1104	-0.6928	-0.8206	0.2188	0.091440158	1.024297553	0.002927327
743	IND	42201	3	1	13	7	1.15E-06	0.3826	0.5917	-0.8232	-0.2155	-0.6928	-0.8997	0.2449	0.073835897	1.016709041	0.001486072
744	IND	2516	7	4	5	5	6.60E-06	0.3363	0	-0.9496	-0.6619	-0.7193	-0.9994	0	0.045093882	1.002017839	9.60E-05
745	IND	62607	6	5	23	8	0.000692242	0.3895	0.6578	-0.7149	0.2572	-0.3878	-0.1048	0	0.117825865	1.037758329	0.006333484
746	IND	1277951	7	4	106	54	0.002295968	0.4868	0.6848	1.7943	2.0174	2.5329	1.2119	0.5823	0.737556561	1.227057541	0.289374057
747	IND	224	6	5	4	3	0	0.316	0.375	-1.1117	-0.3393	-0.3878	-0.9895	0	0.041667933	1.000932409	4.03E-05
748	IND	433014	7	4	41	19	0.000229816	0.4221	0.6639	-0.1656	0.4717	0.0937	-0.2623	0.4654	0.239485944	1.133376641	0.043784835
749	IND	167673	7	4	37	25	0.000359062	0.4063	0.5026	0.1704	-0.0436	0.0937	0.3695	0.4032	0.213544137	1.112187529	0.033471726
750	IND	30330	6	5	7	6	0	0.3613	0.2449	-0.8736	-0.3393	-0.3878	-0.4587	0	0.050409279	1.003998271	0.000219721
751	BGD	101450	6	5	24	9	0.000668147	0.3832	0.6215	-0.6355	0.2572	-0.3878	0.0721	0	0.121344446	1.040142472	0.006958096
752	BGD	15759	6	5	4	4	0	0.3605	0	-1.0323	-0.3819	-0.3878	-0.8126	0	0.041667933	1.000932409	4.03E-05
753	IND	31616	6	5	11	8	0.000157801	0.362	0.3967	-0.7149	-0.2541	-0.3878	-0.1048	0	0.065022743	1.011566736	0.000877766
754	IND	924094	7	4	92	53	0.005024659	0.4717	0.6281	1.7383	1.3476	1.7199	1.8437	0.5383	0.672080773	1.264215844	0.264430641
755	IND	3887	7	4	4	4	0	0.3223	0	-1.0056	-0.6619	-0.7193	-1.1048	0	0.041667933	1.000932409	4.03E-05
756	PAK	862879	7	4	78	47	0.004575708	0.4759	0.5986	1.4023	0.9354	1.836	1.1066	0.6166	0.572004479	1.297137072	0.218402688
757	IDN	16241	6	4	16	15	4.36E-05	0.3647	0.1172	-0.1593	-0.3393	-0.1803	-0.4062	0.1244	0.086691797	1.022730384	0.002522349
758	PHL	1322	3	5	5	5	0	0.2871	0	-0.8941	-0.4257	-0.6916	-1.2643	0	0.045093882	1.002017839	9.60E-05
759	IDN	34412	6	3	20	20	0.000386036	0.3704	0	0.2375	-0.3819	1.0916	-0.5011	0.645	0.106268739	1.030807946	0.004575466
760	IDN	30357	6	4	9	9	0	0.2947	0	-0.6355	-0.3819	-0.1803	-1.148	0.1975	0.057365289	1.007039601	0.000458744
761	IDN	3374	6	4	11	11	0	0.3226	0	-0.4768	-0.3819	-0.3524	-0.7771	0	0.065022743	1.011566736	0.000877766
762	PRT	1128	2	1	3	3	0	0.3024	0	-1.0635	-0.6939	-0.4396	-1.008	0.4444	0.039255988	1.000472051	1.89E-05
763	IDN	3374	6	4	11	11	0	0.3226	0	-0.4768	-0.3819	-0.3524	-0.7771	0	0.065022743	1.011566736	0.000877766
764	TLS	5329	6	3	12	5	1.31E-05	0.3808	0.4861	-0.953	-0.0837	-0.9356	-1.0335	0.32	0.070009732	1.016149892	0.001316232
765	IDN	3374	6	4	11	11	0	0.3226	0	-0.4768	-0.3819	-0.3524	-0.7771	0	0.065022743	1.011566736	0.000877766
766	IDN	291501	6	4	67	45	0.013951979	0.3989	0.4411	2.2217	0.5554	0.6803	2.6845	0.236	0.468266457	1.256337073	0.157477183
767	IDN	64238	6	4	34	21	0.000748003	0.3971	0.5398	0.3169	0.1719	0.8524	-0.4062	0.4444	0.192008977	1.096382094	0.026017755
768	IDN	31322	6	4	16	16	0	0.2936	0	-0.0799	-0.3819	-0.3524	-0.159	0	0.086691797	1.022730384	0.002522349
769	IDN	537726	6	4	115	69	0.032250358	0.4722	0.5288	4.1266	1.578	6.0161	1.8191	0.6919	0.799154334	1.24364658	0.326348837
770	IDN	2794	6	5	4	4	0	0.3628	0	-1.0323	-0.3819	-0.2216	-1.1665	0.5	0.041667933	1.000932409	4.03E-05
771	IDN	47075	6	4	27	26	0.000990641	0.3677	0.0713	0.7137	-0.3393	0.336	0.5828	0.2604	0.138649361	1.05705508	0.011007402
772	IDN	122958	6	4	32	30	0.000492364	0.3552	0.1172	1.0312	-0.2967	-0.0082	1.3246	0.1267	0.173454166	1.080090139	0.019871038
773	IDN	3374	6	4	11	11	0	0.3226	0	-0.4768	-0.3819	-0.3524	-0.7771	0	0.065022743	1.011566736	0.000877766
774	IDN	37734	6	4	13	13	0	0.3237	0	-0.318	-0.3819	-0.3524	-0.5298	0	0.073835897	1.016709041	0.001486072
775	IDN	31322	6	4	16	16	0	0.2936	0	-0.0799	-0.3819	-0.3524	-0.159	0	0.086691797	1.022730384	0.002522349
776	IDN	114380	6	4	32	30	0.000971275	0.3683	0.1172	1.0312	-0.2967	0.1639	1.201	0.1844	0.173454166	1.080090139	0.019871038
777	IDN	65073	6	4	20	19	0.000134036	0.3653	0.095	0.1582	-0.3393	-0.0082	-0.0353	0.1939	0.106268739	1.030807946	0.004575466
778	IDN	57383	6	4	26	24	0.000856709	0.3725	0.145	0.555	-0.2967	-0.1803	0.7064	0.0799	0.133892842	1.053351029	0.009930171
779	IDN	43204	6	4	17	17	4.78E-05	0.3243	0	-0.0006	-0.3819	-0.3524	-0.0353	0	0.091440158	1.024297553	0.002927327
780	IDN	31322	6	4	16	16	0	0.2936	0	-0.0799	-0.3819	-0.3524	-0.159	0	0.086691797	1.022730384	0.002522349
781	IDN	1139	6	4	10	9	0	0.3639	0.18	-0.6355	-0.3393	-0.1803	-1.148	0.1975	0.060296465	1.007813214	0.000550285
782	IDN	90166	6	4	25	25	7.80E-05	0.3252	0	0.6344	-0.3819	-0.3524	0.9537	0	0.125926748	1.04460833	0.007960499
783	IDN	31322	6	4	16	16	0	0.2936	0	-0.0799	-0.3819	-0.3524	-0.159	0	0.086691797	1.022730384	0.002522349
784	IDN	62830	6	4	27	26	0.000907378	0.3725	0.0713	0.7137	-0.3393	-0.1803	0.9537	0.074	0.138649361	1.05705508	0.011007402
785	IDN	3374	6	4	11	11	0	0.3226	0	-0.4768	-0.3819	-0.3524	-0.7771	0	0.065022743	1.011566736	0.000877766
786	IDN	33508	6	4	11	11	1.25E-05	0.3236	0	-0.4768	-0.3819	-0.1803	-0.9007	0.1653	0.065022743	1.011566736	0.000877766
787	IDN	46578	6	4	26	26	0.000140235	0.3252	0	0.7137	-0.3819	-0.3524	1.0773	0	0.133892842	1.053351029	0.009930171
788	IDN	31322	6	4	16	16	0	0.2936	0	-0.0799	-0.3819	-0.3524	-0.159	0	0.086691797	1.022730384	0.002522349
789	IDN	135259	6	4	38	34	0.002689258	0.3655	0.1925	1.3487	-0.2115	0.336	1.5718	0.2128	0.220101886	1.121494985	0.036553463
790	IDN	42093	6	4	24	23	0.000209553	0.366	0.0799	0.4756	-0.3393	-0.1803	0.5828	0.0832	0.121344446	1.040142472	0.006958096
791	IDN	3374	6	4	11	11	0	0.3226	0	-0.4768	-0.3819	-0.3524	-0.7771	0	0.065022743	1.011566736	0.000877766
792	IDN	25852	6	4	13	13	0	0.3237	0	-0.318	-0.3819	-0.3524	-0.5298	0	0.073835897	1.016709041	0.001486072
793	IDN	29226	6	4	21	21	4.23E-05	0.3246	0	0.3169	-0.3819	-0.3524	0.4592	0	0.110918941	1.033673959	0.005257033
794	SGP	7713387.5	6	5	262	76	0.059696367	0.5574	0.7843	4.6821	7.5429	4.0991	2.3722	0.7552	1	1.087805556	0.3091
795	MYS	3116464	6	5	173	40	0.017514336	0.5164	0.7793	1.8249	5.2847	1.4402	1.6645	0.6637	1	1.222580339	0.40825
796	MYS	94338	3	1	49	23	0.001106483	0.3977	0.5556	-0.2563	0.4853	-0.2091	-0.346	0.6238	0.306025075	1.178832764	0.073240495
797	IDN	43025	6	4	18	18	0.000212064	0.3541	0	0.0788	-0.3819	0.336	-0.4062	0.3642	0.096101971	1.026273931	0.003396435
798	MYS	42007	6	5	16	12	9.27E-05	0.3727	0.375	-0.3974	-0.2115	-0.3878	0.6029	0	0.086691797	1.022730384	0.002522349
799	IDN	34542	6	4	21	21	5.60E-05	0.3247	0	0.3169	-0.3819	-0.3524	0.4592	0	0.110918941	1.033673959	0.005257033
800	IDN	3374	6	4	11	11	0	0.3226	0	-0.4768	-0.3819	-0.3524	-0.7771	0	0.065022743	1.011566736	0.000877766
801	MYS	44107	6	5	25	16	0.000406391	0.3875	0.5344	-0.0799	0.0015	-0.1385	0.7798	0.3047	0.125926748	1.04460833	0.007960499
802	MYS	3512490	6	5	180	48	0.021936435	0.5203	0.7596	2.4598	5.2421	2.1049	1.6645	0.7326	1	1.185962895	0.388824176
803	MYS	80436.5	6	5	25	15	0.00024155	0.3814	0.48	-0.1593	0.0441	-0.1385	0.6029	0.32	0.125926748	1.04460833	0.007960499
804	IDN	46763	6	4	17	13	0.000374993	0.3578	0.3806	-0.318	-0.2115	0.336	-1.0243	0.4615	0.091440158	1.024297553	0.002927327
805	IDN	25852	6	4	13	13	0	0.3237	0	-0.318	-0.3819	-0.3524	-0.5298	0	0.073835897	1.016709041	0.001486072
806	IDN	160512	6	4	38	35	0.001751543	0.3701	0.1454	1.4281	-0.2541	0.336	1.6955	0.2073	0.220101886	1.121494985	0.036553463
807	MYS	25876	3	1	21	17	2.90E-05	0.3879	0.3084	-0.4689	-0.2856	-0.4241	-0.5042	0.5398	0.110918941	1.033673959	0.005257033
808	MYS	32440	6	5	23	16	0.000313846	0.3805	0.4802	-0.0799	-0.0837	-0.1385	0.7798	0.3047	0.117825865	1.037758329	0.006333484
809	MYS	9339	6	5	13	11	3.31E-05	0.363	0.2604	-0.4768	-0.2967	-0.3878	0.426	0	0.073835897	1.016709041	0.001486072
810	BRN	22385.5	6	5	22	13	0.000236906	0.3871	0.4835	-0.318	0.0015	-0.3047	0.6029	0.142	0.113536042	1.035593784	0.00568977
811	MYS	1083	6	5	9	8	0	0.3148	0.1975	-0.7149	-0.3393	-0.3878	-0.1048	0	0.057365289	1.007039601	0.000458744
812	MYS	16631	6	5	11	10	0	0.362	0.1653	-0.5561	-0.3393	-0.3878	0.249	0	0.065022743	1.011566736	0.000877766
813	MYS	118739	3	1	46	30	0.000601995	0.3934	0.4679	-0.0083	0.1349	-0.2091	0.2076	0.5067	0.28372093	1.172488842	0.064147804
814	IDN	57174	6	4	25	25	7.80E-05	0.3252	0	0.6344	-0.3819	-0.3524	0.9537	0	0.125926748	1.04460833	0.007960499
815	MYS	14546	6	5	14	12	4.47E-05	0.3634	0.2449	-0.3974	-0.2967	-0.3878	0.6029	0	0.078575776	1.018173627	0.001777109
816	MYS	58146	6	5	31	17	0.000868854	0.4008	0.5848	-0.0006	0.2145	-0.0554	0.7798	0.3599	0.162217728	1.066223868	0.015968975
817	PHL	56238	3	5	35	32	0.002314008	0.3893	0.1567	0.0625	-0.3206	0.3804	2.3911	0.4531	0.197740113	1.102008591	0.028116799
818	PHL	9141	3	5	11	11	7.95E-07	0.2922	0	-0.6815	-0.4257	-0.6916	-0.0459	0	0.065022743	1.011566736	0.000877766
819	PHL	136230	3	5	63	41	0.005460855	0.4035	0.4832	0.3814	0.3451	1.4523	2.3911	0.5651	0.42133653	1.24316229	0.132676356
820	THA	8083	3	1	8	6	5.86E-07	0.3705	0.375	-0.8586	-0.3557	-0.7465	-0.8997	0	0.052004334	1.004511589	0.000259047
821	PHL	3166	3	5	9	9	0	0.292	0	-0.7524	-0.4257	-0.6916	-0.452	0	0.057365289	1.007039601	0.000458744
822	THA	16406	6	4	5	4	0	0.3673	0.32	-1.0323	-0.3393	-0.1803	-1.7661	0.375	0.045093882	1.002017839	9.60E-05
823	PHL	1203	3	5	4	4	0	0.2874	0	-0.9295	-0.4257	-0.6916	-1.4674	0	0.041667933	1.000932409	4.03E-05
824	PHL	1972	3	5	10	10	0	0.2921	0	-0.7169	-0.4257	-0.6916	-0.2489	0	0.060296465	1.007813214	0.000550285
825	PHL	39687	3	5	25	25	0.001998305	0.3807	0	-0.1855	-0.4257	0.6186	0.5634	0.5984	0.125926748	1.04460833	0.007960499
826	PHL	10335	3	5	10	10	4.96E-07	0.292	0	-0.7169	-0.4257	-0.6916	-0.2489	0	0.060296465	1.007813214	0.000550285
827	PHL	1322	3	5	5	5	0	0.2871	0	-0.8941	-0.4257	-0.6916	-1.2643	0	0.045093882	1.002017839	9.60E-05
828	PHL	2232	3	5	11	11	7.95E-07	0.2922	0	-0.6815	-0.4257	-0.6916	-0.0459	0	0.065022743	1.011566736	0.000877766
829	PHL	38902	3	5	21	20	0.001335082	0.382	0.0907	-0.3626	-0.3907	-0.0961	0.7665	0.42	0.110918941	1.033673959	0.005257033
830	PHL	12307	3	5	13	13	2.75E-06	0.2924	0	-0.6106	-0.4257	-0.6916	0.3603	0	0.073835897	1.016709041	0.001486072
831	VNM	3301	6	5	4	2	0	0.3607	0.5	-1.1911	-0.2967	-0.3878	-1.1665	0	0.041667933	1.000932409	4.03E-05
832	KHM	43646	3	1	24	19	4.09E-05	0.387	0.3299	-0.3981	-0.2505	-0.4778	-0.2669	0.4377	0.121344446	1.040142472	0.006958096
833	PHL	13629	3	5	17	17	9.27E-05	0.2927	0	-0.4689	-0.4257	-0.6916	1.1726	0	0.091440158	1.024297553	0.002927327
834	VNM	1081383	3	1	84	54	0.005146421	0.4761	0.5513	0.842	0.6254	0.597	0.9194	0.6399	0.621296296	1.285913191	0.242181481
835	PHL	4629	3	5	11	11	8.86E-06	0.2921	0	-0.6815	-0.4257	-0.6916	-0.0459	0	0.065022743	1.011566736	0.000877766
836	PHL	1322	3	5	5	5	0	0.2871	0	-0.8941	-0.4257	-0.6916	-1.2643	0	0.045093882	1.002017839	9.60E-05
837	THA	876402	3	1	83	50	0.001569653	0.4266	0.5731	0.7003	0.7306	0.5433	0.6822	0.656	0.601960784	1.279966346	0.230537535
838	THA	3422	3	1	9	6	0	0.3844	0.4938	-0.8586	-0.3206	-0.5315	-1.216	0.7222	0.057365289	1.007039601	0.000458744
839	THA	6212	6	2	13	11	0	0.3717	0.2604	-0.4768	-0.2967	-0.0588	-1.0913	0.7107	0.073835897	1.016709041	0.001486072
840	THA	208771	3	1	63	41	0.002558318	0.455	0.5205	0.3814	0.3451	0.2746	0.3658	0.6246	0.42133653	1.24316229	0.132676356
841	VNM	16045	3	1	9	6	1.18E-06	0.3631	0.4444	-0.8586	-0.3206	-0.7465	-0.8997	0	0.057365289	1.007039601	0.000458744
842	PHL	24250	3	5	27	24	0.00136521	0.3856	0.1975	-0.2209	-0.3206	0.8568	-0.0459	0.6111	0.138649361	1.05705508	0.011007402
843	PHL	1322	3	5	5	5	0	0.2871	0	-0.8941	-0.4257	-0.6916	-1.2643	0	0.045093882	1.002017839	9.60E-05
844	IDN	37734	6	4	16	16	5.73E-06	0.3243	0	-0.0799	-0.3819	-0.3524	-0.159	0	0.086691797	1.022730384	0.002522349
845	PHL	228302	3	5	71	60	0.015527947	0.402	0.2714	1.0546	-0.0403	4.0725	1.7819	0.7194	0.500228833	1.277096188	0.177203509
846	PHL	69154	3	1	40	26	0.000179505	0.3974	0.455	-0.15	0.0648	0.0596	-0.5042	0.716	0.229284229	1.126223812	0.039767271
847	VNM	885	3	1	1	1	0	0.3226	0	-1.0358	-0.4257	-0.7465	-1.2951	0	0.035979905	1	5.55E-17
848	VNM	32000	3	1	25	21	8.81E-05	0.3852	0.2688	-0.3272	-0.2856	-0.3703	-0.2669	0.5079	0.125926748	1.04460833	0.007960499
849	MMR	33719	3	1	17	12	9.18E-06	0.385	0.4567	-0.6461	-0.2505	-0.639	-0.5833	0.2917	0.091440158	1.024297553	0.002927327
850	VNM	2542	3	1	2	2	0	0.327	0	-1.0004	-0.4257	-0.7465	-1.216	0	0.037213777	1.000118987	4.47E-06
851	VNM	193591	3	1	70	44	0.002251759	0.4623	0.5616	0.4877	0.4853	0.1671	0.7613	0.5424	0.491895078	1.270023765	0.171665193
852	ZAF	795364	2	2	76	18	0.003172599	0.4749	0.787	0.0326	1.8093	0.637	0.2207	0.7346	0.548048923	1.296978835	0.20578179
853	ZAF	584964	2	2	80	26	0.002213511	0.4754	0.7841	0.6172	1.6367	1.5926	0.2207	0.7426	0.585103785	1.29351564	0.224507692
854	ZAF	1022	2	2	1	1	0	0.3221	0	-1.2096	-0.6939	-0.7963	-1.8486	0	0.035979905	1	5.55E-17
855	ZAF	924449	2	2	107	27	0.007814744	0.4892	0.7973	0.6903	2.7588	1.5926	0.6346	0.727	0.740392157	1.221778409	0.289230588
856	ZAF	23448	2	2	19	8	3.54E-05	0.4031	0.6593	-0.6981	-0.2191	-0.438	-0.1931	0.5312	0.101689322	1.028792342	0.004022092
857	NAM	3601	2	2	5	3	0	0.331	0.48	-1.0635	-0.6076	-0.7963	-1.0209	0	0.045093882	1.002017839	9.60E-05
858	NAM	281625	2	2	54	25	0.001330609	0.4593	0.716	0.5442	0.5577	1.4731	0.2207	0.72	0.361862496	1.217745522	0.101958721
859	AGO	288742	2	3	77	44	0.002875813	0.465	0.6308	1.9326	0.7303	1.7587	1.3088	0.6808	0.557777778	1.304509	0.212397576
860	NGA	108333	2	3	51	26	0.001250115	0.4533	0.6744	0.6172	0.3851	0.3908	-0.0319	0.6361	0.321693122	1.191712938	0.081334447
861	CPV	375	2	1	4	4	0	0.3315	0	-0.9904	-0.6939	-0.5502	-0.7072	0	0.041667933	1.000932409	4.03E-05
862	AGO	33518	2	3	13	12	2.09E-06	0.3802	0.142	-0.4058	-0.6507	-0.2931	-1.8195	0.6806	0.073835897	1.016709041	0.001486072
863	AGO	146308	2	3	47	29	0.001213584	0.4469	0.5794	0.8365	0.083	0.2768	0.8619	0.5969	0.285639068	1.170788951	0.064545347
864	AGO	3863	2	3	13	11	0	0.3738	0.2604	-0.4789	-0.6076	-1.0911	-0.4788	0	0.073835897	1.016709041	0.001486072
865	AGO	23114	2	3	33	25	0.000228537	0.4008	0.3985	0.5442	-0.3486	-0.4071	1.3088	0.4032	0.178546238	1.083199241	0.02131201
866	COD	12612	2	3	23	19	6.85E-05	0.3838	0.3025	0.1057	-0.5212	-0.9771	1.0853	0.0997	0.117825865	1.037758329	0.006333484
867	COD	15552	2	3	13	12	2.37E-06	0.3745	0.142	-0.4058	-0.6507	-0.7491	-0.9257	0.4167	0.073835897	1.016709041	0.001486072
868	COD	28226	2	3	16	15	9.77E-06	0.3777	0.1172	-0.1866	-0.6507	-0.5211	-0.7023	0.5067	0.086691797	1.022730384	0.002522349
869	AGO	12345	2	3	23	15	0.000124327	0.3985	0.518	-0.1866	-0.3486	-0.7491	-0.2554	0.3378	0.117825865	1.037758329	0.006333484
870	AGO	4563	2	3	14	12	2.93E-06	0.3747	0.2449	-0.4058	-0.6076	-0.9771	-0.4788	0.1528	0.078575776	1.018173627	0.001777109
871	COG	310550	2	3	81	47	0.003237866	0.4652	0.6231	2.1518	0.7735	1.9867	1.5322	0.641	0.591930541	1.291814058	0.22777809
872	GAB	38284	2	3	49	39	0.00049329	0.4075	0.344	1.5672	-0.2623	1.3028	1.0853	0.6101	0.306025075	1.178832764	0.073240495
873	GAB	14483	2	4	31	21	0.000250491	0.4221	0.4849	0.2519	-0.2623	-0.3257	0.2915	0.4308	0.162217728	1.066223868	0.015968975
874	STP	13200	2	3	26	23	5.10E-05	0.3847	0.2041	0.398	-0.5644	-0.4071	0.8619	0.4159	0.133892842	1.053351029	0.009930171
875	GAB	44555	2	4	28	25	5.25E-05	0.3923	0.1913	0.5442	-0.5644	0.0991	0.4476	0.5248	0.143087121	1.059853423	0.011990598
876	GNQ	46584	2	4	33	21	0.000154496	0.4057	0.5399	0.2519	-0.176	-0.0425	-0.0208	0.5578	0.178546238	1.083199241	0.02131201
877	CMR	6083	2	4	18	16	0	0.3786	0.1975	-0.1135	-0.6076	-0.7505	-0.0208	0.3047	0.096101971	1.026273931	0.003396435
878	GNQ	8032	2	3	21	13	8.53E-05	0.3982	0.5488	-0.3327	-0.3486	-0.7491	-0.7023	0.3787	0.110918941	1.033673959	0.005257033
879	GNQ	55289	2	3	55	35	0.001237939	0.4487	0.562	1.2749	0.1693	1.3028	0.1915	0.6498	0.371027347	1.224675199	0.107041685
880	CMR	94094	2	4	53	34	0.000679144	0.44	0.5596	1.2018	0.1261	0.9487	0.916	0.5865	0.345584416	1.202175877	0.092598636
881	CIV	94933	2	4	35	23	9.66E-05	0.3969	0.5273	0.398	-0.176	0.2407	-0.0208	0.5822	0.197740113	1.102008591	0.028116799
882	GHA	14843	2	4	27	15	0.000547955	0.3935	0.6228	-0.1866	-0.176	-0.1841	-0.8015	0.5511	0.138649361	1.05705508	0.011007402
883	NGA	650	2	4	2	2	0	0.3139	0	-1.1366	-0.6939	-1.1753	-1.7384	0	0.037213777	1.000118987	4.47E-06
884	CIV	380276	2	4	83	47	0.002712487	0.4591	0.6375	2.1518	0.8598	2.3648	1.3845	0.6446	0.601960784	1.279966346	0.230537535
885	NGA	3354	2	3	11	9	0	0.3789	0.2975	-0.625	-0.6076	-0.6351	-1.8195	0.5679	0.065022743	1.011566736	0.000877766
886	GHA	405596	2	4	64	26	0.002946358	0.4535	0.751	0.6172	0.9461	-0.0425	0.7599	0.4763	0.441127695	1.255578213	0.144288557
887	LBR	17544	2	4	22	14	0.000223187	0.3937	0.4917	-0.2597	-0.3486	-0.3257	-0.8015	0.602	0.113536042	1.035593784	0.00568977
888	TGO	444094	2	4	72	35	0.00136991	0.4571	0.6929	1.2749	0.903	0.6655	1.3845	0.5551	0.515763136	1.279499814	0.18550442
889	LBR	23231	2	4	18	14	3.20E-05	0.3643	0.3457	-0.2597	-0.5212	-0.7505	-0.3331	0.3367	0.096101971	1.026273931	0.003396435
890	BEN	313727	2	4	66	33	0.001193906	0.4554	0.6869	1.1288	0.7303	0.5239	1.2283	0.5436	0.455216535	1.248403061	0.149666462
891	NGA	600511	2	4	88	42	0.002480632	0.4692	0.7017	1.7864	1.2914	1.3735	1.6968	0.6077	0.657276995	1.274266703	0.258858764
892	SLE	25231	2	4	18	14	5.11E-05	0.3879	0.3457	-0.2597	-0.5212	-0.7505	-0.3331	0.3367	0.096101971	1.026273931	0.003396435
893	GIN	46067	2	4	24	20	7.69E-05	0.3929	0.2778	0.1788	-0.5212	0.2407	-0.4892	0.64	0.121344446	1.040142472	0.006958096
894	GNB	5693	2	1	8	8	3.01E-06	0.3531	0	-0.6981	-0.6939	-0.4396	-0.2561	0.2188	0.052004334	1.004511589	0.000259047
895	GMB	32435	2	4	25	16	8.47E-05	0.395	0.5376	-0.1135	-0.3055	-0.4673	-0.3331	0.4297	0.125926748	1.04460833	0.007960499
896	SEN	160970	2	4	67	41	0.001253311	0.4109	0.5716	1.7134	0.4282	1.2319	1.6968	0.564	0.468266457	1.256337073	0.157477183
897	CPV	6889	2	1	11	11	8.80E-06	0.3556	0	-0.4789	-0.6939	-0.3289	0.0447	0.2975	0.065022743	1.011566736	0.000877766
898	CPV	4184	2	1	9	9	3.28E-06	0.353	0	-0.625	-0.6939	-0.4396	-0.1057	0.1975	0.057365289	1.007039601	0.000458744
899	CPV	2705	2	1	6	6	0	0.3484	0	-0.8443	-0.6939	-0.4396	-0.5568	0.2778	0.047085424	1.002871292	0.000143785
900	MRT	27019	2	1	21	19	0.000284619	0.3824	0.1723	0.1057	-0.6076	0.4455	0.1951	0.5817	0.110918941	1.033673959	0.005257033
901	MRT	14642	2	1	18	16	0.000178023	0.3808	0.1975	-0.1135	-0.6076	0.4455	-0.2561	0.6094	0.096101971	1.026273931	0.003396435
902	ARE	6076	7	4	23	18	0.000373471	0.3966	0.3629	-0.2216	-0.4042	-0.2547	-0.0517	0.3457	0.117825865	1.037758329	0.006333484
903	KWT	44299	7	4	41	29	0.000441118	0.4141	0.4628	0.3944	-0.0436	-0.0224	0.896	0.3282	0.239485944	1.133376641	0.043784835
904	TUR	3576	7	3	6	6	6.48E-06	0.3349	0	-0.8936	-0.6619	-0.7542	-0.9566	0	0.047085424	1.002871292	0.000143785
905	TUR	708605	7	3	118	71	0.018488132	0.4851	0.6007	2.7463	1.7597	2.0208	2.0277	0.5174	0.824390244	1.249937521	0.341226829
906	YEM	138046	7	4	26	15	0.00055062	0.3909	0.5414	-0.3896	-0.0951	-0.7193	0.0536	0	0.133892842	1.053351029	0.009930171
907	YEM	2024	7	4	4	4	0	0.3253	0	-1.0056	-0.6619	-0.7193	-1.1048	0	0.041667933	1.000932409	4.03E-05
908	YEM	12206	7	4	6	6	0	0.3337	0	-0.8936	-0.6619	-0.7193	-0.8941	0	0.047085424	1.002871292	0.000143785
909	OMN	1595799	7	4	83	46	0.005779876	0.477	0.6387	1.3463	1.2445	1.7199	1.1066	0.5756	0.601960784	1.279966346	0.230537535
910	SAU	1863663	7	4	112	59	0.002970684	0.4905	0.6645	2.0743	2.0689	2.4168	1.8437	0.5619	0.783574879	1.240455536	0.317008696
911	SAU	848920	7	3	47	22	0.000155473	0.4652	0.7053	0.0024	0.6262	0.3558	-0.509	0.562	0.285639068	1.170788951	0.064545347
912	OMN	47918	7	4	25	18	3.02E-05	0.3796	0.4032	-0.2216	-0.3012	-0.487	0.1589	0.1975	0.125926748	1.04460833	0.007960499
913	SAU	85962	7	4	32	27	0.000154258	0.403	0.2754	0.2824	-0.4042	0.2099	0.4748	0.417	0.173454166	1.080090139	0.019871038
914	ARE	3560	7	4	1	1	0	0.3145	0	-1.1736	-0.6619	-0.7193	-1.4207	0	0.035979905	1	5.55E-17
915	OMN	163265	7	4	28	23	0.000282854	0.3963	0.3036	0.0584	-0.4042	-0.2547	0.4748	0.2873	0.143087121	1.059853423	0.011990598
916	ARE	307913	7	4	54	35	0.00377239	0.4586	0.5357	0.7303	0.3171	0.2099	1.3172	0.3771	0.361862496	1.217745522	0.101958721
917	QAT	12617	7	4	21	14	1.59E-05	0.3786	0.4444	-0.4456	-0.3012	-0.487	-0.2623	0.2449	0.110918941	1.033673959	0.005257033
918	ARE	2593944	7	4	143	80	0.018688216	0.5005	0.6406	3.2502	2.5841	3.4621	3.1073	0.5997	0.88034188	1.177381293	0.341532764
919	ARE	2659	7	4	6	6	1.38E-06	0.3357	0	-0.8936	-0.6619	-0.7193	-0.8941	0	0.047085424	1.002871292	0.000143785
920	QAT	41350	7	4	30	25	0.000256731	0.399	0.2911	0.1704	-0.4042	-0.2547	0.6854	0.2688	0.155226343	1.065024238	0.014585269
921	ARE	30663	7	4	32	27	0.000859289	0.3972	0.2754	0.2824	-0.4042	-0.7193	1.3172	0	0.173454166	1.080090139	0.019871038
922	ARE	921245	7	4	78	45	0.002518595	0.4706	0.616	1.2903	1.0384	1.2552	1.4225	0.5452	0.572004479	1.297137072	0.218402688
923	IRN	3899	7	4	8	8	7.02E-06	0.3378	0	-0.7816	-0.6619	-0.7193	-0.6835	0	0.052004334	1.004511589	0.000259047
924	ARE	1581	7	4	4	4	0	0.335	0	-1.0056	-0.6619	-0.7193	-1.1048	0	0.041667933	1.000932409	4.03E-05
925	ARE	11609	7	4	12	12	0	0.3369	0	-0.5576	-0.6619	-0.7193	-0.2623	0	0.070009732	1.016149892	0.001316232
926	BHR	260580	7	4	34	23	0.000377798	0.4046	0.4689	0.0584	-0.0951	-0.2547	0.4748	0.2873	0.192008977	1.096382094	0.026017755
927	IRN	1300	7	4	4	4	0	0.3137	0	-1.0056	-0.6619	-0.7193	-1.1048	0	0.041667933	1.000932409	4.03E-05
928	SAU	411475	7	4	70	38	0.001415703	0.4697	0.6424	0.8983	0.9869	0.4422	1.4225	0.4003	0.491895078	1.270023765	0.171665193
929	SAU	218652	7	4	52	33	0.00062961	0.4576	0.5562	0.6184	0.3171	0.6745	0.6854	0.4995	0.327811683	1.193246073	0.083983784
930	IRN	159266	7	4	53	32	0.003027968	0.4563	0.5596	0.5624	0.4201	0.2099	1.0013	0.4043	0.345584416	1.202175877	0.092598636
931	IRN	56407	7	4	15	6	0.000348079	0.3888	0.6044	-0.8936	-0.1981	-0.7193	-0.8941	0	0.082769126	1.020027777	0.002107218
932	IRN	10594	7	4	7	7	1.69E-05	0.3366	0	-0.8376	-0.6619	-0.7193	-0.7888	0	0.050409279	1.003998271	0.000219721
933	KWT	22354	7	4	12	12	0	0.3369	0	-0.5576	-0.6619	-0.7193	-0.2623	0	0.070009732	1.016149892	0.001316232
934	JOR	274769	7	4	52	28	0.000684381	0.4559	0.6561	0.3384	0.5747	0.326	0.4748	0.4821	0.327811683	1.193246073	0.083983784
935	IRQ	50595	7	4	39	25	0.001243123	0.4485	0.5483	0.1704	0.0595	-0.0224	0.4748	0.3904	0.2260053	1.126538675	0.038896301
936	IRQ	396	7	4	5	5	0	0.3355	0	-0.9496	-0.6619	-0.7193	-0.9994	0	0.045093882	1.002017839	9.60E-05
937	IRQ	396	7	4	5	5	0	0.3355	0	-0.9496	-0.6619	-0.7193	-0.9994	0	0.045093882	1.002017839	9.60E-05
938	IRN	4646	7	4	7	7	1.69E-05	0.3366	0	-0.8376	-0.6619	-0.7193	-0.7888	0	0.050409279	1.003998271	0.000219721
939	IRN	66964	7	4	38	20	0.002243994	0.4475	0.6274	-0.1096	0.2656	-0.2547	0.1589	0.32	0.220101886	1.121494985	0.036553463
940	ISR	388076	7	3	78	43	0.003432035	0.4706	0.6437	1.1783	1.1415	0.0228	1.2816	0.2856	0.572004479	1.297137072	0.218402688
941	ISR	321604	7	3	66	40	0.001987626	0.4663	0.595	1.0103	0.6778	0.1338	0.9832	0.3387	0.455216535	1.248403061	0.149666462
942	LBN	478654	7	3	72	42	0.000990716	0.469	0.6192	1.1223	0.8838	0.3558	0.9832	0.39	0.515763136	1.279499814	0.18550442
943	CYP	88564	7	3	45	35	0.000418011	0.406	0.3615	0.7303	-0.1466	-0.4212	0.9832	0.1567	0.27610037	1.164681325	0.060282847
944	SYR	10757	7	3	13	13	3.30E-07	0.3493	0	-0.5016	-0.6619	-0.7542	-0.4344	0	0.073835897	1.016709041	0.001486072
945	CYP	2300	7	3	6	6	0	0.3382	0	-0.8936	-0.6619	-0.7542	-0.9566	0	0.047085424	1.002871292	0.000143785
946	SYR	67794	7	3	24	19	9.82E-05	0.3974	0.3438	-0.1656	-0.4042	-0.7542	0.0133	0	0.121344446	1.040142472	0.006958096
947	TUR	61897	7	3	26	25	2.42E-05	0.3712	0.074	0.1704	-0.6103	0.1338	-0.1359	0.4736	0.133892842	1.053351029	0.009930171
948	TUR	261537	7	3	85	56	0.002345316	0.4617	0.5351	1.9063	0.8323	1.6878	1.1324	0.5517	0.627069133	1.279735232	0.24393963
949	TUR	21643	7	3	20	20	6.27E-06	0.3516	0	-0.1096	-0.6619	-0.7542	0.0879	0	0.106268739	1.030807946	0.004575466
950	TUR	235226	7	3	110	71	0.004748278	0.4371	0.5355	2.7463	1.3476	2.0208	2.0277	0.5174	0.784574468	1.2630801	0.324230496
951	TUR	16671	7	1	15	14	2.40E-05	0.3515	0.1244	-0.4456	-0.6103	0.065	-1.0203	0.4898	0.082769126	1.020027777	0.002107218
952	TUR	97925	7	3	25	15	5.67E-05	0.405	0.5568	-0.3896	-0.1466	0.0228	-0.8074	0.4978	0.125926748	1.04460833	0.007960499
953	TUR	150084	7	3	70	48	0.002441952	0.4122	0.4902	1.4583	0.4717	0.2448	1.5055	0.3047	0.491895078	1.270023765	0.171665193
954	TUR	580	7	1	7	6	0	0.3166	0.2449	-0.8936	-0.6103	-0.5458	-1.2772	0.4444	0.050409279	1.003998271	0.000219721
955	TUR	2354	7	3	16	12	3.64E-05	0.382	0.4141	-0.5576	-0.4558	-0.3102	-0.8074	0.4444	0.086691797	1.022730384	0.002522349
956	TUR	2370	7	1	11	10	5.20E-05	0.3467	0.1653	-0.6696	-0.6103	-0.444	-0.8919	0.42	0.065022743	1.011566736	0.000877766
957	TUR	1700	7	3	6	5	0	0.3728	0.2778	-0.9496	-0.6103	-0.7542	-1.0312	0	0.047085424	1.002871292	0.000143785
958	TUR	368	7	3	3	3	0	0.3272	0	-1.0616	-0.6619	-0.7542	-1.1804	0	0.039255988	1.000472051	1.89E-05
959	TUR	11028	7	3	8	8	1.49E-05	0.336	0	-0.7816	-0.6619	-0.7542	-0.8074	0	0.052004334	1.004511589	0.000259047
960	TUR	1700	7	3	6	5	0	0.3728	0.2778	-0.9496	-0.6103	-0.7542	-1.0312	0	0.047085424	1.002871292	0.000143785
961	TUR	10781	7	3	5	5	1.36E-06	0.3274	0	-0.9496	-0.6619	-0.7542	-1.0312	0	0.045093882	1.002017839	9.60E-05
962	GEO	7573	7	3	4	4	0	0.3271	0	-1.0056	-0.6619	-0.7542	-1.1058	0	0.041667933	1.000932409	4.03E-05
963	GEO	16779	7	3	11	11	3.47E-05	0.3435	0	-0.6136	-0.6619	-0.7542	-0.5836	0	0.065022743	1.011566736	0.000877766
964	KIR	6384	6	1	20	15	0.00056749	0.3738	0.375	-0.1593	-0.1689	-0.586	0.6266	0.1244	0.106268739	1.030807946	0.004575466
965	CXR	390	6	5	3	3	0	0.3583	0	-1.1117	-0.3819	-0.3047	-1.1665	0.4444	0.039255988	1.000472051	1.89E-05
966	FSM	6695	3	5	19	18	2.23E-05	0.3761	0.0997	-0.4335	-0.3907	0.0231	0.1572	0.5185	0.101689322	1.028792342	0.004022092
967	FSM	6695	3	5	19	18	2.23E-05	0.3761	0.0997	-0.4335	-0.3907	0.0231	0.1572	0.5185	0.101689322	1.028792342	0.004022092
968	PLW	10778	3	5	14	13	0	0.3635	0.1327	-0.6106	-0.3907	-0.4534	-0.0459	0.2604	0.078575776	1.018173627	0.001777109
969	FSM	6695	3	5	19	18	2.23E-05	0.3761	0.0997	-0.4335	-0.3907	0.0231	0.1572	0.5185	0.101689322	1.028792342	0.004022092
970	MHL	13079	6	1	34	15	0.001017901	0.3811	0.4931	-0.1593	0.4276	-0.586	0.6266	0.1244	0.192008977	1.096382094	0.026017755
971	MHL	1306	3	5	11	10	0	0.3676	0.1653	-0.7169	-0.3907	-0.2152	-1.0613	0.56	0.065022743	1.011566736	0.000877766
972	MHL	6695	3	5	19	18	2.23E-05	0.3761	0.0997	-0.4335	-0.3907	0.0231	0.1572	0.5185	0.101689322	1.028792342	0.004022092
973	FSM	10778	3	5	14	13	0	0.3635	0.1327	-0.6106	-0.3907	-0.4534	-0.0459	0.2604	0.078575776	1.018173627	0.001777109
974	GUM	33853	3	5	34	25	0.000158209	0.3861	0.3893	-0.1855	-0.1104	0.8568	0.1572	0.6688	0.192008977	1.096382094	0.026017755
975	MNP	12084	3	5	19	18	2.23E-05	0.3761	0.0997	-0.4335	-0.3907	0.0231	0.1572	0.5185	0.101689322	1.028792342	0.004022092
976	USA	58289	3	5	31	24	0.000135858	0.3859	0.3496	-0.2209	-0.1805	0.8568	-0.0459	0.6354	0.162217728	1.066223868	0.015968975
977	USA	2126928	1	3	141	46	0.012536122	0.507	0.7829	1.3395	3.8085	0.9786	1.589	0.6087	0.886699507	1.20844377	0.357199507
