# Supplementary material for: Modular gateway-ness connectivity and structural core organization in maritime network science
Source: Nat Commun. 2020 Jun 5;11:2849. doi: 10.1038/s41467-020-16619-5 (PMC7275034; doi:10.1038/s41467-020-16619-5)
Supplement: Supplementary file 4 — Source data [file 41467_2020_16619_MOESM4_ESM.zip › Structural-core-master/code/data/Other data/Nodes_2015_FC International_P.csv]

id	Capacity	Country Code	K	BC	phi	rho_C	rho_CM
1	108961	NZL	27	0.000165157	0.195	1.0899	0.023443694
2	40349	NZL	20	0.000734771	0.1405	1.0515	0.009656301
4	144376	NZL	43	0.001798053	0.3498	1.1983	0.086448601
5	72175	NZL	17	1.91E-06	0.1193	1.0407	0.0062313
6	48417	NZL	22	0.000134838	0.1529	1.0595	0.01222577
7	3292	AUS	10	0.000118911	0.07	1.0091	0.00075216
8	186767	NZL	45	0.001872562	0.372	1.2071	0.096534165
11	542214	AUS	79	0.008551759	0.7166	1.27	0.272199365
12	261341	NZL	68	0.011122089	0.6158	1.2577	0.217741772
13	243737	NZL	63	0.01021863	0.5553	1.2555	0.187299703
14	2915	NZL	17	0.000168298	0.1193	1.0407	0.0062313
15	262087	AUS	48	0.001331503	0.3993	1.2194	0.109723333
16	2044	AUS	12	0	0.0804	1.0186	0.001743468
17	1158	AUS	13	0	0.0876	1.0217	0.002291562
18	555132	AUS	76	0.006327101	0.6979	1.2785	0.264827506
19	8549	AUS	30	0.00083616	0.2237	1.1096	0.032679196
20	257006	AUS	52	0.001622329	0.4401	1.2334	0.129637672
21	94	AUS	5	0	0.0517	1.0016	9.16E-05
22	94	AUS	5	0	0.0517	1.0016	9.16E-05
23	22864	NZL	15	0	0.1032	1.031	0.004000512
24	412752	AUS	60	0.005292635	0.5129	1.24	0.163808813
26	1158	AUS	13	0	0.0876	1.0217	0.002291562
27	2044	NCL	12	0	0.0804	1.0186	0.001743468
28	24804	NCL	37	0.002657423	0.3063	1.1774	0.067407498
29	1259	COK	10	0	0.07	1.0091	0.00075216
30	6504	TON	18	0.000132731	0.1255	1.0442	0.007189397
31	1158	AUS	13	0	0.0876	1.0217	0.002291562
33	6006	AUS	18	0.000131419	0.1255	1.0442	0.007189397
34	1035	NIU	10	0	0.07	1.0091	0.00075216
35	1259	COK	10	0	0.07	1.0091	0.00075216
36	1259	TON	10	0	0.07	1.0091	0.00075216
37	22166	FJI	36	0.00533647	0.2937	1.1701	0.062077882
39	7099	FJI	20	0.000217666	0.1405	1.0515	0.009656301
40	46915	PYF	25	0.00067097	0.175	1.0732	0.017423052
41	4920	VUT	26	0.000838407	0.1854	1.0837	0.020718593
42	1161	VUT	13	0.000160143	0.0876	1.0217	0.002291562
43	11177	ASM	23	0.000363877	0.1593	1.0632	0.013605553
44	11433	WSM	27	0.002333205	0.195	1.0899	0.023443694
45	903	WLF	9	0	0.0666	1.0069	0.000544233
46	5329	AUS	12	8.19E-05	0.0804	1.0186	0.001743468
47	903	WLF	9	0	0.0666	1.0069	0.000544233
48	256	KIR	6	0	0.0538	1.0022	0.00013215
49	3806	PNG	7	0	0.0587	1.0038	0.000255309
50	256	TKL	6	0	0.0538	1.0022	0.00013215
51	24191	PNG	31	0.000773797	0.2352	1.1202	0.037134384
52	15121	SLB	35	0.010136911	0.287	1.1669	0.059405781
53	256	TKL	6	0	0.0538	1.0022	0.00013215
54	3806	PNG	7	0	0.0587	1.0038	0.000255309
55	256	TKL	6	0	0.0538	1.0022	0.00013215
56	903	TUV	9	0	0.0666	1.0069	0.000544233
57	2785	SLB	7	9.11E-05	0.0587	1.0038	0.000255309
58	20727	PNG	25	0.000508466	0.175	1.0732	0.017423052
60	11963	PNG	14	7.30E-05	0.0969	1.0269	0.003220767
61	12622	PNG	19	0.000228182	0.1319	1.0488	0.008363061
63	7889	PNG	13	4.10E-06	0.0876	1.0217	0.002291562
65	1655	NRU	11	6.63E-05	0.074	1.0117	0.00102696
66	25149	GTM	11	0.000173017	0.074	1.0117	0.00102696
67	1200	KNA	11	0	0.074	1.0117	0.00102696
68	2244	VIR	5	0	0.0517	1.0016	9.16E-05
69	1200	AIA	11	0	0.074	1.0117	0.00102696
70	23713	NIC	9	7.47E-06	0.0666	1.0069	0.000544233
72	1140615	PAN	93	0.010064443	0.7903	1.2243	0.29613913
74	336790	PAN	59	0.002997787	0.4989	1.2296	0.15500529
75	5016	PAN	4	0	0.0476	1.0008	3.99E-05
76	121216	PAN	37	0.001392231	0.3063	1.1774	0.067407498
77	841726	PAN	119	0.018132188	0.892	1.2098	0.339356322
78	19581	CRI	12	0.001187289	0.0804	1.0186	0.001743468
79	141097	CRI	52	0.003699139	0.4401	1.2334	0.129637672
80	21552	TTO	32	0.000602408	0.2469	1.1332	0.042224206
81	155664	TTO	62	0.010040841	0.5456	1.2509	0.181611184
82	1200	GBR	11	0	0.074	1.0117	0.00102696
83	467	NIC	4	0	0.0476	1.0008	3.99E-05
84	7059	GRD	24	0.000265229	0.1672	1.0698	0.01566722
85	15214	CUW	21	5.56E-05	0.1455	1.0537	0.010538419
86	467	NIC	4	0	0.0476	1.0008	3.99E-05
87	467	NIC	4	0	0.0476	1.0008	3.99E-05
88	11762	BES	17	1.17E-05	0.1193	1.0407	0.0062313
89	13540	ABW	19	3.42E-05	0.1319	1.0488	0.008363061
90	11730	BRB	31	0.00049133	0.2352	1.1202	0.037134384
91	4190	VCT	15	4.29E-05	0.1032	1.031	0.004000512
92	3526	HND	4	0	0.0476	1.0008	3.99E-05
93	26347	SLV	11	7.81E-05	0.074	1.0117	0.00102696
94	1200	LCA	11	0	0.074	1.0117	0.00102696
95	70678	GTM	23	0.001692182	0.1593	1.0632	0.013605553
96	6504	LCA	18	3.29E-05	0.1255	1.0442	0.007189397
97	29655	MTQ	28	0.001152033	0.199	1.0936	0.024770296
98	3146	DMA	19	5.63E-05	0.1319	1.0488	0.008363061
99	55270	GTM	26	0.001393583	0.1854	1.0837	0.020718593
100	80419	HND	32	0.002402663	0.2469	1.1332	0.042224206
101	5016	HND	7	4.83E-05	0.0587	1.0038	0.000255309
102	27860	GLP	24	0.00046202	0.1672	1.0698	0.01566722
103	911	HND	1	0	0.0409	1	4.44E-16
104	15328	BLZ	6	0	0.0538	1.0022	0.00013215
105	4871	ATG	21	7.46E-05	0.1455	1.0537	0.010538419
106	5426	KNA	24	0.000157227	0.1672	1.0698	0.01566722
107	1946	NLD	13	0	0.0876	1.0217	0.002291562
108	4415	BLZ	7	0	0.0587	1.0038	0.000255309
109	528055	MEX	35	0.001136514	0.287	1.1669	0.059405781
110	3146	BLM	19	5.63E-05	0.1319	1.0488	0.008363061
111	438351	JAM	105	0.015823316	0.8468	1.2133	0.319726727
112	18662	SXM	35	0.003183247	0.287	1.1669	0.059405781
113	1946	VGB	13	0	0.0876	1.0217	0.002291562
115	32723	DOM	29	0.000475011	0.2107	1.1012	0.028410741
116	512228	DOM	88	0.005852356	0.7736	1.2734	0.302679245
117	1976	DOM	7	0	0.0587	1.0038	0.000255309
118	1946	VGB	13	0	0.0876	1.0217	0.002291562
119	2414	JAM	5	0	0.0517	1.0016	9.16E-05
120	862	DOM	7	0	0.0587	1.0038	0.000255309
121	23110	PRI	19	8.85E-05	0.1319	1.0488	0.008363061
122	20285	HTI	38	0.000776011	0.3129	1.1838	0.070747133
123	972177	MEX	65	0.006952988	0.5763	1.2487	0.196024817
124	6185	CYM	14	7.62E-05	0.0969	1.0269	0.003220767
125	1416	HTI	13	9.25E-05	0.0876	1.0217	0.002291562
126	10196	DOM	14	0.000146135	0.0969	1.0269	0.003220767
127	1798	CUB	7	0	0.0587	1.0038	0.000255309
129	1237	MEX	2	0	0.0425	1.0001	3.54E-06
132	862	TCA	7	0	0.0587	1.0038	0.000255309
133	14282	CUB	20	0.00015909	0.1405	1.0515	0.009656301
134	11660	MEX	7	1.70E-05	0.0587	1.0038	0.000255309
135	2110	BHS	3	0	0.0444	1.0004	1.86E-05
136	410014	BHS	66	0.004447353	0.5803	1.2484	0.19794146
137	1122	MEX	5	0	0.0517	1.0016	9.16E-05
138	162359	MEX	26	0.000386801	0.1854	1.0837	0.020718593
139	99713	CHN	17	0	0.1193	1.0407	0.0062313
140	101647	CHN	20	8.23E-06	0.1405	1.0515	0.009656301
141	99713	CHN	17	0	0.1193	1.0407	0.0062313
143	99713	CHN	17	0	0.1193	1.0407	0.0062313
144	3229995	CHN	136	0.00686945	0.9368	1.1617	0.332915789
145	228641	CHN	41	0.000179469	0.3342	1.1941	0.079993336
146	2942	CHN	7	1.75E-07	0.0587	1.0038	0.000255309
147	14470	CHN	23	7.73E-05	0.1593	1.0632	0.013605553
148	39376	CHN	34	0.000134438	0.273	1.1554	0.05322109
149	4438	CHN	14	1.27E-05	0.0969	1.0269	0.003220767
150	6841767	HKG	233	0.046253378	1	1.0848	0.288666667
151	9612847	CHN	215	0.026078772	1	1.0916	0.2986
152	3021175	TWN	158	0.019065928	0.989	1.1604	0.344934066
153	878	CHN	7	0	0.0587	1.0038	0.000255309
154	1977460	CHN	124	0.006541459	0.9138	1.197	0.342846154
155	29910	CHN	25	3.43E-05	0.175	1.0732	0.017423052
156	7086	CHN	17	6.94E-07	0.1193	1.0407	0.0062313
157	2456	TWN	7	0	0.0587	1.0038	0.000255309
158	153481	TWN	54	0.000387182	0.4626	1.2282	0.138408489
159	3406	CHN	8	1.66E-07	0.0619	1.0053	0.000376924
160	523704	TWN	75	0.001341059	0.6782	1.2727	0.253117647
161	527506	TWN	67	0.001122383	0.6006	1.255	0.209437555
162	9304939	CHN	244	0.035938621	--	--
163	10439397	CHN	274	0.057714139	--	--
164	16934	CHN	25	1.29E-05	0.175	1.0732	0.017423052
165	114816	CHN	30	7.43E-05	0.2237	1.1096	0.032679196
166	11578	CHN	11	0	0.074	1.0117	0.00102696
167	112989	CHN	24	2.90E-05	0.1672	1.0698	0.01566722
169	514	CHN	3	0	0.0444	1.0004	1.86E-05
170	252804	CHN	48	0.00049912	0.3993	1.2194	0.109723333
171	4222357	CHN	190	0.023306727	1	1.0968	0.304095238
172	831	CHN	3	0	0.0444	1.0004	1.86E-05
173	8556	CHN	15	4.48E-06	0.1032	1.031	0.004000512
174	122410	CHN	34	0.000111689	0.273	1.1554	0.05322109
175	1333530	CHN	138	0.009959251	0.9298	1.1419	0.319561404
176	1890448	CHN	167	0.015817665	1	1.1514	0.342393939
178	105559	CHN	19	1.06E-05	0.1319	1.0488	0.008363061
179	108405	CHN	22	2.31E-05	0.1529	1.0595	0.01222577
180	99713	CHN	17	0	0.1193	1.0407	0.0062313
181	41491	MOZ	19	0.000263415	0.1319	1.0488	0.008363061
182	2559	MDG	8	3.70E-07	0.0619	1.0053	0.000376924
183	2559	MDG	8	3.70E-07	0.0619	1.0053	0.000376924
184	103196	REU	35	0.003246391	0.287	1.1669	0.059405781
185	413500	MUS	62	0.009607006	0.5456	1.2509	0.181611184
186	42109	MOZ	21	0.000457877	0.1455	1.0537	0.010538419
188	48598	MDG	22	0.001034525	0.1529	1.0595	0.01222577
189	1838	MOZ	9	1.20E-05	0.0666	1.0069	0.000544233
190	2654	MDG	10	5.32E-06	0.07	1.0091	0.00075216
191	60809	MOZ	24	0.00042747	0.1672	1.0698	0.01566722
192	5869	MDG	12	4.75E-05	0.0804	1.0186	0.001743468
193	1236	MDG	12	2.22E-05	0.0804	1.0186	0.001743468
194	9154	MOZ	15	9.94E-05	0.1032	1.031	0.004000512
195	54813	MYT	34	0.001431015	0.273	1.1554	0.05322109
196	11643	COM	16	0.000130701	0.1073	1.0356	0.004724014
197	2559	MDG	8	3.70E-07	0.0619	1.0053	0.000376924
198	7707	COM	18	0.000158064	0.1255	1.0442	0.007189397
200	728	TZA	3	0	0.0444	1.0004	1.86E-05
201	147820	TZA	35	0.001722761	0.287	1.1669	0.059405781
202	28973	TZA	14	0.000181772	0.0969	1.0269	0.003220767
203	10312	TZA	9	1.49E-06	0.0666	1.0069	0.000544233
204	33130	SYC	14	3.24E-05	0.0969	1.0269	0.003220767
205	153735	KEN	38	0.002095546	0.3129	1.1838	0.070747133
206	3422	SOM	2	0	0.0425	1.0001	3.54E-06
207	12930	SOM	6	4.81E-05	0.0538	1.0022	0.00013215
208	5065	SOM	7	8.79E-05	0.0587	1.0038	0.000255309
210	293816	DJI	44	0.004408989	0.3613	1.1982	0.090730952
212	1080	ERI	2	0	0.0425	1.0001	3.54E-06
213	2596	BGR	2	0	0.0425	1.0001	3.54E-06
214	8719	BGR	10	4.09E-05	0.07	1.0091	0.00075216
215	200361	ROU	43	0.00328567	0.3498	1.1983	0.086448601
216	262823	RUS	50	0.001530136	0.4197	1.2318	0.120567865
217	167997	UKR	29	9.83E-05	0.2107	1.1012	0.028410741
218	229733	UKR	44	0.001129727	0.3613	1.1982	0.090730952
219	62800	UKR	10	0	0.07	1.0091	0.00075216
220	591	RUS	1	0	0.0409	1	4.44E-16
221	266	RUS	1	0	0.0409	1	4.44E-16
222	12984	ITA	22	0.000133624	0.1529	1.0595	0.01222577
223	1996	GRC	5	0	0.0517	1.0016	9.16E-05
224	1462921	MLT	123	0.021533224	0.9117	1.2052	0.345404558
225	1775	MLT	4	0	0.0476	1.0008	3.99E-05
226	1153510	ESP	150	0.028518064	0.9667	1.154	0.336025
228	508	ITA	5	0	0.0517	1.0016	9.16E-05
229	3525	ESP	11	0	0.074	1.0117	0.00102696
230	7041	ITA	18	3.63E-05	0.1255	1.0442	0.007189397
231	4188	ESP	12	1.04E-05	0.0804	1.0186	0.001743468
232	944225	GRC	103	0.011081331	0.8321	1.2241	0.316885897
233	1036	ITA	7	0	0.0587	1.0038	0.000255309
236	1202	ESP	8	6.90E-06	0.0619	1.0053	0.000376924
237	1029095	ITA	112	0.010516601	0.8524	1.2116	0.321792063
238	408037	ITA	59	0.000977051	0.4989	1.2296	0.15500529
239	1996	GRC	5	0	0.0517	1.0016	9.16E-05
240	2107257	ESP	158	0.019578248	0.989	1.1604	0.344934066
241	1906	ESP	4	0	0.0476	1.0008	3.99E-05
242	36614	ESP	40	0.000597363	0.3294	1.1955	0.078529195
243	2115	ITA	11	0	0.074	1.0117	0.00102696
244	46374	GRC	31	0.000858702	0.2352	1.1202	0.037134384
245	82901	ITA	57	0.001433346	0.4836	1.2374	0.149758692
246	188117	ITA	62	0.00187674	0.5456	1.2509	0.181611184
247	80328	ESP	26	0.000582523	0.1854	1.0837	0.020718593
249	6108	ALB	15	3.50E-05	0.1032	1.031	0.004000512
250	1451161	ESP	123	0.010145313	0.9117	1.2052	0.345404558
251	145595	ITA	17	5.50E-05	0.1193	1.0407	0.0062313
252	3432	MNE	12	5.63E-06	0.0804	1.0186	0.001743468
253	1724	FRA	6	0	0.0538	1.0022	0.00013215
254	3851	HRV	12	5.63E-06	0.0804	1.0186	0.001743468
255	9967	FRA	22	9.84E-05	0.1529	1.0595	0.01222577
257	1063786	FRA	93	0.003418254	0.7903	1.2243	0.29613913
258	2115	HRV	11	0	0.074	1.0117	0.00102696
259	467471	ITA	87	0.002820241	0.7645	1.2688	0.29675891
260	28411	ITA	33	0.000291729	0.2547	1.1369	0.044948751
262	1117302	ITA	89	0.003805459	0.7812	1.2642	0.303847843
263	1468238	ITA	133	0.011389011	0.9429	1.1804	0.344952381
264	43257	ITA	35	0.00031193	0.287	1.1669	0.059405781
265	239492	HRV	37	0.001335926	0.3063	1.1774	0.067407498
266	114406	ITA	43	0.00108511	0.3498	1.1983	0.086448601
267	360683	SVN	54	0.002133393	0.4626	1.2282	0.138408489
268	347810	ITA	42	0.001358646	0.3438	1.1966	0.083934565
271	169735	EGY	18	1.30E-05	0.1255	1.0442	0.007189397
272	100824	SDN	19	0.00010584	0.1319	1.0488	0.008363061
273	862	MAR	5	0	0.0517	1.0016	9.16E-05
274	862	MAR	5	0	0.0517	1.0016	9.16E-05
275	218985	ESP	74	0.010527126	0.6585	1.2646	0.241029734
277	32374	ESP	17	3.69E-05	0.1193	1.0407	0.0062313
280	35412	MAR	26	0.000346065	0.1854	1.0837	0.020718593
283	618077	EGY	29	8.94E-05	0.2107	1.1012	0.028410741
285	324442	EGY	69	0.001697347	0.6264	1.2599	0.223453879
286	1790913	EGY	96	0.006923238	0.7919	1.2163	0.294274747
287	346708	EGY	52	0.000646773	0.4401	1.2334	0.129637672
288	2761	LBY	5	0	0.0517	1.0016	9.16E-05
289	18520	LBY	16	9.98E-05	0.1073	1.0356	0.004724014
290	26277	LBY	26	0.000270068	0.1854	1.0837	0.020718593
292	4551	LBY	7	1.10E-05	0.0587	1.0038	0.000255309
293	17573	LBY	13	7.05E-06	0.0876	1.0217	0.002291562
294	2792	PRT	9	0	0.0666	1.0069	0.000544233
295	17391	LBY	20	0.000184715	0.1405	1.0515	0.009656301
297	88866	MAR	64	0.003004299	0.5692	1.2604	0.195227839
298	28664	TUN	19	9.16E-05	0.1319	1.0488	0.008363061
299	4888	ESP	16	0.000133365	0.1073	1.0356	0.004724014
300	45871	DZA	22	0.000206958	0.1529	1.0595	0.01222577
301	1231987	MAR	127	0.021422509	0.9233	1.1992	0.347473333
303	21445	TUN	7	3.79E-06	0.0587	1.0038	0.000255309
307	41964	DZA	13	3.37E-05	0.0876	1.0217	0.002291562
308	58213	DZA	31	0.00043914	0.2352	1.1202	0.037134384
309	19167	DZA	6	0	0.0538	1.0022	0.00013215
310	42675	TUN	21	0.000197964	0.1455	1.0537	0.010538419
311	40131	DZA	13	3.04E-05	0.0876	1.0217	0.002291562
312	38588	DZA	12	2.64E-05	0.0804	1.0186	0.001743468
313	24786	TUN	14	1.78E-05	0.0969	1.0269	0.003220767
317	1200	USA	11	0	0.074	1.0117	0.00102696
318	470626	USA	98	0.044139152	0.7962	1.2018	0.291610188
319	214675	USA	86	0.017649934	0.7529	1.2599	0.288082155
320	314676	USA	57	0.005567127	0.4836	1.2374	0.149758692
321	200	USA	1	0	0.0409	1	4.44E-16
322	1684552	USA	116	0.00527517	0.858	1.1921	0.317674242
323	1193019	USA	92	0.002524916	0.7849	1.2486	0.301106293
325	1957933	USA	104	0.003405848	0.8286	1.2087	0.309581646
326	502841	USA	54	0.000447431	0.4626	1.2282	0.138408489
327	126717	USA	27	0.002986376	0.195	1.0899	0.023443694
328	178980	USA	46	0.000910885	0.3768	1.2092	0.098760979
329	89007	USA	16	5.23E-06	0.1073	1.0356	0.004724014
330	344	USA	2	0	0.0425	1.0001	3.54E-06
331	544	CAN	3	0.00257732	0.0444	1.0004	1.86E-05
333	10178	USA	3	0	0.0444	1.0004	1.86E-05
334	377234	CAN	53	0.005390313	0.4451	1.2328	0.131697397
335	80522	CAN	19	0.000233378	0.1319	1.0488	0.008363061
336	1158	CAN	13	0	0.0876	1.0217	0.002291562
338	2134	CAN	9	0	0.0666	1.0069	0.000544233
339	10943	CAN	7	1.90E-05	0.0587	1.0038	0.000255309
342	2134	CAN	9	0	0.0666	1.0069	0.000544233
343	2807	GRL	12	0	0.0804	1.0186	0.001743468
344	2807	GRL	12	0	0.0804	1.0186	0.001743468
345	2807	GRL	12	0	0.0804	1.0186	0.001743468
346	2807	GRL	12	0	0.0804	1.0186	0.001743468
347	2807	GRL	12	0	0.0804	1.0186	0.001743468
348	2807	GRL	12	0	0.0804	1.0186	0.001743468
349	2807	GRL	12	0	0.0804	1.0186	0.001743468
350	2807	GRL	12	0	0.0804	1.0186	0.001743468
351	2807	GRL	12	0	0.0804	1.0186	0.001743468
352	2807	GRL	12	0	0.0804	1.0186	0.001743468
353	2807	GRL	12	0	0.0804	1.0186	0.001743468
354	376123	MEX	61	0.001134168	0.5271	1.2414	0.17072404
355	9525	MEX	14	0.002589188	0.0969	1.0269	0.003220767
357	376780	MEX	61	0.001134168	0.5271	1.2414	0.17072404
358	8837	USA	5	0	0.0517	1.0016	9.16E-05
359	16889	USA	7	0	0.0587	1.0038	0.000255309
360	547224	USA	85	0.0060667	0.7381	1.2553	0.279261278
361	302746	USA	62	0.003621853	0.5456	1.2509	0.181611184
362	886	USA	1	0	0.0409	1	4.44E-16
363	1956	USA	4	1.11E-06	0.0476	1.0008	3.99E-05
364	128685	USA	25	0.000279824	0.175	1.0732	0.017423052
365	2946	USA	3	0	0.0444	1.0004	1.86E-05
366	1340062	USA	86	0.009642574	0.7529	1.2599	0.288082155
367	1223109	USA	54	0.001602593	0.4626	1.2282	0.138408489
368	10171	USA	9	0.001504003	0.0666	1.0069	0.000544233
369	1937498	USA	93	0.007029396	0.7903	1.2243	0.29613913
370	118279	USA	17	2.05E-05	0.1193	1.0407	0.0062313
371	133451	USA	32	0.002596901	0.2469	1.1332	0.042224206
373	623829	USA	58	0.001165158	0.4871	1.2313	0.150043407
374	571729	USA	39	0.000281305	0.3218	1.1927	0.075378445
377	873384	CAN	73	0.001905932	0.6438	1.2558	0.231293595
378	44215	USA	9	1.40E-06	0.0666	1.0069	0.000544233
379	120980	CAN	13	3.48E-06	0.0876	1.0217	0.002291562
382	49134	JPN	30	0.000420625	0.2237	1.1096	0.032679196
383	9875	JPN	40	8.40E-05	0.3294	1.1955	0.078529195
384	9560	JPN	39	0.000148827	0.3218	1.1927	0.075378445
386	3819	JPN	30	0	0.2237	1.1096	0.032679196
387	7924	JPN	33	3.16E-05	0.2547	1.1369	0.044948751
388	4726	JPN	19	1.30E-05	0.1319	1.0488	0.008363061
389	110511	JPN	75	0.001116581	0.6782	1.2727	0.253117647
390	2209	JPN	17	5.98E-05	0.1193	1.0407	0.0062313
392	3758	JPN	14	0	0.0969	1.0269	0.003220767
393	2666	JPN	18	2.98E-06	0.1255	1.0442	0.007189397
394	8078	JPN	32	5.82E-05	0.2469	1.1332	0.042224206
395	4570	JPN	8	0	0.0619	1.0053	0.000376924
396	76793	JPN	67	0.000361111	0.6006	1.255	0.209437555
397	3758	JPN	14	0	0.0969	1.0269	0.003220767
398	5483	JPN	30	3.08E-05	0.2237	1.1096	0.032679196
399	14182	JPN	42	0.000238739	0.3438	1.1966	0.083934565
400	4100	JPN	18	3.61E-05	0.1255	1.0442	0.007189397
401	342	JPN	5	0	0.0517	1.0016	9.16E-05
402	8900	JPN	36	7.26E-05	0.2937	1.1701	0.062077882
403	9800	JPN	36	1.88E-05	0.2937	1.1701	0.062077882
404	1330	JPN	2	0	0.0425	1.0001	3.54E-06
405	21001	JPN	60	0.000468165	0.5129	1.24	0.163808813
406	2028	JPN	14	2.93E-05	0.0969	1.0269	0.003220767
407	16080	JPN	49	0.000305133	0.4117	1.2293	0.116752685
408	21576	JPN	52	0.000125762	0.4401	1.2334	0.129637672
409	6539	JPN	33	4.89E-05	0.2547	1.1369	0.044948751
410	1575	JPN	5	0	0.0517	1.0016	9.16E-05
411	6386	JPN	10	0	0.07	1.0091	0.00075216
412	443648	JPN	103	0.002771104	0.8321	1.2241	0.316885897
413	909666	JPN	120	0.00860328	0.9015	1.2124	0.344596059
414	9405	JPN	22	3.94E-06	0.1529	1.0595	0.01222577
415	2871	KOR	21	7.67E-06	0.1455	1.0537	0.010538419
416	3643	KOR	13	2.57E-05	0.0876	1.0217	0.002291562
418	1587926	KOR	133	0.010340522	0.9429	1.1804	0.344952381
419	133679	JPN	49	0.000159587	0.4117	1.2293	0.116752685
420	235462	JPN	64	0.001175705	0.5692	1.2604	0.195227839
421	931716	JPN	116	0.005622776	0.858	1.1921	0.317674242
422	6220689	KOR	237	0.052636797	1	1.0745	0.281666667
423	4916	KOR	27	0.00066677	0.195	1.0899	0.023443694
424	1281941	JPN	142	0.015140231	0.9412	1.1449	0.324183007
425	1440	JPN	5	0	0.0517	1.0016	9.16E-05
426	103803	KOR	80	0.001116274	0.7345	1.2799	0.284220339
427	37112	JPN	44	0.000157738	0.3613	1.1982	0.090730952
428	13643	JPN	20	1.34E-05	0.1405	1.0515	0.009656301
429	1019375	JPN	118	0.007053002	0.8649	1.1931	0.320612903
431	3819	JPN	30	0	0.2237	1.1096	0.032679196
432	1827	JPN	10	0	0.07	1.0091	0.00075216
433	11691	JPN	28	1.78E-05	0.199	1.0936	0.024770296
434	2537	KOR	9	0	0.0666	1.0069	0.000544233
436	834	KOR	2	0	0.0425	1.0001	3.54E-06
437	18402	KOR	24	0.000197968	0.1672	1.0698	0.01566722
438	4320	JPN	23	0	0.1593	1.0632	0.013605553
439	9806	JPN	37	0.000100536	0.3063	1.1774	0.067407498
440	16939	JPN	48	0.000304782	0.3993	1.2194	0.109723333
442	12854	KOR	8	0	0.0619	1.0053	0.000376924
443	8350	JPN	27	1.46E-05	0.195	1.0899	0.023443694
444	4731	KOR	12	0	0.0804	1.0186	0.001743468
445	12195	JPN	40	0.000150656	0.3294	1.1955	0.078529195
446	198281	KOR	67	0.000570958	0.6006	1.255	0.209437555
447	27236	JPN	57	0.000445649	0.4836	1.2374	0.149758692
448	39827	JPN	48	0.000156212	0.3993	1.2194	0.109723333
449	680	JPN	7	0	0.0587	1.0038	0.000255309
450	68311	KOR	24	0.000183189	0.1672	1.0698	0.01566722
451	3758	JPN	14	0	0.0969	1.0269	0.003220767
452	10938	JPN	42	4.15E-05	0.3438	1.1966	0.083934565
453	5215	JPN	14	8.18E-06	0.0969	1.0269	0.003220767
454	2086	JPN	8	0	0.0619	1.0053	0.000376924
455	5871	JPN	31	3.93E-06	0.2352	1.1202	0.037134384
456	18776	JPN	49	0.000132234	0.4117	1.2293	0.116752685
457	918571	RUS	75	0.001605927	0.6782	1.2727	0.253117647
459	3129	JPN	11	0	0.074	1.0117	0.00102696
460	35867	RUS	33	0.000427243	0.2547	1.1369	0.044948751
461	2040	JPN	6	0	0.0538	1.0022	0.00013215
462	8478	JPN	27	1.16E-05	0.195	1.0899	0.023443694
463	617	RUS	3	0	0.0444	1.0004	1.86E-05
464	405	RUS	3	0	0.0444	1.0004	1.86E-05
470	11081	GBR	30	0.000113139	0.2237	1.1096	0.032679196
471	30730	POL	23	6.15E-05	0.1593	1.0632	0.013605553
472	6418	VIR	17	7.82E-05	0.1193	1.0407	0.0062313
474	496359	GBR	100	0.011506504	0.8142	1.218	0.306037166
475	8581	ESP	17	0.000108769	0.1193	1.0407	0.0062313
477	2792	ESP	9	0	0.0666	1.0069	0.000544233
478	2094	ESP	7	0	0.0587	1.0038	0.000255309
479	441525	PRT	64	0.002854361	0.5692	1.2604	0.195227839
480	12360	PRT	20	0.000144967	0.1405	1.0515	0.009656301
481	272753	PRT	76	0.00679125	0.6979	1.2785	0.264827506
482	700	PRT	4	0	0.0476	1.0008	3.99E-05
483	88916	PRT	57	0.003387646	0.4836	1.2374	0.149758692
484	46886	ESP	30	0.000392214	0.2237	1.1096	0.032679196
485	42430	ESP	13	2.35E-05	0.0876	1.0217	0.002291562
486	44588	ESP	33	0.001691439	0.2547	1.1369	0.044948751
487	660	ESP	1	0	0.0409	1	4.44E-16
490	7469	ESP	14	1.13E-05	0.0969	1.0269	0.003220767
491	803	FRA	2	0	0.0425	1.0001	3.54E-06
494	36557	FRA	17	0.000140884	0.1193	1.0407	0.0062313
495	822	FRA	3	0	0.0444	1.0004	1.86E-05
496	150	GGY	3	0	0.0444	1.0004	1.86E-05
497	23074	FRA	19	0.000141924	0.1319	1.0488	0.008363061
498	2115788	FRA	148	0.017101798	0.9412	1.1337	0.317448529
499	150	GGY	3	0	0.0444	1.0004	1.86E-05
500	3888	GBR	7	0	0.0587	1.0038	0.000255309
501	1425443	GBR	65	0.003606744	0.5763	1.2487	0.196024817
502	230506	FRA	59	0.004002485	0.4989	1.2296	0.15500529
503	7004	BEL	4	0	0.0476	1.0008	3.99E-05
505	2803405	BEL	190	0.042553277	1	1.0968	0.304095238
506	682599	BEL	44	0.00204572	0.3613	1.1982	0.090730952
509	4569	GBR	4	3.33E-07	0.0476	1.0008	3.99E-05
511	195	GBR	1	0	0.0409	1	4.44E-16
512	14856	NLD	27	0.004373004	0.195	1.0899	0.023443694
513	34878	IRL	16	7.70E-05	0.1073	1.0356	0.004724014
515	4284917	NLD	241	0.117321474	1	1	0.242
517	2372430	GBR	97	0.004906534	0.7896	1.2024	0.288501057
519	3088	IRL	9	0	0.0666	1.0069	0.000544233
521	75886	GBR	18	7.18E-06	0.1255	1.0442	0.007189397
524	30129	IRL	25	0.003674656	0.175	1.0732	0.017423052
527	49542	GBR	27	0.001586433	0.195	1.0899	0.023443694
528	5879	POL	8	8.07E-06	0.0619	1.0053	0.000376924
529	340	GBR	3	0	0.0444	1.0004	1.86E-05
530	415918	DEU	46	0.002302088	0.3768	1.2092	0.098760979
532	3568788	DEU	188	0.060473239	1	1.1198	0.31875
533	1902354	DEU	160	0.035351929	1	1.1618	0.349346154
535	16961	GBR	31	0.000642012	0.2352	1.1202	0.037134384
536	1816	DEU	7	0	0.0587	1.0038	0.000255309
537	7004	DEU	8	0	0.0619	1.0053	0.000376924
539	3088	GBR	9	0	0.0666	1.0069	0.000544233
541	225241	POL	29	0.000946327	0.2107	1.1012	0.028410741
542	34701	GBR	23	0.000142477	0.1593	1.0632	0.013605553
543	19059	GBR	12	0.00050772	0.0804	1.0186	0.001743468
544	179766	RUS	31	0.001024827	0.2352	1.1202	0.037134384
546	19188	GBR	20	3.67E-05	0.1405	1.0515	0.009656301
547	1540	GBR	1	0	0.0409	1	4.44E-16
549	15194	DNK	17	0	0.1193	1.0407	0.0062313
550	45624	LTU	26	0.000522906	0.1854	1.0837	0.020718593
551	12640	DNK	17	0	0.1193	1.0407	0.0062313
552	18349	DNK	22	1.83E-05	0.1529	1.0595	0.01222577
553	2912	GBR	7	2.64E-06	0.0587	1.0038	0.000255309
554	1330	SWE	4	0	0.0476	1.0008	3.99E-05
556	25293	GBR	12	1.15E-05	0.0804	1.0186	0.001743468
557	29247	SWE	29	0.000134972	0.2107	1.1012	0.028410741
558	239660	DNK	45	0.004772941	0.372	1.2071	0.096534165
560	20164	SWE	26	0.000233515	0.1854	1.0837	0.020718593
562	17695	LVA	13	1.70E-05	0.0876	1.0217	0.002291562
563	4255	DNK	16	0.011112675	0.1073	1.0356	0.004724014
564	1816	SWE	7	0	0.0587	1.0038	0.000255309
565	518	GBR	1	0	0.0409	1	4.44E-16
567	187375	SWE	39	0.002918502	0.3218	1.1927	0.075378445
569	21371	NOR	39	0.000329811	0.3218	1.1927	0.075378445
572	1398	NOR	15	0	0.1032	1.031	0.004000512
573	7156	SWE	9	4.50E-06	0.0666	1.0069	0.000544233
574	508	SWE	4	0	0.0476	1.0008	3.99E-05
575	3892	NOR	20	0	0.1405	1.0515	0.009656301
576	1398	NOR	15	0	0.1032	1.031	0.004000512
577	8974	NOR	34	0.000128858	0.273	1.1554	0.05322109
579	21357	NOR	32	0.000198876	0.2469	1.1332	0.042224206
580	4208	NOR	14	3.22E-06	0.0969	1.0269	0.003220767
582	12640	NOR	17	0	0.1193	1.0407	0.0062313
583	12640	NOR	17	0	0.1193	1.0407	0.0062313
584	22386	NOR	34	0.000513924	0.273	1.1554	0.05322109
587	15260	SWE	17	0.000155142	0.1193	1.0407	0.0062313
589	8112	NOR	29	0.001244473	0.2107	1.1012	0.028410741
590	21070	NOR	32	0.000198876	0.2469	1.1332	0.042224206
591	23755	EST	17	3.13E-05	0.1193	1.0407	0.0062313
593	36178	RUS	20	0.000454097	0.1405	1.0515	0.009656301
594	1398	NOR	15	0	0.1032	1.031	0.004000512
595	3374	NOR	20	0	0.1405	1.0515	0.009656301
596	1908	NOR	8	1.39E-05	0.0619	1.0053	0.000376924
598	4772	NOR	26	2.12E-05	0.1854	1.0837	0.020718593
599	142127	RUS	48	0.002756761	0.3993	1.2194	0.109723333
600	21475	NOR	30	0.000144788	0.2237	1.1096	0.032679196
601	4772	NOR	26	2.12E-05	0.1854	1.0837	0.020718593
602	5304	RUS	15	1.45E-05	0.1032	1.031	0.004000512
604	41754	FIN	22	0.000518343	0.1529	1.0595	0.01222577
605	2260	NOR	16	1.51E-06	0.1073	1.0356	0.004724014
606	9492	NOR	29	0.001244473	0.2107	1.1012	0.028410741
609	36778	FIN	17	9.97E-06	0.1193	1.0407	0.0062313
611	14415	SWE	14	1.12E-05	0.0969	1.0269	0.003220767
612	3340	NOR	5	0	0.0517	1.0016	9.16E-05
614	19216	FIN	25	0.000140023	0.175	1.0732	0.017423052
615	1599	FRO	7	0	0.0587	1.0038	0.000255309
616	509	FIN	3	0	0.0444	1.0004	1.86E-05
617	6714	NOR	23	0.001195597	0.1593	1.0632	0.013605553
619	3340	NOR	5	0	0.0517	1.0016	9.16E-05
620	6152	NOR	26	2.12E-05	0.1854	1.0837	0.020718593
621	6867	FRO	14	0.002604646	0.0969	1.0269	0.003220767
624	1602	SWE	4	0	0.0476	1.0008	3.99E-05
625	9492	NOR	34	0.000128858	0.273	1.1554	0.05322109
627	3340	NOR	13	0	0.0876	1.0217	0.002291562
630	3374	NOR	20	0	0.1405	1.0515	0.009656301
631	6714	NOR	28	6.53E-05	0.199	1.0936	0.024770296
632	3415	ISL	10	1.29E-05	0.07	1.0091	0.00075216
633	1398	NOR	15	0	0.1032	1.031	0.004000512
636	1602	SWE	4	0	0.0476	1.0008	3.99E-05
637	11290	ISL	32	0.017052862	0.2469	1.1332	0.042224206
639	4533	ISL	11	9.54E-06	0.074	1.0117	0.00102696
641	1736	FIN	5	0	0.0517	1.0016	9.16E-05
643	3407	FIN	8	2.32E-05	0.0619	1.0053	0.000376924
644	2934	ISL	7	0	0.0587	1.0038	0.000255309
645	1671	SWE	5	0	0.0517	1.0016	9.16E-05
646	2134	ISL	9	0	0.0666	1.0069	0.000544233
647	3407	FIN	8	2.32E-05	0.0619	1.0053	0.000376924
648	3374	NOR	20	0	0.1405	1.0515	0.009656301
649	1671	FIN	5	0	0.0517	1.0016	9.16E-05
650	1736	FIN	5	0	0.0517	1.0016	9.16E-05
652	2134	ISL	9	0	0.0666	1.0069	0.000544233
653	3374	NOR	20	0	0.1405	1.0515	0.009656301
654	3340	NOR	13	0	0.0876	1.0217	0.002291562
655	3374	NOR	20	0	0.1405	1.0515	0.009656301
656	3374	NOR	20	0	0.1405	1.0515	0.009656301
657	2134	NOR	9	0	0.0666	1.0069	0.000544233
658	1398	NOR	15	0	0.1032	1.031	0.004000512
659	3290	ARG	5	0	0.0517	1.0016	9.16E-05
661	1914	ARG	2	0	0.0425	1.0001	3.54E-06
662	25552	ARG	15	0.0001595	0.1032	1.031	0.004000512
663	1841	ARG	1	0	0.0409	1	4.44E-16
664	23638	ARG	14	8.31E-05	0.0969	1.0269	0.003220767
665	1118	ARG	5	0	0.0517	1.0016	9.16E-05
666	661520	URY	63	0.00629354	0.5553	1.2555	0.187299703
667	819813	ARG	70	0.006191013	0.6358	1.2589	0.227972982
668	34239	ARG	18	8.76E-05	0.1255	1.0442	0.007189397
669	1684	ARG	3	0	0.0444	1.0004	1.86E-05
671	605767	BRA	68	0.007105835	0.6158	1.2577	0.217741772
672	37448	BRA	17	2.70E-06	0.1193	1.0407	0.0062313
673	427997	BRA	57	0.00203903	0.4836	1.2374	0.149758692
674	280676	BRA	40	0.00056966	0.3294	1.1955	0.078529195
675	117595	BRA	29	0.000269446	0.2107	1.1012	0.028410741
676	823974	BRA	52	0.001159661	0.4401	1.2334	0.129637672
677	1342	PRY	2	0	0.0425	1.0001	3.54E-06
678	551353	BRA	51	0.000787524	0.4213	1.2295	0.120815589
679	1071749	BRA	80	0.00333346	0.7345	1.2799	0.284220339
680	124651	BRA	27	0.000393176	0.195	1.0899	0.023443694
681	317827	BRA	55	0.001259933	0.4647	1.2262	0.138885847
682	38056	BRA	17	1.34E-05	0.1193	1.0407	0.0062313
683	214762	BRA	44	0.000458694	0.3613	1.1982	0.090730952
684	238155	BRA	42	0.000252232	0.3438	1.1966	0.083934565
685	10146	BRA	10	0	0.07	1.0091	0.00075216
686	20695	BRA	18	0.000174011	0.1255	1.0442	0.007189397
687	38741	BRA	13	0	0.0876	1.0217	0.002291562
688	65930	BRA	23	0.000180149	0.1593	1.0632	0.013605553
689	1795	BRA	5	0	0.0517	1.0016	9.16E-05
691	40218	BRA	18	0.000259136	0.1255	1.0442	0.007189397
692	11941	BRA	14	0.000491148	0.0969	1.0269	0.003220767
693	9008	BRA	8	3.71E-05	0.0619	1.0053	0.000376924
696	555270	COL	54	0.001730667	0.4626	1.2282	0.138408489
697	12378	GUF	14	0.000142283	0.0969	1.0269	0.003220767
698	15075	SUR	24	0.000128711	0.1672	1.0698	0.01566722
699	9216	GUY	14	2.50E-05	0.0969	1.0269	0.003220767
700	25432	COL	21	7.39E-05	0.1455	1.0537	0.010538419
702	11031	VEN	11	3.01E-06	0.074	1.0117	0.00102696
703	654660	COL	119	0.013688718	0.892	1.2098	0.339356322
704	7213	VEN	4	0	0.0476	1.0008	3.99E-05
705	108852	VEN	33	0.001258987	0.2547	1.1369	0.044948751
706	56123	VEN	30	0.000186524	0.2237	1.1096	0.032679196
707	5910	VEN	16	2.32E-05	0.1073	1.0356	0.004724014
708	8974	VEN	22	7.00E-05	0.1529	1.0595	0.01222577
709	24627	COL	34	0.000363663	0.273	1.1554	0.05322109
710	47325	COL	27	0.00069161	0.195	1.0899	0.023443694
711	2275	VEN	9	2.27E-06	0.0666	1.0069	0.000544233
713	649	COL	7	4.17E-05	0.0587	1.0038	0.000255309
714	207129	CHL	35	0.00058468	0.287	1.1669	0.059405781
717	183853	CHL	30	0.000197259	0.2237	1.1096	0.032679196
718	62828	CHL	12	0	0.0804	1.0186	0.001743468
719	426688	CHL	54	0.001891059	0.4626	1.2282	0.138408489
720	314541	CHL	34	0.000323609	0.273	1.1554	0.05322109
721	91844	CHL	29	0.000695261	0.2107	1.1012	0.028410741
722	200944	CHL	34	0.001011496	0.273	1.1554	0.05322109
724	301716	CHL	31	0.000370629	0.2352	1.1202	0.037134384
725	66667	CHL	23	0.000193258	0.1593	1.0632	0.013605553
726	479	PER	4	0	0.0476	1.0008	3.99E-05
727	7478	PER	7	1.40E-06	0.0587	1.0038	0.000255309
728	734744	PER	67	0.004138398	0.6006	1.255	0.209437555
729	51729	PER	16	0.000352254	0.1073	1.0356	0.004724014
731	966	ECU	2	0	0.0425	1.0001	3.54E-06
732	236786	ECU	61	0.005781845	0.5271	1.2414	0.17072404
734	2492	ECU	1	0	0.0409	1	4.44E-16
735	108188	IND	32	0.000348752	0.2469	1.1332	0.042224206
736	18642	MDV	6	0	0.0538	1.0022	0.00013215
737	2036514	LKA	116	0.010214504	0.858	1.1921	0.317674242
738	13199	IND	8	2.18E-06	0.0619	1.0053	0.000376924
740	1350	IND	2	0	0.0425	1.0001	3.54E-06
741	243642	IND	52	0.002527187	0.4401	1.2334	0.129637672
742	30529	IND	17	8.60E-05	0.1193	1.0407	0.0062313
743	42201	IND	13	2.07E-06	0.0876	1.0217	0.002291562
744	1350	IND	2	0	0.0425	1.0001	3.54E-06
745	60496	IND	22	0.000520506	0.1529	1.0595	0.01222577
746	1249937	IND	90	0.003273129	0.7804	1.252	0.299867755
747	224	IND	4	0	0.0476	1.0008	3.99E-05
748	433014	IND	41	0.000341401	0.3342	1.1941	0.079993336
749	164223	IND	36	0.000394507	0.2937	1.1701	0.062077882
750	30330	IND	7	0	0.0587	1.0038	0.000255309
751	99908	BGD	23	0.000544151	0.1593	1.0632	0.013605553
752	15759	BGD	4	0	0.0476	1.0008	3.99E-05
753	29505	IND	9	9.18E-05	0.0666	1.0069	0.000544233
754	918340	IND	89	0.004978744	0.7812	1.2642	0.303847843
756	862879	PAK	78	0.007861508	0.7112	1.2712	0.269714286
757	1139	IDN	10	0	0.07	1.0091	0.00075216
759	629	IDN	3	0	0.0444	1.0004	1.86E-05
764	5329	TLS	12	8.19E-05	0.0804	1.0186	0.001743468
766	126195	IDN	37	0.000750044	0.3063	1.1774	0.067407498
767	44255	IDN	22	0.00024355	0.1529	1.0595	0.01222577
769	340511	IDN	69	0.00246203	0.6264	1.2599	0.223453879
770	2794	IDN	4	0	0.0476	1.0008	3.99E-05
771	12533	IDN	13	2.00E-05	0.0876	1.0217	0.002291562
772	6103	IDN	6	0	0.0538	1.0022	0.00013215
776	7242	IDN	13	1.81E-05	0.0876	1.0217	0.002291562
777	1139	IDN	10	0	0.07	1.0091	0.00075216
778	6435	IDN	2	0	0.0425	1.0001	3.54E-06
781	1139	IDN	10	0	0.07	1.0091	0.00075216
790	1139	IDN	10	0	0.07	1.0091	0.00075216
794	7607116.5	SGP	232	0.061631563	1	1.0869	0.2959
795	3097270	MYS	170	0.023487431	1	1.1399	0.335127273
796	81170	MYS	49	0.001707507	0.4117	1.2293	0.116752685
797	2140	IDN	4	0	0.0476	1.0008	3.99E-05
798	9645	MYS	15	0.000240826	0.1032	1.031	0.004000512
801	8044	MYS	15	0.000240826	0.1032	1.031	0.004000512
802	3462500	MYS	172	0.023975425	1	1.1283	0.326688889
803	57671.5	MYS	25	0.000440587	0.175	1.0732	0.017423052
806	22420	IDN	8	7.96E-07	0.0619	1.0053	0.000376924
807	25876	MYS	21	2.36E-05	0.1455	1.0537	0.010538419
808	5974	MYS	14	0.000130579	0.0969	1.0269	0.003220767
809	5768	MYS	13	9.04E-05	0.0876	1.0217	0.002291562
810	20945.5	BRN	16	0.000280961	0.1073	1.0356	0.004724014
811	1083	MYS	9	0	0.0666	1.0069	0.000544233
812	16631	MYS	11	0	0.074	1.0117	0.00102696
813	118276	MYS	42	0.000385921	0.3438	1.1966	0.083934565
815	4949	MYS	13	9.04E-05	0.0876	1.0217	0.002291562
816	36266	MYS	17	0.000290725	0.1193	1.0407	0.0062313
817	31271	PHL	25	0.000378361	0.175	1.0732	0.017423052
819	105051	PHL	45	0.001092943	0.372	1.2071	0.096534165
820	8083	THA	8	9.38E-07	0.0619	1.0053	0.000376924
825	13517	PHL	13	1.28E-06	0.0876	1.0217	0.002291562
829	13689	PHL	6	2.56E-07	0.0538	1.0022	0.00013215
831	3301	VNM	4	0	0.0476	1.0008	3.99E-05
832	43646	KHM	24	4.75E-05	0.1672	1.0698	0.01566722
834	1049874	VNM	76	0.002053043	0.6979	1.2785	0.264827506
837	873568	THA	78	0.001490574	0.7112	1.2712	0.269714286
840	188451	THA	52	0.001829316	0.4401	1.2334	0.129637672
841	16045	VNM	9	1.99E-06	0.0666	1.0069	0.000544233
842	18390	PHL	14	7.17E-06	0.0969	1.0269	0.003220767
845	197766	PHL	53	0.000501606	0.4451	1.2328	0.131697397
846	62942	PHL	29	1.73E-05	0.2107	1.1012	0.028410741
848	31293	VNM	25	0.000130416	0.175	1.0732	0.017423052
849	33719	MMR	17	1.01E-05	0.1193	1.0407	0.0062313
851	138987	VNM	48	0.000461214	0.3993	1.2194	0.109723333
852	775306	ZAF	68	0.001635696	0.6158	1.2577	0.217741772
853	557737	ZAF	59	0.004215894	0.4989	1.2296	0.15500529
855	876085	ZAF	74	0.00594999	0.6585	1.2646	0.241029734
857	3601	NAM	5	0	0.0517	1.0016	9.16E-05
858	256798	NAM	41	0.003040712	0.3342	1.1941	0.079993336
859	261418	AGO	50	0.005831551	0.4197	1.2318	0.120567865
860	94782	NGA	21	5.02E-05	0.1455	1.0537	0.010538419
861	375	CPV	4	0	0.0476	1.0008	3.99E-05
862	33518	AGO	13	0.000141499	0.0876	1.0217	0.002291562
863	134413	AGO	29	0.001649458	0.2107	1.1012	0.028410741
865	9466	AGO	10	3.47E-05	0.07	1.0091	0.00075216
866	5033	COD	3	0	0.0444	1.0004	1.86E-05
867	13799	COD	7	1.28E-05	0.0587	1.0038	0.000255309
868	25094	COD	7	1.28E-05	0.0587	1.0038	0.000255309
869	4313	AGO	5	0	0.0517	1.0016	9.16E-05
870	700	AGO	4	0	0.0476	1.0008	3.99E-05
871	272036	COG	47	0.006797554	0.3824	1.2072	0.100591602
872	15573	GAB	4	0	0.0476	1.0008	3.99E-05
874	4230	STP	5	0	0.0517	1.0016	9.16E-05
875	32822	GAB	11	1.98E-05	0.074	1.0117	0.00102696
876	36510	GNQ	17	0.000150858	0.1193	1.0407	0.0062313
879	35430	GNQ	15	0.000131534	0.1032	1.031	0.004000512
880	75737	CMR	19	0.000169157	0.1319	1.0488	0.008363061
881	92768	CIV	31	0.000479931	0.2352	1.1202	0.037134384
882	6504	GHA	9	0.000125012	0.0666	1.0069	0.000544233
883	650	NGA	2	0	0.0425	1.0001	3.54E-06
884	349954	CIV	50	0.001489038	0.4197	1.2318	0.120567865
886	389516	GHA	45	0.003423044	0.372	1.2071	0.096534165
887	9144	LBR	7	0	0.0587	1.0038	0.000255309
888	424637	TGO	47	0.001131582	0.3824	1.2072	0.100591602
889	20031	LBR	9	1.13E-05	0.0666	1.0069	0.000544233
890	294270	BEN	37	0.000770968	0.3063	1.1774	0.067407498
891	567135	NGA	58	0.001791645	0.4871	1.2313	0.150043407
892	20031	SLE	9	1.13E-05	0.0666	1.0069	0.000544233
893	40867	GIN	15	0.000133986	0.1032	1.031	0.004000512
894	5693	GNB	8	5.91E-06	0.0619	1.0053	0.000376924
895	23935	GMB	10	2.54E-05	0.07	1.0091	0.00075216
896	124543	SEN	29	0.000393625	0.2107	1.1012	0.028410741
897	6889	CPV	11	1.52E-05	0.074	1.0117	0.00102696
898	4184	CPV	9	6.25E-06	0.0666	1.0069	0.000544233
899	2705	CPV	6	0	0.0538	1.0022	0.00013215
900	26368	MRT	17	0.000162734	0.1193	1.0407	0.0062313
901	13991	MRT	14	6.06E-05	0.0969	1.0269	0.003220767
902	396	ARE	5	0	0.0517	1.0016	9.16E-05
903	36435	KWT	17	0.000118972	0.1193	1.0407	0.0062313
904	3208	TUR	4	0	0.0476	1.0008	3.99E-05
905	706144	TUR	105	0.022953411	0.8468	1.2133	0.319726727
906	126012	YEM	21	0.000571131	0.1455	1.0537	0.010538419
907	2024	YEM	4	0	0.0476	1.0008	3.99E-05
908	11400	YEM	5	0	0.0517	1.0016	9.16E-05
909	1595799	OMN	83	0.008219575	0.7341	1.2689	0.280945061
910	1808554	SAU	84	0.003375222	0.7326	1.2561	0.276672716
911	848920	SAU	47	0.000223143	0.3824	1.2072	0.100591602
912	45734	OMN	11	1.36E-06	0.074	1.0117	0.00102696
913	80282	SAU	14	1.16E-05	0.0969	1.0269	0.003220767
915	163265	OMN	28	0.000718156	0.199	1.0936	0.024770296
916	284624	ARE	38	0.001429417	0.3129	1.1838	0.070747133
917	10433	QAT	7	0	0.0587	1.0038	0.000255309
918	2550601	ARE	129	0.031804252	0.9249	1.1793	0.339110672
919	1078	ARE	3	0	0.0444	1.0004	1.86E-05
920	35670	QAT	17	0.000118972	0.1193	1.0407	0.0062313
921	23171	ARE	18	6.16E-05	0.1255	1.0442	0.007189397
922	921245	ARE	78	0.006485114	0.7112	1.2712	0.269714286
923	3899	IRN	8	7.23E-06	0.0619	1.0053	0.000376924
925	11609	ARE	12	0	0.0804	1.0186	0.001743468
926	260580	BHR	34	0.001238617	0.273	1.1554	0.05322109
928	401761	SAU	44	0.001435713	0.3613	1.1982	0.090730952
929	194672	SAU	37	0.00095055	0.3063	1.1774	0.067407498
930	134487	IRN	24	0.000730203	0.1672	1.0698	0.01566722
931	56117	IRN	15	0.000494838	0.1032	1.031	0.004000512
932	9004	IRN	6	0	0.0538	1.0022	0.00013215
933	22354	KWT	12	0	0.0804	1.0186	0.001743468
934	257692	JOR	34	0.000233188	0.273	1.1554	0.05322109
935	26615	IRQ	16	4.31E-05	0.1073	1.0356	0.004724014
936	396	IRQ	5	0	0.0517	1.0016	9.16E-05
937	396	IRQ	5	0	0.0517	1.0016	9.16E-05
938	3346	IRN	6	0	0.0538	1.0022	0.00013215
939	56562	IRN	15	0.000494838	0.1032	1.031	0.004000512
940	382017	ISR	65	0.002231672	0.5763	1.2487	0.196024817
941	319295	ISR	61	0.001695152	0.5271	1.2414	0.17072404
942	477126	LBN	60	0.00114119	0.5129	1.24	0.163808813
943	83806	CYP	35	0.000305382	0.287	1.1669	0.059405781
944	10757	SYR	13	5.78E-07	0.0876	1.0217	0.002291562
945	2300	CYP	6	0	0.0538	1.0022	0.00013215
946	67794	SYR	24	0.000163901	0.1672	1.0698	0.01566722
947	61897	TUR	26	4.98E-05	0.1854	1.0837	0.020718593
948	258951	TUR	70	0.002545821	0.6358	1.2589	0.227972982
949	21643	TUR	20	1.05E-05	0.1405	1.0515	0.009656301
950	224009	TUR	72	0.004302233	0.6436	1.2648	0.233447568
951	16671	TUR	15	6.05E-05	0.1032	1.031	0.004000512
952	97925	TUR	25	0.00018577	0.175	1.0732	0.017423052
953	146615	TUR	54	0.001939509	0.4626	1.2282	0.138408489
956	1790	TUR	5	0	0.0517	1.0016	9.16E-05
959	11028	TUR	8	2.78E-05	0.0619	1.0053	0.000376924
961	10781	TUR	5	1.66E-06	0.0517	1.0016	9.16E-05
962	7573	GEO	4	0	0.0476	1.0008	3.99E-05
963	16779	GEO	11	4.95E-05	0.074	1.0117	0.00102696
964	2760	KIR	13	0.000281977	0.0876	1.0217	0.002291562
966	5389	FSM	14	0	0.0969	1.0269	0.003220767
967	5389	FSM	14	0	0.0969	1.0269	0.003220767
968	10778	PLW	14	0	0.0969	1.0269	0.003220767
969	5389	FSM	14	0	0.0969	1.0269	0.003220767
970	8149	MHL	27	0.002112524	0.195	1.0899	0.023443694
972	5389	MHL	14	0	0.0969	1.0269	0.003220767
973	10778	FSM	14	0	0.0969	1.0269	0.003220767
974	24219	GUM	18	8.54E-05	0.1255	1.0442	0.007189397
975	10778	MNP	14	0	0.0969	1.0269	0.003220767
976	37239	USA	30	0.000480019	0.2237	1.1096	0.032679196
977	2106661	USA	128	0.017330759	0.9275	1.1939	0.346797101
