# Supplementary material for: Modular gateway-ness connectivity and structural core organization in maritime network science
Source: Nat Commun. 2020 Jun 5;11:2849. doi: 10.1038/s41467-020-16619-5 (PMC7275034; doi:10.1038/s41467-020-16619-5)
Supplement: Supplementary file 4 — Source data [file 41467_2020_16619_MOESM4_ESM.zip › Structural-core-master/code/data/Other data/Nodes_2015_FC_P.csv]

id	Capacity	Country Code	K	BC	phi	rho_C	rho_CM
1	108961	NZL	27	0.00017915	0.1843	1.1031	0.024373961
2	40410	NZL	22	0.001312084	0.1445	1.0671	0.012669243
3	61	NZL	3	0	0.0404	1.0007	2.90E-05
4	148008	NZL	44	0.003052841	0.3418	1.2071	0.088933482
5	72175	NZL	17	2.01E-06	0.1146	1.0469	0.00681053
6	52049	NZL	23	0.000321612	0.1515	1.0728	0.014424364
7	3292	AUS	10	0.000104107	0.0658	1.011	0.000849871
8	186828	NZL	47	0.005962684	0.3595	1.2126	0.096986939
9	1816	NZL	3	0	0.0404	1.0007	2.90E-05
11	542214	AUS	79	0.008016269	0.6798	1.2734	0.265290865
12	263157	NZL	68	0.010250702	0.588	1.2808	0.21829916
13	247369	NZL	64	0.01041037	0.5483	1.2812	0.198009183
14	2915	NZL	17	0.000145244	0.1146	1.0469	0.00681053
15	262087	AUS	48	0.001447679	0.3709	1.2191	0.102829291
16	2044	AUS	12	0	0.0783	1.024	0.002177838
17	1158	AUS	13	0	0.0848	1.0269	0.002729308
18	555132	AUS	76	0.006018021	0.6419	1.2791	0.246383942
19	8549	AUS	30	0.000765535	0.2098	1.1229	0.032984344
20	257006	AUS	52	0.001738697	0.4134	1.2398	0.124919935
21	94	AUS	5	0	0.0484	1.0027	0.00014033
22	94	AUS	5	0	0.0484	1.0027	0.00014033
23	22864	NZL	15	0	0.0976	1.0344	0.004172704
24	412752	AUS	60	0.004980285	0.4867	1.2532	0.161616681
26	1158	AUS	13	0	0.0848	1.0269	0.002729308
27	2044	NCL	12	0	0.0783	1.024	0.002177838
28	24804	NCL	37	0.002308093	0.2902	1.1893	0.066976432
29	1259	COK	10	0	0.0658	1.011	0.000849871
30	6504	TON	18	0.000119092	0.1191	1.0496	0.007532079
31	1158	AUS	13	0	0.0848	1.0269	0.002729308
33	6006	AUS	18	0.000150572	0.1191	1.0496	0.007532079
34	1035	NIU	10	0	0.0658	1.011	0.000849871
35	1259	COK	10	0	0.0658	1.011	0.000849871
36	1259	TON	10	0	0.0658	1.011	0.000849871
37	22166	FJI	36	0.004911227	0.278	1.1846	0.062127355
39	7099	FJI	20	0.000203809	0.1334	1.0595	0.010272295
40	46915	PYF	25	0.000582082	0.1667	1.085	0.018534148
41	4920	VUT	26	0.00078066	0.1771	1.0972	0.022098415
42	1161	VUT	13	0.000144308	0.0848	1.0269	0.002729308
43	11177	ASM	23	0.00033515	0.1515	1.0728	0.014424364
44	11433	WSM	27	0.002138474	0.1843	1.1031	0.024373961
45	903	WLF	9	0	0.0623	1.0088	0.000640648
46	5329	AUS	12	5.59E-05	0.0783	1.024	0.002177838
47	903	WLF	9	0	0.0623	1.0088	0.000640648
48	256	KIR	6	0	0.0505	1.0037	0.000204506
49	3806	PNG	7	0	0.0552	1.0058	0.000355835
50	256	TKL	6	0	0.0505	1.0037	0.000204506
51	24191	PNG	31	0.000691748	0.227	1.1352	0.039224686
52	15121	SLB	35	0.009165596	0.2721	1.1818	0.059740661
53	256	TKL	6	0	0.0505	1.0037	0.000204506
54	3806	PNG	7	0	0.0552	1.0058	0.000355835
55	256	TKL	6	0	0.0505	1.0037	0.000204506
56	903	TUV	9	0	0.0623	1.0088	0.000640648
57	2785	SLB	7	8.59E-05	0.0552	1.0058	0.000355835
58	20727	PNG	25	0.000423298	0.1667	1.085	0.018534148
60	11963	PNG	14	9.07E-05	0.0926	1.0315	0.003570818
61	12622	PNG	19	0.00022623	0.1258	1.0548	0.008824948
63	7889	PNG	13	3.56E-06	0.0848	1.0269	0.002729308
65	1655	NRU	11	5.99E-05	0.0718	1.0165	0.001386785
66	25149	GTM	11	0.000152613	0.0718	1.0165	0.001386785
67	1200	KNA	11	0	0.0718	1.0165	0.001386785
68	2244	VIR	5	0	0.0484	1.0027	0.00014033
69	1200	AIA	11	0	0.0718	1.0165	0.001386785
70	23713	NIC	9	6.31E-06	0.0623	1.0088	0.000640648
72	1140615	PAN	93	0.009231883	0.7903	1.2597	0.319698551
74	336790	PAN	59	0.00263453	0.4741	1.2432	0.153548515
75	5016	PAN	4	0	0.0439	1.0011	5.26E-05
76	121216	PAN	37	0.001316097	0.2902	1.1893	0.066976432
77	841726	PAN	119	0.017034986	0.877	1.2394	0.357514113
78	19581	CRI	12	0.001084354	0.0783	1.024	0.002177838
79	141097	CRI	52	0.00327536	0.4134	1.2398	0.124919935
80	21552	TTO	32	0.000543683	0.2377	1.1473	0.043967421
81	155664	TTO	62	0.009452993	0.5168	1.2568	0.177116832
82	1200	GBR	11	0	0.0718	1.0165	0.001386785
83	467	NIC	4	0	0.0439	1.0011	5.26E-05
84	7059	GRD	24	0.000235409	0.1579	1.0785	0.016166854
85	15214	CUW	21	4.76E-05	0.1384	1.062	0.011217188
86	467	NIC	4	0	0.0439	1.0011	5.26E-05
87	467	NIC	4	0	0.0439	1.0011	5.26E-05
88	11762	BES	17	1.03E-05	0.1146	1.0469	0.00681053
89	13540	ABW	19	2.92E-05	0.1258	1.0548	0.008824948
90	11730	BRB	31	0.000440782	0.227	1.1352	0.039224686
91	4190	VCT	15	3.97E-05	0.0976	1.0344	0.004172704
92	3526	HND	4	0	0.0439	1.0011	5.26E-05
93	26347	SLV	11	6.73E-05	0.0718	1.0165	0.001386785
94	1200	LCA	11	0	0.0718	1.0165	0.001386785
95	70678	GTM	23	0.00158965	0.1515	1.0728	0.014424364
96	6504	LCA	18	2.82E-05	0.1191	1.0496	0.007532079
97	29655	MTQ	28	0.00104625	0.189	1.1091	0.026179237
98	3146	DMA	19	4.77E-05	0.1258	1.0548	0.008824948
99	55270	GTM	26	0.001270198	0.1771	1.0972	0.022098415
100	80419	HND	32	0.002162765	0.2377	1.1473	0.043967421
101	5016	HND	7	4.29E-05	0.0552	1.0058	0.000355835
102	27860	GLP	24	0.000424547	0.1579	1.0785	0.016166854
103	911	HND	1	0	0.0367	1	6.87E-16
104	15328	BLZ	6	0	0.0505	1.0037	0.000204506
105	4871	ATG	21	6.42E-05	0.1384	1.062	0.011217188
106	5426	KNA	24	0.00013616	0.1579	1.0785	0.016166854
107	1946	NLD	13	0	0.0848	1.0269	0.002729308
108	4415	BLZ	7	0	0.0552	1.0058	0.000355835
109	528055	MEX	35	0.001069599	0.2721	1.1818	0.059740661
110	3146	BLM	19	4.77E-05	0.1258	1.0548	0.008824948
111	438351	JAM	105	0.014881336	0.8307	1.2325	0.33212091
112	18662	SXM	35	0.002798534	0.2721	1.1818	0.059740661
113	1946	VGB	13	0	0.0848	1.0269	0.002729308
115	32723	DOM	29	0.000424392	0.2003	1.117	0.029873117
116	512228	DOM	88	0.005515503	0.7736	1.3127	0.325732946
117	1976	DOM	7	0	0.0552	1.0058	0.000355835
118	1946	VGB	13	0	0.0848	1.0269	0.002729308
119	2414	JAM	5	0	0.0484	1.0027	0.00014033
120	862	DOM	7	0	0.0552	1.0058	0.000355835
121	23110	PRI	19	7.62E-05	0.1258	1.0548	0.008824948
122	20285	HTI	38	0.000670043	0.2962	1.1961	0.07017686
123	972177	MEX	65	0.006556621	0.5545	1.2782	0.20047382
124	6185	CYM	14	7.11E-05	0.0926	1.0315	0.003570818
125	1416	HTI	13	8.12E-05	0.0848	1.0269	0.002729308
126	10196	DOM	14	0.000128917	0.0926	1.0315	0.003570818
127	1798	CUB	7	0	0.0552	1.0058	0.000355835
129	1237	MEX	2	0	0.0382	1.0002	6.06E-06
132	862	TCA	7	0	0.0552	1.0058	0.000355835
133	14282	CUB	20	0.000158429	0.1334	1.0595	0.010272295
134	11660	MEX	7	1.48E-05	0.0552	1.0058	0.000355835
135	2110	BHS	3	0	0.0404	1.0007	2.90E-05
136	410014	BHS	66	0.00413045	0.5635	1.2724	0.203863421
137	1122	MEX	5	0	0.0484	1.0027	0.00014033
138	162359	MEX	26	0.000359394	0.1771	1.0972	0.022098415
139	99713	CHN	17	0	0.1146	1.0469	0.00681053
140	101647	CHN	20	6.80E-06	0.1334	1.0595	0.010272295
141	99713	CHN	17	0	0.1146	1.0469	0.00681053
142	30156	CHN	1	0	0.0367	1	6.87E-16
143	99713	CHN	17	0	0.1146	1.0469	0.00681053
144	3410931	CHN	138	0.010805128	0.9298	1.1639	0.349947368
145	258797	CHN	41	0.000165263	0.3164	1.2048	0.078914941
146	33098	CHN	8	7.25E-07	0.0579	1.0073	0.000474727
147	14470	CHN	23	6.29E-05	0.1515	1.0728	0.014424364
148	81629	CHN	36	0.00014612	0.278	1.1846	0.062127355
149	4438	CHN	14	9.88E-06	0.0926	1.0315	0.003570818
150	6841767	HKG	233	0.045865182	1	1.0949	0.329833333
151	9646887	CHN	216	0.02843847	1	1.1058	0.3286
152	3022213	TWN	158	0.019643641	0.981	1.1845	0.379171429
153	31034	CHN	8	3.13E-06	0.0579	1.0073	0.000474727
154	2323371	CHN	129	0.009066269	0.9167	1.2189	0.368726667
155	29910	CHN	25	2.34E-05	0.1667	1.085	0.018534148
156	7086	CHN	17	4.87E-07	0.1146	1.0469	0.00681053
157	2456	TWN	7	0	0.0552	1.0058	0.000355835
158	154519	TWN	54	0.000416158	0.4427	1.2386	0.137938106
159	56793	CHN	10	1.40E-07	0.0658	1.011	0.000849871
160	523704	TWN	75	0.001288512	0.6379	1.2805	0.244542021
161	528544	TWN	67	0.001478037	0.5742	1.2691	0.208543705
162	9412202	CHN	244	0.037103247	--	--
163	10699440	CHN	274	0.05489756	--	--
164	167714	CHN	29	6.27E-05	0.2003	1.117	0.029873117
165	114816	CHN	30	5.97E-05	0.2098	1.1229	0.032984344
166	11578	CHN	11	0	0.0718	1.0165	0.001386785
167	112989	CHN	24	2.37E-05	0.1579	1.0785	0.016166854
169	514	CHN	3	0	0.0404	1.0007	2.90E-05
170	253449	CHN	48	0.000616978	0.3709	1.2191	0.102829291
171	4296225	CHN	190	0.02393071	1	1.1139	0.33452381
172	831	CHN	3	0	0.0404	1.0007	2.90E-05
173	8556	CHN	15	3.28E-06	0.0976	1.0344	0.004172704
174	152566	CHN	34	9.04E-05	0.2577	1.1676	0.052968122
175	1448361	CHN	138	0.010594077	0.9298	1.1639	0.349947368
176	2105262	CHN	169	0.018144582	1	1.1739	0.377833333
177	40712	CHN	4	0	0.0439	1.0011	5.26E-05
178	107261	CHN	19	8.07E-06	0.1258	1.0548	0.008824948
179	235974	CHN	26	0.000109895	0.1771	1.0972	0.022098415
180	170581	CHN	18	4.79E-05	0.1191	1.0496	0.007532079
181	41491	MOZ	19	0.000263	0.1258	1.0548	0.008824948
182	2559	MDG	8	3.11E-07	0.0579	1.0073	0.000474727
183	2559	MDG	8	3.11E-07	0.0579	1.0073	0.000474727
184	103196	REU	35	0.002986587	0.2721	1.1818	0.059740661
185	413500	MUS	62	0.008799464	0.5168	1.2568	0.177116832
186	42109	MOZ	21	0.000453341	0.1384	1.062	0.011217188
188	48598	MDG	22	0.001001433	0.1445	1.0671	0.012669243
189	1838	MOZ	9	1.03E-05	0.0623	1.0088	0.000640648
190	2654	MDG	10	4.48E-06	0.0658	1.011	0.000849871
191	60809	MOZ	24	0.00041712	0.1579	1.0785	0.016166854
192	5869	MDG	12	4.14E-05	0.0783	1.024	0.002177838
193	1236	MDG	12	1.87E-05	0.0783	1.024	0.002177838
194	9154	MOZ	15	8.88E-05	0.0976	1.0344	0.004172704
195	54813	MYT	34	0.001285482	0.2577	1.1676	0.052968122
196	11643	COM	16	0.000117344	0.103	1.0405	0.005147095
197	2559	MDG	8	3.11E-07	0.0579	1.0073	0.000474727
198	7707	COM	18	0.000137379	0.1191	1.0496	0.007532079
200	728	TZA	3	0	0.0404	1.0007	2.90E-05
201	147820	TZA	35	0.001715526	0.2721	1.1818	0.059740661
202	28973	TZA	14	0.000159067	0.0926	1.0315	0.003570818
203	10312	TZA	9	1.97E-06	0.0623	1.0088	0.000640648
204	33130	SYC	14	2.84E-05	0.0926	1.0315	0.003570818
205	153735	KEN	38	0.002202833	0.2962	1.1961	0.07017686
206	3422	SOM	2	0	0.0382	1.0002	6.06E-06
207	12930	SOM	6	4.35E-05	0.0505	1.0037	0.000204506
208	5065	SOM	7	7.77E-05	0.0552	1.0058	0.000355835
210	293816	DJI	44	0.004029275	0.3418	1.2071	0.088933482
212	1080	ERI	2	0	0.0382	1.0002	6.06E-06
213	2596	BGR	2	0	0.0382	1.0002	6.06E-06
214	8719	BGR	10	3.54E-05	0.0658	1.011	0.000849871
215	200361	ROU	43	0.003014854	0.3298	1.207	0.084347087
216	262823	RUS	50	0.001409071	0.3927	1.2299	0.114041764
217	167997	UKR	29	9.61E-05	0.2003	1.117	0.029873117
218	229733	UKR	44	0.001077633	0.3418	1.2071	0.088933482
219	62800	UKR	10	0	0.0658	1.011	0.000849871
220	591	RUS	1	0	0.0367	1	6.87E-16
221	266	RUS	1	0	0.0367	1	6.87E-16
222	12984	ITA	22	0.000115072	0.1445	1.0671	0.012669243
223	1996	GRC	5	0	0.0484	1.0027	0.00014033
224	1462921	MLT	123	0.019809089	0.8897	1.2373	0.363064368
225	1775	MLT	4	0	0.0439	1.0011	5.26E-05
226	1155402	ESP	153	0.027921576	0.9667	1.1783	0.37075
227	700	ESP	3	0	0.0404	1.0007	2.90E-05
228	508	ITA	5	0	0.0484	1.0027	0.00014033
229	3525	ESP	11	0	0.0718	1.0165	0.001386785
230	7041	ITA	18	3.10E-05	0.1191	1.0496	0.007532079
231	4888	ESP	15	0.000227216	0.0976	1.0344	0.004172704
232	944225	GRC	103	0.010733323	0.8159	1.2433	0.328191463
233	1036	ITA	7	0	0.0552	1.0058	0.000355835
236	7889	ESP	17	9.78E-05	0.1146	1.0469	0.00681053
237	1029095	ITA	112	0.009599099	0.8524	1.243	0.346657143
238	408037	ITA	59	0.000889883	0.4741	1.2432	0.153548515
239	1996	GRC	5	0	0.0484	1.0027	0.00014033
240	2114124	ESP	164	0.023568696	1	1.1842	0.385474359
241	3798	ESP	9	5.52E-06	0.0623	1.0088	0.000640648
242	36614	ESP	40	0.000524763	0.3056	1.2044	0.074904649
243	2115	ITA	11	0	0.0718	1.0165	0.001386785
244	46374	GRC	31	0.000762582	0.227	1.1352	0.039224686
245	83410	ITA	57	0.001301397	0.452	1.2352	0.141586835
246	188626	ITA	62	0.001619574	0.5168	1.2568	0.177116832
247	83961	ESP	31	0.00036203	0.227	1.1352	0.039224686
249	6108	ALB	15	3.04E-05	0.0976	1.0344	0.004172704
250	1459220	ESP	130	0.014138563	0.9249	1.2063	0.36743083
251	145595	ITA	17	4.86E-05	0.1146	1.0469	0.00681053
252	3432	MNE	12	4.90E-06	0.0783	1.024	0.002177838
253	1724	FRA	6	0	0.0505	1.0037	0.000204506
254	3851	HRV	12	4.90E-06	0.0783	1.024	0.002177838
255	9967	FRA	22	8.34E-05	0.1445	1.0671	0.012669243
257	1063786	FRA	93	0.003343687	0.7903	1.2597	0.319698551
258	2115	HRV	11	0	0.0718	1.0165	0.001386785
259	467980	ITA	87	0.002616333	0.7495	1.2938	0.307526599
260	28920	ITA	33	0.000256877	0.2414	1.1494	0.045318011
262	1117302	ITA	89	0.00350475	0.776	1.3054	0.325130468
263	1468747	ITA	133	0.010866967	0.9429	1.2054	0.374480952
264	43766	ITA	35	0.00027252	0.2721	1.1818	0.059740661
265	239492	HRV	37	0.001278368	0.2902	1.1893	0.066976432
266	114406	ITA	43	0.001010409	0.3298	1.207	0.084347087
267	360683	SVN	54	0.002063168	0.4427	1.2386	0.137938106
268	348319	ITA	42	0.001323342	0.3224	1.2034	0.080929093
271	169735	EGY	18	1.11E-05	0.1191	1.0496	0.007532079
272	100824	SDN	19	0.000104863	0.1258	1.0548	0.008824948
273	862	MAR	5	0	0.0484	1.0027	0.00014033
274	862	MAR	5	0	0.0484	1.0027	0.00014033
275	227744	ESP	80	0.010227011	0.7035	1.2966	0.283646697
276	2072	ESP	6	0	0.0505	1.0037	0.000204506
277	40433	ESP	26	0.000600478	0.1771	1.0972	0.022098415
278	2072	ESP	6	0	0.0505	1.0037	0.000204506
279	1892	ESP	6	0	0.0505	1.0037	0.000204506
280	36324	MAR	26	0.000307014	0.1771	1.0972	0.022098415
283	618077	EGY	29	8.37E-05	0.2003	1.117	0.029873117
284	1604	EGY	3	0	0.0404	1.0007	2.90E-05
285	330289	EGY	70	0.002448777	0.6138	1.2786	0.231281402
286	1796760	EGY	97	0.007490332	0.7896	1.2364	0.312303383
287	350827	EGY	53	0.001037503	0.427	1.2449	0.132002936
288	2761	LBY	5	0	0.0484	1.0027	0.00014033
289	18520	LBY	16	8.75E-05	0.103	1.0405	0.005147095
290	26277	LBY	26	0.000235166	0.1771	1.0972	0.022098415
291	724	PRT	1	0	0.0367	1	6.87E-16
292	4551	LBY	7	9.88E-06	0.0552	1.0058	0.000355835
293	17573	LBY	13	5.97E-06	0.0848	1.0269	0.002729308
294	4053	PRT	10	4.76E-06	0.0658	1.011	0.000849871
295	17391	LBY	20	0.000162675	0.1334	1.0595	0.010272295
297	91508	MAR	64	0.002500454	0.5483	1.2812	0.198009183
298	28664	TUN	19	8.50E-05	0.1258	1.0548	0.008824948
299	4888	ESP	16	5.62E-05	0.103	1.0405	0.005147095
300	45871	DZA	22	0.000169698	0.1445	1.0671	0.012669243
301	1234629	MAR	127	0.019767511	0.9145	1.2386	0.375789174
303	21445	TUN	7	3.19E-06	0.0552	1.0058	0.000355835
304	1561	ESP	6	0	0.0505	1.0037	0.000204506
307	41964	DZA	13	3.31E-05	0.0848	1.0269	0.002729308
308	58213	DZA	31	0.000390254	0.227	1.1352	0.039224686
309	19167	DZA	6	0	0.0505	1.0037	0.000204506
310	42675	TUN	21	0.000172647	0.1384	1.062	0.011217188
311	40131	DZA	13	3.00E-05	0.0848	1.0269	0.002729308
312	38588	DZA	12	2.65E-05	0.0783	1.024	0.002177838
313	24786	TUN	14	1.51E-05	0.0926	1.0315	0.003570818
314	4253	PRT	6	1.65E-05	0.0505	1.0037	0.000204506
315	3125	PRT	4	0	0.0439	1.0011	5.26E-05
316	3125	PRT	4	0	0.0439	1.0011	5.26E-05
317	1200	USA	11	0	0.0718	1.0165	0.001386785
318	470626	USA	98	0.040827582	0.7962	1.2353	0.315380952
319	214675	USA	86	0.015864203	0.7381	1.2954	0.301876566
320	314676	USA	57	0.005362828	0.452	1.2352	0.141586835
321	200	USA	1	0	0.0367	1	6.87E-16
322	1684552	USA	116	0.004986149	0.852	1.2234	0.339438503
323	1193019	USA	92	0.002401387	0.7849	1.2863	0.324539116
325	1957933	USA	104	0.003200378	0.8128	1.2281	0.321733333
326	502841	USA	54	0.00041267	0.4427	1.2386	0.137938106
327	126717	USA	27	0.002849622	0.1843	1.1031	0.024373961
328	178980	USA	46	0.000833733	0.3526	1.2139	0.094408788
329	89007	USA	16	4.63E-06	0.103	1.0405	0.005147095
330	344	USA	2	0	0.0382	1.0002	6.06E-06
331	544	CAN	3	0.002364066	0.0404	1.0007	2.90E-05
333	10178	USA	3	0	0.0404	1.0007	2.90E-05
334	377234	CAN	53	0.005096767	0.427	1.2449	0.132002936
335	80522	CAN	19	0.000209368	0.1258	1.0548	0.008824948
336	1158	CAN	13	0	0.0848	1.0269	0.002729308
337	61	NZL	3	0	0.0404	1.0007	2.90E-05
338	2134	CAN	9	0	0.0623	1.0088	0.000640648
339	10943	CAN	7	1.64E-05	0.0552	1.0058	0.000355835
340	463	MYS	5	0	0.0484	1.0027	0.00014033
342	2134	CAN	9	0	0.0623	1.0088	0.000640648
343	2807	GRL	12	0	0.0783	1.024	0.002177838
344	2807	GRL	12	0	0.0783	1.024	0.002177838
345	2807	GRL	12	0	0.0783	1.024	0.002177838
346	2807	GRL	12	0	0.0783	1.024	0.002177838
347	2807	GRL	12	0	0.0783	1.024	0.002177838
348	2807	GRL	12	0	0.0783	1.024	0.002177838
349	2807	GRL	12	0	0.0783	1.024	0.002177838
350	2807	GRL	12	0	0.0783	1.024	0.002177838
351	2807	GRL	12	0	0.0783	1.024	0.002177838
352	2807	GRL	12	0	0.0783	1.024	0.002177838
353	2807	GRL	12	0	0.0783	1.024	0.002177838
354	376123	MEX	61	0.001053524	0.5002	1.2482	0.167126007
355	9525	MEX	14	0.002377371	0.0926	1.0315	0.003570818
357	376780	MEX	61	0.001053524	0.5002	1.2482	0.167126007
358	8837	USA	5	0	0.0484	1.0027	0.00014033
359	16889	USA	7	0	0.0552	1.0058	0.000355835
360	547224	USA	85	0.005543534	0.7241	1.2811	0.290655172
361	302746	USA	62	0.00329336	0.5168	1.2568	0.177116832
362	886	USA	1	0	0.0367	1	6.87E-16
363	1956	USA	4	9.33E-07	0.0439	1.0011	5.26E-05
364	128685	USA	25	0.00026429	0.1667	1.085	0.018534148
365	2946	USA	3	0	0.0404	1.0007	2.90E-05
366	1356298	USA	87	0.008963456	0.7495	1.2938	0.307526599
367	1223109	USA	54	0.001506386	0.4427	1.2386	0.137938106
368	10171	USA	9	0.001379855	0.0623	1.0088	0.000640648
369	1953242	USA	93	0.006489117	0.7903	1.2597	0.319698551
370	118279	USA	17	1.86E-05	0.1146	1.0469	0.00681053
371	133451	USA	32	0.002371734	0.2377	1.1473	0.043967421
373	633647	USA	61	0.005410384	0.5002	1.2482	0.167126007
374	587473	USA	41	0.000311305	0.3164	1.2048	0.078914941
377	873384	CAN	73	0.001804705	0.6213	1.2753	0.234513329
378	49219	USA	12	0.000531423	0.0783	1.024	0.002177838
379	120980	CAN	13	3.07E-06	0.0848	1.0269	0.002729308
380	5004	USA	3	0	0.0404	1.0007	2.90E-05
381	5004	USA	3	0	0.0404	1.0007	2.90E-05
382	49134	JPN	30	0.000404152	0.2098	1.1229	0.032984344
383	13729	JPN	53	0.000150754	0.427	1.2449	0.132002936
384	13414	JPN	51	0.000214788	0.3961	1.2342	0.116312124
386	3819	JPN	30	0	0.2098	1.1229	0.032984344
387	11778	JPN	48	5.66E-05	0.3709	1.2191	0.102829291
388	4726	JPN	19	8.30E-06	0.1258	1.0548	0.008824948
389	114365	JPN	83	0.001216671	0.7203	1.2957	0.292468927
390	2209	JPN	17	5.41E-05	0.1146	1.0469	0.00681053
392	3758	JPN	14	0	0.0926	1.0315	0.003570818
393	6520	JPN	37	1.57E-05	0.2902	1.1893	0.066976432
394	8078	JPN	32	3.81E-05	0.2377	1.1473	0.043967421
395	8424	JPN	33	2.51E-05	0.2414	1.1494	0.045318011
396	80647	JPN	77	0.00050032	0.6514	1.2885	0.253640845
397	3758	JPN	14	0	0.0926	1.0315	0.003570818
398	5483	JPN	30	4.14E-05	0.2098	1.1229	0.032984344
399	14182	JPN	42	0.000190391	0.3224	1.2034	0.080929093
400	7954	JPN	41	0.000101741	0.3164	1.2048	0.078914941
401	342	JPN	5	0	0.0484	1.0027	0.00014033
402	12754	JPN	50	0.000105797	0.3927	1.2299	0.114041764
403	9800	JPN	36	1.01E-05	0.278	1.1846	0.062127355
404	1330	JPN	2	0	0.0382	1.0002	6.06E-06
405	24855	JPN	68	0.000478934	0.588	1.2808	0.21829916
406	5882	JPN	37	5.97E-05	0.2902	1.1893	0.066976432
407	16080	JPN	49	0.000197936	0.383	1.2257	0.1091082
408	21576	JPN	52	8.54E-05	0.4134	1.2398	0.124919935
409	10393	JPN	49	6.64E-05	0.383	1.2257	0.1091082
410	1575	JPN	5	0	0.0484	1.0027	0.00014033
411	10240	JPN	32	4.14E-06	0.2377	1.1473	0.043967421
412	447502	JPN	108	0.002880553	0.8468	1.2451	0.344672673
413	913520	JPN	124	0.008741746	0.9048	1.2359	0.370103175
414	13259	JPN	43	3.09E-05	0.3298	1.207	0.084347087
415	2871	KOR	21	6.41E-06	0.1384	1.062	0.011217188
416	3643	KOR	13	2.14E-05	0.0848	1.0269	0.002729308
418	1587926	KOR	133	0.010294607	0.9429	1.2054	0.374480952
419	137533	JPN	66	0.000485848	0.5635	1.2724	0.203863421
420	239316	JPN	75	0.001665229	0.6379	1.2805	0.244542021
421	935570	JPN	122	0.006461565	0.8839	1.2391	0.360931183
422	6220689	KOR	237	0.049966224	1	1.0845	0.326666667
423	4916	KOR	27	0.000547332	0.1843	1.1031	0.024373961
424	1285795	JPN	148	0.015592669	0.9412	1.168	0.356771242
425	5294	JPN	31	4.88E-06	0.227	1.1352	0.039224686
426	103803	KOR	80	0.001252884	0.7035	1.2966	0.283646697
427	37112	JPN	44	0.000182657	0.3418	1.2071	0.088933482
428	17497	JPN	42	9.41E-05	0.3224	1.2034	0.080929093
429	1023229	JPN	124	0.007903345	0.9048	1.2359	0.370103175
431	3819	JPN	30	0	0.2098	1.1229	0.032984344
432	1827	JPN	10	0	0.0658	1.011	0.000849871
433	11691	JPN	28	2.07E-05	0.189	1.1091	0.026179237
434	2537	KOR	9	0	0.0623	1.0088	0.000640648
436	834	KOR	2	0	0.0382	1.0002	6.06E-06
437	18402	KOR	24	0.00016522	0.1579	1.0785	0.016166854
438	4320	JPN	23	0	0.1515	1.0728	0.014424364
439	13660	JPN	52	9.71E-05	0.4134	1.2398	0.124919935
440	20793	JPN	60	0.000310556	0.4867	1.2532	0.161616681
442	12854	KOR	8	0	0.0579	1.0073	0.000474727
443	12204	JPN	43	3.60E-05	0.3298	1.207	0.084347087
444	4731	KOR	12	0	0.0783	1.024	0.002177838
445	12195	JPN	40	8.82E-05	0.3056	1.2044	0.074904649
446	198281	KOR	67	0.000631025	0.5742	1.2691	0.208543705
447	31090	JPN	64	0.000294474	0.5483	1.2812	0.198009183
448	43681	JPN	58	0.00018392	0.4588	1.2393	0.14559409
449	680	JPN	7	0	0.0552	1.0058	0.000355835
450	68311	KOR	24	0.000231105	0.1579	1.0785	0.016166854
451	3758	JPN	14	0	0.0926	1.0315	0.003570818
452	10938	JPN	42	2.96E-05	0.3224	1.2034	0.080929093
453	9069	JPN	41	6.17E-05	0.3164	1.2048	0.078914941
454	2086	JPN	8	0	0.0579	1.0073	0.000474727
455	5871	JPN	31	3.13E-06	0.227	1.1352	0.039224686
456	18776	JPN	49	0.000134844	0.383	1.2257	0.1091082
457	931131	RUS	79	0.010939371	0.6798	1.2734	0.265290865
458	2678	RUS	4	0	0.0439	1.0011	5.26E-05
459	3129	JPN	11	0	0.0718	1.0165	0.001386785
460	64875	RUS	38	0.006915003	0.2962	1.1961	0.07017686
461	5894	JPN	31	4.99E-06	0.227	1.1352	0.039224686
462	8478	JPN	27	9.78E-06	0.1843	1.1031	0.024373961
463	9559	RUS	7	0.000106453	0.0552	1.0058	0.000355835
464	405	RUS	3	0	0.0404	1.0007	2.90E-05
465	2092	RUS	1	0	0.0367	1	6.87E-16
466	7790	RUS	3	0	0.0404	1.0007	2.90E-05
467	13362	RUS	5	0.002364066	0.0484	1.0027	0.00014033
468	4974	RUS	2	0	0.0382	1.0002	6.06E-06
469	4974	RUS	2	0	0.0382	1.0002	6.06E-06
470	11081	GBR	30	9.52E-05	0.2098	1.1229	0.032984344
471	30730	POL	23	5.18E-05	0.1515	1.0728	0.014424364
472	6418	VIR	17	6.94E-05	0.1146	1.0469	0.00681053
474	496359	GBR	100	0.01067757	0.8142	1.2517	0.329934959
475	8581	ESP	17	5.71E-05	0.1146	1.0469	0.00681053
477	2792	ESP	9	0	0.0623	1.0088	0.000640648
478	2794	ESP	7	0	0.0552	1.0058	0.000355835
479	441525	PRT	64	0.002796417	0.5483	1.2812	0.198009183
480	13488	PRT	22	0.001323375	0.1445	1.0671	0.012669243
481	277139	PRT	79	0.010116855	0.6798	1.2734	0.265290865
482	700	PRT	4	0	0.0439	1.0011	5.26E-05
483	95154	PRT	63	0.009322035	0.5234	1.2645	0.182031111
484	46886	ESP	30	0.000337995	0.2098	1.1229	0.032984344
485	42430	ESP	13	2.37E-05	0.0848	1.0269	0.002729308
486	44588	ESP	33	0.001512728	0.2414	1.1494	0.045318011
487	660	ESP	1	0	0.0367	1	6.87E-16
490	7469	ESP	14	1.18E-05	0.0926	1.0315	0.003570818
491	1665	FRA	5	2.02E-05	0.0484	1.0027	0.00014033
492	862	FRA	4	0	0.0439	1.0011	5.26E-05
494	37419	FRA	19	0.000326469	0.1258	1.0548	0.008824948
495	1684	FRA	6	7.69E-05	0.0505	1.0037	0.000204506
496	150	GGY	3	0	0.0404	1.0007	2.90E-05
497	23464	FRA	19	0.000119809	0.1258	1.0548	0.008824948
498	2117040	FRA	150	0.019300661	0.9412	1.1581	0.350926471
499	150	GGY	3	0	0.0404	1.0007	2.90E-05
500	3888	GBR	7	0	0.0552	1.0058	0.000355835
501	1436759	GBR	66	0.003667637	0.5635	1.2724	0.203863421
502	230506	FRA	59	0.003671502	0.4741	1.2432	0.153548515
503	7004	BEL	4	0	0.0439	1.0011	5.26E-05
505	2803405	BEL	190	0.039358953	1	1.1139	0.33452381
506	682599	BEL	44	0.001871364	0.3418	1.2071	0.088933482
509	5432	GBR	5	1.48E-06	0.0484	1.0027	0.00014033
511	195	GBR	1	0	0.0367	1	6.87E-16
512	14856	NLD	27	0.004066204	0.1843	1.1031	0.024373961
513	34878	IRL	16	6.37E-05	0.103	1.0405	0.005147095
515	4284917	NLD	241	0.110584182	1	1	0.311
517	2372430	GBR	97	0.004938448	0.7896	1.2364	0.312303383
519	3088	IRL	9	0	0.0623	1.0088	0.000640648
521	75886	GBR	18	6.38E-06	0.1191	1.0496	0.007532079
524	30129	IRL	25	0.003353857	0.1667	1.085	0.018534148
527	60858	GBR	27	0.001419424	0.1843	1.1031	0.024373961
528	5879	POL	8	6.79E-06	0.0579	1.0073	0.000474727
529	340	GBR	3	0	0.0404	1.0007	2.90E-05
530	415918	DEU	46	0.002166229	0.3526	1.2139	0.094408788
532	3568788	DEU	188	0.05767298	1	1.1366	0.354361111
533	1902354	DEU	160	0.032575282	0.989	1.1838	0.380505495
535	16961	GBR	31	0.000581934	0.227	1.1352	0.039224686
536	1816	DEU	7	0	0.0552	1.0058	0.000355835
537	7004	DEU	8	0	0.0579	1.0073	0.000474727
539	3951	GBR	10	2.45E-05	0.0658	1.011	0.000849871
541	225241	POL	29	0.000883017	0.2003	1.117	0.029873117
542	34701	GBR	23	0.000147817	0.1515	1.0728	0.014424364
543	19809	GBR	13	0.000511085	0.0848	1.0269	0.002729308
544	179766	RUS	31	0.000972159	0.227	1.1352	0.039224686
546	19188	GBR	20	3.11E-05	0.1334	1.0595	0.010272295
547	1540	GBR	1	0	0.0367	1	6.87E-16
549	15194	DNK	17	0	0.1146	1.0469	0.00681053
550	45624	LTU	26	0.000475139	0.1771	1.0972	0.022098415
551	12640	DNK	17	0	0.1146	1.0469	0.00681053
552	18349	DNK	22	1.57E-05	0.1445	1.0671	0.012669243
553	14228	GBR	7	1.46E-06	0.0552	1.0058	0.000355835
554	1330	SWE	4	0	0.0439	1.0011	5.26E-05
556	25293	GBR	12	9.65E-06	0.0783	1.024	0.002177838
557	29247	SWE	29	0.000112598	0.2003	1.117	0.029873117
558	239660	DNK	45	0.004962266	0.3466	1.2116	0.091601552
560	20164	SWE	26	0.000224627	0.1771	1.0972	0.022098415
562	17695	LVA	13	1.45E-05	0.0848	1.0269	0.002729308
563	4255	DNK	16	0.010189876	0.103	1.0405	0.005147095
564	1816	SWE	7	0	0.0552	1.0058	0.000355835
565	830	GBR	3	0.004722537	0.0404	1.0007	2.90E-05
567	187375	SWE	39	0.002890909	0.301	1.2035	0.073058082
569	21371	NOR	39	0.00027611	0.301	1.2035	0.073058082
572	1398	NOR	15	0	0.0976	1.0344	0.004172704
573	7156	SWE	9	3.86E-06	0.0623	1.0088	0.000640648
574	508	SWE	4	0	0.0439	1.0011	5.26E-05
575	3892	NOR	20	0	0.1334	1.0595	0.010272295
576	1398	NOR	15	0	0.0976	1.0344	0.004172704
577	8974	NOR	34	0.000108404	0.2577	1.1676	0.052968122
578	312	GBR	2	0	0.0382	1.0002	6.06E-06
579	21357	NOR	32	0.000167468	0.2377	1.1473	0.043967421
580	4208	NOR	14	2.71E-06	0.0926	1.0315	0.003570818
582	12640	NOR	17	0	0.1146	1.0469	0.00681053
583	12640	NOR	17	0	0.1146	1.0469	0.00681053
584	22386	NOR	34	0.000481274	0.2577	1.1676	0.052968122
587	15260	SWE	17	0.000130702	0.1146	1.0469	0.00681053
589	8112	NOR	29	0.001138492	0.2003	1.117	0.029873117
590	21070	NOR	32	0.000167468	0.2377	1.1473	0.043967421
591	23755	EST	17	2.63E-05	0.1146	1.0469	0.00681053
593	36178	RUS	20	0.000419521	0.1334	1.0595	0.010272295
594	1398	NOR	15	0	0.0976	1.0344	0.004172704
595	3374	NOR	20	0	0.1334	1.0595	0.010272295
596	1908	NOR	8	1.18E-05	0.0579	1.0073	0.000474727
598	4772	NOR	26	1.78E-05	0.1771	1.0972	0.022098415
599	142127	RUS	48	0.002439636	0.3709	1.2191	0.102829291
600	21475	NOR	30	0.000121996	0.2098	1.1229	0.032984344
601	4772	NOR	26	1.78E-05	0.1771	1.0972	0.022098415
602	5304	RUS	15	1.22E-05	0.0976	1.0344	0.004172704
603	312	GBR	2	0	0.0382	1.0002	6.06E-06
604	41754	FIN	22	0.000470701	0.1445	1.0671	0.012669243
605	2260	NOR	16	1.27E-06	0.103	1.0405	0.005147095
606	9492	NOR	29	0.001138492	0.2003	1.117	0.029873117
609	36778	FIN	17	8.41E-06	0.1146	1.0469	0.00681053
611	14415	SWE	14	9.46E-06	0.0926	1.0315	0.003570818
612	3340	NOR	5	0	0.0484	1.0027	0.00014033
614	19216	FIN	25	0.000118768	0.1667	1.085	0.018534148
615	1599	FRO	7	0	0.0552	1.0058	0.000355835
616	509	FIN	3	0	0.0404	1.0007	2.90E-05
617	6714	NOR	23	0.001097374	0.1515	1.0728	0.014424364
619	3340	NOR	5	0	0.0484	1.0027	0.00014033
620	6152	NOR	26	1.78E-05	0.1771	1.0972	0.022098415
621	6867	FRO	14	0.007098401	0.0926	1.0315	0.003570818
624	1602	SWE	4	0	0.0439	1.0011	5.26E-05
625	9492	NOR	34	0.000108404	0.2577	1.1676	0.052968122
627	3340	NOR	13	0	0.0848	1.0269	0.002729308
630	3374	NOR	20	0	0.1334	1.0595	0.010272295
631	6714	NOR	28	5.49E-05	0.189	1.1091	0.026179237
632	3415	ISL	10	1.08E-05	0.0658	1.011	0.000849871
633	1398	NOR	15	0	0.0976	1.0344	0.004172704
636	1602	SWE	4	0	0.0439	1.0011	5.26E-05
637	11290	ISL	32	0.015677003	0.2377	1.1473	0.043967421
639	4533	ISL	11	8.03E-06	0.0718	1.0165	0.001386785
641	1736	FIN	5	0	0.0484	1.0027	0.00014033
643	3407	FIN	8	1.98E-05	0.0579	1.0073	0.000474727
644	2934	ISL	7	0	0.0552	1.0058	0.000355835
645	1671	SWE	5	0	0.0484	1.0027	0.00014033
646	2134	ISL	9	0	0.0623	1.0088	0.000640648
647	3407	FIN	8	1.98E-05	0.0579	1.0073	0.000474727
648	3374	NOR	20	0	0.1334	1.0595	0.010272295
649	1671	FIN	5	0	0.0484	1.0027	0.00014033
650	1736	FIN	5	0	0.0484	1.0027	0.00014033
652	2134	ISL	9	0	0.0623	1.0088	0.000640648
653	3374	NOR	20	0	0.1334	1.0595	0.010272295
654	3340	NOR	13	0	0.0848	1.0269	0.002729308
655	3374	NOR	20	0	0.1334	1.0595	0.010272295
656	3374	NOR	20	0	0.1334	1.0595	0.010272295
657	2134	NOR	9	0	0.0623	1.0088	0.000640648
658	1398	NOR	15	0	0.0976	1.0344	0.004172704
659	3290	ARG	5	0	0.0484	1.0027	0.00014033
661	1914	ARG	2	0	0.0382	1.0002	6.06E-06
662	25552	ARG	15	0.000140201	0.0976	1.0344	0.004172704
663	1841	ARG	1	0	0.0367	1	6.87E-16
664	23638	ARG	14	7.30E-05	0.0926	1.0315	0.003570818
665	1118	ARG	5	0	0.0484	1.0027	0.00014033
666	661782	URY	64	0.008135883	0.5483	1.2812	0.198009183
667	819813	ARG	70	0.005621125	0.6138	1.2786	0.231281402
668	34239	ARG	18	7.61E-05	0.1191	1.0496	0.007532079
669	1684	ARG	3	0	0.0404	1.0007	2.90E-05
670	262	URY	1	0	0.0367	1	6.87E-16
671	630427	BRA	69	0.006933039	0.6022	1.2832	0.226252033
672	37448	BRA	17	2.26E-06	0.1146	1.0469	0.00681053
673	427997	BRA	57	0.001863493	0.452	1.2352	0.141586835
674	290918	BRA	40	0.000496995	0.3056	1.2044	0.074904649
675	120943	BRA	31	0.000372401	0.227	1.1352	0.039224686
676	839264	BRA	52	0.001022238	0.4134	1.2398	0.124919935
677	1342	PRY	2	0	0.0382	1.0002	6.06E-06
678	576013	BRA	53	0.001286552	0.427	1.2449	0.132002936
679	1117208	BRA	81	0.003697438	0.7076	1.2934	0.285047065
680	159553	BRA	31	0.000738496	0.227	1.1352	0.039224686
681	322875	BRA	55	0.001134374	0.4446	1.2365	0.138425696
682	40217	BRA	17	7.69E-06	0.1146	1.0469	0.00681053
683	247818	BRA	48	0.000788932	0.3709	1.2191	0.102829291
684	281453	BRA	44	0.000378599	0.3418	1.2071	0.088933482
685	10146	BRA	10	0	0.0658	1.011	0.000849871
686	24043	BRA	21	0.000200181	0.1384	1.062	0.011217188
687	63401	BRA	16	3.77E-05	0.103	1.0405	0.005147095
688	104180	BRA	29	0.000250868	0.2003	1.117	0.029873117
689	1795	BRA	5	0	0.0484	1.0027	0.00014033
690	24660	BRA	8	0	0.0579	1.0073	0.000474727
691	43566	BRA	22	0.000259518	0.1445	1.0671	0.012669243
692	11941	BRA	14	0.00042283	0.0926	1.0315	0.003570818
693	9008	BRA	8	3.20E-05	0.0579	1.0073	0.000474727
696	555270	COL	54	0.001601348	0.4427	1.2386	0.137938106
697	12378	GUF	14	0.000123384	0.0926	1.0315	0.003570818
698	15075	SUR	24	0.000111049	0.1579	1.0785	0.016166854
699	9216	GUY	14	2.12E-05	0.0926	1.0315	0.003570818
700	25432	COL	21	6.64E-05	0.1384	1.062	0.011217188
702	12651	VEN	12	0.000111483	0.0783	1.024	0.002177838
703	654660	COL	119	0.012937645	0.877	1.2394	0.357514113
704	7213	VEN	4	0	0.0439	1.0011	5.26E-05
705	110472	VEN	34	0.00290822	0.2577	1.1676	0.052968122
706	57743	VEN	31	0.00056112	0.227	1.1352	0.039224686
707	7530	VEN	17	0.000179773	0.1146	1.0469	0.00681053
708	8974	VEN	22	5.96E-05	0.1445	1.0671	0.012669243
709	24627	COL	34	0.000315543	0.2577	1.1676	0.052968122
710	47325	COL	27	0.000618725	0.1843	1.1031	0.024373961
711	2275	VEN	9	1.91E-06	0.0623	1.0088	0.000640648
712	1620	VEN	4	0	0.0439	1.0011	5.26E-05
713	649	COL	7	3.56E-05	0.0552	1.0058	0.000355835
714	207129	CHL	35	0.000560282	0.2721	1.1818	0.059740661
717	183853	CHL	30	0.000174225	0.2098	1.1229	0.032984344
718	62828	CHL	12	0	0.0783	1.024	0.002177838
719	426688	CHL	54	0.001754438	0.4427	1.2386	0.137938106
720	314541	CHL	34	0.000281266	0.2577	1.1676	0.052968122
721	91844	CHL	29	0.000664498	0.2003	1.117	0.029873117
722	200944	CHL	34	0.000916239	0.2577	1.1676	0.052968122
724	301716	CHL	31	0.000359402	0.227	1.1352	0.039224686
725	66667	CHL	23	0.000166894	0.1515	1.0728	0.014424364
726	479	PER	4	0	0.0439	1.0011	5.26E-05
727	7478	PER	7	1.18E-06	0.0552	1.0058	0.000355835
728	734744	PER	67	0.003812202	0.5742	1.2691	0.208543705
729	51729	PER	16	0.000306125	0.103	1.0405	0.005147095
731	966	ECU	2	0	0.0382	1.0002	6.06E-06
732	236786	ECU	61	0.005154848	0.5002	1.2482	0.167126007
734	2492	ECU	1	0	0.0367	1	6.87E-16
735	116094	IND	36	0.00177675	0.278	1.1846	0.062127355
736	18642	MDV	6	0	0.0505	1.0037	0.000204506
737	2036514	LKA	116	0.007587181	0.852	1.2234	0.339438503
738	16649	IND	9	9.98E-06	0.0623	1.0088	0.000640648
740	5966	IND	7	1.21E-05	0.0552	1.0058	0.000355835
741	244211	IND	52	0.002265148	0.4134	1.2398	0.124919935
742	30529	IND	17	8.22E-05	0.1146	1.0469	0.00681053
743	42201	IND	13	1.55E-06	0.0848	1.0269	0.002729308
744	2516	IND	5	7.82E-06	0.0484	1.0027	0.00014033
745	61065	IND	22	0.00047988	0.1445	1.0671	0.012669243
746	1249937	IND	90	0.002977825	0.7749	1.2921	0.320931765
747	224	IND	4	0	0.0439	1.0011	5.26E-05
748	433014	IND	41	0.000311978	0.3164	1.2048	0.078914941
749	167673	IND	37	0.0005614	0.2902	1.1893	0.066976432
750	30330	IND	7	0	0.0552	1.0058	0.000355835
751	99908	BGD	23	0.000497545	0.1515	1.0728	0.014424364
752	15759	BGD	4	0	0.0439	1.0011	5.26E-05
753	30074	IND	10	9.23E-05	0.0658	1.011	0.000849871
754	923800	IND	92	0.007633901	0.7849	1.2863	0.324539116
755	3887	IND	4	0	0.0439	1.0011	5.26E-05
756	862879	PAK	78	0.006927032	0.6646	1.2752	0.257562335
757	16241	IDN	16	0.000136329	0.103	1.0405	0.005147095
758	1322	PHL	5	0	0.0484	1.0027	0.00014033
759	30986	IDN	12	0.000382679	0.0783	1.024	0.002177838
760	30357	IDN	9	0	0.0623	1.0088	0.000640648
761	3374	IDN	11	0	0.0718	1.0165	0.001386785
762	1128	PRT	3	0	0.0404	1.0007	2.90E-05
763	3374	IDN	11	0	0.0718	1.0165	0.001386785
764	5329	TLS	12	5.59E-05	0.0783	1.024	0.002177838
765	3374	IDN	11	0	0.0718	1.0165	0.001386785
766	234327	IDN	59	0.019449608	0.4741	1.2432	0.153548515
767	47832	IDN	25	0.00085057	0.1667	1.085	0.018534148
769	419272	IDN	88	0.023638935	0.7736	1.3127	0.325732946
770	2794	IDN	4	0	0.0439	1.0011	5.26E-05
771	15753	IDN	17	0.000200435	0.1146	1.0469	0.00681053
772	97106	IDN	28	0.001030755	0.189	1.1091	0.026179237
773	3374	IDN	11	0	0.0718	1.0165	0.001386785
774	11882	IDN	4	0	0.0439	1.0011	5.26E-05
776	83058	IDN	23	0.000865871	0.1515	1.0728	0.014424364
777	65073	IDN	20	0.000472722	0.1334	1.0595	0.010272295
778	9655	IDN	13	7.55E-05	0.0848	1.0269	0.002729308
779	11882	IDN	3	0	0.0404	1.0007	2.90E-05
781	1139	IDN	10	0	0.0658	1.011	0.000849871
782	1670	IDN	2	0	0.0382	1.0002	6.06E-06
784	15102	IDN	13	3.14E-06	0.0848	1.0269	0.002729308
785	3374	IDN	11	0	0.0718	1.0165	0.001386785
786	33508	IDN	11	2.88E-05	0.0718	1.0165	0.001386785
787	15256	IDN	12	8.39E-06	0.0783	1.024	0.002177838
789	30357	IDN	9	0	0.0623	1.0088	0.000640648
790	16241	IDN	16	0.000136329	0.103	1.0405	0.005147095
791	3374	IDN	11	0	0.0718	1.0165	0.001386785
793	3374	IDN	11	0	0.0718	1.0165	0.001386785
794	7607116.5	SGP	232	0.061166934	1	1.1051	0.3322
795	3116464	MYS	173	0.025433811	1	1.1486	0.361911111
796	94338	MYS	49	0.001525382	0.383	1.2257	0.1091082
797	17173	IDN	10	0.000140783	0.0658	1.011	0.000849871
798	42007	MYS	16	0.000231425	0.103	1.0405	0.005147095
799	3220	IDN	11	0	0.0718	1.0165	0.001386785
800	3374	IDN	11	0	0.0718	1.0165	0.001386785
801	27701	MYS	18	0.000285807	0.1191	1.0496	0.007532079
802	3504922	MYS	173	0.027008281	1	1.1486	0.361911111
803	80436.5	MYS	25	0.000507261	0.1667	1.085	0.018534148
804	30357	IDN	9	0	0.0623	1.0088	0.000640648
806	72016	IDN	25	0.001320532	0.1667	1.085	0.018534148
807	25876	MYS	21	3.62E-05	0.1384	1.062	0.011217188
808	16034	MYS	16	0.000130663	0.103	1.0405	0.005147095
809	9339	MYS	13	7.59E-05	0.0848	1.0269	0.002729308
810	20945.5	BRN	16	0.000231425	0.103	1.0405	0.005147095
811	1083	MYS	9	0	0.0623	1.0088	0.000640648
812	16631	MYS	11	0	0.0718	1.0165	0.001386785
813	118739	MYS	46	0.0008241	0.3526	1.2139	0.094408788
815	14546	MYS	14	0.000105823	0.0926	1.0315	0.003570818
816	40300	MYS	19	0.000350989	0.1258	1.0548	0.008824948
817	56238	PHL	35	0.003308244	0.2721	1.1818	0.059740661
818	9141	PHL	11	1.06E-06	0.0718	1.0165	0.001386785
819	130018	PHL	53	0.006003068	0.427	1.2449	0.132002936
820	8083	THA	8	7.89E-07	0.0579	1.0073	0.000474727
821	3166	PHL	9	0	0.0623	1.0088	0.000640648
823	1203	PHL	4	0	0.0439	1.0011	5.26E-05
824	1972	PHL	10	0	0.0658	1.011	0.000849871
825	39687	PHL	25	0.002605596	0.1667	1.085	0.018534148
826	10335	PHL	10	6.61E-07	0.0658	1.011	0.000849871
827	1322	PHL	5	0	0.0484	1.0027	0.00014033
828	2232	PHL	11	1.06E-06	0.0718	1.0165	0.001386785
829	37558	PHL	17	0.001088523	0.1146	1.0469	0.00681053
830	12307	PHL	13	3.67E-06	0.0848	1.0269	0.002729308
831	3301	VNM	4	0	0.0439	1.0011	5.26E-05
832	43646	KHM	24	5.01E-05	0.1579	1.0785	0.016166854
833	13629	PHL	17	0.000118514	0.1146	1.0469	0.00681053
834	1062503	VNM	78	0.006353659	0.6646	1.2752	0.257562335
835	4629	PHL	11	1.09E-05	0.0718	1.0165	0.001386785
836	1322	PHL	5	0	0.0484	1.0027	0.00014033
837	873568	THA	78	0.001610576	0.6646	1.2752	0.257562335
840	188451	THA	52	0.00162937	0.4134	1.2398	0.124919935
841	16045	VNM	9	1.65E-06	0.0623	1.0088	0.000640648
842	22906	PHL	23	0.001389367	0.1515	1.0728	0.014424364
843	1322	PHL	5	0	0.0484	1.0027	0.00014033
844	11882	IDN	8	0	0.0579	1.0073	0.000474727
845	225518	PHL	69	0.018091908	0.6022	1.2832	0.226252033
846	62942	PHL	29	2.92E-05	0.2003	1.117	0.029873117
847	885	VNM	1	0	0.0367	1	6.87E-16
848	32000	VNM	25	0.000110842	0.1667	1.085	0.018534148
849	33719	MMR	17	1.26E-05	0.1146	1.0469	0.00681053
850	2542	VNM	2	0	0.0382	1.0002	6.06E-06
851	150731	VNM	49	0.001015698	0.383	1.2257	0.1091082
852	776328	ZAF	69	0.003807078	0.6022	1.2832	0.226252033
853	557737	ZAF	59	0.003763077	0.4741	1.2432	0.153548515
854	1022	ZAF	1	0	0.0367	1	6.87E-16
855	876085	ZAF	74	0.005358651	0.6249	1.2731	0.235941053
857	3601	NAM	5	0	0.0484	1.0027	0.00014033
858	256798	NAM	41	0.003031196	0.3164	1.2048	0.078914941
859	261418	AGO	50	0.005551859	0.3927	1.2299	0.114041764
860	94782	NGA	21	4.82E-05	0.1384	1.062	0.011217188
861	375	CPV	4	0	0.0439	1.0011	5.26E-05
862	33518	AGO	13	0.000125444	0.0848	1.0269	0.002729308
863	134413	AGO	29	0.001676061	0.2003	1.117	0.029873117
865	9466	AGO	10	2.95E-05	0.0658	1.011	0.000849871
866	5033	COD	3	0	0.0404	1.0007	2.90E-05
867	13799	COD	7	1.09E-05	0.0552	1.0058	0.000355835
868	25094	COD	7	1.09E-05	0.0552	1.0058	0.000355835
869	4313	AGO	5	0	0.0484	1.0027	0.00014033
870	700	AGO	4	0	0.0439	1.0011	5.26E-05
871	272036	COG	47	0.006374388	0.3595	1.2126	0.096986939
872	15573	GAB	4	0	0.0439	1.0011	5.26E-05
874	4230	STP	5	0	0.0484	1.0027	0.00014033
875	32822	GAB	11	1.72E-05	0.0718	1.0165	0.001386785
876	36510	GNQ	17	3.58E-05	0.1146	1.0469	0.00681053
879	35430	GNQ	15	2.88E-05	0.0976	1.0344	0.004172704
880	75737	CMR	19	0.000170051	0.1258	1.0548	0.008824948
881	92768	CIV	31	0.000443415	0.227	1.1352	0.039224686
882	6504	GHA	9	0.000107176	0.0623	1.0088	0.000640648
883	650	NGA	2	0	0.0382	1.0002	6.06E-06
884	349954	CIV	50	0.001495977	0.3927	1.2299	0.114041764
886	389516	GHA	45	0.00319317	0.3466	1.2116	0.091601552
887	9144	LBR	7	0	0.0552	1.0058	0.000355835
888	424637	TGO	47	0.001076258	0.3595	1.2126	0.096986939
889	20031	LBR	9	9.99E-06	0.0623	1.0088	0.000640648
890	294270	BEN	37	0.000734194	0.2902	1.1893	0.066976432
891	567135	NGA	58	0.001707352	0.4588	1.2393	0.14559409
892	20031	SLE	9	9.99E-06	0.0623	1.0088	0.000640648
893	40867	GIN	15	0.000130862	0.0976	1.0344	0.004172704
894	5693	GNB	8	4.92E-06	0.0579	1.0073	0.000474727
895	23935	GMB	10	2.38E-05	0.0658	1.011	0.000849871
896	124543	SEN	29	0.000342836	0.2003	1.117	0.029873117
897	6889	CPV	11	1.54E-05	0.0718	1.0165	0.001386785
898	4184	CPV	9	7.92E-06	0.0623	1.0088	0.000640648
899	2705	CPV	6	0	0.0505	1.0037	0.000204506
900	26368	MRT	17	0.000165128	0.1146	1.0469	0.00681053
901	13991	MRT	14	5.36E-05	0.0926	1.0315	0.003570818
902	396	ARE	5	0	0.0484	1.0027	0.00014033
903	36435	KWT	17	0.000104132	0.1146	1.0469	0.00681053
904	3208	TUR	4	0	0.0439	1.0011	5.26E-05
905	706144	TUR	105	0.021137442	0.8307	1.2325	0.33212091
906	126012	YEM	21	0.00055625	0.1384	1.062	0.011217188
907	2024	YEM	4	0	0.0439	1.0011	5.26E-05
908	11400	YEM	5	0	0.0484	1.0027	0.00014033
909	1595799	OMN	83	0.007508388	0.7203	1.2957	0.292468927
910	1808554	SAU	84	0.003108188	0.7189	1.2825	0.288252484
911	848920	SAU	47	0.000191452	0.3595	1.2126	0.096986939
912	45734	OMN	11	1.17E-06	0.0718	1.0165	0.001386785
913	80282	SAU	14	1.07E-05	0.0926	1.0315	0.003570818
914	3560	ARE	1	0	0.0367	1	6.87E-16
915	163265	OMN	28	0.0006425	0.189	1.1091	0.026179237
916	290986	ARE	41	0.004628232	0.3164	1.2048	0.078914941
917	10433	QAT	7	0	0.0552	1.0058	0.000355835
918	2553403	ARE	130	0.030606934	0.9249	1.2063	0.36743083
919	2659	ARE	6	1.84E-06	0.0505	1.0037	0.000204506
920	35670	QAT	17	0.000104132	0.1146	1.0469	0.00681053
921	25973	ARE	20	9.47E-05	0.1334	1.0595	0.010272295
922	921245	ARE	78	0.005802226	0.6646	1.2752	0.257562335
923	3899	IRN	8	9.87E-06	0.0579	1.0073	0.000474727
924	1581	ARE	4	0	0.0439	1.0011	5.26E-05
925	11609	ARE	12	0	0.0783	1.024	0.002177838
926	260580	BHR	34	0.001158307	0.2577	1.1676	0.052968122
927	1300	IRN	4	0	0.0439	1.0011	5.26E-05
928	401761	SAU	44	0.001353807	0.3418	1.2071	0.088933482
929	194672	SAU	37	0.000894699	0.2902	1.1893	0.066976432
930	135787	IRN	25	0.002048189	0.1667	1.085	0.018534148
931	56117	IRN	15	0.000476624	0.0976	1.0344	0.004172704
932	10304	IRN	7	6.18E-05	0.0552	1.0058	0.000355835
933	22354	KWT	12	0	0.0783	1.024	0.002177838
934	257692	JOR	34	0.000204961	0.2577	1.1676	0.052968122
935	26615	IRQ	16	3.91E-05	0.103	1.0405	0.005147095
936	396	IRQ	5	0	0.0484	1.0027	0.00014033
937	396	IRQ	5	0	0.0484	1.0027	0.00014033
938	4646	IRN	7	6.18E-05	0.0552	1.0058	0.000355835
939	57862	IRN	16	0.00135936	0.103	1.0405	0.005147095
940	382017	ISR	65	0.002233777	0.5545	1.2782	0.20047382
941	319295	ISR	61	0.001632501	0.5002	1.2482	0.167126007
942	477126	LBN	60	0.001044737	0.4867	1.2532	0.161616681
943	83806	CYP	35	0.000294719	0.2721	1.1818	0.059740661
944	10757	SYR	13	4.86E-07	0.0848	1.0269	0.002729308
945	2300	CYP	6	0	0.0505	1.0037	0.000204506
946	67794	SYR	24	0.00014287	0.1579	1.0785	0.016166854
947	61897	TUR	26	4.49E-05	0.1771	1.0972	0.022098415
948	258951	TUR	70	0.002487261	0.6138	1.2786	0.231281402
949	21643	TUR	20	8.86E-06	0.1334	1.0595	0.010272295
950	224009	TUR	72	0.003737855	0.621	1.2842	0.236415917
951	16671	TUR	15	5.21E-05	0.0976	1.0344	0.004172704
952	97925	TUR	25	0.000161317	0.1667	1.085	0.018534148
953	146615	TUR	54	0.001702435	0.4427	1.2386	0.137938106
956	1790	TUR	5	0	0.0484	1.0027	0.00014033
959	11028	TUR	8	2.40E-05	0.0579	1.0073	0.000474727
961	10781	TUR	5	1.40E-06	0.0484	1.0027	0.00014033
962	7573	GEO	4	0	0.0439	1.0011	5.26E-05
963	16779	GEO	11	4.33E-05	0.0718	1.0165	0.001386785
964	2760	KIR	13	0.000266541	0.0848	1.0269	0.002729308
966	5389	FSM	14	0	0.0926	1.0315	0.003570818
967	5389	FSM	14	0	0.0926	1.0315	0.003570818
968	10778	PLW	14	0	0.0926	1.0315	0.003570818
969	5389	FSM	14	0	0.0926	1.0315	0.003570818
970	8149	MHL	27	0.002145878	0.1843	1.1031	0.024373961
972	5389	MHL	14	0	0.0926	1.0315	0.003570818
973	10778	FSM	14	0	0.0926	1.0315	0.003570818
974	24219	GUM	18	7.17E-05	0.1191	1.0496	0.007532079
975	10778	MNP	14	0	0.0926	1.0315	0.003570818
976	58289	USA	31	0.000477791	0.227	1.1352	0.039224686
977	2106661	USA	128	0.016025163	0.92	1.235	0.37668
