# Supplementary material for: Modular gateway-ness connectivity and structural core organization in maritime network science
Source: Nat Commun. 2020 Jun 5;11:2849. doi: 10.1038/s41467-020-16619-5 (PMC7275034; doi:10.1038/s41467-020-16619-5)
Supplement: Supplementary file 4 — Source data [file 41467_2020_16619_MOESM4_ESM.zip › Structural-core-master/code/data/Other data/Nodes_2015_International_P.csv]

id	Capacity	Country Code	K	BC	phi	rho_C	rho_CM
1	108961	NZL	27	6.23E-05	0.146	1.0449	0.009737163
2	48677	NZL	32	0.000780366	0.1823	1.0665	0.018262882
4	150418	NZL	48	0.000828265	0.3074	1.1515	0.065012152
5	78217	NZL	26	3.22E-05	0.1412	1.0445	0.009067398
6	48417	NZL	22	3.77E-05	0.1221	1.0324	0.005649549
7	9298	AUS	19	0.000508436	0.1094	1.0268	0.00404895
8	207349	NZL	62	0.001441578	0.428	1.2255	0.12597243
10	4164	AUS	9	0	0.062	1.0063	0.000442898
11	559091	AUS	89	0.004874364	0.6629	1.2311	0.238854244
12	286087	NZL	84	0.006671114	0.6313	1.2501	0.228091853
13	258942	NZL	76	0.007326311	0.5722	1.2755	0.204543385
14	9127	NZL	26	0.000264595	0.1412	1.0445	0.009067398
15	262087	AUS	48	0.000734026	0.3074	1.1515	0.065012152
16	6208	AUS	18	2.63E-05	0.1033	1.0242	0.003383031
17	3860	AUS	14	2.08E-06	0.0847	1.0167	0.00176881
18	555132	AUS	76	0.002648796	0.5722	1.2755	0.204543385
19	20597	AUS	39	0.000540473	0.2378	1.1092	0.037033753
20	259334	AUS	57	0.001978115	0.4076	1.2218	0.116467461
21	94	AUS	5	0	0.0481	1.0015	7.67E-05
22	94	AUS	5	0	0.0481	1.0015	7.67E-05
23	22864	NZL	15	0	0.0898	1.0189	0.002169925
24	432390	AUS	71	0.00289681	0.5038	1.2401	0.163474771
25	3426	AUS	10	0	0.0655	1.0075	0.000576726
26	1158	AUS	13	0	0.0791	1.0151	0.001439895
27	2044	NCL	12	0	0.0745	1.0141	0.001228422
28	43633	NCL	59	0.002564286	0.4205	1.2222	0.122055077
29	1259	COK	10	0	0.0655	1.0075	0.000576726
30	10128	TON	27	0.000312881	0.146	1.0449	0.009737163
31	3992	AUS	19	0.000111593	0.1094	1.0268	0.00404895
32	2834	AUS	9	2.46E-05	0.062	1.0063	0.000442898
33	13976	AUS	34	0.001274634	0.201	1.0817	0.024160347
34	1035	NIU	10	0	0.0655	1.0075	0.000576726
35	1259	COK	10	0	0.0655	1.0075	0.000576726
36	1259	TON	10	0	0.0655	1.0075	0.000576726
37	36166	FJI	53	0.005433989	0.3586	1.1825	0.089174452
38	896	AUS	5	0	0.0481	1.0015	7.67E-05
39	16935	FJI	34	0.000517082	0.201	1.0817	0.024160347
40	51204	PYF	39	0.001001663	0.2378	1.1092	0.037033753
41	16872	VUT	39	0.001565232	0.2378	1.1092	0.037033753
42	4785	VUT	22	0.000682313	0.1221	1.0324	0.005649549
43	14801	ASM	28	0.000340244	0.1513	1.0469	0.010681018
44	15057	WSM	32	0.00215646	0.1823	1.0665	0.018262882
45	903	WLF	9	0	0.062	1.0063	0.000442898
46	21869	AUS	37	0.000310307	0.2269	1.0999	0.032800825
47	903	WLF	9	0	0.062	1.0063	0.000442898
48	256	KIR	6	0	0.0501	1.0022	0.00011865
49	7444	PNG	11	0.000138344	0.0691	1.0093	0.00076044
50	256	TKL	6	0	0.0501	1.0022	0.00011865
51	34741	PNG	41	0.001802667	0.2504	1.1146	0.041279948
52	30499	SLB	53	0.007073534	0.3586	1.1825	0.089174452
53	256	TKL	6	0	0.0501	1.0022	0.00011865
54	7444	PNG	11	0.000138344	0.0691	1.0093	0.00076044
55	256	TKL	6	0	0.0501	1.0022	0.00011865
56	903	TUV	9	0	0.062	1.0063	0.000442898
57	2785	SLB	7	3.98E-05	0.0538	1.0031	0.000179449
58	43237	PNG	49	0.001980141	0.3212	1.1615	0.071594375
59	7064	PNG	17	0.000185298	0.0974	1.0219	0.002817912
60	15601	PNG	18	0.000254098	0.1033	1.0242	0.003383031
61	16260	PNG	22	0.000654305	0.1221	1.0324	0.005649549
62	3638	PNG	9	0	0.062	1.0063	0.000442898
63	7889	PNG	13	2.04E-06	0.0791	1.0151	0.001439895
64	3638	PNG	9	0	0.062	1.0063	0.000442898
65	1655	NRU	11	2.40E-05	0.0691	1.0093	0.00076044
66	25149	GTM	11	0.000137164	0.0691	1.0093	0.00076044
67	2984	KNA	29	2.87E-05	0.1569	1.05	0.011880172
68	4606	VIR	30	1.41E-05	0.1669	1.0543	0.013956645
69	3442	AIA	30	3.34E-05	0.1669	1.0543	0.013956645
70	23713	NIC	9	4.91E-06	0.062	1.0063	0.000442898
71	390	CRI	3	0	0.0427	1.0004	1.89E-05
72	1140615	PAN	93	0.005216234	0.691	1.2264	0.251690972
73	1744	PAN	5	0	0.0481	1.0015	7.67E-05
74	336790	PAN	59	0.002074117	0.4205	1.2222	0.122055077
75	7779	PAN	14	0.000194156	0.0847	1.0167	0.00176881
76	121216	PAN	37	0.000602513	0.2269	1.0999	0.032800825
77	843254	PAN	126	0.01082341	0.8429	1.1952	0.314880952
78	19581	CRI	12	0.000104815	0.0745	1.0141	0.001228422
79	153260	CRI	64	0.003909816	0.4571	1.2294	0.139686225
80	25593	TTO	44	0.00117588	0.284	1.1398	0.055383485
81	157448	TTO	75	0.008726853	0.5549	1.2674	0.194163366
82	1200	GBR	11	0	0.0691	1.0093	0.00076044
83	467	NIC	4	0	0.0448	1.0007	3.42E-05
84	9979	GRD	43	0.000336678	0.2744	1.1345	0.05152752
85	17573	CUW	28	0.000429307	0.1513	1.0469	0.010681018
86	467	NIC	4	0	0.0448	1.0007	3.42E-05
87	467	NIC	4	0	0.0448	1.0007	3.42E-05
88	11762	BES	17	6.93E-06	0.0974	1.0219	0.002817912
89	15899	ABW	26	0.000407714	0.1412	1.0445	0.009067398
90	14650	BRB	41	0.000265853	0.2504	1.1146	0.041279948
91	7110	VCT	32	0.00010554	0.1823	1.0665	0.018262882
92	3526	HND	4	0	0.0448	1.0007	3.42E-05
93	26347	SLV	11	5.88E-05	0.0691	1.0093	0.00076044
94	4120	LCA	32	0.000129017	0.1823	1.0665	0.018262882
95	70678	GTM	23	0.00110714	0.1262	1.034	0.006221646
96	9424	LCA	42	0.000264202	0.2638	1.1231	0.046494629
97	30791	MTQ	33	0.000857708	0.1871	1.0689	0.019513768
98	6066	DMA	33	0.000145917	0.1871	1.0689	0.019513768
99	59349	GTM	39	0.00144761	0.2378	1.1092	0.037033753
100	82970	HND	33	0.001489044	0.1871	1.0689	0.019513768
101	5016	HND	7	3.59E-05	0.0538	1.0031	0.000179449
102	29006	GLP	35	0.000720356	0.207	1.0857	0.026020696
103	911	HND	1	0	0.0398	1	-2.84E-16
104	15328	BLZ	6	0	0.0501	1.0022	0.00011865
105	6655	ATG	34	4.96E-05	0.201	1.0817	0.024160347
106	7330	KNA	36	9.00E-05	0.2169	1.0922	0.029232937
107	3730	NLD	28	3.42E-06	0.1513	1.0469	0.010681018
108	4415	BLZ	7	0	0.0538	1.0031	0.000179449
109	528055	MEX	35	0.000955413	0.207	1.0857	0.026020696
110	5508	BLM	32	4.65E-05	0.1823	1.0665	0.018262882
111	444635	JAM	108	0.007123675	0.7801	1.2223	0.294862589
112	21592	SXM	50	0.002543163	0.3281	1.1704	0.075614916
113	1946	VGB	13	0	0.0791	1.0151	0.001439895
114	1784	VGB	27	0	0.146	1.0449	0.009737163
115	40582	DOM	55	0.00181711	0.3873	1.2096	0.105679086
116	512228	DOM	88	0.003159419	0.6573	1.2389	0.238068075
117	3760	DOM	30	3.58E-05	0.1669	1.0543	0.013956645
118	3850	VGB	30	1.31E-05	0.1669	1.0543	0.013956645
119	2414	JAM	5	0	0.0481	1.0015	7.67E-05
120	862	DOM	7	0	0.0538	1.0031	0.000179449
121	34073	PRI	30	0.000399326	0.1669	1.0543	0.013956645
122	20805	HTI	54	0.003251362	0.3742	1.1983	0.098274877
123	972177	MEX	65	0.005239514	0.4641	1.2279	0.142507187
124	6185	CYM	14	7.00E-05	0.0847	1.0167	0.00176881
125	3200	HTI	35	0.000168937	0.207	1.0857	0.026020696
126	11980	DOM	37	0.000287543	0.2269	1.0999	0.032800825
127	4475	CUB	15	2.61E-05	0.0898	1.0189	0.002169925
128	2677	CUB	9	0	0.062	1.0063	0.000442898
129	1237	MEX	2	0	0.0411	1.0001	5.19E-06
130	2677	CUB	9	0	0.062	1.0063	0.000442898
131	1784	TCA	27	0	0.146	1.0449	0.009737163
132	2646	TCA	30	3.58E-05	0.1669	1.0543	0.013956645
133	19510	CUB	30	0.00019835	0.1669	1.0543	0.013956645
134	11660	MEX	7	1.30E-05	0.0538	1.0031	0.000179449
135	3894	BHS	28	1.78E-05	0.1513	1.0469	0.010681018
136	411798	BHS	90	0.008912311	0.6721	1.2293	0.243095698
137	1122	MEX	5	0	0.0481	1.0015	7.67E-05
138	162359	MEX	26	0.000304037	0.1412	1.0445	0.009067398
139	99713	CHN	17	0	0.0974	1.0219	0.002817912
140	101647	CHN	20	6.85E-06	0.1142	1.0284	0.004563422
141	99713	CHN	17	0	0.0974	1.0219	0.002817912
143	99713	CHN	17	0	0.0974	1.0219	0.002817912
144	3236037	CHN	141	0.004598465	0.8889	1.1637	0.320903134
145	228641	CHN	41	0.000143915	0.2504	1.1146	0.041279948
146	2942	CHN	7	1.30E-07	0.0538	1.0031	0.000179449
147	14470	CHN	23	6.93E-05	0.1262	1.034	0.006221646
148	39376	CHN	34	0.000115729	0.201	1.0817	0.024160347
149	4438	CHN	14	1.28E-05	0.0847	1.0167	0.00176881
150	6862087	HKG	237	0.027331827	1	1.09	0.291904762
151	9612847	CHN	215	0.015639589	1	1.1	0.30025
152	3089973	TWN	187	0.01786386	1	1.1412	0.337939394
153	878	CHN	7	0	0.0538	1.0031	0.000179449
154	1996340	CHN	130	0.005112798	0.8693	1.2008	0.329054924
155	29910	CHN	25	2.79E-05	0.1339	1.0384	0.00750745
156	7086	CHN	17	5.16E-07	0.0974	1.0219	0.002817912
157	2456	TWN	7	0	0.0538	1.0031	0.000179449
158	161809	TWN	63	0.000541398	0.4428	1.2231	0.131979768
159	3406	CHN	8	1.24E-07	0.0558	1.0035	0.000218826
160	525144	TWN	78	0.000928246	0.5968	1.2721	0.216192509
161	527506	TWN	67	0.000864981	0.4765	1.2264	0.147814524
162	9307739	CHN	248	0.023950896	1	1.0834	0.281
163	10552360	CHN	302	0.047133301	1	1
164	22976	CHN	30	3.02E-05	0.1669	1.0543	0.013956645
165	114816	CHN	30	6.39E-05	0.1669	1.0543	0.013956645
166	11578	CHN	11	0	0.0691	1.0093	0.00076044
167	112989	CHN	24	3.11E-05	0.1298	1.0364	0.00684506
168	6042	CHN	12	0	0.0745	1.0141	0.001228422
169	514	CHN	3	0	0.0427	1.0004	1.89E-05
170	261204	CHN	57	0.00068131	0.4076	1.2218	0.116467461
171	4276829	CHN	213	0.018635949	1	1.1111	0.310888889
172	831	CHN	3	0	0.0427	1.0004	1.89E-05
173	8556	CHN	15	3.56E-06	0.0898	1.0189	0.002169925
174	122410	CHN	34	8.76E-05	0.201	1.0817	0.024160347
175	1403690	CHN	176	0.011304374	1	1.1781	0.364228571
176	1968565	CHN	202	0.016394592	1	1.1316	0.330381818
178	105559	CHN	19	9.76E-06	0.1094	1.0268	0.00404895
179	108405	CHN	22	1.98E-05	0.1221	1.0324	0.005649549
180	99713	CHN	17	0	0.0974	1.0219	0.002817912
181	60419	MOZ	29	0.000614636	0.1569	1.05	0.011880172
182	2559	MDG	8	2.75E-07	0.0558	1.0035	0.000218826
183	5359	MDG	16	0.000613472	0.0924	1.021	0.002471755
184	103361	REU	37	0.003012346	0.2269	1.0999	0.032800825
185	413761	MUS	65	0.009644934	0.4641	1.2279	0.142507187
186	44909	MOZ	26	0.000679202	0.1412	1.0445	0.009067398
187	165	MUS	4	0	0.0448	1.0007	3.42E-05
188	48763	MDG	24	0.001037567	0.1298	1.0364	0.00684506
189	1838	MOZ	9	1.35E-05	0.062	1.0063	0.000442898
190	2654	MDG	10	3.76E-06	0.0655	1.0075	0.000576726
191	63932	MOZ	29	0.000470347	0.1569	1.05	0.011880172
192	5869	MDG	12	3.78E-05	0.0745	1.0141	0.001228422
193	1236	MDG	12	1.35E-05	0.0745	1.0141	0.001228422
194	9154	MOZ	15	7.25E-05	0.0898	1.0189	0.002169925
195	54813	MYT	34	0.001175793	0.201	1.0817	0.024160347
196	11643	COM	16	9.25E-05	0.0924	1.021	0.002471755
197	2559	MDG	8	2.75E-07	0.0558	1.0035	0.000218826
198	7707	COM	18	0.000124133	0.1033	1.0242	0.003383031
199	165	MUS	4	0	0.0448	1.0007	3.42E-05
200	3528	TZA	10	2.58E-05	0.0655	1.0075	0.000576726
201	162155	TZA	42	0.000580037	0.2638	1.1231	0.046494629
202	29352	TZA	14	2.02E-05	0.0847	1.0167	0.00176881
203	10312	TZA	9	1.10E-06	0.062	1.0063	0.000442898
204	33130	SYC	14	2.38E-05	0.0847	1.0167	0.00176881
205	165326	KEN	44	0.000905202	0.284	1.1398	0.055383485
206	3422	SOM	2	0	0.0411	1.0001	5.19E-06
207	12930	SOM	6	3.09E-05	0.0501	1.0022	0.00011865
208	5065	SOM	7	4.76E-05	0.0538	1.0031	0.000179449
209	650	DJI	14	0	0.0847	1.0167	0.00176881
210	331149	DJI	59	0.004243856	0.4205	1.2222	0.122055077
211	96	SYC	2	0	0.0411	1.0001	5.19E-06
212	1080	ERI	2	0	0.0411	1.0001	5.19E-06
213	2596	BGR	2	0	0.0411	1.0001	5.19E-06
214	8719	BGR	10	3.24E-05	0.0655	1.0075	0.000576726
215	200361	ROU	43	0.002681932	0.2744	1.1345	0.05152752
216	262823	RUS	50	0.001076127	0.3281	1.1704	0.075614916
217	167997	UKR	29	6.27E-05	0.1569	1.05	0.011880172
218	229733	UKR	44	0.000847936	0.284	1.1398	0.055383485
219	62800	UKR	10	0	0.0655	1.0075	0.000576726
220	591	RUS	1	0	0.0398	1	-2.84E-16
221	266	RUS	1	0	0.0398	1	-2.84E-16
222	19542	ITA	44	0.001061921	0.284	1.1398	0.055383485
223	1996	GRC	5	0	0.0481	1.0015	7.67E-05
224	1462921	MLT	123	0.011652582	0.8367	1.2165	0.320230769
225	5525	MLT	18	1.88E-05	0.1033	1.0242	0.003383031
226	1153510	ESP	150	0.013145342	0.9493	1.2089	0.36540942
228	508	ITA	5	0	0.0481	1.0015	7.67E-05
229	3525	ESP	11	0	0.0691	1.0093	0.00076044
230	7041	ITA	18	2.86E-05	0.1033	1.0242	0.003383031
231	6285	ESP	29	0.000142421	0.1569	1.05	0.011880172
232	974498	GRC	131	0.011973453	0.875	1.1979	0.330260081
233	1036	ITA	7	0	0.0538	1.0031	0.000179449
234	393	GRC	15	0	0.0898	1.0189	0.002169925
235	580	GRC	7	0	0.0538	1.0031	0.000179449
236	1202	ESP	8	3.01E-06	0.0558	1.0035	0.000218826
237	1029095	ITA	112	0.006121967	0.7929	1.2116	0.297862626
238	408037	ITA	59	0.000483622	0.4205	1.2222	0.122055077
239	2389	GRC	18	0.000165279	0.1033	1.0242	0.003383031
240	2119078	ESP	166	0.011418457	0.9842	1.2141	0.380863158
241	4088	ESP	25	6.84E-05	0.1339	1.0384	0.00750745
242	54107	ESP	53	0.000761762	0.3586	1.1825	0.089174452
243	2115	ITA	11	0	0.0691	1.0093	0.00076044
244	46374	GRC	31	0.000546697	0.1737	1.058	0.015588794
245	120651	ITA	93	0.004934856	0.691	1.2264	0.251690972
246	188117	ITA	62	0.001079947	0.428	1.2255	0.12597243
247	84738	ESP	46	0.000265712	0.2975	1.1537	0.062088278
248	488	ITA	7	0	0.0538	1.0031	0.000179449
249	6108	ALB	15	2.78E-05	0.0898	1.0189	0.002169925
250	1493200	ESP	140	0.007256745	0.8966	1.1953	0.338391626
251	145595	ITA	17	4.40E-05	0.0974	1.0219	0.002817912
252	3432	MNE	12	3.00E-06	0.0745	1.0141	0.001228422
253	2252	FRA	8	8.88E-07	0.0558	1.0035	0.000218826
254	3851	HRV	12	3.00E-06	0.0745	1.0141	0.001228422
255	60459	FRA	75	0.002192442	0.5549	1.2674	0.194163366
256	3462	FRA	14	1.18E-05	0.0847	1.0167	0.00176881
257	1087766	FRA	105	0.002173408	0.77	1.2468	0.297647813
258	2115	HRV	11	0	0.0691	1.0093	0.00076044
259	480656	ITA	117	0.003643964	0.8244	1.219	0.315010976
260	28899	ITA	36	0.000308417	0.2169	1.0922	0.029232937
261	2840	ITA	12	0	0.0745	1.0141	0.001228422
262	1121426	ITA	97	0.002784899	0.6918	1.2188	0.249875576
263	1550722	ITA	163	0.008864234	0.9567	1.1999	0.362961039
264	50950	ITA	56	0.001012767	0.3982	1.2187	0.111941181
265	242332	HRV	46	0.001347908	0.2975	1.1537	0.062088278
266	141714	ITA	75	0.003173666	0.5549	1.2674	0.194163366
267	365019	SVN	67	0.002755826	0.4765	1.2264	0.147814524
268	347810	ITA	42	0.000999119	0.2638	1.1231	0.046494629
269	1008	ITA	9	0	0.062	1.0063	0.000442898
270	1026	FRA	5	0	0.0481	1.0015	7.67E-05
271	169735	EGY	18	7.78E-06	0.1033	1.0242	0.003383031
272	100824	SDN	19	5.39E-05	0.1094	1.0268	0.00404895
273	862	MAR	5	0	0.0481	1.0015	7.67E-05
274	862	MAR	5	0	0.0481	1.0015	7.67E-05
275	218985	ESP	74	0.005358475	0.5333	1.2543	0.18074717
277	32374	ESP	17	1.70E-05	0.0974	1.0219	0.002817912
280	35412	MAR	26	0.000171097	0.1412	1.0445	0.009067398
281	2747	LBY	20	3.64E-06	0.1142	1.0284	0.004563422
282	2747	LBY	20	3.64E-06	0.1142	1.0284	0.004563422
283	618077	EGY	29	5.34E-05	0.1569	1.05	0.011880172
285	333480	EGY	104	0.00481533	0.7678	1.253	0.298453556
286	1793097	EGY	103	0.003171878	0.7502	1.2439	0.286824916
287	346708	EGY	52	0.000417541	0.3455	1.1717	0.082191753
288	3815	LBY	19	9.37E-05	0.1094	1.0268	0.00404895
289	22813	LBY	44	0.000649599	0.284	1.1398	0.055383485
290	46673	LBY	64	0.001681386	0.4571	1.2294	0.139686225
292	4551	LBY	7	2.71E-06	0.0538	1.0031	0.000179449
293	20320	LBY	29	0.000166747	0.1569	1.05	0.011880172
294	2792	PRT	9	0	0.062	1.0063	0.000442898
295	21694	LBY	45	0.001254968	0.2894	1.1466	0.058256872
296	3845	TUN	12	0	0.0745	1.0141	0.001228422
297	98112	MAR	75	0.001988713	0.5549	1.2674	0.194163366
298	30452	TUN	20	5.57E-05	0.1142	1.0284	0.004563422
299	4888	ESP	16	7.94E-05	0.0924	1.021	0.002471755
300	59154	DZA	46	0.000543196	0.2975	1.1537	0.062088278
301	1231987	MAR	127	0.006776534	0.8521	1.1982	0.320121008
302	2097	DZA	18	0	0.1033	1.0242	0.003383031
303	21445	TUN	7	2.79E-06	0.0538	1.0031	0.000179449
305	10076	DZA	42	0.000324214	0.2638	1.1231	0.046494629
306	3002	DZA	12	0	0.0745	1.0141	0.001228422
307	50118	DZA	31	0.000178039	0.1737	1.058	0.015588794
308	71890	DZA	49	0.000796882	0.3212	1.1615	0.071594375
309	19821	DZA	17	1.15E-05	0.0974	1.0219	0.002817912
310	50893	TUN	42	0.000565652	0.2638	1.1231	0.046494629
311	48588	DZA	32	0.00019278	0.1823	1.0665	0.018262882
312	48143	DZA	23	9.99E-05	0.1262	1.034	0.006221646
313	24786	TUN	14	1.07E-05	0.0847	1.0167	0.00176881
317	67746	USA	55	0.004989175	0.3873	1.2096	0.105679086
318	479690	USA	103	0.022085884	0.7502	1.2439	0.286824916
319	222779	USA	100	0.01243168	0.7441	1.2622	0.288943134
320	336581	USA	86	0.004416022	0.6428	1.2468	0.232790526
321	200	USA	1	0	0.0398	1	-2.84E-16
322	1723280	USA	158	0.006441723	0.9486	1.1984	0.359754941
323	1197951	USA	103	0.001793022	0.7502	1.2439	0.286824916
324	16406	USA	5	0	0.0481	1.0015	7.67E-05
325	1972473	USA	106	0.002017561	0.7641	1.2171	0.285444082
326	537704	USA	98	0.001945769	0.7294	1.2466	0.276967855
327	128901	USA	42	0.002028521	0.2638	1.1231	0.046494629
328	188936	USA	72	0.001608453	0.5195	1.243	0.171633028
329	89007	USA	16	3.32E-06	0.0924	1.021	0.002471755
330	344	USA	2	0	0.0411	1.0001	5.19E-06
331	906	CAN	3	0.002222222	0.0427	1.0004	1.89E-05
332	5387	USA	9	0	0.062	1.0063	0.000442898
333	10178	USA	3	0	0.0427	1.0004	1.89E-05
334	396635	CAN	76	0.005595827	0.5722	1.2755	0.204543385
335	84934	CAN	28	0.000252645	0.1513	1.0469	0.010681018
336	1158	CAN	13	0	0.0791	1.0151	0.001439895
338	2134	CAN	9	0	0.062	1.0063	0.000442898
339	10943	CAN	7	5.07E-06	0.0538	1.0031	0.000179449
342	2134	CAN	9	0	0.062	1.0063	0.000442898
343	2807	GRL	12	0	0.0745	1.0141	0.001228422
344	2807	GRL	12	0	0.0745	1.0141	0.001228422
345	2807	GRL	12	0	0.0745	1.0141	0.001228422
346	2807	GRL	12	0	0.0745	1.0141	0.001228422
347	2807	GRL	12	0	0.0745	1.0141	0.001228422
348	2807	GRL	12	0	0.0745	1.0141	0.001228422
349	2807	GRL	12	0	0.0745	1.0141	0.001228422
350	2807	GRL	12	0	0.0745	1.0141	0.001228422
351	2807	GRL	12	0	0.0745	1.0141	0.001228422
352	2807	GRL	12	0	0.0745	1.0141	0.001228422
353	2807	GRL	12	0	0.0745	1.0141	0.001228422
354	383295	MEX	84	0.001839839	0.6313	1.2501	0.228091853
355	9525	MEX	14	0.002228641	0.0847	1.0167	0.00176881
356	22287	MEX	29	0.003489391	0.1569	1.05	0.011880172
357	388990	MEX	69	0.001311319	0.4906	1.228	0.154680077
358	13732	USA	10	9.02E-07	0.0655	1.0075	0.000576726
359	16889	USA	7	0	0.0538	1.0031	0.000179449
360	653828	USA	172	0.016416064	1	1.1891	0.371641667
361	403520	USA	115	0.011457569	0.7992	1.2113	0.300698732
362	886	USA	1	0	0.0398	1	-2.84E-16
363	1956	USA	4	1.22E-06	0.0448	1.0007	3.42E-05
364	134072	USA	31	0.000361981	0.1737	1.058	0.015588794
365	2946	USA	3	0	0.0427	1.0004	1.89E-05
366	1344226	USA	90	0.007007669	0.6721	1.2293	0.243095698
367	1230191	USA	73	0.001274881	0.5213	1.2399	0.171807892
368	10171	USA	9	7.43E-06	0.062	1.0063	0.000442898
369	1937498	USA	93	0.003048439	0.691	1.2264	0.251690972
370	129005	USA	38	0.00049907	0.229	1.1015	0.033562809
371	152025	USA	42	0.002775448	0.2638	1.1231	0.046494629
372	18574	USA	14	0	0.0847	1.0167	0.00176881
373	624349	USA	63	0.001105449	0.4428	1.2231	0.131979768
374	590303	USA	47	0.000314054	0.302	1.1512	0.063157283
375	29300	USA	32	0.000191243	0.1823	1.0665	0.018262882
376	520	CAN	10	0	0.0655	1.0075	0.000576726
377	902164	CAN	87	0.002603151	0.6498	1.2426	0.235185117
378	44215	USA	9	7.80E-07	0.062	1.0063	0.000442898
379	120980	CAN	13	1.27E-06	0.0791	1.0151	0.001439895
382	49134	JPN	30	0.000136621	0.1669	1.0543	0.013956645
383	9875	JPN	40	5.28E-05	0.2415	1.1093	0.038018762
384	9560	JPN	39	8.96E-05	0.2378	1.1092	0.037033753
385	556	JPN	7	0	0.0538	1.0031	0.000179449
386	3819	JPN	30	0	0.1669	1.0543	0.013956645
387	8480	JPN	35	4.84E-05	0.207	1.0857	0.026020696
388	4726	JPN	19	8.51E-06	0.1094	1.0268	0.00404895
389	111596	JPN	76	0.000799519	0.5722	1.2755	0.204543385
390	2209	JPN	17	3.78E-05	0.0974	1.0219	0.002817912
391	1344	JPN	6	0	0.0501	1.0022	0.00011865
392	3758	JPN	14	0	0.0847	1.0167	0.00176881
393	2666	JPN	18	1.99E-06	0.1033	1.0242	0.003383031
394	8078	JPN	32	4.13E-05	0.1823	1.0665	0.018262882
395	4570	JPN	8	0	0.0558	1.0035	0.000218826
396	78178	JPN	78	0.000820811	0.5968	1.2721	0.216192509
397	3758	JPN	14	0	0.0847	1.0167	0.00176881
398	6039	JPN	31	3.25E-05	0.1737	1.058	0.015588794
399	14738	JPN	43	0.000192436	0.2744	1.1345	0.05152752
400	4100	JPN	18	2.65E-05	0.1033	1.0242	0.003383031
401	342	JPN	5	0	0.0481	1.0015	7.67E-05
402	8900	JPN	36	4.25E-05	0.2169	1.0922	0.029232937
403	9800	JPN	36	1.43E-05	0.2169	1.0922	0.029232937
404	1330	JPN	2	0	0.0411	1.0001	5.19E-06
405	21557	JPN	61	0.000343392	0.4241	1.2266	0.124494949
406	2028	JPN	14	2.26E-05	0.0847	1.0167	0.00176881
407	16080	JPN	49	0.000201152	0.3212	1.1615	0.071594375
408	21576	JPN	52	8.38E-05	0.3455	1.1717	0.082191753
409	6539	JPN	33	4.32E-05	0.1871	1.0689	0.019513768
410	1575	JPN	5	0	0.0481	1.0015	7.67E-05
411	6386	JPN	10	0	0.0655	1.0075	0.000576726
412	479074	JPN	128	0.004474703	0.8699	1.2127	0.333841355
413	956818	JPN	179	0.017676478	1	1.153	0.347217949
414	9405	JPN	22	3.04E-06	0.1221	1.0324	0.005649549
415	2871	KOR	21	5.14E-06	0.118	1.0295	0.004988469
416	3643	KOR	13	1.63E-05	0.0791	1.0151	0.001439895
417	309	JPN	7	0	0.0538	1.0031	0.000179449
418	1587926	KOR	133	0.00726402	0.886	1.2017	0.336748387
419	133679	JPN	49	0.000114052	0.3212	1.1615	0.071594375
420	254036	JPN	69	0.001092973	0.4906	1.228	0.154680077
421	961698	JPN	171	0.014978522	0.9926	1.1918	0.371757353
422	6309888	KOR	290	0.059889631	1	1.0695	0.264333333
423	37353	KOR	63	0.002169038	0.4428	1.2231	0.131979768
424	1360514	JPN	205	0.020477812	1	1.1209	0.321377778
425	1440	JPN	5	0	0.0481	1.0015	7.67E-05
426	109037	KOR	98	0.001755849	0.7294	1.2466	0.276967855
427	37941	JPN	51	0.000274835	0.3376	1.1721	0.079372437
428	14773	JPN	34	7.33E-05	0.201	1.0817	0.024160347
429	1039698	JPN	124	0.005595278	0.8407	1.2121	0.320650071
430	1426	JPN	14	1.43E-05	0.0847	1.0167	0.00176881
431	3819	JPN	30	0	0.1669	1.0543	0.013956645
432	1827	JPN	10	0	0.0655	1.0075	0.000576726
433	30265	JPN	34	3.88E-05	0.201	1.0817	0.024160347
434	2537	KOR	9	0	0.062	1.0063	0.000442898
435	1130	JPN	19	0	0.1094	1.0268	0.00404895
436	834	KOR	2	0	0.0411	1.0001	5.19E-06
437	18402	KOR	24	0.000128837	0.1298	1.0364	0.00684506
438	4320	JPN	23	0	0.1262	1.034	0.006221646
439	9806	JPN	37	9.06E-05	0.2269	1.0999	0.032800825
440	16939	JPN	48	0.000230256	0.3074	1.1515	0.065012152
441	309	JPN	7	0	0.0538	1.0031	0.000179449
442	12854	KOR	8	0	0.0558	1.0035	0.000218826
443	8350	JPN	27	9.34E-06	0.146	1.0449	0.009737163
444	4731	KOR	12	0	0.0745	1.0141	0.001228422
445	12195	JPN	40	0.000106198	0.2415	1.1093	0.038018762
446	220168	KOR	98	0.001738687	0.7294	1.2466	0.276967855
447	27236	JPN	57	0.000335258	0.4076	1.2218	0.116467461
448	58401	JPN	53	0.000182415	0.3586	1.1825	0.089174452
449	680	JPN	7	0	0.0538	1.0031	0.000179449
450	68311	KOR	24	0.000127963	0.1298	1.0364	0.00684506
451	3758	JPN	14	0	0.0847	1.0167	0.00176881
452	10938	JPN	42	2.90E-05	0.2638	1.1231	0.046494629
453	5215	JPN	14	5.38E-06	0.0847	1.0167	0.00176881
454	2086	JPN	8	0	0.0558	1.0035	0.000218826
455	5871	JPN	31	2.69E-06	0.1737	1.058	0.015588794
456	37350	JPN	55	0.000195036	0.3873	1.2096	0.105679086
457	918880	RUS	79	0.002596762	0.5973	1.2648	0.214733912
458	618	RUS	9	3.02E-06	0.062	1.0063	0.000442898
459	3129	JPN	11	0	0.0691	1.0093	0.00076044
460	36176	RUS	36	0.000502692	0.2169	1.0922	0.029232937
461	2040	JPN	6	0	0.0501	1.0022	0.00011865
462	8478	JPN	27	8.16E-06	0.146	1.0449	0.009737163
463	617	RUS	3	0	0.0427	1.0004	1.89E-05
464	405	RUS	3	0	0.0427	1.0004	1.89E-05
470	16146	GBR	72	0.009029121	0.5195	1.243	0.171633028
471	59639	POL	63	0.002874293	0.4428	1.2231	0.131979768
472	8780	VIR	32	4.05E-05	0.1823	1.0665	0.018262882
473	2714	GBR	30	0.004015284	0.1669	1.0543	0.013956645
474	516895	GBR	145	0.015701923	0.93	1.1948	0.351396667
475	8581	ESP	17	8.68E-05	0.0974	1.0219	0.002817912
476	2820	PRT	7	0	0.0538	1.0031	0.000179449
477	2792	ESP	9	0	0.062	1.0063	0.000442898
478	2094	ESP	7	0	0.0538	1.0031	0.000179449
479	441525	PRT	64	0.001666039	0.4571	1.2294	0.139686225
480	23818	PRT	51	0.00088675	0.3376	1.1721	0.079372437
481	298591	PRT	98	0.004824928	0.7294	1.2466	0.276967855
482	700	PRT	4	0	0.0448	1.0007	3.42E-05
483	121760	PRT	104	0.005109387	0.7678	1.253	0.298453556
484	61803	ESP	56	0.000640357	0.3982	1.2187	0.111941181
485	46618	ESP	21	2.87E-05	0.118	1.0295	0.004988469
486	105538	ESP	119	0.012771441	0.8321	1.2197	0.318961538
487	1053	ESP	15	0	0.0898	1.0189	0.002169925
488	1044	ESP	18	5.66E-05	0.1033	1.0242	0.003383031
489	682	ESP	7	0	0.0538	1.0031	0.000179449
490	7862	ESP	25	7.30E-05	0.1339	1.0384	0.00750745
491	803	FRA	2	0	0.0411	1.0001	5.19E-06
492	6083	FRA	18	0	0.1033	1.0242	0.003383031
493	6083	FRA	18	0	0.1033	1.0242	0.003383031
494	40420	FRA	28	0.000213574	0.1513	1.0469	0.010681018
495	822	FRA	3	0	0.0427	1.0004	1.89E-05
496	150	GGY	3	0	0.0427	1.0004	1.89E-05
497	38778	FRA	54	0.001052895	0.3742	1.1983	0.098274877
498	2141246	FRA	169	0.017398648	0.9883	1.2095	0.379602339
499	150	GGY	3	0	0.0427	1.0004	1.89E-05
500	10570	GBR	27	0.000498878	0.146	1.0449	0.009737163
501	1429849	GBR	78	0.008486619	0.5968	1.2721	0.216192509
502	241808	FRA	87	0.004746742	0.6498	1.2426	0.235185117
503	8688	BEL	25	0.001659227	0.1339	1.0384	0.00750745
504	3395	GBR	13	1.93E-05	0.0791	1.0151	0.001439895
505	2958104	BEL	324	0.094664567	--	--	0.256
506	684815	BEL	49	0.00130421	0.3212	1.1615	0.071594375
507	5197	NLD	13	1.95E-05	0.0791	1.0151	0.001439895
508	2454	GBR	19	0.000307707	0.1094	1.0268	0.00404895
509	8319	GBR	17	8.31E-06	0.0974	1.0219	0.002817912
510	3612	NLD	23	0.000140081	0.1262	1.034	0.006221646
511	195	GBR	1	0	0.0398	1	-2.84E-16
512	19538	NLD	44	0.002363262	0.284	1.1398	0.055383485
513	38628	IRL	28	0.000200962	0.1513	1.0469	0.010681018
514	366	NLD	6	0	0.0501	1.0022	0.00011865
515	4333441	NLD	324	0.122997806	--	--	0.256
516	2747	GBR	20	3.64E-06	0.1142	1.0284	0.004563422
517	2378804	GBR	116	0.006909412	0.7984	1.2008	0.29641196
518	1364	GBR	8	7.15E-07	0.0558	1.0035	0.000218826
519	3856	IRL	19	3.42E-05	0.1094	1.0268	0.00404895
520	15590	NLD	74	0.005238339	0.5333	1.2543	0.18074717
521	78086	GBR	43	0.006252866	0.2744	1.1345	0.05152752
522	7409	DEU	34	0.000240724	0.201	1.0817	0.024160347
523	1284	IRL	22	2.04E-05	0.1221	1.0324	0.005649549
524	31752	IRL	34	0.009451715	0.201	1.0817	0.024160347
525	5387	DEU	9	0	0.062	1.0063	0.000442898
526	4250	DEU	10	0	0.0655	1.0075	0.000576726
527	64082	GBR	33	0.001346674	0.1871	1.0689	0.019513768
528	9188	POL	36	0.000143696	0.2169	1.0922	0.029232937
529	340	GBR	3	0	0.0427	1.0004	1.89E-05
530	415918	DEU	46	0.001333776	0.2975	1.1537	0.062088278
531	6083	DEU	18	0	0.1033	1.0242	0.003383031
532	3676789	DEU	267	0.063076328	1	1.0667	0.258166667
533	1905953	DEU	164	0.022654234	0.9619	1.1964	0.363547619
534	516	GBR	12	0	0.0745	1.0141	0.001228422
535	24829	GBR	70	0.005029634	0.4995	1.2363	0.160645309
536	1816	DEU	7	0	0.0538	1.0031	0.000179449
537	13378	DEU	30	8.70E-05	0.1669	1.0543	0.013956645
538	2625	DEU	28	5.19E-05	0.1513	1.0469	0.010681018
539	7353	GBR	18	5.73E-05	0.1033	1.0242	0.003383031
540	2109	DEU	19	0	0.1094	1.0268	0.00404895
541	225241	POL	29	0.00050985	0.1569	1.05	0.011880172
542	34701	GBR	23	3.75E-05	0.1262	1.034	0.006221646
543	20343	GBR	31	0.000618877	0.1737	1.058	0.015588794
544	182586	RUS	36	0.000984747	0.2169	1.0922	0.029232937
545	516	GBR	12	0	0.0745	1.0141	0.001228422
546	19188	GBR	20	2.53E-05	0.1142	1.0284	0.004563422
547	5805	GBR	11	5.60E-06	0.0691	1.0093	0.00076044
548	10334	DNK	37	0.002457864	0.2269	1.0999	0.032800825
549	15194	DNK	17	0	0.0974	1.0219	0.002817912
550	45624	LTU	26	7.13E-05	0.1412	1.0445	0.009067398
551	12640	DNK	17	0	0.0974	1.0219	0.002817912
552	20458	DNK	35	8.41E-05	0.207	1.0857	0.026020696
553	2912	GBR	7	1.49E-06	0.0538	1.0031	0.000179449
554	1330	SWE	4	0	0.0448	1.0007	3.42E-05
555	1197	DNK	15	0	0.0898	1.0189	0.002169925
556	25293	GBR	12	5.96E-06	0.0745	1.0141	0.001228422
557	32288	SWE	43	0.000212949	0.2744	1.1345	0.05152752
558	241769	DNK	56	0.003976833	0.3982	1.2187	0.111941181
559	916	GBR	9	0	0.062	1.0063	0.000442898
560	20164	SWE	26	0.000163498	0.1412	1.0445	0.009067398
561	916	GBR	9	0	0.062	1.0063	0.000442898
562	18317	LVA	16	0.001805158	0.0924	1.021	0.002471755
563	4255	DNK	16	0.010252513	0.0924	1.021	0.002471755
564	2438	SWE	10	0.000679139	0.0655	1.0075	0.000576726
565	9894	GBR	39	0.001712597	0.2378	1.1092	0.037033753
566	622	GBR	3	0	0.0427	1.0004	1.89E-05
567	205440	SWE	59	0.003347678	0.4205	1.2222	0.122055077
568	3750	SWE	14	0	0.0847	1.0167	0.00176881
569	22907	NOR	50	0.000378204	0.3281	1.1704	0.075614916
570	3072	SWE	19	5.26E-06	0.1094	1.0268	0.00404895
571	916	SWE	9	0	0.062	1.0063	0.000442898
572	1398	NOR	15	0	0.0898	1.0189	0.002169925
573	7156	SWE	9	6.23E-06	0.062	1.0063	0.000442898
574	1116	SWE	8	3.10E-05	0.0558	1.0035	0.000218826
575	5089	NOR	31	0.000551784	0.1737	1.058	0.015588794
576	1398	NOR	15	0	0.0898	1.0189	0.002169925
577	10510	NOR	46	0.000347411	0.2975	1.1537	0.062088278
579	22893	NOR	43	0.000258303	0.2744	1.1345	0.05152752
580	4208	NOR	14	1.56E-06	0.0847	1.0167	0.00176881
581	1536	NOR	19	5.26E-06	0.1094	1.0268	0.00404895
582	12640	NOR	17	0	0.0974	1.0219	0.002817912
583	12640	NOR	17	0	0.0974	1.0219	0.002817912
584	22386	NOR	34	0.000351621	0.201	1.0817	0.024160347
585	1536	NOR	19	5.26E-06	0.1094	1.0268	0.00404895
586	916	SWE	9	0	0.062	1.0063	0.000442898
587	15868	SWE	20	0.000207512	0.1142	1.0284	0.004563422
588	916	SWE	9	0	0.062	1.0063	0.000442898
589	9309	NOR	39	0.001299568	0.2378	1.1092	0.037033753
590	22606	NOR	43	0.000258303	0.2744	1.1345	0.05152752
591	26575	EST	22	0.000196922	0.1221	1.0324	0.005649549
592	608	SWE	5	0	0.0481	1.0015	7.67E-05
593	37083	RUS	21	2.61E-05	0.118	1.0295	0.004988469
594	1398	NOR	15	0	0.0898	1.0189	0.002169925
595	3374	NOR	20	0	0.1142	1.0284	0.004563422
596	1908	NOR	8	1.93E-06	0.0558	1.0035	0.000218826
597	4265	FIN	10	0	0.0655	1.0075	0.000576726
598	4772	NOR	26	2.64E-05	0.1412	1.0445	0.009067398
599	151694	RUS	64	0.001871132	0.4571	1.2294	0.139686225
600	25120	NOR	54	0.000399014	0.3742	1.1983	0.098274877
601	4772	NOR	26	2.64E-05	0.1412	1.0445	0.009067398
602	5304	RUS	15	9.95E-06	0.0898	1.0189	0.002169925
604	45279	FIN	36	0.000206677	0.2169	1.0922	0.029232937
605	2260	NOR	16	1.08E-06	0.0924	1.021	0.002471755
606	14921	NOR	54	0.002737516	0.3742	1.1983	0.098274877
607	1301	FIN	7	0	0.0538	1.0031	0.000179449
608	1197	NOR	15	0	0.0898	1.0189	0.002169925
609	44568	FIN	38	0.000170806	0.229	1.1015	0.033562809
610	6374	FIN	24	3.54E-05	0.1298	1.0364	0.00684506
611	14415	SWE	14	1.32E-05	0.0847	1.0167	0.00176881
612	3340	NOR	5	0	0.0481	1.0015	7.67E-05
613	916	SWE	9	0	0.062	1.0063	0.000442898
614	25590	FIN	42	0.000352945	0.2638	1.1231	0.046494629
615	1599	FRO	7	0	0.0538	1.0031	0.000179449
616	509	FIN	3	0	0.0427	1.0004	1.89E-05
617	7911	NOR	34	0.00122913	0.201	1.0817	0.024160347
618	916	SWE	9	0	0.062	1.0063	0.000442898
619	3340	NOR	5	0	0.0481	1.0015	7.67E-05
620	6152	NOR	26	2.64E-05	0.1412	1.0445	0.009067398
621	6867	FRO	14	3.95E-05	0.0847	1.0167	0.00176881
622	1197	NOR	15	0	0.0898	1.0189	0.002169925
623	1197	NOR	15	0	0.0898	1.0189	0.002169925
624	1602	SWE	4	0	0.0448	1.0007	3.42E-05
625	13385	NOR	45	0.000820284	0.2894	1.1466	0.058256872
626	916	SWE	9	0	0.062	1.0063	0.000442898
627	3340	NOR	13	0	0.0791	1.0151	0.001439895
628	1197	NOR	15	0	0.0898	1.0189	0.002169925
629	916	SWE	9	0	0.062	1.0063	0.000442898
630	6070	NOR	21	1.32E-05	0.118	1.0295	0.004988469
631	6714	NOR	28	4.02E-05	0.1513	1.0469	0.010681018
632	3415	ISL	10	1.06E-05	0.0655	1.0075	0.000576726
633	2595	NOR	27	0.000517738	0.146	1.0449	0.009737163
634	1301	FIN	7	0	0.0538	1.0031	0.000179449
635	916	SWE	9	0	0.062	1.0063	0.000442898
636	1602	SWE	4	0	0.0448	1.0007	3.42E-05
637	11290	ISL	32	0.014053232	0.1823	1.0665	0.018262882
638	1301	FIN	7	0	0.0538	1.0031	0.000179449
639	4533	ISL	11	7.40E-06	0.0691	1.0093	0.00076044
640	346	RUS	3	0	0.0427	1.0004	1.89E-05
641	1736	FIN	5	0	0.0481	1.0015	7.67E-05
642	916	SWE	9	0	0.062	1.0063	0.000442898
643	6316	FIN	26	9.49E-05	0.1412	1.0445	0.009067398
644	5630	ISL	11	3.80E-05	0.0691	1.0093	0.00076044
645	1671	SWE	5	0	0.0481	1.0015	7.67E-05
646	2134	ISL	9	0	0.062	1.0063	0.000442898
647	6316	FIN	26	9.49E-05	0.1412	1.0445	0.009067398
648	6070	NOR	21	1.32E-05	0.118	1.0295	0.004988469
649	1671	FIN	5	0	0.0481	1.0015	7.67E-05
650	2668	FIN	9	3.19E-05	0.062	1.0063	0.000442898
651	1197	NOR	15	0	0.0898	1.0189	0.002169925
652	2134	ISL	9	0	0.062	1.0063	0.000442898
653	3374	NOR	20	0	0.1142	1.0284	0.004563422
654	3340	NOR	13	0	0.0791	1.0151	0.001439895
655	3374	NOR	20	0	0.1142	1.0284	0.004563422
656	3374	NOR	20	0	0.1142	1.0284	0.004563422
657	2134	NOR	9	0	0.062	1.0063	0.000442898
658	1398	NOR	15	0	0.0898	1.0189	0.002169925
659	3290	ARG	5	0	0.0481	1.0015	7.67E-05
660	948	FLK	2	0.002222222	0.0411	1.0001	5.19E-06
661	1914	ARG	2	0	0.0411	1.0001	5.19E-06
662	25552	ARG	15	0.000149652	0.0898	1.0189	0.002169925
663	1841	ARG	1	0	0.0398	1	-2.84E-16
664	23638	ARG	14	7.44E-05	0.0847	1.0167	0.00176881
665	1118	ARG	5	0	0.0481	1.0015	7.67E-05
666	670020	URY	65	0.005205045	0.4641	1.2279	0.142507187
667	821548	ARG	72	0.004884495	0.5195	1.243	0.171633028
668	42739	ARG	23	0.00027763	0.1262	1.034	0.006221646
669	1684	ARG	3	0	0.0427	1.0004	1.89E-05
671	605767	BRA	68	0.005563121	0.4822	1.2274	0.150681793
672	37448	BRA	17	2.22E-06	0.0974	1.0219	0.002817912
673	427997	BRA	57	0.001529346	0.4076	1.2218	0.116467461
674	280676	BRA	40	0.000287648	0.2415	1.1093	0.038018762
675	117595	BRA	29	0.000133699	0.1569	1.05	0.011880172
676	832474	BRA	54	0.000836127	0.3742	1.1983	0.098274877
677	1342	PRY	2	0	0.0411	1.0001	5.19E-06
678	551353	BRA	51	0.0004464	0.3376	1.1721	0.079372437
679	1081984	BRA	84	0.002225729	0.6313	1.2501	0.228091853
680	124651	BRA	27	0.000201511	0.146	1.0449	0.009737163
681	328062	BRA	63	0.000968765	0.4428	1.2231	0.131979768
682	48291	BRA	31	0.000265278	0.1737	1.058	0.015588794
683	214762	BRA	44	0.000283777	0.284	1.1398	0.055383485
684	238155	BRA	42	0.000154172	0.2638	1.1231	0.046494629
685	10146	BRA	10	0	0.0655	1.0075	0.000576726
686	20695	BRA	18	0.000101883	0.1033	1.0242	0.003383031
687	38741	BRA	13	0	0.0791	1.0151	0.001439895
688	67231	BRA	27	0.003219899	0.146	1.0449	0.009737163
689	1795	BRA	5	0	0.0481	1.0015	7.67E-05
691	40218	BRA	18	0.000232276	0.1033	1.0242	0.003383031
692	11941	BRA	14	0.000480339	0.0847	1.0167	0.00176881
693	10309	BRA	12	0.000627616	0.0745	1.0141	0.001228422
694	2228	CUB	13	0.000117204	0.0791	1.0151	0.001439895
695	1301	COL	5	0	0.0481	1.0015	7.67E-05
696	556400	COL	63	0.001131383	0.4428	1.2231	0.131979768
697	12378	GUF	14	2.10E-05	0.0847	1.0167	0.00176881
698	17475	SUR	35	0.000660408	0.207	1.0857	0.026020696
699	12364	GUY	41	0.001511961	0.2504	1.1146	0.041279948
700	32208	COL	34	0.000243429	0.201	1.0817	0.024160347
701	1301	COL	5	0	0.0481	1.0015	7.67E-05
702	12415	VEN	31	0.000747217	0.1737	1.058	0.015588794
703	664384	COL	138	0.009551972	0.8897	1.1963	0.335896552
704	7213	VEN	4	0	0.0448	1.0007	3.42E-05
705	111529	VEN	41	0.001003153	0.2504	1.1146	0.041279948
706	58800	VEN	37	0.000453521	0.2269	1.0999	0.032800825
707	5910	VEN	16	1.06E-05	0.0924	1.021	0.002471755
708	8974	VEN	22	3.70E-05	0.1221	1.0324	0.005649549
709	24627	COL	34	0.000161831	0.201	1.0817	0.024160347
710	53314	COL	37	0.000693609	0.2269	1.0999	0.032800825
711	2275	VEN	9	6.76E-07	0.062	1.0063	0.000442898
713	649	COL	7	3.46E-05	0.0538	1.0031	0.000179449
714	208259	CHL	47	0.000603791	0.302	1.1512	0.063157283
715	292	CHL	1	0	0.0398	1	-2.84E-16
717	183853	CHL	30	0.000160324	0.1669	1.0543	0.013956645
718	62828	CHL	12	0	0.0745	1.0141	0.001228422
719	430876	CHL	59	0.001466701	0.4205	1.2222	0.122055077
720	321955	CHL	48	0.000594145	0.3074	1.1515	0.065012152
721	97162	CHL	49	0.001531832	0.3212	1.1615	0.071594375
722	211416	CHL	41	0.000857938	0.2504	1.1146	0.041279948
723	1130	CHL	19	0	0.1094	1.0268	0.00404895
724	313318	CHL	51	0.00081485	0.3376	1.1721	0.079372437
725	74081	CHL	36	0.000441185	0.2169	1.0922	0.029232937
726	479	PER	4	0	0.0448	1.0007	3.42E-05
727	8608	PER	21	6.57E-06	0.118	1.0295	0.004988469
728	747362	PER	81	0.003847948	0.6066	1.2593	0.218145828
729	55218	PER	36	0.000756849	0.2169	1.0922	0.029232937
730	1301	PER	5	0	0.0481	1.0015	7.67E-05
731	3325	ECU	10	0.000143413	0.0655	1.0075	0.000576726
732	248095	ECU	86	0.006513689	0.6428	1.2468	0.232790526
733	4188	ECU	13	0	0.0791	1.0151	0.001439895
734	3622	ECU	20	1.60E-06	0.1142	1.0284	0.004563422
735	108188	IND	32	0.000285119	0.1823	1.0665	0.018262882
736	18642	MDV	6	0	0.0501	1.0022	0.00011865
737	2060494	LKA	126	0.00855078	0.8429	1.1952	0.314880952
738	13199	IND	8	1.74E-06	0.0558	1.0035	0.000218826
739	1542	IND	4	0	0.0448	1.0007	3.42E-05
740	1350	IND	2	0	0.0411	1.0001	5.19E-06
741	245184	IND	53	0.003679606	0.3586	1.1825	0.089174452
742	30529	IND	17	7.41E-05	0.0974	1.0219	0.002817912
743	42201	IND	13	1.53E-06	0.0791	1.0151	0.001439895
744	1350	IND	2	0	0.0411	1.0001	5.19E-06
745	62038	IND	23	0.00073506	0.1262	1.034	0.006221646
746	1277951	IND	106	0.002548882	0.7641	1.2171	0.285444082
747	224	IND	4	0	0.0448	1.0007	3.42E-05
748	433014	IND	41	0.000249836	0.2504	1.1146	0.041279948
749	164223	IND	36	0.000206605	0.2169	1.0922	0.029232937
750	30330	IND	7	0	0.0538	1.0031	0.000179449
751	101450	BGD	24	0.000707642	0.1298	1.0364	0.00684506
752	15759	BGD	4	0	0.0448	1.0007	3.42E-05
753	31047	IND	10	0.000155081	0.0655	1.0075	0.000576726
754	918340	IND	89	0.002691641	0.6629	1.2311	0.238854244
756	862879	PAK	78	0.005337963	0.5968	1.2721	0.216192509
757	1139	IDN	10	0	0.0655	1.0075	0.000576726
759	4055	IDN	11	3.74E-06	0.0691	1.0093	0.00076044
764	5329	TLS	12	1.58E-05	0.0745	1.0141	0.001228422
766	126195	IDN	37	0.000555328	0.2269	1.0999	0.032800825
767	60661	IDN	31	0.000794025	0.1737	1.058	0.015588794
769	370469	IDN	92	0.005423341	0.6798	1.2342	0.248308458
770	2794	IDN	4	0	0.0448	1.0007	3.42E-05
771	12533	IDN	13	1.45E-05	0.0791	1.0151	0.001439895
772	6103	IDN	6	0	0.0501	1.0022	0.00011865
776	7242	IDN	13	1.44E-05	0.0791	1.0151	0.001439895
777	1139	IDN	10	0	0.0655	1.0075	0.000576726
778	22841	IDN	6	5.48E-06	0.0501	1.0022	0.00011865
781	1139	IDN	10	0	0.0655	1.0075	0.000576726
784	16406	IDN	5	0	0.0481	1.0015	7.67E-05
789	16406	IDN	9	0	0.062	1.0063	0.000442898
790	1139	IDN	10	0	0.0655	1.0075	0.000576726
794	7713387.5	SGP	262	0.060778545	1	1.0752	0.2727
795	3097270	MYS	170	0.016126948	0.9935	1.204	0.379418301
796	81170	MYS	49	0.001237137	0.3212	1.1615	0.071594375
797	2140	IDN	4	0	0.0448	1.0007	3.42E-05
798	9645	MYS	15	9.52E-05	0.0898	1.0189	0.002169925
801	24450	MYS	22	0.000369854	0.1221	1.0324	0.005649549
802	3470068	MYS	179	0.019984129	1	1.153	0.347217949
803	57671.5	MYS	25	0.000202016	0.1339	1.0384	0.00750745
804	16406	IDN	9	0	0.062	1.0063	0.000442898
806	22420	IDN	8	5.97E-07	0.0558	1.0035	0.000218826
807	25876	MYS	21	2.03E-05	0.118	1.0295	0.004988469
808	22380	MYS	21	0.000309625	0.118	1.0295	0.004988469
809	5768	MYS	13	3.88E-05	0.0791	1.0151	0.001439895
810	22385.5	BRN	22	0.000239616	0.1221	1.0324	0.005649549
811	1083	MYS	9	0	0.062	1.0063	0.000442898
812	16631	MYS	11	0	0.0691	1.0093	0.00076044
813	118276	MYS	42	0.0003011	0.2638	1.1231	0.046494629
815	4949	MYS	13	3.88E-05	0.0791	1.0151	0.001439895
816	54112	MYS	29	0.00070517	0.1569	1.05	0.011880172
817	31271	PHL	25	0.000136145	0.1339	1.0384	0.00750745
819	111263	PHL	55	0.000813492	0.3873	1.2096	0.105679086
820	8083	THA	8	6.89E-07	0.0558	1.0035	0.000218826
822	16406	THA	5	0	0.0481	1.0015	7.67E-05
825	13517	PHL	13	7.77E-07	0.0791	1.0151	0.001439895
829	15033	PHL	11	2.13E-05	0.0691	1.0093	0.00076044
831	3301	VNM	4	0	0.0448	1.0007	3.42E-05
832	43646	KHM	24	3.97E-05	0.1298	1.0364	0.00684506
834	1068754	VNM	82	0.001888427	0.6081	1.2542	0.217647339
837	876402	THA	83	0.001434288	0.6191	1.2515	0.222357724
838	3422	THA	9	0	0.062	1.0063	0.000442898
839	6212	THA	13	0	0.0791	1.0151	0.001439895
840	208771	THA	63	0.002875132	0.4428	1.2231	0.131979768
841	16045	VNM	9	1.38E-06	0.062	1.0063	0.000442898
842	19734	PHL	20	6.29E-05	0.1142	1.0284	0.004563422
845	200550	PHL	56	0.000470177	0.3982	1.2187	0.111941181
846	69154	PHL	40	0.000147873	0.2415	1.1093	0.038018762
848	31293	VNM	25	0.00010279	0.1339	1.0384	0.00750745
849	33719	MMR	17	7.29E-06	0.0974	1.0219	0.002817912
851	181847	VNM	69	0.001579637	0.4906	1.228	0.154680077
852	794342	ZAF	75	0.001099768	0.5549	1.2674	0.194163366
853	584964	ZAF	80	0.002312864	0.5993	1.2607	0.214765674
855	924449	ZAF	107	0.008349706	0.7679	1.2133	0.286020408
856	23448	ZAF	19	3.31E-05	0.1094	1.0268	0.00404895
857	3601	NAM	5	0	0.0481	1.0015	7.67E-05
858	281625	NAM	54	0.001387169	0.3742	1.1983	0.098274877
859	288742	AGO	77	0.002890685	0.5772	1.2786	0.207803289
860	108333	NGA	51	0.001191317	0.3376	1.1721	0.079372437
861	375	CPV	4	0	0.0448	1.0007	3.42E-05
862	33518	AGO	13	2.45E-06	0.0791	1.0151	0.001439895
863	146308	AGO	47	0.001164173	0.302	1.1512	0.063157283
864	3863	AGO	13	0	0.0791	1.0151	0.001439895
865	23114	AGO	33	0.000250034	0.1871	1.0689	0.019513768
866	12612	COD	23	7.07E-05	0.1262	1.034	0.006221646
867	15552	COD	13	2.47E-06	0.0791	1.0151	0.001439895
868	28226	COD	16	1.12E-05	0.0924	1.021	0.002471755
869	12345	AGO	23	0.000133513	0.1262	1.034	0.006221646
870	4563	AGO	14	2.73E-06	0.0847	1.0167	0.00176881
871	310550	COG	81	0.003318093	0.6066	1.2593	0.218145828
872	38284	GAB	49	0.000541498	0.3212	1.1615	0.071594375
873	14483	GAB	31	0.000280364	0.1737	1.058	0.015588794
874	13200	STP	26	5.34E-05	0.1412	1.0445	0.009067398
875	44555	GAB	28	5.44E-05	0.1513	1.0469	0.010681018
876	46584	GNQ	33	0.000173867	0.1871	1.0689	0.019513768
877	6083	CMR	18	0	0.1033	1.0242	0.003383031
878	8032	GNQ	21	8.87E-05	0.118	1.0295	0.004988469
879	55289	GNQ	55	0.001250422	0.3873	1.2096	0.105679086
880	94094	CMR	53	0.000712697	0.3586	1.1825	0.089174452
881	94933	CIV	35	0.000100255	0.207	1.0857	0.026020696
882	14843	GHA	27	0.000602971	0.146	1.0449	0.009737163
883	650	NGA	2	0	0.0411	1.0001	5.19E-06
884	380276	CIV	83	0.002921333	0.6191	1.2515	0.222357724
885	3354	NGA	11	0	0.0691	1.0093	0.00076044
886	405596	GHA	64	0.003168499	0.4571	1.2294	0.139686225
887	17544	LBR	22	0.000245736	0.1221	1.0324	0.005649549
888	444094	TGO	72	0.001496535	0.5195	1.243	0.171633028
889	23231	LBR	18	3.74E-05	0.1033	1.0242	0.003383031
890	313727	BEN	66	0.001312567	0.4677	1.224	0.143362968
891	600511	NGA	88	0.002646333	0.6573	1.2389	0.238068075
892	25231	SLE	18	5.98E-05	0.1033	1.0242	0.003383031
893	46067	GIN	24	8.10E-05	0.1298	1.0364	0.00684506
894	5693	GNB	8	3.59E-06	0.0558	1.0035	0.000218826
895	32435	GMB	25	9.67E-05	0.1339	1.0384	0.00750745
896	160970	SEN	67	0.001376822	0.4765	1.2264	0.147814524
897	6889	CPV	11	9.31E-06	0.0691	1.0093	0.00076044
898	4184	CPV	9	2.76E-06	0.062	1.0063	0.000442898
899	2705	CPV	6	0	0.0501	1.0022	0.00011865
900	27019	MRT	21	0.000304715	0.118	1.0295	0.004988469
901	14642	MRT	18	0.000199883	0.1033	1.0242	0.003383031
902	6076	ARE	23	0.000410539	0.1262	1.034	0.006221646
903	44299	KWT	41	0.000470074	0.2504	1.1146	0.041279948
904	3208	TUR	4	0	0.0448	1.0007	3.42E-05
905	708237	TUR	117	0.018522564	0.8244	1.219	0.315010976
906	138046	YEM	26	0.000566068	0.1412	1.0445	0.009067398
907	2024	YEM	4	0	0.0448	1.0007	3.42E-05
908	12206	YEM	6	0	0.0501	1.0022	0.00011865
909	1595799	OMN	83	0.006325637	0.6191	1.2515	0.222357724
910	1863663	SAU	112	0.003126451	0.7929	1.2116	0.297862626
911	848920	SAU	47	0.000179471	0.302	1.1512	0.063157283
912	47918	OMN	25	3.27E-05	0.1339	1.0384	0.00750745
913	85962	SAU	32	0.000156345	0.1823	1.0665	0.018262882
915	163265	OMN	28	0.000330215	0.1513	1.0469	0.010681018
916	301551	ARE	51	0.000813866	0.3376	1.1721	0.079372437
917	12617	QAT	21	1.59E-05	0.118	1.0295	0.004988469
918	2591142	ARE	142	0.019407499	0.8892	1.1528	0.315683077
919	1078	ARE	3	0	0.0427	1.0004	1.89E-05
920	41350	QAT	30	0.000275789	0.1669	1.0543	0.013956645
921	27861	ARE	30	0.000593141	0.1669	1.0543	0.013956645
922	921245	ARE	78	0.002820544	0.5968	1.2721	0.216192509
923	3899	IRN	8	5.05E-06	0.0558	1.0035	0.000218826
925	11609	ARE	12	0	0.0745	1.0141	0.001228422
926	260580	BHR	34	0.000406555	0.201	1.0817	0.024160347
928	411475	SAU	70	0.0014553	0.4995	1.2363	0.160645309
929	218652	SAU	52	0.000682568	0.3455	1.1717	0.082191753
930	157966	IRN	52	0.001979743	0.3455	1.1717	0.082191753
931	56407	IRN	15	0.00035709	0.0898	1.0189	0.002169925
932	9294	IRN	6	0	0.0501	1.0022	0.00011865
933	22354	KWT	12	0	0.0745	1.0141	0.001228422
934	274769	JOR	52	0.000755279	0.3455	1.1717	0.082191753
935	50595	IRQ	39	0.001351537	0.2378	1.1092	0.037033753
936	396	IRQ	5	0	0.0481	1.0015	7.67E-05
937	396	IRQ	5	0	0.0481	1.0015	7.67E-05
938	3346	IRN	6	0	0.0501	1.0022	0.00011865
939	65664	IRN	37	0.00144659	0.2269	1.0999	0.032800825
940	388076	ISR	78	0.003558122	0.5968	1.2721	0.216192509
941	321604	ISR	66	0.002112965	0.4677	1.224	0.143362968
942	478654	LBN	72	0.001126944	0.5195	1.243	0.171633028
943	88564	CYP	45	0.000449453	0.2894	1.1466	0.058256872
944	10757	SYR	13	3.88E-07	0.0791	1.0151	0.001439895
945	2300	CYP	6	0	0.0501	1.0022	0.00011865
946	67794	SYR	24	0.000112542	0.1298	1.0364	0.00684506
947	61897	TUR	26	2.62E-05	0.1412	1.0445	0.009067398
948	261537	TUR	85	0.002578495	0.6354	1.2495	0.229937396
949	21643	TUR	20	7.04E-06	0.1142	1.0284	0.004563422
950	235226	TUR	110	0.005488553	0.7946	1.2346	0.306148011
951	16671	TUR	15	2.74E-05	0.0898	1.0189	0.002169925
952	97925	TUR	25	6.50E-05	0.1339	1.0384	0.00750745
953	149716	TUR	68	0.001934573	0.4822	1.2274	0.150681793
954	580	TUR	7	0	0.0538	1.0031	0.000179449
955	2354	TUR	16	3.98E-05	0.0924	1.021	0.002471755
956	2370	TUR	11	5.95E-05	0.0691	1.0093	0.00076044
957	1700	TUR	6	0	0.0501	1.0022	0.00011865
959	11028	TUR	8	1.72E-05	0.0558	1.0035	0.000218826
960	1700	TUR	6	0	0.0501	1.0022	0.00011865
961	10781	TUR	5	1.60E-06	0.0481	1.0015	7.67E-05
962	7573	GEO	4	0	0.0448	1.0007	3.42E-05
963	16779	GEO	11	3.96E-05	0.0691	1.0093	0.00076044
964	6384	KIR	20	0.00063899	0.1142	1.0284	0.004563422
965	390	CXR	3	0	0.0427	1.0004	1.89E-05
966	6695	FSM	19	2.43E-05	0.1094	1.0268	0.00404895
967	6695	FSM	19	2.43E-05	0.1094	1.0268	0.00404895
968	10778	PLW	14	0	0.0847	1.0167	0.00176881
969	6695	FSM	19	2.43E-05	0.1094	1.0268	0.00404895
970	13079	MHL	34	0.001085864	0.201	1.0817	0.024160347
971	1306	MHL	11	0	0.0691	1.0093	0.00076044
972	6695	MHL	19	2.43E-05	0.1094	1.0268	0.00404895
973	10778	FSM	14	0	0.0847	1.0167	0.00176881
974	33853	GUM	34	0.000164913	0.201	1.0817	0.024160347
975	12084	MNP	19	2.43E-05	0.1094	1.0268	0.00404895
976	37239	USA	30	0.000132311	0.1669	1.0543	0.013956645
977	2126928	USA	141	0.013478551	0.8889	1.1637	0.320903134
