# Supplementary material for: Modular gateway-ness connectivity and structural core organization in maritime network science
Source: Nat Commun. 2020 Jun 5;11:2849. doi: 10.1038/s41467-020-16619-5 (PMC7275034; doi:10.1038/s41467-020-16619-5)
Supplement: Supplementary file 4 — Source data [file 41467_2020_16619_MOESM4_ESM.zip › Structural-core-master/code/data/Other data/TV_2015.csv]

Country Code	TV
AFG	8294270016
ALB	6249876399
DZA	86599022576
AGO	49805568958
ATG	491172612
AZE	20537966866
ARG	1.17E+11
AUS	3.88E+11
AUT	2.93E+11
BHS	3604095647
BHR	33061974065
BGD	79792872460
ARM	4739632141
BRB	2100605106
BEL	7.69E+11
BMU	937523367
BOL	18492362295
BIH	14093151924
BWA	13945359233
BRA	3.63E+11
BLZ	1309455840
SLB	866230824
BRN	9581739804
BGR	55043862121
MMR	29104018897
BDI	674376049
BLR	56951887400
KHM	19211357070
CMR	10089458110
CAN	8.28E+11
CPV	821536291
CYM	980494381
CAF	553450584
LKA	29406960304
CHL	1.24E+11
CHN	3.95E+12
COL	89726300246
CRI	25082760538
HRV	33424000163
CYP	7634224904
CZE	2.98E+11
BEN	3100313429
DNK	1.80E+11
DOM	25731923671
ECU	39717899766
SLV	15900331149
ETH	30842810288
EST	29639459108
FJI	2976035201
FIN	1.20E+11
FRA	1.06E+12
PYF	1656999813
GEO	9934757754
PSE	6183277524
DEU	2.39E+12
KIR	120737744
GRC	75553216247
GRL	981168888
GTM	28314483015
GIN	3712322995
GUY	3471571618
HND	12582144097
HKG	1.07E+12
HUN	1.91E+11
ISL	10007358420
IDN	2.93E+11
IRQ	88447582280
IRL	2.03E+11
ISR	1.26E+11
ITA	8.68E+11
CIV	21376964840
JAM	6255614668
JPN	1.25E+12
KAZ	76521585543
JOR	28307885460
KOR	9.63E+11
KWT	87068795877
KGZ	5509551420
LAO	6763484570
LVA	25341196161
LTU	53587463846
LUX	31922040331
MAC	11941592170
MDG	5125366347
MWI	3391715199
MYS	3.76E+11
MDV	2041022392
MLT	10703448899
MUS	6939434217
MEX	7.76E+11
MNG	8465871875
MDA	5953657955
MNE	2403249194
MAR	59582486077
MOZ	11103703706
OMN	60933569050
NAM	12325448802
NPL	7272276187
NLD	8.99E+11
ABW	1244896490
NCL	3768444508
NZL	70885657017
NIC	10533663474
NER	3248111297
NOR	1.82E+11
PLW	156700528
PAK	66078662766
PAN	21722389358
PRY	18618759409
PER	71693365752
PHL	1.29E+11
POL	3.84E+11
PRT	1.22E+11
QAT	1.11E+11
ROU	1.30E+11
RUS	5.27E+11
RWA	2436785059
KNA	328769165
LCA	764025366
VCT	380540034
STP	151070427
SAU	3.65E+11
SEN	8207026712
SRB	31589105079
SYC	1449097212
SLE	1852666052
IND	6.55E+11
SGP	6.43E+11
SVK	1.48E+11
VNM	3.28E+11
SVN	52457208740
ZAF	1.49E+11
ZWE	8706327800
ESP	5.83E+11
SDN	14000956377
SWE	2.78E+11
CHE	5.45E+11
THA	4.13E+11
TGO	2440880642
TTO	20053379629
ARE	6.20E+11
TUN	34295990696
TUR	3.51E+11
UGA	7795125802
UKR	75643192778
MKD	10889756599
EGY	96328589955
GBR	1.10E+12
TZA	20560199254
USA	3.82E+12
BFA	5157281490
URY	17158931106
WSM	429509926
YEM	7082680644
ZMB	15402937925
