# Supplementary material for: Modular gateway-ness connectivity and structural core organization in maritime network science
Source: Nat Commun. 2020 Jun 5;11:2849. doi: 10.1038/s41467-020-16619-5 (PMC7275034; doi:10.1038/s41467-020-16619-5)
Supplement: Supplementary file 4 — Source data [file 41467_2020_16619_MOESM4_ESM.zip › Structural-core-master/code/matlab code/Supplementary Fig 4/run_plot_figure.m]

% load data
load('trade_GLSN.mat', 'x')
load('trade_GLSN_metadata.mat', 'module')

% embedding
coords = coalescent_embedding(x, 'RA2', 'ISO', 'EA', 2);

% angular separation
[index, ~, pvalue] = compute_angular_separation(coords(:,1), module, 1, 10000);
