# Supplementary material for: Modular gateway-ness connectivity and structural core organization in maritime network science
Source: Nat Commun. 2020 Jun 5;11:2849. doi: 10.1038/s41467-020-16619-5 (PMC7275034; doi:10.1038/s41467-020-16619-5)
Supplement: Supplementary file 4 — Source data [file 41467_2020_16619_MOESM4_ESM.zip › Structural-core-master/code/requirements.txt]

matplotlib==3.0.2
networkx==2.2
numpy==1.15.4
openpyxl==2.5.3
xlwt==1.3.0
xlrd==1.2.0
pandas==0.23.4
powerlaw==1.4.6
python-louvain==0.13
scikit-learn==0.19.1
scipy==1.1.0
seaborn==0.9.0
